# Supplementary material for: A Bottom-Up Coarse-Grained Model for Nucleosome–Nucleosome Interactions with Explicit Ions
Source: J Chem Theory Comput. 2022 May 17;18(6):3948–60. doi: 10.1021/acs.jctc.2c00083 (PMC9202350; doi:10.1021/acs.jctc.2c00083)
Supplement: Supplementary file 2 — ct2c00083_si_002.zip [file ct2c00083_si_002.zip]

Archive with 369 entries (354 files):
- archive/
- archive/Gather_potential/
- archive/Gather_potential/CO.CG.mcm
- archive/Gather_potential/CL.CG.mcm
- archive/Gather_potential/potential_from_4DNA-CoHex/
- archive/Gather_potential/potential_from_4DNA-CoHex/05.DNA.CO.i003.pot
- archive/Gather_potential/potential_from_Tails-CoHex/
- archive/Gather_potential/potential_from_Tails-CoHex/13.Tails_CO_C27.i002.pot
- archive/Gather_potential/NA.CG.mcm
- archive/Gather_potential/potential_from_NCP/
- archive/Gather_potential/potential_from_NCP/02.NCP.CG.i008.pot
- archive/Gather_potential/K.CG.mcm
- archive/Gather_potential/potential_from_DNA_Tails/
- archive/Gather_potential/potential_from_DNA_Tails/12.DNA.tails.i002.pot
- archive/Gather_potential/potential_from_Tails-Mg/
- archive/Gather_potential/potential_from_Tails-Mg/14.Tails_MG_C27.i002.pot
- archive/Gather_potential/MG.CG.mcm
- archive/Gather_potential/potential_from_4DNA-Mg/
- archive/Gather_potential/potential_from_4DNA-Mg/06.DNA.MG.i003.pot
- archive/Gather_potential/Gather_potentials_for_NCP-CO.ipynb
- archive/Gather_potential/Gather_potentials_for_NCP-MG.ipynb
- archive/Gather_potential/NCP-CO.NB.trial.pot
- archive/Gather_potential/NCP-MG.NB.trial.pot
- archive/Gather_potential/NCP_CG.mcm
- archive/Gather_potential/.ipynb_checkpoints/
- archive/Gather_potential/README
- archive/Make_NCP_topology/
- archive/Make_NCP_topology/core-core_bonds.data
- archive/Make_NCP_topology/py_functions/
- archive/Make_NCP_topology/py_functions/AA3to1.py
- archive/Make_NCP_topology/py_functions/GenerateDNABonds.py
- archive/Make_NCP_topology/py_functions/Distances.py
- archive/Make_NCP_topology/py_functions/GeneratePotential.py
- archive/Make_NCP_topology/DNA-core_bonds.data
- archive/Make_NCP_topology/build_model.ipynb
- archive/Make_NCP_topology/ncp_allres_H2B.pdb
- archive/Make_NCP_topology/1KX5.pdb
- archive/Make_NCP_topology/md.equ_dt200ps.xtc
- archive/Make_NCP_topology/NCP.xyz
- archive/Make_NCP_topology/avg_Dist_Matrix.data
- archive/Make_NCP_topology/NCP_CG.mcm
- archive/Make_NCP_topology/README
- archive/CGMD_NCP-CO/
- archive/CGMD_NCP-CO/CO.CG.mcm
- archive/CGMD_NCP-CO/CL.CG.mcm
- archive/CGMD_NCP-CO/DNA_core_bonds.data
- archive/CGMD_NCP-CO/NA.CG.mcm
- archive/CGMD_NCP-CO/pot_tables/
- archive/CGMD_NCP-CO/pot_tables/CNEG_TNPL.table
- archive/CGMD_NCP-CO/pot_tables/NCP.new.4.table
- archive/CGMD_NCP-CO/pot_tables/K_TNEG.table
- archive/CGMD_NCP-CO/pot_tables/CPOL_CPOL.table
- archive/CGMD_NCP-CO/pot_tables/D_TPOL.table
- archive/CGMD_NCP-CO/pot_tables/CNPL_TNPL.table
- archive/CGMD_NCP-CO/pot_tables/CO_CPOL.table
- archive/CGMD_NCP-CO/pot_tables/CL_CPOL.table
- archive/CGMD_NCP-CO/pot_tables/CNEG_D.table
- archive/CGMD_NCP-CO/pot_tables/K_TPOS.table
- archive/CGMD_NCP-CO/pot_tables/NCP.new.5.table
- archive/CGMD_NCP-CO/pot_tables/CL_CNEG.table
- archive/CGMD_NCP-CO/pot_tables/K_NA.table
- archive/CGMD_NCP-CO/pot_tables/TGLY_TPOS.table
- archive/CGMD_NCP-CO/pot_tables/CL_TNEG.table
- archive/CGMD_NCP-CO/pot_tables/NCP.new.401.table
- archive/CGMD_NCP-CO/pot_tables/NCP.new.405.table
- archive/CGMD_NCP-CO/pot_tables/CGLY_TNPL.table
- archive/CGMD_NCP-CO/pot_tables/CL_NA.table
- archive/CGMD_NCP-CO/pot_tables/CPOL_TPOL.table
- archive/CGMD_NCP-CO/pot_tables/NA_NA.table
- archive/CGMD_NCP-CO/pot_tables/CO_NA.table
- archive/CGMD_NCP-CO/pot_tables/CPOL_P.table
- archive/CGMD_NCP-CO/pot_tables/NCP.new.400.table
- archive/CGMD_NCP-CO/pot_tables/CGLY_CNPL.table
- archive/CGMD_NCP-CO/pot_tables/TGLY_TNEG.table
- archive/CGMD_NCP-CO/pot_tables/TPOL_TPOL.table
- archive/CGMD_NCP-CO/pot_tables/CL_P.table
- archive/CGMD_NCP-CO/pot_tables/CL_TPOS.table
- archive/CGMD_NCP-CO/pot_tables/K_TNPL.table
- archive/CGMD_NCP-CO/pot_tables/CPOS_K.table
- archive/CGMD_NCP-CO/pot_tables/NA_P.table
- archive/CGMD_NCP-CO/pot_tables/CL_K.table
- archive/CGMD_NCP-CO/pot_tables/CGLY_CGLY.table
- archive/CGMD_NCP-CO/pot_tables/CNEG_TPOS.table
- archive/CGMD_NCP-CO/pot_tables/D_K.table
- archive/CGMD_NCP-CO/pot_tables/CNPL_CO.table
- archive/CGMD_NCP-CO/pot_tables/NCP.new.406.table
- archive/CGMD_NCP-CO/pot_tables/CO_TNPL.table
- archive/CGMD_NCP-CO/pot_tables/CL_CNPL.table
- archive/CGMD_NCP-CO/pot_tables/K_K.table
- archive/CGMD_NCP-CO/pot_tables/CPOS_CPOS.table
- archive/CGMD_NCP-CO/pot_tables/TNPL_TPOS.table
- archive/CGMD_NCP-CO/pot_tables/P_TNEG.table
- archive/CGMD_NCP-CO/pot_tables/P_TPOS.table
- archive/CGMD_NCP-CO/pot_tables/D_TGLY.table
- archive/CGMD_NCP-CO/pot_tables/TNEG_TNPL.table
- archive/CGMD_NCP-CO/pot_tables/CNPL_D.table
- archive/CGMD_NCP-CO/pot_tables/CGLY_TPOS.table
- archive/CGMD_NCP-CO/pot_tables/CGLY_TPOL.table
- archive/CGMD_NCP-CO/pot_tables/CNEG_TPOL.table
- archive/CGMD_NCP-CO/pot_tables/CO_CO.table
- archive/CGMD_NCP-CO/pot_tables/CGLY_NA.table
- archive/CGMD_NCP-CO/pot_tables/TNEG_TPOL.table
- archive/CGMD_NCP-CO/pot_tables/NCP.new.403.table
- archive/CGMD_NCP-CO/pot_tables/TGLY_TNPL.table
- archive/CGMD_NCP-CO/pot_tables/CPOS_NA.table
- archive/CGMD_NCP-CO/pot_tables/CL_CPOS.table
- archive/CGMD_NCP-CO/pot_tables/P_TNPL.table
- archive/CGMD_NCP-CO/pot_tables/D_TNPL.table
- archive/CGMD_NCP-CO/pot_tables/NA_TPOL.table
- archive/CGMD_NCP-CO/pot_tables/NCP.new.402.table
- archive/CGMD_NCP-CO/pot_tables/P_TPOL.table
- archive/CGMD_NCP-CO/pot_tables/P_TGLY.table
- archive/CGMD_NCP-CO/pot_tables/CO_CPOS.table
- archive/CGMD_NCP-CO/pot_tables/CPOL_TNPL.table
- archive/CGMD_NCP-CO/pot_tables/CNEG_NA.table
- archive/CGMD_NCP-CO/pot_tables/CL_CO.table
- archive/CGMD_NCP-CO/pot_tables/NA_TNPL.table
- archive/CGMD_NCP-CO/pot_tables/TNEG_TNEG.table
- archive/CGMD_NCP-CO/pot_tables/D_TPOS.table
- archive/CGMD_NCP-CO/pot_tables/CNEG_CO.table
- archive/CGMD_NCP-CO/pot_tables/CPOS_D.table
- archive/CGMD_NCP-CO/pot_tables/P_P.table
- archive/CGMD_NCP-CO/pot_tables/CPOL_TGLY.table
- archive/CGMD_NCP-CO/pot_tables/CO_K.table
- archive/CGMD_NCP-CO/pot_tables/TGLY_TGLY.table
- archive/CGMD_NCP-CO/pot_tables/TGLY_TPOL.table
- archive/CGMD_NCP-CO/pot_tables/CGLY_CPOL.table
- archive/CGMD_NCP-CO/pot_tables/CNPL_K.table
- archive/CGMD_NCP-CO/pot_tables/CPOL_NA.table
- archive/CGMD_NCP-CO/pot_tables/CNPL_NA.table
- archive/CGMD_NCP-CO/pot_tables/CNEG_CPOL.table
- archive/CGMD_NCP-CO/pot_tables/CNEG_CPOS.table
- archive/CGMD_NCP-CO/pot_tables/CPOL_TPOS.table
- archive/CGMD_NCP-CO/pot_tables/CGLY_D.table
- archive/CGMD_NCP-CO/pot_tables/CPOL_TNEG.table
- archive/CGMD_NCP-CO/pot_tables/CNEG_CNEG.table
- archive/CGMD_NCP-CO/pot_tables/CL_TPOL.table
- archive/CGMD_NCP-CO/pot_tables/CNPL_TNEG.table
- archive/CGMD_NCP-CO/pot_tables/CNPL_TGLY.table
- archive/CGMD_NCP-CO/pot_tables/CNPL_CPOS.table
- archive/CGMD_NCP-CO/pot_tables/CNEG_K.table
- archive/CGMD_NCP-CO/pot_tables/K_TPOL.table
- archive/CGMD_NCP-CO/pot_tables/CNEG_CNPL.table
- archive/CGMD_NCP-CO/pot_tables/CPOS_TNPL.table
- archive/CGMD_NCP-CO/pot_tables/CGLY_CPOS.table
- archive/CGMD_NCP-CO/pot_tables/CNPL_CNPL.table
- archive/CGMD_NCP-CO/pot_tables/CGLY_K.table
- archive/CGMD_NCP-CO/pot_tables/TPOS_TPOS.table
- archive/CGMD_NCP-CO/pot_tables/CPOS_TGLY.table
- archive/CGMD_NCP-CO/pot_tables/CL_TNPL.table
- archive/CGMD_NCP-CO/pot_tables/TPOL_TPOS.table
- archive/CGMD_NCP-CO/pot_tables/CPOS_TPOL.table
- archive/CGMD_NCP-CO/pot_tables/CNPL_TPOL.table
- archive/CGMD_NCP-CO/pot_tables/CPOL_D.table
- archive/CGMD_NCP-CO/pot_tables/D_D.table
- archive/CGMD_NCP-CO/pot_tables/CNPL_TPOS.table
- archive/CGMD_NCP-CO/pot_tables/TNPL_TPOL.table
- archive/CGMD_NCP-CO/pot_tables/K_TGLY.table
- archive/CGMD_NCP-CO/pot_tables/K_P.table
- archive/CGMD_NCP-CO/pot_tables/NCP.new.1.table
- archive/CGMD_NCP-CO/pot_tables/CPOS_TNEG.table
- archive/CGMD_NCP-CO/pot_tables/D_TNEG.table
- archive/CGMD_NCP-CO/pot_tables/CO_P.table
- archive/CGMD_NCP-CO/pot_tables/NA_TNEG.table
- archive/CGMD_NCP-CO/pot_tables/CGLY_TNEG.table
- archive/CGMD_NCP-CO/pot_tables/CPOL_CPOS.table
- archive/CGMD_NCP-CO/pot_tables/CPOS_TPOS.table
- archive/CGMD_NCP-CO/pot_tables/NCP.new.2.table
- archive/CGMD_NCP-CO/pot_tables/D_P.table
- archive/CGMD_NCP-CO/pot_tables/CO_D.table
- archive/CGMD_NCP-CO/pot_tables/CL_D.table
- archive/CGMD_NCP-CO/pot_tables/CGLY_CO.table
- archive/CGMD_NCP-CO/pot_tables/CPOL_K.table
- archive/CGMD_NCP-CO/pot_tables/CGLY_TGLY.table
- archive/CGMD_NCP-CO/pot_tables/CPOS_P.table
- archive/CGMD_NCP-CO/pot_tables/CO_TPOL.table
- archive/CGMD_NCP-CO/pot_tables/CGLY_CNEG.table
- archive/CGMD_NCP-CO/pot_tables/NCP.new.404.table
- archive/CGMD_NCP-CO/pot_tables/NA_TGLY.table
- archive/CGMD_NCP-CO/pot_tables/CO_TNEG.table
- archive/CGMD_NCP-CO/pot_tables/CL_TGLY.table
- archive/CGMD_NCP-CO/pot_tables/CNEG_TGLY.table
- archive/CGMD_NCP-CO/pot_tables/CNEG_TNEG.table
- archive/CGMD_NCP-CO/pot_tables/CGLY_P.table
- archive/CGMD_NCP-CO/pot_tables/TNEG_TPOS.table
- archive/CGMD_NCP-CO/pot_tables/NCP.new.3.table
- archive/CGMD_NCP-CO/pot_tables/CL_CL.table
- archive/CGMD_NCP-CO/pot_tables/CO_TPOS.table
- archive/CGMD_NCP-CO/pot_tables/CNEG_P.table
- archive/CGMD_NCP-CO/pot_tables/NA_TPOS.table
- archive/CGMD_NCP-CO/pot_tables/CNPL_P.table
- archive/CGMD_NCP-CO/pot_tables/D_NA.table
- archive/CGMD_NCP-CO/pot_tables/CO_TGLY.table
- archive/CGMD_NCP-CO/pot_tables/TNPL_TNPL.table
- archive/CGMD_NCP-CO/pot_tables/CGLY_CL.table
- archive/CGMD_NCP-CO/pot_tables/CNPL_CPOL.table
- archive/CGMD_NCP-CO/K.CG.mcm
- archive/CGMD_NCP-CO/core-core_bonds.data
- archive/CGMD_NCP-CO/NCP_CG.mcm
- archive/CGMD_NCP-CO/magic.inp
- archive/CGMD_NCP-CO/system.xmol
- archive/CGMD_NCP-CO/LAMMPS.run.inp
- archive/CGMD_NCP-CO/LAMMPS.data.run.inc.modified
- archive/CGMD_NCP-CO/build_MD_system.sh
- archive/CGMD_NCP-CO/README
- archive/CGMD_NCP-MG/
- archive/CGMD_NCP-MG/CL.CG.mcm
- archive/CGMD_NCP-MG/NA.CG.mcm
- archive/CGMD_NCP-MG/K.CG.mcm
- archive/CGMD_NCP-MG/NCP_CG.mcm
- archive/CGMD_NCP-MG/build_MD_system.sh
- archive/CGMD_NCP-MG/LAMMPS.run.inp
- archive/CGMD_NCP-MG/magic.inp
- archive/CGMD_NCP-MG/LAMMPS.data.run.inc.modified
- archive/CGMD_NCP-MG/core-core_bonds.data
- archive/CGMD_NCP-MG/DNA_core_bonds.data
- archive/CGMD_NCP-MG/MG.CG.mcm
- archive/CGMD_NCP-MG/system.xmol
- archive/CGMD_NCP-MG/pot_tables/
- archive/CGMD_NCP-MG/pot_tables/CNPL_TNEG.table
- archive/CGMD_NCP-MG/pot_tables/CGLY_CGLY.table
- archive/CGMD_NCP-MG/pot_tables/CNPL_TGLY.table
- archive/CGMD_NCP-MG/pot_tables/CGLY_CL.table
- archive/CGMD_NCP-MG/pot_tables/CNPL_TNPL.table
- archive/CGMD_NCP-MG/pot_tables/CGLY_CNEG.table
- archive/CGMD_NCP-MG/pot_tables/CNPL_TPOL.table
- archive/CGMD_NCP-MG/pot_tables/CGLY_CNPL.table
- archive/CGMD_NCP-MG/pot_tables/CPOL_P.table
- archive/CGMD_NCP-MG/pot_tables/CGLY_CPOL.table
- archive/CGMD_NCP-MG/pot_tables/CPOL_TGLY.table
- archive/CGMD_NCP-MG/pot_tables/CGLY_CPOS.table
- archive/CGMD_NCP-MG/pot_tables/MG_NA.table
- archive/CGMD_NCP-MG/pot_tables/CGLY_D.table
- archive/CGMD_NCP-MG/pot_tables/NA_NA.table
- archive/CGMD_NCP-MG/pot_tables/CGLY_K.table
- archive/CGMD_NCP-MG/pot_tables/CPOL_TNEG.table
- archive/CGMD_NCP-MG/pot_tables/CGLY_MG.table
- archive/CGMD_NCP-MG/pot_tables/CPOL_TNPL.table
- archive/CGMD_NCP-MG/pot_tables/CGLY_NA.table
- archive/CGMD_NCP-MG/pot_tables/NA_P.table
- archive/CGMD_NCP-MG/pot_tables/CGLY_P.table
- archive/CGMD_NCP-MG/pot_tables/CPOL_TPOL.table
- archive/CGMD_NCP-MG/pot_tables/CGLY_TGLY.table
- archive/CGMD_NCP-MG/pot_tables/CPOL_TPOS.table
- archive/CGMD_NCP-MG/pot_tables/CGLY_TNEG.table
- archive/CGMD_NCP-MG/pot_tables/CPOS_CPOS.table
- archive/CGMD_NCP-MG/pot_tables/CGLY_TNPL.table
- archive/CGMD_NCP-MG/pot_tables/CPOS_D.table
- archive/CGMD_NCP-MG/pot_tables/CGLY_TPOL.table
- archive/CGMD_NCP-MG/pot_tables/CPOS_K.table
- archive/CGMD_NCP-MG/pot_tables/CGLY_TPOS.table
- archive/CGMD_NCP-MG/pot_tables/NA_TGLY.table
- archive/CGMD_NCP-MG/pot_tables/CL_CL.table
- archive/CGMD_NCP-MG/pot_tables/CPOS_MG.table
- archive/CGMD_NCP-MG/pot_tables/CL_CNEG.table
- archive/CGMD_NCP-MG/pot_tables/CPOS_NA.table
- archive/CGMD_NCP-MG/pot_tables/CL_CNPL.table
- archive/CGMD_NCP-MG/pot_tables/CPOS_P.table
- archive/CGMD_NCP-MG/pot_tables/CL_CPOL.table
- archive/CGMD_NCP-MG/pot_tables/CPOS_TGLY.table
- archive/CGMD_NCP-MG/pot_tables/CL_CPOS.table
- archive/CGMD_NCP-MG/pot_tables/NA_TNEG.table
- archive/CGMD_NCP-MG/pot_tables/CL_D.table
- archive/CGMD_NCP-MG/pot_tables/NA_TNPL.table
- archive/CGMD_NCP-MG/pot_tables/CL_K.table
- archive/CGMD_NCP-MG/pot_tables/NA_TPOL.table
- archive/CGMD_NCP-MG/pot_tables/CL_NA.table
- archive/CGMD_NCP-MG/pot_tables/NA_TPOS.table
- archive/CGMD_NCP-MG/pot_tables/CL_P.table
- archive/CGMD_NCP-MG/pot_tables/CPOS_TNEG.table
- archive/CGMD_NCP-MG/pot_tables/CL_TGLY.table
- archive/CGMD_NCP-MG/pot_tables/CPOS_TNPL.table
- archive/CGMD_NCP-MG/pot_tables/CL_TNEG.table
- archive/CGMD_NCP-MG/pot_tables/CPOS_TPOL.table
- archive/CGMD_NCP-MG/pot_tables/CL_TNPL.table
- archive/CGMD_NCP-MG/pot_tables/CPOS_TPOS.table
- archive/CGMD_NCP-MG/pot_tables/CL_TPOL.table
- archive/CGMD_NCP-MG/pot_tables/D_D.table
- archive/CGMD_NCP-MG/pot_tables/CL_TPOS.table
- archive/CGMD_NCP-MG/pot_tables/D_K.table
- archive/CGMD_NCP-MG/pot_tables/CNEG_CNEG.table
- archive/CGMD_NCP-MG/pot_tables/D_MG.table
- archive/CGMD_NCP-MG/pot_tables/CNEG_CNPL.table
- archive/CGMD_NCP-MG/pot_tables/D_NA.table
- archive/CGMD_NCP-MG/pot_tables/CNEG_CPOL.table
- archive/CGMD_NCP-MG/pot_tables/D_P.table
- archive/CGMD_NCP-MG/pot_tables/CNEG_CPOS.table
- archive/CGMD_NCP-MG/pot_tables/NCP.new.1.table
- archive/CGMD_NCP-MG/pot_tables/CNEG_D.table
- archive/CGMD_NCP-MG/pot_tables/NCP.new.2.table
- archive/CGMD_NCP-MG/pot_tables/CNEG_K.table
- archive/CGMD_NCP-MG/pot_tables/D_TGLY.table
- archive/CGMD_NCP-MG/pot_tables/CNEG_MG.table
- archive/CGMD_NCP-MG/pot_tables/D_TNEG.table
- archive/CGMD_NCP-MG/pot_tables/CNEG_NA.table
- archive/CGMD_NCP-MG/pot_tables/NCP.new.3.table
- archive/CGMD_NCP-MG/pot_tables/CNEG_P.table
- archive/CGMD_NCP-MG/pot_tables/D_TNPL.table
- archive/CGMD_NCP-MG/pot_tables/CNEG_TGLY.table
- archive/CGMD_NCP-MG/pot_tables/D_TPOL.table
[truncated: 69 more entries]
