# Supplementary material for: A Bottom-Up Coarse-Grained Model for Nucleosome–Nucleosome Interactions with Explicit Ions
Source: J Chem Theory Comput. 2022 May 17;18(6):3948–60. doi: 10.1021/acs.jctc.2c00083 (PMC9202350; doi:10.1021/acs.jctc.2c00083)
Supplement: Supplementary file 2 — ct2c00083_si_002.zip [file ct2c00083_si_002.zip › archive/Gather_potential/potential_from_4DNA-CoHex/05.DNA.CO.i003.pot]

 &General
NTypes=8
N_NB=36
N_B=4
N_A=3
Min=     0.0000000
Max=    25.0000000
NPoints=125
NAngleBondsExclude=DNA.CG:-1, CO.CG:-1, K.CG:-1, NA.CG:-1, CL.CG:-1 
NPairBondsExclude=DNA.CG:-1, CO.CG:-1, K.CG:-1, NA.CG:-1, CL.CG:-1 
 &EndGeneral
 &Potential
 Name=DT-DT
Type=NB
Min=     0.0000000
Max=    25.0000000
NPoints=125
 AtomTypes=DT,DT
 &Table
     0.1000000  33217.4921875
     0.3000000  32969.6015625
     0.5000000  32721.7089844
     0.7000000  32473.8183594
     0.9000000  32225.9257812
     1.1000000  31978.0351562
     1.3000000  31730.1425781
     1.5000000  31482.2519531
     1.7000000  31234.3593750
     1.9000000  30986.4667969
     2.1000000  30738.5761719
     2.3000000  30490.6835938
     2.5000000  30242.7929688
     2.7000000  29994.9003906
     2.9000000  29747.0097656
     3.1000000  29499.1171875
     3.3000000  29251.2246094
     3.5000000  29003.3339844
     3.7000000  28755.4414063
     3.9000000  28507.5507812
     4.1000000  28259.6582031
     4.3000000  28011.7675781
     4.5000000  27763.8750000
     4.7000000  27515.9824219
     4.9000000  27268.0917969
     5.1000000  27020.1992188
     5.3000000  26772.3085938
     5.5000000  26524.4160156
     5.7000000  26276.5253906
     5.9000000  26028.6328125
     6.1000000  25780.7402344
     6.3000000  25532.8496094
     6.5000000  25284.9570312
     6.7000000  25037.0664062
     6.9000000  24789.1738281
     7.1000000  24541.2832031
     7.3000000  24293.3906250
     7.5000000  24045.4980469
     7.7000000  23797.6074219
     7.9000000  23549.7148438
     8.1000000  23301.8242188
     8.3000000  23053.9316406
     8.5000000  22806.0410156
     8.7000000  22558.1484375
     8.9000000  22310.2558594
     9.1000000  22062.3652344
     9.3000000  21814.4003906
     9.5000000  21000.0000000
     9.7000000  20500.0000000
     9.9000000  20000.0000000
    10.1000000  19500.0000000
    10.3000000  19000.0000000
    10.5000000  18500.0000000
    10.7000000  18000.0000000
    10.9000000  17500.0000000
    11.1000000  17000.0000000
    11.3000000  16500.0000000
    11.5000000  16000.0000000
    11.7000000  15500.0000000
    11.9000000  15000.0000000
    12.1000000  14500.0000000
    12.3000000  14000.0000000
    12.5000000      0.2042203
    12.7000000     15.0962054
    12.9000000      9.7428527
    13.1000000      8.3370749
    13.3000000      4.8333403
    13.5000000      5.9481811
    13.7000000      6.5812706
    13.9000000      7.9931692
    14.1000000      5.8095632
    14.3000000      5.5818677
    14.5000000      4.7157845
    14.7000000      4.1649403
    14.9000000      3.7439396
    15.1000000      2.5930470
    15.3000000      0.7157363
    15.5000000     -0.8763212
    15.7000000     -2.0897597
    15.9000000     -3.3415997
    16.1000000     -4.0356109
    16.3000000     -4.5600235
    16.5000000     -4.8366479
    16.7000000     -5.0548379
    16.9000000     -5.0881654
    17.1000000     -5.0588515
    17.3000000     -5.0375059
    17.5000000     -4.9855230
    17.7000000     -4.8758930
    17.9000000     -4.6491985
    18.1000000     -4.2694552
    18.3000000     -3.6913639
    18.5000000     -2.9227947
    18.7000000     -2.1394785
    18.9000000     -1.4185824
    19.1000000     -0.7571937
    19.3000000     -0.2306098
    19.5000000      0.1857348
    19.7000000      0.3964913
    19.9000000      0.6250305
    20.1000000      0.6201295
    20.3000000      0.5549898
    20.5000000      0.1795676
    20.7000000     -0.3007824
    20.9000000     -0.7967657
    21.1000000     -1.2570024
    21.3000000     -1.6348888
    21.5000000     -1.9585492
    21.7000000     -2.2023442
    21.9000000     -2.3467691
    22.1000000     -2.3652545
    22.3000000     -2.3408915
    22.5000000     -2.2927918
    22.7000000     -2.2328039
    22.9000000     -2.0881017
    23.1000000     -1.8952154
    23.3000000     -1.6792356
    23.5000000     -1.5395961
    23.7000000     -1.5214168
    23.9000000     -1.6455367
    24.1000000     -1.8514280
    24.3000000     -1.8996546
    24.5000000     -1.7259004
    24.7000000     -1.3790898
    24.9000000     -1.0004877
 &EndTable
 &EndPotential
 &Potential
 Name=DT-PT
Type=NB
Min=     0.0000000
Max=    25.0000000
NPoints=125
 AtomTypes=DT,PT
 &Table
     0.1000000  33217.4921875
     0.3000000  32969.6015625
     0.5000000  32721.7089844
     0.7000000  32473.8183594
     0.9000000  32225.9257812
     1.1000000  31978.0351562
     1.3000000  31730.1425781
     1.5000000  31482.2519531
     1.7000000  31234.3593750
     1.9000000  30986.4667969
     2.1000000  30738.5761719
     2.3000000  30490.6835938
     2.5000000  30242.7929688
     2.7000000  29994.9003906
     2.9000000  29747.0097656
     3.1000000  29499.1171875
     3.3000000  29251.2246094
     3.5000000  29003.3339844
     3.7000000  28755.4414063
     3.9000000  28507.5507812
     4.1000000  28259.6582031
     4.3000000  28011.7675781
     4.5000000  27763.8750000
     4.7000000  27515.9824219
     4.9000000  27000.9785156
     5.1000000  26500.8945312
     5.3000000  26000.1230469
     5.5000000  25500.3007812
     5.7000000  25000.8007812
     5.9000000  24500.5195312
     6.1000000  24000.6074219
     6.3000000  23500.9726562
     6.5000000  23000.8125000
     6.7000000  23014.0019531
     6.9000000  23027.5703125
     7.1000000     13.6696386
     7.3000000     11.9220396
     7.5000000     11.0856726
     7.7000000     10.7075839
     7.9000000     10.2781498
     8.1000000     10.3161772
     8.3000000     10.0076286
     8.5000000      9.5665311
     8.7000000      9.1104179
     8.9000000      8.8979352
     9.1000000      8.5905064
     9.3000000      8.1009579
     9.5000000      7.4853112
     9.7000000      6.5902396
     9.9000000      4.7102628
    10.1000000      2.9386031
    10.3000000      1.9275931
    10.5000000      1.7816668
    10.7000000      2.3989681
    10.9000000      3.5321942
    11.1000000      4.6506624
    11.3000000      5.0747893
    11.5000000      4.7464322
    11.7000000      4.2203651
    11.9000000      3.5924108
    12.1000000      3.1462631
    12.3000000      2.8507265
    12.5000000      2.8923444
    12.7000000      3.0125292
    12.9000000      3.2767367
    13.1000000      3.4787703
    13.3000000      3.7623440
    13.5000000      4.0496122
    13.7000000      4.2485049
    13.9000000      4.3641535
    14.1000000      4.3328119
    14.3000000      4.2815862
    14.5000000      4.1515955
    14.7000000      4.0149484
    14.9000000      3.9068704
    15.1000000      3.7346287
    15.3000000      3.4549602
    15.5000000      3.1176776
    15.7000000      2.7842185
    15.9000000      2.4210940
    16.1000000      1.9805785
    16.3000000      1.5421152
    16.5000000      1.1165075
    16.7000000      0.7634949
    16.9000000      0.4772350
    17.1000000      0.3419559
    17.3000000      0.3062495
    17.5000000      0.2673751
    17.7000000      0.1238196
    17.9000000     -0.0838657
    18.1000000     -0.3070304
    18.3000000     -0.4596608
    18.5000000     -0.4954442
    18.7000000     -0.3913825
    18.9000000     -0.2493382
    19.1000000     -0.1614634
    19.3000000     -0.1928572
    19.5000000     -0.2826310
    19.7000000     -0.4113197
    19.9000000     -0.5218430
    20.1000000     -0.6055763
    20.3000000     -0.6432178
    20.5000000     -0.6253866
    20.7000000     -0.5421885
    20.9000000     -0.4262715
    21.1000000     -0.3347980
    21.3000000     -0.2755530
    21.5000000     -0.3074474
    21.7000000     -0.4209862
    21.9000000     -0.5408040
    22.1000000     -0.6760832
    22.3000000     -0.7783241
    22.5000000     -0.8759208
    22.7000000     -0.9657936
    22.9000000     -1.0551301
    23.1000000     -1.0960071
    23.3000000     -1.1448761
    23.5000000     -1.1655209
    23.7000000     -1.1690656
    23.9000000     -1.2083860
    24.1000000     -1.3302454
    24.3000000     -1.4536718
    24.5000000     -1.5746166
    24.7000000     -1.6885006
    24.9000000     -1.7099309
 &EndTable
 &EndPotential
 &Potential
 Name=DT-D
Type=NB
Min=     0.0000000
Max=    25.0000000
NPoints=125
 AtomTypes=DT,D
 &Table
     0.1000000  33217.4921875
     0.3000000  32969.6015625
     0.5000000  32721.7089844
     0.7000000  32473.8183594
     0.9000000  32225.9257812
     1.1000000  31978.0351562
     1.3000000  31730.1425781
     1.5000000  31482.2519531
     1.7000000  31234.3593750
     1.9000000  30986.4667969
     2.1000000  30738.5761719
     2.3000000  30490.6835938
     2.5000000  30242.7929688
     2.7000000  29994.9003906
     2.9000000  29747.0097656
     3.1000000  29499.1171875
     3.3000000  29251.2246094
     3.5000000  29003.3339844
     3.7000000  28755.4414063
     3.9000000  28507.5507812
     4.1000000  28259.6582031
     4.3000000  28011.7675781
     4.5000000  27763.8750000
     4.7000000  27515.9824219
     4.9000000  27268.0917969
     5.1000000  27020.1992188
     5.3000000  26772.3085938
     5.5000000  26524.4160156
     5.7000000  26276.5253906
     5.9000000  26028.6328125
     6.1000000  25780.7402344
     6.3000000  25532.8496094
     6.5000000  25284.9570312
     6.7000000  25037.0664062
     6.9000000  24789.1738281
     7.1000000  24541.2832031
     7.3000000  24293.3906250
     7.5000000  24045.4980469
     7.7000000  24015.9433594
     7.9000000  24014.1054687
     8.1000000  24012.2421875
     8.3000000  24011.6718750
     8.5000000  24012.3105469
     8.7000000  24012.3906250
     8.9000000  24009.7578125
     9.1000000  24006.9941406
     9.3000000     14.6402558
     9.5000000     12.7744627
     9.7000000     10.0521247
     9.9000000      8.8942315
    10.1000000      7.5376626
    10.3000000      6.5607520
    10.5000000      4.5677724
    10.7000000      2.7115773
    10.9000000      1.1595493
    11.1000000      0.2347248
    11.3000000     -0.1492514
    11.5000000     -0.0363170
    11.7000000      0.3168134
    11.9000000      0.5714389
    12.1000000      0.2288996
    12.3000000     -0.5542127
    12.5000000     -0.9021634
    12.7000000     -0.5323723
    12.9000000      0.4549612
    13.1000000      1.4357504
    13.3000000      1.9046630
    13.5000000      2.1971644
    13.7000000      2.7692520
    13.9000000      3.5059654
    14.1000000      3.8625780
    14.3000000      3.8968038
    14.5000000      4.2838792
    14.7000000      5.2095653
    14.9000000      6.2190489
    15.1000000      6.4038501
    15.3000000      5.7297280
    15.5000000      5.1389582
    15.7000000      5.0955236
    15.9000000      5.5572463
    16.1000000      6.0179301
    16.3000000      6.0197453
    16.5000000      5.6124522
    16.7000000      4.9885666
    16.9000000      4.3841542
    17.1000000      3.9294846
    17.3000000      3.6479810
    17.5000000      3.4535710
    17.7000000      3.2505135
    17.9000000      3.0213561
    18.1000000      2.8102888
    18.3000000      2.6777251
    18.5000000      2.5718897
    18.7000000      2.4406570
    18.9000000      2.2195544
    19.1000000      1.9639283
    19.3000000      1.7256616
    19.5000000      1.5162152
    19.7000000      1.2828283
    19.9000000      1.0124758
    20.1000000      0.7420833
    20.3000000      0.6248143
    20.5000000      0.6604758
    20.7000000      0.7941188
    20.9000000      0.8395930
    21.1000000      0.7969614
    21.3000000      0.6958207
    21.5000000      0.5986867
    21.7000000      0.5252844
    21.9000000      0.4710006
    22.1000000      0.4246314
    22.3000000      0.3694916
    22.5000000      0.3418134
    22.7000000      0.3306976
    22.9000000      0.3543688
    23.1000000      0.3849430
    23.3000000      0.4443361
    23.5000000      0.4745245
    23.7000000      0.4880483
    23.9000000      0.4661290
    24.1000000      0.4539855
    24.3000000      0.4590568
    24.5000000      0.4891299
    24.7000000      0.5053916
    24.9000000      0.4987739
 &EndTable
 &EndPotential
 &Potential
 Name=DT-P
Type=NB
Min=     0.0000000
Max=    25.0000000
NPoints=125
 AtomTypes=DT,P
 &Table
     0.1000000  33217.4921875
     0.3000000  32969.6015625
     0.5000000  32721.7089844
     0.7000000  32473.8183594
     0.9000000  32225.9257812
     1.1000000  31978.0351562
     1.3000000  31730.1425781
     1.5000000  31482.2519531
     1.7000000  31234.3593750
     1.9000000  30986.4667969
     2.1000000  30738.5761719
     2.3000000  30490.6835938
     2.5000000  30242.7929688
     2.7000000  29994.9003906
     2.9000000  29747.0097656
     3.1000000  29499.1171875
     3.3000000  29251.2246094
     3.5000000  29003.3339844
     3.7000000  28755.4414063
     3.9000000  28507.5507812
     4.1000000  28259.6582031
     4.3000000  28011.7675781
     4.5000000  27763.8750000
     4.7000000  27515.9824219
     4.9000000  27000.8261719
     5.1000000  26000.6054688
     5.3000000      8.1385477
     5.5000000      1.1536615
     5.7000000     -3.2059142
     5.9000000     -5.9611681
     6.1000000     -7.3035082
     6.3000000     -7.5300845
     6.5000000     -7.3494506
     6.7000000     -7.2660196
     6.9000000     -7.0347678
     7.1000000     -6.3653187
     7.3000000     -5.8840553
     7.5000000     -5.6461458
     7.7000000     -5.3774979
     7.9000000     -5.5240009
     8.1000000     -5.7009814
     8.3000000     -5.7009017
     8.5000000     -5.5131396
     8.7000000     -5.1338199
     8.9000000     -4.5944617
     9.1000000     -3.9550850
     9.3000000     -3.3299861
     9.5000000     -2.8076286
     9.7000000     -2.5806876
     9.9000000     -2.6474914
    10.1000000     -2.8456326
    10.3000000     -2.9721445
    10.5000000     -2.9822462
    10.7000000     -2.8822025
    10.9000000     -2.7115676
    11.1000000     -2.5272942
    11.3000000     -2.3340470
    11.5000000     -2.2595388
    11.7000000     -2.3445209
    11.9000000     -2.4911473
    12.1000000     -2.6124441
    12.3000000     -2.7088129
    12.5000000     -2.7358959
    12.7000000     -2.6795008
    12.9000000     -2.6231009
    13.1000000     -2.6456201
    13.3000000     -2.6905516
    13.5000000     -2.6852148
    13.7000000     -2.5775113
    13.9000000     -2.3651994
    14.1000000     -2.1095247
    14.3000000     -1.9035250
    14.5000000     -1.8068953
    14.7000000     -1.7511623
    14.9000000     -1.6605398
    15.1000000     -1.5430876
    15.3000000     -1.4288803
    15.5000000     -1.3621084
    15.7000000     -1.3387194
    15.9000000     -1.3414094
    16.1000000     -1.3470282
    16.3000000     -1.3461765
    16.5000000     -1.3527142
    16.7000000     -1.3278993
    16.9000000     -1.2841696
    17.1000000     -1.2113452
    17.3000000     -1.1339956
    17.5000000     -1.0539791
    17.7000000     -0.9996286
    17.9000000     -0.9652610
    18.1000000     -0.9790886
    18.3000000     -1.0487089
    18.5000000     -1.1443972
    18.7000000     -1.2317536
    18.9000000     -1.2808980
    19.1000000     -1.3124491
    19.3000000     -1.3279769
    19.5000000     -1.3500498
    19.7000000     -1.3626364
    19.9000000     -1.3596232
    20.1000000     -1.3521847
    20.3000000     -1.3402267
    20.5000000     -1.3333156
    20.7000000     -1.3245533
    20.9000000     -1.3328859
    21.1000000     -1.3194181
    21.3000000     -1.2885472
    21.5000000     -1.2493589
    21.7000000     -1.2127811
    21.9000000     -1.1767889
    22.1000000     -1.1452463
    22.3000000     -1.1269036
    22.5000000     -1.1018091
    22.7000000     -1.0522582
    22.9000000     -0.9862270
    23.1000000     -0.9006516
    23.3000000     -0.8109761
    23.5000000     -0.7322558
    23.7000000     -0.6622929
    23.9000000     -0.5977888
    24.1000000     -0.5292052
    24.3000000     -0.4775169
    24.5000000     -0.4422744
    24.7000000     -0.4289850
    24.9000000     -0.4137513
 &EndTable
 &EndPotential
 &Potential
 Name=DT-CO
Type=NB
Min=     0.0000000
Max=    25.0000000
NPoints=125
 AtomTypes=DT,CO
 &Table
     0.1000000  33217.4921875
     0.3000000  32969.6015625
     0.5000000  32721.7089844
     0.7000000  32473.8183594
     0.9000000  32225.9257812
     1.1000000  31978.0351562
     1.3000000  31730.1425781
     1.5000000  31482.2519531
     1.7000000  31234.3593750
     1.9000000  30986.4667969
     2.1000000  30738.5761719
     2.3000000  30490.6835938
     2.5000000  30242.7929688
     2.7000000  29994.9003906
     2.9000000  29747.0097656
     3.1000000  29499.1171875
     3.3000000  29251.2246094
     3.5000000  29003.3339844
     3.7000000  28755.4414063
     3.9000000  28507.5507812
     4.1000000  28259.6582031
     4.3000000  28011.7675781
     4.5000000     33.8767860
     4.7000000     37.8746571
     4.9000000     27.7743444
     5.1000000     25.6192016
     5.3000000     22.4480689
     5.5000000     20.5205316
     5.7000000     18.4875220
     5.9000000     16.5474423
     6.1000000     14.7213824
     6.3000000     13.6080681
     6.5000000     10.7972862
     6.7000000      8.3201814
     6.9000000      7.0044802
     7.1000000      6.4362685
     7.3000000      6.3588085
     7.5000000      6.3137130
     7.7000000      6.1937818
     7.9000000      5.8179306
     8.1000000      5.4902905
     8.3000000      5.4583023
     8.5000000      5.7703044
     8.7000000      6.2010101
     8.9000000      6.4423342
     9.1000000      6.5199445
     9.3000000      6.5553859
     9.5000000      6.4498354
     9.7000000      6.2082660
     9.9000000      5.9566720
    10.1000000      5.8726889
    10.3000000      5.8730804
    10.5000000      5.8453307
    10.7000000      5.6344977
    10.9000000      5.3675285
    11.1000000      5.2537348
    11.3000000      5.3849053
    11.5000000      5.5948152
    11.7000000      5.6821695
    11.9000000      5.6452508
    12.1000000      5.5529131
    12.3000000      5.3900323
    12.5000000      5.1397197
    12.7000000      4.8255907
    12.9000000      4.4565043
    13.1000000      4.0657783
    13.3000000      3.7299611
    13.5000000      3.4959788
    13.7000000      3.3689041
    13.9000000      3.3445654
    14.1000000      3.4361889
    14.3000000      3.5804488
    14.5000000      3.6879327
    14.7000000      3.7415175
    14.9000000      3.8075814
    15.1000000      3.8625787
    15.3000000      3.8988351
    15.5000000      3.8974094
    15.7000000      3.8619846
    15.9000000      3.7851946
    16.1000000      3.6519550
    16.3000000      3.5007234
    16.5000000      3.3328112
    16.7000000      3.2133315
    16.9000000      3.1174000
    17.1000000      3.0562966
    17.3000000      2.9890320
    17.5000000      2.9303804
    17.7000000      2.8803265
    17.9000000      2.8666335
    18.1000000      2.8611882
    18.3000000      2.8376707
    18.5000000      2.7777145
    18.7000000      2.6870559
    18.9000000      2.5739725
    19.1000000      2.4441018
    19.3000000      2.3283807
    19.5000000      2.2201905
    19.7000000      2.0943165
    19.9000000      1.9414264
    20.1000000      1.7824476
    20.3000000      1.6500130
    20.5000000      1.5481787
    20.7000000      1.4620638
    20.9000000      1.3888677
    21.1000000      1.3110590
    21.3000000      1.2216260
    21.5000000      1.1101195
    21.7000000      1.0032470
    21.9000000      0.8916490
    22.1000000      0.7969577
    22.3000000      0.7023630
    22.5000000      0.6240326
    22.7000000      0.5622552
    22.9000000      0.5105900
    23.1000000      0.4787737
    23.3000000      0.4676939
    23.5000000      0.4772806
    23.7000000      0.4634538
    23.9000000      0.4435272
    24.1000000      0.4005180
    24.3000000      0.3632240
    24.5000000      0.3193735
    24.7000000      0.2946285
    24.9000000      0.2720218
 &EndTable
 &EndPotential
 &Potential
 Name=DT-K
Type=NB
Min=     0.0000000
Max=    25.0000000
NPoints=125
 AtomTypes=DT,K
 &Table
     0.1000000  33217.4921875
     0.3000000  32969.6015625
     0.5000000  32721.7089844
     0.7000000  32473.8183594
     0.9000000  32225.9257812
     1.1000000  31978.0351562
     1.3000000  31730.1425781
     1.5000000  31482.2519531
     1.7000000  31234.3593750
     1.9000000  30986.4667969
     2.1000000  30738.5761719
     2.3000000  30490.6835938
     2.5000000  30242.7929688
     2.7000000  29994.9003906
     2.9000000  29747.0097656
     3.1000000  28000.3593750
     3.3000000  27019.4257812
     3.5000000  27018.0703125
     3.7000000     14.2894141
     3.9000000     11.9516643
     4.1000000      8.5414551
     4.3000000      6.4013318
     4.5000000      5.2229631
     4.7000000      4.7206618
     4.9000000      3.9886219
     5.1000000      3.2993095
     5.3000000      2.8499073
     5.5000000      2.5471994
     5.7000000      1.9775061
     5.9000000      1.4407669
     6.1000000      1.1327803
     6.3000000      0.9395278
     6.5000000      0.9788296
     6.7000000      1.1196257
     6.9000000      1.3049682
     7.1000000      1.2198232
     7.3000000      1.0914649
     7.5000000      1.0179220
     7.7000000      0.9151139
     7.9000000      0.8162911
     8.1000000      0.7346068
     8.3000000      0.8253110
     8.5000000      0.9659430
     8.7000000      1.2346488
     8.9000000      1.4722980
     9.1000000      1.6607570
     9.3000000      1.7280477
     9.5000000      1.8002374
     9.7000000      1.7879812
     9.9000000      1.7128718
    10.1000000      1.6239037
    10.3000000      1.4991122
    10.5000000      1.3940929
    10.7000000      1.3672244
    10.9000000      1.3904278
    11.1000000      1.4099951
    11.3000000      1.3947541
    11.5000000      1.3552994
    11.7000000      1.3833866
    11.9000000      1.3892255
    12.1000000      1.3880764
    12.3000000      1.3177025
    12.5000000      1.2460172
    12.7000000      1.1488250
    12.9000000      1.0590535
    13.1000000      0.9709589
    13.3000000      0.9380205
    13.5000000      0.9082404
    13.7000000      0.7862123
    13.9000000      0.6933104
    14.1000000      0.6196679
    14.3000000      0.6130043
    14.5000000      0.6243513
    14.7000000      0.6724536
    14.9000000      0.6991034
    15.1000000      0.6976713
    15.3000000      0.7062774
    15.5000000      0.6772006
    15.7000000      0.6558909
    15.9000000      0.6206515
    16.1000000      0.5928251
    16.3000000      0.5376381
    16.5000000      0.4963654
    16.7000000      0.4736680
    16.9000000      0.4760330
    17.1000000      0.4959733
    17.3000000      0.4727264
    17.5000000      0.4734662
    17.7000000      0.4604033
    17.9000000      0.4816184
    18.1000000      0.4755565
    18.3000000      0.4525020
    18.5000000      0.3991461
    18.7000000      0.3439609
    18.9000000      0.3021192
    19.1000000      0.2549118
    19.3000000      0.2091328
    19.5000000      0.1464522
    19.7000000      0.0871042
    19.9000000      0.0705784
    20.1000000      0.0583449
    20.3000000      0.0477129
    20.5000000      0.0289123
    20.7000000      0.0033481
    20.9000000     -0.0115804
    21.1000000     -0.0060675
    21.3000000     -0.0323830
    21.5000000     -0.0261792
    21.7000000     -0.0297178
    21.9000000     -0.0171111
    22.1000000     -0.0451624
    22.3000000     -0.0514555
    22.5000000     -0.0604615
    22.7000000     -0.0569903
    22.9000000     -0.0653638
    23.1000000     -0.0577264
    23.3000000     -0.0630869
    23.5000000     -0.0510297
    23.7000000     -0.0417710
    23.9000000     -0.0408381
    24.1000000     -0.0357238
    24.3000000     -0.0248047
    24.5000000     -0.0191860
    24.7000000     -0.0270290
    24.9000000     -0.0129400
 &EndTable
 &EndPotential
 &Potential
 Name=DT-NA
Type=NB
Min=     0.0000000
Max=    25.0000000
NPoints=125
 AtomTypes=DT,NA
 &Table
     0.1000000  33217.4921875
     0.3000000  32969.6015625
     0.5000000  32721.7089844
     0.7000000  32473.8183594
     0.9000000  32225.9257812
     1.1000000  31978.0351562
     1.3000000  31730.1425781
     1.5000000  31482.2519531
     1.7000000  31234.3593750
     1.9000000  30986.4667969
     2.1000000  30738.5761719
     2.3000000  30490.6835938
     2.5000000  30242.7929688
     2.7000000  29994.9003906
     2.9000000  29747.0097656
     3.1000000  29499.1171875
     3.3000000     20.7338113
     3.5000000     17.1156481
     3.7000000     15.4227122
     3.9000000     14.2326261
     4.1000000     14.9291531
     4.3000000     13.4055092
     4.5000000      9.5387681
     4.7000000      7.1088329
     4.9000000      5.7710405
     5.1000000      5.2631226
     5.3000000      4.7217902
     5.5000000      3.8833520
     5.7000000      2.6646858
     5.9000000      1.9602939
     6.1000000      1.6459716
     6.3000000      1.6957670
     6.5000000      1.6255433
     6.7000000      1.5370581
     6.9000000      1.3019969
     7.1000000      1.0845221
     7.3000000      0.9449248
     7.5000000      0.8943657
     7.7000000      0.9234627
     7.9000000      1.0172873
     8.1000000      1.2339941
     8.3000000      1.4273274
     8.5000000      1.5001312
     8.7000000      1.5485059
     8.9000000      1.6004864
     9.1000000      1.6797667
     9.3000000      1.6750606
     9.5000000      1.7230625
     9.7000000      1.7572235
     9.9000000      1.8136574
    10.1000000      1.8608328
    10.3000000      1.9339779
    10.5000000      2.0267357
    10.7000000      2.1331191
    10.9000000      2.2108670
    11.1000000      2.3039914
    11.3000000      2.3064726
    11.5000000      2.2266716
    11.7000000      2.1349839
    11.9000000      2.0511098
    12.1000000      1.9665759
    12.3000000      1.8561335
    12.5000000      1.8134209
    12.7000000      1.7133021
    12.9000000      1.6019052
    13.1000000      1.5040762
    13.3000000      1.4267001
    13.5000000      1.3291367
    13.7000000      1.2193571
    13.9000000      1.1903731
    14.1000000      1.1527711
    14.3000000      1.1166839
    14.5000000      1.0589892
    14.7000000      1.0914791
    14.9000000      1.1098530
    15.1000000      1.1435302
    15.3000000      1.1277363
    15.5000000      1.0733755
    15.7000000      0.9810875
    15.9000000      0.8922610
    16.1000000      0.8430059
    16.3000000      0.7974164
    16.5000000      0.7617505
    16.7000000      0.7214117
    16.9000000      0.7180091
    17.1000000      0.7363206
    17.3000000      0.7272805
    17.5000000      0.7165386
    17.7000000      0.6830925
    17.9000000      0.6527161
    18.1000000      0.5885730
    18.3000000      0.5589164
    18.5000000      0.4954676
    18.7000000      0.4590848
    18.9000000      0.3842207
    19.1000000      0.3375263
    19.3000000      0.3110934
    19.5000000      0.2917642
    19.7000000      0.2734437
    19.9000000      0.2565614
    20.1000000      0.2749259
    20.3000000      0.2669065
    20.5000000      0.2727886
    20.7000000      0.2460307
    20.9000000      0.2137297
    21.1000000      0.1738138
    21.3000000      0.1319626
    21.5000000      0.1047881
    21.7000000      0.0901336
    21.9000000      0.0937732
    22.1000000      0.0693070
    22.3000000      0.0583084
    22.5000000      0.0711452
    22.7000000      0.0999022
    22.9000000      0.0964449
    23.1000000      0.0947322
    23.3000000      0.0784381
    23.5000000      0.0926014
    23.7000000      0.0984436
    23.9000000      0.1218136
    24.1000000      0.1196301
    24.3000000      0.1108724
    24.5000000      0.0962599
    24.7000000      0.1098191
    24.9000000      0.1036102
 &EndTable
 &EndPotential
 &Potential
 Name=DT-CL
Type=NB
Min=     0.0000000
Max=    25.0000000
NPoints=125
 AtomTypes=DT,CL
 &Table
     0.1000000  33217.4921875
     0.3000000  32969.6015625
     0.5000000  32721.7089844
     0.7000000  32473.8183594
     0.9000000  32225.9257812
     1.1000000  31978.0351562
     1.3000000  31730.1425781
     1.5000000  31482.2519531
     1.7000000  31234.3593750
     1.9000000  30986.4667969
     2.1000000  30738.5761719
     2.3000000  30490.6835938
     2.5000000  30242.7929688
     2.7000000  29994.9003906
     2.9000000  29747.0097656
     3.1000000  29499.1171875
     3.3000000  29251.2246094
     3.5000000  29003.3339844
     3.7000000  28755.4414063
     3.9000000  28507.5507812
     4.1000000     16.5828491
     4.3000000     14.3551521
     4.5000000     11.8791941
     4.7000000     10.4262234
     4.9000000      9.1051757
     5.1000000      7.9140472
     5.3000000      6.5932256
     5.5000000      5.6884050
     5.7000000      4.8917951
     5.9000000      4.4296598
     6.1000000      3.5577518
     6.3000000      2.3027254
     6.5000000      1.2087227
     6.7000000      0.4344050
     6.9000000     -0.0356094
     7.1000000     -0.3043443
     7.3000000     -0.3585799
     7.5000000     -0.2847967
     7.7000000     -0.2150454
     7.9000000     -0.2122963
     8.1000000     -0.3811726
     8.3000000     -0.5645810
     8.5000000     -0.7862632
     8.7000000     -0.9489418
     8.9000000     -1.0375403
     9.1000000     -1.1021563
     9.3000000     -1.1108539
     9.5000000     -1.1332899
     9.7000000     -1.1450518
     9.9000000     -1.1951729
    10.1000000     -1.2513499
    10.3000000     -1.2979022
    10.5000000     -1.3187022
    10.7000000     -1.3568748
    10.9000000     -1.3650767
    11.1000000     -1.3427421
    11.3000000     -1.3163838
    11.5000000     -1.3007679
    11.7000000     -1.2502781
    11.9000000     -1.2059869
    12.1000000     -1.1737474
    12.3000000     -1.1430864
    12.5000000     -1.1189350
    12.7000000     -1.1072030
    12.9000000     -1.0790401
    13.1000000     -1.0631384
    13.3000000     -1.0427864
    13.5000000     -1.0007954
    13.7000000     -0.9669512
    13.9000000     -0.9406642
    14.1000000     -0.9393859
    14.3000000     -0.9271574
    14.5000000     -0.9038992
    14.7000000     -0.8859340
    14.9000000     -0.8634252
    15.1000000     -0.8315190
    15.3000000     -0.8112437
    15.5000000     -0.7980887
    15.7000000     -0.7861833
    15.9000000     -0.7647087
    16.1000000     -0.7494193
    16.3000000     -0.7285204
    16.5000000     -0.7085251
    16.7000000     -0.6890407
    16.9000000     -0.6727209
    17.1000000     -0.6496987
    17.3000000     -0.6118110
    17.5000000     -0.5880662
    17.7000000     -0.5757169
    17.9000000     -0.5796275
    18.1000000     -0.5790468
    18.3000000     -0.5602711
    18.5000000     -0.5424759
    18.7000000     -0.5292842
    18.9000000     -0.5070449
    19.1000000     -0.4716530
    19.3000000     -0.4600914
    19.5000000     -0.4368188
    19.7000000     -0.4072026
    19.9000000     -0.3645328
    20.1000000     -0.3585035
    20.3000000     -0.3472482
    20.5000000     -0.3338743
    20.7000000     -0.3134787
    20.9000000     -0.3021005
    21.1000000     -0.2781399
    21.3000000     -0.2540747
    21.5000000     -0.2392412
    21.7000000     -0.2309687
    21.9000000     -0.2120595
    22.1000000     -0.1890588
    22.3000000     -0.1840263
    22.5000000     -0.1704805
    22.7000000     -0.1510351
    22.9000000     -0.1346811
    23.1000000     -0.1213033
    23.3000000     -0.1113642
    23.5000000     -0.0898239
    23.7000000     -0.0785442
    23.9000000     -0.0655990
    24.1000000     -0.0552711
    24.3000000     -0.0405507
    24.5000000     -0.0371597
    24.7000000     -0.0387861
    24.9000000     -0.0189646
 &EndTable
 &EndPotential
 &Potential
 Name=PT-PT
Type=NB
Min=     0.0000000
Max=    25.0000000
NPoints=125
 AtomTypes=PT,PT
 &Table
     0.1000000  33217.4921875
     0.3000000  32969.6015625
     0.5000000  32721.7089844
     0.7000000  32473.8183594
     0.9000000  32225.9257812
     1.1000000  31978.0351562
     1.3000000  31730.1425781
     1.5000000  31482.2519531
     1.7000000  31234.3593750
     1.9000000  30986.4667969
     2.1000000  30738.5761719
     2.3000000  30490.6835938
     2.5000000  30242.7929688
     2.7000000  29994.9003906
     2.9000000  29747.0097656
     3.1000000  29499.1171875
     3.3000000  29251.2246094
     3.5000000  29003.3339844
     3.7000000  28755.4414063
     3.9000000  28507.5507812
     4.1000000  28259.6582031
     4.3000000  28000.4511719
     4.5000000     11.5010565
     4.7000000     10.7157822
     4.9000000      3.7535915
     5.1000000      1.0053909
     5.3000000     -0.8943311
     5.5000000     -2.6396247
     5.7000000     -5.2443290
     5.9000000     -6.9375596
     6.1000000     -7.7527586
     6.3000000     -7.8021210
     6.5000000     -7.4362232
     6.7000000     -6.8518586
     6.9000000     -5.9990844
     7.1000000     -4.8456675
     7.3000000     -3.6078650
     7.5000000     -2.4540545
     7.7000000     -1.2951200
     7.9000000     -0.5266986
     8.1000000     -0.2295724
     8.3000000     -0.2116204
     8.5000000     -0.1496928
     8.7000000      0.0488467
     8.9000000      0.2656891
     9.1000000      0.3883967
     9.3000000      0.4015644
     9.5000000      0.4276142
     9.7000000      0.3499170
     9.9000000      0.1470270
    10.1000000     -0.7841942
    10.3000000     -1.6791638
    10.5000000     -1.8804643
    10.7000000     -1.3398736
    10.9000000     -0.5185859
    11.1000000      0.0702832
    11.3000000      0.5978962
    11.5000000      0.8897906
    11.7000000      0.8666111
    11.9000000      0.6568888
    12.1000000      0.6407918
    12.3000000      0.8636776
    12.5000000      1.2263998
    12.7000000      1.3143156
    12.9000000      1.1420846
    13.1000000      0.8072931
    13.3000000      0.6821234
    13.5000000      0.8498752
    13.7000000      1.2855416
    13.9000000      1.8167836
    14.1000000      2.2515031
    14.3000000      2.5045843
    14.5000000      2.6881061
    14.7000000      2.8527524
    14.9000000      2.9613588
    15.1000000      2.9483300
    15.3000000      2.9505337
    15.5000000      2.9320833
    15.7000000      2.9567674
    15.9000000      2.9245743
    16.1000000      2.9604626
    16.3000000      2.9416359
    16.5000000      2.9408514
    16.7000000      2.9159754
    16.9000000      2.9297218
    17.1000000      2.8949451
    17.3000000      2.8395699
    17.5000000      2.7938628
    17.7000000      2.7521390
    17.9000000      2.6866503
    18.1000000      2.5400480
    18.3000000      2.3411943
    18.5000000      2.0804955
    18.7000000      1.8513628
    18.9000000      1.6109505
    19.1000000      1.3865594
    19.3000000      1.2019537
    19.5000000      1.0804272
    19.7000000      1.0100990
    19.9000000      0.9700765
    20.1000000      0.9587393
    20.3000000      0.9185139
    20.5000000      0.8513677
    20.7000000      0.7547356
    20.9000000      0.6919648
    21.1000000      0.6309844
    21.3000000      0.6069776
    21.5000000      0.6025880
    21.7000000      0.6180731
    21.9000000      0.6329348
    22.1000000      0.5649103
    22.3000000      0.4479828
    22.5000000      0.2865226
    22.7000000      0.1624230
    22.9000000      0.0251913
    23.1000000     -0.0974476
    23.3000000     -0.2061798
    23.5000000     -0.2913052
    23.7000000     -0.3564385
    23.9000000     -0.3876169
    24.1000000     -0.4106038
    24.3000000     -0.3863264
    24.5000000     -0.3231544
    24.7000000     -0.2271965
    24.9000000     -0.2139067
 &EndTable
 &EndPotential
 &Potential
 Name=PT-D
Type=NB
Min=     0.0000000
Max=    25.0000000
NPoints=125
 AtomTypes=PT,D
 &Table
     0.1000000  33217.4921875
     0.3000000  32969.6015625
     0.5000000  32721.7089844
     0.7000000  32473.8183594
     0.9000000  32225.9257812
     1.1000000  31978.0351562
     1.3000000  31730.1425781
     1.5000000  31482.2519531
     1.7000000  31234.3593750
     1.9000000  30986.4667969
     2.1000000  30982.2324219
     2.3000000  30985.3750000
     2.5000000  30986.2636719
     2.7000000  30986.4160156
     2.9000000  30985.4375000
     3.1000000  30987.5820312
     3.3000000  30988.5507812
     3.5000000  30981.1992188
     3.7000000  30983.9746094
     3.9000000  30983.4726562
     4.1000000  30981.8964844
     4.3000000  30980.9238281
     4.5000000  30989.8417969
     4.7000000  30989.0292969
     4.9000000  30988.2246094
     5.1000000  30987.4160156
     5.3000000  30000.1015625
     5.5000000  29000.4765625
     5.7000000  28000.0878906
     5.9000000     22.0025769
     6.1000000     20.1704253
     6.3000000     16.5866804
     6.5000000     15.6407110
     6.7000000     14.7049748
     6.9000000     13.1694357
     7.1000000     11.2958511
     7.3000000      9.7600278
     7.5000000      8.3192118
     7.7000000      7.0317331
     7.9000000      6.0660133
     8.1000000      4.8997237
     8.3000000      3.3017548
     8.5000000      1.8947910
     8.7000000      1.1963671
     8.9000000      1.1749934
     9.1000000      1.7153360
     9.3000000      2.5108685
     9.5000000      3.2220233
     9.7000000      3.5103550
     9.9000000      3.2265781
    10.1000000      2.6917097
    10.3000000      2.3672825
    10.5000000      2.3159799
    10.7000000      2.4341675
    10.9000000      2.6467512
    11.1000000      2.9925856
    11.3000000      3.3880434
    11.5000000      3.5920023
    11.7000000      3.4729476
    11.9000000      3.2538510
    12.1000000      3.2499274
    12.3000000      3.5427488
    12.5000000      4.0383920
    12.7000000      4.5753810
    12.9000000      5.0308568
    13.1000000      5.3470179
    13.3000000      5.5263797
    13.5000000      5.6116799
    13.7000000      5.5454474
    13.9000000      5.3668739
    14.1000000      5.1000141
    14.3000000      4.8374244
    14.5000000      4.5970687
    14.7000000      4.4299002
    14.9000000      4.3300645
    15.1000000      4.2998367
    15.3000000      4.2835756
    15.5000000      4.2560835
    15.7000000      4.1749158
    15.9000000      4.0253729
    16.1000000      3.8260408
    16.3000000      3.5935761
    16.5000000      3.3831075
    16.7000000      3.1892023
    16.9000000      3.0413286
    17.1000000      2.9237272
    17.3000000      2.8525598
    17.5000000      2.7894203
    17.7000000      2.7298674
    17.9000000      2.6534117
    18.1000000      2.5828410
    18.3000000      2.4932043
    18.5000000      2.3729823
    18.7000000      2.2205677
    18.9000000      2.0539548
    19.1000000      1.9064696
    19.3000000      1.8131380
    19.5000000      1.7697661
    19.7000000      1.7167724
    19.9000000      1.6353245
    20.1000000      1.5326365
    20.3000000      1.4569624
    20.5000000      1.4287694
    20.7000000      1.4653920
    20.9000000      1.5045455
    21.1000000      1.5371875
    21.3000000      1.5706787
    21.5000000      1.6010916
    21.7000000      1.6268011
    21.9000000      1.6365717
    22.1000000      1.6434209
    22.3000000      1.6326982
    22.5000000      1.6163292
    22.7000000      1.5464994
    22.9000000      1.4208242
    23.1000000      1.2608682
    23.3000000      1.0752483
    23.5000000      0.8853640
    23.7000000      0.7122338
    23.9000000      0.5619683
    24.1000000      0.4275193
    24.3000000      0.3318159
    24.5000000      0.2752955
    24.7000000      0.2398318
    24.9000000      0.2094439
 &EndTable
 &EndPotential
 &Potential
 Name=PT-P
Type=NB
Min=     0.0000000
Max=    25.0000000
NPoints=125
 AtomTypes=PT,P
 &Table
     0.1000000  33217.4921875
     0.3000000  32969.6015625
     0.5000000  32721.7089844
     0.7000000  32473.8183594
     0.9000000  32225.9257812
     1.1000000  31978.0351562
     1.3000000  31730.1425781
     1.5000000  31482.2519531
     1.7000000  31234.3593750
     1.9000000  30986.4667969
     2.1000000  30738.5761719
     2.3000000  30490.6835938
     2.5000000  30242.7929688
     2.7000000  29994.9003906
     2.9000000  29747.0097656
     3.1000000  29499.1171875
     3.3000000  29251.2246094
     3.5000000  29003.3339844
     3.7000000  28755.4414063
     3.9000000  28507.5507812
     4.1000000  28259.6582031
     4.3000000     10.1655120
     4.5000000      6.0367752
     4.7000000      3.2276673
     4.9000000      1.4122874
     5.1000000      0.1882854
     5.3000000     -0.7712940
     5.5000000     -1.7032992
     5.7000000     -2.5754709
     5.9000000     -3.1338326
     6.1000000     -3.2469235
     6.3000000     -2.9052924
     6.5000000     -2.3034226
     6.7000000     -1.6942268
     6.9000000     -1.1583491
     7.1000000     -0.6118311
     7.3000000     -0.1449054
     7.5000000      0.0799133
     7.7000000      0.1129763
     7.9000000      0.0540575
     8.1000000      0.0376648
     8.3000000      0.0741330
     8.5000000      0.1682031
     8.7000000      0.3068909
     8.9000000      0.4582845
     9.1000000      0.5381016
     9.3000000      0.5301376
     9.5000000      0.4106216
     9.7000000      0.2206240
     9.9000000     -0.0225576
    10.1000000     -0.2174225
    10.3000000     -0.3754639
    10.5000000     -0.5372331
    10.7000000     -0.6621411
    10.9000000     -0.7374991
    11.1000000     -0.8061401
    11.3000000     -0.9268501
    11.5000000     -1.0231688
    11.7000000     -1.0343242
    11.9000000     -0.9181317
    12.1000000     -0.7216158
    12.3000000     -0.5039918
    12.5000000     -0.2999109
    12.7000000     -0.1100502
    12.9000000      0.0492022
    13.1000000      0.1500197
    13.3000000      0.2005540
    13.5000000      0.2212761
    13.7000000      0.2331736
    13.9000000      0.2373255
    14.1000000      0.2578238
    14.3000000      0.3128332
    14.5000000      0.4024255
    14.7000000      0.4935329
    14.9000000      0.5596576
    15.1000000      0.6071095
    15.3000000      0.6342612
    15.5000000      0.6192513
    15.7000000      0.5857300
    15.9000000      0.5705522
    16.1000000      0.5707061
    16.3000000      0.5477008
    16.5000000      0.5021380
    16.7000000      0.4549449
    16.9000000      0.4028267
    17.1000000      0.3242950
    17.3000000      0.2210389
    17.5000000      0.1148626
    17.7000000      0.0343518
    17.9000000      0.0016945
    18.1000000      0.0061202
    18.3000000      0.0400929
    18.5000000      0.0838554
    18.7000000      0.1302390
    18.9000000      0.1570747
    19.1000000      0.1773325
    19.3000000      0.1826136
    19.5000000      0.1617574
    19.7000000      0.1145038
    19.9000000      0.0389961
    20.1000000     -0.0560553
    20.3000000     -0.1491270
    20.5000000     -0.2304628
    20.7000000     -0.2949094
    20.9000000     -0.3378636
    21.1000000     -0.3624976
    21.3000000     -0.3853445
    21.5000000     -0.4055982
    21.7000000     -0.4154740
    21.9000000     -0.4086837
    22.1000000     -0.3844710
    22.3000000     -0.3528636
    22.5000000     -0.3261940
    22.7000000     -0.3095210
    22.9000000     -0.2946751
    23.1000000     -0.2750262
    23.3000000     -0.2483723
    23.5000000     -0.2252592
    23.7000000     -0.1968100
    23.9000000     -0.1694957
    24.1000000     -0.1541209
    24.3000000     -0.1557562
    24.5000000     -0.1653148
    24.7000000     -0.1822785
    24.9000000     -0.2056154
 &EndTable
 &EndPotential
 &Potential
 Name=PT-CO
Type=NB
Min=     0.0000000
Max=    25.0000000
NPoints=125
 AtomTypes=PT,CO
 &Table
     0.1000000  33217.4921875
     0.3000000  32969.6015625
     0.5000000  32721.7089844
     0.7000000  32473.8183594
     0.9000000  32225.9257812
     1.1000000  31978.0351562
     1.3000000  31730.1425781
     1.5000000  31482.2519531
     1.7000000  31234.3593750
     1.9000000  30986.4667969
     2.1000000  30738.5761719
     2.3000000  30490.6835938
     2.5000000  30242.7929688
     2.7000000  29994.9003906
     2.9000000  29747.0097656
     3.1000000  29499.1171875
     3.3000000  29251.2246094
     3.5000000  29003.3339844
     3.7000000  28755.4414063
     3.9000000  28507.5507812
     4.1000000  28259.6582031
     4.3000000  28011.7675781
     4.5000000  27763.8750000
     4.7000000     -1.0136163
     4.9000000     -6.2460805
     5.1000000     -8.1521404
     5.3000000     -8.4050286
     5.5000000     -6.6651226
     5.7000000     -3.5333315
     5.9000000     -3.3842511
     6.1000000     -4.2134934
     6.3000000     -5.0115692
     6.5000000     -5.6807130
     6.7000000     -6.3916041
     6.9000000     -7.2377633
     7.1000000     -8.0032162
     7.3000000     -8.3919092
     7.5000000     -8.3752238
     7.7000000     -8.0618073
     7.9000000     -7.6131066
     8.1000000     -7.1319928
     8.3000000     -6.8399014
     8.5000000     -6.8000938
     8.7000000     -6.8966401
     8.9000000     -7.0245271
     9.1000000     -7.1405994
     9.3000000     -7.2068071
     9.5000000     -7.2045216
     9.7000000     -7.1441038
     9.9000000     -6.9944763
    10.1000000     -6.7323033
    10.3000000     -6.4019105
    10.5000000     -6.1261366
    10.7000000     -5.9155482
    10.9000000     -5.7288204
    11.1000000     -5.5557367
    11.3000000     -5.4275882
    11.5000000     -5.3123361
    11.7000000     -5.1771706
    11.9000000     -5.0561486
    12.1000000     -4.9905215
    12.3000000     -4.9305795
    12.5000000     -4.8138634
    12.7000000     -4.6563103
    12.9000000     -4.5108406
    13.1000000     -4.3853288
    13.3000000     -4.2892387
    13.5000000     -4.2025904
    13.7000000     -4.1154700
    13.9000000     -4.0396210
    14.1000000     -4.0149925
    14.3000000     -4.0560767
    14.5000000     -4.1165829
    14.7000000     -4.1243174
    14.9000000     -4.0447033
    15.1000000     -3.9019685
    15.3000000     -3.7328801
    15.5000000     -3.5737572
    15.7000000     -3.4294860
    15.9000000     -3.3115006
    16.1000000     -3.2375996
    16.3000000     -3.1906132
    16.5000000     -3.1348268
    16.7000000     -3.0834813
    16.9000000     -3.0337390
    17.1000000     -2.9731260
    17.3000000     -2.8946317
    17.5000000     -2.8399959
    17.7000000     -2.8146954
    17.9000000     -2.7999767
    18.1000000     -2.7674716
    18.3000000     -2.7155719
    18.5000000     -2.6469580
    18.7000000     -2.5859797
    18.9000000     -2.5402434
    19.1000000     -2.5041866
    19.3000000     -2.4662939
    19.5000000     -2.4243425
    19.7000000     -2.3736651
    19.9000000     -2.3207273
    20.1000000     -2.2638335
    20.3000000     -2.1946127
    20.5000000     -2.1201855
    20.7000000     -2.0503555
    20.9000000     -1.9820550
    21.1000000     -1.9050299
    21.3000000     -1.8295682
    21.5000000     -1.7566285
    21.7000000     -1.6915530
    21.9000000     -1.6280402
    22.1000000     -1.5753407
    22.3000000     -1.5262059
    22.5000000     -1.4753457
    22.7000000     -1.4229067
    22.9000000     -1.3620358
    23.1000000     -1.2901250
    23.3000000     -1.2173028
    23.5000000     -1.1479770
    23.7000000     -1.0793634
    23.9000000     -1.0134452
    24.1000000     -0.9591175
    24.3000000     -0.8977183
    24.5000000     -0.8315960
    24.7000000     -0.7693644
    24.9000000     -0.7024787
 &EndTable
 &EndPotential
 &Potential
 Name=PT-K
Type=NB
Min=     0.0000000
Max=    25.0000000
NPoints=125
 AtomTypes=PT,K
 &Table
     0.1000000  33217.4921875
     0.3000000  32969.6015625
     0.5000000  32721.7089844
     0.7000000  32473.8183594
     0.9000000  32225.9257812
     1.1000000  31978.0351562
     1.3000000  31730.1425781
     1.5000000  31482.2519531
     1.7000000  31234.3593750
     1.9000000  30986.4667969
     2.1000000  30738.5761719
     2.3000000  30490.6835938
     2.5000000  30242.7929688
     2.7000000  29994.9003906
     2.9000000  29747.0097656
     3.1000000  29717.9023438
     3.3000000      6.6058857
     3.5000000      4.5670482
     3.7000000      2.2215938
     3.9000000      1.2689706
     4.1000000      1.3737767
     4.3000000      2.7670204
     4.5000000      4.9570568
     4.7000000      4.3693086
     4.9000000      3.0349066
     5.1000000      1.5818706
     5.3000000      0.4058406
     5.5000000     -0.6150070
     5.7000000     -1.3230328
     5.9000000     -1.8065598
     6.1000000     -2.0236947
     6.3000000     -2.0467152
     6.5000000     -1.8022749
     6.7000000     -1.4867617
     6.9000000     -1.2474674
     7.1000000     -1.1852129
     7.3000000     -1.2033658
     7.5000000     -1.3435387
     7.7000000     -1.5158685
     7.9000000     -1.6440424
     8.1000000     -1.7203582
     8.3000000     -1.7405372
     8.5000000     -1.7269086
     8.7000000     -1.7454414
     8.9000000     -1.7623975
     9.1000000     -1.7472338
     9.3000000     -1.7045933
     9.5000000     -1.6373833
     9.7000000     -1.5922299
     9.9000000     -1.5295635
    10.1000000     -1.4753767
    10.3000000     -1.3761125
    10.5000000     -1.3102255
    10.7000000     -1.2210617
    10.9000000     -1.1500527
    11.1000000     -1.0927745
    11.3000000     -1.0233929
    11.5000000     -0.9410076
    11.7000000     -0.8932333
    11.9000000     -0.8464149
    12.1000000     -0.7979925
    12.3000000     -0.7457780
    12.5000000     -0.7008906
    12.7000000     -0.6549652
    12.9000000     -0.6302574
    13.1000000     -0.5902429
    13.3000000     -0.5760200
    13.5000000     -0.5343544
    13.7000000     -0.4878612
    13.9000000     -0.4457935
    14.1000000     -0.4274145
    14.3000000     -0.4030217
    14.5000000     -0.3608958
    14.7000000     -0.3204902
    14.9000000     -0.3028062
    15.1000000     -0.3089149
    15.3000000     -0.3275787
    15.5000000     -0.3510828
    15.7000000     -0.3612180
    15.9000000     -0.3687888
    16.1000000     -0.3652958
    16.3000000     -0.3920041
    16.5000000     -0.4147664
    16.7000000     -0.4278408
    16.9000000     -0.4380937
    17.1000000     -0.4519977
    17.3000000     -0.4748452
    17.5000000     -0.4713711
    17.7000000     -0.4878402
    17.9000000     -0.4974966
    18.1000000     -0.5175406
    18.3000000     -0.5150035
    18.5000000     -0.5078495
    18.7000000     -0.4882892
    18.9000000     -0.4951838
    19.1000000     -0.4959882
    19.3000000     -0.4924122
    19.5000000     -0.4896792
    19.7000000     -0.4957197
    19.9000000     -0.4853884
    20.1000000     -0.4570190
    20.3000000     -0.4507816
    20.5000000     -0.4494374
    20.7000000     -0.4367719
    20.9000000     -0.4064889
    21.1000000     -0.3983434
    21.3000000     -0.3854269
    21.5000000     -0.3512393
    21.7000000     -0.3264073
    21.9000000     -0.3146178
    22.1000000     -0.2969702
    22.3000000     -0.2608707
    22.5000000     -0.2439880
    22.7000000     -0.2251243
    22.9000000     -0.2200336
    23.1000000     -0.1891941
    23.3000000     -0.1709319
    23.5000000     -0.1586518
    23.7000000     -0.1559019
    23.9000000     -0.1401742
    24.1000000     -0.1269138
    24.3000000     -0.1123823
    24.5000000     -0.1058825
    24.7000000     -0.1157891
    24.9000000     -0.1000070
 &EndTable
 &EndPotential
 &Potential
 Name=PT-NA
Type=NB
Min=     0.0000000
Max=    25.0000000
NPoints=125
 AtomTypes=PT,NA
 &Table
     0.1000000  33217.4921875
     0.3000000  32969.6015625
     0.5000000  32721.7089844
     0.7000000  32473.8183594
     0.9000000  32225.9257812
     1.1000000  31978.0351562
     1.3000000  31730.1425781
     1.5000000  31482.2519531
     1.7000000  31234.3593750
     1.9000000  30986.4667969
     2.1000000  30738.5761719
     2.3000000  30490.6835938
     2.5000000  30242.7929688
     2.7000000  29994.9003906
     2.9000000     24.6620367
     3.1000000     13.7688045
     3.3000000      6.3719274
     3.5000000      3.6716457
     3.7000000      3.1168680
     3.9000000      4.2613226
     4.1000000     11.1052657
     4.3000000      8.6368026
     4.5000000      5.2994467
     4.7000000      2.5363726
     4.9000000      0.6195603
     5.1000000     -0.5805178
     5.3000000     -1.3287581
     5.5000000     -1.9568314
     5.7000000     -2.5744490
     5.9000000     -2.8600673
     6.1000000     -2.5979087
     6.3000000     -1.9208636
     6.5000000     -1.2865077
     6.7000000     -1.3333046
     6.9000000     -1.6135313
     7.1000000     -2.0671678
     7.3000000     -2.3330733
     7.5000000     -2.5583201
     7.7000000     -2.6594969
     7.9000000     -2.7720843
     8.1000000     -2.7617827
     8.3000000     -2.6546757
     8.5000000     -2.5554660
     8.7000000     -2.4246896
     8.9000000     -2.2838785
     9.1000000     -2.1590287
     9.3000000     -2.0828820
     9.5000000     -1.9480588
     9.7000000     -1.7924875
     9.9000000     -1.6815035
    10.1000000     -1.6095775
    10.3000000     -1.5327043
    10.5000000     -1.4488247
    10.7000000     -1.4455829
    10.9000000     -1.4356850
    11.1000000     -1.3657006
    11.3000000     -1.2778705
    11.5000000     -1.2266502
    11.7000000     -1.1486122
    11.9000000     -1.0697742
    12.1000000     -0.9992936
    12.3000000     -0.9773368
    12.5000000     -0.8943811
    12.7000000     -0.8475851
    12.9000000     -0.8040761
    13.1000000     -0.7984734
    13.3000000     -0.7546596
    13.5000000     -0.7297478
    13.7000000     -0.7141921
    13.9000000     -0.7389261
    14.1000000     -0.7215473
    14.3000000     -0.6794183
    14.5000000     -0.6351127
    14.7000000     -0.6062844
    14.9000000     -0.5747873
    15.1000000     -0.5151447
    15.3000000     -0.4917223
    15.5000000     -0.4822514
    15.7000000     -0.5083611
    15.9000000     -0.5036933
    16.1000000     -0.5069331
    16.3000000     -0.4771306
    16.5000000     -0.4577431
    16.7000000     -0.4411835
    16.9000000     -0.4403947
    17.1000000     -0.4322435
    17.3000000     -0.4512240
    17.5000000     -0.4605891
    17.7000000     -0.4787635
    17.9000000     -0.5101807
    18.1000000     -0.5557261
    18.3000000     -0.5738533
    18.5000000     -0.6076716
    18.7000000     -0.6242818
    18.9000000     -0.6443389
    19.1000000     -0.6510037
    19.3000000     -0.6571586
    19.5000000     -0.6447230
    19.7000000     -0.6356667
    19.9000000     -0.6192528
    20.1000000     -0.6133208
    20.3000000     -0.6074001
    20.5000000     -0.6051117
    20.7000000     -0.5783546
    20.9000000     -0.5478900
    21.1000000     -0.5230138
    21.3000000     -0.5046328
    21.5000000     -0.4563081
    21.7000000     -0.4285212
    21.9000000     -0.3915325
    22.1000000     -0.3907892
    22.3000000     -0.3459594
    22.5000000     -0.3272330
    22.7000000     -0.2884753
    22.9000000     -0.2643233
    23.1000000     -0.2418716
    23.3000000     -0.2426696
    23.5000000     -0.2149325
    23.7000000     -0.1873079
    23.9000000     -0.1779033
    24.1000000     -0.1646083
    24.3000000     -0.1453445
    24.5000000     -0.1172467
    24.7000000     -0.0924186
    24.9000000     -0.1096339
 &EndTable
 &EndPotential
 &Potential
 Name=PT-CL
Type=NB
Min=     0.0000000
Max=    25.0000000
NPoints=125
 AtomTypes=PT,CL
 &Table
     0.1000000  33217.4921875
     0.3000000  32969.6015625
     0.5000000  32721.7089844
     0.7000000  32473.8183594
     0.9000000  32225.9257812
     1.1000000  31978.0351562
     1.3000000  31730.1425781
     1.5000000  31482.2519531
     1.7000000  31234.3593750
     1.9000000  30986.4667969
     2.1000000  30738.5761719
     2.3000000  30490.6835938
     2.5000000  30242.7929688
     2.7000000  29994.9003906
     2.9000000  29747.0097656
     3.1000000  29499.1171875
     3.3000000  29251.2246094
     3.5000000  29003.3339844
     3.7000000  28755.4414063
     3.9000000  28507.5507812
     4.1000000     11.4804144
     4.3000000      6.1256509
     4.5000000      3.1589772
     4.7000000      1.4876177
     4.9000000      0.5891796
     5.1000000      0.1110523
     5.3000000     -0.2125528
     5.5000000     -0.4189220
     5.7000000     -0.3565877
     5.9000000      0.0012781
     6.1000000      0.5886848
     6.3000000      1.1859772
     6.5000000      1.5449719
     6.7000000      1.6557951
     6.9000000      1.5563430
     7.1000000      1.3941624
     7.3000000      1.1174127
     7.5000000      0.8543613
     7.7000000      0.6561577
     7.9000000      0.6448095
     8.1000000      0.7221399
     8.3000000      0.8791966
     8.5000000      1.0729812
     8.7000000      1.2350509
     8.9000000      1.3242834
     9.1000000      1.2181807
     9.3000000      1.0251497
     9.5000000      0.8958083
     9.7000000      0.8694698
     9.9000000      0.8561308
    10.1000000      0.8261199
    10.3000000      0.8453562
    10.5000000      0.8851717
    10.7000000      0.9278195
    10.9000000      0.9533961
    11.1000000      0.9757739
    11.3000000      0.9504965
    11.5000000      0.9261633
    11.7000000      0.9069441
    11.9000000      0.8993633
    12.1000000      0.8846156
    12.3000000      0.8857783
    12.5000000      0.8876061
    12.7000000      0.8806160
    12.9000000      0.8865559
    13.1000000      0.8821033
    13.3000000      0.8701702
    13.5000000      0.8467477
    13.7000000      0.8345849
    13.9000000      0.8351991
    14.1000000      0.8419956
    14.3000000      0.8281224
    14.5000000      0.8157122
    14.7000000      0.8139988
    14.9000000      0.8105254
    15.1000000      0.7874723
    15.3000000      0.7759898
    15.5000000      0.7675877
    15.7000000      0.7843347
    15.9000000      0.7825696
    16.1000000      0.7792585
    16.3000000      0.7581752
    16.5000000      0.7397750
    16.7000000      0.7159710
    16.9000000      0.7029079
    17.1000000      0.6768244
    17.3000000      0.6500187
    17.5000000      0.6244234
    17.7000000      0.6059832
    17.9000000      0.5885542
    18.1000000      0.5614090
    18.3000000      0.5337038
    18.5000000      0.5202471
    18.7000000      0.5136017
    18.9000000      0.4953292
    19.1000000      0.4686905
    19.3000000      0.4460694
    19.5000000      0.4368134
    19.7000000      0.4192256
    19.9000000      0.3943037
    20.1000000      0.3835235
    20.3000000      0.3736589
    20.5000000      0.3494023
    20.7000000      0.3221743
    20.9000000      0.3116312
    21.1000000      0.2988919
    21.3000000      0.2836195
    21.5000000      0.2631493
    21.7000000      0.2523430
    21.9000000      0.2399547
    22.1000000      0.2236524
    22.3000000      0.2049974
    22.5000000      0.2083021
    22.7000000      0.2060212
    22.9000000      0.1969248
    23.1000000      0.1878026
    23.3000000      0.1893251
    23.5000000      0.1883915
    23.7000000      0.1797750
    23.9000000      0.1742720
    24.1000000      0.1659334
    24.3000000      0.1583478
    24.5000000      0.1490219
    24.7000000      0.1447286
    24.9000000      0.1246162
 &EndTable
 &EndPotential
 &Potential
 Name=D-D
Type=NB
Min=     0.0000000
Max=    25.0000000
NPoints=125
 AtomTypes=D,D
 &Table
     0.1000000  33217.4921875
     0.3000000  32969.6015625
     0.5000000  32721.7089844
     0.7000000  32473.8183594
     0.9000000  32225.9257812
     1.1000000  31978.0351562
     1.3000000  31730.1425781
     1.5000000  31482.2519531
     1.7000000  31234.3593750
     1.9000000  30986.4667969
     2.1000000  30738.5761719
     2.3000000  30490.6835938
     2.5000000  30242.7929688
     2.7000000  29994.9003906
     2.9000000  29747.0097656
     3.1000000  29499.1171875
     3.3000000  29251.2246094
     3.5000000  29003.3339844
     3.7000000  28755.4414063
     3.9000000  28507.5507812
     4.1000000  28259.6582031
     4.3000000  28011.7675781
     4.5000000  27763.8750000
     4.7000000  27515.9824219
     4.9000000  27268.0917969
     5.1000000  27020.1992188
     5.3000000  26772.3085938
     5.5000000  26524.4160156
     5.7000000  26276.5253906
     5.9000000  26028.6328125
     6.1000000  25780.7402344
     6.3000000  25532.8496094
     6.5000000  25284.9570312
     6.7000000  25037.0664062
     6.9000000  24789.1738281
     7.1000000  24541.2832031
     7.3000000  24293.3906250
     7.5000000  24045.4980469
     7.7000000  23797.6074219
     7.9000000  23549.7148438
     8.1000000  23301.8242188
     8.3000000  23053.9316406
     8.5000000  22806.0410156
     8.7000000  22558.1484375
     8.9000000  22310.2558594
     9.1000000  22062.3652344
     9.3000000  21814.4726562
     9.5000000  21566.5820312
     9.7000000  21318.6894531
     9.9000000  21070.7988281
    10.1000000  20822.9062500
    10.3000000  20575.0136719
    10.5000000  20327.1230469
    10.7000000  20079.2304688
    10.9000000  19831.3398438
    11.1000000  19583.4472656
    11.3000000  19335.5566406
    11.5000000  19087.6640625
    11.7000000  18839.7714844
    11.9000000  18500.5351562
    12.1000000  18000.3769531
    12.3000000  17500.4355469
    12.5000000  17000.9550781
    12.7000000  16500.8066406
    12.9000000  16000.5400391
    13.1000000  15500.8466797
    13.3000000  15000.4902344
    13.5000000  14500.7412109
    13.7000000  14000.5595703
    13.9000000  13500.1093750
    14.1000000  13000.6025391
    14.3000000     13.3888083
    14.5000000     13.1427418
    14.7000000     12.7597883
    14.9000000     12.2532823
    15.1000000     11.6929707
    15.3000000     10.6319251
    15.5000000      9.1649957
    15.7000000      7.6348627
    15.9000000      6.3746509
    16.1000000      5.5378339
    16.3000000      4.8192996
    16.5000000      4.3753343
    16.7000000      4.0391952
    16.9000000      3.7167678
    17.1000000      3.2390068
    17.3000000      2.7378980
    17.5000000      2.3972099
    17.7000000      2.2722528
    17.9000000      2.3064573
    18.1000000      2.3278135
    18.3000000      2.2539061
    18.5000000      2.0426537
    18.7000000      1.7362569
    18.9000000      1.3813537
    19.1000000      1.0129612
    19.3000000      0.6684800
    19.5000000      0.3749109
    19.7000000      0.1449972
    19.9000000     -0.0455224
    20.1000000     -0.2009413
    20.3000000     -0.3220518
    20.5000000     -0.3930683
    20.7000000     -0.3982817
    20.9000000     -0.3392280
    21.1000000     -0.2526508
    21.3000000     -0.1868040
    21.5000000     -0.1664948
    21.7000000     -0.1679982
    21.9000000     -0.1680315
    22.1000000     -0.1540713
    22.3000000     -0.1405831
    22.5000000     -0.1243691
    22.7000000     -0.0967997
    22.9000000     -0.0502088
    23.1000000      0.0063606
    23.3000000      0.0526855
    23.5000000      0.0744658
    23.7000000      0.0754943
    23.9000000      0.0627439
    24.1000000      0.0561599
    24.3000000      0.0685569
    24.5000000      0.0962669
    24.7000000      0.1303034
    24.9000000      0.1740754
 &EndTable
 &EndPotential
 &Potential
 Name=D-P
Type=NB
Min=     0.0000000
Max=    25.0000000
NPoints=125
 AtomTypes=D,P
 &Table
     0.1000000  33217.4921875
     0.3000000  32969.6015625
     0.5000000  32721.7089844
     0.7000000  32473.8183594
     0.9000000  32225.9257812
     1.1000000  31978.0351562
     1.3000000  31730.1425781
     1.5000000  31482.2519531
     1.7000000  31234.3593750
     1.9000000  31219.1250000
     2.1000000  31216.8027344
     2.3000000  31215.4785156
     2.5000000  31213.7558594
     2.7000000  31212.2304688
     2.9000000  31211.9921875
     3.1000000  31211.9140625
     3.3000000  31211.3964844
     3.5000000  31210.1015625
     3.7000000  31208.1777344
     3.9000000  31205.8476562
     4.1000000  31203.4453125
     4.3000000  31201.3769531
     4.5000000  31200.1640625
     4.7000000  31201.5781250
     4.9000000  31202.5820312
     5.1000000  31203.4667969
     5.3000000  31204.6035156
     5.5000000  31205.9511719
     5.7000000  31206.7109375
     5.9000000  31206.4082031
     6.1000000      8.0767071
     6.3000000     -0.2059326
     6.5000000     -1.4592962
     6.7000000     -1.2980175
     6.9000000     -0.0101570
     7.1000000      2.0027344
     7.3000000      3.9009924
     7.5000000      4.4143596
     7.7000000      4.3626295
     7.9000000      3.7798113
     8.1000000      3.0383282
     8.3000000      1.5724731
     8.5000000      0.0785575
     8.7000000     -1.0201146
     8.9000000     -1.5045405
     9.1000000     -1.4567559
     9.3000000     -1.0478898
     9.5000000     -0.6161616
     9.7000000     -0.4903407
     9.9000000     -0.7221830
    10.1000000     -1.1330542
    10.3000000     -1.5108726
    10.5000000     -1.6997154
    10.7000000     -1.6099417
    10.9000000     -1.2160784
    11.1000000     -0.6069309
    11.3000000      0.0175765
    11.5000000      0.4316478
    11.7000000      0.6445627
    11.9000000      0.7088926
    12.1000000      0.6707354
    12.3000000      0.6016266
    12.5000000      0.5738736
    12.7000000      0.5587507
    12.9000000      0.5351934
    13.1000000      0.5197963
    13.3000000      0.5420474
    13.5000000      0.5791008
    13.7000000      0.5795175
    13.9000000      0.5097507
    14.1000000      0.4032784
    14.3000000      0.3145201
    14.5000000      0.2557935
    14.7000000      0.2105065
    14.9000000      0.1767169
    15.1000000      0.1642869
    15.3000000      0.1724000
    15.5000000      0.1928578
    15.7000000      0.2093391
    15.9000000      0.2060419
    16.1000000      0.1687866
    16.3000000      0.1037425
    16.5000000      0.0303123
    16.7000000     -0.0296222
    16.9000000     -0.0669329
    17.1000000     -0.0836049
    17.3000000     -0.0791340
    17.5000000     -0.0545646
    17.7000000     -0.0242670
    17.9000000      0.0042527
    18.1000000      0.0142989
    18.3000000      0.0031313
    18.5000000     -0.0356804
    18.7000000     -0.0941964
    18.9000000     -0.1622706
    19.1000000     -0.2284420
    19.3000000     -0.2754779
    19.5000000     -0.3001785
    19.7000000     -0.3004895
    19.9000000     -0.2800928
    20.1000000     -0.2406900
    20.3000000     -0.1963986
    20.5000000     -0.1517505
    20.7000000     -0.1087925
    20.9000000     -0.0742348
    21.1000000     -0.0482412
    21.3000000     -0.0378595
    21.5000000     -0.0413445
    21.7000000     -0.0600807
    21.9000000     -0.0848380
    22.1000000     -0.1112350
    22.3000000     -0.1278616
    22.5000000     -0.1309247
    22.7000000     -0.1263364
    22.9000000     -0.1121685
    23.1000000     -0.0895181
    23.3000000     -0.0602609
    23.5000000     -0.0277677
    23.7000000      0.0016919
    23.9000000      0.0188085
    24.1000000      0.0177234
    24.3000000      0.0032286
    24.5000000     -0.0256585
    24.7000000     -0.0621786
    24.9000000     -0.0971299
 &EndTable
 &EndPotential
 &Potential
 Name=D-CO
Type=NB
Min=     0.0000000
Max=    25.0000000
NPoints=125
 AtomTypes=D,CO
 &Table
     0.1000000  33217.4921875
     0.3000000  32969.6015625
     0.5000000  32721.7089844
     0.7000000  32473.8183594
     0.9000000  32225.9257812
     1.1000000  31978.0351562
     1.3000000  31730.1425781
     1.5000000  31482.2519531
     1.7000000  31234.3593750
     1.9000000  30986.4667969
     2.1000000  30738.5761719
     2.3000000  30490.6835938
     2.5000000  30242.7929688
     2.7000000  29994.9003906
     2.9000000  29747.0097656
     3.1000000  29499.1171875
     3.3000000  29251.2246094
     3.5000000  29003.3339844
     3.7000000  28755.4414063
     3.9000000  28507.5507812
     4.1000000  28259.6582031
     4.3000000  28219.1679688
     4.5000000  28218.8964844
     4.7000000  27000.9511719
     4.9000000  26000.3964844
     5.1000000  25000.1230469
     5.3000000     14.2188189
     5.5000000      9.2678247
     5.7000000      5.8284970
     5.9000000      3.6335176
     6.1000000      2.3721598
     6.3000000      1.3223341
     6.5000000     -0.5804048
     6.7000000     -1.8889997
     6.9000000     -2.5246135
     7.1000000     -2.7973271
     7.3000000     -3.0436823
     7.5000000     -3.1380936
     7.7000000     -2.9618609
     7.9000000     -2.6730011
     8.1000000     -2.3706121
     8.3000000     -2.1595806
     8.5000000     -2.0667808
     8.7000000     -1.9635806
     8.9000000     -1.7409763
     9.1000000     -1.4776742
     9.3000000     -1.3259984
     9.5000000     -1.3520426
     9.7000000     -1.5072541
     9.9000000     -1.7383647
    10.1000000     -1.9638845
    10.3000000     -2.1261516
    10.5000000     -2.1913873
    10.7000000     -2.1949428
    10.9000000     -2.1928654
    11.1000000     -2.2454600
    11.3000000     -2.3405497
    11.5000000     -2.4305719
    11.7000000     -2.4769741
    11.9000000     -2.4863677
    12.1000000     -2.4708959
    12.3000000     -2.4504335
    12.5000000     -2.4428092
    12.7000000     -2.4822082
    12.9000000     -2.5982589
    13.1000000     -2.7522216
    13.3000000     -2.8600516
    13.5000000     -2.8740837
    13.7000000     -2.8100676
    13.9000000     -2.6984176
    14.1000000     -2.5634493
    14.3000000     -2.4385788
    14.5000000     -2.3524019
    14.7000000     -2.2869932
    14.9000000     -2.2029461
    15.1000000     -2.0875794
    15.3000000     -1.9550364
    15.5000000     -1.8391182
    15.7000000     -1.7582177
    15.9000000     -1.7114881
    16.1000000     -1.6911649
    16.3000000     -1.6835552
    16.5000000     -1.6715123
    16.7000000     -1.6448460
    16.9000000     -1.6013733
    17.1000000     -1.5415032
    17.3000000     -1.4656305
    17.5000000     -1.3853202
    17.7000000     -1.3027455
    17.9000000     -1.2214878
    18.1000000     -1.1468912
    18.3000000     -1.0867696
    18.5000000     -1.0394742
    18.7000000     -1.0127700
    18.9000000     -1.0100587
    19.1000000     -1.0254337
    19.3000000     -1.0455284
    19.5000000     -1.0550299
    19.7000000     -1.0452064
    19.9000000     -1.0122155
    20.1000000     -0.9606945
    20.3000000     -0.9028788
    20.5000000     -0.8464547
    20.7000000     -0.7929594
    20.9000000     -0.7405774
    21.1000000     -0.6969251
    21.3000000     -0.6653014
    21.5000000     -0.6454343
    21.7000000     -0.6228464
    21.9000000     -0.6008662
    22.1000000     -0.5825810
    22.3000000     -0.5663933
    22.5000000     -0.5476003
    22.7000000     -0.5305038
    22.9000000     -0.5122772
    23.1000000     -0.4893475
    23.3000000     -0.4604890
    23.5000000     -0.4265117
    23.7000000     -0.3910169
    23.9000000     -0.3510029
    24.1000000     -0.3050939
    24.3000000     -0.2541058
    24.5000000     -0.2072737
    24.7000000     -0.1627794
    24.9000000     -0.1324752
 &EndTable
 &EndPotential
 &Potential
 Name=D-K
Type=NB
Min=     0.0000000
Max=    25.0000000
NPoints=125
 AtomTypes=D,K
 &Table
     0.1000000  33217.4921875
     0.3000000  32969.6015625
     0.5000000  32721.7089844
     0.7000000  32473.8183594
     0.9000000  32225.9257812
     1.1000000  31978.0351562
     1.3000000  31730.1425781
     1.5000000  31482.2519531
     1.7000000  31234.3593750
     1.9000000  31215.2324219
     2.1000000  31214.7851563
     2.3000000  31213.3984375
     2.5000000  31212.8027344
     2.7000000  31212.7851562
     2.9000000  31212.5644531
     3.1000000  31212.3671875
     3.3000000  31013.2656250
     3.5000000     14.9496298
     3.7000000      8.4327632
     3.9000000      5.0601456
     4.1000000      3.1910039
     4.3000000      2.0342173
     4.5000000      1.1582906
     4.7000000      0.1531746
     4.9000000     -0.7644731
     5.1000000     -1.3666443
     5.3000000     -1.6517312
     5.5000000     -1.7164377
     5.7000000     -1.6370282
     5.9000000     -1.5236983
     6.1000000     -1.5658616
     6.3000000     -1.6374911
     6.5000000     -1.6101025
     6.7000000     -1.4489825
     6.9000000     -1.2138268
     7.1000000     -0.9546089
     7.3000000     -0.8643591
     7.5000000     -0.8764216
     7.7000000     -0.9715616
     7.9000000     -1.0296942
     8.1000000     -0.9993705
     8.3000000     -0.8306891
     8.5000000     -0.5770931
     8.7000000     -0.3280593
     8.9000000     -0.1133883
     9.1000000      0.0482166
     9.3000000      0.1329242
     9.5000000      0.1591012
     9.7000000      0.1971305
     9.9000000      0.2086189
    10.1000000      0.2298207
    10.3000000      0.2311907
    10.5000000      0.2296712
    10.7000000      0.1960785
    10.9000000      0.1592639
    11.1000000      0.1468358
    11.3000000      0.1737308
    11.5000000      0.2480016
    11.7000000      0.3153277
    11.9000000      0.3448087
    12.1000000      0.3299527
    12.3000000      0.2654734
    12.5000000      0.1948290
    12.7000000      0.1205365
    12.9000000      0.0641969
    13.1000000      0.0114954
    13.3000000     -0.0418524
    13.5000000     -0.0954253
    13.7000000     -0.1622300
    13.9000000     -0.2200860
    14.1000000     -0.2560796
    14.3000000     -0.2522714
    14.5000000     -0.2395484
    14.7000000     -0.2179772
    14.9000000     -0.2037050
    15.1000000     -0.1887307
    15.3000000     -0.1716015
    15.5000000     -0.1535974
    15.7000000     -0.1383836
    15.9000000     -0.1363221
    16.1000000     -0.1403267
    16.3000000     -0.1527982
    16.5000000     -0.1624855
    16.7000000     -0.1672297
    16.9000000     -0.1644026
    17.1000000     -0.1597134
    17.3000000     -0.1430143
    17.5000000     -0.1255585
    17.7000000     -0.1103311
    17.9000000     -0.1125572
    18.1000000     -0.1154501
    18.3000000     -0.1231625
    18.5000000     -0.1383419
    18.7000000     -0.1658893
    18.9000000     -0.1891370
    19.1000000     -0.2065221
    19.3000000     -0.2319368
    19.5000000     -0.2556973
    19.7000000     -0.2738586
    19.9000000     -0.2849480
    20.1000000     -0.3001897
    20.3000000     -0.3051780
    20.5000000     -0.3082493
    20.7000000     -0.3092321
    20.9000000     -0.3198696
    21.1000000     -0.3279558
    21.3000000     -0.3348583
    21.5000000     -0.3309744
    21.7000000     -0.3302980
    21.9000000     -0.3359871
    22.1000000     -0.3339673
    22.3000000     -0.3260634
    22.5000000     -0.3080485
    22.7000000     -0.2907471
    22.9000000     -0.2694430
    23.1000000     -0.2533895
    23.3000000     -0.2281249
    23.5000000     -0.2099831
    23.7000000     -0.1891963
    23.9000000     -0.1743367
    24.1000000     -0.1583605
    24.3000000     -0.1426512
    24.5000000     -0.1316560
    24.7000000     -0.1253472
    24.9000000     -0.1119015
 &EndTable
 &EndPotential
 &Potential
 Name=D-NA
Type=NB
Min=     0.0000000
Max=    25.0000000
NPoints=125
 AtomTypes=D,NA
 &Table
     0.1000000  33217.4921875
     0.3000000  32969.6015625
     0.5000000  32721.7089844
     0.7000000  32473.8183594
     0.9000000  32225.9257812
     1.1000000  31978.0351562
     1.3000000  31917.1503906
     1.5000000  31915.9980469
     1.7000000  31913.8925781
     1.9000000  31912.2167969
     2.1000000  31911.3691406
     2.3000000  31910.8632812
     2.5000000  31910.9824219
     2.7000000  31911.6953125
     2.9000000  31913.5449219
     3.1000000     22.8072801
     3.3000000     12.5628950
     3.5000000     10.0366814
     3.7000000      8.7840047
     3.9000000      8.7612128
     4.1000000      8.5746398
     4.3000000      7.1709858
     4.5000000      5.6150356
     4.7000000      4.2813117
     4.9000000      3.4496700
     5.1000000      2.7178086
     5.3000000      1.1673149
     5.5000000     -0.8674535
     5.7000000     -2.3299085
     5.9000000     -3.0486133
     6.1000000     -3.1045083
     6.3000000     -2.7650440
     6.5000000     -2.2600102
     6.7000000     -1.8126266
     6.9000000     -1.5044063
     7.1000000     -1.5189304
     7.3000000     -1.7290553
     7.5000000     -1.9143790
     7.7000000     -1.8685157
     7.9000000     -1.5639039
     8.1000000     -1.1170257
     8.3000000     -0.7638241
     8.5000000     -0.6493800
     8.7000000     -0.6995642
     8.9000000     -0.7275434
     9.1000000     -0.6384319
     9.3000000     -0.5079423
     9.5000000     -0.4010682
     9.7000000     -0.3704487
     9.9000000     -0.4206465
    10.1000000     -0.5445259
    10.3000000     -0.6330325
    10.5000000     -0.6097905
    10.7000000     -0.4268674
    10.9000000     -0.1728060
    11.1000000      0.0672127
    11.3000000      0.2207409
    11.5000000      0.2679451
    11.7000000      0.2402225
    11.9000000      0.2107395
    12.1000000      0.1863215
    12.3000000      0.1823022
    12.5000000      0.1601747
    12.7000000      0.1059414
    12.9000000     -0.0319700
    13.1000000     -0.1705071
    13.3000000     -0.2894042
    13.5000000     -0.3467164
    13.7000000     -0.3470232
    13.9000000     -0.2757108
    14.1000000     -0.1851439
    14.3000000     -0.1008961
    14.5000000     -0.0563345
    14.7000000     -0.0677053
    14.9000000     -0.1019751
    15.1000000     -0.1438599
    15.3000000     -0.1680699
    15.5000000     -0.1793987
    15.7000000     -0.1928776
    15.9000000     -0.2241066
    16.1000000     -0.2579620
    16.3000000     -0.2891015
    16.5000000     -0.3002191
    16.7000000     -0.2855762
    16.9000000     -0.2563599
    17.1000000     -0.2304624
    17.3000000     -0.2000520
    17.5000000     -0.1952365
    17.7000000     -0.2094130
    17.9000000     -0.2373107
    18.1000000     -0.2713750
    18.3000000     -0.3044580
    18.5000000     -0.3389197
    18.7000000     -0.3789716
    18.9000000     -0.4099321
    19.1000000     -0.4265376
    19.3000000     -0.4386502
    19.5000000     -0.4432596
    19.7000000     -0.4482763
    19.9000000     -0.4501441
    20.1000000     -0.4496236
    20.3000000     -0.4513977
    20.5000000     -0.4624991
    20.7000000     -0.4897510
    20.9000000     -0.5111786
    21.1000000     -0.5312791
    21.3000000     -0.5542076
    21.5000000     -0.5613570
    21.7000000     -0.5521001
    21.9000000     -0.5441045
    22.1000000     -0.5242587
    22.3000000     -0.4948090
    22.5000000     -0.4585759
    22.7000000     -0.4244263
    22.9000000     -0.3777565
    23.1000000     -0.3397421
    23.3000000     -0.3123553
    23.5000000     -0.2920916
    23.7000000     -0.2719883
    23.9000000     -0.2538662
    24.1000000     -0.2321592
    24.3000000     -0.2152047
    24.5000000     -0.1895909
    24.7000000     -0.1657204
    24.9000000     -0.1321334
 &EndTable
 &EndPotential
 &Potential
 Name=D-CL
Type=NB
Min=     0.0000000
Max=    25.0000000
NPoints=125
 AtomTypes=D,CL
 &Table
     0.1000000  33217.4921875
     0.3000000  32969.6015625
     0.5000000  32721.7089844
     0.7000000  32473.8183594
     0.9000000  32225.9257812
     1.1000000  31978.0351562
     1.3000000  31730.1425781
     1.5000000  31482.2519531
     1.7000000  31234.3593750
     1.9000000  30986.4667969
     2.1000000  30738.5761719
     2.3000000  30490.6835938
     2.5000000  30242.7929688
     2.7000000  29994.9003906
     2.9000000  29747.0097656
     3.1000000  29499.1171875
     3.3000000  29251.2246094
     3.5000000  29003.3339844
     3.7000000  28755.4414063
     3.9000000  28507.5507812
     4.1000000  28259.6582031
     4.3000000  28011.7675781
     4.5000000  27763.8750000
     4.7000000  27515.9824219
     4.9000000  27268.0917969
     5.1000000  27212.4140625
     5.3000000     13.4747051
     5.5000000      9.7173377
     5.7000000      7.4685063
     5.9000000      6.0405223
     6.1000000      4.9891375
     6.3000000      4.0645493
     6.5000000      3.3510661
     6.7000000      2.6912692
     6.9000000      2.0766316
     7.1000000      1.6811934
     7.3000000      1.6730839
     7.5000000      1.9610549
     7.7000000      2.2444931
     7.9000000      2.1941023
     8.1000000      1.8962760
     8.3000000      1.5685496
     8.5000000      1.3575101
     8.7000000      1.2863623
     8.9000000      1.2926746
     9.1000000      1.2965827
     9.3000000      1.2626910
     9.5000000      1.2063459
     9.7000000      1.1121092
     9.9000000      1.0222056
    10.1000000      0.9344428
    10.3000000      0.8695306
    10.5000000      0.8266490
    10.7000000      0.8148696
    10.9000000      0.8040234
    11.1000000      0.8126467
    11.3000000      0.8263988
    11.5000000      0.8239218
    11.7000000      0.8123384
    11.9000000      0.7986326
    12.1000000      0.7781542
    12.3000000      0.7588843
    12.5000000      0.7586308
    12.7000000      0.7749588
    12.9000000      0.7869932
    13.1000000      0.7988442
    13.3000000      0.8046669
    13.5000000      0.7981241
    13.7000000      0.7719940
    13.9000000      0.7493093
    14.1000000      0.7277273
    14.3000000      0.7146469
    14.5000000      0.7036922
    14.7000000      0.6970779
    14.9000000      0.6879905
    15.1000000      0.6823680
    15.3000000      0.6795945
    15.5000000      0.6640114
    15.7000000      0.6572379
    15.9000000      0.6533142
    16.1000000      0.6511003
    16.3000000      0.6470755
    16.5000000      0.6441541
    16.7000000      0.6368765
    16.9000000      0.6275926
    17.1000000      0.6161781
    17.3000000      0.6055395
    17.5000000      0.5905082
    17.7000000      0.5719213
    17.9000000      0.5556646
    18.1000000      0.5463168
    18.3000000      0.5344177
    18.5000000      0.5206251
    18.7000000      0.5035230
    18.9000000      0.4870564
    19.1000000      0.4665176
    19.3000000      0.4488027
    19.5000000      0.4303841
    19.7000000      0.4157589
    19.9000000      0.3990740
    20.1000000      0.3831538
    20.3000000      0.3656089
    20.5000000      0.3458609
    20.7000000      0.3236072
    20.9000000      0.3095412
    21.1000000      0.2869396
    21.3000000      0.2678666
    21.5000000      0.2479958
    21.7000000      0.2337688
    21.9000000      0.2121190
    22.1000000      0.1914317
    22.3000000      0.1804969
    22.5000000      0.1691161
    22.7000000      0.1571467
    22.9000000      0.1442509
    23.1000000      0.1396484
    23.3000000      0.1284204
    23.5000000      0.1217241
    23.7000000      0.1102754
    23.9000000      0.1070364
    24.1000000      0.0979346
    24.3000000      0.0914922
    24.5000000      0.0861020
    24.7000000      0.0837861
    24.9000000      0.0749618
 &EndTable
 &EndPotential
 &Potential
 Name=P-P
Type=NB
Min=     0.0000000
Max=    25.0000000
NPoints=125
 AtomTypes=P,P
 &Table
     0.1000000  33217.4921875
     0.3000000  32969.6015625
     0.5000000  32721.7089844
     0.7000000  32473.8183594
     0.9000000  32225.9257812
     1.1000000  31978.0351562
     1.3000000  31730.1425781
     1.5000000  31482.2519531
     1.7000000  31234.3593750
     1.9000000  30986.4667969
     2.1000000  30738.5761719
     2.3000000  30490.6835938
     2.5000000  30242.7929688
     2.7000000  29994.9003906
     2.9000000  29747.0097656
     3.1000000  29499.1171875
     3.3000000  29251.2246094
     3.5000000  29003.3339844
     3.7000000  28755.4414063
     3.9000000  28507.5507812
     4.1000000  28259.6582031
     4.3000000      3.4898066
     4.5000000      1.2467881
     4.7000000     -0.7910721
     4.9000000     -1.8942829
     5.1000000     -2.4457271
     5.3000000     -2.6481276
     5.5000000     -2.8434766
     5.7000000     -3.2148733
     5.9000000     -3.5107761
     6.1000000     -3.4970232
     6.3000000     -3.1462827
     6.5000000     -2.6057340
     6.7000000     -2.0144847
     6.9000000     -1.4195343
     7.1000000     -0.7946081
     7.3000000     -0.2281956
     7.5000000      0.1054352
     7.7000000      0.2034595
     7.9000000      0.1770324
     8.1000000      0.1347888
     8.3000000      0.1228332
     8.5000000      0.1835615
     8.7000000      0.2992929
     8.9000000      0.4472615
     9.1000000      0.5955963
     9.3000000      0.7021815
     9.5000000      0.7085991
     9.7000000      0.5664229
     9.9000000      0.2813272
    10.1000000     -0.0104427
    10.3000000     -0.1932058
    10.5000000     -0.2739727
    10.7000000     -0.3349921
    10.9000000     -0.4171430
    11.1000000     -0.4982706
    11.3000000     -0.5521618
    11.5000000     -0.5639884
    11.7000000     -0.5413791
    11.9000000     -0.5087428
    12.1000000     -0.4867813
    12.3000000     -0.4685397
    12.5000000     -0.4275096
    12.7000000     -0.3592315
    12.9000000     -0.2888495
    13.1000000     -0.2347674
    13.3000000     -0.1969927
    13.5000000     -0.1585330
    13.7000000     -0.0981022
    13.9000000     -0.0043162
    14.1000000      0.1093730
    14.3000000      0.2217001
    14.5000000      0.3284804
    14.7000000      0.4230038
    14.9000000      0.5075583
    15.1000000      0.5919938
    15.3000000      0.6802820
    15.5000000      0.7669600
    15.7000000      0.8396047
    15.9000000      0.8929875
    16.1000000      0.9254483
    16.3000000      0.9299506
    16.5000000      0.9088828
    16.7000000      0.8585280
    16.9000000      0.7760068
    17.1000000      0.6663841
    17.3000000      0.5361601
    17.5000000      0.4106357
    17.7000000      0.3100302
    17.9000000      0.2620303
    18.1000000      0.2674532
    18.3000000      0.3104112
    18.5000000      0.3612028
    18.7000000      0.4025777
    18.9000000      0.4279852
    19.1000000      0.4368316
    19.3000000      0.4360745
    19.5000000      0.4293486
    19.7000000      0.4174948
    19.9000000      0.3904738
    20.1000000      0.3536021
    20.3000000      0.3011608
    20.5000000      0.2452142
    20.7000000      0.1840699
    20.9000000      0.1348717
    21.1000000      0.0928307
    21.3000000      0.0582584
    21.5000000      0.0262380
    21.7000000     -0.0032579
    21.9000000     -0.0296254
    22.1000000     -0.0536336
    22.3000000     -0.0720634
    22.5000000     -0.0847983
    22.7000000     -0.0892900
    22.9000000     -0.0869546
    23.1000000     -0.0759148
    23.3000000     -0.0560230
    23.5000000     -0.0266799
    23.7000000      0.0075525
    23.9000000      0.0423412
    24.1000000      0.0669757
    24.3000000      0.0752434
    24.5000000      0.0629376
    24.7000000      0.0357285
    24.9000000     -0.0013216
 &EndTable
 &EndPotential
 &Potential
 Name=P-CO
Type=NB
Min=     0.0000000
Max=    25.0000000
NPoints=125
 AtomTypes=P,CO
 &Table
     0.1000000  33217.4921875
     0.3000000  32969.6015625
     0.5000000  32721.7089844
     0.7000000  32473.8183594
     0.9000000  32225.9257812
     1.1000000  31978.0351562
     1.3000000  31730.1425781
     1.5000000  31482.2519531
     1.7000000  31234.3593750
     1.9000000  30986.4667969
     2.1000000  30738.5761719
     2.3000000  30490.6835938
     2.5000000  30242.7929688
     2.7000000  29994.9003906
     2.9000000  29747.0097656
     3.1000000  29499.1171875
     3.3000000  29251.2246094
     3.5000000  29003.3339844
     3.7000000  28755.4414063
     3.9000000  28507.5507812
     4.1000000  28259.6582031
     4.3000000  28011.7675781
     4.5000000  28018.3164062
     4.7000000      3.8703164
     4.9000000     -0.3287826
     5.1000000     -2.0596228
     5.3000000     -2.0961282
     5.5000000     -0.2195538
     5.7000000      2.6590029
     5.9000000      2.1830734
     6.1000000      1.2550952
     6.3000000      0.6062150
     6.5000000      0.1595430
     6.7000000     -0.2379268
     6.9000000     -0.7113049
     7.1000000     -1.1966659
     7.3000000     -1.4727987
     7.5000000     -1.4446500
     7.7000000     -1.1915467
     7.9000000     -0.9016603
     8.1000000     -0.7005866
     8.3000000     -0.6328705
     8.5000000     -0.6924587
     8.7000000     -0.8144888
     8.9000000     -0.9273144
     9.1000000     -0.9907416
     9.3000000     -1.0137926
     9.5000000     -1.0176035
     9.7000000     -0.9950675
     9.9000000     -0.9238908
    10.1000000     -0.7966138
    10.3000000     -0.6297810
    10.5000000     -0.4458009
    10.7000000     -0.2749528
    10.9000000     -0.1422783
    11.1000000     -0.0419825
    11.3000000      0.0414295
    11.5000000      0.1095245
    11.7000000      0.1211733
    11.9000000      0.0633018
    12.1000000     -0.0348177
    12.3000000     -0.1148169
    12.5000000     -0.1581741
    12.7000000     -0.1694886
    12.9000000     -0.1562349
    13.1000000     -0.1329619
    13.3000000     -0.1126967
    13.5000000     -0.1125350
    13.7000000     -0.1279569
    13.9000000     -0.1478250
    14.1000000     -0.1648657
    14.3000000     -0.1945949
    14.5000000     -0.2485222
    14.7000000     -0.3049838
    14.9000000     -0.3340824
    15.1000000     -0.3351528
    15.3000000     -0.3282693
    15.5000000     -0.3205181
    15.7000000     -0.3202516
    15.9000000     -0.3302043
    16.1000000     -0.3509236
    16.3000000     -0.3705957
    16.5000000     -0.3791459
    16.7000000     -0.3781356
    16.9000000     -0.3764484
    17.1000000     -0.3777810
    17.3000000     -0.3778199
    17.5000000     -0.3792311
    17.7000000     -0.3718105
    17.9000000     -0.3539014
    18.1000000     -0.3313065
    18.3000000     -0.3198307
    18.5000000     -0.3225895
    18.7000000     -0.3343136
    18.9000000     -0.3452168
    19.1000000     -0.3474068
    19.3000000     -0.3438658
    19.5000000     -0.3325611
    19.7000000     -0.3175971
    19.9000000     -0.3031401
    20.1000000     -0.2898726
    20.3000000     -0.2737755
    20.5000000     -0.2572465
    20.7000000     -0.2457149
    20.9000000     -0.2394316
    21.1000000     -0.2398622
    21.3000000     -0.2446781
    21.5000000     -0.2567003
    21.7000000     -0.2725282
    21.9000000     -0.2887232
    22.1000000     -0.3007480
    22.3000000     -0.3118917
    22.5000000     -0.3237034
    22.7000000     -0.3362750
    22.9000000     -0.3458959
    23.1000000     -0.3506380
    23.3000000     -0.3437612
    23.5000000     -0.3277867
    23.7000000     -0.2973530
    23.9000000     -0.2575477
    24.1000000     -0.2118029
    24.3000000     -0.1649769
    24.5000000     -0.1183825
    24.7000000     -0.0752823
    24.9000000     -0.0429757
 &EndTable
 &EndPotential
 &Potential
 Name=P-K
Type=NB
Min=     0.0000000
Max=    25.0000000
NPoints=125
 AtomTypes=P,K
 &Table
     0.1000000  33217.4921875
     0.3000000  32969.6015625
     0.5000000  32721.7089844
     0.7000000  32473.8183594
     0.9000000  32225.9257812
     1.1000000  31978.0351562
     1.3000000  31730.1425781
     1.5000000  31482.2519531
     1.7000000  31234.3593750
     1.9000000  30986.4667969
     2.1000000  30738.5761719
     2.3000000  30490.6835938
     2.5000000  30242.7929688
     2.7000000  29994.9003906
     2.9000000  29916.3769531
     3.1000000  29915.0195312
     3.3000000      8.9140541
     3.5000000      7.2451880
     3.7000000      5.2826890
     3.9000000      4.4712263
     4.1000000      4.4004260
     4.3000000      5.1543932
     4.5000000      5.8739272
     4.7000000      5.1998281
     4.9000000      3.7728698
     5.1000000      2.3144299
     5.3000000      1.0046793
     5.5000000     -0.0095357
     5.7000000     -0.7414340
     5.9000000     -1.2326546
     6.1000000     -1.5209138
     6.3000000     -1.5569495
     6.5000000     -1.3487256
     6.7000000     -1.0328077
     6.9000000     -0.7408597
     7.1000000     -0.5430043
     7.3000000     -0.5000420
     7.5000000     -0.5776005
     7.7000000     -0.6780419
     7.9000000     -0.7638511
     8.1000000     -0.8297346
     8.3000000     -0.8621054
     8.5000000     -0.8648865
     8.7000000     -0.8765396
     8.9000000     -0.8763715
     9.1000000     -0.8398391
     9.3000000     -0.7285770
     9.5000000     -0.5865006
     9.7000000     -0.4444284
     9.9000000     -0.3458000
    10.1000000     -0.2466866
    10.3000000     -0.1683018
    10.5000000     -0.0856334
    10.7000000     -0.0410841
    10.9000000     -0.0065851
    11.1000000     -0.0020553
    11.3000000      0.0135812
    11.5000000      0.0417755
    11.7000000      0.0933952
    11.9000000      0.1510275
    12.1000000      0.1960088
    12.3000000      0.2250665
    12.5000000      0.2311497
    12.7000000      0.2224755
    12.9000000      0.2003382
    13.1000000      0.1876006
    13.3000000      0.1931053
    13.5000000      0.2311596
    13.7000000      0.2842092
    13.9000000      0.3315198
    14.1000000      0.3618703
    14.3000000      0.3784360
    14.5000000      0.3791050
    14.7000000      0.3740837
    14.9000000      0.3654023
    15.1000000      0.3427682
    15.3000000      0.3065818
    15.5000000      0.2676541
    15.7000000      0.2334468
    15.9000000      0.1984774
    16.1000000      0.1658635
    16.3000000      0.1353955
    16.5000000      0.1110247
    16.7000000      0.0905631
    16.9000000      0.0779933
    17.1000000      0.0691016
    17.3000000      0.0617666
    17.5000000      0.0530112
    17.7000000      0.0431514
    17.9000000      0.0324647
    18.1000000      0.0163022
    18.3000000      0.0011815
    18.5000000     -0.0137856
    18.7000000     -0.0313336
    18.9000000     -0.0496977
    19.1000000     -0.0626249
    19.3000000     -0.0715791
    19.5000000     -0.0797226
    19.7000000     -0.0872373
    19.9000000     -0.0975743
    20.1000000     -0.1084412
    20.3000000     -0.1152186
    20.5000000     -0.1196228
    20.7000000     -0.1254173
    20.9000000     -0.1256316
    21.1000000     -0.1280241
    21.3000000     -0.1273579
    21.5000000     -0.1212299
    21.7000000     -0.1094732
    21.9000000     -0.1024117
    22.1000000     -0.0950367
    22.3000000     -0.0836563
    22.5000000     -0.0771981
    22.7000000     -0.0731223
    22.9000000     -0.0657344
    23.1000000     -0.0600056
    23.3000000     -0.0552815
    23.5000000     -0.0501458
    23.7000000     -0.0416168
    23.9000000     -0.0377941
    24.1000000     -0.0339527
    24.3000000     -0.0287423
    24.5000000     -0.0251232
    24.7000000     -0.0246555
    24.9000000     -0.0203613
 &EndTable
 &EndPotential
 &Potential
 Name=P-NA
Type=NB
Min=     0.0000000
Max=    25.0000000
NPoints=125
 AtomTypes=P,NA
 &Table
     0.1000000  33217.4921875
     0.3000000  32969.6015625
     0.5000000  32721.7089844
     0.7000000  32473.8183594
     0.9000000  32225.9257812
     1.1000000  31978.0351562
     1.3000000  31730.1425781
     1.5000000  31482.2519531
     1.7000000  31234.3593750
     1.9000000  30986.4667969
     2.1000000  30738.5761719
     2.3000000  30490.6835938
     2.5000000  30242.7929688
     2.7000000  29994.9003906
     2.9000000     13.8384728
     3.1000000     13.0721296
     3.3000000      7.4817974
     3.5000000      5.0940367
     3.7000000      4.6560433
     3.9000000      5.9495155
     4.1000000     11.2816674
     4.3000000      9.0112779
     4.5000000      5.6627478
     4.7000000      3.2328852
     4.9000000      1.5170770
     5.1000000      0.4918569
     5.3000000     -0.1342647
     5.5000000     -0.7679128
     5.7000000     -1.4350708
     5.9000000     -1.7695555
     6.1000000     -1.6016969
     6.3000000     -1.0912123
     6.5000000     -0.6772676
     6.7000000     -0.6184222
     6.9000000     -0.7944543
     7.1000000     -1.0534630
     7.3000000     -1.3287861
     7.5000000     -1.5461241
     7.7000000     -1.6558663
     7.9000000     -1.6420502
     8.1000000     -1.5506259
     8.3000000     -1.4345272
     8.5000000     -1.3191478
     8.7000000     -1.1440890
     8.9000000     -0.8878268
     9.1000000     -0.6038591
     9.3000000     -0.3574812
     9.5000000     -0.1618738
     9.7000000     -0.0033510
     9.9000000      0.0892847
    10.1000000      0.1056092
    10.3000000      0.0674275
    10.5000000     -0.0018359
    10.7000000     -0.0654866
    10.9000000     -0.0840377
    11.1000000     -0.0364852
    11.3000000      0.0719450
    11.5000000      0.2053153
    11.7000000      0.3244998
    11.9000000      0.3951459
    12.1000000      0.4319991
    12.3000000      0.4356262
    12.5000000      0.4214236
    12.7000000      0.4105130
    12.9000000      0.4229097
    13.1000000      0.4498854
    13.3000000      0.4711853
    13.5000000      0.4802561
    13.7000000      0.4707691
    13.9000000      0.4630297
    14.1000000      0.4512162
    14.3000000      0.4381620
    14.5000000      0.4165152
    14.7000000      0.4060261
    14.9000000      0.3874281
    15.1000000      0.3809723
    15.3000000      0.3713703
    15.5000000      0.3692764
    15.7000000      0.3488413
    15.9000000      0.3314101
    16.1000000      0.3085013
    16.3000000      0.2910369
    16.5000000      0.2804026
    16.7000000      0.2680895
    16.9000000      0.2495490
    17.1000000      0.2220612
    17.3000000      0.1960150
    17.5000000      0.1594213
    17.7000000      0.1278521
    17.9000000      0.0973051
    18.1000000      0.0676218
    18.3000000      0.0356443
    18.5000000      0.0037186
    18.7000000     -0.0276753
    18.9000000     -0.0609108
    19.1000000     -0.0931759
    19.3000000     -0.1169165
    19.5000000     -0.1383035
    19.7000000     -0.1540365
    19.9000000     -0.1675597
    20.1000000     -0.1732877
    20.3000000     -0.1831722
    20.5000000     -0.1883892
    20.7000000     -0.1912925
    20.9000000     -0.1921520
    21.1000000     -0.1879567
    21.3000000     -0.1821925
    21.5000000     -0.1738289
    21.7000000     -0.1621330
    21.9000000     -0.1470311
    22.1000000     -0.1304032
    22.3000000     -0.1127627
    22.5000000     -0.1059211
    22.7000000     -0.0967511
    22.9000000     -0.0855709
    23.1000000     -0.0700113
    23.3000000     -0.0606123
    23.5000000     -0.0500239
    23.7000000     -0.0377434
    23.9000000     -0.0233765
    24.1000000     -0.0120451
    24.3000000     -0.0021579
    24.5000000      0.0061171
    24.7000000      0.0106776
    24.9000000      0.0122143
 &EndTable
 &EndPotential
 &Potential
 Name=P-CL
Type=NB
Min=     0.0000000
Max=    25.0000000
NPoints=125
 AtomTypes=P,CL
 &Table
     0.1000000  33217.4921875
     0.3000000  32969.6015625
     0.5000000  32721.7089844
     0.7000000  32473.8183594
     0.9000000  32225.9257812
     1.1000000  31978.0351562
     1.3000000  31730.1425781
     1.5000000  31482.2519531
     1.7000000  31234.3593750
     1.9000000  30986.4667969
     2.1000000  30738.5761719
     2.3000000  30490.6835938
     2.5000000  30242.7929688
     2.7000000  29994.9003906
     2.9000000  29747.0097656
     3.1000000  29499.1171875
     3.3000000  29251.2246094
     3.5000000  29003.3339844
     3.7000000  28755.4414063
     3.9000000  28507.5507812
     4.1000000     11.5969996
     4.3000000      7.0484433
     4.5000000      3.8136587
     4.7000000      1.6270040
     4.9000000      0.1141676
     5.1000000     -0.8825206
     5.3000000     -1.5407643
     5.5000000     -1.9530157
     5.7000000     -2.0864738
     5.9000000     -1.8579701
     6.1000000     -1.3182374
     6.3000000     -0.6770114
     6.5000000     -0.2160679
     6.7000000     -0.0385311
     6.9000000     -0.1237409
     7.1000000     -0.3693614
     7.3000000     -0.6623687
     7.5000000     -0.9204166
     7.7000000     -1.0928225
     7.9000000     -1.1414857
     8.1000000     -1.0700538
     8.3000000     -0.8994488
     8.5000000     -0.6975824
     8.7000000     -0.5138506
     8.9000000     -0.4353127
     9.1000000     -0.5097587
     9.3000000     -0.6587807
     9.5000000     -0.7406626
     9.7000000     -0.7419837
     9.9000000     -0.7164478
    10.1000000     -0.6951924
    10.3000000     -0.6452263
    10.5000000     -0.5716377
    10.7000000     -0.4934540
    10.9000000     -0.4370567
    11.1000000     -0.4035581
    11.3000000     -0.3885082
    11.5000000     -0.3786831
    11.7000000     -0.3690499
    11.9000000     -0.3460305
    12.1000000     -0.3146189
    12.3000000     -0.2790500
    12.5000000     -0.2493915
    12.7000000     -0.2193854
    12.9000000     -0.2004019
    13.1000000     -0.1838760
    13.3000000     -0.1716183
    13.5000000     -0.1583264
    13.7000000     -0.1458990
    13.9000000     -0.1287694
    14.1000000     -0.1077168
    14.3000000     -0.0859141
    14.5000000     -0.0607045
    14.7000000     -0.0425138
    14.9000000     -0.0311837
    15.1000000     -0.0207219
    15.3000000     -0.0099989
    15.5000000      0.0005391
    15.7000000      0.0048217
    15.9000000      0.0081640
    16.1000000      0.0054153
    16.3000000      0.0035455
    16.5000000     -0.0024534
    16.7000000     -0.0052118
    16.9000000     -0.0103151
    17.1000000     -0.0109708
    17.3000000     -0.0106979
    17.5000000     -0.0060367
    17.7000000     -0.0016193
    17.9000000      0.0054855
    18.1000000      0.0137754
    18.3000000      0.0227414
    18.5000000      0.0320533
    18.7000000      0.0392673
    18.9000000      0.0444260
    19.1000000      0.0499208
    19.3000000      0.0554399
    19.5000000      0.0573726
    19.7000000      0.0619586
    19.9000000      0.0660206
    20.1000000      0.0683090
    20.3000000      0.0700699
    20.5000000      0.0742284
    20.7000000      0.0761465
    20.9000000      0.0782824
    21.1000000      0.0766498
    21.3000000      0.0769224
    21.5000000      0.0737762
    21.7000000      0.0725366
    21.9000000      0.0728706
    22.1000000      0.0727391
    22.3000000      0.0703447
    22.5000000      0.0674269
    22.7000000      0.0670342
    22.9000000      0.0642697
    23.1000000      0.0654229
    23.3000000      0.0644829
    23.5000000      0.0668043
    23.7000000      0.0653319
    23.9000000      0.0657245
    24.1000000      0.0615755
    24.3000000      0.0584415
    24.5000000      0.0556416
    24.7000000      0.0521504
    24.9000000      0.0489158
 &EndTable
 &EndPotential
 &Potential
 Name=CO-CO
Type=NB
Min=     0.0000000
Max=    25.0000000
NPoints=125
 AtomTypes=CO,CO
 &Table
     0.1000000  33217.4921875
     0.3000000  32969.6015625
     0.5000000  32721.7089844
     0.7000000  32473.8183594
     0.9000000  32225.9257812
     1.1000000  31978.0351562
     1.3000000  31730.1425781
     1.5000000  31482.2519531
     1.7000000  31234.3593750
     1.9000000  30986.4667969
     2.1000000  30738.5761719
     2.3000000  30490.6835938
     2.5000000  30242.7929688
     2.7000000  29994.9003906
     2.9000000  29747.0097656
     3.1000000  29499.1171875
     3.3000000  29251.2246094
     3.5000000  29003.3339844
     3.7000000  28755.4414063
     3.9000000  28507.5507812
     4.1000000  28259.6582031
     4.3000000  28011.7675781
     4.5000000  27763.8750000
     4.7000000  27515.9824219
     4.9000000  27268.0917969
     5.1000000  27020.1992188
     5.3000000  26772.3085938
     5.5000000  26524.4160156
     5.7000000  26276.5253906
     5.9000000  26028.6328125
     6.1000000  25780.7402344
     6.3000000  25532.8496094
     6.5000000  25284.9570312
     6.7000000  25037.0664062
     6.9000000  24789.1738281
     7.1000000     15.5560317
     7.3000000     11.5874697
     7.5000000      8.8603001
     7.7000000      7.1954464
     7.9000000      6.2678169
     8.1000000      5.9018453
     8.3000000      5.9414982
     8.5000000      6.1251569
     8.7000000      6.2568464
     8.9000000      6.2135210
     9.1000000      6.0163376
     9.3000000      5.7172071
     9.5000000      5.4197679
     9.7000000      5.1871278
     9.9000000      5.0158052
    10.1000000      4.8586569
    10.3000000      4.6866202
    10.5000000      4.5145881
    10.7000000      4.3721267
    10.9000000      4.2520060
    11.1000000      4.1316246
    11.3000000      3.9892572
    11.5000000      3.8576658
    11.7000000      3.7415641
    11.9000000      3.6342411
    12.1000000      3.5022343
    12.3000000      3.3618793
    12.5000000      3.2509637
    12.7000000      3.2044153
    12.9000000      3.1938164
    13.1000000      3.1669731
    13.3000000      3.1015018
    13.5000000      3.0126092
    13.7000000      2.9327501
    13.9000000      2.8744275
    14.1000000      2.8358796
    14.3000000      2.7998114
    14.5000000      2.7629183
    14.7000000      2.7209157
    14.9000000      2.6645409
    15.1000000      2.6007956
    15.3000000      2.5339224
    15.5000000      2.4739475
    15.7000000      2.4139226
    15.9000000      2.3580024
    16.1000000      2.3046158
    16.3000000      2.2499098
    16.5000000      2.2008261
    16.7000000      2.1555093
    16.9000000      2.1120854
    17.1000000      2.0613717
    17.3000000      2.0105493
    17.5000000      1.9567292
    17.7000000      1.9053022
    17.9000000      1.8465424
    18.1000000      1.7898095
    18.3000000      1.7267279
    18.5000000      1.6676193
    18.7000000      1.6025664
    18.9000000      1.5372418
    19.1000000      1.4651311
    19.3000000      1.4049600
    19.5000000      1.3451359
    19.7000000      1.2915567
    19.9000000      1.2428054
    20.1000000      1.2012651
    20.3000000      1.1486250
    20.5000000      1.0953969
    20.7000000      1.0351772
    20.9000000      0.9841098
    21.1000000      0.9317461
    21.3000000      0.8856015
    21.5000000      0.8352141
    21.7000000      0.7869729
    21.9000000      0.7433612
    22.1000000      0.7004239
    22.3000000      0.6602208
    22.5000000      0.6164364
    22.7000000      0.5771981
    22.9000000      0.5435999
    23.1000000      0.5165517
    23.3000000      0.4902033
    23.5000000      0.4648574
    23.7000000      0.4448761
    23.9000000      0.4260248
    24.1000000      0.4072631
    24.3000000      0.3877241
    24.5000000      0.3703359
    24.7000000      0.3533584
    24.9000000      0.3359480
 &EndTable
 &EndPotential
 &Potential
 Name=CO-K
Type=NB
Min=     0.0000000
Max=    25.0000000
NPoints=125
 AtomTypes=CO,K
 &Table
     0.1000000  33217.4921875
     0.3000000  32969.6015625
     0.5000000  32721.7089844
     0.7000000  32473.8183594
     0.9000000  32225.9257812
     1.1000000  31978.0351562
     1.3000000  31730.1425781
     1.5000000  31482.2519531
     1.7000000  31234.3593750
     1.9000000  30986.4667969
     2.1000000  30738.5761719
     2.3000000  30490.6835938
     2.5000000  30242.7929688
     2.7000000  29994.9003906
     2.9000000  29747.0097656
     3.1000000  29499.1171875
     3.3000000  29251.2246094
     3.5000000  29003.3339844
     3.7000000  28755.4414063
     3.9000000  28507.5507812
     4.1000000  28259.6582031
     4.3000000  28011.7675781
     4.5000000  27763.8750000
     4.7000000  27515.9824219
     4.9000000  27268.0917969
     5.1000000  20014.5273438
     5.3000000     11.3222702
     5.5000000      7.6398647
     5.7000000      4.7892585
     5.9000000      3.2957113
     6.1000000      2.5491107
     6.3000000      2.3252504
     6.5000000      2.3099983
     6.7000000      2.3640341
     6.9000000      2.3800302
     7.1000000      2.3255700
     7.3000000      2.1263215
     7.5000000      1.8528850
     7.7000000      1.5575649
     7.9000000      1.3008371
     8.1000000      1.1031430
     8.3000000      1.0271410
     8.5000000      1.0319683
     8.7000000      1.0752772
     8.9000000      1.1069688
     9.1000000      1.1072652
     9.3000000      1.0546071
     9.5000000      0.9471442
     9.7000000      0.7886891
     9.9000000      0.6232596
    10.1000000      0.5302619
    10.3000000      0.5051659
    10.5000000      0.5396116
    10.7000000      0.5734417
    10.9000000      0.5956771
    11.1000000      0.5844831
    11.3000000      0.5669142
    11.5000000      0.5269200
    11.7000000      0.4593926
    11.9000000      0.3905592
    12.1000000      0.3415635
    12.3000000      0.3272535
    12.5000000      0.3337162
    12.7000000      0.3547511
    12.9000000      0.3683154
    13.1000000      0.3876496
    13.3000000      0.4071540
    13.5000000      0.4203384
    13.7000000      0.4233230
    13.9000000      0.4199765
    14.1000000      0.4249894
    14.3000000      0.4198404
    14.5000000      0.4184481
    14.7000000      0.4081407
    14.9000000      0.4003355
    15.1000000      0.3903756
    15.3000000      0.3831213
    15.5000000      0.3747823
    15.7000000      0.3719241
    15.9000000      0.3567635
    16.1000000      0.3456235
    16.3000000      0.3316433
    16.5000000      0.3229889
    16.7000000      0.3092808
    16.9000000      0.3042698
    17.1000000      0.2963648
    17.3000000      0.2837974
    17.5000000      0.2676621
    17.7000000      0.2600643
    17.9000000      0.2490505
    18.1000000      0.2416886
    18.3000000      0.2350997
    18.5000000      0.2280990
    18.7000000      0.2191438
    18.9000000      0.2111794
    19.1000000      0.1957739
    19.3000000      0.1862996
    19.5000000      0.1764185
    19.7000000      0.1665892
    19.9000000      0.1554353
    20.1000000      0.1522487
    20.3000000      0.1389303
    20.5000000      0.1348510
    20.7000000      0.1261682
    20.9000000      0.1178507
    21.1000000      0.1087860
    21.3000000      0.1057617
    21.5000000      0.1003426
    21.7000000      0.0893592
    21.9000000      0.0868646
    22.1000000      0.0814061
    22.3000000      0.0751551
    22.5000000      0.0721799
    22.7000000      0.0682371
    22.9000000      0.0660638
    23.1000000      0.0594706
    23.3000000      0.0551705
    23.5000000      0.0531482
    23.7000000      0.0546940
    23.9000000      0.0532862
    24.1000000      0.0468801
    24.3000000      0.0410296
    24.5000000      0.0419029
    24.7000000      0.0473389
    24.9000000      0.0362990
 &EndTable
 &EndPotential
 &Potential
 Name=CO-NA
Type=NB
Min=     0.0000000
Max=    25.0000000
NPoints=125
 AtomTypes=CO,NA
 &Table
     0.1000000  33217.4921875
     0.3000000  32969.6015625
     0.5000000  32721.7089844
     0.7000000  32473.8183594
     0.9000000  32225.9257812
     1.1000000  31978.0351562
     1.3000000  31730.1425781
     1.5000000  31482.2519531
     1.7000000  31234.3593750
     1.9000000  30986.4667969
     2.1000000  30738.5761719
     2.3000000  30490.6835938
     2.5000000  30242.7929688
     2.7000000  29994.9003906
     2.9000000  29747.0097656
     3.1000000  29499.1171875
     3.3000000  29251.2246094
     3.5000000  29003.3339844
     3.7000000  28755.4414063
     3.9000000  28507.5507812
     4.1000000  28259.6582031
     4.3000000  28011.7675781
     4.5000000  27763.8750000
     4.7000000  27515.9824219
     4.9000000  27268.0917969
     5.1000000     13.4977899
     5.3000000      7.9428434
     5.5000000      5.6310300
     5.7000000      4.3955137
     5.9000000      3.9304384
     6.1000000      3.6281805
     6.3000000      3.3633508
     6.5000000      3.1625352
     6.7000000      2.9919775
     6.9000000      2.7415679
     7.1000000      2.4231402
     7.3000000      2.1141984
     7.5000000      1.7388134
     7.7000000      1.4583502
     7.9000000      1.3184093
     8.1000000      1.3333556
     8.3000000      1.3680543
     8.5000000      1.4251370
     8.7000000      1.4468473
     8.9000000      1.4285354
     9.1000000      1.3162480
     9.3000000      1.1886645
     9.5000000      1.0518767
     9.7000000      0.9506656
     9.9000000      0.8656198
    10.1000000      0.8183916
    10.3000000      0.7841266
    10.5000000      0.7549007
    10.7000000      0.7187042
    10.9000000      0.6892534
    11.1000000      0.6443406
    11.3000000      0.5836506
    11.5000000      0.4913260
    11.7000000      0.4168317
    11.9000000      0.3589253
    12.1000000      0.3545488
    12.3000000      0.3755705
    12.5000000      0.4194034
    12.7000000      0.4676845
    12.9000000      0.5027996
    13.1000000      0.5149212
    13.3000000      0.5057355
    13.5000000      0.4970606
    13.7000000      0.4894303
    13.9000000      0.4751152
    14.1000000      0.4631179
    14.3000000      0.4642329
    14.5000000      0.4814231
    14.7000000      0.4933577
    14.9000000      0.4870602
    15.1000000      0.4828228
    15.3000000      0.4850495
    15.5000000      0.4878254
    15.7000000      0.4801540
    15.9000000      0.4649163
    16.1000000      0.4472988
    16.3000000      0.4350244
    16.5000000      0.4183234
    16.7000000      0.4028044
    16.9000000      0.3918012
    17.1000000      0.3793976
    17.3000000      0.3663162
    17.5000000      0.3505702
    17.7000000      0.3437550
    17.9000000      0.3307050
    18.1000000      0.3144050
    18.3000000      0.2975356
    18.5000000      0.2790354
    18.7000000      0.2676219
    18.9000000      0.2537467
    19.1000000      0.2438633
    19.3000000      0.2262037
    19.5000000      0.2165025
    19.7000000      0.2023464
    19.9000000      0.1908454
    20.1000000      0.1810018
    20.3000000      0.1678781
    20.5000000      0.1549440
    20.7000000      0.1422490
    20.9000000      0.1401600
    21.1000000      0.1274537
    21.3000000      0.1200787
    21.5000000      0.1118590
    21.7000000      0.1074072
    21.9000000      0.0981535
    22.1000000      0.0937313
    22.3000000      0.0872768
    22.5000000      0.0829559
    22.7000000      0.0776290
    22.9000000      0.0742620
    23.1000000      0.0715064
    23.3000000      0.0691348
    23.5000000      0.0671575
    23.7000000      0.0633785
    23.9000000      0.0590188
    24.1000000      0.0537606
    24.3000000      0.0483661
    24.5000000      0.0468283
    24.7000000      0.0492355
    24.9000000      0.0459418
 &EndTable
 &EndPotential
 &Potential
 Name=CO-CL
Type=NB
Min=     0.0000000
Max=    25.0000000
NPoints=125
 AtomTypes=CO,CL
 &Table
     0.1000000  33217.4921875
     0.3000000  32969.6015625
     0.5000000  32721.7089844
     0.7000000  32473.8183594
     0.9000000  32225.9257812
     1.1000000  31978.0351562
     1.3000000  31730.1425781
     1.5000000  31482.2519531
     1.7000000  31234.3593750
     1.9000000  30986.4667969
     2.1000000  30738.5761719
     2.3000000  30490.6835938
     2.5000000  30242.7929688
     2.7000000  29994.9003906
     2.9000000  29747.0097656
     3.1000000  29499.1171875
     3.3000000  29251.2246094
     3.5000000  29003.3339844
     3.7000000  28755.4414063
     3.9000000      6.2419901
     4.1000000     -0.2042812
     4.3000000     -1.7482193
     4.5000000     -1.8973608
     4.7000000      0.3164473
     4.9000000      1.9889660
     5.1000000      2.6690919
     5.3000000      2.2107855
     5.5000000      1.5565443
     5.7000000      1.0298259
     5.9000000      0.4655161
     6.1000000     -0.2641215
     6.3000000     -0.9725495
     6.5000000     -1.3701560
     6.7000000     -1.3834210
     6.9000000     -1.0814231
     7.1000000     -0.6504117
     7.3000000     -0.1999441
     7.5000000      0.1364129
     7.7000000      0.2326164
     7.9000000      0.1112813
     8.1000000     -0.0901313
     8.3000000     -0.2825104
     8.5000000     -0.4375630
     8.7000000     -0.5356096
     8.9000000     -0.5822685
     9.1000000     -0.5603958
     9.3000000     -0.4866108
     9.5000000     -0.3940362
     9.7000000     -0.3063094
     9.9000000     -0.2463753
    10.1000000     -0.2359486
    10.3000000     -0.2584826
    10.5000000     -0.2968547
    10.7000000     -0.3322493
    10.9000000     -0.3655511
    11.1000000     -0.3812961
    11.3000000     -0.3897663
    11.5000000     -0.3934239
    11.7000000     -0.3885830
    11.9000000     -0.3730977
    12.1000000     -0.3732165
    12.3000000     -0.3731032
    12.5000000     -0.3755317
    12.7000000     -0.3784408
    12.9000000     -0.3879680
    13.1000000     -0.3948843
    13.3000000     -0.3961363
    13.5000000     -0.3977500
    13.7000000     -0.3932378
    13.9000000     -0.3885248
    14.1000000     -0.3763662
    14.3000000     -0.3752522
    14.5000000     -0.3741925
    14.7000000     -0.3719504
    14.9000000     -0.3642736
    15.1000000     -0.3568726
    15.3000000     -0.3514842
    15.5000000     -0.3432510
    15.7000000     -0.3397867
    15.9000000     -0.3289476
    16.1000000     -0.3217690
    16.3000000     -0.3134379
    16.5000000     -0.3096966
    16.7000000     -0.3034474
    16.9000000     -0.2925186
    17.1000000     -0.2875857
    17.3000000     -0.2796934
    17.5000000     -0.2697951
    17.7000000     -0.2604919
    17.9000000     -0.2549448
    18.1000000     -0.2476172
    18.3000000     -0.2440799
    18.5000000     -0.2371405
    18.7000000     -0.2279387
    18.9000000     -0.2199121
    19.1000000     -0.2157803
    19.3000000     -0.2120272
    19.5000000     -0.2057361
    19.7000000     -0.2017830
    19.9000000     -0.1927727
    20.1000000     -0.1888124
    20.3000000     -0.1809528
    20.5000000     -0.1791151
    20.7000000     -0.1730096
    20.9000000     -0.1653532
    21.1000000     -0.1567839
    21.3000000     -0.1500881
    21.5000000     -0.1482557
    21.7000000     -0.1400867
    21.9000000     -0.1334771
    22.1000000     -0.1243139
    22.3000000     -0.1188987
    22.5000000     -0.1103286
    22.7000000     -0.1033611
    22.9000000     -0.0972706
    23.1000000     -0.0936050
    23.3000000     -0.0878002
    23.5000000     -0.0809639
    23.7000000     -0.0775052
    23.9000000     -0.0734007
    24.1000000     -0.0677237
    24.3000000     -0.0608344
    24.5000000     -0.0547712
    24.7000000     -0.0501750
    24.9000000     -0.0435729
 &EndTable
 &EndPotential
 &Potential
 Name=K-K
Type=NB
Min=     0.0000000
Max=    25.0000000
NPoints=125
 AtomTypes=K,K
 &Table
     0.1000000  33217.4921875
     0.3000000  32969.6015625
     0.5000000  32721.7089844
     0.7000000  32473.8183594
     0.9000000  32225.9257812
     1.1000000  31978.0351562
     1.3000000  31730.1425781
     1.5000000  31482.2519531
     1.7000000  31234.3593750
     1.9000000  30986.4667969
     2.1000000  30738.5761719
     2.3000000  30490.6835938
     2.5000000  30242.7929688
     2.7000000  29994.9003906
     2.9000000  29747.0097656
     3.1000000  20006.2207031
     3.3000000  20003.5703125
     3.5000000      4.9726589
     3.7000000      1.4093701
     3.9000000     -0.9655996
     4.1000000     -2.0356248
     4.3000000     -2.2712349
     4.5000000     -1.9174089
     4.7000000     -1.2788562
     4.9000000     -0.5601634
     5.1000000      0.0625165
     5.3000000      0.5106708
     5.5000000      0.6844417
     5.7000000      0.6456029
     5.9000000      0.3563182
     6.1000000      0.0218215
     6.3000000     -0.2663559
     6.5000000     -0.4696368
     6.7000000     -0.5446350
     6.9000000     -0.4773881
     7.1000000     -0.3083199
     7.3000000     -0.1185045
     7.5000000      0.0209500
     7.7000000      0.1035249
     7.9000000      0.1280310
     8.1000000      0.0954343
     8.3000000      0.0116606
     8.5000000     -0.0553500
     8.7000000     -0.0991926
     8.9000000     -0.1285932
     9.1000000     -0.1261591
     9.3000000     -0.0839370
     9.5000000     -0.0398904
     9.7000000     -0.0079552
     9.9000000      0.0060513
    10.1000000      0.0007880
    10.3000000      0.0022712
    10.5000000     -0.0078395
    10.7000000     -0.0117827
    10.9000000     -0.0388924
    11.1000000     -0.0407020
    11.3000000     -0.0397377
    11.5000000     -0.0168908
    11.7000000     -0.0216094
    11.9000000     -0.0110676
    12.1000000     -0.0087654
    12.3000000     -0.0000455
    12.5000000      0.0003512
    12.7000000     -0.0011001
    12.9000000      0.0121473
    13.1000000      0.0060068
    13.3000000     -0.0015081
    13.5000000     -0.0091239
    13.7000000     -0.0020011
    13.9000000      0.0002559
    14.1000000      0.0074201
    14.3000000      0.0091318
    14.5000000      0.0113278
    14.7000000      0.0151207
    14.9000000      0.0051801
    15.1000000      0.0040064
    15.3000000      0.0060805
    15.5000000      0.0146428
    15.7000000      0.0041160
    15.9000000      0.0085975
    16.1000000      0.0111880
    16.3000000      0.0071360
    16.5000000      0.0040689
    16.7000000      0.0097358
    16.9000000      0.0188830
    17.1000000      0.0081599
    17.3000000      0.0110063
    17.5000000      0.0123965
    17.7000000      0.0149267
    17.9000000      0.0095655
    18.1000000      0.0091518
    18.3000000      0.0082643
    18.5000000      0.0058838
    18.7000000      0.0029360
    18.9000000     -0.0019982
    19.1000000      0.0002424
    19.3000000      0.0035545
    19.5000000      0.0068670
    19.7000000      0.0025199
    19.9000000     -0.0007834
    20.1000000      0.0026142
    20.3000000      0.0036072
    20.5000000      0.0031812
    20.7000000      0.0056326
    20.9000000      0.0057931
    21.1000000     -0.0040832
    21.3000000     -0.0048809
    21.5000000     -0.0005780
    21.7000000      0.0062420
    21.9000000      0.0054964
    22.1000000      0.0036801
    22.3000000      0.0049204
    22.5000000      0.0033080
    22.7000000     -0.0024630
    22.9000000     -0.0045865
    23.1000000     -0.0006424
    23.3000000      0.0019675
    23.5000000      0.0039765
    23.7000000     -0.0021939
    23.9000000      0.0012039
    24.1000000     -0.0018386
    24.3000000      0.0051260
    24.5000000      0.0020530
    24.7000000     -0.0019690
    24.9000000      0.0010479
 &EndTable
 &EndPotential
 &Potential
 Name=K-NA
Type=NB
Min=     0.0000000
Max=    25.0000000
NPoints=125
 AtomTypes=K,NA
 &Table
     0.1000000  33217.4921875
     0.3000000  32969.6015625
     0.5000000  32721.7089844
     0.7000000  32473.8183594
     0.9000000  32225.9257812
     1.1000000  31978.0351562
     1.3000000  31730.1425781
     1.5000000  31482.2519531
     1.7000000  31234.3593750
     1.9000000  30986.4667969
     2.1000000  30738.5761719
     2.3000000  30490.6835938
     2.5000000  30242.7929688
     2.7000000  29994.9003906
     2.9000000  29747.0097656
     3.1000000  29499.1171875
     3.3000000      4.0379124
     3.5000000      0.6153838
     3.7000000     -1.2300208
     3.9000000     -1.8217389
     4.1000000     -1.5553246
     4.3000000     -0.7861466
     4.5000000      0.0517552
     4.7000000      0.6387072
     4.9000000      1.0962929
     5.1000000      1.2821356
     5.3000000      1.0995378
     5.5000000      0.6499479
     5.7000000      0.1371440
     5.9000000     -0.2980374
     6.1000000     -0.5940987
     6.3000000     -0.7257059
     6.5000000     -0.6755037
     6.7000000     -0.5028459
     6.9000000     -0.2544189
     7.1000000     -0.0199703
     7.3000000      0.1481991
     7.5000000      0.1769190
     7.7000000      0.1288404
     7.9000000      0.0499927
     8.1000000     -0.0275178
     8.3000000     -0.1139532
     8.5000000     -0.1587746
     8.7000000     -0.1555315
     8.9000000     -0.1095370
     9.1000000     -0.0705456
     9.3000000     -0.0337250
     9.5000000     -0.0023333
     9.7000000      0.0143726
     9.9000000      0.0064153
    10.1000000     -0.0098412
    10.3000000     -0.0206050
    10.5000000     -0.0307732
    10.7000000     -0.0354467
    10.9000000     -0.0397844
    11.1000000     -0.0247122
    11.3000000     -0.0186175
    11.5000000     -0.0026170
    11.7000000      0.0099754
    11.9000000      0.0182706
    12.1000000      0.0171422
    12.3000000      0.0085918
    12.5000000      0.0000643
    12.7000000     -0.0038639
    12.9000000     -0.0059042
    13.1000000      0.0025687
    13.3000000      0.0046422
    13.5000000      0.0089712
    13.7000000      0.0108362
    13.9000000      0.0130879
    14.1000000      0.0201028
    14.3000000      0.0210643
    14.5000000      0.0256959
    14.7000000      0.0224059
    14.9000000      0.0193401
    15.1000000      0.0176522
    15.3000000      0.0253087
    15.5000000      0.0281611
    15.7000000      0.0227168
    15.9000000      0.0165303
    16.1000000      0.0110311
    16.3000000      0.0171924
    16.5000000      0.0189233
    16.7000000      0.0190721
    16.9000000      0.0144753
    17.1000000      0.0144402
    17.3000000      0.0117018
    17.5000000      0.0155405
    17.7000000      0.0152822
    17.9000000      0.0155640
    18.1000000      0.0079226
    18.3000000      0.0106245
    18.5000000      0.0069498
    18.7000000      0.0101120
    18.9000000      0.0080260
    19.1000000      0.0115548
    19.3000000      0.0088013
    19.5000000      0.0072916
    19.7000000      0.0065397
    19.9000000      0.0133132
    20.1000000      0.0064658
    20.3000000      0.0058922
    20.5000000      0.0016735
    20.7000000      0.0068585
    20.9000000      0.0020051
    21.1000000      0.0021088
    21.3000000     -0.0006687
    21.5000000      0.0017546
    21.7000000      0.0013712
    21.9000000      0.0024809
    22.1000000      0.0019687
    22.3000000      0.0020788
    22.5000000      0.0033157
    22.7000000      0.0024432
    22.9000000      0.0038567
    23.1000000      0.0053274
    23.3000000      0.0040553
    23.5000000      0.0030483
    23.7000000      0.0036830
    23.9000000      0.0020130
    24.1000000     -0.0015910
    24.3000000      0.0000518
    24.5000000      0.0029436
    24.7000000     -0.0004326
    24.9000000      0.0010107
 &EndTable
 &EndPotential
 &Potential
 Name=K-CL
Type=NB
Min=     0.0000000
Max=    25.0000000
NPoints=125
 AtomTypes=K,CL
 &Table
     0.1000000  33217.4921875
     0.3000000  32969.6015625
     0.5000000  32721.7089844
     0.7000000  32473.8183594
     0.9000000  32225.9257812
     1.1000000  31978.0351562
     1.3000000  31730.1425781
     1.5000000  31482.2519531
     1.7000000  31234.3593750
     1.9000000  30986.4667969
     2.1000000  30738.5761719
     2.3000000  30003.6308594
     2.5000000  30004.4101562
     2.7000000      7.3894146
     2.9000000      1.2794393
     3.1000000      0.0403360
     3.3000000      0.2501434
     3.5000000      3.4685887
     3.7000000      5.3754928
     3.9000000      5.2080899
     4.1000000      4.3824030
     4.3000000      3.0450052
     4.5000000      1.6375925
     4.7000000      0.4938398
     4.9000000     -0.2218815
     5.1000000     -0.5925507
     5.3000000     -0.7460502
     5.5000000     -0.7388297
     5.7000000     -0.4559077
     5.9000000      0.0913457
     6.1000000      0.6618959
     6.3000000      0.8778087
     6.5000000      0.7520361
     6.7000000      0.5037445
     6.9000000      0.2641659
     7.1000000      0.0738562
     7.3000000     -0.0532802
     7.5000000     -0.1135555
     7.7000000     -0.1150424
     7.9000000     -0.0727873
     8.1000000     -0.0020005
     8.3000000      0.0735926
     8.5000000      0.1264201
     8.7000000      0.1349023
     8.9000000      0.1168345
     9.1000000      0.0799052
     9.3000000      0.0452361
     9.5000000      0.0094609
     9.7000000     -0.0086614
     9.9000000     -0.0172653
    10.1000000     -0.0166055
    10.3000000     -0.0092012
    10.5000000     -0.0003408
    10.7000000      0.0043699
    10.9000000      0.0017645
    11.1000000      0.0025793
    11.3000000     -0.0027603
    11.5000000     -0.0099288
    11.7000000     -0.0215302
    11.9000000     -0.0236101
    12.1000000     -0.0273196
    12.3000000     -0.0310015
    12.5000000     -0.0337619
    12.7000000     -0.0283657
    12.9000000     -0.0313520
    13.1000000     -0.0321532
    13.3000000     -0.0335566
    13.5000000     -0.0332850
    13.7000000     -0.0353221
    13.9000000     -0.0344233
    14.1000000     -0.0350081
    14.3000000     -0.0336893
    14.5000000     -0.0318583
    14.7000000     -0.0315404
    14.9000000     -0.0334164
    15.1000000     -0.0316443
    15.3000000     -0.0366384
    15.5000000     -0.0363401
    15.7000000     -0.0352056
    15.9000000     -0.0348327
    16.1000000     -0.0347735
    16.3000000     -0.0366465
    16.5000000     -0.0336188
    16.7000000     -0.0357365
    16.9000000     -0.0312709
    17.1000000     -0.0323822
    17.3000000     -0.0300408
    17.5000000     -0.0310396
    17.7000000     -0.0302364
    17.9000000     -0.0321077
    18.1000000     -0.0318290
    18.3000000     -0.0304183
    18.5000000     -0.0298597
    18.7000000     -0.0284933
    18.9000000     -0.0291947
    19.1000000     -0.0262395
    19.3000000     -0.0254246
    19.5000000     -0.0234812
    19.7000000     -0.0226312
    19.9000000     -0.0219326
    20.1000000     -0.0207095
    20.3000000     -0.0241366
    20.5000000     -0.0230342
    20.7000000     -0.0227809
    20.9000000     -0.0190207
    21.1000000     -0.0212132
    21.3000000     -0.0224809
    21.5000000     -0.0204126
    21.7000000     -0.0195359
    21.9000000     -0.0158953
    22.1000000     -0.0164794
    22.3000000     -0.0157858
    22.5000000     -0.0169351
    22.7000000     -0.0149352
    22.9000000     -0.0156759
    23.1000000     -0.0145534
    23.3000000     -0.0137117
    23.5000000     -0.0113728
    23.7000000     -0.0109398
    23.9000000     -0.0107285
    24.1000000     -0.0121481
    24.3000000     -0.0105699
    24.5000000     -0.0096061
    24.7000000     -0.0086509
    24.9000000     -0.0078758
 &EndTable
 &EndPotential
 &Potential
 Name=NA-NA
Type=NB
Min=     0.0000000
Max=    25.0000000
NPoints=125
 AtomTypes=NA,NA
 &Table
     0.1000000  33217.4921875
     0.3000000  32969.6015625
     0.5000000  32721.7089844
     0.7000000  32473.8183594
     0.9000000  32225.9257812
     1.1000000  31978.0351562
     1.3000000  31730.1425781
     1.5000000  31482.2519531
     1.7000000  31234.3593750
     1.9000000  30986.4667969
     2.1000000  30738.5761719
     2.3000000  30490.6835938
     2.5000000  30242.7929688
     2.7000000  29994.9003906
     2.9000000  29846.2752231
     3.1000000      3.6017334
     3.3000000      2.4113070
     3.5000000      1.1940825
     3.7000000      1.2026322
     3.9000000      1.8214604
     4.1000000      2.3783055
     4.3000000      2.7060831
     4.5000000      3.1081206
     4.7000000      3.2859177
     4.9000000      2.7586823
     5.1000000      1.7449646
     5.3000000      0.6402049
     5.5000000     -0.2219401
     5.7000000     -0.7879191
     5.9000000     -1.0599354
     6.1000000     -1.0557914
     6.3000000     -0.8148714
     6.5000000     -0.4508999
     6.7000000     -0.0284274
     6.9000000      0.2378108
     7.1000000      0.3337924
     7.3000000      0.2646820
     7.5000000      0.1689552
     7.7000000      0.0027832
     7.9000000     -0.1044848
     8.1000000     -0.1784331
     8.3000000     -0.2149866
     8.5000000     -0.1995238
     8.7000000     -0.1532042
     8.9000000     -0.0705446
     9.1000000     -0.0456356
     9.3000000     -0.0279321
     9.5000000     -0.0326283
     9.7000000     -0.0061459
     9.9000000     -0.0090740
    10.1000000     -0.0043632
    10.3000000     -0.0095482
    10.5000000     -0.0278508
    10.7000000     -0.0385170
    10.9000000     -0.0086149
    11.1000000      0.0102262
    11.3000000      0.0277708
    11.5000000      0.0237269
    11.7000000      0.0382569
    11.9000000      0.0369047
    12.1000000      0.0211353
    12.3000000      0.0070002
    12.5000000      0.0061528
    12.7000000     -0.0003199
    12.9000000      0.0067632
    13.1000000      0.0244590
    13.3000000      0.0236079
    13.5000000      0.0269533
    13.7000000      0.0300217
    13.9000000      0.0339035
    14.1000000      0.0401589
    14.3000000      0.0419952
    14.5000000      0.0217932
    14.7000000      0.0191543
    14.9000000      0.0340988
    15.1000000      0.0269886
    15.3000000      0.0116884
    15.5000000      0.0215811
    15.7000000      0.0442093
    15.9000000      0.0383812
    16.1000000      0.0250941
    16.3000000      0.0205715
    16.5000000      0.0231796
    16.7000000      0.0179612
    16.9000000      0.0153868
    17.1000000      0.0193852
    17.3000000      0.0204065
    17.5000000      0.0122651
    17.7000000      0.0217437
    17.9000000      0.0189300
    18.1000000      0.0236931
    18.3000000      0.0174268
    18.5000000      0.0188063
    18.7000000      0.0146860
    18.9000000      0.0143859
    19.1000000      0.0106332
    19.3000000      0.0092197
    19.5000000      0.0118611
    19.7000000      0.0135785
    19.9000000      0.0064950
    20.1000000      0.0066033
    20.3000000      0.0011435
    20.5000000      0.0007225
    20.7000000      0.0003632
    20.9000000     -0.0003462
    21.1000000      0.0018919
    21.3000000      0.0018601
    21.5000000      0.0007322
    21.7000000     -0.0047726
    21.9000000      0.0046695
    22.1000000      0.0061580
    22.3000000      0.0007866
    22.5000000     -0.0031471
    22.7000000     -0.0023017
    22.9000000     -0.0043321
    23.1000000     -0.0026746
    23.3000000     -0.0008348
    23.5000000     -0.0031150
    23.7000000     -0.0092245
    23.9000000     -0.0014628
    24.1000000     -0.0041128
    24.3000000     -0.0015639
    24.5000000     -0.0049484
    24.7000000      0.0032007
    24.9000000     -0.0050082
 &EndTable
 &EndPotential
 &Potential
 Name=NA-CL
Type=NB
Min=     0.0000000
Max=    25.0000000
NPoints=125
 AtomTypes=NA,CL
 &Table
     0.1000000  33217.4921875
     0.3000000  32969.6015625
     0.5000000  32721.7089844
     0.7000000  32473.8183594
     0.9000000  32225.9257812
     1.1000000  31978.0351562
     1.3000000  31730.1425781
     1.5000000  31482.2519531
     1.7000000  31234.3593750
     1.9000000  30986.4667969
     2.1000000  30738.5761719
     2.3000000     12.6913764
     2.5000000      3.2475117
     2.7000000      2.3247261
     2.9000000      2.2881609
     3.1000000      8.7361311
     3.3000000     13.5777897
     3.5000000     11.2876843
     3.7000000      9.7449730
     3.9000000      6.4916609
     4.1000000      3.3339255
     4.3000000      1.2040009
     4.5000000      0.0348591
     4.7000000     -0.5994116
     4.9000000     -1.0037736
     5.1000000     -1.1443326
     5.3000000     -0.7601368
     5.5000000      0.1546602
     5.7000000      1.0812306
     5.9000000      1.3441454
     6.1000000      1.0996013
     6.3000000      0.7299239
     6.5000000      0.3760538
     6.7000000      0.1024596
     6.9000000     -0.0723236
     7.1000000     -0.1741320
     7.3000000     -0.1998268
     7.5000000     -0.1494859
     7.7000000     -0.0326432
     7.9000000      0.0942677
     8.1000000      0.1823276
     8.3000000      0.2027606
     8.5000000      0.1702144
     8.7000000      0.1130573
     8.9000000      0.0663997
     9.1000000      0.0259117
     9.3000000     -0.0016050
     9.5000000     -0.0162883
     9.7000000     -0.0112661
     9.9000000      0.0087264
    10.1000000      0.0211368
    10.3000000      0.0299067
    10.5000000      0.0269624
    10.7000000      0.0200356
    10.9000000      0.0082279
    11.1000000     -0.0030513
    11.3000000     -0.0128402
    11.5000000     -0.0149113
    11.7000000     -0.0221561
    11.9000000     -0.0310040
    12.1000000     -0.0291366
    12.3000000     -0.0274439
    12.5000000     -0.0252451
    12.7000000     -0.0319904
    12.9000000     -0.0275269
    13.1000000     -0.0274910
    13.3000000     -0.0270262
    13.5000000     -0.0323235
    13.7000000     -0.0319826
    13.9000000     -0.0343834
    14.1000000     -0.0374650
    14.3000000     -0.0349128
    14.5000000     -0.0369249
    14.7000000     -0.0373750
    14.9000000     -0.0378838
    15.1000000     -0.0365714
    15.3000000     -0.0394755
    15.5000000     -0.0384933
    15.7000000     -0.0376412
    15.9000000     -0.0345430
    16.1000000     -0.0304023
    16.3000000     -0.0279579
    16.5000000     -0.0286720
    16.7000000     -0.0305252
    16.9000000     -0.0316250
    17.1000000     -0.0326289
    17.3000000     -0.0293014
    17.5000000     -0.0312813
    17.7000000     -0.0341927
    17.9000000     -0.0327655
    18.1000000     -0.0320435
    18.3000000     -0.0323723
    18.5000000     -0.0286743
    18.7000000     -0.0247275
    18.9000000     -0.0246419
    19.1000000     -0.0240842
    19.3000000     -0.0207537
    19.5000000     -0.0204841
    19.7000000     -0.0215152
    19.9000000     -0.0235314
    20.1000000     -0.0198138
    20.3000000     -0.0198243
    20.5000000     -0.0171713
    20.7000000     -0.0181021
    20.9000000     -0.0164017
    21.1000000     -0.0199536
    21.3000000     -0.0175337
    21.5000000     -0.0146842
    21.7000000     -0.0127863
    21.9000000     -0.0125640
    22.1000000     -0.0119983
    22.3000000     -0.0103642
    22.5000000     -0.0096345
    22.7000000     -0.0094393
    22.9000000     -0.0117320
    23.1000000     -0.0103867
    23.3000000     -0.0105157
    23.5000000     -0.0083969
    23.7000000     -0.0095066
    23.9000000     -0.0070963
    24.1000000     -0.0068903
    24.3000000     -0.0058298
    24.5000000     -0.0054823
    24.7000000     -0.0020376
    24.9000000     -0.0038710
 &EndTable
 &EndPotential
 &Potential
 Name=CL-CL
Type=NB
Min=     0.0000000
Max=    25.0000000
NPoints=125
 AtomTypes=CL,CL
 &Table
     0.1000000  33217.4921875
     0.3000000  32969.6015625
     0.5000000  32721.7089844
     0.7000000  32473.8183594
     0.9000000  32225.9257812
     1.1000000  31978.0351562
     1.3000000  31730.1425781
     1.5000000  31482.2519531
     1.7000000  31234.3593750
     1.9000000  30986.4667969
     2.1000000  30738.5761719
     2.3000000  30490.6835938
     2.5000000  30242.7929688
     2.7000000  29994.9003906
     2.9000000  29747.0097656
     3.1000000  29499.1171875
     3.3000000  29251.2246094
     3.5000000  29003.3339844
     3.7000000  28755.4414063
     3.9000000  28507.5507812
     4.1000000      4.3715354
     4.3000000      1.3839513
     4.5000000     -0.9709532
     4.7000000     -2.0427904
     4.9000000     -2.2541868
     5.1000000     -1.8078602
     5.3000000     -0.9950475
     5.5000000     -0.1399695
     5.7000000      0.5928975
     5.9000000      1.0669429
     6.1000000      1.1933983
     6.3000000      0.9775643
     6.5000000      0.5973511
     6.7000000      0.1726123
     6.9000000     -0.1518373
     7.1000000     -0.3490060
     7.3000000     -0.3929539
     7.5000000     -0.3231851
     7.7000000     -0.1553243
     7.9000000      0.0569497
     8.1000000      0.2482910
     8.3000000      0.3101018
     8.5000000      0.2595755
     8.7000000      0.1879968
     8.9000000      0.1339605
     9.1000000      0.0645924
     9.3000000      0.0029814
     9.5000000     -0.0210625
     9.7000000     -0.0087418
     9.9000000      0.0153068
    10.1000000      0.0509221
    10.3000000      0.0820149
    10.5000000      0.1052880
    10.7000000      0.1158814
    10.9000000      0.1087736
    11.1000000      0.0965275
    11.3000000      0.0833276
    11.5000000      0.0674396
    11.7000000      0.0567478
    11.9000000      0.0532460
    12.1000000      0.0530267
    12.3000000      0.0617314
    12.5000000      0.0713196
    12.7000000      0.0782826
    12.9000000      0.0792333
    13.1000000      0.0795152
    13.3000000      0.0803322
    13.5000000      0.0764209
    13.7000000      0.0724229
    13.9000000      0.0660221
    14.1000000      0.0644805
    14.3000000      0.0649845
    14.5000000      0.0649382
    14.7000000      0.0649953
    14.9000000      0.0649368
    15.1000000      0.0636986
    15.3000000      0.0652417
    15.5000000      0.0665569
    15.7000000      0.0639258
    15.9000000      0.0615382
    16.1000000      0.0596461
    16.3000000      0.0591960
    16.5000000      0.0586596
    16.7000000      0.0580165
    16.9000000      0.0582140
    17.1000000      0.0542444
    17.3000000      0.0529934
    17.5000000      0.0521022
    17.7000000      0.0530332
    17.9000000      0.0491045
    18.1000000      0.0479551
    18.3000000      0.0474738
    18.5000000      0.0459226
    18.7000000      0.0447269
    18.9000000      0.0419787
    19.1000000      0.0430900
    19.3000000      0.0417368
    19.5000000      0.0415174
    19.7000000      0.0397779
    19.9000000      0.0373520
    20.1000000      0.0341736
    20.3000000      0.0337537
    20.5000000      0.0315126
    20.7000000      0.0314884
    20.9000000      0.0315146
    21.1000000      0.0297623
    21.3000000      0.0268558
    21.5000000      0.0278308
    21.7000000      0.0291328
    21.9000000      0.0249734
    22.1000000      0.0185567
    22.3000000      0.0191775
    22.5000000      0.0178287
    22.7000000      0.0189698
    22.9000000      0.0162616
    23.1000000      0.0182493
    23.3000000      0.0159109
    23.5000000      0.0148349
    23.7000000      0.0124096
    23.9000000      0.0145952
    24.1000000      0.0150545
    24.3000000      0.0147132
    24.5000000      0.0098137
    24.7000000      0.0060691
    24.9000000      0.0093830
 &EndTable
 &EndPotential
 &Potential
 Name=DNA.CG:Bond            1
 Type=B
 MolType=DNA.CG
BondNumber=1
Min=     7.4500000
Max=    11.3000000
NPoints=77
NPairs=68
Pairs=   1-   2,    1-   3,   84-  85,   84-  86,    4-   5,    4-   6,    4-   7,    4-   8,    9-  10,    9-  11,    9-  12,    9-  13,   14-  15,   14-  16,   14-  17,   14-  18,   19-  20,   19-  21,   19-  22,   19-  23,   24-  25,   24-  26,   24-  27,   24-  28,   29-  30,   29-  31,   29-  32,   29-  33,   34-  35,   34-  36,   34-  37,   34-  38,   39-  40,   39-  41,   39-  42,   39-  43,   44-  45,   44-  46,   44-  47,   44-  48,   49-  50,   49-  51,   49-  52,   49-  53,   54-  55,   54-  56,   54-  57,   54-  58,   59-  60,   59-  61,   59-  62,   59-  63,   64-  65,   64-  66,   64-  67,   64-  68,   69-  70,   69-  71,   69-  72,   69-  73,   74-  75,   74-  76,   74-  77,   74-  78,   79-  80,   79-  81,   79-  82,   79-  83 
 &Table
     7.4750000    19.3162003
     7.5250000    17.6471140
     7.5750000    16.8195706
     7.6250000    16.2650455
     7.6750000    16.0402181
     7.7250000    14.8513640
     7.7750000    14.0730346
     7.8250000    13.1826675
     7.8750000    12.4391868
     7.9250000    11.6210980
     7.9750000    10.9200839
     8.0250000    10.1313780
     8.0750000     9.3494935
     8.1250000     8.5958897
     8.1750000     7.8152591
     8.2250000     7.0888508
     8.2750000     6.3308689
     8.3250000     5.5724011
     8.3750000     4.7982350
     8.4250000     4.0383872
     8.4750000     3.3022909
     8.5250000     2.6197196
     8.5750000     1.9974345
     8.6250000     1.4562876
     8.6750000     1.0000383
     8.7250000     0.6376082
     8.7750000     0.3636238
     8.8250000     0.1708346
     8.8750000     0.0551499
     8.9250000     0.0028646
     8.9750000     0.0074850
     9.0250000     0.0589421
     9.0750000     0.1499167
     9.1250000     0.2745990
     9.1750000     0.4203376
     9.2250000     0.5826323
     9.2750000     0.7586105
     9.3250000     0.9495631
     9.3750000     1.1589410
     9.4250000     1.3958006
     9.4750000     1.6624991
     9.5250000     1.9763598
     9.5750000     2.3428738
     9.6250000     2.7746683
     9.6750000     3.2669324
     9.7250000     3.8212933
     9.7750000     4.4298036
     9.8250000     5.0824764
     9.8750000     5.7622679
     9.9250000     6.4333470
     9.9750000     7.0889122
    10.0250000     7.7474422
    10.0750000     8.4215903
    10.1250000     9.1045114
    10.1750000     9.8408956
    10.2250000    10.5806391
    10.2750000    11.3875308
    10.3250000    12.1910354
    10.3750000    13.0714471
    10.4250000    13.8208238
    10.4750000    14.6849395
    10.5250000    15.3948753
    10.5750000    16.3083925
    10.6250000    16.9025465
    10.6750000    17.5695117
    10.7250000    18.0445150
    10.7750000    18.9143894
    10.8250000    19.2734233
    10.8750000    20.1038453
    10.9250000    19.6302094
    10.9750000    20.9462699
    11.0250000    20.6658115
    11.0750000    20.2789026
    11.1250000    22.5580296
    11.1750000    22.0316421
    11.2250000    21.9581035
    11.2750000    21.8194339
 &EndTable
 &EndPotential
 &Potential
 Name=DNA.CG:Bond            2
 Type=B
 MolType=DNA.CG
BondNumber=2
Min=     4.9500000
Max=     7.7500000
NPoints=56
NPairs=66
Pairs=   2-   5,   81-  85,   86-  82,    8-   3,    5-   6,    6-  10,   10-  11,   11-  15,   15-  16,   16-  20,   20-  21,   21-  25,   25-  26,   26-  30,   30-  31,   31-  35,   35-  36,   36-  40,   40-  41,   41-  45,   45-  46,   46-  50,   50-  51,   51-  55,   55-  56,   56-  60,   60-  61,   61-  65,   65-  66,   66-  70,   70-  71,   71-  75,   75-  76,   76-  80,   80-  81,   82-  83,   83-  77,   77-  78,   78-  72,   72-  73,   73-  67,   67-  68,   68-  62,   62-  63,   63-  57,   57-  58,   58-  52,   52-  53,   53-  47,   47-  48,   48-  42,   42-  43,   43-  37,   37-  38,   38-  32,   32-  33,   33-  27,   27-  28,   28-  22,   22-  23,   23-  17,   17-  18,   18-  12,   12-  13,   13-   7,    7-   8 
 &Table
     4.9750000    25.9378914
     5.0250000    24.9005738
     5.0750000    23.4786807
     5.1250000    22.1886002
     5.1750000    21.1895397
     5.2250000    19.7293653
     5.2750000    18.7069963
     5.3250000    17.5033897
     5.3750000    16.4948871
     5.4250000    15.5214674
     5.4750000    14.6593595
     5.5250000    13.8235442
     5.5750000    13.0318441
     5.6250000    12.3128910
     5.6750000    11.6310406
     5.7250000    10.9637626
     5.7750000    10.3170411
     5.8250000     9.6932750
     5.8750000     9.0699676
     5.9250000     8.4440579
     5.9750000     7.8375004
     6.0250000     7.2602680
     6.0750000     6.7045623
     6.1250000     6.1818430
     6.1750000     5.7075347
     6.2250000     5.2655620
     6.2750000     4.8420218
     6.3250000     4.4048782
     6.3750000     3.9214186
     6.4250000     3.3723409
     6.4750000     2.7650990
     6.5250000     2.1403915
     6.5750000     1.5464784
     6.6250000     1.0263845
     6.6750000     0.6049022
     6.7250000     0.2920532
     6.7750000     0.0923732
     6.8250000     0.0008288
     6.8750000     0.0147744
     6.9250000     0.1257065
     6.9750000     0.3348855
     7.0250000     0.6490163
     7.0750000     1.0814516
     7.1250000     1.6507347
     7.1750000     2.3838291
     7.2250000     3.2917345
     7.2750000     4.4109858
     7.3250000     5.7607624
     7.3750000     7.3812935
     7.4250000     9.2189540
     7.4750000    11.1950402
     7.5250000    12.9801669
     7.5750000    14.2296691
     7.6250000    15.2778255
     7.6750000    16.4264560
     7.7250000    18.9474126
 &EndTable
 &EndPotential
 &Potential
 Name=DNA.CG:Bond            3
 Type=B
 MolType=DNA.CG
BondNumber=3
Min=     6.0500000
Max=     9.0000000
NPoints=59
NPairs=17
Pairs=   1-   4,   84-  79,    4-   9,    9-  14,   14-  19,   19-  24,   24-  29,   29-  34,   34-  39,   39-  44,   44-  49,   49-  54,   54-  59,   59-  64,   64-  69,   69-  74,   74-  79 
 &Table
     6.0750000    21.7293675
     6.1250000    18.9912101
     6.1750000    17.1149475
     6.2250000    14.9950312
     6.2750000    12.9374989
     6.3250000    11.1523333
     6.3750000     9.4576450
     6.4250000     7.9390653
     6.4750000     6.5711528
     6.5250000     5.3306375
     6.5750000     4.2626540
     6.6250000     3.3295341
     6.6750000     2.5136599
     6.7250000     1.8357876
     6.7750000     1.2854581
     6.8250000     0.8354702
     6.8750000     0.4964297
     6.9250000     0.2487080
     6.9750000     0.1010249
     7.0250000     0.0365685
     7.0750000     0.0583202
     7.1250000     0.1489773
     7.1750000     0.3119074
     7.2250000     0.5575161
     7.2750000     0.8659325
     7.3250000     1.2444810
     7.3750000     1.6868354
     7.4250000     2.1936218
     7.4750000     2.7535923
     7.5250000     3.3743098
     7.5750000     4.0433178
     7.6250000     4.7584377
     7.6750000     5.5087706
     7.7250000     6.2838367
     7.7750000     7.0623893
     7.8250000     7.8649284
     7.8750000     8.6599151
     7.9250000     9.4544316
     7.9750000    10.2694863
     8.0250000    11.0358427
     8.0750000    11.8378888
     8.1250000    12.5603989
     8.1750000    13.3376643
     8.2250000    14.0750034
     8.2750000    14.8470486
     8.3250000    15.5926272
     8.3750000    16.5242951
     8.4250000    17.2643831
     8.4750000    18.1544937
     8.5250000    18.8844262
     8.5750000    19.8532524
     8.6250000    20.4749713
     8.6750000    21.5909008
     8.7250000    21.8726638
     8.7750000    22.4554219
     8.8250000    23.0230292
     8.8750000    23.9735849
     8.9250000    23.8886433
     8.9750000    23.9904068
 &EndTable
 &EndPotential
 &Potential
 Name=DNA.CG:Bond            4
 Type=B
 MolType=DNA.CG
BondNumber=4
Min=     8.5000000
Max=    20.9000000
NPoints=248
NPairs=30
Pairs=  10-   8,   11-   7,   15-  13,   16-  12,   20-  18,   21-  17,   25-  23,   26-  22,   30-  28,   31-  27,   35-  33,   36-  32,   40-  38,   41-  37,   45-  43,   46-  42,   50-  48,   51-  47,   55-  53,   56-  52,   60-  58,   61-  57,   65-  63,   66-  62,   70-  68,   71-  67,   75-  73,   76-  72,   80-  78,   81-  77 
 &Table
     8.5250000    16.6235198
     8.5750000    16.7794003
     8.6250000    16.9210300
     8.6750000    16.9994094
     8.7250000    17.3084560
     8.7750000    15.5147662
     8.8250000    15.9503369
     8.8750000    14.9093894
     8.9250000    15.2407711
     8.9750000    14.4655873
     9.0250000    14.8119806
     9.0750000    14.3113023
     9.1250000    13.9666001
     9.1750000    13.7663570
     9.2250000    13.1687979
     9.2750000    13.2072355
     9.3250000    12.5433017
     9.3750000    12.6040117
     9.4250000    12.1508326
     9.4750000    12.0682605
     9.5250000    11.7775001
     9.5750000    11.7330552
     9.6250000    11.5354006
     9.6750000    11.3935132
     9.7250000    11.1964854
     9.7750000    10.9226162
     9.8250000    10.8969154
     9.8750000    10.7712754
     9.9250000    10.6006713
     9.9750000    10.4611325
    10.0250000    10.3471776
    10.0750000    10.1609852
    10.1250000     9.9912698
    10.1750000     9.8824125
    10.2250000     9.8058107
    10.2750000     9.6456194
    10.3250000     9.5254891
    10.3750000     9.3822862
    10.4250000     9.2782429
    10.4750000     9.1988953
    10.5250000     9.1019752
    10.5750000     8.9971093
    10.6250000     8.8698786
    10.6750000     8.8005020
    10.7250000     8.7372305
    10.7750000     8.6440061
    10.8250000     8.5506073
    10.8750000     8.5060329
    10.9250000     8.4308824
    10.9750000     8.3545686
    11.0250000     8.2803977
    11.0750000     8.2133629
    11.1250000     8.1687967
    11.1750000     8.0945661
    11.2250000     8.0105355
    11.2750000     7.9633057
    11.3250000     7.9024021
    11.3750000     7.8486902
    11.4250000     7.7567735
    11.4750000     7.7049160
    11.5250000     7.6266860
    11.5750000     7.5548338
    11.6250000     7.4753873
    11.6750000     7.4139853
    11.7250000     7.3565662
    11.7750000     7.2978376
    11.8250000     7.2324228
    11.8750000     7.1378502
    11.9250000     7.0733193
    11.9750000     6.9969359
    12.0250000     6.9210829
    12.0750000     6.8385301
    12.1250000     6.7640164
    12.1750000     6.6856495
    12.2250000     6.6141315
    12.2750000     6.5278739
    12.3250000     6.4555917
    12.3750000     6.3640638
    12.4250000     6.2941045
    12.4750000     6.2002284
    12.5250000     6.1087703
    12.5750000     6.0166994
    12.6250000     5.9442178
    12.6750000     5.8669283
    12.7250000     5.7791998
    12.7750000     5.6914167
    12.8250000     5.6205848
    12.8750000     5.5418244
    12.9250000     5.4835660
    12.9750000     5.4183502
    13.0250000     5.3556024
    13.0750000     5.2840282
    13.1250000     5.2164530
    13.1750000     5.1569066
    13.2250000     5.1017716
    13.2750000     5.0466135
    13.3250000     4.9929890
    13.3750000     4.9428203
    13.4250000     4.8860359
    13.4750000     4.8319296
    13.5250000     4.7854603
    13.5750000     4.7362167
    13.6250000     4.6825109
    13.6750000     4.6350901
    13.7250000     4.5912212
    13.7750000     4.5523559
    13.8250000     4.5079405
    13.8750000     4.4671893
    13.9250000     4.4283602
    13.9750000     4.3859845
    14.0250000     4.3518473
    14.0750000     4.3167593
    14.1250000     4.2894268
    14.1750000     4.2560377
    14.2250000     4.2258367
    14.2750000     4.1946870
    14.3250000     4.1692288
    14.3750000     4.1372878
    14.4250000     4.1202891
    14.4750000     4.0915864
    14.5250000     4.0559534
    14.5750000     4.0253888
    14.6250000     4.0061898
    14.6750000     3.9815614
    14.7250000     3.9579969
    14.7750000     3.9326836
    14.8250000     3.9120219
    14.8750000     3.8840624
    14.9250000     3.8694781
    14.9750000     3.8454817
    15.0250000     3.8270451
    15.0750000     3.8052624
    15.1250000     3.7969779
    15.1750000     3.7760729
    15.2250000     3.7668087
    15.2750000     3.7492527
    15.3250000     3.7465229
    15.3750000     3.7281907
    15.4250000     3.7221209
    15.4750000     3.7119056
    15.5250000     3.7172954
    15.5750000     3.7111598
    15.6250000     3.7183956
    15.6750000     3.7104166
    15.7250000     3.7019044
    15.7750000     3.7028657
    15.8250000     3.7115868
    15.8750000     3.7206858
    15.9250000     3.7242916
    15.9750000     3.7446432
    16.0250000     3.7479694
    16.0750000     3.7551468
    16.1250000     3.7633526
    16.1750000     3.7756206
    16.2250000     3.7869111
    16.2750000     3.8121224
    16.3250000     3.8303596
    16.3750000     3.8400806
    16.4250000     3.8667783
    16.4750000     3.8831350
    16.5250000     3.8979155
    16.5750000     3.9041721
    16.6250000     3.9376923
    16.6750000     3.9751507
    16.7250000     3.9976513
    16.7750000     4.0193758
    16.8250000     4.0581664
    16.8750000     4.0770150
    16.9250000     4.1123182
    16.9750000     4.1401605
    17.0250000     4.1928945
    17.0750000     4.2101296
    17.1250000     4.2557778
    17.1750000     4.2997906
    17.2250000     4.3458132
    17.2750000     4.3985858
    17.3250000     4.4328309
    17.3750000     4.4793724
    17.4250000     4.5191991
    17.4750000     4.5975357
    17.5250000     4.6031527
    17.5750000     4.7037285
    17.6250000     4.7214266
    17.6750000     4.8135510
    17.7250000     4.8227883
    17.7750000     4.8735769
    17.8250000     4.8978563
    17.8750000     4.9633590
    17.9250000     5.0205986
    17.9750000     5.0743032
    18.0250000     5.0873407
    18.0750000     5.1406835
    18.1250000     5.1537510
    18.1750000     5.2080171
    18.2250000     5.2184539
    18.2750000     5.2643194
    18.3250000     5.2523971
    18.3750000     5.2423098
    18.4250000     5.2939956
    18.4750000     5.2211644
    18.5250000     5.1924496
    18.5750000     5.1772464
    18.6250000     5.1785327
    18.6750000     5.1851792
    18.7250000     5.3045025
    18.7750000     4.9475847
    18.8250000     5.1386068
    18.8750000     5.0217464
    18.9250000     4.9873424
    18.9750000     4.9464079
    19.0250000     4.8710402
    19.0750000     4.9775901
    19.1250000     4.6265942
    19.1750000     4.6545133
    19.2250000     4.8174862
    19.2750000     4.4027963
    19.3250000     4.6596852
    19.3750000     4.2274755
    19.4250000     4.5016960
    19.4750000     4.2267239
    19.5250000     3.8322228
    19.5750000     4.1971946
    19.6250000     3.8468672
    19.6750000     3.5918159
    19.7250000     3.2194572
    19.7750000     3.7172395
    19.8250000     3.3807034
    19.8750000     2.9508157
    19.9250000     3.7225700
    19.9750000     3.2471535
    20.0250000     3.0048782
    20.0750000     2.7027164
    20.1250000     2.4470540
    20.1750000     2.2634854
    20.2250000     1.7001088
    20.2750000     2.9083444
    20.3250000     2.3891818
    20.3750000     2.1677604
    20.4250000     1.8289718
    20.4750000     1.5120445
    20.5250000     1.2766150
    20.5750000     0.9636740
    20.6250000     0.7485754
    20.6750000     0.0782153
    20.7250000     2.2045402
    20.7750000     1.7347966
    20.8250000     1.3683489
    20.8750000     1.0355118
 &EndTable
 &EndPotential
 &Potential
 Name=DNA.CG:Bond            5
 Type=A
 MolType=DNA.CG
BondNumber=5
Min=    92.0000000
Max=   152.0000000
NPoints=60
NTriplets=34
Triplets=   2-   1-   3,   85-  84-  86,    5-   4-   8,    6-   4-   7,   10-   9-  13,   11-   9-  12,   15-  14-  18,   16-  14-  17,   20-  19-  23,   21-  19-  22,   25-  24-  28,   26-  24-  27,   30-  29-  33,   31-  29-  32,   35-  34-  38,   36-  34-  37,   40-  39-  43,   41-  39-  42,   45-  44-  48,   46-  44-  47,   50-  49-  53,   51-  49-  52,   55-  54-  58,   56-  54-  57,   60-  59-  63,   61-  59-  62,   65-  64-  68,   66-  64-  67,   70-  69-  73,   71-  69-  72,   75-  74-  78,   76-  74-  77,   80-  79-  83,   81-  79-  82 
 &Table
    92.5000000    23.2858431
    93.5000000    21.5755368
    94.5000000    20.8473197
    95.5000000    19.5802407
    96.5000000    18.9436564
    97.5000000    18.0280357
    98.5000000    16.3740134
    99.5000000    15.0952825
   100.5000000    13.7346539
   101.5000000    12.6238275
   102.5000000    11.3646905
   103.5000000    10.1936960
   104.5000000     9.0971325
   105.5000000     8.0527041
   106.5000000     7.0791906
   107.5000000     6.1920810
   108.5000000     5.3328858
   109.5000000     4.5383550
   110.5000000     3.8019270
   111.5000000     3.1259720
   112.5000000     2.5137726
   113.5000000     1.9650144
   114.5000000     1.4800316
   115.5000000     1.0611469
   116.5000000     0.7116291
   117.5000000     0.4268162
   118.5000000     0.2131596
   119.5000000     0.0705412
   120.5000000     0.0014610
   121.5000000     0.0008211
   122.5000000     0.0703753
   123.5000000     0.1950590
   124.5000000     0.3651007
   125.5000000     0.5638025
   126.5000000     0.7839939
   127.5000000     1.0107451
   128.5000000     1.2488266
   129.5000000     1.4989146
   130.5000000     1.7780005
   131.5000000     2.0947419
   132.5000000     2.4597645
   133.5000000     2.8686317
   134.5000000     3.3383687
   135.5000000     3.8696379
   136.5000000     4.4874384
   137.5000000     5.2103638
   138.5000000     6.0148157
   139.5000000     6.9078658
   140.5000000     7.8621206
   141.5000000     8.8654540
   142.5000000     9.8448768
   143.5000000    10.8750533
   144.5000000    11.9177867
   145.5000000    12.9773257
   146.5000000    13.9861063
   147.5000000    15.1787780
   148.5000000    16.1093489
   149.5000000    17.8534833
   150.5000000    18.9589517
   151.5000000    21.2575825
 &EndTable
 &EndPotential
 &Potential
 Name=DNA.CG:Bond            6
 Type=A
 MolType=DNA.CG
BondNumber=6
Min=    90.0000000
Max=   180.0000000
NPoints=90
NTriplets=64
Triplets=   2-   5-   6,    7-   8-   3,   80-  81-  85,   86-  82-  83,    5-   6-  10,    6-  10-  11,   10-  11-  15,   11-  15-  16,   15-  16-  20,   16-  20-  21,   20-  21-  25,   21-  25-  26,   25-  26-  30,   26-  30-  31,   30-  31-  35,   31-  35-  36,   35-  36-  40,   36-  40-  41,   40-  41-  45,   41-  45-  46,   45-  46-  50,   46-  50-  51,   50-  51-  55,   51-  55-  56,   55-  56-  60,   56-  60-  61,   60-  61-  65,   61-  65-  66,   65-  66-  70,   66-  70-  71,   70-  71-  75,   71-  75-  76,   75-  76-  80,   76-  80-  81,   82-  83-  77,   83-  77-  78,   77-  78-  72,   78-  72-  73,   72-  73-  67,   73-  67-  68,   67-  68-  62,   68-  62-  63,   62-  63-  57,   63-  57-  58,   57-  58-  52,   58-  52-  53,   52-  53-  47,   53-  47-  48,   47-  48-  42,   48-  42-  43,   42-  43-  37,   43-  37-  38,   37-  38-  32,   38-  32-  33,   32-  33-  27,   33-  27-  28,   27-  28-  22,   28-  22-  23,   22-  23-  17,   23-  17-  18,   17-  18-  12,   18-  12-  13,   12-  13-   7,   13-   7-   8 
 &Table
    90.5000000    32.8114460
    91.5000000    33.1036681
    92.5000000    30.5874824
    93.5000000    31.2234521
    94.5000000    29.6440319
    95.5000000    30.0382826
    96.5000000    29.0835562
    97.5000000    28.5756357
    98.5000000    28.0742969
    99.5000000    27.7169981
   100.5000000    27.2682475
   101.5000000    27.5075988
   102.5000000    26.7440226
   103.5000000    26.6649406
   104.5000000    26.0130289
   105.5000000    25.4016501
   106.5000000    24.9643161
   107.5000000    24.4758629
   108.5000000    24.0143688
   109.5000000    23.3862372
   110.5000000    22.7386649
   111.5000000    22.1705509
   112.5000000    21.5630077
   113.5000000    20.8643410
   114.5000000    20.2182334
   115.5000000    19.5731302
   116.5000000    18.9049739
   117.5000000    18.1443060
   118.5000000    17.4126400
   119.5000000    16.6759446
   120.5000000    15.9287667
   121.5000000    15.1738977
   122.5000000    14.4406137
   123.5000000    13.7053523
   124.5000000    12.9814437
   125.5000000    12.3010959
   126.5000000    11.6486308
   127.5000000    11.0262665
   128.5000000    10.4368527
   129.5000000     9.8871875
   130.5000000     9.3714068
   131.5000000     8.8887819
   132.5000000     8.4385907
   133.5000000     8.0152725
   134.5000000     7.6209374
   135.5000000     7.2492229
   136.5000000     6.8923750
   137.5000000     6.5467541
   138.5000000     6.2080856
   139.5000000     5.8812517
   140.5000000     5.5543582
   141.5000000     5.2242669
   142.5000000     4.9004183
   143.5000000     4.5739925
   144.5000000     4.2452887
   145.5000000     3.9104808
   146.5000000     3.5791685
   147.5000000     3.2397718
   148.5000000     2.9012661
   149.5000000     2.5698887
   150.5000000     2.2425722
   151.5000000     1.9195606
   152.5000000     1.6090517
   153.5000000     1.3173465
   154.5000000     1.0451124
   155.5000000     0.7974617
   156.5000000     0.5799809
   157.5000000     0.3961637
   158.5000000     0.2469040
   159.5000000     0.1284387
   160.5000000     0.0461669
   161.5000000     0.0050123
   162.5000000    -0.0010029
   163.5000000     0.0278586
   164.5000000     0.0977440
   165.5000000     0.2046793
   166.5000000     0.3525882
   167.5000000     0.5426404
   168.5000000     0.7815223
   169.5000000     1.0711748
   170.5000000     1.4093992
   171.5000000     1.8026181
   172.5000000     2.2303373
   173.5000000     2.7217583
   174.5000000     3.2280463
   175.5000000     3.8036268
   176.5000000     4.3589804
   177.5000000     4.8470805
   178.5000000     5.1800457
   179.5000000     5.3073138
 &EndTable
 &EndPotential
 &Potential
 Name=DNA.CG:Bond            7
 Type=A
 MolType=DNA.CG
BondNumber=7
Min=   105.0000000
Max=   180.0000000
NPoints=75
NTriplets=16
Triplets=   9-   4-   1,   74-  79-  84,    4-   9-  14,    9-  14-  19,   14-  19-  24,   19-  24-  29,   24-  29-  34,   29-  34-  39,   34-  39-  44,   39-  44-  49,   44-  49-  54,   49-  54-  59,   54-  59-  64,   59-  64-  69,   64-  69-  74,   69-  74-  79 
 &Table
   105.5000000    25.0415968
   106.5000000    23.8793456
   107.5000000    23.5031707
   108.5000000    23.0202385
   109.5000000    22.8709260
   110.5000000    21.6877024
   111.5000000    21.0781207
   112.5000000    20.7515858
   113.5000000    20.5327903
   114.5000000    19.7595426
   115.5000000    19.0935196
   116.5000000    18.7070035
   117.5000000    18.1148274
   118.5000000    17.5947074
   119.5000000    17.1216078
   120.5000000    16.7119560
   121.5000000    16.2998736
   122.5000000    15.8195239
   123.5000000    15.5091877
   124.5000000    15.1269232
   125.5000000    14.7618939
   126.5000000    14.1804650
   127.5000000    13.6048620
   128.5000000    12.8961739
   129.5000000    12.1884597
   130.5000000    11.4238882
   131.5000000    10.7082267
   132.5000000     9.9906039
   133.5000000     9.2782271
   134.5000000     8.5517663
   135.5000000     7.8738247
   136.5000000     7.2225092
   137.5000000     6.5970702
   138.5000000     5.9729821
   139.5000000     5.3836317
   140.5000000     4.8357245
   141.5000000     4.3089989
   142.5000000     3.8011652
   143.5000000     3.3268079
   144.5000000     2.8917098
   145.5000000     2.4780731
   146.5000000     2.0948897
   147.5000000     1.7482867
   148.5000000     1.4340014
   149.5000000     1.1477849
   150.5000000     0.8897248
   151.5000000     0.6588140
   152.5000000     0.4671263
   153.5000000     0.3121201
   154.5000000     0.1946317
   155.5000000     0.0963946
   156.5000000     0.0342180
   157.5000000    -0.0039437
   158.5000000     0.0021887
   159.5000000     0.0336872
   160.5000000     0.0958483
   161.5000000     0.1848789
   162.5000000     0.3093214
   163.5000000     0.4678719
   164.5000000     0.6498657
   165.5000000     0.8710716
   166.5000000     1.1264250
   167.5000000     1.4183867
   168.5000000     1.7322489
   169.5000000     2.0651571
   170.5000000     2.4387193
   171.5000000     2.8571213
   172.5000000     3.2898684
   173.5000000     3.7329757
   174.5000000     4.1499535
   175.5000000     4.5747979
   176.5000000     4.9877994
   177.5000000     5.3358523
   178.5000000     5.6910306
   179.5000000     5.5715367
 &EndTable
 &EndPotential
