# Supplementary material for: A Bottom-Up Coarse-Grained Model for Nucleosome–Nucleosome Interactions with Explicit Ions
Source: J Chem Theory Comput. 2022 May 17;18(6):3948–60. doi: 10.1021/acs.jctc.2c00083 (PMC9202350; doi:10.1021/acs.jctc.2c00083)
Supplement: Supplementary file 2 — ct2c00083_si_002.zip [file ct2c00083_si_002.zip › archive/Gather_potential/potential_from_Tails-CoHex/13.Tails_CO_C27.i002.pot]

 &General
NTypes=9
N_NB=45
N_B=48
N_A=82
Min=     0.0000000
Max=    25.0000000
NPoints=125
NAngleBondsExclude=frgm_1.CG:1, frgm_2.CG:1, frgm_3.CG:1, frgm_4.CG:1, frgm_5.CG:1, frgm_6.CG:1, frgm_7.CG:1, frgm_8.CG:1, frgm_9.CG:1, frgm_10.CG:1, frgm_11.CG:1, frgm_12.CG:1, frgm_13.CG:1, frgm_14.CG:1, frgm_15.CG:1, frgm_16.CG:1, frgm_17.CG:1, frgm_18.CG:1, frgm_19.CG:1, frgm_20.CG:1, frgm_21.CG:1, frgm_22.CG:1, frgm_23.CG:1, frgm_24.CG:1, frgm_25.CG:1, frgm_26.CG:1, frgm_27.CG:1, frgm_28.CG:1, frgm_29.CG:1, frgm_30.CG:1, frgm_31.CG:1, frgm_32.CG:1, frgm_33.CG:1, frgm_34.CG:1, frgm_35.CG:1, frgm_36.CG:1, frgm_37.CG:1, frgm_38.CG:1, frgm_39.CG:1, frgm_40.CG:1, frgm_41.CG:1, frgm_42.CG:1, frgm_43.CG:1, frgm_44.CG:1, frgm_45.CG:1, frgm_46.CG:1, frgm_47.CG:1, frgm_48.CG:1, CO.CG:1, NA.CG:1, CL.CG:1, K.CG:1
 
NPairBondsExclude=frgm_1.CG:1, frgm_2.CG:1, frgm_3.CG:1, frgm_4.CG:1, frgm_5.CG:1, frgm_6.CG:1, frgm_7.CG:1, frgm_8.CG:1, frgm_9.CG:1, frgm_10.CG:1, frgm_11.CG:1, frgm_12.CG:1, frgm_13.CG:1, frgm_14.CG:1, frgm_15.CG:1, frgm_16.CG:1, frgm_17.CG:1, frgm_18.CG:1, frgm_19.CG:1, frgm_20.CG:1, frgm_21.CG:1, frgm_22.CG:1, frgm_23.CG:1, frgm_24.CG:1, frgm_25.CG:1, frgm_26.CG:1, frgm_27.CG:1, frgm_28.CG:1, frgm_29.CG:1, frgm_30.CG:1, frgm_31.CG:1, frgm_32.CG:1, frgm_33.CG:1, frgm_34.CG:1, frgm_35.CG:1, frgm_36.CG:1, frgm_37.CG:1, frgm_38.CG:1, frgm_39.CG:1, frgm_40.CG:1, frgm_41.CG:1, frgm_42.CG:1, frgm_43.CG:1, frgm_44.CG:1, frgm_45.CG:1, frgm_46.CG:1, frgm_47.CG:1, frgm_48.CG:1, CO.CG:1, NA.CG:1, CL.CG:1, K.CG:1
 
 &EndGeneral
 &Potential
 Name=NPL-NPL
Type=NB
Min=     0.0000000
Max=    25.0000000
NPoints=125
 AtomTypes=NPL,NPL
 &Table
     0.1000000  33757.8398438
     0.3000000  33505.9179688
     0.5000000  33253.9921875
     0.7000000  33002.0703125
     0.9000000  32750.1445312
     1.1000000  32498.2207031
     1.3000000  32246.2968750
     1.5000000  31994.3730469
     1.7000000  31742.4472656
     1.9000000  31490.5234375
     2.1000000  31238.5996094
     2.3000000  30986.6757812
     2.5000000  30734.7519531
     2.7000000  30482.8281250
     2.9000000  30230.9023438
     3.1000000  29978.9785156
     3.3000000  29727.0546875
     3.5000000  29475.1308594
     3.7000000      9.7527599
     3.9000000      6.7258347
     4.1000000      4.7468665
     4.3000000      3.8619289
     4.5000000      2.4884019
     4.7000000      0.2885671
     4.9000000     -1.2006221
     5.1000000     -1.7849206
     5.3000000     -1.7091380
     5.5000000     -1.4100726
     5.7000000     -1.7234323
     5.9000000     -2.3337881
     6.1000000     -2.4257505
     6.3000000     -1.8101030
     6.5000000     -0.7970485
     6.7000000     -0.1089575
     6.9000000      0.1969140
     7.1000000      0.3563750
     7.3000000      0.5056389
     7.5000000      0.6378320
     7.7000000      0.7318046
     7.9000000      0.7892235
     8.1000000      0.7392952
     8.3000000      0.3449879
     8.5000000     -0.0639918
     8.7000000     -0.2933331
     8.9000000     -0.1966997
     9.1000000     -0.0607226
     9.3000000     -0.1965660
     9.5000000     -0.3490912
     9.7000000     -0.5558089
     9.9000000     -0.7647602
    10.1000000     -0.7848756
    10.3000000     -0.5624797
    10.5000000     -0.2226191
    10.7000000      0.0229982
    10.9000000      0.1002352
    11.1000000      0.1097541
    11.3000000      0.0714259
    11.5000000      0.0031571
    11.7000000     -0.0925119
    11.9000000     -0.1809014
    12.1000000     -0.2425260
    12.3000000     -0.2766725
    12.5000000     -0.2897561
    12.7000000     -0.2649558
    12.9000000     -0.1993205
    13.1000000     -0.1014935
    13.3000000     -0.0018975
    13.5000000      0.0791813
    13.7000000      0.1162176
    13.9000000      0.1258145
    14.1000000      0.1194206
    14.3000000      0.1094992
    14.5000000      0.0955914
    14.7000000      0.0622045
    14.9000000      0.0147953
    15.1000000     -0.0461999
    15.3000000     -0.1087848
    15.5000000     -0.1664120
    15.7000000     -0.2048688
    15.9000000     -0.2319541
    16.1000000     -0.2449501
    16.3000000     -0.2427773
    16.5000000     -0.2265514
    16.7000000     -0.1968422
    16.9000000     -0.1601023
    17.1000000     -0.1188414
    17.3000000     -0.0873040
    17.5000000     -0.0585490
    17.7000000     -0.0407593
    17.9000000     -0.0266366
    18.1000000     -0.0151510
    18.3000000      0.0026936
    18.5000000      0.0230541
    18.7000000      0.0336291
    18.9000000      0.0456856
    19.1000000      0.0499941
    19.3000000      0.0583584
    19.5000000      0.0583756
    19.7000000      0.0564269
    19.9000000      0.0529447
    20.1000000      0.0522419
    20.3000000      0.0484268
    20.5000000      0.0423984
    20.7000000      0.0415655
    20.9000000      0.0396515
    21.1000000      0.0456237
    21.3000000      0.0468406
    21.5000000      0.0494836
    21.7000000      0.0441437
    21.9000000      0.0396405
    22.1000000      0.0306762
    22.3000000      0.0248847
    22.5000000      0.0210841
    22.7000000      0.0163996
    22.9000000      0.0172950
    23.1000000      0.0136765
    23.3000000      0.0121164
    23.5000000      0.0101765
    23.7000000      0.0107555
    23.9000000      0.0123287
    24.1000000      0.0124588
    24.3000000      0.0154040
    24.5000000      0.0144315
    24.7000000      0.0152337
    24.9000000      0.0113330
 &EndTable
 &EndPotential
 &Potential
 Name=NPL-POS
Type=NB
Min=     0.0000000
Max=    25.0000000
NPoints=125
 AtomTypes=NPL,POS
 &Table
     0.1000000  33757.8398438
     0.3000000  33505.9179688
     0.5000000  33253.9921875
     0.7000000  33002.0703125
     0.9000000  32750.1445312
     1.1000000  32498.2207031
     1.3000000  32246.2968750
     1.5000000  31994.3730469
     1.7000000  31742.4472656
     1.9000000  31490.5234375
     2.1000000  31238.5996094
     2.3000000  30986.6757812
     2.5000000  30734.7519531
     2.7000000  30482.8281250
     2.9000000  30230.9023438
     3.1000000  29978.9785156
     3.3000000  29727.0546875
     3.5000000  29475.1308594
     3.7000000      8.8996405
     3.9000000      6.0488879
     4.1000000      4.0356884
     4.3000000      3.2217465
     4.5000000      1.4640179
     4.7000000     -1.4021279
     4.9000000     -3.2002966
     5.1000000     -3.8330451
     5.3000000     -3.4865589
     5.5000000     -2.4948757
     5.7000000     -1.6762583
     5.9000000     -1.4356994
     6.1000000     -1.1788822
     6.3000000     -0.5356055
     6.5000000      0.3030473
     6.7000000      0.8630950
     6.9000000      1.1372773
     7.1000000      1.2469863
     7.3000000      1.2679114
     7.5000000      1.2631319
     7.7000000      1.2521781
     7.9000000      1.2539934
     8.1000000      1.1926794
     8.3000000      0.9219303
     8.5000000      0.6679015
     8.7000000      0.3796418
     8.9000000      0.2629984
     9.1000000      0.2261010
     9.3000000     -0.0008062
     9.5000000     -0.1932613
     9.7000000     -0.4140362
     9.9000000     -0.6163792
    10.1000000     -0.6524783
    10.3000000     -0.5443649
    10.5000000     -0.4143209
    10.7000000     -0.2832780
    10.9000000     -0.1702545
    11.1000000     -0.1171096
    11.3000000     -0.1433406
    11.5000000     -0.1956461
    11.7000000     -0.2605232
    11.9000000     -0.3003193
    12.1000000     -0.3003387
    12.3000000     -0.2651597
    12.5000000     -0.2041740
    12.7000000     -0.1091454
    12.9000000      0.0177327
    13.1000000      0.1411199
    13.3000000      0.2370489
    13.5000000      0.2991059
    13.7000000      0.3084539
    13.9000000      0.2769682
    14.1000000      0.2279306
    14.3000000      0.1922013
    14.5000000      0.1716837
    14.7000000      0.1567483
    14.9000000      0.1362656
    15.1000000      0.1147029
    15.3000000      0.0866541
    15.5000000      0.0590452
    15.7000000      0.0388291
    15.9000000      0.0212418
    16.1000000      0.0045484
    16.3000000     -0.0173988
    16.5000000     -0.0354434
    16.7000000     -0.0402261
    16.9000000     -0.0310529
    17.1000000     -0.0191566
    17.3000000     -0.0179569
    17.5000000     -0.0184320
    17.7000000     -0.0198644
    17.9000000     -0.0248774
    18.1000000     -0.0330787
    18.3000000     -0.0358492
    18.5000000     -0.0378114
    18.7000000     -0.0400211
    18.9000000     -0.0380836
    19.1000000     -0.0239695
    19.3000000     -0.0079000
    19.5000000      0.0061275
    19.7000000      0.0190575
    19.9000000      0.0300335
    20.1000000      0.0404242
    20.3000000      0.0453982
    20.5000000      0.0470941
    20.7000000      0.0436095
    20.9000000      0.0409726
    21.1000000      0.0343317
    21.3000000      0.0263952
    21.5000000      0.0207887
    21.7000000      0.0143488
    21.9000000      0.0097079
    22.1000000      0.0021062
    22.3000000     -0.0033930
    22.5000000     -0.0106763
    22.7000000     -0.0121144
    22.9000000     -0.0163498
    23.1000000     -0.0186874
    23.3000000     -0.0199199
    23.5000000     -0.0215124
    23.7000000     -0.0225736
    23.9000000     -0.0209051
    24.1000000     -0.0203689
    24.3000000     -0.0195507
    24.5000000     -0.0213916
    24.7000000     -0.0216040
    24.9000000     -0.0200972
 &EndTable
 &EndPotential
 &Potential
 Name=NPL-POL
Type=NB
Min=     0.0000000
Max=    25.0000000
NPoints=125
 AtomTypes=NPL,POL
 &Table
     0.1000000  33757.8398438
     0.3000000  33505.9179688
     0.5000000  33253.9921875
     0.7000000  33002.0703125
     0.9000000  32750.1445312
     1.1000000  32498.2207031
     1.3000000  32246.2968750
     1.5000000  31994.3730469
     1.7000000  31742.4472656
     1.9000000  31490.5234375
     2.1000000  31238.5996094
     2.3000000  30986.6757812
     2.5000000  30734.7519531
     2.7000000  30482.8281250
     2.9000000  30230.9023438
     3.1000000  29978.9785156
     3.3000000  29727.0546875
     3.5000000  29475.1308594
     3.7000000     11.4239482
     3.9000000      7.6715138
     4.1000000      5.5018062
     4.3000000      4.8662525
     4.5000000      2.8908588
     4.7000000     -0.6217709
     4.9000000     -2.7056215
     5.1000000     -3.5536772
     5.3000000     -3.4427229
     5.5000000     -2.6245467
     5.7000000     -2.2955024
     5.9000000     -2.7195683
     6.1000000     -2.7114387
     6.3000000     -1.8045528
     6.5000000     -0.2774566
     6.7000000      0.7904454
     6.9000000      1.3232135
     7.1000000      1.5912880
     7.3000000      1.6789547
     7.5000000      1.6166369
     7.7000000      1.4305838
     7.9000000      1.2644612
     8.1000000      1.0634447
     8.3000000      0.6169560
     8.5000000      0.2848201
     8.7000000      0.0317433
     8.9000000      0.0389897
     9.1000000      0.0971846
     9.3000000     -0.1156690
     9.5000000     -0.2433200
     9.7000000     -0.3722541
     9.9000000     -0.5654045
    10.1000000     -0.6378988
    10.3000000     -0.5382853
    10.5000000     -0.3559922
    10.7000000     -0.1772383
    10.9000000     -0.0677209
    11.1000000     -0.0271470
    11.3000000     -0.0418432
    11.5000000     -0.0737187
    11.7000000     -0.1089591
    11.9000000     -0.1387075
    12.1000000     -0.1712278
    12.3000000     -0.2110483
    12.5000000     -0.2356169
    12.7000000     -0.1926915
    12.9000000     -0.0640003
    13.1000000      0.1019136
    13.3000000      0.2388159
    13.5000000      0.3312270
    13.7000000      0.3559317
    13.9000000      0.3285738
    14.1000000      0.2793246
    14.3000000      0.2323873
    14.5000000      0.2034690
    14.7000000      0.1815436
    14.9000000      0.1655254
    15.1000000      0.1517840
    15.3000000      0.1497914
    15.5000000      0.1435828
    15.7000000      0.1334227
    15.9000000      0.1127083
    16.1000000      0.0954257
    16.3000000      0.0786118
    16.5000000      0.0640159
    16.7000000      0.0508903
    16.9000000      0.0495805
    17.1000000      0.0515211
    17.3000000      0.0539357
    17.5000000      0.0526816
    17.7000000      0.0494758
    17.9000000      0.0479744
    18.1000000      0.0416135
    18.3000000      0.0351781
    18.5000000      0.0271419
    18.7000000      0.0206731
    18.9000000      0.0115022
    19.1000000      0.0069659
    19.3000000      0.0036437
    19.5000000      0.0027029
    19.7000000      0.0026041
    19.9000000     -0.0005435
    20.1000000     -0.0047933
    20.3000000     -0.0095161
    20.5000000     -0.0129389
    20.7000000     -0.0162155
    20.9000000     -0.0137265
    21.1000000     -0.0124413
    21.3000000     -0.0096035
    21.5000000     -0.0055073
    21.7000000     -0.0006398
    21.9000000     -0.0026804
    22.1000000     -0.0003606
    22.3000000      0.0016430
    22.5000000      0.0036813
    22.7000000     -0.0008371
    22.9000000     -0.0016482
    23.1000000     -0.0041428
    23.3000000     -0.0029719
    23.5000000     -0.0060476
    23.7000000     -0.0033382
    23.9000000     -0.0040463
    24.1000000     -0.0039096
    24.3000000     -0.0036990
    24.5000000     -0.0056862
    24.7000000     -0.0070280
    24.9000000     -0.0048717
 &EndTable
 &EndPotential
 &Potential
 Name=NPL-GLY
Type=NB
Min=     0.0000000
Max=    25.0000000
NPoints=125
 AtomTypes=NPL,GLY
 &Table
     0.1000000  33757.8398438
     0.3000000  33505.9179688
     0.5000000  33253.9921875
     0.7000000  33002.0703125
     0.9000000  32750.1445312
     1.1000000  32498.2207031
     1.3000000  32246.2968750
     1.5000000  31994.3730469
     1.7000000  31742.4472656
     1.9000000  31490.5234375
     2.1000000  31238.5996094
     2.3000000  30986.6757812
     2.5000000  30734.7519531
     2.7000000  30482.8281250
     2.9000000  30230.9023438
     3.1000000  29978.9785156
     3.3000000  29727.0546875
     3.5000000     10.3360087
     3.7000000      5.6148239
     3.9000000      3.2462806
     4.1000000      2.0661903
     4.3000000      1.2740607
     4.5000000      0.1389621
     4.7000000     -1.2006727
     4.9000000     -2.2140553
     5.1000000     -2.6530768
     5.3000000     -2.5539580
     5.5000000     -2.1191560
     5.7000000     -1.7690883
     5.9000000     -1.6052229
     6.1000000     -1.2719189
     6.3000000     -0.5939570
     6.5000000      0.1509147
     6.7000000      0.6336523
     6.9000000      0.8426872
     7.1000000      0.8184682
     7.3000000      0.6674863
     7.5000000      0.5295338
     7.7000000      0.5006007
     7.9000000      0.5906412
     8.1000000      0.7338890
     8.3000000      0.8178145
     8.5000000      0.8051728
     8.7000000      0.5221519
     8.9000000      0.3064265
     9.1000000      0.2631860
     9.3000000      0.0058072
     9.5000000     -0.2436772
     9.7000000     -0.4378168
     9.9000000     -0.6132347
    10.1000000     -0.6952443
    10.3000000     -0.6747038
    10.5000000     -0.5802716
    10.7000000     -0.4276686
    10.9000000     -0.2755100
    11.1000000     -0.1730163
    11.3000000     -0.1436984
    11.5000000     -0.1623539
    11.7000000     -0.2161727
    11.9000000     -0.2603780
    12.1000000     -0.2675204
    12.3000000     -0.2453205
    12.5000000     -0.2250748
    12.7000000     -0.2052595
    12.9000000     -0.1686736
    13.1000000     -0.1116007
    13.3000000     -0.0494083
    13.5000000      0.0146687
    13.7000000      0.0556224
    13.9000000      0.0591378
    14.1000000      0.0425142
    14.3000000      0.0185737
    14.5000000      0.0042543
    14.7000000      0.0051224
    14.9000000      0.0147805
    15.1000000      0.0155303
    15.3000000      0.0041703
    15.5000000     -0.0218179
    15.7000000     -0.0517773
    15.9000000     -0.0824768
    16.1000000     -0.1077585
    16.3000000     -0.1257520
    16.5000000     -0.1382189
    16.7000000     -0.1429374
    16.9000000     -0.1441976
    17.1000000     -0.1416093
    17.3000000     -0.1463100
    17.5000000     -0.1439149
    17.7000000     -0.1337407
    17.9000000     -0.1139456
    18.1000000     -0.0923476
    18.3000000     -0.0658648
    18.5000000     -0.0410977
    18.7000000     -0.0234587
    18.9000000     -0.0126055
    19.1000000     -0.0027270
    19.3000000      0.0068344
    19.5000000      0.0193421
    19.7000000      0.0268636
    19.9000000      0.0253300
    20.1000000      0.0248972
    20.3000000      0.0328996
    20.5000000      0.0362400
    20.7000000      0.0353855
    20.9000000      0.0300690
    21.1000000      0.0286734
    21.3000000      0.0232006
    21.5000000      0.0190883
    21.7000000      0.0119065
    21.9000000      0.0064766
    22.1000000      0.0012706
    22.3000000     -0.0060299
    22.5000000     -0.0121663
    22.7000000     -0.0172265
    22.9000000     -0.0209436
    23.1000000     -0.0225802
    23.3000000     -0.0231607
    23.5000000     -0.0239722
    23.7000000     -0.0277927
    23.9000000     -0.0286472
    24.1000000     -0.0280804
    24.3000000     -0.0278023
    24.5000000     -0.0305584
    24.7000000     -0.0344416
    24.9000000     -0.0344621
 &EndTable
 &EndPotential
 &Potential
 Name=NPL-NEG
Type=NB
Min=     0.0000000
Max=    25.0000000
NPoints=125
 AtomTypes=NPL,NEG
 &Table
     0.1000000  33757.8398438
     0.3000000  33505.9179688
     0.5000000  33253.9921875
     0.7000000  33002.0703125
     0.9000000  32750.1445312
     1.1000000  32498.2207031
     1.3000000  32246.2968750
     1.5000000  31994.3730469
     1.7000000  31742.4472656
     1.9000000  31490.5234375
     2.1000000  31238.5996094
     2.3000000  30986.6757812
     2.5000000  30734.7519531
     2.7000000  30482.8281250
     2.9000000  30230.9023438
     3.1000000  29978.9785156
     3.3000000  29727.0546875
     3.5000000  29475.1308594
     3.7000000      6.6004091
     3.9000000      4.4693388
     4.1000000      3.0153145
     4.3000000      2.7941794
     4.5000000      2.2074393
     4.7000000     -0.1130304
     4.9000000     -1.9480269
     5.1000000     -2.6979444
     5.3000000     -2.5142234
     5.5000000     -1.6237290
     5.7000000     -0.5611983
     5.9000000      0.2153679
     6.1000000      0.7457241
     6.3000000      1.2692135
     6.5000000      1.7130440
     6.7000000      1.8455770
     6.9000000      1.7691523
     7.1000000      1.5356713
     7.3000000      1.1786785
     7.5000000      0.8221910
     7.7000000      0.5932461
     7.9000000      0.6789232
     8.1000000      0.7317264
     8.3000000      0.0146507
     8.5000000     -0.4203017
     8.7000000     -0.3588390
     8.9000000      0.3887894
     9.1000000      0.9259287
     9.3000000      0.7030402
     9.5000000      0.1962836
     9.7000000     -0.5508494
     9.9000000     -1.0926400
    10.1000000     -1.1485427
    10.3000000     -0.8112393
    10.5000000     -0.4106733
    10.7000000     -0.1535931
    10.9000000     -0.0895813
    11.1000000     -0.1454967
    11.3000000     -0.2476034
    11.5000000     -0.3356166
    11.7000000     -0.3820099
    11.9000000     -0.3822019
    12.1000000     -0.3712744
    12.3000000     -0.3723859
    12.5000000     -0.3655251
    12.7000000     -0.3451171
    12.9000000     -0.2913717
    13.1000000     -0.2315982
    13.3000000     -0.1881889
    13.5000000     -0.1536565
    13.7000000     -0.1199151
    13.9000000     -0.0957420
    14.1000000     -0.1005235
    14.3000000     -0.1241731
    14.5000000     -0.1400690
    14.7000000     -0.1390783
    14.9000000     -0.1259709
    15.1000000     -0.1144369
    15.3000000     -0.1017331
    15.5000000     -0.0902229
    15.7000000     -0.0640885
    15.9000000     -0.0291125
    16.1000000      0.0074269
    16.3000000      0.0279036
    16.5000000      0.0355318
    16.7000000      0.0526800
    16.9000000      0.0635262
    17.1000000      0.0709910
    17.3000000      0.0715817
    17.5000000      0.0640835
    17.7000000      0.0537671
    17.9000000      0.0381653
    18.1000000      0.0336645
    18.3000000      0.0165835
    18.5000000      0.0118586
    18.7000000      0.0046121
    18.9000000      0.0128450
    19.1000000      0.0058680
    19.3000000      0.0069466
    19.5000000      0.0080909
    19.7000000      0.0200534
    19.9000000      0.0220671
    20.1000000      0.0248474
    20.3000000      0.0221175
    20.5000000      0.0265868
    20.7000000      0.0251060
    20.9000000      0.0180719
    21.1000000      0.0091012
    21.3000000      0.0144074
    21.5000000      0.0141445
    21.7000000      0.0115626
    21.9000000      0.0107881
    22.1000000      0.0080837
    22.3000000      0.0068394
    22.5000000      0.0039842
    22.7000000      0.0003446
    22.9000000     -0.0027139
    23.1000000     -0.0052266
    23.3000000     -0.0122256
    23.5000000     -0.0184605
    23.7000000     -0.0213564
    23.9000000     -0.0178474
    24.1000000     -0.0224968
    24.3000000     -0.0257741
    24.5000000     -0.0233154
    24.7000000     -0.0119333
    24.9000000     -0.0241192
 &EndTable
 &EndPotential
 &Potential
 Name=NPL-CO
Type=NB
Min=     0.0000000
Max=    25.0000000
NPoints=125
 AtomTypes=NPL,CO
 &Table
     0.1000000  33757.8398438
     0.3000000  33505.9179688
     0.5000000  33253.9921875
     0.7000000  33002.0703125
     0.9000000  32750.1445312
     1.1000000  32498.2207031
     1.3000000  32246.2968750
     1.5000000  31994.3730469
     1.7000000  31742.4472656
     1.9000000  31490.5234375
     2.1000000  31238.5996094
     2.3000000  30986.6757812
     2.5000000  30734.7519531
     2.7000000  30482.8281250
     2.9000000  30230.9023438
     3.1000000  29978.9785156
     3.3000000  29727.0546875
     3.5000000  29475.1308594
     3.7000000  29223.2070312
     3.9000000  28971.2812500
     4.1000000  28719.3574219
     4.3000000  28467.4335938
     4.5000000  28215.5097656
     4.7000000  27963.5859375
     4.9000000  27711.6601562
     5.1000000      3.5789321
     5.3000000      1.2612779
     5.5000000     -0.7124778
     5.7000000     -1.7100374
     5.9000000     -2.1880764
     6.1000000     -2.1828149
     6.3000000     -1.7230040
     6.5000000     -0.9025642
     6.7000000     -0.0381225
     6.9000000      0.4279857
     7.1000000      0.5324229
     7.3000000      0.5738766
     7.5000000      0.6670620
     7.7000000      0.6873024
     7.9000000      0.6570320
     8.1000000      0.5701841
     8.3000000      0.4194524
     8.5000000      0.3017345
     8.7000000      0.2672176
     8.9000000      0.3270840
     9.1000000      0.4035309
     9.3000000      0.4240136
     9.5000000      0.3602175
     9.7000000      0.2303941
     9.9000000      0.0435079
    10.1000000     -0.1627783
    10.3000000     -0.2935731
    10.5000000     -0.2851910
    10.7000000     -0.1384962
    10.9000000      0.0014078
    11.1000000      0.0918656
    11.3000000      0.1158672
    11.5000000      0.1284518
    11.7000000      0.1313677
    11.9000000      0.1134486
    12.1000000      0.0739756
    12.3000000      0.0501945
    12.5000000      0.0155070
    12.7000000     -0.0095113
    12.9000000     -0.0462510
    13.1000000     -0.0702271
    13.3000000     -0.0799961
    13.5000000     -0.0359374
    13.7000000      0.0222074
    13.9000000      0.0683010
    14.1000000      0.0710483
    14.3000000      0.0663240
    14.5000000      0.0530271
    14.7000000      0.0435364
    14.9000000      0.0401891
    15.1000000      0.0371561
    15.3000000      0.0285870
    15.5000000      0.0159447
    15.7000000      0.0112066
    15.9000000      0.0062229
    16.1000000      0.0027023
    16.3000000      0.0053032
    16.5000000      0.0076552
    16.7000000      0.0024579
    16.9000000      0.0006208
    17.1000000     -0.0017630
    17.3000000     -0.0029335
    17.5000000     -0.0054630
    17.7000000     -0.0012545
    17.9000000     -0.0033501
    18.1000000     -0.0004633
    18.3000000      0.0033591
    18.5000000      0.0074115
    18.7000000      0.0046609
    18.9000000      0.0018878
    19.1000000      0.0061802
    19.3000000      0.0064365
    19.5000000      0.0100409
    19.7000000      0.0054613
    19.9000000      0.0062329
    20.1000000     -0.0011786
    20.3000000     -0.0057678
    20.5000000     -0.0111595
    20.7000000     -0.0163867
    20.9000000     -0.0213570
    21.1000000     -0.0195993
    21.3000000     -0.0172091
    21.5000000     -0.0233199
    21.7000000     -0.0282325
    21.9000000     -0.0315258
    22.1000000     -0.0334096
    22.3000000     -0.0383904
    22.5000000     -0.0380704
    22.7000000     -0.0327531
    22.9000000     -0.0301567
    23.1000000     -0.0284198
    23.3000000     -0.0296653
    23.5000000     -0.0272144
    23.7000000     -0.0291191
    23.9000000     -0.0314345
    24.1000000     -0.0293786
    24.3000000     -0.0287888
    24.5000000     -0.0275448
    24.7000000     -0.0310531
    24.9000000     -0.0319879
 &EndTable
 &EndPotential
 &Potential
 Name=NPL-NA
Type=NB
Min=     0.0000000
Max=    25.0000000
NPoints=125
 AtomTypes=NPL,NA
 &Table
     0.1000000  33757.8398438
     0.3000000  33505.9179688
     0.5000000  33253.9921875
     0.7000000  33002.0703125
     0.9000000  32750.1445312
     1.1000000  32498.2207031
     1.3000000  32246.2968750
     1.5000000  31994.3730469
     1.7000000  31742.4472656
     1.9000000  31490.5234375
     2.1000000  31238.5996094
     2.3000000  30986.6757812
     2.5000000  30734.7519531
     2.7000000  30482.8281250
     2.9000000  30230.9023438
     3.1000000  29978.9785156
     3.3000000     11.2501155
     3.5000000      8.6162554
     3.7000000      5.0529053
     3.9000000      2.3608352
     4.1000000      0.4954903
     4.3000000     -0.3493793
     4.5000000     -0.2999209
     4.7000000      0.4824492
     4.9000000      1.3477984
     5.1000000      1.5130408
     5.3000000      1.1770624
     5.5000000      0.8290779
     5.7000000      0.5353339
     5.9000000      0.3542522
     6.1000000      0.2063140
     6.3000000      0.1198415
     6.5000000      0.0939466
     6.7000000      0.1383652
     6.9000000      0.1935565
     7.1000000      0.2821898
     7.3000000      0.3549645
     7.5000000      0.3921475
     7.7000000      0.4076675
     7.9000000      0.3737902
     8.1000000      0.2936704
     8.3000000      0.1601763
     8.5000000      0.0438582
     8.7000000     -0.0261121
     8.9000000     -0.0302140
     9.1000000     -0.0045803
     9.3000000      0.0243454
     9.5000000      0.0385283
     9.7000000      0.0370696
     9.9000000      0.0411795
    10.1000000      0.0355176
    10.3000000      0.0162541
    10.5000000      0.0096253
    10.7000000      0.0064567
    10.9000000      0.0004487
    11.1000000     -0.0173782
    11.3000000     -0.0179789
    11.5000000     -0.0188450
    11.7000000     -0.0063615
    11.9000000      0.0053360
    12.1000000      0.0141511
    12.3000000      0.0154758
    12.5000000      0.0027486
    12.7000000     -0.0022844
    12.9000000     -0.0109084
    13.1000000     -0.0108068
    13.3000000     -0.0119372
    13.5000000     -0.0047245
    13.7000000     -0.0058638
    13.9000000     -0.0039400
    14.1000000     -0.0028513
    14.3000000      0.0005106
    14.5000000      0.0008950
    14.7000000     -0.0020523
    14.9000000     -0.0004557
    15.1000000     -0.0031503
    15.3000000     -0.0071812
    15.5000000     -0.0088024
    15.7000000     -0.0018012
    15.9000000      0.0012034
    16.1000000      0.0020530
    16.3000000      0.0004273
    16.5000000      0.0010337
    16.7000000      0.0009368
    16.9000000      0.0050731
    17.1000000      0.0042110
    17.3000000      0.0089861
    17.5000000      0.0083673
    17.7000000      0.0102483
    17.9000000      0.0114229
    18.1000000      0.0062260
    18.3000000     -0.0011641
    18.5000000      0.0013474
    18.7000000      0.0037144
    18.9000000      0.0023213
    19.1000000      0.0037296
    19.3000000      0.0076914
    19.5000000      0.0065646
    19.7000000      0.0040433
    19.9000000      0.0036785
    20.1000000      0.0043747
    20.3000000      0.0070343
    20.5000000      0.0046498
    20.7000000      0.0036991
    20.9000000      0.0019387
    21.1000000      0.0050459
    21.3000000      0.0042786
    21.5000000      0.0040852
    21.7000000      0.0043123
    21.9000000      0.0019080
    22.1000000     -0.0005054
    22.3000000      0.0001811
    22.5000000      0.0038595
    22.7000000      0.0019260
    22.9000000     -0.0000885
    23.1000000      0.0003457
    23.3000000     -0.0015024
    23.5000000     -0.0019614
    23.7000000     -0.0038097
    23.9000000     -0.0002500
    24.1000000     -0.0029293
    24.3000000     -0.0022410
    24.5000000     -0.0031560
    24.7000000     -0.0018075
    24.9000000     -0.0019811
 &EndTable
 &EndPotential
 &Potential
 Name=NPL-K
Type=NB
Min=     0.0000000
Max=    25.0000000
NPoints=125
 AtomTypes=NPL,K
 &Table
     0.1000000  33757.8398438
     0.3000000  33505.9179688
     0.5000000  33253.9921875
     0.7000000  33002.0703125
     0.9000000  32750.1445312
     1.1000000  32498.2207031
     1.3000000  32246.2968750
     1.5000000  31994.3730469
     1.7000000  31742.4472656
     1.9000000  31490.5234375
     2.1000000  31238.5996094
     2.3000000  30986.6757812
     2.5000000  30734.7519531
     2.7000000  30482.8281250
     2.9000000  30230.9023438
     3.1000000  29978.9785156
     3.3000000     19.0373374
     3.5000000     10.4371966
     3.7000000      6.2343203
     3.9000000      3.8234205
     4.1000000      2.0247339
     4.3000000      0.7810425
     4.5000000     -0.0738264
     4.7000000     -0.3931706
     4.9000000     -0.2164411
     5.1000000      0.4491825
     5.3000000      1.0293343
     5.5000000      1.2309336
     5.7000000      1.0637383
     5.9000000      0.8408474
     6.1000000      0.5984009
     6.3000000      0.4181149
     6.5000000      0.2569278
     6.7000000      0.1427931
     6.9000000      0.0981518
     7.1000000      0.1016436
     7.3000000      0.1574622
     7.5000000      0.2060316
     7.7000000      0.2168541
     7.9000000      0.2235686
     8.1000000      0.2277296
     8.3000000      0.2155552
     8.5000000      0.1880423
     8.7000000      0.1167941
     8.9000000      0.0321244
     9.1000000     -0.0117922
     9.3000000     -0.0168606
     9.5000000      0.0057393
     9.7000000      0.0323067
     9.9000000      0.0435382
    10.1000000      0.0317140
    10.3000000      0.0359808
    10.5000000      0.0282758
    10.7000000      0.0200188
    10.9000000      0.0058826
    11.1000000      0.0038830
    11.3000000      0.0079942
    11.5000000      0.0113459
    11.7000000      0.0087244
    11.9000000      0.0037228
    12.1000000      0.0076518
    12.3000000      0.0202691
    12.5000000      0.0208862
    12.7000000      0.0131187
    12.9000000      0.0096965
    13.1000000      0.0055093
    13.3000000      0.0035560
    13.5000000      0.0060961
    13.7000000      0.0090533
    13.9000000      0.0084399
    14.1000000      0.0021475
    14.3000000      0.0129782
    14.5000000      0.0147932
    14.7000000      0.0123483
    14.9000000      0.0073405
    15.1000000      0.0103378
    15.3000000      0.0077601
    15.5000000      0.0006707
    15.7000000     -0.0013564
    15.9000000      0.0001698
    16.1000000      0.0007838
    16.3000000      0.0017728
    16.5000000      0.0041861
    16.7000000      0.0101750
    16.9000000      0.0035167
    17.1000000      0.0033106
    17.3000000      0.0060429
    17.5000000      0.0110818
    17.7000000      0.0033828
    17.9000000      0.0033293
    18.1000000      0.0038111
    18.3000000      0.0042685
    18.5000000      0.0063453
    18.7000000      0.0055683
    18.9000000      0.0023438
    19.1000000     -0.0025973
    19.3000000     -0.0019384
    19.5000000     -0.0019359
    19.7000000     -0.0015691
    19.9000000     -0.0056018
    20.1000000     -0.0041526
    20.3000000     -0.0014655
    20.5000000     -0.0013217
    20.7000000     -0.0042531
    20.9000000     -0.0037522
    21.1000000     -0.0051539
    21.3000000     -0.0062113
    21.5000000     -0.0046139
    21.7000000     -0.0058557
    21.9000000     -0.0077356
    22.1000000     -0.0102549
    22.3000000     -0.0096742
    22.5000000     -0.0136791
    22.7000000     -0.0147714
    22.9000000     -0.0161969
    23.1000000     -0.0177882
    23.3000000     -0.0172577
    23.5000000     -0.0166446
    23.7000000     -0.0179604
    23.9000000     -0.0159554
    24.1000000     -0.0168234
    24.3000000     -0.0178437
    24.5000000     -0.0186384
    24.7000000     -0.0161402
    24.9000000     -0.0184488
 &EndTable
 &EndPotential
 &Potential
 Name=NPL-CL
Type=NB
Min=     0.0000000
Max=    25.0000000
NPoints=125
 AtomTypes=NPL,CL
 &Table
     0.1000000  33757.8398438
     0.3000000  33505.9179688
     0.5000000  33253.9921875
     0.7000000  33002.0703125
     0.9000000  32750.1445312
     1.1000000  32498.2207031
     1.3000000  32246.2968750
     1.5000000  31994.3730469
     1.7000000  31742.4472656
     1.9000000  31490.5234375
     2.1000000  31238.5996094
     2.3000000  30986.6757812
     2.5000000  30734.7519531
     2.7000000  30482.8281250
     2.9000000  30230.9023438
     3.1000000  29978.9785156
     3.3000000  29727.0546875
     3.5000000      9.2363445
     3.7000000      4.7834961
     3.9000000      2.5659463
     4.1000000      1.7396159
     4.3000000      1.8509628
     4.5000000      2.4730069
     4.7000000      2.8465175
     4.9000000      2.6388882
     5.1000000      2.2903887
     5.3000000      1.9845854
     5.5000000      1.7100628
     5.7000000      1.4882984
     5.9000000      1.2794125
     6.1000000      1.0396312
     6.3000000      0.7536605
     6.5000000      0.5516948
     6.7000000      0.4593155
     6.9000000      0.4699659
     7.1000000      0.5120680
     7.3000000      0.5320871
     7.5000000      0.5007791
     7.7000000      0.4364007
     7.9000000      0.3524096
     8.1000000      0.2627144
     8.3000000      0.1788819
     8.5000000      0.1099984
     8.7000000      0.0555691
     8.9000000      0.0159472
     9.1000000     -0.0039289
     9.3000000     -0.0126215
     9.5000000     -0.0107685
     9.7000000     -0.0075005
     9.9000000     -0.0005541
    10.1000000      0.0083110
    10.3000000      0.0105527
    10.5000000      0.0055273
    10.7000000     -0.0035065
    10.9000000     -0.0134765
    11.1000000     -0.0198287
    11.3000000     -0.0230271
    11.5000000     -0.0223605
    11.7000000     -0.0250425
    11.9000000     -0.0332562
    12.1000000     -0.0367054
    12.3000000     -0.0300301
    12.5000000     -0.0165928
    12.7000000     -0.0058255
    12.9000000     -0.0006062
    13.1000000     -0.0025708
    13.3000000     -0.0034939
    13.5000000     -0.0035855
    13.7000000     -0.0013517
    13.9000000     -0.0016406
    14.1000000      0.0009784
    14.3000000     -0.0004455
    14.5000000      0.0014796
    14.7000000      0.0021601
    14.9000000      0.0033676
    15.1000000      0.0045906
    15.3000000      0.0055817
    15.5000000      0.0048669
    15.7000000      0.0038984
    15.9000000      0.0023884
    16.1000000      0.0003623
    16.3000000      0.0004460
    16.5000000      0.0000822
    16.7000000     -0.0004014
    16.9000000     -0.0020461
    17.1000000     -0.0006475
    17.3000000     -0.0018551
    17.5000000     -0.0018255
    17.7000000     -0.0044534
    17.9000000     -0.0031412
    18.1000000     -0.0021869
    18.3000000     -0.0007664
    18.5000000     -0.0018355
    18.7000000     -0.0020556
    18.9000000     -0.0001187
    19.1000000      0.0007631
    19.3000000      0.0002560
    19.5000000      0.0006444
    19.7000000      0.0017111
    19.9000000      0.0018077
    20.1000000      0.0023803
    20.3000000      0.0025218
    20.5000000      0.0021722
    20.7000000      0.0024636
    20.9000000      0.0038288
    21.1000000      0.0029367
    21.3000000      0.0031298
    21.5000000      0.0035436
    21.7000000      0.0042149
    21.9000000      0.0038730
    22.1000000      0.0040719
    22.3000000      0.0053591
    22.5000000      0.0056632
    22.7000000      0.0054316
    22.9000000      0.0042850
    23.1000000      0.0057327
    23.3000000      0.0055441
    23.5000000      0.0069176
    23.7000000      0.0061113
    23.9000000      0.0065459
    24.1000000      0.0076357
    24.3000000      0.0075025
    24.5000000      0.0064269
    24.7000000      0.0070455
    24.9000000      0.0071689
 &EndTable
 &EndPotential
 &Potential
 Name=POS-POS
Type=NB
Min=     0.0000000
Max=    25.0000000
NPoints=125
 AtomTypes=POS,POS
 &Table
     0.1000000  33757.8398438
     0.3000000  33505.9179688
     0.5000000  33253.9921875
     0.7000000  33002.0703125
     0.9000000  32750.1445312
     1.1000000  32498.2207031
     1.3000000  32246.2968750
     1.5000000  31994.3730469
     1.7000000  31742.4472656
     1.9000000  31490.5234375
     2.1000000  31238.5996094
     2.3000000  30986.6757812
     2.5000000  30734.7519531
     2.7000000  30482.8281250
     2.9000000  30230.9023438
     3.1000000  29978.9785156
     3.3000000  29727.0546875
     3.5000000  29475.1308594
     3.7000000      9.8520343
     3.9000000      4.7434577
     4.1000000      2.7048281
     4.3000000      1.6527930
     4.5000000     -0.3565818
     4.7000000     -2.8412418
     4.9000000     -4.4601516
     5.1000000     -5.1241267
     5.3000000     -4.9530785
     5.5000000     -4.1611563
     5.7000000     -3.6353224
     5.9000000     -3.8921713
     6.1000000     -3.8909038
     6.3000000     -3.1294538
     6.5000000     -1.7651345
     6.7000000     -0.5435778
     6.9000000      0.2442348
     7.1000000      0.7065780
     7.3000000      0.8118024
     7.5000000      0.4790088
     7.7000000      0.1282150
     7.9000000      0.1199225
     8.1000000      0.3861673
     8.3000000      0.2880458
     8.5000000     -0.0525528
     8.7000000     -0.3982776
     8.9000000     -0.5137779
     9.1000000     -0.5484291
     9.3000000     -0.7617221
     9.5000000     -0.7407338
     9.7000000     -0.6597683
     9.9000000     -0.7772974
    10.1000000     -0.9086933
    10.3000000     -0.9298274
    10.5000000     -0.8916527
    10.7000000     -0.8083474
    10.9000000     -0.7243132
    11.1000000     -0.6768098
    11.3000000     -0.6822964
    11.5000000     -0.7273809
    11.7000000     -0.7788240
    11.9000000     -0.7984315
    12.1000000     -0.7772693
    12.3000000     -0.7326470
    12.5000000     -0.6735783
    12.7000000     -0.5791777
    12.9000000     -0.4448735
    13.1000000     -0.3034702
    13.3000000     -0.1838240
    13.5000000     -0.0944437
    13.7000000     -0.0369075
    13.9000000     -0.0068355
    14.1000000      0.0068359
    14.3000000      0.0134710
    14.5000000      0.0167818
    14.7000000      0.0178718
    14.9000000      0.0155674
    15.1000000      0.0133896
    15.3000000      0.0065886
    15.5000000     -0.0066058
    15.7000000     -0.0191251
    15.9000000     -0.0297112
    16.1000000     -0.0292040
    16.3000000     -0.0206740
    16.5000000     -0.0147470
    16.7000000     -0.0087136
    16.9000000     -0.0106925
    17.1000000     -0.0133017
    17.3000000     -0.0226833
    17.5000000     -0.0279115
    17.7000000     -0.0324599
    17.9000000     -0.0312314
    18.1000000     -0.0290555
    18.3000000     -0.0253683
    18.5000000     -0.0218854
    18.7000000     -0.0193817
    18.9000000     -0.0158466
    19.1000000     -0.0123160
    19.3000000     -0.0078828
    19.5000000     -0.0042125
    19.7000000      0.0002733
    19.9000000      0.0036284
    20.1000000      0.0092805
    20.3000000      0.0125294
    20.5000000      0.0160036
    20.7000000      0.0183269
    20.9000000      0.0184433
    21.1000000      0.0203527
    21.3000000      0.0176058
    21.5000000      0.0121358
    21.7000000      0.0057350
    21.9000000      0.0002731
    22.1000000     -0.0050205
    22.3000000     -0.0117346
    22.5000000     -0.0149155
    22.7000000     -0.0168672
    22.9000000     -0.0224959
    23.1000000     -0.0230877
    23.3000000     -0.0269505
    23.5000000     -0.0292521
    23.7000000     -0.0335382
    23.9000000     -0.0376472
    24.1000000     -0.0403023
    24.3000000     -0.0433859
    24.5000000     -0.0433500
    24.7000000     -0.0453029
    24.9000000     -0.0474044
 &EndTable
 &EndPotential
 &Potential
 Name=POS-POL
Type=NB
Min=     0.0000000
Max=    25.0000000
NPoints=125
 AtomTypes=POS,POL
 &Table
     0.1000000  33757.8398438
     0.3000000  33505.9179688
     0.5000000  33253.9921875
     0.7000000  33002.0703125
     0.9000000  32750.1445312
     1.1000000  32498.2207031
     1.3000000  32246.2968750
     1.5000000  31994.3730469
     1.7000000  31742.4472656
     1.9000000  31490.5234375
     2.1000000  31238.5996094
     2.3000000  30986.6757812
     2.5000000  30734.7519531
     2.7000000  30482.8281250
     2.9000000  30230.9023438
     3.1000000  29978.9785156
     3.3000000  29727.0546875
     3.5000000  29475.1308594
     3.7000000     12.3020079
     3.9000000      6.9325094
     4.1000000      4.4165308
     4.3000000      3.2436472
     4.5000000      1.9773240
     4.7000000     -0.8779221
     4.9000000     -2.8482976
     5.1000000     -3.5478535
     5.3000000     -3.1708311
     5.5000000     -1.9675283
     5.7000000     -1.5949348
     5.9000000     -2.2896328
     6.1000000     -2.4408758
     6.3000000     -1.6737498
     6.5000000     -0.3017840
     6.7000000      0.7750305
     6.9000000      1.4059346
     7.1000000      1.7570236
     7.3000000      1.8978883
     7.5000000      1.8796472
     7.7000000      1.7912825
     7.9000000      1.7320516
     8.1000000      1.5241977
     8.3000000      0.7825726
     8.5000000      0.2150823
     8.7000000     -0.0120939
     8.9000000      0.1598564
     9.1000000      0.3512653
     9.3000000      0.2698324
     9.5000000      0.1168291
     9.7000000     -0.1888069
     9.9000000     -0.4926639
    10.1000000     -0.5675309
    10.3000000     -0.4561899
    10.5000000     -0.3624442
    10.7000000     -0.3420502
    10.9000000     -0.3605955
    11.1000000     -0.3967434
    11.3000000     -0.4594612
    11.5000000     -0.5514549
    11.7000000     -0.6502233
    11.9000000     -0.6919422
    12.1000000     -0.6654698
    12.3000000     -0.6116952
    12.5000000     -0.5787238
    12.7000000     -0.5554969
    12.9000000     -0.5005012
    13.1000000     -0.4098060
    13.3000000     -0.3122668
    13.5000000     -0.2248113
    13.7000000     -0.1717296
    13.9000000     -0.1550150
    14.1000000     -0.1606326
    14.3000000     -0.1688380
    14.5000000     -0.1834703
    14.7000000     -0.2041809
    14.9000000     -0.2274519
    15.1000000     -0.2428280
    15.3000000     -0.2370196
    15.5000000     -0.2107512
    15.7000000     -0.1810965
    15.9000000     -0.1488940
    16.1000000     -0.1181149
    16.3000000     -0.0922617
    16.5000000     -0.0775442
    16.7000000     -0.0687666
    16.9000000     -0.0734043
    17.1000000     -0.0908554
    17.3000000     -0.1113591
    17.5000000     -0.1306694
    17.7000000     -0.1426237
    17.9000000     -0.1501513
    18.1000000     -0.1505453
    18.3000000     -0.1404368
    18.5000000     -0.1279789
    18.7000000     -0.1156743
    18.9000000     -0.1052889
    19.1000000     -0.0965018
    19.3000000     -0.0882185
    19.5000000     -0.0822454
    19.7000000     -0.0754348
    19.9000000     -0.0702751
    20.1000000     -0.0621244
    20.3000000     -0.0496182
    20.5000000     -0.0363319
    20.7000000     -0.0247623
    20.9000000     -0.0171559
    21.1000000     -0.0080598
    21.3000000     -0.0041795
    21.5000000      0.0012671
    21.7000000      0.0027444
    21.9000000      0.0051258
    22.1000000      0.0083947
    22.3000000      0.0076491
    22.5000000      0.0069944
    22.7000000      0.0031217
    22.9000000      0.0000482
    23.1000000     -0.0027259
    23.3000000     -0.0070596
    23.5000000     -0.0102241
    23.7000000     -0.0108172
    23.9000000     -0.0111724
    24.1000000     -0.0145120
    24.3000000     -0.0163037
    24.5000000     -0.0168591
    24.7000000     -0.0166920
    24.9000000     -0.0204366
 &EndTable
 &EndPotential
 &Potential
 Name=POS-GLY
Type=NB
Min=     0.0000000
Max=    25.0000000
NPoints=125
 AtomTypes=POS,GLY
 &Table
     0.1000000  33757.8398438
     0.3000000  33505.9179688
     0.5000000  33253.9921875
     0.7000000  33002.0703125
     0.9000000  32750.1445312
     1.1000000  32498.2207031
     1.3000000  32246.2968750
     1.5000000  31994.3730469
     1.7000000  31742.4472656
     1.9000000  31490.5234375
     2.1000000  31238.5996094
     2.3000000  30986.6757812
     2.5000000  30734.7519531
     2.7000000  30482.8281250
     2.9000000  30230.9023438
     3.1000000  29978.9785156
     3.3000000  29727.0546875
     3.5000000     13.5504667
     3.7000000      6.1501700
     3.9000000      3.4278007
     4.1000000      1.9151389
     4.3000000      0.9827768
     4.5000000     -0.3688504
     4.7000000     -1.9356124
     4.9000000     -2.9875311
     5.1000000     -3.3143770
     5.3000000     -3.0283577
     5.5000000     -2.4359697
     5.7000000     -1.9224516
     5.9000000     -1.5850034
     6.1000000     -1.1303708
     6.3000000     -0.3800415
     6.5000000      0.4915788
     6.7000000      1.1383864
     6.9000000      1.4725558
     7.1000000      1.5224370
     7.3000000      1.3612296
     7.5000000      1.1569552
     7.7000000      1.0187247
     7.9000000      0.9608336
     8.1000000      0.9608246
     8.3000000      0.9591524
     8.5000000      0.9493443
     8.7000000      0.6882382
     8.9000000      0.4517239
     9.1000000      0.3872457
     9.3000000      0.1771606
     9.5000000     -0.0247481
     9.7000000     -0.2628006
     9.9000000     -0.4952928
    10.1000000     -0.5530000
    10.3000000     -0.4355452
    10.5000000     -0.2413976
    10.7000000     -0.0769922
    10.9000000     -0.0009799
    11.1000000      0.0042846
    11.3000000     -0.0201689
    11.5000000     -0.0449618
    11.7000000     -0.0745899
    11.9000000     -0.1103431
    12.1000000     -0.1365413
    12.3000000     -0.1400869
    12.5000000     -0.0996692
    12.7000000     -0.0191303
    12.9000000      0.0765223
    13.1000000      0.1484357
    13.3000000      0.1944118
    13.5000000      0.2192119
    13.7000000      0.2115849
    13.9000000      0.1865480
    14.1000000      0.1642409
    14.3000000      0.1483165
    14.5000000      0.1379091
    14.7000000      0.1263297
    14.9000000      0.1109413
    15.1000000      0.0990271
    15.3000000      0.0957582
    15.5000000      0.0917088
    15.7000000      0.0778430
    15.9000000      0.0632039
    16.1000000      0.0520758
    16.3000000      0.0413404
    16.5000000      0.0326151
    16.7000000      0.0276338
    16.9000000      0.0238441
    17.1000000      0.0213663
    17.3000000      0.0203505
    17.5000000      0.0177687
    17.7000000      0.0129643
    17.9000000      0.0065533
    18.1000000      0.0021164
    18.3000000      0.0000421
    18.5000000      0.0043350
    18.7000000      0.0080525
    18.9000000      0.0148282
    19.1000000      0.0222568
    19.3000000      0.0309250
    19.5000000      0.0334256
    19.7000000      0.0295146
    19.9000000      0.0264360
    20.1000000      0.0267634
    20.3000000      0.0243068
    20.5000000      0.0213258
    20.7000000      0.0198755
    20.9000000      0.0186321
    21.1000000      0.0155229
    21.3000000      0.0094219
    21.5000000      0.0024104
    21.7000000     -0.0008719
    21.9000000      0.0020163
    22.1000000      0.0025029
    22.3000000      0.0046675
    22.5000000      0.0052638
    22.7000000      0.0075137
    22.9000000      0.0080636
    23.1000000      0.0066744
    23.3000000      0.0040032
    23.5000000      0.0032578
    23.7000000      0.0028341
    23.9000000     -0.0009659
    24.1000000     -0.0042765
    24.3000000     -0.0061243
    24.5000000     -0.0039847
    24.7000000     -0.0041603
    24.9000000     -0.0075485
 &EndTable
 &EndPotential
 &Potential
 Name=POS-NEG
Type=NB
Min=     0.0000000
Max=    25.0000000
NPoints=125
 AtomTypes=POS,NEG
 &Table
     0.1000000  33757.8398438
     0.3000000  33505.9179688
     0.5000000  33253.9921875
     0.7000000  33002.0703125
     0.9000000  32750.1445312
     1.1000000  32498.2207031
     1.3000000  32246.2968750
     1.5000000  31994.3730469
     1.7000000  31742.4472656
     1.9000000  31490.5234375
     2.1000000  31238.5996094
     2.3000000  30986.6757812
     2.5000000  30734.7519531
     2.7000000  30482.8281250
     2.9000000  30230.9023438
     3.1000000  29978.9785156
     3.3000000  29727.0546875
     3.5000000     21.7483506
     3.7000000     10.9514548
     3.9000000      8.1817127
     4.1000000      6.5674593
     4.3000000      5.7964727
     4.5000000      2.8610424
     4.7000000     -0.2523722
     4.9000000     -2.0267086
     5.1000000     -2.6520328
     5.3000000     -2.3368428
     5.5000000     -1.3514241
     5.7000000     -0.7868562
     5.9000000     -1.2161642
     6.1000000     -1.3058734
     6.3000000     -0.5071782
     6.5000000      0.9390157
     6.7000000      1.8018021
     6.9000000      2.0870100
     7.1000000      2.1374220
     7.3000000      1.9905316
     7.5000000      1.7926887
     7.7000000      1.6233403
     7.9000000      1.5159054
     8.1000000      1.4396910
     8.3000000      1.1058879
     8.5000000      0.7287551
     8.7000000      0.4152232
     8.9000000      0.3485072
     9.1000000      0.3668814
     9.3000000      0.1501729
     9.5000000     -0.0711351
     9.7000000     -0.3672442
     9.9000000     -0.6655049
    10.1000000     -0.7951508
    10.3000000     -0.7754367
    10.5000000     -0.7566913
    10.7000000     -0.7889222
    10.9000000     -0.8571515
    11.1000000     -0.9056021
    11.3000000     -0.9083049
    11.5000000     -0.8711136
    11.7000000     -0.8066705
    11.9000000     -0.7096666
    12.1000000     -0.6168434
    12.3000000     -0.5814838
    12.5000000     -0.5505082
    12.7000000     -0.4764882
    12.9000000     -0.3765340
    13.1000000     -0.2982050
    13.3000000     -0.2287285
    13.5000000     -0.1508816
    13.7000000     -0.0698944
    13.9000000      0.0024601
    14.1000000      0.0560307
    14.3000000      0.0881120
    14.5000000      0.0994483
    14.7000000      0.0991575
    14.9000000      0.0917744
    15.1000000      0.0768655
    15.3000000      0.0634782
    15.5000000      0.0604966
    15.7000000      0.0658550
    15.9000000      0.0788959
    16.1000000      0.0729300
    16.3000000      0.0619375
    16.5000000      0.0373272
    16.7000000      0.0061394
    16.9000000     -0.0184162
    17.1000000     -0.0121752
    17.3000000      0.0029447
    17.5000000      0.0108698
    17.7000000     -0.0019423
    17.9000000     -0.0119621
    18.1000000     -0.0219343
    18.3000000     -0.0324042
    18.5000000     -0.0407906
    18.7000000     -0.0456937
    18.9000000     -0.0511286
    19.1000000     -0.0609217
    19.3000000     -0.0660931
    19.5000000     -0.0635931
    19.7000000     -0.0562468
    19.9000000     -0.0459237
    20.1000000     -0.0349062
    20.3000000     -0.0285829
    20.5000000     -0.0236093
    20.7000000     -0.0191189
    20.9000000     -0.0147910
    21.1000000     -0.0132329
    21.3000000     -0.0096401
    21.5000000     -0.0098166
    21.7000000     -0.0105677
    21.9000000     -0.0121220
    22.1000000     -0.0125730
    22.3000000     -0.0198791
    22.5000000     -0.0223812
    22.7000000     -0.0275270
    22.9000000     -0.0210734
    23.1000000     -0.0270773
    23.3000000     -0.0285315
    23.5000000     -0.0334168
    23.7000000     -0.0344967
    23.9000000     -0.0409264
    24.1000000     -0.0449858
    24.3000000     -0.0480866
    24.5000000     -0.0487663
    24.7000000     -0.0498535
    24.9000000     -0.0512820
 &EndTable
 &EndPotential
 &Potential
 Name=POS-CO
Type=NB
Min=     0.0000000
Max=    25.0000000
NPoints=125
 AtomTypes=POS,CO
 &Table
     0.1000000  33757.8398438
     0.3000000  33505.9179688
     0.5000000  33253.9921875
     0.7000000  33002.0703125
     0.9000000  32750.1445312
     1.1000000  32498.2207031
     1.3000000  32246.2968750
     1.5000000  31994.3730469
     1.7000000  31742.4472656
     1.9000000  31490.5234375
     2.1000000  31238.5996094
     2.3000000  30986.6757812
     2.5000000  30734.7519531
     2.7000000  30482.8281250
     2.9000000  30230.9023438
     3.1000000  29978.9785156
     3.3000000  29727.0546875
     3.5000000  29475.1308594
     3.7000000  29223.2070312
     3.9000000  28971.2812500
     4.1000000  28719.3574219
     4.3000000  28467.4335938
     4.5000000  28215.5097656
     4.7000000  27963.5859375
     4.9000000  27711.6601562
     5.1000000      4.1701944
     5.3000000     -0.3800144
     5.5000000     -2.8871054
     5.7000000     -4.3415043
     5.9000000     -5.0580899
     6.1000000     -5.1195763
     6.3000000     -4.5706818
     6.5000000     -3.6091752
     6.7000000     -2.7025795
     6.9000000     -2.1132229
     7.1000000     -1.7193597
     7.3000000     -1.3456084
     7.5000000     -1.0893351
     7.7000000     -0.9065942
     7.9000000     -0.8062272
     8.1000000     -0.7838258
     8.3000000     -0.8379578
     8.5000000     -0.8758212
     8.7000000     -0.9219584
     8.9000000     -0.9552875
     9.1000000     -1.0117813
     9.3000000     -1.0261011
     9.5000000     -1.0066821
     9.7000000     -1.0193065
     9.9000000     -1.1030078
    10.1000000     -1.1872842
    10.3000000     -1.2571913
    10.5000000     -1.2282586
    10.7000000     -1.0494449
    10.9000000     -0.7736557
    11.1000000     -0.5944648
    11.3000000     -0.5293458
    11.5000000     -0.5014458
    11.7000000     -0.4740638
    11.9000000     -0.4377851
    12.1000000     -0.4046654
    12.3000000     -0.3754301
    12.5000000     -0.3415580
    12.7000000     -0.3059582
    12.9000000     -0.2667402
    13.1000000     -0.2364351
    13.3000000     -0.2123055
    13.5000000     -0.2169125
    13.7000000     -0.2611915
    13.9000000     -0.3685838
    14.1000000     -0.4779341
    14.3000000     -0.5013581
    14.5000000     -0.4189242
    14.7000000     -0.3014480
    14.9000000     -0.2340393
    15.1000000     -0.2083238
    15.3000000     -0.2099544
    15.5000000     -0.2089043
    15.7000000     -0.2115118
    15.9000000     -0.2111023
    16.1000000     -0.2189110
    16.3000000     -0.2207486
    16.5000000     -0.2133008
    16.7000000     -0.2113937
    16.9000000     -0.2120915
    17.1000000     -0.2074550
    17.3000000     -0.1944304
    17.5000000     -0.1854813
    17.7000000     -0.1766354
    17.9000000     -0.1734004
    18.1000000     -0.1663694
    18.3000000     -0.1628035
    18.5000000     -0.1557891
    18.7000000     -0.1485090
    18.9000000     -0.1408735
    19.1000000     -0.1311308
    19.3000000     -0.1282780
    19.5000000     -0.1220656
    19.7000000     -0.1194299
    19.9000000     -0.1147059
    20.1000000     -0.1153345
    20.3000000     -0.1086419
    20.5000000     -0.1024673
    20.7000000     -0.1017421
    20.9000000     -0.1033457
    21.1000000     -0.1021946
    21.3000000     -0.0984898
    21.5000000     -0.0959203
    21.7000000     -0.0925181
    21.9000000     -0.0892565
    22.1000000     -0.0888413
    22.3000000     -0.0835496
    22.5000000     -0.0819270
    22.7000000     -0.0792090
    22.9000000     -0.0782879
    23.1000000     -0.0755701
    23.3000000     -0.0776248
    23.5000000     -0.0742283
    23.7000000     -0.0751730
    23.9000000     -0.0723832
    24.1000000     -0.0720815
    24.3000000     -0.0710439
    24.5000000     -0.0723349
    24.7000000     -0.0707291
    24.9000000     -0.0734452
 &EndTable
 &EndPotential
 &Potential
 Name=POS-NA
Type=NB
Min=     0.0000000
Max=    25.0000000
NPoints=125
 AtomTypes=POS,NA
 &Table
     0.1000000  33757.8398438
     0.3000000  33505.9179688
     0.5000000  33253.9921875
     0.7000000  33002.0703125
     0.9000000  32750.1445312
     1.1000000  32498.2207031
     1.3000000  32246.2968750
     1.5000000  31994.3730469
     1.7000000  31742.4472656
     1.9000000  31490.5234375
     2.1000000  31238.5996094
     2.3000000  30986.6757812
     2.5000000  30734.7519531
     2.7000000  30482.8281250
     2.9000000  30230.9023438
     3.1000000  29978.9785156
     3.3000000      9.3843630
     3.5000000      5.1439620
     3.7000000      2.5595691
     3.9000000      0.0186975
     4.1000000     -1.8359399
     4.3000000     -2.7724843
     4.5000000     -2.6402917
     4.7000000     -1.5875666
     4.9000000     -0.0720332
     5.1000000      0.5647140
     5.3000000      0.3506868
     5.5000000      0.0092008
     5.7000000     -0.2646340
     5.9000000     -0.4534297
     6.1000000     -0.5443548
     6.3000000     -0.5685330
     6.5000000     -0.5257436
     6.7000000     -0.4250712
     6.9000000     -0.2646167
     7.1000000     -0.0996240
     7.3000000      0.0492985
     7.5000000      0.1444783
     7.7000000      0.1875016
     7.9000000      0.1535205
     8.1000000      0.0730121
     8.3000000     -0.0692969
     8.5000000     -0.2214327
     8.7000000     -0.3044964
     8.9000000     -0.2964605
     9.1000000     -0.2486276
     9.3000000     -0.2010356
     9.5000000     -0.1582521
     9.7000000     -0.1256600
     9.9000000     -0.1088610
    10.1000000     -0.1137922
    10.3000000     -0.1285458
    10.5000000     -0.1365408
    10.7000000     -0.1258101
    10.9000000     -0.1133625
    11.1000000     -0.0981214
    11.3000000     -0.0921174
    11.5000000     -0.0777260
    11.7000000     -0.0725742
    11.9000000     -0.0725478
    12.1000000     -0.0857436
    12.3000000     -0.0873194
    12.5000000     -0.0873792
    12.7000000     -0.0883478
    12.9000000     -0.0853306
    13.1000000     -0.0750691
    13.3000000     -0.0697184
    13.5000000     -0.0666438
    13.7000000     -0.0650789
    13.9000000     -0.0714125
    14.1000000     -0.0678467
    14.3000000     -0.0661188
    14.5000000     -0.0633781
    14.7000000     -0.0653308
    14.9000000     -0.0671330
    15.1000000     -0.0677078
    15.3000000     -0.0680167
    15.5000000     -0.0608606
    15.7000000     -0.0623265
    15.9000000     -0.0595536
    16.1000000     -0.0589074
    16.3000000     -0.0538048
    16.5000000     -0.0571170
    16.7000000     -0.0559411
    16.9000000     -0.0544134
    17.1000000     -0.0456307
    17.3000000     -0.0487754
    17.5000000     -0.0473873
    17.7000000     -0.0458830
    17.9000000     -0.0404793
    18.1000000     -0.0391010
    18.3000000     -0.0363057
    18.5000000     -0.0334911
    18.7000000     -0.0349543
    18.9000000     -0.0317715
    19.1000000     -0.0294371
    19.3000000     -0.0280289
    19.5000000     -0.0269011
    19.7000000     -0.0233497
    19.9000000     -0.0214666
    20.1000000     -0.0209508
    20.3000000     -0.0189043
    20.5000000     -0.0164314
    20.7000000     -0.0124352
    20.9000000     -0.0117485
    21.1000000     -0.0119743
    21.3000000     -0.0100214
    21.5000000     -0.0104709
    21.7000000     -0.0125848
    21.9000000     -0.0140084
    22.1000000     -0.0110547
    22.3000000     -0.0098798
    22.5000000     -0.0097990
    22.7000000     -0.0101616
    22.9000000     -0.0122568
    23.1000000     -0.0112119
    23.3000000     -0.0107161
    23.5000000     -0.0102617
    23.7000000     -0.0141435
    23.9000000     -0.0143844
    24.1000000     -0.0123536
    24.3000000     -0.0100823
    24.5000000     -0.0118395
    24.7000000     -0.0142045
    24.9000000     -0.0105512
 &EndTable
 &EndPotential
 &Potential
 Name=POS-K
Type=NB
Min=     0.0000000
Max=    25.0000000
NPoints=125
 AtomTypes=POS,K
 &Table
     0.1000000  33757.8398438
     0.3000000  33505.9179688
     0.5000000  33253.9921875
     0.7000000  33002.0703125
     0.9000000  32750.1445312
     1.1000000  32498.2207031
     1.3000000  32246.2968750
     1.5000000  31994.3730469
     1.7000000  31742.4472656
     1.9000000  31490.5234375
     2.1000000  31238.5996094
     2.3000000  30986.6757812
     2.5000000  30734.7519531
     2.7000000  30482.8281250
     2.9000000  30230.9023438
     3.1000000  29978.9785156
     3.3000000  29727.0546875
     3.5000000      6.0275672
     3.7000000      3.3229495
     3.9000000      0.8327146
     4.1000000     -0.6495813
     4.3000000     -1.6970170
     4.5000000     -2.3653466
     4.7000000     -2.6370940
     4.9000000     -2.2739686
     5.1000000     -1.3152878
     5.3000000     -0.1005861
     5.5000000      0.5157443
     5.7000000      0.5534871
     5.9000000      0.3717549
     6.1000000      0.1717728
     6.3000000     -0.0315913
     6.5000000     -0.1629594
     6.7000000     -0.2599945
     6.9000000     -0.2796898
     7.1000000     -0.2267660
     7.3000000     -0.1398333
     7.5000000     -0.0485442
     7.7000000      0.0038340
     7.9000000      0.0471999
     8.1000000      0.0595319
     8.3000000      0.0639945
     8.5000000      0.0203448
     8.7000000     -0.0687277
     8.9000000     -0.1727703
     9.1000000     -0.2197850
     9.3000000     -0.2234712
     9.5000000     -0.1988216
     9.7000000     -0.1782406
     9.9000000     -0.1457466
    10.1000000     -0.1328334
    10.3000000     -0.1315137
    10.5000000     -0.1363772
    10.7000000     -0.1373086
    10.9000000     -0.1335031
    11.1000000     -0.1341099
    11.3000000     -0.1252889
    11.5000000     -0.1299558
    11.7000000     -0.1273738
    11.9000000     -0.1290837
    12.1000000     -0.1157393
    12.3000000     -0.1247176
    12.5000000     -0.1221121
    12.7000000     -0.1288830
    12.9000000     -0.1271712
    13.1000000     -0.1273769
    13.3000000     -0.1149246
    13.5000000     -0.1112931
    13.7000000     -0.1044813
    13.9000000     -0.1051761
    14.1000000     -0.1013856
    14.3000000     -0.1022830
    14.5000000     -0.0955023
    14.7000000     -0.0920890
    14.9000000     -0.0906322
    15.1000000     -0.0895634
    15.3000000     -0.0918149
    15.5000000     -0.0902058
    15.7000000     -0.0852268
    15.9000000     -0.0808696
    16.1000000     -0.0798316
    16.3000000     -0.0783233
    16.5000000     -0.0752497
    16.7000000     -0.0721775
    16.9000000     -0.0732377
    17.1000000     -0.0677476
    17.3000000     -0.0685672
    17.5000000     -0.0663077
    17.7000000     -0.0669655
    17.9000000     -0.0624554
    18.1000000     -0.0581096
    18.3000000     -0.0548786
    18.5000000     -0.0539056
    18.7000000     -0.0541096
    18.9000000     -0.0517440
    19.1000000     -0.0503195
    19.3000000     -0.0471475
    19.5000000     -0.0451540
    19.7000000     -0.0434318
    19.9000000     -0.0435924
    20.1000000     -0.0415187
    20.3000000     -0.0414324
    20.5000000     -0.0398604
    20.7000000     -0.0385933
    20.9000000     -0.0380681
    21.1000000     -0.0356261
    21.3000000     -0.0339301
    21.5000000     -0.0367164
    21.7000000     -0.0348163
    21.9000000     -0.0335950
    22.1000000     -0.0340782
    22.3000000     -0.0319800
    22.5000000     -0.0304431
    22.7000000     -0.0308760
    22.9000000     -0.0329225
    23.1000000     -0.0304457
    23.3000000     -0.0308350
    23.5000000     -0.0292974
    23.7000000     -0.0303864
    23.9000000     -0.0263985
    24.1000000     -0.0274239
    24.3000000     -0.0271135
    24.5000000     -0.0276297
    24.7000000     -0.0279600
    24.9000000     -0.0246804
 &EndTable
 &EndPotential
 &Potential
 Name=POS-CL
Type=NB
Min=     0.0000000
Max=    25.0000000
NPoints=125
 AtomTypes=POS,CL
 &Table
     0.1000000  33757.8398438
     0.3000000  33505.9179688
     0.5000000  33253.9921875
     0.7000000  33002.0703125
     0.9000000  32750.1445312
     1.1000000  32498.2207031
     1.3000000  32246.2968750
     1.5000000  31994.3730469
     1.7000000  31742.4472656
     1.9000000  31490.5234375
     2.1000000  31238.5996094
     2.3000000  30986.6757812
     2.5000000  30734.7519531
     2.7000000  30482.8281250
     2.9000000  30230.9023438
     3.1000000  29978.9785156
     3.3000000  29727.0546875
     3.5000000     14.3299429
     3.7000000      7.6023435
     3.9000000      4.7960922
     4.1000000      3.5387982
     4.3000000      3.3620560
     4.5000000      3.7967835
     4.7000000      3.9546663
     4.9000000      3.5170720
     5.1000000      2.9823922
     5.3000000      2.5228848
     5.5000000      2.1234416
     5.7000000      1.8205623
     5.9000000      1.5803582
     6.1000000      1.3151110
     6.3000000      1.0022024
     6.5000000      0.7356030
     6.7000000      0.5575985
     6.9000000      0.4554906
     7.1000000      0.4013018
     7.3000000      0.3767701
     7.5000000      0.3593310
     7.7000000      0.3247343
     7.9000000      0.2736028
     8.1000000      0.1985779
     8.3000000      0.1038953
     8.5000000      0.0461429
     8.7000000      0.0571057
     8.9000000      0.0963339
     9.1000000      0.1171430
     9.3000000      0.1173296
     9.5000000      0.1060022
     9.7000000      0.0632400
     9.9000000      0.0411077
    10.1000000      0.0573255
    10.3000000      0.0917145
    10.5000000      0.1039141
    10.7000000      0.1064522
    10.9000000      0.1047492
    11.1000000      0.0970022
    11.3000000      0.0953354
    11.5000000      0.0956532
    11.7000000      0.0942156
    11.9000000      0.0880869
    12.1000000      0.0865542
    12.3000000      0.0938821
    12.5000000      0.1071384
    12.7000000      0.1146162
    12.9000000      0.1204156
    13.1000000      0.1214916
    13.3000000      0.1225865
    13.5000000      0.1204168
    13.7000000      0.1160854
    13.9000000      0.1121983
    14.1000000      0.1099360
    14.3000000      0.1067682
    14.5000000      0.1033883
    14.7000000      0.0997424
    14.9000000      0.0983179
    15.1000000      0.0978070
    15.3000000      0.0958892
    15.5000000      0.0934543
    15.7000000      0.0899507
    15.9000000      0.0865156
    16.1000000      0.0806946
    16.3000000      0.0776919
    16.5000000      0.0747396
    16.7000000      0.0715901
    16.9000000      0.0681886
    17.1000000      0.0665364
    17.3000000      0.0651434
    17.5000000      0.0633954
    17.7000000      0.0611601
    17.9000000      0.0589282
    18.1000000      0.0573453
    18.3000000      0.0549014
    18.5000000      0.0529693
    18.7000000      0.0517041
    18.9000000      0.0511904
    19.1000000      0.0497061
    19.3000000      0.0473870
    19.5000000      0.0459971
    19.7000000      0.0446709
    19.9000000      0.0443827
    20.1000000      0.0418377
    20.3000000      0.0407408
    20.5000000      0.0389503
    20.7000000      0.0384500
    20.9000000      0.0359472
    21.1000000      0.0343345
    21.3000000      0.0331294
    21.5000000      0.0329335
    21.7000000      0.0312789
    21.9000000      0.0298362
    22.1000000      0.0291689
    22.3000000      0.0289331
    22.5000000      0.0273462
    22.7000000      0.0268201
    22.9000000      0.0262600
    23.1000000      0.0247575
    23.3000000      0.0236653
    23.5000000      0.0237508
    23.7000000      0.0229736
    23.9000000      0.0216865
    24.1000000      0.0213336
    24.3000000      0.0211573
    24.5000000      0.0194512
    24.7000000      0.0185430
    24.9000000      0.0187266
 &EndTable
 &EndPotential
 &Potential
 Name=POL-POL
Type=NB
Min=     0.0000000
Max=    25.0000000
NPoints=125
 AtomTypes=POL,POL
 &Table
     0.1000000  33757.8398438
     0.3000000  33505.9179688
     0.5000000  33253.9921875
     0.7000000  33002.0703125
     0.9000000  32750.1445312
     1.1000000  32498.2207031
     1.3000000  32246.2968750
     1.5000000  31994.3730469
     1.7000000  31742.4472656
     1.9000000  31490.5234375
     2.1000000  31238.5996094
     2.3000000  30986.6757812
     2.5000000  30734.7519531
     2.7000000  30482.8281250
     2.9000000  30230.9023438
     3.1000000  29978.9785156
     3.3000000  29727.0546875
     3.5000000  29475.1308594
     3.7000000     12.8975846
     3.9000000      8.0369386
     4.1000000      5.7526614
     4.3000000      6.1878249
     4.5000000      3.4274888
     4.7000000     -1.9214767
     4.9000000     -4.3346248
     5.1000000     -5.1564566
     5.3000000     -4.7037739
     5.5000000     -3.1673740
     5.7000000     -1.9287811
     5.9000000     -1.7883241
     6.1000000     -1.4947525
     6.3000000     -0.5425154
     6.5000000      0.5665697
     6.7000000      1.2365758
     6.9000000      1.7090317
     7.1000000      1.9582159
     7.3000000      2.0088146
     7.5000000      1.9244832
     7.7000000      1.8382610
     7.9000000      1.9164187
     8.1000000      1.9516400
     8.3000000      1.3185536
     8.5000000      0.7477196
     8.7000000      0.3979433
     8.9000000      0.4886195
     9.1000000      0.7326469
     9.3000000      0.6037714
     9.5000000      0.5348976
     9.7000000      0.5352507
     9.9000000      0.4536294
    10.1000000      0.3305329
    10.3000000      0.2301728
    10.5000000      0.1816945
    10.7000000      0.1489479
    10.9000000      0.1101256
    11.1000000      0.0140169
    11.3000000     -0.1594800
    11.5000000     -0.3705190
    11.7000000     -0.5221917
    11.9000000     -0.5418843
    12.1000000     -0.4448445
    12.3000000     -0.3258013
    12.5000000     -0.2749765
    12.7000000     -0.2712161
    12.9000000     -0.2416550
    13.1000000     -0.1746166
    13.3000000     -0.0884256
    13.5000000     -0.0083386
    13.7000000      0.0552819
    13.9000000      0.0983012
    14.1000000      0.1233403
    14.3000000      0.1357740
    14.5000000      0.1473239
    14.7000000      0.1565749
    14.9000000      0.1617746
    15.1000000      0.1634636
    15.3000000      0.1562578
    15.5000000      0.1438510
    15.7000000      0.1302376
    15.9000000      0.1240812
    16.1000000      0.1217849
    16.3000000      0.1259683
    16.5000000      0.1195433
    16.7000000      0.1196240
    16.9000000      0.1154040
    17.1000000      0.1111396
    17.3000000      0.1016579
    17.5000000      0.0941527
    17.7000000      0.0829157
    17.9000000      0.0674639
    18.1000000      0.0512770
    18.3000000      0.0318683
    18.5000000      0.0222078
    18.7000000      0.0106517
    18.9000000      0.0020043
    19.1000000      0.0012052
    19.3000000      0.0014510
    19.5000000      0.0084094
    19.7000000      0.0196167
    19.9000000      0.0247589
    20.1000000      0.0274238
    20.3000000      0.0241011
    20.5000000      0.0251368
    20.7000000      0.0223431
    20.9000000      0.0227713
    21.1000000      0.0228697
    21.3000000      0.0270886
    21.5000000      0.0262220
    21.7000000      0.0221668
    21.9000000      0.0165131
    22.1000000      0.0102569
    22.3000000      0.0068269
    22.5000000      0.0045449
    22.7000000      0.0042063
    22.9000000      0.0009077
    23.1000000      0.0017826
    23.3000000      0.0048157
    23.5000000      0.0055889
    23.7000000      0.0012499
    23.9000000      0.0000535
    24.1000000     -0.0008456
    24.3000000      0.0008767
    24.5000000     -0.0015318
    24.7000000     -0.0079136
    24.9000000     -0.0075137
 &EndTable
 &EndPotential
 &Potential
 Name=POL-GLY
Type=NB
Min=     0.0000000
Max=    25.0000000
NPoints=125
 AtomTypes=POL,GLY
 &Table
     0.1000000  33757.8398438
     0.3000000  33505.9179688
     0.5000000  33253.9921875
     0.7000000  33002.0703125
     0.9000000  32750.1445312
     1.1000000  32498.2207031
     1.3000000  32246.2968750
     1.5000000  31994.3730469
     1.7000000  31742.4472656
     1.9000000  31490.5234375
     2.1000000  31238.5996094
     2.3000000  30986.6757812
     2.5000000  30734.7519531
     2.7000000  30482.8281250
     2.9000000  30230.9023438
     3.1000000  29978.9785156
     3.3000000  29727.0546875
     3.5000000     11.8589964
     3.7000000      5.7282439
     3.9000000      2.9770895
     4.1000000      1.4853053
     4.3000000      0.5932760
     4.5000000     -0.3964463
     4.7000000     -1.6344179
     4.9000000     -2.6301064
     5.1000000     -3.0589018
     5.3000000     -2.9059257
     5.5000000     -2.4773239
     5.7000000     -2.3989811
     5.9000000     -2.5324308
     6.1000000     -2.2538207
     6.3000000     -1.3996242
     6.5000000     -0.3277812
     6.7000000      0.4348361
     6.9000000      0.8217736
     7.1000000      0.9265291
     7.3000000      0.8789308
     7.5000000      0.8123358
     7.7000000      0.7605179
     7.9000000      0.7037956
     8.1000000      0.6080675
     8.3000000      0.4137117
     8.5000000      0.2885023
     8.7000000      0.2427166
     8.9000000      0.3600843
     9.1000000      0.4764123
     9.3000000      0.3342268
     9.5000000      0.1550857
     9.7000000      0.0037607
     9.9000000     -0.1512964
    10.1000000     -0.2913878
    10.3000000     -0.4094602
    10.5000000     -0.4736100
    10.7000000     -0.4567263
    10.9000000     -0.4026022
    11.1000000     -0.3692260
    11.3000000     -0.3598720
    11.5000000     -0.3553845
    11.7000000     -0.3528062
    11.9000000     -0.3373335
    12.1000000     -0.2996195
    12.3000000     -0.2422400
    12.5000000     -0.1799898
    12.7000000     -0.1269430
    12.9000000     -0.0633491
    13.1000000      0.0002223
    13.3000000      0.0524868
    13.5000000      0.0884371
    13.7000000      0.1066641
    13.9000000      0.1088981
    14.1000000      0.1100780
    14.3000000      0.1201304
    14.5000000      0.1411708
    14.7000000      0.1621837
    14.9000000      0.1638537
    15.1000000      0.1569298
    15.3000000      0.1626606
    15.5000000      0.1790083
    15.7000000      0.1715090
    15.9000000      0.1529442
    16.1000000      0.1353064
    16.3000000      0.1215432
    16.5000000      0.1062017
    16.7000000      0.0889560
    16.9000000      0.0759734
    17.1000000      0.0594805
    17.3000000      0.0496469
    17.5000000      0.0451704
    17.7000000      0.0488709
    17.9000000      0.0490967
    18.1000000      0.0482238
    18.3000000      0.0438239
    18.5000000      0.0424257
    18.7000000      0.0344500
    18.9000000      0.0277859
    19.1000000      0.0236636
    19.3000000      0.0229187
    19.5000000      0.0175925
    19.7000000      0.0121273
    19.9000000      0.0069518
    20.1000000      0.0021928
    20.3000000     -0.0067547
    20.5000000     -0.0089085
    20.7000000     -0.0102201
    20.9000000     -0.0072268
    21.1000000     -0.0010972
    21.3000000      0.0069265
    21.5000000      0.0139680
    21.7000000      0.0223059
    21.9000000      0.0245324
    22.1000000      0.0312313
    22.3000000      0.0356383
    22.5000000      0.0342544
    22.7000000      0.0316150
    22.9000000      0.0307662
    23.1000000      0.0277197
    23.3000000      0.0244021
    23.5000000      0.0231446
    23.7000000      0.0175210
    23.9000000      0.0104805
    24.1000000      0.0034435
    24.3000000     -0.0022648
    24.5000000     -0.0068349
    24.7000000     -0.0108451
    24.9000000     -0.0114585
 &EndTable
 &EndPotential
 &Potential
 Name=POL-NEG
Type=NB
Min=     0.0000000
Max=    25.0000000
NPoints=125
 AtomTypes=POL,NEG
 &Table
     0.1000000  33757.8398438
     0.3000000  33505.9179688
     0.5000000  33253.9921875
     0.7000000  33002.0703125
     0.9000000  32750.1445312
     1.1000000  32498.2207031
     1.3000000  32246.2968750
     1.5000000  31994.3730469
     1.7000000  31742.4472656
     1.9000000  31490.5234375
     2.1000000  31238.5996094
     2.3000000  30986.6757812
     2.5000000  30734.7519531
     2.7000000  30482.8281250
     2.9000000  30230.9023438
     3.1000000  29978.9785156
     3.3000000  29727.0546875
     3.5000000  29475.1308594
     3.7000000     18.3401928
     3.9000000      9.8259384
     4.1000000      7.5232540
     4.3000000      7.3153148
     4.5000000      4.0892404
     4.7000000     -0.0530751
     4.9000000     -2.0388590
     5.1000000     -2.6245711
     5.3000000     -2.1221360
     5.5000000     -0.7996595
     5.7000000     -1.4347736
     5.9000000     -2.8613616
     6.1000000     -3.1480418
     6.3000000     -2.2470513
     6.5000000     -0.4679886
     6.7000000      1.1109077
     6.9000000      2.2453095
     7.1000000      2.8509252
     7.3000000      3.0103938
     7.5000000      2.9225782
     7.7000000      2.6914324
     7.9000000      2.4234488
     8.1000000      2.2255924
     8.3000000      2.1767138
     8.5000000      2.1951698
     8.7000000      1.9540204
     8.9000000      1.5216490
     9.1000000      1.2359971
     9.3000000      1.1151501
     9.5000000      1.0403514
     9.7000000      0.6809314
     9.9000000      0.2182342
    10.1000000      0.0046833
    10.3000000      0.0601032
    10.5000000      0.2238474
    10.7000000      0.3432044
    10.9000000      0.3412194
    11.1000000      0.2401018
    11.3000000      0.0514472
    11.5000000     -0.2314980
    11.7000000     -0.4669666
    11.9000000     -0.5377350
    12.1000000     -0.4405424
    12.3000000     -0.3055125
    12.5000000     -0.2277075
    12.7000000     -0.2191057
    12.9000000     -0.2030961
    13.1000000     -0.1411073
    13.3000000     -0.0417094
    13.5000000      0.0556534
    13.7000000      0.1478991
    13.9000000      0.2394188
    14.1000000      0.3394300
    14.3000000      0.4196186
    14.5000000      0.4730156
    14.7000000      0.4840738
    14.9000000      0.4766605
    15.1000000      0.4500541
    15.3000000      0.3990972
    15.5000000      0.3355403
    15.7000000      0.2743983
    15.9000000      0.2285234
    16.1000000      0.2066387
    16.3000000      0.2098452
    16.5000000      0.2203939
    16.7000000      0.2203081
    16.9000000      0.2084181
    17.1000000      0.2055095
    17.3000000      0.1917676
    17.5000000      0.1741828
    17.7000000      0.1557401
    17.9000000      0.1464072
    18.1000000      0.1449357
    18.3000000      0.1468753
    18.5000000      0.1353541
    18.7000000      0.1199953
    18.9000000      0.1056420
    19.1000000      0.0966920
    19.3000000      0.0855380
    19.5000000      0.0754437
    19.7000000      0.0620325
    19.9000000      0.0530664
    20.1000000      0.0383125
    20.3000000      0.0215347
    20.5000000      0.0126559
    20.7000000      0.0063926
    20.9000000     -0.0023807
    21.1000000     -0.0057102
    21.3000000      0.0002938
    21.5000000      0.0178418
    21.7000000      0.0323977
    21.9000000      0.0477268
    22.1000000      0.0535901
    22.3000000      0.0583915
    22.5000000      0.0591827
    22.7000000      0.0627492
    22.9000000      0.0548702
    23.1000000      0.0536777
    23.3000000      0.0377346
    23.5000000      0.0310846
    23.7000000      0.0242549
    23.9000000      0.0229688
    24.1000000      0.0109128
    24.3000000      0.0054357
    24.5000000      0.0043713
    24.7000000     -0.0015750
    24.9000000     -0.0057003
 &EndTable
 &EndPotential
 &Potential
 Name=POL-CO
Type=NB
Min=     0.0000000
Max=    25.0000000
NPoints=125
 AtomTypes=POL,CO
 &Table
     0.1000000  33757.8398438
     0.3000000  33505.9179688
     0.5000000  33253.9921875
     0.7000000  33002.0703125
     0.9000000  32750.1445312
     1.1000000  32498.2207031
     1.3000000  32246.2968750
     1.5000000  31994.3730469
     1.7000000  31742.4472656
     1.9000000  31490.5234375
     2.1000000  31238.5996094
     2.3000000  30986.6757812
     2.5000000  30734.7519531
     2.7000000  30482.8281250
     2.9000000  30230.9023438
     3.1000000  29978.9785156
     3.3000000  29727.0546875
     3.5000000  29475.1308594
     3.7000000  29223.2070312
     3.9000000  28971.2812500
     4.1000000  28719.3574219
     4.3000000  28467.4335938
     4.5000000  28215.5097656
     4.7000000  27963.5859375
     4.9000000     16.0575681
     5.1000000      8.4134447
     5.3000000      3.0600146
     5.5000000      0.5545190
     5.7000000     -0.7318784
     5.9000000     -1.3046807
     6.1000000     -1.4520792
     6.3000000     -1.1946692
     6.5000000     -0.5516956
     6.7000000      0.1369942
     6.9000000      0.4912735
     7.1000000      0.5345974
     7.3000000      0.5167138
     7.5000000      0.4901434
     7.7000000      0.5014179
     7.9000000      0.4716263
     8.1000000      0.3792768
     8.3000000      0.2641594
     8.5000000      0.1124158
     8.7000000     -0.0360412
     8.9000000     -0.1407992
     9.1000000     -0.2147619
     9.3000000     -0.3135921
     9.5000000     -0.4640088
     9.7000000     -0.6371422
     9.9000000     -0.8052285
    10.1000000     -0.9358529
    10.3000000     -0.9894290
    10.5000000     -0.9530661
    10.7000000     -0.8974447
    10.9000000     -0.8723641
    11.1000000     -0.8779294
    11.3000000     -0.8573544
    11.5000000     -0.7712278
    11.7000000     -0.5783163
    11.9000000     -0.3580509
    12.1000000     -0.2053733
    12.3000000     -0.1533885
    12.5000000     -0.1206655
    12.7000000     -0.0907378
    12.9000000     -0.0689717
    13.1000000     -0.0791266
    13.3000000     -0.0823477
    13.5000000     -0.0687819
    13.7000000     -0.0459162
    13.9000000     -0.0429878
    14.1000000     -0.0450597
    14.3000000     -0.0592216
    14.5000000     -0.0705274
    14.7000000     -0.0849348
    14.9000000     -0.0913466
    15.1000000     -0.0898385
    15.3000000     -0.0703905
    15.5000000     -0.0574048
    15.7000000     -0.0471517
    15.9000000     -0.0394018
    16.1000000     -0.0304774
    16.3000000     -0.0295635
    16.5000000     -0.0291104
    16.7000000     -0.0282800
    16.9000000     -0.0314416
    17.1000000     -0.0355578
    17.3000000     -0.0322890
    17.5000000     -0.0310454
    17.7000000     -0.0264975
    17.9000000     -0.0259325
    18.1000000     -0.0198468
    18.3000000     -0.0224033
    18.5000000     -0.0164488
    18.7000000     -0.0129123
    18.9000000     -0.0034615
    19.1000000      0.0022339
    19.3000000      0.0085264
    19.5000000      0.0113246
    19.7000000      0.0115662
    19.9000000      0.0121369
    20.1000000      0.0113818
    20.3000000      0.0088268
    20.5000000      0.0065523
    20.7000000      0.0095343
    20.9000000      0.0133409
    21.1000000      0.0088249
    21.3000000      0.0052241
    21.5000000      0.0042985
    21.7000000      0.0070276
    21.9000000      0.0090718
    22.1000000      0.0038873
    22.3000000      0.0000339
    22.5000000     -0.0040564
    22.7000000     -0.0007348
    22.9000000     -0.0050094
    23.1000000     -0.0069902
    23.3000000     -0.0064824
    23.5000000     -0.0088457
    23.7000000     -0.0123369
    23.9000000     -0.0119127
    24.1000000     -0.0119748
    24.3000000     -0.0127926
    24.5000000     -0.0130732
    24.7000000     -0.0153486
    24.9000000     -0.0140074
 &EndTable
 &EndPotential
 &Potential
 Name=POL-NA
Type=NB
Min=     0.0000000
Max=    25.0000000
NPoints=125
 AtomTypes=POL,NA
 &Table
     0.1000000  33757.8398438
     0.3000000  33505.9179688
     0.5000000  33253.9921875
     0.7000000  33002.0703125
     0.9000000  32750.1445312
     1.1000000  32498.2207031
     1.3000000  32246.2968750
     1.5000000  31994.3730469
     1.7000000  31742.4472656
     1.9000000  31490.5234375
     2.1000000  31238.5996094
     2.3000000  30986.6757812
     2.5000000  30734.7519531
     2.7000000  30482.8281250
     2.9000000  30230.9023438
     3.1000000     13.2430514
     3.3000000      6.8374948
     3.5000000      3.8743222
     3.7000000      2.1326515
     3.9000000      0.5581984
     4.1000000     -0.7094709
     4.3000000     -1.3832513
     4.5000000     -1.1644075
     4.7000000     -0.2486438
     4.9000000      0.7750298
     5.1000000      0.9908001
     5.3000000      0.7908472
     5.5000000      0.4991435
     5.7000000      0.2032242
     5.9000000      0.0163147
     6.1000000     -0.1337024
     6.3000000     -0.2130492
     6.5000000     -0.2074102
     6.7000000     -0.1162548
     6.9000000     -0.0279570
     7.1000000      0.0480820
     7.3000000      0.0963451
     7.5000000      0.1047042
     7.7000000      0.0699350
     7.9000000      0.0117023
     8.1000000     -0.0859241
     8.3000000     -0.1911679
     8.5000000     -0.3005112
     8.7000000     -0.3749633
     8.9000000     -0.4109486
     9.1000000     -0.3684100
     9.3000000     -0.3308279
     9.5000000     -0.3027730
     9.7000000     -0.2820616
     9.9000000     -0.2091353
    10.1000000     -0.1568452
    10.3000000     -0.1353111
    10.5000000     -0.1325108
    10.7000000     -0.1124418
    10.9000000     -0.1062345
    11.1000000     -0.1098285
    11.3000000     -0.1229355
    11.5000000     -0.1171528
    11.7000000     -0.1056021
    11.9000000     -0.0781441
    12.1000000     -0.0609717
    12.3000000     -0.0510786
    12.5000000     -0.0488790
    12.7000000     -0.0505413
    12.9000000     -0.0524505
    13.1000000     -0.0455012
    13.3000000     -0.0303413
    13.5000000     -0.0213267
    13.7000000     -0.0194448
    13.9000000     -0.0219060
    14.1000000     -0.0299828
    14.3000000     -0.0358920
    14.5000000     -0.0370267
    14.7000000     -0.0318354
    14.9000000     -0.0341670
    15.1000000     -0.0357842
    15.3000000     -0.0338006
    15.5000000     -0.0310207
    15.7000000     -0.0297375
    15.9000000     -0.0268249
    16.1000000     -0.0245466
    16.3000000     -0.0241324
    16.5000000     -0.0187295
    16.7000000     -0.0181223
    16.9000000     -0.0211110
    17.1000000     -0.0227801
    17.3000000     -0.0196696
    17.5000000     -0.0184017
    17.7000000     -0.0145092
    17.9000000     -0.0146331
    18.1000000     -0.0150733
    18.3000000     -0.0176566
    18.5000000     -0.0097421
    18.7000000     -0.0100034
    18.9000000     -0.0123668
    19.1000000     -0.0163390
    19.3000000     -0.0144665
    19.5000000     -0.0162697
    19.7000000     -0.0122606
    19.9000000     -0.0104072
    20.1000000     -0.0091840
    20.3000000     -0.0095702
    20.5000000     -0.0093612
    20.7000000     -0.0119118
    20.9000000     -0.0082352
    21.1000000     -0.0085727
    21.3000000     -0.0084670
    21.5000000     -0.0086134
    21.7000000     -0.0063199
    21.9000000     -0.0076967
    22.1000000     -0.0063350
    22.3000000     -0.0049609
    22.5000000     -0.0057841
    22.7000000     -0.0059884
    22.9000000     -0.0095670
    23.1000000     -0.0105262
    23.3000000     -0.0133110
    23.5000000     -0.0130438
    23.7000000     -0.0128125
    23.9000000     -0.0107498
    24.1000000     -0.0101350
    24.3000000     -0.0103509
    24.5000000     -0.0115827
    24.7000000     -0.0136821
    24.9000000     -0.0089524
 &EndTable
 &EndPotential
 &Potential
 Name=POL-K
Type=NB
Min=     0.0000000
Max=    25.0000000
NPoints=125
 AtomTypes=POL,K
 &Table
     0.1000000  33757.8398438
     0.3000000  33505.9179688
     0.5000000  33253.9921875
     0.7000000  33002.0703125
     0.9000000  32750.1445312
     1.1000000  32498.2207031
     1.3000000  32246.2968750
     1.5000000  31994.3730469
     1.7000000  31742.4472656
     1.9000000  31490.5234375
     2.1000000  31238.5996094
     2.3000000  30986.6757812
     2.5000000  30734.7519531
     2.7000000  30482.8281250
     2.9000000  30230.9023438
     3.1000000  29978.9785156
     3.3000000     11.5173650
     3.5000000      6.0715985
     3.7000000      2.9830480
     3.9000000      1.2000316
     4.1000000      0.1996705
     4.3000000     -0.4163441
     4.5000000     -0.9371752
     4.7000000     -1.2501842
     4.9000000     -1.0252809
     5.1000000     -0.3233595
     5.3000000      0.5353847
     5.5000000      0.8835506
     5.7000000      0.8396310
     5.9000000      0.5958895
     6.1000000      0.3388650
     6.3000000      0.1060822
     6.5000000     -0.0303109
     6.7000000     -0.1076458
     6.9000000     -0.1248474
     7.1000000     -0.1066619
     7.3000000     -0.0157152
     7.5000000      0.0527906
     7.7000000      0.0803540
     7.9000000      0.0604799
     8.1000000      0.0687859
     8.3000000      0.0388912
     8.5000000     -0.0010850
     8.7000000     -0.0919701
     8.9000000     -0.1621945
     9.1000000     -0.1960995
     9.3000000     -0.1959848
     9.5000000     -0.1605499
     9.7000000     -0.1244514
     9.9000000     -0.1000763
    10.1000000     -0.1003692
    10.3000000     -0.1002526
    10.5000000     -0.1022994
    10.7000000     -0.1065982
    10.9000000     -0.1029987
    11.1000000     -0.1032889
    11.3000000     -0.0958235
    11.5000000     -0.0934721
    11.7000000     -0.0804738
    11.9000000     -0.0721094
    12.1000000     -0.0617004
    12.3000000     -0.0587237
    12.5000000     -0.0536082
    12.7000000     -0.0506841
    12.9000000     -0.0500132
    13.1000000     -0.0486763
    13.3000000     -0.0452465
    13.5000000     -0.0375903
    13.7000000     -0.0346942
    13.9000000     -0.0318022
    14.1000000     -0.0350594
    14.3000000     -0.0293007
    14.5000000     -0.0317933
    14.7000000     -0.0253265
    14.9000000     -0.0252041
    15.1000000     -0.0190090
    15.3000000     -0.0205495
    15.5000000     -0.0219046
    15.7000000     -0.0257033
    15.9000000     -0.0284670
    16.1000000     -0.0281955
    16.3000000     -0.0232819
    16.5000000     -0.0260593
    16.7000000     -0.0267364
    16.9000000     -0.0241227
    17.1000000     -0.0235384
    17.3000000     -0.0215816
    17.5000000     -0.0194276
    17.7000000     -0.0144156
    17.9000000     -0.0139736
    18.1000000     -0.0092352
    18.3000000     -0.0065767
    18.5000000     -0.0058369
    18.7000000     -0.0119540
    18.9000000     -0.0128315
    19.1000000     -0.0073192
    19.3000000     -0.0044677
    19.5000000     -0.0023488
    19.7000000     -0.0012807
    19.9000000     -0.0027829
    20.1000000     -0.0070840
    20.3000000     -0.0070664
    20.5000000     -0.0049252
    20.7000000     -0.0046404
    20.9000000     -0.0070085
    21.1000000     -0.0062771
    21.3000000     -0.0048208
    21.5000000     -0.0057482
    21.7000000     -0.0067173
    21.9000000     -0.0070685
    22.1000000     -0.0060577
    22.3000000     -0.0079259
    22.5000000     -0.0080208
    22.7000000     -0.0117259
    22.9000000     -0.0109092
    23.1000000     -0.0099195
    23.3000000     -0.0104461
    23.5000000     -0.0106017
    23.7000000     -0.0127128
    23.9000000     -0.0168151
    24.1000000     -0.0190485
    24.3000000     -0.0210799
    24.5000000     -0.0166633
    24.7000000     -0.0143099
    24.9000000     -0.0224193
 &EndTable
 &EndPotential
 &Potential
 Name=POL-CL
Type=NB
Min=     0.0000000
Max=    25.0000000
NPoints=125
 AtomTypes=POL,CL
 &Table
     0.1000000  33757.8398438
     0.3000000  33505.9179688
     0.5000000  33253.9921875
     0.7000000  33002.0703125
     0.9000000  32750.1445312
     1.1000000  32498.2207031
     1.3000000  32246.2968750
     1.5000000  31994.3730469
     1.7000000  31742.4472656
     1.9000000  31490.5234375
     2.1000000  31238.5996094
     2.3000000  30986.6757812
     2.5000000  30734.7519531
     2.7000000  30482.8281250
     2.9000000  30230.9023438
     3.1000000  29978.9785156
     3.3000000  29727.0546875
     3.5000000      9.1719560
     3.7000000      4.2153314
     3.9000000      1.8102862
     4.1000000      1.0759246
     4.3000000      1.4187329
     4.5000000      2.4242177
     4.7000000      2.9145627
     4.9000000      2.1091926
     5.1000000      0.9869355
     5.3000000      0.5723545
     5.5000000      0.8617512
     5.7000000      1.3940426
     5.9000000      1.4077301
     6.1000000      1.1114619
     6.3000000      0.8066394
     6.5000000      0.5891619
     6.7000000      0.4963531
     6.9000000      0.4939243
     7.1000000      0.5105248
     7.3000000      0.4886621
     7.5000000      0.4124024
     7.7000000      0.3405789
     7.9000000      0.3105031
     8.1000000      0.2954303
     8.3000000      0.2618857
     8.5000000      0.2041684
     8.7000000      0.1441973
     8.9000000      0.0879137
     9.1000000      0.0529839
     9.3000000      0.0305026
     9.5000000      0.0140741
     9.7000000      0.0008234
     9.9000000     -0.0124204
    10.1000000     -0.0209039
    10.3000000     -0.0261565
    10.5000000     -0.0236787
    10.7000000     -0.0248074
    10.9000000     -0.0310812
    11.1000000     -0.0399012
    11.3000000     -0.0448723
    11.5000000     -0.0492091
    11.7000000     -0.0581938
    11.9000000     -0.0666778
    12.1000000     -0.0675580
    12.3000000     -0.0560640
    12.5000000     -0.0388398
    12.7000000     -0.0221349
    12.9000000     -0.0099815
    13.1000000     -0.0037795
    13.3000000     -0.0003593
    13.5000000      0.0005073
    13.7000000      0.0030999
    13.9000000      0.0040422
    14.1000000      0.0066840
    14.3000000      0.0089683
    14.5000000      0.0103220
    14.7000000      0.0113639
    14.9000000      0.0121557
    15.1000000      0.0138211
    15.3000000      0.0130962
    15.5000000      0.0130336
    15.7000000      0.0125149
    15.9000000      0.0120692
    16.1000000      0.0099311
    16.3000000      0.0088790
    16.5000000      0.0083111
    16.7000000      0.0089008
    16.9000000      0.0102481
    17.1000000      0.0098970
    17.3000000      0.0089719
    17.5000000      0.0075560
    17.7000000      0.0074728
    17.9000000      0.0074335
    18.1000000      0.0074819
    18.3000000      0.0068055
    18.5000000      0.0071074
    18.7000000      0.0072599
    18.9000000      0.0079567
    19.1000000      0.0072335
    19.3000000      0.0071894
    19.5000000      0.0072316
    19.7000000      0.0081287
    19.9000000      0.0085955
    20.1000000      0.0083673
    20.3000000      0.0088289
    20.5000000      0.0100928
    20.7000000      0.0103657
    20.9000000      0.0099746
    21.1000000      0.0096629
    21.3000000      0.0113252
    21.5000000      0.0127620
    21.7000000      0.0130486
    21.9000000      0.0124232
    22.1000000      0.0122286
    22.3000000      0.0112726
    22.5000000      0.0111501
    22.7000000      0.0123199
    22.9000000      0.0116676
    23.1000000      0.0106052
    23.3000000      0.0105019
    23.5000000      0.0118489
    23.7000000      0.0107721
    23.9000000      0.0094089
    24.1000000      0.0103252
    24.3000000      0.0114141
    24.5000000      0.0114138
    24.7000000      0.0101678
    24.9000000      0.0106125
 &EndTable
 &EndPotential
 &Potential
 Name=GLY-GLY
Type=NB
Min=     0.0000000
Max=    25.0000000
NPoints=125
 AtomTypes=GLY,GLY
 &Table
     0.1000000  33757.8398438
     0.3000000  33505.9179688
     0.5000000  33253.9921875
     0.7000000  33002.0703125
     0.9000000  32750.1445312
     1.1000000  32498.2207031
     1.3000000  32246.2968750
     1.5000000  31994.3730469
     1.7000000  31742.4472656
     1.9000000  31490.5234375
     2.1000000  31238.5996094
     2.3000000  30986.6757812
     2.5000000  30734.7519531
     2.7000000  30482.8281250
     2.9000000  30230.9023438
     3.1000000  29978.9785156
     3.3000000  29727.0546875
     3.5000000      7.2978277
     3.7000000      3.3217063
     3.9000000      0.8718702
     4.1000000     -0.3710203
     4.3000000     -1.1296187
     4.5000000     -1.7775603
     4.7000000     -2.3543398
     4.9000000     -2.7437856
     5.1000000     -2.8646605
     5.3000000     -2.6922769
     5.5000000     -2.2867163
     5.7000000     -1.8354609
     5.9000000     -1.5277194
     6.1000000     -1.2813521
     6.3000000     -0.9181864
     6.5000000     -0.3682072
     6.7000000      0.2673092
     6.9000000      0.6840939
     7.1000000      0.7311776
     7.3000000      0.5721519
     7.5000000      0.4507060
     7.7000000      0.4272802
     7.9000000      0.4620065
     8.1000000      0.4777845
     8.3000000      0.5409870
     8.5000000      0.6327196
     8.7000000      0.4689428
     8.9000000      0.2489151
     9.1000000      0.1669802
     9.3000000     -0.0426945
     9.5000000     -0.1926602
     9.7000000     -0.2498533
     9.9000000     -0.3174866
    10.1000000     -0.3559635
    10.3000000     -0.3335268
    10.5000000     -0.2546676
    10.7000000     -0.1810143
    10.9000000     -0.1588377
    11.1000000     -0.1874446
    11.3000000     -0.2209976
    11.5000000     -0.2308406
    11.7000000     -0.2352665
    11.9000000     -0.2464661
    12.1000000     -0.2756013
    12.3000000     -0.3213355
    12.5000000     -0.3945095
    12.7000000     -0.4259377
    12.9000000     -0.3837663
    13.1000000     -0.3039002
    13.3000000     -0.2323158
    13.5000000     -0.1727595
    13.7000000     -0.1164794
    13.9000000     -0.0811675
    14.1000000     -0.0471561
    14.3000000     -0.0227854
    14.5000000     -0.0049020
    14.7000000      0.0017241
    14.9000000      0.0097541
    15.1000000      0.0250418
    15.3000000      0.0265139
    15.5000000      0.0059790
    15.7000000     -0.0144154
    15.9000000     -0.0140953
    16.1000000     -0.0054966
    16.3000000     -0.0037826
    16.5000000     -0.0038827
    16.7000000     -0.0038183
    16.9000000     -0.0001804
    17.1000000      0.0004017
    17.3000000     -0.0075360
    17.5000000     -0.0053469
    17.7000000     -0.0014288
    17.9000000      0.0069264
    18.1000000      0.0009340
    18.3000000      0.0124178
    18.5000000      0.0113842
    18.7000000      0.0124411
    18.9000000      0.0094859
    19.1000000      0.0151487
    19.3000000      0.0205046
    19.5000000      0.0196263
    19.7000000      0.0222707
    19.9000000      0.0225655
    20.1000000      0.0224913
    20.3000000      0.0273251
    20.5000000      0.0227387
    20.7000000      0.0304281
    20.9000000      0.0267674
    21.1000000      0.0258496
    21.3000000      0.0198420
    21.5000000      0.0217193
    21.7000000      0.0268213
    21.9000000      0.0278131
    22.1000000      0.0159870
    22.3000000      0.0161368
    22.5000000      0.0118939
    22.7000000      0.0088617
    22.9000000      0.0065621
    23.1000000      0.0065686
    23.3000000     -0.0025201
    23.5000000     -0.0043069
    23.7000000     -0.0004970
    23.9000000     -0.0021613
    24.1000000     -0.0091575
    24.3000000     -0.0087001
    24.5000000      0.0002751
    24.7000000     -0.0036918
    24.9000000     -0.0082387
 &EndTable
 &EndPotential
 &Potential
 Name=GLY-NEG
Type=NB
Min=     0.0000000
Max=    25.0000000
NPoints=125
 AtomTypes=GLY,NEG
 &Table
     0.1000000  33757.8398438
     0.3000000  33505.9179688
     0.5000000  33253.9921875
     0.7000000  33002.0703125
     0.9000000  32750.1445312
     1.1000000  32498.2207031
     1.3000000  32246.2968750
     1.5000000  31994.3730469
     1.7000000  31742.4472656
     1.9000000  31490.5234375
     2.1000000  31238.5996094
     2.3000000  30986.6757812
     2.5000000  30734.7519531
     2.7000000  30482.8281250
     2.9000000  30230.9023438
     3.1000000  29978.9785156
     3.3000000  29727.0546875
     3.5000000     10.0265075
     3.7000000      5.4470706
     3.9000000      2.8598119
     4.1000000      1.5676589
     4.3000000      0.7904529
     4.5000000     -0.4198634
     4.7000000     -2.1484961
     4.9000000     -3.4387919
     5.1000000     -3.8973499
     5.3000000     -3.5613818
     5.5000000     -2.7954906
     5.7000000     -2.4027111
     5.9000000     -2.4272573
     6.1000000     -2.1704122
     6.3000000     -1.4136816
     6.5000000     -0.3783229
     6.7000000      0.5183827
     6.9000000      1.0578639
     7.1000000      1.2519753
     7.3000000      1.2322881
     7.5000000      1.1231162
     7.7000000      0.9693292
     7.9000000      0.8465046
     8.1000000      0.8433756
     8.3000000      0.9832439
     8.5000000      1.1871323
     8.7000000      1.2180123
     8.9000000      1.0898286
     9.1000000      0.8881657
     9.3000000      0.5658931
     9.5000000      0.2604552
     9.7000000      0.0013069
     9.9000000     -0.1727350
    10.1000000     -0.2409585
    10.3000000     -0.2182322
    10.5000000     -0.1833368
    10.7000000     -0.1698495
    10.9000000     -0.1783917
    11.1000000     -0.2269594
    11.3000000     -0.2647013
    11.5000000     -0.2985280
    11.7000000     -0.3146388
    11.9000000     -0.3257333
    12.1000000     -0.3243165
    12.3000000     -0.3297412
    12.5000000     -0.3363920
    12.7000000     -0.3574252
    12.9000000     -0.3934584
    13.1000000     -0.4053993
    13.3000000     -0.3722141
    13.5000000     -0.3014226
    13.7000000     -0.2417347
    13.9000000     -0.2000908
    14.1000000     -0.1846362
    14.3000000     -0.1707939
    14.5000000     -0.1782558
    14.7000000     -0.1688532
    14.9000000     -0.1469698
    15.1000000     -0.1121687
    15.3000000     -0.0978475
    15.5000000     -0.1101287
    15.7000000     -0.1187832
    15.9000000     -0.1265545
    16.1000000     -0.1324322
    16.3000000     -0.1281517
    16.5000000     -0.1247445
    16.7000000     -0.1041974
    16.9000000     -0.0901164
    17.1000000     -0.0848366
    17.3000000     -0.0867857
    17.5000000     -0.0974979
    17.7000000     -0.1019624
    17.9000000     -0.1271286
    18.1000000     -0.1522585
    18.3000000     -0.1746819
    18.5000000     -0.1919058
    18.7000000     -0.2108407
    18.9000000     -0.2154432
    19.1000000     -0.2089626
    19.3000000     -0.1940163
    19.5000000     -0.1772592
    19.7000000     -0.1563708
    19.9000000     -0.1475187
    20.1000000     -0.1296607
    20.3000000     -0.1084574
    20.5000000     -0.1046654
    20.7000000     -0.0929080
    20.9000000     -0.0841280
    21.1000000     -0.0677817
    21.3000000     -0.0631711
    21.5000000     -0.0539032
    21.7000000     -0.0441114
    21.9000000     -0.0281177
    22.1000000     -0.0267631
    22.3000000     -0.0194601
    22.5000000     -0.0140496
    22.7000000     -0.0079317
    22.9000000     -0.0148249
    23.1000000     -0.0167658
    23.3000000     -0.0179138
    23.5000000     -0.0051299
    23.7000000     -0.0035529
    23.9000000      0.0028016
    24.1000000     -0.0040351
    24.3000000      0.0079699
    24.5000000      0.0010058
    24.7000000     -0.0172448
    24.9000000     -0.0053006
 &EndTable
 &EndPotential
 &Potential
 Name=GLY-CO
Type=NB
Min=     0.0000000
Max=    25.0000000
NPoints=125
 AtomTypes=GLY,CO
 &Table
     0.1000000  33757.8398438
     0.3000000  33505.9179688
     0.5000000  33253.9921875
     0.7000000  33002.0703125
     0.9000000  32750.1445312
     1.1000000  32498.2207031
     1.3000000  32246.2968750
     1.5000000  31994.3730469
     1.7000000  31742.4472656
     1.9000000  31490.5234375
     2.1000000  31238.5996094
     2.3000000  30986.6757812
     2.5000000  30734.7519531
     2.7000000  30482.8281250
     2.9000000  30230.9023438
     3.1000000  29978.9785156
     3.3000000  29727.0546875
     3.5000000  29475.1308594
     3.7000000  29223.2070312
     3.9000000  28971.2812500
     4.1000000  28719.3574219
     4.3000000  28467.4335938
     4.5000000  28215.5097656
     4.7000000  27963.5859375
     4.9000000  27711.6601562
     5.1000000      7.3275722
     5.3000000      2.7058277
     5.5000000     -0.3058415
     5.7000000     -2.1168799
     5.9000000     -3.0719387
     6.1000000     -3.3218556
     6.3000000     -3.0595822
     6.5000000     -2.4227808
     6.7000000     -1.7316740
     6.9000000     -1.1522847
     7.1000000     -0.8449621
     7.3000000     -0.6389921
     7.5000000     -0.4966038
     7.7000000     -0.3740425
     7.9000000     -0.2994805
     8.1000000     -0.2713478
     8.3000000     -0.2631202
     8.5000000     -0.2363377
     8.7000000     -0.1540694
     8.9000000     -0.0451114
     9.1000000      0.0784755
     9.3000000      0.1412255
     9.5000000      0.1447799
     9.7000000      0.0654044
     9.9000000     -0.0381606
    10.1000000     -0.1643302
    10.3000000     -0.2300272
    10.5000000     -0.1752639
    10.7000000     -0.0868725
    10.9000000     -0.0084300
    11.1000000      0.0071074
    11.3000000      0.0266265
    11.5000000      0.0131181
    11.7000000      0.0112113
    11.9000000      0.0191796
    12.1000000      0.0311073
    12.3000000      0.0200616
    12.5000000      0.0325480
    12.7000000      0.0328534
    12.9000000      0.0534103
    13.1000000      0.0496672
    13.3000000      0.0651693
    13.5000000      0.0528483
    13.7000000      0.0459772
    13.9000000      0.0389516
    14.1000000      0.0379151
    14.3000000      0.0320588
    14.5000000      0.0197611
    14.7000000      0.0072804
    14.9000000      0.0149249
    15.1000000      0.0123248
    15.3000000      0.0129779
    15.5000000     -0.0037362
    15.7000000     -0.0080441
    15.9000000     -0.0218617
    16.1000000     -0.0115754
    16.3000000     -0.0171695
    16.5000000     -0.0202065
    16.7000000     -0.0231824
    16.9000000     -0.0263160
    17.1000000     -0.0217868
    17.3000000     -0.0229335
    17.5000000     -0.0202434
    17.7000000     -0.0186196
    17.9000000     -0.0128997
    18.1000000     -0.0050738
    18.3000000     -0.0082377
    18.5000000     -0.0071906
    18.7000000     -0.0128510
    18.9000000     -0.0111206
    19.1000000     -0.0055291
    19.3000000     -0.0017730
    19.5000000     -0.0006840
    19.7000000     -0.0006085
    19.9000000     -0.0021275
    20.1000000     -0.0143497
    20.3000000     -0.0222778
    20.5000000     -0.0173393
    20.7000000     -0.0136958
    20.9000000     -0.0177059
    21.1000000     -0.0184036
    21.3000000     -0.0127448
    21.5000000     -0.0104367
    21.7000000     -0.0144910
    21.9000000     -0.0105777
    22.1000000     -0.0068456
    22.3000000     -0.0057961
    22.5000000     -0.0125401
    22.7000000     -0.0066859
    22.9000000     -0.0036173
    23.1000000     -0.0078373
    23.3000000     -0.0121193
    23.5000000     -0.0097390
    23.7000000     -0.0101947
    23.9000000     -0.0070500
    24.1000000     -0.0052262
    24.3000000     -0.0067561
    24.5000000     -0.0095754
    24.7000000     -0.0093047
    24.9000000     -0.0146243
 &EndTable
 &EndPotential
 &Potential
 Name=GLY-NA
Type=NB
Min=     0.0000000
Max=    25.0000000
NPoints=125
 AtomTypes=GLY,NA
 &Table
     0.1000000  33757.8398438
     0.3000000  33505.9179688
     0.5000000  33253.9921875
     0.7000000  33002.0703125
     0.9000000  32750.1445312
     1.1000000  32498.2207031
     1.3000000  32246.2968750
     1.5000000  31994.3730469
     1.7000000  31742.4472656
     1.9000000  31490.5234375
     2.1000000  31238.5996094
     2.3000000  30986.6757812
     2.5000000  30734.7519531
     2.7000000  30482.8281250
     2.9000000  30230.9023438
     3.1000000  29978.9785156
     3.3000000     10.0575126
     3.5000000      5.4280376
     3.7000000      2.2091222
     3.9000000      0.1658688
     4.1000000     -1.0823646
     4.3000000     -1.6351764
     4.5000000     -1.5497898
     4.7000000     -0.9995747
     4.9000000     -0.3532400
     5.1000000     -0.0664209
     5.3000000     -0.0178733
     5.5000000     -0.0158252
     5.7000000     -0.0826548
     5.9000000     -0.2021520
     6.1000000     -0.2464721
     6.3000000     -0.2896141
     6.5000000     -0.3016953
     6.7000000     -0.2557962
     6.9000000     -0.1386222
     7.1000000     -0.0671617
     7.3000000     -0.0128627
     7.5000000      0.0090895
     7.7000000      0.0259784
     7.9000000     -0.0350532
     8.1000000     -0.1398614
     8.3000000     -0.2718537
     8.5000000     -0.3177905
     8.7000000     -0.2602936
     8.9000000     -0.1435370
     9.1000000     -0.0830710
     9.3000000     -0.0464553
     9.5000000     -0.0288402
     9.7000000     -0.0200781
     9.9000000     -0.0260975
    10.1000000     -0.0208057
    10.3000000     -0.0449050
    10.5000000     -0.0627473
    10.7000000     -0.0776781
    10.9000000     -0.0736222
    11.1000000     -0.0618543
    11.3000000     -0.0378031
    11.5000000     -0.0322159
    11.7000000     -0.0214846
    11.9000000     -0.0196027
    12.1000000     -0.0067927
    12.3000000     -0.0062054
    12.5000000     -0.0071849
    12.7000000     -0.0079316
    12.9000000      0.0026005
    13.1000000     -0.0085190
    13.3000000     -0.0055310
    13.5000000     -0.0072521
    13.7000000      0.0074372
    13.9000000      0.0056999
    14.1000000      0.0072654
    14.3000000     -0.0050478
    14.5000000     -0.0129056
    14.7000000     -0.0124317
    14.9000000     -0.0084488
    15.1000000     -0.0031632
    15.3000000     -0.0102958
    15.5000000     -0.0100881
    15.7000000     -0.0124582
    15.9000000     -0.0146934
    16.1000000     -0.0153386
    16.3000000     -0.0186214
    16.5000000     -0.0133833
    16.7000000     -0.0212448
    16.9000000     -0.0162921
    17.1000000     -0.0182236
    17.3000000     -0.0183120
    17.5000000     -0.0253656
    17.7000000     -0.0245434
    17.9000000     -0.0217478
    18.1000000     -0.0199350
    18.3000000     -0.0200278
    18.5000000     -0.0209376
    18.7000000     -0.0224054
    18.9000000     -0.0180882
    19.1000000     -0.0166943
    19.3000000     -0.0152260
    19.5000000     -0.0204838
    19.7000000     -0.0206434
    19.9000000     -0.0239145
    20.1000000     -0.0181691
    20.3000000     -0.0187437
    20.5000000     -0.0162040
    20.7000000     -0.0200888
    20.9000000     -0.0204010
    21.1000000     -0.0240750
    21.3000000     -0.0244571
    21.5000000     -0.0242802
    21.7000000     -0.0190833
    21.9000000     -0.0235966
    22.1000000     -0.0239577
    22.3000000     -0.0216968
    22.5000000     -0.0178991
    22.7000000     -0.0253814
    22.9000000     -0.0246817
    23.1000000     -0.0300456
    23.3000000     -0.0261742
    23.5000000     -0.0324891
    23.7000000     -0.0352106
    23.9000000     -0.0359343
    24.1000000     -0.0304244
    24.3000000     -0.0361875
    24.5000000     -0.0364577
    24.7000000     -0.0346365
    24.9000000     -0.0383866
 &EndTable
 &EndPotential
 &Potential
 Name=GLY-K
Type=NB
Min=     0.0000000
Max=    25.0000000
NPoints=125
 AtomTypes=GLY,K
 &Table
     0.1000000  33757.8398438
     0.3000000  33505.9179688
     0.5000000  33253.9921875
     0.7000000  33002.0703125
     0.9000000  32750.1445312
     1.1000000  32498.2207031
     1.3000000  32246.2968750
     1.5000000  31994.3730469
     1.7000000  31742.4472656
     1.9000000  31490.5234375
     2.1000000  31238.5996094
     2.3000000  30986.6757812
     2.5000000  30734.7519531
     2.7000000  30482.8281250
     2.9000000  30230.9023438
     3.1000000  29978.9785156
     3.3000000     12.9647818
     3.5000000      6.8725665
     3.7000000      3.6514975
     3.9000000      1.2224230
     4.1000000     -0.2590646
     4.3000000     -1.1849461
     4.5000000     -1.6023542
     4.7000000     -1.7195195
     4.9000000     -1.4162918
     5.1000000     -0.8748211
     5.3000000     -0.1974729
     5.5000000      0.1695635
     5.7000000      0.2440403
     5.9000000      0.0851967
     6.1000000     -0.0646479
     6.3000000     -0.2216465
     6.5000000     -0.2806460
     6.7000000     -0.2993166
     6.9000000     -0.2481670
     7.1000000     -0.1918335
     7.3000000     -0.0783447
     7.5000000      0.0098069
     7.7000000      0.0513876
     7.9000000      0.0651359
     8.1000000      0.0576389
     8.3000000      0.0465385
     8.5000000      0.0133954
     8.7000000     -0.0331403
     8.9000000     -0.1030303
     9.1000000     -0.1131060
     9.3000000     -0.0940943
     9.5000000     -0.0532993
     9.7000000     -0.0219101
     9.9000000     -0.0018057
    10.1000000      0.0122906
    10.3000000     -0.0013240
    10.5000000     -0.0164258
    10.7000000     -0.0256529
    10.9000000     -0.0143723
    11.1000000     -0.0062181
    11.3000000     -0.0235759
    11.5000000     -0.0304983
    11.7000000     -0.0219664
    11.9000000     -0.0011281
    12.1000000     -0.0025393
    12.3000000     -0.0039865
    12.5000000      0.0091210
    12.7000000      0.0045345
    12.9000000     -0.0006930
    13.1000000     -0.0139771
    13.3000000     -0.0023184
    13.5000000     -0.0020711
    13.7000000     -0.0011416
    13.9000000     -0.0019628
    14.1000000      0.0015431
    14.3000000      0.0063872
    14.5000000     -0.0003777
    14.7000000     -0.0083367
    14.9000000     -0.0116336
    15.1000000     -0.0043399
    15.3000000      0.0045447
    15.5000000      0.0045894
    15.7000000      0.0046283
    15.9000000      0.0054522
    16.1000000     -0.0021650
    16.3000000     -0.0005010
    16.5000000      0.0001053
    16.7000000     -0.0034790
    16.9000000     -0.0006370
    17.1000000     -0.0015644
    17.3000000      0.0016093
    17.5000000      0.0027029
    17.7000000      0.0003515
    17.9000000     -0.0006721
    18.1000000     -0.0034686
    18.3000000      0.0014918
    18.5000000     -0.0016779
    18.7000000      0.0035123
    18.9000000      0.0009863
    19.1000000      0.0038767
    19.3000000      0.0047757
    19.5000000      0.0032069
    19.7000000      0.0082746
    19.9000000      0.0127196
    20.1000000      0.0097199
    20.3000000      0.0014255
    20.5000000      0.0046535
    20.7000000      0.0095900
    20.9000000      0.0099512
    21.1000000      0.0069169
    21.3000000      0.0081045
    21.5000000      0.0033606
    21.7000000     -0.0010576
    21.9000000     -0.0024632
    22.1000000      0.0014724
    22.3000000     -0.0018748
    22.5000000     -0.0045847
    22.7000000     -0.0040332
    22.9000000     -0.0047826
    23.1000000     -0.0069783
    23.3000000     -0.0047676
    23.5000000     -0.0020207
    23.7000000     -0.0071084
    23.9000000     -0.0132338
    24.1000000     -0.0120559
    24.3000000     -0.0102301
    24.5000000     -0.0128960
    24.7000000     -0.0146158
    24.9000000     -0.0127663
 &EndTable
 &EndPotential
 &Potential
 Name=GLY-CL
Type=NB
Min=     0.0000000
Max=    25.0000000
NPoints=125
 AtomTypes=GLY,CL
 &Table
     0.1000000  33757.8398438
     0.3000000  33505.9179688
     0.5000000  33253.9921875
     0.7000000  33002.0703125
     0.9000000  32750.1445312
     1.1000000  32498.2207031
     1.3000000  32246.2968750
     1.5000000  31994.3730469
     1.7000000  31742.4472656
     1.9000000  31490.5234375
     2.1000000  31238.5996094
     2.3000000  30986.6757812
     2.5000000  30734.7519531
     2.7000000  30482.8281250
     2.9000000  30230.9023438
     3.1000000  29978.9785156
     3.3000000     18.6802522
     3.5000000      2.7470116
     3.7000000      0.1103318
     3.9000000     -1.2295318
     4.1000000     -1.3521164
     4.3000000     -0.6770274
     4.5000000      0.2618972
     4.7000000      0.9078269
     4.9000000      1.2059680
     5.1000000      1.2975156
     5.3000000      1.2141399
     5.5000000      0.9962053
     5.7000000      0.7859698
     5.9000000      0.6000091
     6.1000000      0.3838688
     6.3000000      0.1265376
     6.5000000     -0.0407043
     6.7000000     -0.0480064
     6.9000000      0.0749541
     7.1000000      0.2401437
     7.3000000      0.3714168
     7.5000000      0.4450457
     7.7000000      0.4425200
     7.9000000      0.3691218
     8.1000000      0.2756179
     8.3000000      0.1939384
     8.5000000      0.1284674
     8.7000000      0.0801550
     8.9000000      0.0535462
     9.1000000      0.0418213
     9.3000000      0.0377279
     9.5000000      0.0361243
     9.7000000      0.0324139
     9.9000000      0.0265338
    10.1000000      0.0211651
    10.3000000      0.0173820
    10.5000000      0.0113832
    10.7000000      0.0033751
    10.9000000     -0.0081469
    11.1000000     -0.0088537
    11.3000000     -0.0102122
    11.5000000     -0.0117071
    11.7000000     -0.0182817
    11.9000000     -0.0249651
    12.1000000     -0.0256419
    12.3000000     -0.0210366
    12.5000000     -0.0123272
    12.7000000     -0.0068362
    12.9000000     -0.0017228
    13.1000000     -0.0025093
    13.3000000     -0.0035082
    13.5000000     -0.0034269
    13.7000000     -0.0007091
    13.9000000     -0.0000411
    14.1000000      0.0035515
    14.3000000      0.0045609
    14.5000000      0.0069252
    14.7000000      0.0085088
    14.9000000      0.0055459
    15.1000000      0.0061608
    15.3000000      0.0037779
    15.5000000      0.0040486
    15.7000000      0.0006215
    15.9000000      0.0024166
    16.1000000     -0.0005622
    16.3000000      0.0000602
    16.5000000     -0.0015747
    16.7000000     -0.0007761
    16.9000000     -0.0033515
    17.1000000     -0.0023967
    17.3000000     -0.0025358
    17.5000000     -0.0028254
    17.7000000     -0.0032406
    17.9000000     -0.0052661
    18.1000000     -0.0038712
    18.3000000     -0.0041607
    18.5000000     -0.0029903
    18.7000000     -0.0053750
    18.9000000     -0.0030962
    19.1000000     -0.0034854
    19.3000000     -0.0047301
    19.5000000     -0.0034636
    19.7000000     -0.0013068
    19.9000000     -0.0016485
    20.1000000     -0.0019683
    20.3000000     -0.0017373
    20.5000000     -0.0010922
    20.7000000     -0.0010570
    20.9000000      0.0004417
    21.1000000     -0.0009277
    21.3000000     -0.0013062
    21.5000000     -0.0001545
    21.7000000      0.0000707
    21.9000000     -0.0002261
    22.1000000      0.0017286
    22.3000000      0.0041067
    22.5000000      0.0054805
    22.7000000      0.0029633
    22.9000000      0.0049742
    23.1000000      0.0054436
    23.3000000      0.0059238
    23.5000000      0.0043998
    23.7000000      0.0032655
    23.9000000      0.0040365
    24.1000000      0.0049418
    24.3000000      0.0051619
    24.5000000      0.0044366
    24.7000000      0.0049376
    24.9000000      0.0052413
 &EndTable
 &EndPotential
 &Potential
 Name=NEG-NEG
Type=NB
Min=     0.0000000
Max=    25.0000000
NPoints=125
 AtomTypes=NEG,NEG
 &Table
     0.1000000  33757.8398438
     0.3000000  33505.9179688
     0.5000000  33253.9921875
     0.7000000  33002.0703125
     0.9000000  32750.1445312
     1.1000000  32498.2207031
     1.3000000  32246.2968750
     1.5000000  31994.3730469
     1.7000000  31742.4472656
     1.9000000  31490.5234375
     2.1000000  31238.5996094
     2.3000000  30986.6757812
     2.5000000  30734.7519531
     2.7000000  30482.8281250
     2.9000000  30230.9023438
     3.1000000  29978.9785156
     3.3000000  29727.0546875
     3.5000000     22.8337730
     3.7000000     12.9080407
     3.9000000      8.2054793
     4.1000000      5.9393221
     4.3000000     40.2843694
     4.5000000      5.2719010
     4.7000000     -3.2089308
     4.9000000     -5.1347400
     5.1000000     -5.4036964
     5.3000000     -3.9997196
     5.5000000     -0.6078767
     5.7000000      2.1630766
     5.9000000      3.0543021
     6.1000000      3.8743523
     6.3000000      4.2086318
     6.5000000      3.5849446
     6.7000000      2.5482537
     6.9000000      1.9757439
     7.1000000      1.6968077
     7.3000000      1.2243994
     7.5000000      0.8371442
     7.7000000      1.0197631
     7.9000000      1.8757089
     8.1000000      2.9781820
     8.3000000      3.3868299
     8.5000000      3.3472780
     8.7000000      3.0844053
     8.9000000      2.9805387
     9.1000000      2.9033282
     9.3000000      1.9919156
     9.5000000      0.9668278
     9.7000000      0.2914149
     9.9000000     -0.1119945
    10.1000000     -0.3569088
    10.3000000     -0.5505793
    10.5000000     -0.7294051
    10.7000000     -0.8450510
    10.9000000     -0.7931964
    11.1000000     -0.6265195
    11.3000000     -0.4542674
    11.5000000     -0.3226929
    11.7000000     -0.2264735
    11.9000000     -0.1937658
    12.1000000     -0.2305966
    12.3000000     -0.3211089
    12.5000000     -0.4169857
    12.7000000     -0.4512026
    12.9000000     -0.3390925
    13.1000000     -0.1136188
    13.3000000      0.1856426
    13.5000000      0.4650100
    13.7000000      0.6755048
    13.9000000      0.7876295
    14.1000000      0.8559598
    14.3000000      0.9298108
    14.5000000      1.0027911
    14.7000000      1.0970708
    14.9000000      1.1507154
    15.1000000      1.1881101
    15.3000000      1.2016387
    15.5000000      1.1954077
    15.7000000      1.1466321
    15.9000000      1.1230084
    16.1000000      1.1085352
    16.3000000      1.1054845
    16.5000000      1.0865893
    16.7000000      1.0469725
    16.9000000      0.9579522
    17.1000000      0.8636304
    17.3000000      0.7791081
    17.5000000      0.7289381
    17.7000000      0.6677517
    17.9000000      0.6253100
    18.1000000      0.6076083
    18.3000000      0.6209293
    18.5000000      0.6008495
    18.7000000      0.5334530
    18.9000000      0.4480727
    19.1000000      0.3983938
    19.3000000      0.3529295
    19.5000000      0.3247558
    19.7000000      0.2933401
    19.9000000      0.2715505
    20.1000000      0.2531876
    20.3000000      0.2815452
    20.5000000      0.2823994
    20.7000000      0.2877933
    20.9000000      0.3078932
    21.1000000      0.3216470
    21.3000000      0.3297029
    21.5000000      0.3148523
    21.7000000      0.2953621
    21.9000000      0.2411324
    22.1000000      0.1974877
    22.3000000      0.1752755
    22.5000000      0.1936385
    22.7000000      0.2078913
    22.9000000      0.2249194
    23.1000000      0.2061770
    23.3000000      0.1931702
    23.5000000      0.1778525
    23.7000000      0.1748644
    23.9000000      0.1630243
    24.1000000      0.1416796
    24.3000000      0.1387620
    24.5000000      0.1363237
    24.7000000      0.1081118
    24.9000000      0.1078860
 &EndTable
 &EndPotential
 &Potential
 Name=NEG-CO
Type=NB
Min=     0.0000000
Max=    25.0000000
NPoints=125
 AtomTypes=NEG,CO
 &Table
     0.1000000  33757.8398438
     0.3000000  33505.9179688
     0.5000000  33253.9921875
     0.7000000  33002.0703125
     0.9000000  32750.1445312
     1.1000000  32498.2207031
     1.3000000  32246.2968750
     1.5000000  31994.3730469
     1.7000000  31742.4472656
     1.9000000  31490.5234375
     2.1000000  31238.5996094
     2.3000000  30986.6757812
     2.5000000  30734.7519531
     2.7000000  30482.8281250
     2.9000000  30230.9023438
     3.1000000  29978.9785156
     3.3000000  29727.0546875
     3.5000000  29475.1308594
     3.7000000  29223.2070312
     3.9000000  28971.2812500
     4.1000000  28719.3574219
     4.3000000  28467.4335938
     4.5000000  28215.5097656
     4.7000000  27963.5859375
     4.9000000  27711.6601562
     5.1000000      6.5184187
     5.3000000      1.1138556
     5.5000000     -2.0484496
     5.7000000     -3.7857271
     5.9000000     -4.5870003
     6.1000000     -4.7678668
     6.3000000     -4.5881999
     6.5000000     -4.3658807
     6.7000000     -4.3884283
     6.9000000     -4.1849409
     7.1000000     -3.4349936
     7.3000000     -2.1777232
     7.5000000     -1.8225462
     7.7000000     -1.7920812
     7.9000000     -2.0078289
     8.1000000     -2.8649166
     8.3000000     -3.0474530
     8.5000000     -2.3048044
     8.7000000     -0.5695261
     8.9000000      0.0469284
     9.1000000      0.0418066
     9.3000000      0.2046947
     9.5000000      0.3540670
     9.7000000      0.4592725
     9.9000000      0.3396738
    10.1000000      0.0770234
    10.3000000     -0.2862799
    10.5000000     -0.5532496
    10.7000000     -0.6488074
    10.9000000     -0.5573284
    11.1000000     -0.4152612
    11.3000000     -0.3149315
    11.5000000     -0.1814317
    11.7000000      0.0232164
    11.9000000      0.2387880
    12.1000000      0.4031372
    12.3000000      0.4836984
    12.5000000      0.4670257
    12.7000000      0.4152221
    12.9000000      0.3856484
    13.1000000      0.3769947
    13.3000000      0.3776639
    13.5000000      0.4101804
    13.7000000      0.4204349
    13.9000000      0.4200444
    14.1000000      0.3687267
    14.3000000      0.3196964
    14.5000000      0.3179239
    14.7000000      0.3425719
    14.9000000      0.3496041
    15.1000000      0.3389762
    15.3000000      0.3556684
    15.5000000      0.3504868
    15.7000000      0.3427170
    15.9000000      0.3180954
    16.1000000      0.3251019
    16.3000000      0.2972348
    16.5000000      0.2694565
    16.7000000      0.2548752
    16.9000000      0.2367904
    17.1000000      0.2115481
    17.3000000      0.1985320
    17.5000000      0.1915835
    17.7000000      0.1712966
    17.9000000      0.1549781
    18.1000000      0.1482398
    18.3000000      0.1338369
    18.5000000      0.1321468
    18.7000000      0.1240087
    18.9000000      0.0980182
    19.1000000      0.0886407
    19.3000000      0.0892133
    19.5000000      0.0984835
    19.7000000      0.0960517
    19.9000000      0.0971542
    20.1000000      0.0812683
    20.3000000      0.0837078
    20.5000000      0.0902097
    20.7000000      0.0895594
    20.9000000      0.0669769
    21.1000000      0.0727378
    21.3000000      0.0734993
    21.5000000      0.0756710
    21.7000000      0.0716864
    21.9000000      0.0598421
    22.1000000      0.0541463
    22.3000000      0.0494201
    22.5000000      0.0461768
    22.7000000      0.0471794
    22.9000000      0.0419916
    23.1000000      0.0410962
    23.3000000      0.0338383
    23.5000000      0.0342127
    23.7000000      0.0313314
    23.9000000      0.0309589
    24.1000000      0.0247218
    24.3000000      0.0308008
    24.5000000      0.0243964
    24.7000000      0.0093632
    24.9000000      0.0110479
 &EndTable
 &EndPotential
 &Potential
 Name=NEG-NA
Type=NB
Min=     0.0000000
Max=    25.0000000
NPoints=125
 AtomTypes=NEG,NA
 &Table
     0.1000000  33757.8398438
     0.3000000  33505.9179688
     0.5000000  33253.9921875
     0.7000000  33002.0703125
     0.9000000  32750.1445312
     1.1000000  32498.2207031
     1.3000000  32246.2968750
     1.5000000  31994.3730469
     1.7000000  31742.4472656
     1.9000000  31490.5234375
     2.1000000  31238.5996094
     2.3000000  30986.6757812
     2.5000000  30734.7519531
     2.7000000  30482.8281250
     2.9000000  30230.9023438
     3.1000000     13.8091519
     3.3000000     10.8114740
     3.5000000      6.8128777
     3.7000000      3.7854144
     3.9000000      1.9192954
     4.1000000      0.7292180
     4.3000000     -0.0858494
     4.5000000     -0.6601131
     4.7000000     -2.0792083
     4.9000000     -2.9637901
     5.1000000     -2.8787034
     5.3000000     -1.9615949
     5.5000000     -1.1066123
     5.7000000     -0.8383807
     5.9000000     -0.3185935
     6.1000000     -1.3055156
     6.3000000     -2.5559698
     6.5000000     -2.5323804
     6.7000000     -1.4411384
     6.9000000      0.1976057
     7.1000000     -0.0043538
     7.3000000      0.1119656
     7.5000000      0.1529848
     7.7000000      0.2455851
     7.9000000      0.2907635
     8.1000000      0.3195449
     8.3000000      0.2348173
     8.5000000      0.1143856
     8.7000000      0.0519539
     8.9000000      0.0368837
     9.1000000      0.0423151
     9.3000000      0.0494484
     9.5000000      0.0490430
     9.7000000      0.0562755
     9.9000000      0.0741837
    10.1000000      0.1180697
    10.3000000      0.1434430
    10.5000000      0.1493960
    10.7000000      0.1511081
    10.9000000      0.1377016
    11.1000000      0.0855180
    11.3000000      0.0219792
    11.5000000      0.0135718
    11.7000000      0.0605013
    11.9000000      0.1064449
    12.1000000      0.1211134
    12.3000000      0.1277786
    12.5000000      0.1159384
    12.7000000      0.0924795
    12.9000000      0.0889386
    13.1000000      0.0825339
    13.3000000      0.0801107
    13.5000000      0.0725142
    13.7000000      0.0691383
    13.9000000      0.0706745
    14.1000000      0.0820609
    14.3000000      0.0778730
    14.5000000      0.0709421
    14.7000000      0.0737870
    14.9000000      0.0674533
    15.1000000      0.0700941
    15.3000000      0.0683790
    15.5000000      0.0647610
    15.7000000      0.0621059
    15.9000000      0.0662301
    16.1000000      0.0551852
    16.3000000      0.0475480
    16.5000000      0.0481505
    16.7000000      0.0486457
    16.9000000      0.0415119
    17.1000000      0.0337088
    17.3000000      0.0285883
    17.5000000      0.0326622
    17.7000000      0.0411316
    17.9000000      0.0433279
    18.1000000      0.0401316
    18.3000000      0.0255005
    18.5000000      0.0337548
    18.7000000      0.0374054
    18.9000000      0.0272701
    19.1000000      0.0142536
    19.3000000      0.0196422
    19.5000000      0.0185240
    19.7000000      0.0122239
    19.9000000      0.0168609
    20.1000000      0.0133458
    20.3000000      0.0111430
    20.5000000      0.0059801
    20.7000000      0.0157120
    20.9000000      0.0030900
    21.1000000      0.0089148
    21.3000000      0.0030671
    21.5000000      0.0113412
    21.7000000     -0.0009204
    21.9000000     -0.0044911
    22.1000000     -0.0062035
    22.3000000      0.0017873
    22.5000000     -0.0028714
    22.7000000     -0.0085902
    22.9000000     -0.0096566
    23.1000000     -0.0022611
    23.3000000     -0.0007411
    23.5000000      0.0007588
    23.7000000      0.0007504
    23.9000000      0.0079708
    24.1000000     -0.0029554
    24.3000000      0.0084511
    24.5000000      0.0103524
    24.7000000      0.0029088
    24.9000000      0.0182906
 &EndTable
 &EndPotential
 &Potential
 Name=NEG-K
Type=NB
Min=     0.0000000
Max=    25.0000000
NPoints=125
 AtomTypes=NEG,K
 &Table
     0.1000000  33757.8398438
     0.3000000  33505.9179688
     0.5000000  33253.9921875
     0.7000000  33002.0703125
     0.9000000  32750.1445312
     1.1000000  32498.2207031
     1.3000000  32246.2968750
     1.5000000  31994.3730469
     1.7000000  31742.4472656
     1.9000000  31490.5234375
     2.1000000  31238.5996094
     2.3000000  30986.6757812
     2.5000000  30734.7519531
     2.7000000  30482.8281250
     2.9000000  30230.9023438
     3.1000000  29978.9785156
     3.3000000     13.4790352
     3.5000000      8.7278746
     3.7000000      5.3316578
     3.9000000      3.0566364
     4.1000000      1.5619005
     4.3000000      0.6737309
     4.5000000      0.1374603
     4.7000000     -0.2255708
     4.9000000     -0.3269346
     5.1000000     -0.4021685
     5.3000000     -0.6600457
     5.5000000     -0.6765667
     5.7000000     -0.3271246
     5.9000000      0.1382222
     6.1000000      0.1746428
     6.3000000      0.1368686
     6.5000000     -0.0771722
     6.7000000     -0.3962538
     6.9000000     -0.4854761
     7.1000000     -0.3047566
     7.3000000     -0.0309466
     7.5000000      0.0696340
     7.7000000      0.0866359
     7.9000000      0.1620152
     8.1000000      0.2074617
     8.3000000      0.2364734
     8.5000000      0.2195167
     8.7000000      0.1871887
     8.9000000      0.1101597
     9.1000000      0.0514743
     9.3000000      0.0521667
     9.5000000      0.1087469
     9.7000000      0.1519546
     9.9000000      0.1664899
    10.1000000      0.1601181
    10.3000000      0.1788156
    10.5000000      0.1849539
    10.7000000      0.1738475
    10.9000000      0.1697495
    11.1000000      0.1632903
    11.3000000      0.1781322
    11.5000000      0.1672176
    11.7000000      0.1729291
    11.9000000      0.1614510
    12.1000000      0.1754802
    12.3000000      0.1794080
    12.5000000      0.1737231
    12.7000000      0.1611745
    12.9000000      0.1501096
    13.1000000      0.1446858
    13.3000000      0.1550976
    13.5000000      0.1650799
    13.7000000      0.1623067
    13.9000000      0.1454983
    14.1000000      0.1407235
    14.3000000      0.1355466
    14.5000000      0.1446293
    14.7000000      0.1452640
    14.9000000      0.1454844
    15.1000000      0.1265900
    15.3000000      0.1141394
    15.5000000      0.1073059
    15.7000000      0.1137143
    15.9000000      0.1105869
    16.1000000      0.0949139
    16.3000000      0.1003505
    16.5000000      0.0966105
    16.7000000      0.0932800
    16.9000000      0.0811899
    17.1000000      0.0827454
    17.3000000      0.0716416
    17.5000000      0.0786891
    17.7000000      0.0677565
    17.9000000      0.0664767
    18.1000000      0.0557666
    18.3000000      0.0678068
    18.5000000      0.0627234
    18.7000000      0.0583612
    18.9000000      0.0547352
    19.1000000      0.0635654
    19.3000000      0.0539464
    19.5000000      0.0573612
    19.7000000      0.0527664
    19.9000000      0.0522180
    20.1000000      0.0521148
    20.3000000      0.0547480
    20.5000000      0.0466583
    20.7000000      0.0500302
    20.9000000      0.0486549
    21.1000000      0.0503993
    21.3000000      0.0458460
    21.5000000      0.0362537
    21.7000000      0.0372380
    21.9000000      0.0418915
    22.1000000      0.0352112
    22.3000000      0.0252146
    22.5000000      0.0253529
    22.7000000      0.0283736
    22.9000000      0.0191509
    23.1000000      0.0174122
    23.3000000      0.0100442
    23.5000000      0.0134209
    23.7000000      0.0147907
    23.9000000      0.0190636
    24.1000000      0.0107713
    24.3000000      0.0126499
    24.5000000      0.0119507
    24.7000000      0.0087468
    24.9000000      0.0059618
 &EndTable
 &EndPotential
 &Potential
 Name=NEG-CL
Type=NB
Min=     0.0000000
Max=    25.0000000
NPoints=125
 AtomTypes=NEG,CL
 &Table
     0.1000000  33757.8398438
     0.3000000  33505.9179688
     0.5000000  33253.9921875
     0.7000000  33002.0703125
     0.9000000  32750.1445312
     1.1000000  32498.2207031
     1.3000000  32246.2968750
     1.5000000  31994.3730469
     1.7000000  31742.4472656
     1.9000000  31490.5234375
     2.1000000  31238.5996094
     2.3000000  30986.6757812
     2.5000000  30734.7519531
     2.7000000  30482.8281250
     2.9000000  30230.9023438
     3.1000000  29978.9785156
     3.3000000  29727.0546875
     3.5000000     11.3640442
     3.7000000      4.0033909
     3.9000000      1.3946162
     4.1000000      0.4789782
     4.3000000      0.6945288
     4.5000000      1.6627532
     4.7000000      2.4586501
     4.9000000      2.5448875
     5.1000000      2.2976574
     5.3000000      1.9914244
     5.5000000      1.6481616
     5.7000000      1.3581298
     5.9000000      1.0987851
     6.1000000      0.7667217
     6.3000000      0.3646736
     6.5000000      0.0479719
     6.7000000     -0.1361212
     6.9000000     -0.1938487
     7.1000000     -0.2136308
     7.3000000     -0.1965559
     7.5000000     -0.1819055
     7.7000000     -0.1594541
     7.9000000     -0.1669327
     8.1000000     -0.1927871
     8.3000000     -0.2234954
     8.5000000     -0.2516289
     8.7000000     -0.2718647
     8.9000000     -0.3014934
     9.1000000     -0.3100000
     9.3000000     -0.2990362
     9.5000000     -0.2564317
     9.7000000     -0.2295748
     9.9000000     -0.2072375
    10.1000000     -0.1816620
    10.3000000     -0.1569976
    10.5000000     -0.1400504
    10.7000000     -0.1337086
    10.9000000     -0.1291145
    11.1000000     -0.1317431
    11.3000000     -0.1317794
    11.5000000     -0.1337779
    11.7000000     -0.1404456
    11.9000000     -0.1476581
    12.1000000     -0.1416428
    12.3000000     -0.1189986
    12.5000000     -0.0952012
    12.7000000     -0.0722847
    12.9000000     -0.0635666
    13.1000000     -0.0577341
    13.3000000     -0.0541379
    13.5000000     -0.0506578
    13.7000000     -0.0481499
    13.9000000     -0.0436872
    14.1000000     -0.0402128
    14.3000000     -0.0399653
    14.5000000     -0.0374865
    14.7000000     -0.0324266
    14.9000000     -0.0341923
    15.1000000     -0.0371270
    15.3000000     -0.0378179
    15.5000000     -0.0390269
    15.7000000     -0.0412434
    15.9000000     -0.0376479
    16.1000000     -0.0353042
    16.3000000     -0.0358550
    16.5000000     -0.0363376
    16.7000000     -0.0333068
    16.9000000     -0.0325597
    17.1000000     -0.0322170
    17.3000000     -0.0305729
    17.5000000     -0.0304458
    17.7000000     -0.0301602
    17.9000000     -0.0325519
    18.1000000     -0.0297734
    18.3000000     -0.0318702
    18.5000000     -0.0338081
    18.7000000     -0.0361944
    18.9000000     -0.0329561
    19.1000000     -0.0342636
    19.3000000     -0.0340329
    19.5000000     -0.0339810
    19.7000000     -0.0293979
    19.9000000     -0.0290328
    20.1000000     -0.0271217
    20.3000000     -0.0266482
    20.5000000     -0.0263968
    20.7000000     -0.0248253
    20.9000000     -0.0240618
    21.1000000     -0.0226718
    21.3000000     -0.0231365
    21.5000000     -0.0197457
    21.7000000     -0.0167564
    21.9000000     -0.0166768
    22.1000000     -0.0144042
    22.3000000     -0.0145023
    22.5000000     -0.0137549
    22.7000000     -0.0116404
    22.9000000     -0.0092854
    23.1000000     -0.0106839
    23.3000000     -0.0099673
    23.5000000     -0.0056704
    23.7000000     -0.0042899
    23.9000000     -0.0041939
    24.1000000     -0.0019385
    24.3000000     -0.0008854
    24.5000000     -0.0018609
    24.7000000      0.0014688
    24.9000000      0.0017348
 &EndTable
 &EndPotential
 &Potential
 Name=CO-CO
Type=NB
Min=     0.0000000
Max=    25.0000000
NPoints=125
 AtomTypes=CO,CO
 &Table
     0.1000000  33757.8398438
     0.3000000  33505.9179688
     0.5000000  33253.9921875
     0.7000000  33002.0703125
     0.9000000  32750.1445312
     1.1000000  32498.2207031
     1.3000000  32246.2968750
     1.5000000  31994.3730469
     1.7000000  31742.4472656
     1.9000000  31490.5234375
     2.1000000  31238.5996094
     2.3000000  30986.6757812
     2.5000000  30734.7519531
     2.7000000  30482.8281250
     2.9000000  30230.9023438
     3.1000000  29978.9785156
     3.3000000  29727.0546875
     3.5000000  29475.1308594
     3.7000000  29223.2070312
     3.9000000  28971.2812500
     4.1000000  28719.3574219
     4.3000000  28467.4335938
     4.5000000  28215.5097656
     4.7000000  27963.5859375
     4.9000000  27711.6601562
     5.1000000  27459.7363281
     5.3000000  27207.8125000
     5.5000000  26955.8886719
     5.7000000  26703.9648438
     5.9000000  26452.0410156
     6.1000000  26200.1152344
     6.3000000  25948.1914063
     6.5000000  25696.2675781
     6.7000000  25444.3437500
     6.9000000     11.4896832
     7.1000000      3.2061436
     7.3000000      0.6213334
     7.5000000     -1.6463256
     7.7000000     -2.6370279
     7.9000000     -2.9831597
     8.1000000     -2.6955179
     8.3000000     -2.2785223
     8.5000000     -1.7206684
     8.7000000     -1.3820754
     8.9000000     -1.3014257
     9.1000000     -1.3596542
     9.3000000     -1.4511353
     9.5000000     -1.5905831
     9.7000000     -1.7358588
     9.9000000     -1.7742926
    10.1000000     -1.7336687
    10.3000000     -1.6690013
    10.5000000     -1.5919223
    10.7000000     -1.4653190
    10.9000000     -1.4054584
    11.1000000     -1.3787696
    11.3000000     -1.3912175
    11.5000000     -1.3889916
    11.7000000     -1.4108758
    11.9000000     -1.3598996
    12.1000000     -1.3019870
    12.3000000     -1.2283053
    12.5000000     -1.2061741
    12.7000000     -1.1590580
    12.9000000     -1.1127790
    13.1000000     -1.0402209
    13.3000000     -1.0146473
    13.5000000     -0.9905130
    13.7000000     -0.9740589
    13.9000000     -0.9479120
    14.1000000     -0.9507373
    14.3000000     -0.9319018
    14.5000000     -0.8989328
    14.7000000     -0.8624287
    14.9000000     -0.8332549
    15.1000000     -0.8018638
    15.3000000     -0.7846183
    15.5000000     -0.7635177
    15.7000000     -0.7520870
    15.9000000     -0.7264414
    16.1000000     -0.7236067
    16.3000000     -0.6968552
    16.5000000     -0.6775680
    16.7000000     -0.6536973
    16.9000000     -0.6422628
    17.1000000     -0.6196894
    17.3000000     -0.5971925
    17.5000000     -0.5688538
    17.7000000     -0.5599772
    17.9000000     -0.5371295
    18.1000000     -0.5357860
    18.3000000     -0.5180525
    18.5000000     -0.5154568
    18.7000000     -0.4936024
    18.9000000     -0.4941463
    19.1000000     -0.4643653
    19.3000000     -0.4500296
    19.5000000     -0.4378403
    19.7000000     -0.4323800
    19.9000000     -0.4098131
    20.1000000     -0.3954761
    20.3000000     -0.3853194
    20.5000000     -0.3772466
    20.7000000     -0.3752208
    20.9000000     -0.3559291
    21.1000000     -0.3355797
    21.3000000     -0.3268381
    21.5000000     -0.3102710
    21.7000000     -0.3018518
    21.9000000     -0.2887432
    22.1000000     -0.2876414
    22.3000000     -0.2687474
    22.5000000     -0.2506981
    22.7000000     -0.2328293
    22.9000000     -0.2346005
    23.1000000     -0.2230125
    23.3000000     -0.2001149
    23.5000000     -0.1900409
    23.7000000     -0.1895388
    23.9000000     -0.1867610
    24.1000000     -0.1787541
    24.3000000     -0.1721987
    24.5000000     -0.1640527
    24.7000000     -0.1583895
    24.9000000     -0.1345119
 &EndTable
 &EndPotential
 &Potential
 Name=CO-NA
Type=NB
Min=     0.0000000
Max=    25.0000000
NPoints=125
 AtomTypes=CO,NA
 &Table
     0.1000000  33757.8398438
     0.3000000  33505.9179688
     0.5000000  33253.9921875
     0.7000000  33002.0703125
     0.9000000  32750.1445312
     1.1000000  32498.2207031
     1.3000000  32246.2968750
     1.5000000  31994.3730469
     1.7000000  31742.4472656
     1.9000000  31490.5234375
     2.1000000  31238.5996094
     2.3000000  30986.6757812
     2.5000000  30734.7519531
     2.7000000  30482.8281250
     2.9000000  30230.9023438
     3.1000000  29978.9785156
     3.3000000  29727.0546875
     3.5000000  29475.1308594
     3.7000000  29223.2070312
     3.9000000  28971.2812500
     4.1000000  28719.3574219
     4.3000000  28467.4335938
     4.5000000  28215.5097656
     4.7000000  27963.5859375
     4.9000000     18.2541419
     5.1000000      7.5068486
     5.3000000      2.7522731
     5.5000000      0.5667495
     5.7000000     -0.4836382
     5.9000000     -0.8080452
     6.1000000     -0.7203895
     6.3000000     -0.5328388
     6.5000000     -0.3222529
     6.7000000     -0.2490270
     6.9000000     -0.2282049
     7.1000000     -0.3498243
     7.3000000     -0.4934361
     7.5000000     -0.7464782
     7.7000000     -0.9143778
     7.9000000     -0.9501907
     8.1000000     -0.8332267
     8.3000000     -0.6806782
     8.5000000     -0.5395070
     8.7000000     -0.4297196
     8.9000000     -0.3800735
     9.1000000     -0.3819657
     9.3000000     -0.4286455
     9.5000000     -0.4907869
     9.7000000     -0.5428064
     9.9000000     -0.5822830
    10.1000000     -0.5980680
    10.3000000     -0.5673568
    10.5000000     -0.5378761
    10.7000000     -0.4889356
    10.9000000     -0.4581958
    11.1000000     -0.4063385
    11.3000000     -0.3895041
    11.5000000     -0.3814637
    11.7000000     -0.3966595
    11.9000000     -0.4077449
    12.1000000     -0.4162293
    12.3000000     -0.4082482
    12.5000000     -0.3998717
    12.7000000     -0.3973668
    12.9000000     -0.3788904
    13.1000000     -0.3617382
    13.3000000     -0.3568587
    13.5000000     -0.3514080
    13.7000000     -0.3396073
    13.9000000     -0.3233302
    14.1000000     -0.3231111
    14.3000000     -0.3141486
    14.5000000     -0.3057702
    14.7000000     -0.2965924
    14.9000000     -0.2909944
    15.1000000     -0.2840019
    15.3000000     -0.2691231
    15.5000000     -0.2653821
    15.7000000     -0.2565328
    15.9000000     -0.2480954
    16.1000000     -0.2408551
    16.3000000     -0.2342236
    16.5000000     -0.2257897
    16.7000000     -0.2188815
    16.9000000     -0.2190741
    17.1000000     -0.2137217
    17.3000000     -0.2071696
    17.5000000     -0.2019343
    17.7000000     -0.1904829
    17.9000000     -0.1760911
    18.1000000     -0.1679866
    18.3000000     -0.1645800
    18.5000000     -0.1652115
    18.7000000     -0.1557816
    18.9000000     -0.1479275
    19.1000000     -0.1375368
    19.3000000     -0.1439296
    19.5000000     -0.1440540
    19.7000000     -0.1396935
    19.9000000     -0.1302618
    20.1000000     -0.1255110
    20.3000000     -0.1258696
    20.5000000     -0.1176567
    20.7000000     -0.1192076
    20.9000000     -0.1173136
    21.1000000     -0.1124141
    21.3000000     -0.1081492
    21.5000000     -0.1063765
    21.7000000     -0.0975667
    21.9000000     -0.0900689
    22.1000000     -0.0903129
    22.3000000     -0.0870426
    22.5000000     -0.0840251
    22.7000000     -0.0788401
    22.9000000     -0.0823297
    23.1000000     -0.0820234
    23.3000000     -0.0771122
    23.5000000     -0.0687702
    23.7000000     -0.0691030
    23.9000000     -0.0659360
    24.1000000     -0.0610926
    24.3000000     -0.0585358
    24.5000000     -0.0582410
    24.7000000     -0.0558209
    24.9000000     -0.0524948
 &EndTable
 &EndPotential
 &Potential
 Name=CO-K
Type=NB
Min=     0.0000000
Max=    25.0000000
NPoints=125
 AtomTypes=CO,K
 &Table
     0.1000000  33757.8398438
     0.3000000  33505.9179688
     0.5000000  33253.9921875
     0.7000000  33002.0703125
     0.9000000  32750.1445312
     1.1000000  32498.2207031
     1.3000000  32246.2968750
     1.5000000  31994.3730469
     1.7000000  31742.4472656
     1.9000000  31490.5234375
     2.1000000  31238.5996094
     2.3000000  30986.6757812
     2.5000000  30734.7519531
     2.7000000  30482.8281250
     2.9000000  30230.9023438
     3.1000000  29978.9785156
     3.3000000  29727.0546875
     3.5000000  29475.1308594
     3.7000000  29223.2070312
     3.9000000  28971.2812500
     4.1000000  28719.3574219
     4.3000000  28467.4335938
     4.5000000  28215.5097656
     4.7000000  27963.5859375
     4.9000000  27711.6601562
     5.1000000  27459.7363281
     5.3000000      7.0009597
     5.5000000      3.3140652
     5.7000000      0.7793064
     5.9000000     -0.5445087
     6.1000000     -1.1831859
     6.3000000     -1.2538303
     6.5000000     -1.0494378
     6.7000000     -0.7376516
     6.9000000     -0.4911744
     7.1000000     -0.3904117
     7.3000000     -0.4368193
     7.5000000     -0.5333954
     7.7000000     -0.6863313
     7.9000000     -0.8660221
     8.1000000     -0.9599937
     8.3000000     -0.9690497
     8.5000000     -0.9026363
     8.7000000     -0.7991974
     8.9000000     -0.6796094
     9.1000000     -0.5982842
     9.3000000     -0.5464643
     9.5000000     -0.5553451
     9.7000000     -0.5857588
     9.9000000     -0.6323694
    10.1000000     -0.6548671
    10.3000000     -0.6713738
    10.5000000     -0.6641946
    10.7000000     -0.6290033
    10.9000000     -0.5918457
    11.1000000     -0.5671091
    11.3000000     -0.5254865
    11.5000000     -0.4918696
    11.7000000     -0.4814721
    11.9000000     -0.4760431
    12.1000000     -0.4765578
    12.3000000     -0.4912856
    12.5000000     -0.4831770
    12.7000000     -0.4619208
    12.9000000     -0.4441984
    13.1000000     -0.4425446
    13.3000000     -0.4200852
    13.5000000     -0.4033866
    13.7000000     -0.4008098
    13.9000000     -0.3947448
    14.1000000     -0.3744533
    14.3000000     -0.3657061
    14.5000000     -0.3714318
    14.7000000     -0.3527918
    14.9000000     -0.3456062
    15.1000000     -0.3343151
    15.3000000     -0.3303287
    15.5000000     -0.3107878
    15.7000000     -0.3101867
    15.9000000     -0.2929618
    16.1000000     -0.2886010
    16.3000000     -0.2839688
    16.5000000     -0.2842035
    16.7000000     -0.2761316
    16.9000000     -0.2692081
    17.1000000     -0.2571373
    17.3000000     -0.2491197
    17.5000000     -0.2447472
    17.7000000     -0.2400423
    17.9000000     -0.2270838
    18.1000000     -0.2161888
    18.3000000     -0.2086997
    18.5000000     -0.2014566
    18.7000000     -0.1963216
    18.9000000     -0.1967314
    19.1000000     -0.1939380
    19.3000000     -0.1841634
    19.5000000     -0.1705930
    19.7000000     -0.1682616
    19.9000000     -0.1675675
    20.1000000     -0.1599215
    20.3000000     -0.1498319
    20.5000000     -0.1429153
    20.7000000     -0.1412936
    20.9000000     -0.1324829
    21.1000000     -0.1299396
    21.3000000     -0.1232895
    21.5000000     -0.1258971
    21.7000000     -0.1245705
    21.9000000     -0.1206804
    22.1000000     -0.1153362
    22.3000000     -0.1091036
    22.5000000     -0.1070972
    22.7000000     -0.1039221
    22.9000000     -0.1036934
    23.1000000     -0.0970445
    23.3000000     -0.0968720
    23.5000000     -0.0936534
    23.7000000     -0.0869131
    23.9000000     -0.0812929
    24.1000000     -0.0785194
    24.3000000     -0.0775681
    24.5000000     -0.0760709
    24.7000000     -0.0702337
    24.9000000     -0.0663380
 &EndTable
 &EndPotential
 &Potential
 Name=CO-CL
Type=NB
Min=     0.0000000
Max=    25.0000000
NPoints=125
 AtomTypes=CO,CL
 &Table
     0.1000000  33757.8398438
     0.3000000  33505.9179688
     0.5000000  33253.9921875
     0.7000000  33002.0703125
     0.9000000  32750.1445312
     1.1000000  32498.2207031
     1.3000000  32246.2968750
     1.5000000  31994.3730469
     1.7000000  31742.4472656
     1.9000000  31490.5234375
     2.1000000  31238.5996094
     2.3000000  30986.6757812
     2.5000000  30734.7519531
     2.7000000  30482.8281250
     2.9000000  30230.9023438
     3.1000000  29978.9785156
     3.3000000  29727.0546875
     3.5000000  29475.1308594
     3.7000000  29223.2070312
     3.9000000      8.2387115
     4.1000000      1.4452852
     4.3000000     -0.1389729
     4.5000000     -0.3307338
     4.7000000      1.8826837
     4.9000000      3.5946674
     5.1000000      4.2836798
     5.3000000      3.7809570
     5.5000000      3.1002039
     5.7000000      2.5597258
     5.9000000      1.9953833
     6.1000000      1.2471228
     6.3000000      0.5288543
     6.5000000      0.1058295
     6.7000000      0.0698228
     6.9000000      0.3345553
     7.1000000      0.7414407
     7.3000000      1.1597547
     7.5000000      1.4652261
     7.7000000      1.5343430
     7.9000000      1.3875988
     8.1000000      1.1590372
     8.3000000      0.9439793
     8.5000000      0.7751058
     8.7000000      0.6546489
     8.9000000      0.5915693
     9.1000000      0.5873697
     9.3000000      0.6282103
     9.5000000      0.6942738
     9.7000000      0.7507712
     9.9000000      0.7765679
    10.1000000      0.7633609
    10.3000000      0.7199611
    10.5000000      0.6637171
    10.7000000      0.6078698
    10.9000000      0.5610277
    11.1000000      0.5282842
    11.3000000      0.5070470
    11.5000000      0.5010435
    11.7000000      0.5004695
    11.9000000      0.5003936
    12.1000000      0.4886986
    12.3000000      0.4760940
    12.5000000      0.4623201
    12.7000000      0.4410201
    12.9000000      0.4223329
    13.1000000      0.4029270
    13.3000000      0.3883353
    13.5000000      0.3750406
    13.7000000      0.3636986
    13.9000000      0.3561052
    14.1000000      0.3455943
    14.3000000      0.3384391
    14.5000000      0.3276649
    14.7000000      0.3176831
    14.9000000      0.3072743
    15.1000000      0.2985680
    15.3000000      0.2879658
    15.5000000      0.2768190
    15.7000000      0.2694175
    15.9000000      0.2626934
    16.1000000      0.2544978
    16.3000000      0.2441753
    16.5000000      0.2350583
    16.7000000      0.2247498
    16.9000000      0.2196130
    17.1000000      0.2145431
    17.3000000      0.2086828
    17.5000000      0.1983923
    17.7000000      0.1916184
    17.9000000      0.1836684
    18.1000000      0.1767454
    18.3000000      0.1686273
    18.5000000      0.1645757
    18.7000000      0.1606050
    18.9000000      0.1529714
    19.1000000      0.1452486
    19.3000000      0.1408234
    19.5000000      0.1343054
    19.7000000      0.1277747
    19.9000000      0.1228525
    20.1000000      0.1203431
    20.3000000      0.1153389
    20.5000000      0.1120107
    20.7000000      0.1068651
    20.9000000      0.1001355
    21.1000000      0.0977021
    21.3000000      0.0930892
    21.5000000      0.0884727
    21.7000000      0.0853013
    21.9000000      0.0830158
    22.1000000      0.0769576
    22.3000000      0.0726369
    22.5000000      0.0714864
    22.7000000      0.0704123
    22.9000000      0.0670817
    23.1000000      0.0637361
    23.3000000      0.0598243
    23.5000000      0.0589694
    23.7000000      0.0548168
    23.9000000      0.0553181
    24.1000000      0.0511548
    24.3000000      0.0486716
    24.5000000      0.0449079
    24.7000000      0.0459118
    24.9000000      0.0438118
 &EndTable
 &EndPotential
 &Potential
 Name=NA-NA
Type=NB
Min=     0.0000000
Max=    25.0000000
NPoints=125
 AtomTypes=NA,NA
 &Table
     0.1000000  33757.8398438
     0.3000000  33505.9179688
     0.5000000  33253.9921875
     0.7000000  33002.0703125
     0.9000000  32750.1445312
     1.1000000  32498.2207031
     1.3000000  32246.2968750
     1.5000000  31994.3730469
     1.7000000  31742.4472656
     1.9000000  31490.5234375
     2.1000000  31238.5996094
     2.3000000  30986.6757812
     2.5000000  30734.7519531
     2.7000000  30482.8281250
     2.9000000     11.7090466
     3.1000000      4.5188752
     3.3000000      1.8568732
     3.5000000      0.5139398
     3.7000000      0.5701331
     3.9000000      1.2284590
     4.1000000      1.9144590
     4.3000000      2.0567335
     4.5000000      2.4499330
     4.7000000      2.7509670
     4.9000000      2.3567983
     5.1000000      1.4054299
     5.3000000      0.3124573
     5.5000000     -0.5098440
     5.7000000     -1.0531231
     5.9000000     -1.2920147
     6.1000000     -1.2595093
     6.3000000     -1.0167910
     6.5000000     -0.6660754
     6.7000000     -0.2738278
     6.9000000      0.0094881
     7.1000000      0.1323242
     7.3000000      0.0916011
     7.5000000     -0.0230362
     7.7000000     -0.1776954
     7.9000000     -0.3133690
     8.1000000     -0.3656952
     8.3000000     -0.3876177
     8.5000000     -0.3394416
     8.7000000     -0.2992306
     8.9000000     -0.2375307
     9.1000000     -0.2034712
     9.3000000     -0.1732707
     9.5000000     -0.1564122
     9.7000000     -0.1651210
     9.9000000     -0.1823494
    10.1000000     -0.1956027
    10.3000000     -0.2011815
    10.5000000     -0.1835518
    10.7000000     -0.1538110
    10.9000000     -0.1462994
    11.1000000     -0.1491148
    11.3000000     -0.1434934
    11.5000000     -0.1311309
    11.7000000     -0.1294988
    11.9000000     -0.1314512
    12.1000000     -0.1454293
    12.3000000     -0.1578468
    12.5000000     -0.1565065
    12.7000000     -0.1543961
    12.9000000     -0.1490836
    13.1000000     -0.1481342
    13.3000000     -0.1324993
    13.5000000     -0.1287646
    13.7000000     -0.1133007
    13.9000000     -0.1112222
    14.1000000     -0.0973720
    14.3000000     -0.1060525
    14.5000000     -0.1144560
    14.7000000     -0.1161978
    14.9000000     -0.1142687
    15.1000000     -0.1079650
    15.3000000     -0.1056622
    15.5000000     -0.0961931
    15.7000000     -0.0980118
    15.9000000     -0.0983469
    16.1000000     -0.0903854
    16.3000000     -0.0835507
    16.5000000     -0.0774502
    16.7000000     -0.0821664
    16.9000000     -0.0829907
    17.1000000     -0.0777262
    17.3000000     -0.0649099
    17.5000000     -0.0668132
    17.7000000     -0.0722123
    17.9000000     -0.0716944
    18.1000000     -0.0633050
    18.3000000     -0.0558879
    18.5000000     -0.0586935
    18.7000000     -0.0581605
    18.9000000     -0.0559749
    19.1000000     -0.0506817
    19.3000000     -0.0481902
    19.5000000     -0.0386581
    19.7000000     -0.0415025
    19.9000000     -0.0375554
    20.1000000     -0.0347388
    20.3000000     -0.0335151
    20.5000000     -0.0351770
    20.7000000     -0.0304886
    20.9000000     -0.0261816
    21.1000000     -0.0200735
    21.3000000     -0.0184615
    21.5000000     -0.0273327
    21.7000000     -0.0266275
    21.9000000     -0.0217731
    22.1000000     -0.0166244
    22.3000000     -0.0181814
    22.5000000     -0.0160199
    22.7000000     -0.0174893
    22.9000000     -0.0178843
    23.1000000     -0.0204516
    23.3000000     -0.0161134
    23.5000000     -0.0186055
    23.7000000     -0.0121845
    23.9000000     -0.0134685
    24.1000000     -0.0086379
    24.3000000     -0.0086386
    24.5000000     -0.0086521
    24.7000000     -0.0143154
    24.9000000     -0.0075091
 &EndTable
 &EndPotential
 &Potential
 Name=NA-K
Type=NB
Min=     0.0000000
Max=    25.0000000
NPoints=125
 AtomTypes=NA,K
 &Table
     0.1000000  33757.8398438
     0.3000000  33505.9179688
     0.5000000  33253.9921875
     0.7000000  33002.0703125
     0.9000000  32750.1445312
     1.1000000  32498.2207031
     1.3000000  32246.2968750
     1.5000000  31994.3730469
     1.7000000  31742.4472656
     1.9000000  31490.5234375
     2.1000000  31238.5996094
     2.3000000  30986.6757812
     2.5000000  30734.7519531
     2.7000000  30482.8281250
     2.9000000  30230.9023438
     3.1000000  29978.9785156
     3.3000000      3.3399876
     3.5000000     -0.0018123
     3.7000000     -1.8330393
     3.9000000     -2.3821140
     4.1000000     -2.0731136
     4.3000000     -1.2821217
     4.5000000     -0.4237532
     4.7000000      0.1809316
     4.9000000      0.6031174
     5.1000000      0.8536223
     5.3000000      0.7678426
     5.5000000      0.3473331
     5.7000000     -0.1386238
     5.9000000     -0.5516477
     6.1000000     -0.8215288
     6.3000000     -0.9459123
     6.5000000     -0.9034519
     6.7000000     -0.7085980
     6.9000000     -0.4548396
     7.1000000     -0.2240807
     7.3000000     -0.0822358
     7.5000000     -0.0223155
     7.7000000     -0.0714678
     7.9000000     -0.1524995
     8.1000000     -0.2431830
     8.3000000     -0.3037982
     8.5000000     -0.3458337
     8.7000000     -0.3225326
     8.9000000     -0.3091058
     9.1000000     -0.2620550
     9.3000000     -0.2239767
     9.5000000     -0.1617118
     9.7000000     -0.1561860
     9.9000000     -0.1514625
    10.1000000     -0.1720129
    10.3000000     -0.1843870
    10.5000000     -0.2065135
    10.7000000     -0.2127354
    10.9000000     -0.2034505
    11.1000000     -0.1834876
    11.3000000     -0.1696272
    11.5000000     -0.1573929
    11.7000000     -0.1474558
    11.9000000     -0.1459681
    12.1000000     -0.1533518
    12.3000000     -0.1501104
    12.5000000     -0.1444727
    12.7000000     -0.1485620
    12.9000000     -0.1492311
    13.1000000     -0.1444764
    13.3000000     -0.1406245
    13.5000000     -0.1341066
    13.7000000     -0.1283257
    13.9000000     -0.1234841
    14.1000000     -0.1155524
    14.3000000     -0.1044414
    14.5000000     -0.1080860
    14.7000000     -0.1021327
    14.9000000     -0.1039264
    15.1000000     -0.1035821
    15.3000000     -0.1099364
    15.5000000     -0.1009169
    15.7000000     -0.0990241
    15.9000000     -0.0950903
    16.1000000     -0.0920843
    16.3000000     -0.0859931
    16.5000000     -0.0768542
    16.7000000     -0.0831533
    16.9000000     -0.0805372
    17.1000000     -0.0807308
    17.3000000     -0.0728209
    17.5000000     -0.0734973
    17.7000000     -0.0695919
    17.9000000     -0.0700234
    18.1000000     -0.0671486
    18.3000000     -0.0676897
    18.5000000     -0.0659337
    18.7000000     -0.0655906
    18.9000000     -0.0593811
    19.1000000     -0.0587199
    19.3000000     -0.0570149
    19.5000000     -0.0608241
    19.7000000     -0.0562442
    19.9000000     -0.0568859
    20.1000000     -0.0562580
    20.3000000     -0.0538349
    20.5000000     -0.0490680
    20.7000000     -0.0430164
    20.9000000     -0.0460107
    21.1000000     -0.0453235
    21.3000000     -0.0484928
    21.5000000     -0.0431357
    21.7000000     -0.0398453
    21.9000000     -0.0373777
    22.1000000     -0.0413557
    22.3000000     -0.0445762
    22.5000000     -0.0408278
    22.7000000     -0.0378575
    22.9000000     -0.0374609
    23.1000000     -0.0364252
    23.3000000     -0.0357776
    23.5000000     -0.0343476
    23.7000000     -0.0308253
    23.9000000     -0.0255765
    24.1000000     -0.0275677
    24.3000000     -0.0288196
    24.5000000     -0.0285889
    24.7000000     -0.0245607
    24.9000000     -0.0229793
 &EndTable
 &EndPotential
 &Potential
 Name=NA-CL
Type=NB
Min=     0.0000000
Max=    25.0000000
NPoints=125
 AtomTypes=NA,CL
 &Table
     0.1000000  33757.8398438
     0.3000000  33505.9179688
     0.5000000  33253.9921875
     0.7000000  33002.0703125
     0.9000000  32750.1445312
     1.1000000  32498.2207031
     1.3000000  32246.2968750
     1.5000000  31994.3730469
     1.7000000  31742.4472656
     1.9000000  31490.5234375
     2.1000000  31238.5996094
     2.3000000      3.8460547
     2.5000000      0.5357418
     2.7000000     -0.1838572
     2.9000000      0.1245829
     3.1000000     40.7615495
     3.3000000     32.6447887
     3.5000000     10.6189916
     3.7000000     10.3560433
     3.9000000      6.8472044
     4.1000000      3.6539636
     4.3000000      1.5005805
     4.5000000      0.3085009
     4.7000000     -0.3395393
     4.9000000     -0.7540234
     5.1000000     -0.8957943
     5.3000000     -0.5050905
     5.5000000      0.4145726
     5.7000000      1.3583388
     5.9000000      1.6328989
     6.1000000      1.3690952
     6.3000000      0.9798527
     6.5000000      0.6281160
     6.7000000      0.3536142
     6.9000000      0.1658829
     7.1000000      0.0609565
     7.3000000      0.0290706
     7.5000000      0.0776071
     7.7000000      0.1878823
     7.9000000      0.3255899
     8.1000000      0.4106477
     8.3000000      0.4323611
     8.5000000      0.3914917
     8.7000000      0.3316346
     8.9000000      0.2708762
     9.1000000      0.2318822
     9.3000000      0.2013480
     9.5000000      0.1906926
     9.7000000      0.1911262
     9.9000000      0.2065184
    10.1000000      0.2163278
    10.3000000      0.2248346
    10.5000000      0.2230595
    10.7000000      0.2170322
    10.9000000      0.2055457
    11.1000000      0.1881979
    11.3000000      0.1782923
    11.5000000      0.1685844
    11.7000000      0.1620695
    11.9000000      0.1529496
    12.1000000      0.1502930
    12.3000000      0.1477755
    12.5000000      0.1454770
    12.7000000      0.1462683
    12.9000000      0.1392394
    13.1000000      0.1359147
    13.3000000      0.1328750
    13.5000000      0.1304849
    13.7000000      0.1214724
    13.9000000      0.1183297
    14.1000000      0.1144363
    14.3000000      0.1125787
    14.5000000      0.1058405
    14.7000000      0.1040408
    14.9000000      0.0995110
    15.1000000      0.0995945
    15.3000000      0.0958031
    15.5000000      0.0948070
    15.7000000      0.0897657
    15.9000000      0.0895099
    16.1000000      0.0849454
    16.3000000      0.0816132
    16.5000000      0.0768512
    16.7000000      0.0771123
    16.9000000      0.0744340
    17.1000000      0.0723617
    17.3000000      0.0701842
    17.5000000      0.0708554
    17.7000000      0.0675486
    17.9000000      0.0656018
    18.1000000      0.0647050
    18.3000000      0.0627505
    18.5000000      0.0601453
    18.7000000      0.0585664
    18.9000000      0.0576499
    19.1000000      0.0551017
    19.3000000      0.0524234
    19.5000000      0.0512650
    19.7000000      0.0500049
    19.9000000      0.0504767
    20.1000000      0.0480342
    20.3000000      0.0444497
    20.5000000      0.0420319
    20.7000000      0.0414887
    20.9000000      0.0418169
    21.1000000      0.0397064
    21.3000000      0.0361489
    21.5000000      0.0340149
    21.7000000      0.0324665
    21.9000000      0.0326156
    22.1000000      0.0314585
    22.3000000      0.0317123
    22.5000000      0.0297030
    22.7000000      0.0286055
    22.9000000      0.0274154
    23.1000000      0.0270823
    23.3000000      0.0255592
    23.5000000      0.0249018
    23.7000000      0.0240322
    23.9000000      0.0231003
    24.1000000      0.0222025
    24.3000000      0.0209112
    24.5000000      0.0195381
    24.7000000      0.0193437
    24.9000000      0.0187377
 &EndTable
 &EndPotential
 &Potential
 Name=K-K
Type=NB
Min=     0.0000000
Max=    25.0000000
NPoints=125
 AtomTypes=K,K
 &Table
     0.1000000  33757.8398438
     0.3000000  33505.9179688
     0.5000000  33253.9921875
     0.7000000  33002.0703125
     0.9000000  32750.1445312
     1.1000000  32498.2207031
     1.3000000  32246.2968750
     1.5000000  31994.3730469
     1.7000000  31742.4472656
     1.9000000  31490.5234375
     2.1000000  31238.5996094
     2.3000000  30986.6757812
     2.5000000  30734.7519531
     2.7000000  30482.8281250
     2.9000000  30230.9023438
     3.1000000  29978.9785156
     3.3000000  29727.0546875
     3.5000000      4.7941295
     3.7000000      0.9580291
     3.9000000     -1.4614426
     4.1000000     -2.4960647
     4.3000000     -2.7399644
     4.5000000     -2.3165817
     4.7000000     -1.6294218
     4.9000000     -0.8758383
     5.1000000     -0.3068792
     5.3000000      0.1645431
     5.5000000      0.3729996
     5.7000000      0.2893323
     5.9000000      0.0692187
     6.1000000     -0.2302536
     6.3000000     -0.5180224
     6.5000000     -0.6947058
     6.7000000     -0.7361888
     6.9000000     -0.6645469
     7.1000000     -0.5167557
     7.3000000     -0.3235676
     7.5000000     -0.1668544
     7.7000000     -0.0716315
     7.9000000     -0.0356690
     8.1000000     -0.1049201
     8.3000000     -0.1783767
     8.5000000     -0.2348597
     8.7000000     -0.2455902
     8.9000000     -0.2794531
     9.1000000     -0.2807374
     9.3000000     -0.2544764
     9.5000000     -0.1995928
     9.7000000     -0.1643845
     9.9000000     -0.1378318
    10.1000000     -0.1223926
    10.3000000     -0.1275586
    10.5000000     -0.1264296
    10.7000000     -0.1319013
    10.9000000     -0.1453477
    11.1000000     -0.1647497
    11.3000000     -0.1527374
    11.5000000     -0.1424039
    11.7000000     -0.1380405
    11.9000000     -0.1253176
    12.1000000     -0.1111547
    12.3000000     -0.1004791
    12.5000000     -0.0958674
    12.7000000     -0.0994362
    12.9000000     -0.1002106
    13.1000000     -0.1092682
    13.3000000     -0.1066452
    13.5000000     -0.1114829
    13.7000000     -0.0986402
    13.9000000     -0.0866763
    14.1000000     -0.0754146
    14.3000000     -0.0742314
    14.5000000     -0.0737978
    14.7000000     -0.0684720
    14.9000000     -0.0658246
    15.1000000     -0.0660706
    15.3000000     -0.0608982
    15.5000000     -0.0603027
    15.7000000     -0.0613914
    15.9000000     -0.0632400
    16.1000000     -0.0539014
    16.3000000     -0.0538158
    16.5000000     -0.0505711
    16.7000000     -0.0502392
    16.9000000     -0.0439293
    17.1000000     -0.0446409
    17.3000000     -0.0454885
    17.5000000     -0.0501343
    17.7000000     -0.0445948
    17.9000000     -0.0383233
    18.1000000     -0.0391847
    18.3000000     -0.0457654
    18.5000000     -0.0437941
    18.7000000     -0.0370401
    18.9000000     -0.0354097
    19.1000000     -0.0418172
    19.3000000     -0.0408856
    19.5000000     -0.0394851
    19.7000000     -0.0337591
    19.9000000     -0.0292751
    20.1000000     -0.0220594
    20.3000000     -0.0258909
    20.5000000     -0.0320067
    20.7000000     -0.0381429
    20.9000000     -0.0319984
    21.1000000     -0.0229069
    21.3000000     -0.0194239
    21.5000000     -0.0192590
    21.7000000     -0.0211155
    21.9000000     -0.0232809
    22.1000000     -0.0196791
    22.3000000     -0.0150570
    22.5000000     -0.0125163
    22.7000000     -0.0119391
    22.9000000     -0.0103025
    23.1000000     -0.0087431
    23.3000000     -0.0047988
    23.5000000      0.0007090
    23.7000000      0.0047281
    23.9000000     -0.0011903
    24.1000000     -0.0003993
    24.3000000     -0.0037439
    24.5000000      0.0022611
    24.7000000      0.0130582
    24.9000000      0.0053843
 &EndTable
 &EndPotential
 &Potential
 Name=K-CL
Type=NB
Min=     0.0000000
Max=    25.0000000
NPoints=125
 AtomTypes=K,CL
 &Table
     0.1000000  33757.8398438
     0.3000000  33505.9179688
     0.5000000  33253.9921875
     0.7000000  33002.0703125
     0.9000000  32750.1445312
     1.1000000  32498.2207031
     1.3000000  32246.2968750
     1.5000000  31994.3730469
     1.7000000  31742.4472656
     1.9000000  31490.5234375
     2.1000000  31238.5996094
     2.3000000  30986.6757812
     2.5000000  30734.7519531
     2.7000000      1.7737199
     2.9000000     -0.9797272
     3.1000000     -1.9351006
     3.3000000     -0.7202918
     3.5000000      4.3122171
     3.7000000      5.7614208
     3.9000000      5.5088608
     4.1000000      4.6873516
     4.3000000      3.3549493
     4.5000000      1.9349145
     4.7000000      0.7793000
     4.9000000      0.0425599
     5.1000000     -0.3258641
     5.3000000     -0.4872112
     5.5000000     -0.4794276
     5.7000000     -0.2028857
     5.9000000      0.3634683
     6.1000000      0.9339117
     6.3000000      1.1547166
     6.5000000      1.0212814
     6.7000000      0.7702367
     6.9000000      0.5224059
     7.1000000      0.3307463
     7.3000000      0.1950065
     7.5000000      0.1245063
     7.7000000      0.1154728
     7.9000000      0.1584060
     8.1000000      0.2302274
     8.3000000      0.3041839
     8.5000000      0.3499542
     8.7000000      0.3559993
     8.9000000      0.3339374
     9.1000000      0.2938383
     9.3000000      0.2526873
     9.5000000      0.2211937
     9.7000000      0.1992701
     9.9000000      0.1907540
    10.1000000      0.1893163
    10.3000000      0.1912695
    10.5000000      0.1943492
    10.7000000      0.1953245
    10.9000000      0.1953805
    11.1000000      0.1887284
    11.3000000      0.1819650
    11.5000000      0.1726855
    11.7000000      0.1636386
    11.9000000      0.1587079
    12.1000000      0.1509551
    12.3000000      0.1468332
    12.5000000      0.1393075
    12.7000000      0.1376664
    12.9000000      0.1329109
    13.1000000      0.1312912
    13.3000000      0.1278305
    13.5000000      0.1238353
    13.7000000      0.1198590
    13.9000000      0.1171230
    14.1000000      0.1141384
    14.3000000      0.1092554
    14.5000000      0.1037455
    14.7000000      0.1002128
    14.9000000      0.0951783
    15.1000000      0.0939223
    15.3000000      0.0917290
    15.5000000      0.0887410
    15.7000000      0.0863037
    15.9000000      0.0844270
    16.1000000      0.0818549
    16.3000000      0.0784671
    16.5000000      0.0742487
    16.7000000      0.0725659
    16.9000000      0.0684474
    17.1000000      0.0689893
    17.3000000      0.0653065
    17.5000000      0.0609826
    17.7000000      0.0564316
    17.9000000      0.0568249
    18.1000000      0.0558472
    18.3000000      0.0542117
    18.5000000      0.0504028
    18.7000000      0.0484026
    18.9000000      0.0461379
    19.1000000      0.0445461
    19.3000000      0.0429505
    19.5000000      0.0414006
    19.7000000      0.0404373
    19.9000000      0.0383509
    20.1000000      0.0365953
    20.3000000      0.0336534
    20.5000000      0.0333122
    20.7000000      0.0317976
    20.9000000      0.0303580
    21.1000000      0.0283117
    21.3000000      0.0297179
    21.5000000      0.0293005
    21.7000000      0.0251372
    21.9000000      0.0224519
    22.1000000      0.0233480
    22.3000000      0.0219589
    22.5000000      0.0182459
    22.7000000      0.0182393
    22.9000000      0.0189109
    23.1000000      0.0167041
    23.3000000      0.0140661
    23.5000000      0.0145135
    23.7000000      0.0134080
    23.9000000      0.0121001
    24.1000000      0.0095915
    24.3000000      0.0107850
    24.5000000      0.0111271
    24.7000000      0.0104701
    24.9000000      0.0063930
 &EndTable
 &EndPotential
 &Potential
 Name=CL-CL
Type=NB
Min=     0.0000000
Max=    25.0000000
NPoints=125
 AtomTypes=CL,CL
 &Table
     0.1000000  33757.8398438
     0.3000000  33505.9179688
     0.5000000  33253.9921875
     0.7000000  33002.0703125
     0.9000000  32750.1445312
     1.1000000  32498.2207031
     1.3000000  32246.2968750
     1.5000000  31994.3730469
     1.7000000  31742.4472656
     1.9000000  31490.5234375
     2.1000000  31238.5996094
     2.3000000  30986.6757812
     2.5000000  30734.7519531
     2.7000000  30482.8281250
     2.9000000  30230.9023438
     3.1000000  29978.9785156
     3.3000000  29727.0546875
     3.5000000  29475.1308594
     3.7000000  29223.2070312
     3.9000000     15.1864496
     4.1000000      4.5454279
     4.3000000      0.7761814
     4.5000000     -1.4633307
     4.7000000     -2.5461749
     4.9000000     -2.7414313
     5.1000000     -2.2761244
     5.3000000     -1.4421907
     5.5000000     -0.5649246
     5.7000000      0.1726923
     5.9000000      0.6768157
     6.1000000      0.8257170
     6.3000000      0.6433371
     6.5000000      0.2583354
     6.7000000     -0.1682391
     6.9000000     -0.5234090
     7.1000000     -0.7370479
     7.3000000     -0.8106614
     7.5000000     -0.7462027
     7.7000000     -0.5786494
     7.9000000     -0.3496233
     8.1000000     -0.1425367
     8.3000000     -0.0459114
     8.5000000     -0.0580479
     8.7000000     -0.1181748
     8.9000000     -0.1833303
     9.1000000     -0.2539361
     9.3000000     -0.3115512
     9.5000000     -0.3390191
     9.7000000     -0.3355905
     9.9000000     -0.3061333
    10.1000000     -0.2611278
    10.3000000     -0.2153709
    10.5000000     -0.1775683
    10.7000000     -0.1581858
    10.9000000     -0.1535193
    11.1000000     -0.1608529
    11.3000000     -0.1713757
    11.5000000     -0.1850552
    11.7000000     -0.1935915
    11.9000000     -0.1924956
    12.1000000     -0.1836147
    12.3000000     -0.1711776
    12.5000000     -0.1580458
    12.7000000     -0.1442923
    12.9000000     -0.1361772
    13.1000000     -0.1292461
    13.3000000     -0.1261325
    13.5000000     -0.1253932
    13.7000000     -0.1272767
    13.9000000     -0.1246823
    14.1000000     -0.1238467
    14.3000000     -0.1209099
    14.5000000     -0.1171985
    14.7000000     -0.1111615
    14.9000000     -0.1062303
    15.1000000     -0.1014836
    15.3000000     -0.0961058
    15.5000000     -0.0943644
    15.7000000     -0.0918915
    15.9000000     -0.0910042
    16.1000000     -0.0875251
    16.3000000     -0.0859981
    16.5000000     -0.0829641
    16.7000000     -0.0815374
    16.9000000     -0.0772824
    17.1000000     -0.0729054
    17.3000000     -0.0712087
    17.5000000     -0.0695211
    17.7000000     -0.0671724
    17.9000000     -0.0642237
    18.1000000     -0.0628318
    18.3000000     -0.0590604
    18.5000000     -0.0578378
    18.7000000     -0.0561241
    18.9000000     -0.0537361
    19.1000000     -0.0526029
    19.3000000     -0.0499383
    19.5000000     -0.0482717
    19.7000000     -0.0462772
    19.9000000     -0.0456766
    20.1000000     -0.0438730
    20.3000000     -0.0429109
    20.5000000     -0.0409981
    20.7000000     -0.0394027
    20.9000000     -0.0377577
    21.1000000     -0.0351530
    21.3000000     -0.0336149
    21.5000000     -0.0322644
    21.7000000     -0.0320422
    21.9000000     -0.0306760
    22.1000000     -0.0289350
    22.3000000     -0.0282569
    22.5000000     -0.0279105
    22.7000000     -0.0258730
    22.9000000     -0.0243781
    23.1000000     -0.0228275
    23.3000000     -0.0222608
    23.5000000     -0.0208659
    23.7000000     -0.0207164
    23.9000000     -0.0188895
    24.1000000     -0.0181314
    24.3000000     -0.0175223
    24.5000000     -0.0170696
    24.7000000     -0.0146205
    24.9000000     -0.0145956
 &EndTable
 &EndPotential
 &Potential
 Name=frgm_1.CG:1
 Type=B
 MolType=frgm_1.CG
BondNumber=1
Min=     3.6200000
Max=     3.9000000
NPoints=14
NPairs=7
Pairs=   1-   2,    2-   3,    3-   4,    4-   5,    5-   6,    6-   7,    7-   8
 
 &Table
     3.6300000    23.2492836
     3.6500000    16.9476508
     3.6700000    11.9055067
     3.6900000     7.9305538
     3.7100000     4.7633885
     3.7300000     2.4122865
     3.7500000     0.8335405
     3.7700000     0.0311486
     3.7900000     0.0000000
     3.8100000     0.7744502
     3.8300000     2.4198853
     3.8500000     5.0964672
     3.8700000     9.0485576
     3.8900000    17.1576049
 &EndTable
 &EndPotential
 &Potential
 Name=frgm_1.CG:2
 Type=A
 MolType=frgm_1.CG
BondNumber=2
 SameAsBond=frgm_3.CG:4
Min=    75.0000000
Max=   161.0000000
NPoints=86
NTriplets=6
Triplets=   1-   2-   3,    2-   3-   4,    3-   4-   5,    4-   5-   6,    5-   6-   7,    6-   7-   8
 
 &Table
    75.5000000    25.8362818
    76.5000000    23.0257415
    77.5000000    20.5498765
    78.5000000    18.4352646
    79.5000000    16.3019353
    80.5000000    14.2836046
    81.5000000    12.3449061
    82.5000000    10.4418656
    83.5000000     8.6081523
    84.5000000     6.8281869
    85.5000000     5.1572424
    86.5000000     3.6528749
    87.5000000     2.3812014
    88.5000000     1.3744578
    89.5000000     0.6474815
    90.5000000     0.1970291
    91.5000000     0.0000000
    92.5000000     0.0182954
    93.5000000     0.2062788
    94.5000000     0.5156564
    95.5000000     0.9013534
    96.5000000     1.3337360
    97.5000000     1.7942113
    98.5000000     2.2761621
    99.5000000     2.7783025
   100.5000000     3.3021964
   101.5000000     3.8445419
   102.5000000     4.3968091
   103.5000000     4.9431581
   104.5000000     5.4515415
   105.5000000     5.9020374
   106.5000000     6.2547237
   107.5000000     6.4885097
   108.5000000     6.5892009
   109.5000000     6.5691940
   110.5000000     6.4471992
   111.5000000     6.2541728
   112.5000000     6.0186030
   113.5000000     5.7569058
   114.5000000     5.4893624
   115.5000000     5.2315163
   116.5000000     4.9992098
   117.5000000     4.7961753
   118.5000000     4.6282682
   119.5000000     4.4965724
   120.5000000     4.4007854
   121.5000000     4.3437072
   122.5000000     4.3193752
   123.5000000     4.3259532
   124.5000000     4.3547965
   125.5000000     4.4030539
   126.5000000     4.4581086
   127.5000000     4.5230864
   128.5000000     4.5834700
   129.5000000     4.6307269
   130.5000000     4.6634824
   131.5000000     4.6819032
   132.5000000     4.6933691
   133.5000000     4.6893127
   134.5000000     4.6847661
   135.5000000     4.6893973
   136.5000000     4.7146473
   137.5000000     4.7641240
   138.5000000     4.8463344
   139.5000000     4.9704509
   140.5000000     5.1437495
   141.5000000     5.3685803
   142.5000000     5.6451860
   143.5000000     5.9857169
   144.5000000     6.3888779
   145.5000000     6.8661995
   146.5000000     7.4143483
   147.5000000     8.0306287
   148.5000000     8.7130939
   149.5000000     9.4732509
   150.5000000    10.3295958
   151.5000000    11.2633382
   152.5000000    12.2675790
   153.5000000    13.3786653
   154.5000000    14.5751008
   155.5000000    15.8666162
   156.5000000    17.2573333
   157.5000000    18.8696156
   158.5000000    20.0375642
   159.5000000    21.7548160
   160.5000000    23.3324484
 &EndTable
 &EndPotential
 &Potential
 Name=frgm_2.CG:1
 Type=B
 MolType=frgm_2.CG
BondNumber=1
 SameAsBond=frgm_1.CG:1
Min=     3.6200000
Max=     3.9000000
NPoints=14
NPairs=7
Pairs=   1-   2,    2-   3,    3-   4,    4-   5,    5-   6,    6-   7,    7-   8
 
 &Table
     3.6300000    23.2492836
     3.6500000    16.9476508
     3.6700000    11.9055067
     3.6900000     7.9305538
     3.7100000     4.7633885
     3.7300000     2.4122865
     3.7500000     0.8335405
     3.7700000     0.0311486
     3.7900000     0.0000000
     3.8100000     0.7744502
     3.8300000     2.4198853
     3.8500000     5.0964672
     3.8700000     9.0485576
     3.8900000    17.1576049
 &EndTable
 &EndPotential
 &Potential
 Name=frgm_2.CG:2
 Type=A
 MolType=frgm_2.CG
BondNumber=2
 SameAsBond=frgm_3.CG:2
Min=    76.0000000
Max=   150.0000000
NPoints=74
NTriplets=2
Triplets=   4-   5-   6,    6-   7-   8 
 &Table
    76.5000000    24.3850634
    77.5000000    22.1046012
    78.5000000    18.9816743
    79.5000000    16.7959820
    80.5000000    14.7145193
    81.5000000    13.0028864
    82.5000000    11.4139833
    83.5000000    10.0372014
    84.5000000     8.7408476
    85.5000000     7.6039843
    86.5000000     6.5823872
    87.5000000     5.7232766
    88.5000000     5.0929105
    89.5000000     4.6886402
    90.5000000     4.4830241
    91.5000000     4.4207879
    92.5000000     4.4915850
    93.5000000     4.6277242
    94.5000000     4.8061725
    95.5000000     4.9896445
    96.5000000     5.1838990
    97.5000000     5.3534198
    98.5000000     5.5216679
    99.5000000     5.6808429
   100.5000000     5.8276573
   101.5000000     5.9129054
   102.5000000     5.9167592
   103.5000000     5.7749810
   104.5000000     5.5051025
   105.5000000     5.0892010
   106.5000000     4.5733354
   107.5000000     4.0069058
   108.5000000     3.4234306
   109.5000000     2.8547708
   110.5000000     2.3149538
   111.5000000     1.8202120
   112.5000000     1.3681846
   113.5000000     0.9753406
   114.5000000     0.6453159
   115.5000000     0.3794263
   116.5000000     0.1825562
   117.5000000     0.0541097
   118.5000000     0.0000000
   119.5000000     0.0112579
   120.5000000     0.0991040
   121.5000000     0.2535433
   122.5000000     0.4810049
   123.5000000     0.7710133
   124.5000000     1.1200456
   125.5000000     1.5265411
   126.5000000     1.9984985
   127.5000000     2.5293152
   128.5000000     3.1113221
   129.5000000     3.7518331
   130.5000000     4.4255086
   131.5000000     5.1521590
   132.5000000     5.9043454
   133.5000000     6.7533678
   134.5000000     7.5795133
   135.5000000     8.4767046
   136.5000000     9.3621709
   137.5000000    10.3885146
   138.5000000    11.3652572
   139.5000000    12.3920027
   140.5000000    13.4942789
   141.5000000    14.6681681
   142.5000000    15.9351895
   143.5000000    17.0615592
   144.5000000    18.3195487
   145.5000000    19.4824099
   146.5000000    21.1727280
   147.5000000    21.7542544
   148.5000000    22.8237801
   149.5000000    25.4697713
 &EndTable
 &EndPotential
 &Potential
 Name=frgm_2.CG:3
 Type=A
 MolType=frgm_2.CG
BondNumber=3
 SameAsBond=frgm_3.CG:4
Min=    75.0000000
Max=   161.0000000
NPoints=86
NTriplets=4
Triplets=   1-   2-   3,    2-   3-   4,    3-   4-   5,    5-   6-   7 
 &Table
    75.5000000    25.8362818
    76.5000000    23.0257415
    77.5000000    20.5498765
    78.5000000    18.4352646
    79.5000000    16.3019353
    80.5000000    14.2836046
    81.5000000    12.3449061
    82.5000000    10.4418656
    83.5000000     8.6081523
    84.5000000     6.8281869
    85.5000000     5.1572424
    86.5000000     3.6528749
    87.5000000     2.3812014
    88.5000000     1.3744578
    89.5000000     0.6474815
    90.5000000     0.1970291
    91.5000000     0.0000000
    92.5000000     0.0182954
    93.5000000     0.2062788
    94.5000000     0.5156564
    95.5000000     0.9013534
    96.5000000     1.3337360
    97.5000000     1.7942113
    98.5000000     2.2761621
    99.5000000     2.7783025
   100.5000000     3.3021964
   101.5000000     3.8445419
   102.5000000     4.3968091
   103.5000000     4.9431581
   104.5000000     5.4515415
   105.5000000     5.9020374
   106.5000000     6.2547237
   107.5000000     6.4885097
   108.5000000     6.5892009
   109.5000000     6.5691940
   110.5000000     6.4471992
   111.5000000     6.2541728
   112.5000000     6.0186030
   113.5000000     5.7569058
   114.5000000     5.4893624
   115.5000000     5.2315163
   116.5000000     4.9992098
   117.5000000     4.7961753
   118.5000000     4.6282682
   119.5000000     4.4965724
   120.5000000     4.4007854
   121.5000000     4.3437072
   122.5000000     4.3193752
   123.5000000     4.3259532
   124.5000000     4.3547965
   125.5000000     4.4030539
   126.5000000     4.4581086
   127.5000000     4.5230864
   128.5000000     4.5834700
   129.5000000     4.6307269
   130.5000000     4.6634824
   131.5000000     4.6819032
   132.5000000     4.6933691
   133.5000000     4.6893127
   134.5000000     4.6847661
   135.5000000     4.6893973
   136.5000000     4.7146473
   137.5000000     4.7641240
   138.5000000     4.8463344
   139.5000000     4.9704509
   140.5000000     5.1437495
   141.5000000     5.3685803
   142.5000000     5.6451860
   143.5000000     5.9857169
   144.5000000     6.3888779
   145.5000000     6.8661995
   146.5000000     7.4143483
   147.5000000     8.0306287
   148.5000000     8.7130939
   149.5000000     9.4732509
   150.5000000    10.3295958
   151.5000000    11.2633382
   152.5000000    12.2675790
   153.5000000    13.3786653
   154.5000000    14.5751008
   155.5000000    15.8666162
   156.5000000    17.2573333
   157.5000000    18.8696156
   158.5000000    20.0375642
   159.5000000    21.7548160
   160.5000000    23.3324484
 &EndTable
 &EndPotential
 &Potential
 Name=frgm_3.CG:1
 Type=B
 MolType=frgm_3.CG
BondNumber=1
 SameAsBond=frgm_1.CG:1
Min=     3.6200000
Max=     3.9000000
NPoints=14
NPairs=7
Pairs=   1-   2,    2-   3,    3-   4,    4-   5,    5-   6,    6-   7,    7-   8
 
 &Table
     3.6300000    23.2492836
     3.6500000    16.9476508
     3.6700000    11.9055067
     3.6900000     7.9305538
     3.7100000     4.7633885
     3.7300000     2.4122865
     3.7500000     0.8335405
     3.7700000     0.0311486
     3.7900000     0.0000000
     3.8100000     0.7744502
     3.8300000     2.4198853
     3.8500000     5.0964672
     3.8700000     9.0485576
     3.8900000    17.1576049
 &EndTable
 &EndPotential
 &Potential
 Name=frgm_3.CG:2
 Type=A
 MolType=frgm_3.CG
BondNumber=2
Min=    76.0000000
Max=   150.0000000
NPoints=74
NTriplets=1
Triplets=   1-   2-   3 
 &Table
    76.5000000    24.3850634
    77.5000000    22.1046012
    78.5000000    18.9816743
    79.5000000    16.7959820
    80.5000000    14.7145193
    81.5000000    13.0028864
    82.5000000    11.4139833
    83.5000000    10.0372014
    84.5000000     8.7408476
    85.5000000     7.6039843
    86.5000000     6.5823872
    87.5000000     5.7232766
    88.5000000     5.0929105
    89.5000000     4.6886402
    90.5000000     4.4830241
    91.5000000     4.4207879
    92.5000000     4.4915850
    93.5000000     4.6277242
    94.5000000     4.8061725
    95.5000000     4.9896445
    96.5000000     5.1838990
    97.5000000     5.3534198
    98.5000000     5.5216679
    99.5000000     5.6808429
   100.5000000     5.8276573
   101.5000000     5.9129054
   102.5000000     5.9167592
   103.5000000     5.7749810
   104.5000000     5.5051025
   105.5000000     5.0892010
   106.5000000     4.5733354
   107.5000000     4.0069058
   108.5000000     3.4234306
   109.5000000     2.8547708
   110.5000000     2.3149538
   111.5000000     1.8202120
   112.5000000     1.3681846
   113.5000000     0.9753406
   114.5000000     0.6453159
   115.5000000     0.3794263
   116.5000000     0.1825562
   117.5000000     0.0541097
   118.5000000     0.0000000
   119.5000000     0.0112579
   120.5000000     0.0991040
   121.5000000     0.2535433
   122.5000000     0.4810049
   123.5000000     0.7710133
   124.5000000     1.1200456
   125.5000000     1.5265411
   126.5000000     1.9984985
   127.5000000     2.5293152
   128.5000000     3.1113221
   129.5000000     3.7518331
   130.5000000     4.4255086
   131.5000000     5.1521590
   132.5000000     5.9043454
   133.5000000     6.7533678
   134.5000000     7.5795133
   135.5000000     8.4767046
   136.5000000     9.3621709
   137.5000000    10.3885146
   138.5000000    11.3652572
   139.5000000    12.3920027
   140.5000000    13.4942789
   141.5000000    14.6681681
   142.5000000    15.9351895
   143.5000000    17.0615592
   144.5000000    18.3195487
   145.5000000    19.4824099
   146.5000000    21.1727280
   147.5000000    21.7542544
   148.5000000    22.8237801
   149.5000000    25.4697713
 &EndTable
 &EndPotential
 &Potential
 Name=frgm_3.CG:3
 Type=A
 MolType=frgm_3.CG
BondNumber=3
Min=    75.0000000
Max=   163.0000000
NPoints=88
NTriplets=1
Triplets=   4-   5-   6 
 &Table
    75.5000000    26.0037994
    76.5000000    22.7391698
    77.5000000    20.0944298
    78.5000000    17.8000142
    79.5000000    15.3424433
    80.5000000    13.0678203
    81.5000000    10.9788472
    82.5000000     9.0855842
    83.5000000     7.2937991
    84.5000000     5.6834614
    85.5000000     4.2541793
    86.5000000     3.0280223
    87.5000000     2.0094394
    88.5000000     1.2014282
    89.5000000     0.6128935
    90.5000000     0.2312306
    91.5000000     0.0346910
    92.5000000     0.0000000
    93.5000000     0.1067750
    94.5000000     0.3310001
    95.5000000     0.6500098
    96.5000000     1.0475132
    97.5000000     1.5137124
    98.5000000     2.0337458
    99.5000000     2.6030229
   100.5000000     3.2191048
   101.5000000     3.8702489
   102.5000000     4.5423447
   103.5000000     5.2257189
   104.5000000     5.9163229
   105.5000000     6.6014476
   106.5000000     7.2442436
   107.5000000     7.8007140
   108.5000000     8.2660141
   109.5000000     8.6257429
   110.5000000     8.8507798
   111.5000000     8.9503826
   112.5000000     8.9242517
   113.5000000     8.8062107
   114.5000000     8.6052894
   115.5000000     8.3418336
   116.5000000     8.0233835
   117.5000000     7.6610492
   118.5000000     7.2762620
   119.5000000     6.8553499
   120.5000000     6.4245542
   121.5000000     5.9740153
   122.5000000     5.5172195
   123.5000000     5.0709504
   124.5000000     4.6568720
   125.5000000     4.2704600
   126.5000000     3.9350051
   127.5000000     3.6404247
   128.5000000     3.4177133
   129.5000000     3.2732255
   130.5000000     3.2052233
   131.5000000     3.2067829
   132.5000000     3.2893856
   133.5000000     3.4602676
   134.5000000     3.7073697
   135.5000000     4.0310474
   136.5000000     4.4228306
   137.5000000     4.8705784
   138.5000000     5.3557433
   139.5000000     5.8745199
   140.5000000     6.4293745
   141.5000000     7.0203064
   142.5000000     7.5918462
   143.5000000     8.1763331
   144.5000000     8.7345841
   145.5000000     9.3061048
   146.5000000     9.8515148
   147.5000000    10.4404057
   148.5000000    11.0305110
   149.5000000    11.6279088
   150.5000000    12.2316732
   151.5000000    12.9040845
   152.5000000    13.6848419
   153.5000000    14.4949928
   154.5000000    15.3422074
   155.5000000    16.3392986
   156.5000000    17.2636817
   157.5000000    18.3634681
   158.5000000    19.5330726
   159.5000000    20.4256599
   160.5000000    21.9429441
   161.5000000    21.9881803
   162.5000000    25.2059393
 &EndTable
 &EndPotential
 &Potential
 Name=frgm_3.CG:4
 Type=A
 MolType=frgm_3.CG
BondNumber=4
Min=    75.0000000
Max=   161.0000000
NPoints=86
NTriplets=4
Triplets=   2-   3-   4,    3-   4-   5,    5-   6-   7,    6-   7-   8 
 &Table
    75.5000000    25.8362818
    76.5000000    23.0257415
    77.5000000    20.5498765
    78.5000000    18.4352646
    79.5000000    16.3019353
    80.5000000    14.2836046
    81.5000000    12.3449061
    82.5000000    10.4418656
    83.5000000     8.6081523
    84.5000000     6.8281869
    85.5000000     5.1572424
    86.5000000     3.6528749
    87.5000000     2.3812014
    88.5000000     1.3744578
    89.5000000     0.6474815
    90.5000000     0.1970291
    91.5000000     0.0000000
    92.5000000     0.0182954
    93.5000000     0.2062788
    94.5000000     0.5156564
    95.5000000     0.9013534
    96.5000000     1.3337360
    97.5000000     1.7942113
    98.5000000     2.2761621
    99.5000000     2.7783025
   100.5000000     3.3021964
   101.5000000     3.8445419
   102.5000000     4.3968091
   103.5000000     4.9431581
   104.5000000     5.4515415
   105.5000000     5.9020374
   106.5000000     6.2547237
   107.5000000     6.4885097
   108.5000000     6.5892009
   109.5000000     6.5691940
   110.5000000     6.4471992
   111.5000000     6.2541728
   112.5000000     6.0186030
   113.5000000     5.7569058
   114.5000000     5.4893624
   115.5000000     5.2315163
   116.5000000     4.9992098
   117.5000000     4.7961753
   118.5000000     4.6282682
   119.5000000     4.4965724
   120.5000000     4.4007854
   121.5000000     4.3437072
   122.5000000     4.3193752
   123.5000000     4.3259532
   124.5000000     4.3547965
   125.5000000     4.4030539
   126.5000000     4.4581086
   127.5000000     4.5230864
   128.5000000     4.5834700
   129.5000000     4.6307269
   130.5000000     4.6634824
   131.5000000     4.6819032
   132.5000000     4.6933691
   133.5000000     4.6893127
   134.5000000     4.6847661
   135.5000000     4.6893973
   136.5000000     4.7146473
   137.5000000     4.7641240
   138.5000000     4.8463344
   139.5000000     4.9704509
   140.5000000     5.1437495
   141.5000000     5.3685803
   142.5000000     5.6451860
   143.5000000     5.9857169
   144.5000000     6.3888779
   145.5000000     6.8661995
   146.5000000     7.4143483
   147.5000000     8.0306287
   148.5000000     8.7130939
   149.5000000     9.4732509
   150.5000000    10.3295958
   151.5000000    11.2633382
   152.5000000    12.2675790
   153.5000000    13.3786653
   154.5000000    14.5751008
   155.5000000    15.8666162
   156.5000000    17.2573333
   157.5000000    18.8696156
   158.5000000    20.0375642
   159.5000000    21.7548160
   160.5000000    23.3324484
 &EndTable
 &EndPotential
 &Potential
 Name=frgm_4.CG:1
 Type=B
 MolType=frgm_4.CG
BondNumber=1
 SameAsBond=frgm_1.CG:1
Min=     3.6200000
Max=     3.9000000
NPoints=14
NPairs=7
Pairs=   1-   2,    2-   3,    3-   4,    4-   5,    5-   6,    6-   7,    7-   8
 
 &Table
     3.6300000    23.2492836
     3.6500000    16.9476508
     3.6700000    11.9055067
     3.6900000     7.9305538
     3.7100000     4.7633885
     3.7300000     2.4122865
     3.7500000     0.8335405
     3.7700000     0.0311486
     3.7900000     0.0000000
     3.8100000     0.7744502
     3.8300000     2.4198853
     3.8500000     5.0964672
     3.8700000     9.0485576
     3.8900000    17.1576049
 &EndTable
 &EndPotential
 &Potential
 Name=frgm_4.CG:2
 Type=A
 MolType=frgm_4.CG
BondNumber=2
 SameAsBond=frgm_3.CG:4
Min=    75.0000000
Max=   161.0000000
NPoints=86
NTriplets=6
Triplets=   1-   2-   3,    2-   3-   4,    3-   4-   5,    4-   5-   6,    5-   6-   7,    6-   7-   8
 
 &Table
    75.5000000    25.8362818
    76.5000000    23.0257415
    77.5000000    20.5498765
    78.5000000    18.4352646
    79.5000000    16.3019353
    80.5000000    14.2836046
    81.5000000    12.3449061
    82.5000000    10.4418656
    83.5000000     8.6081523
    84.5000000     6.8281869
    85.5000000     5.1572424
    86.5000000     3.6528749
    87.5000000     2.3812014
    88.5000000     1.3744578
    89.5000000     0.6474815
    90.5000000     0.1970291
    91.5000000     0.0000000
    92.5000000     0.0182954
    93.5000000     0.2062788
    94.5000000     0.5156564
    95.5000000     0.9013534
    96.5000000     1.3337360
    97.5000000     1.7942113
    98.5000000     2.2761621
    99.5000000     2.7783025
   100.5000000     3.3021964
   101.5000000     3.8445419
   102.5000000     4.3968091
   103.5000000     4.9431581
   104.5000000     5.4515415
   105.5000000     5.9020374
   106.5000000     6.2547237
   107.5000000     6.4885097
   108.5000000     6.5892009
   109.5000000     6.5691940
   110.5000000     6.4471992
   111.5000000     6.2541728
   112.5000000     6.0186030
   113.5000000     5.7569058
   114.5000000     5.4893624
   115.5000000     5.2315163
   116.5000000     4.9992098
   117.5000000     4.7961753
   118.5000000     4.6282682
   119.5000000     4.4965724
   120.5000000     4.4007854
   121.5000000     4.3437072
   122.5000000     4.3193752
   123.5000000     4.3259532
   124.5000000     4.3547965
   125.5000000     4.4030539
   126.5000000     4.4581086
   127.5000000     4.5230864
   128.5000000     4.5834700
   129.5000000     4.6307269
   130.5000000     4.6634824
   131.5000000     4.6819032
   132.5000000     4.6933691
   133.5000000     4.6893127
   134.5000000     4.6847661
   135.5000000     4.6893973
   136.5000000     4.7146473
   137.5000000     4.7641240
   138.5000000     4.8463344
   139.5000000     4.9704509
   140.5000000     5.1437495
   141.5000000     5.3685803
   142.5000000     5.6451860
   143.5000000     5.9857169
   144.5000000     6.3888779
   145.5000000     6.8661995
   146.5000000     7.4143483
   147.5000000     8.0306287
   148.5000000     8.7130939
   149.5000000     9.4732509
   150.5000000    10.3295958
   151.5000000    11.2633382
   152.5000000    12.2675790
   153.5000000    13.3786653
   154.5000000    14.5751008
   155.5000000    15.8666162
   156.5000000    17.2573333
   157.5000000    18.8696156
   158.5000000    20.0375642
   159.5000000    21.7548160
   160.5000000    23.3324484
 &EndTable
 &EndPotential
 &Potential
 Name=frgm_5.CG:1
 Type=B
 MolType=frgm_5.CG
BondNumber=1
 SameAsBond=frgm_1.CG:1
Min=     3.6200000
Max=     3.9000000
NPoints=14
NPairs=7
Pairs=   1-   2,    2-   3,    3-   4,    4-   5,    5-   6,    6-   7,    7-   8
 
 &Table
     3.6300000    23.2492836
     3.6500000    16.9476508
     3.6700000    11.9055067
     3.6900000     7.9305538
     3.7100000     4.7633885
     3.7300000     2.4122865
     3.7500000     0.8335405
     3.7700000     0.0311486
     3.7900000     0.0000000
     3.8100000     0.7744502
     3.8300000     2.4198853
     3.8500000     5.0964672
     3.8700000     9.0485576
     3.8900000    17.1576049
 &EndTable
 &EndPotential
 &Potential
 Name=frgm_5.CG:2
 Type=A
 MolType=frgm_5.CG
BondNumber=2
 SameAsBond=frgm_3.CG:3
Min=    75.0000000
Max=   163.0000000
NPoints=88
NTriplets=2
Triplets=   2-   3-   4,    3-   4-   5 
 &Table
    75.5000000    26.0037994
    76.5000000    22.7391698
    77.5000000    20.0944298
    78.5000000    17.8000142
    79.5000000    15.3424433
    80.5000000    13.0678203
    81.5000000    10.9788472
    82.5000000     9.0855842
    83.5000000     7.2937991
    84.5000000     5.6834614
    85.5000000     4.2541793
    86.5000000     3.0280223
    87.5000000     2.0094394
    88.5000000     1.2014282
    89.5000000     0.6128935
    90.5000000     0.2312306
    91.5000000     0.0346910
    92.5000000     0.0000000
    93.5000000     0.1067750
    94.5000000     0.3310001
    95.5000000     0.6500098
    96.5000000     1.0475132
    97.5000000     1.5137124
    98.5000000     2.0337458
    99.5000000     2.6030229
   100.5000000     3.2191048
   101.5000000     3.8702489
   102.5000000     4.5423447
   103.5000000     5.2257189
   104.5000000     5.9163229
   105.5000000     6.6014476
   106.5000000     7.2442436
   107.5000000     7.8007140
   108.5000000     8.2660141
   109.5000000     8.6257429
   110.5000000     8.8507798
   111.5000000     8.9503826
   112.5000000     8.9242517
   113.5000000     8.8062107
   114.5000000     8.6052894
   115.5000000     8.3418336
   116.5000000     8.0233835
   117.5000000     7.6610492
   118.5000000     7.2762620
   119.5000000     6.8553499
   120.5000000     6.4245542
   121.5000000     5.9740153
   122.5000000     5.5172195
   123.5000000     5.0709504
   124.5000000     4.6568720
   125.5000000     4.2704600
   126.5000000     3.9350051
   127.5000000     3.6404247
   128.5000000     3.4177133
   129.5000000     3.2732255
   130.5000000     3.2052233
   131.5000000     3.2067829
   132.5000000     3.2893856
   133.5000000     3.4602676
   134.5000000     3.7073697
   135.5000000     4.0310474
   136.5000000     4.4228306
   137.5000000     4.8705784
   138.5000000     5.3557433
   139.5000000     5.8745199
   140.5000000     6.4293745
   141.5000000     7.0203064
   142.5000000     7.5918462
   143.5000000     8.1763331
   144.5000000     8.7345841
   145.5000000     9.3061048
   146.5000000     9.8515148
   147.5000000    10.4404057
   148.5000000    11.0305110
   149.5000000    11.6279088
   150.5000000    12.2316732
   151.5000000    12.9040845
   152.5000000    13.6848419
   153.5000000    14.4949928
   154.5000000    15.3422074
   155.5000000    16.3392986
   156.5000000    17.2636817
   157.5000000    18.3634681
   158.5000000    19.5330726
   159.5000000    20.4256599
   160.5000000    21.9429441
   161.5000000    21.9881803
   162.5000000    25.2059393
 &EndTable
 &EndPotential
 &Potential
 Name=frgm_5.CG:3
 Type=A
 MolType=frgm_5.CG
BondNumber=3
 SameAsBond=frgm_3.CG:4
Min=    75.0000000
Max=   161.0000000
NPoints=86
NTriplets=4
Triplets=   1-   2-   3,    4-   5-   6,    5-   6-   7,    6-   7-   8 
 &Table
    75.5000000    25.8362818
    76.5000000    23.0257415
    77.5000000    20.5498765
    78.5000000    18.4352646
    79.5000000    16.3019353
    80.5000000    14.2836046
    81.5000000    12.3449061
    82.5000000    10.4418656
    83.5000000     8.6081523
    84.5000000     6.8281869
    85.5000000     5.1572424
    86.5000000     3.6528749
    87.5000000     2.3812014
    88.5000000     1.3744578
    89.5000000     0.6474815
    90.5000000     0.1970291
    91.5000000     0.0000000
    92.5000000     0.0182954
    93.5000000     0.2062788
    94.5000000     0.5156564
    95.5000000     0.9013534
    96.5000000     1.3337360
    97.5000000     1.7942113
    98.5000000     2.2761621
    99.5000000     2.7783025
   100.5000000     3.3021964
   101.5000000     3.8445419
   102.5000000     4.3968091
   103.5000000     4.9431581
   104.5000000     5.4515415
   105.5000000     5.9020374
   106.5000000     6.2547237
   107.5000000     6.4885097
   108.5000000     6.5892009
   109.5000000     6.5691940
   110.5000000     6.4471992
   111.5000000     6.2541728
   112.5000000     6.0186030
   113.5000000     5.7569058
   114.5000000     5.4893624
   115.5000000     5.2315163
   116.5000000     4.9992098
   117.5000000     4.7961753
   118.5000000     4.6282682
   119.5000000     4.4965724
   120.5000000     4.4007854
   121.5000000     4.3437072
   122.5000000     4.3193752
   123.5000000     4.3259532
   124.5000000     4.3547965
   125.5000000     4.4030539
   126.5000000     4.4581086
   127.5000000     4.5230864
   128.5000000     4.5834700
   129.5000000     4.6307269
   130.5000000     4.6634824
   131.5000000     4.6819032
   132.5000000     4.6933691
   133.5000000     4.6893127
   134.5000000     4.6847661
   135.5000000     4.6893973
   136.5000000     4.7146473
   137.5000000     4.7641240
   138.5000000     4.8463344
   139.5000000     4.9704509
   140.5000000     5.1437495
   141.5000000     5.3685803
   142.5000000     5.6451860
   143.5000000     5.9857169
   144.5000000     6.3888779
   145.5000000     6.8661995
   146.5000000     7.4143483
   147.5000000     8.0306287
   148.5000000     8.7130939
   149.5000000     9.4732509
   150.5000000    10.3295958
   151.5000000    11.2633382
   152.5000000    12.2675790
   153.5000000    13.3786653
   154.5000000    14.5751008
   155.5000000    15.8666162
   156.5000000    17.2573333
   157.5000000    18.8696156
   158.5000000    20.0375642
   159.5000000    21.7548160
   160.5000000    23.3324484
 &EndTable
 &EndPotential
 &Potential
 Name=frgm_6.CG:1
 Type=B
 MolType=frgm_6.CG
BondNumber=1
 SameAsBond=frgm_1.CG:1
Min=     3.6200000
Max=     3.9000000
NPoints=14
NPairs=7
Pairs=   1-   2,    2-   3,    3-   4,    4-   5,    5-   6,    6-   7,    7-   8
 
 &Table
     3.6300000    23.2492836
     3.6500000    16.9476508
     3.6700000    11.9055067
     3.6900000     7.9305538
     3.7100000     4.7633885
     3.7300000     2.4122865
     3.7500000     0.8335405
     3.7700000     0.0311486
     3.7900000     0.0000000
     3.8100000     0.7744502
     3.8300000     2.4198853
     3.8500000     5.0964672
     3.8700000     9.0485576
     3.8900000    17.1576049
 &EndTable
 &EndPotential
 &Potential
 Name=frgm_6.CG:2
 Type=A
 MolType=frgm_6.CG
BondNumber=2
 SameAsBond=frgm_3.CG:2
Min=    76.0000000
Max=   150.0000000
NPoints=74
NTriplets=1
Triplets=   4-   5-   6 
 &Table
    76.5000000    24.3850634
    77.5000000    22.1046012
    78.5000000    18.9816743
    79.5000000    16.7959820
    80.5000000    14.7145193
    81.5000000    13.0028864
    82.5000000    11.4139833
    83.5000000    10.0372014
    84.5000000     8.7408476
    85.5000000     7.6039843
    86.5000000     6.5823872
    87.5000000     5.7232766
    88.5000000     5.0929105
    89.5000000     4.6886402
    90.5000000     4.4830241
    91.5000000     4.4207879
    92.5000000     4.4915850
    93.5000000     4.6277242
    94.5000000     4.8061725
    95.5000000     4.9896445
    96.5000000     5.1838990
    97.5000000     5.3534198
    98.5000000     5.5216679
    99.5000000     5.6808429
   100.5000000     5.8276573
   101.5000000     5.9129054
   102.5000000     5.9167592
   103.5000000     5.7749810
   104.5000000     5.5051025
   105.5000000     5.0892010
   106.5000000     4.5733354
   107.5000000     4.0069058
   108.5000000     3.4234306
   109.5000000     2.8547708
   110.5000000     2.3149538
   111.5000000     1.8202120
   112.5000000     1.3681846
   113.5000000     0.9753406
   114.5000000     0.6453159
   115.5000000     0.3794263
   116.5000000     0.1825562
   117.5000000     0.0541097
   118.5000000     0.0000000
   119.5000000     0.0112579
   120.5000000     0.0991040
   121.5000000     0.2535433
   122.5000000     0.4810049
   123.5000000     0.7710133
   124.5000000     1.1200456
   125.5000000     1.5265411
   126.5000000     1.9984985
   127.5000000     2.5293152
   128.5000000     3.1113221
   129.5000000     3.7518331
   130.5000000     4.4255086
   131.5000000     5.1521590
   132.5000000     5.9043454
   133.5000000     6.7533678
   134.5000000     7.5795133
   135.5000000     8.4767046
   136.5000000     9.3621709
   137.5000000    10.3885146
   138.5000000    11.3652572
   139.5000000    12.3920027
   140.5000000    13.4942789
   141.5000000    14.6681681
   142.5000000    15.9351895
   143.5000000    17.0615592
   144.5000000    18.3195487
   145.5000000    19.4824099
   146.5000000    21.1727280
   147.5000000    21.7542544
   148.5000000    22.8237801
   149.5000000    25.4697713
 &EndTable
 &EndPotential
 &Potential
 Name=frgm_6.CG:3
 Type=A
 MolType=frgm_6.CG
BondNumber=3
 SameAsBond=frgm_3.CG:4
Min=    75.0000000
Max=   161.0000000
NPoints=86
NTriplets=5
Triplets=   1-   2-   3,    2-   3-   4,    3-   4-   5,    5-   6-   7,    6-   7-   8
 
 &Table
    75.5000000    25.8362818
    76.5000000    23.0257415
    77.5000000    20.5498765
    78.5000000    18.4352646
    79.5000000    16.3019353
    80.5000000    14.2836046
    81.5000000    12.3449061
    82.5000000    10.4418656
    83.5000000     8.6081523
    84.5000000     6.8281869
    85.5000000     5.1572424
    86.5000000     3.6528749
    87.5000000     2.3812014
    88.5000000     1.3744578
    89.5000000     0.6474815
    90.5000000     0.1970291
    91.5000000     0.0000000
    92.5000000     0.0182954
    93.5000000     0.2062788
    94.5000000     0.5156564
    95.5000000     0.9013534
    96.5000000     1.3337360
    97.5000000     1.7942113
    98.5000000     2.2761621
    99.5000000     2.7783025
   100.5000000     3.3021964
   101.5000000     3.8445419
   102.5000000     4.3968091
   103.5000000     4.9431581
   104.5000000     5.4515415
   105.5000000     5.9020374
   106.5000000     6.2547237
   107.5000000     6.4885097
   108.5000000     6.5892009
   109.5000000     6.5691940
   110.5000000     6.4471992
   111.5000000     6.2541728
   112.5000000     6.0186030
   113.5000000     5.7569058
   114.5000000     5.4893624
   115.5000000     5.2315163
   116.5000000     4.9992098
   117.5000000     4.7961753
   118.5000000     4.6282682
   119.5000000     4.4965724
   120.5000000     4.4007854
   121.5000000     4.3437072
   122.5000000     4.3193752
   123.5000000     4.3259532
   124.5000000     4.3547965
   125.5000000     4.4030539
   126.5000000     4.4581086
   127.5000000     4.5230864
   128.5000000     4.5834700
   129.5000000     4.6307269
   130.5000000     4.6634824
   131.5000000     4.6819032
   132.5000000     4.6933691
   133.5000000     4.6893127
   134.5000000     4.6847661
   135.5000000     4.6893973
   136.5000000     4.7146473
   137.5000000     4.7641240
   138.5000000     4.8463344
   139.5000000     4.9704509
   140.5000000     5.1437495
   141.5000000     5.3685803
   142.5000000     5.6451860
   143.5000000     5.9857169
   144.5000000     6.3888779
   145.5000000     6.8661995
   146.5000000     7.4143483
   147.5000000     8.0306287
   148.5000000     8.7130939
   149.5000000     9.4732509
   150.5000000    10.3295958
   151.5000000    11.2633382
   152.5000000    12.2675790
   153.5000000    13.3786653
   154.5000000    14.5751008
   155.5000000    15.8666162
   156.5000000    17.2573333
   157.5000000    18.8696156
   158.5000000    20.0375642
   159.5000000    21.7548160
   160.5000000    23.3324484
 &EndTable
 &EndPotential
 &Potential
 Name=frgm_7.CG:1
 Type=B
 MolType=frgm_7.CG
BondNumber=1
 SameAsBond=frgm_1.CG:1
Min=     3.6200000
Max=     3.9000000
NPoints=14
NPairs=7
Pairs=   1-   2,    2-   3,    3-   4,    4-   5,    5-   6,    6-   7,    7-   8
 
 &Table
     3.6300000    23.2492836
     3.6500000    16.9476508
     3.6700000    11.9055067
     3.6900000     7.9305538
     3.7100000     4.7633885
     3.7300000     2.4122865
     3.7500000     0.8335405
     3.7700000     0.0311486
     3.7900000     0.0000000
     3.8100000     0.7744502
     3.8300000     2.4198853
     3.8500000     5.0964672
     3.8700000     9.0485576
     3.8900000    17.1576049
 &EndTable
 &EndPotential
 &Potential
 Name=frgm_7.CG:2
 Type=A
 MolType=frgm_7.CG
BondNumber=2
 SameAsBond=frgm_3.CG:4
Min=    75.0000000
Max=   161.0000000
NPoints=86
NTriplets=6
Triplets=   1-   2-   3,    2-   3-   4,    3-   4-   5,    4-   5-   6,    5-   6-   7,    6-   7-   8
 
 &Table
    75.5000000    25.8362818
    76.5000000    23.0257415
    77.5000000    20.5498765
    78.5000000    18.4352646
    79.5000000    16.3019353
    80.5000000    14.2836046
    81.5000000    12.3449061
    82.5000000    10.4418656
    83.5000000     8.6081523
    84.5000000     6.8281869
    85.5000000     5.1572424
    86.5000000     3.6528749
    87.5000000     2.3812014
    88.5000000     1.3744578
    89.5000000     0.6474815
    90.5000000     0.1970291
    91.5000000     0.0000000
    92.5000000     0.0182954
    93.5000000     0.2062788
    94.5000000     0.5156564
    95.5000000     0.9013534
    96.5000000     1.3337360
    97.5000000     1.7942113
    98.5000000     2.2761621
    99.5000000     2.7783025
   100.5000000     3.3021964
   101.5000000     3.8445419
   102.5000000     4.3968091
   103.5000000     4.9431581
   104.5000000     5.4515415
   105.5000000     5.9020374
   106.5000000     6.2547237
   107.5000000     6.4885097
   108.5000000     6.5892009
   109.5000000     6.5691940
   110.5000000     6.4471992
   111.5000000     6.2541728
   112.5000000     6.0186030
   113.5000000     5.7569058
   114.5000000     5.4893624
   115.5000000     5.2315163
   116.5000000     4.9992098
   117.5000000     4.7961753
   118.5000000     4.6282682
   119.5000000     4.4965724
   120.5000000     4.4007854
   121.5000000     4.3437072
   122.5000000     4.3193752
   123.5000000     4.3259532
   124.5000000     4.3547965
   125.5000000     4.4030539
   126.5000000     4.4581086
   127.5000000     4.5230864
   128.5000000     4.5834700
   129.5000000     4.6307269
   130.5000000     4.6634824
   131.5000000     4.6819032
   132.5000000     4.6933691
   133.5000000     4.6893127
   134.5000000     4.6847661
   135.5000000     4.6893973
   136.5000000     4.7146473
   137.5000000     4.7641240
   138.5000000     4.8463344
   139.5000000     4.9704509
   140.5000000     5.1437495
   141.5000000     5.3685803
   142.5000000     5.6451860
   143.5000000     5.9857169
   144.5000000     6.3888779
   145.5000000     6.8661995
   146.5000000     7.4143483
   147.5000000     8.0306287
   148.5000000     8.7130939
   149.5000000     9.4732509
   150.5000000    10.3295958
   151.5000000    11.2633382
   152.5000000    12.2675790
   153.5000000    13.3786653
   154.5000000    14.5751008
   155.5000000    15.8666162
   156.5000000    17.2573333
   157.5000000    18.8696156
   158.5000000    20.0375642
   159.5000000    21.7548160
   160.5000000    23.3324484
 &EndTable
 &EndPotential
 &Potential
 Name=frgm_8.CG:1
 Type=B
 MolType=frgm_8.CG
BondNumber=1
 SameAsBond=frgm_1.CG:1
Min=     3.6200000
Max=     3.9000000
NPoints=14
NPairs=7
Pairs=   1-   2,    2-   3,    3-   4,    4-   5,    5-   6,    6-   7,    7-   8
 
 &Table
     3.6300000    23.2492836
     3.6500000    16.9476508
     3.6700000    11.9055067
     3.6900000     7.9305538
     3.7100000     4.7633885
     3.7300000     2.4122865
     3.7500000     0.8335405
     3.7700000     0.0311486
     3.7900000     0.0000000
     3.8100000     0.7744502
     3.8300000     2.4198853
     3.8500000     5.0964672
     3.8700000     9.0485576
     3.8900000    17.1576049
 &EndTable
 &EndPotential
 &Potential
 Name=frgm_8.CG:2
 Type=A
 MolType=frgm_8.CG
BondNumber=2
 SameAsBond=frgm_3.CG:4
Min=    75.0000000
Max=   161.0000000
NPoints=86
NTriplets=6
Triplets=   1-   2-   3,    2-   3-   4,    3-   4-   5,    4-   5-   6,    5-   6-   7,    6-   7-   8
 
 &Table
    75.5000000    25.8362818
    76.5000000    23.0257415
    77.5000000    20.5498765
    78.5000000    18.4352646
    79.5000000    16.3019353
    80.5000000    14.2836046
    81.5000000    12.3449061
    82.5000000    10.4418656
    83.5000000     8.6081523
    84.5000000     6.8281869
    85.5000000     5.1572424
    86.5000000     3.6528749
    87.5000000     2.3812014
    88.5000000     1.3744578
    89.5000000     0.6474815
    90.5000000     0.1970291
    91.5000000     0.0000000
    92.5000000     0.0182954
    93.5000000     0.2062788
    94.5000000     0.5156564
    95.5000000     0.9013534
    96.5000000     1.3337360
    97.5000000     1.7942113
    98.5000000     2.2761621
    99.5000000     2.7783025
   100.5000000     3.3021964
   101.5000000     3.8445419
   102.5000000     4.3968091
   103.5000000     4.9431581
   104.5000000     5.4515415
   105.5000000     5.9020374
   106.5000000     6.2547237
   107.5000000     6.4885097
   108.5000000     6.5892009
   109.5000000     6.5691940
   110.5000000     6.4471992
   111.5000000     6.2541728
   112.5000000     6.0186030
   113.5000000     5.7569058
   114.5000000     5.4893624
   115.5000000     5.2315163
   116.5000000     4.9992098
   117.5000000     4.7961753
   118.5000000     4.6282682
   119.5000000     4.4965724
   120.5000000     4.4007854
   121.5000000     4.3437072
   122.5000000     4.3193752
   123.5000000     4.3259532
   124.5000000     4.3547965
   125.5000000     4.4030539
   126.5000000     4.4581086
   127.5000000     4.5230864
   128.5000000     4.5834700
   129.5000000     4.6307269
   130.5000000     4.6634824
   131.5000000     4.6819032
   132.5000000     4.6933691
   133.5000000     4.6893127
   134.5000000     4.6847661
   135.5000000     4.6893973
   136.5000000     4.7146473
   137.5000000     4.7641240
   138.5000000     4.8463344
   139.5000000     4.9704509
   140.5000000     5.1437495
   141.5000000     5.3685803
   142.5000000     5.6451860
   143.5000000     5.9857169
   144.5000000     6.3888779
   145.5000000     6.8661995
   146.5000000     7.4143483
   147.5000000     8.0306287
   148.5000000     8.7130939
   149.5000000     9.4732509
   150.5000000    10.3295958
   151.5000000    11.2633382
   152.5000000    12.2675790
   153.5000000    13.3786653
   154.5000000    14.5751008
   155.5000000    15.8666162
   156.5000000    17.2573333
   157.5000000    18.8696156
   158.5000000    20.0375642
   159.5000000    21.7548160
   160.5000000    23.3324484
 &EndTable
 &EndPotential
 &Potential
 Name=frgm_9.CG:1
 Type=B
 MolType=frgm_9.CG
BondNumber=1
 SameAsBond=frgm_1.CG:1
Min=     3.6200000
Max=     3.9000000
NPoints=14
NPairs=7
Pairs=   1-   2,    2-   3,    3-   4,    4-   5,    5-   6,    6-   7,    7-   8
 
 &Table
     3.6300000    23.2492836
     3.6500000    16.9476508
     3.6700000    11.9055067
     3.6900000     7.9305538
     3.7100000     4.7633885
     3.7300000     2.4122865
     3.7500000     0.8335405
     3.7700000     0.0311486
     3.7900000     0.0000000
     3.8100000     0.7744502
     3.8300000     2.4198853
     3.8500000     5.0964672
     3.8700000     9.0485576
     3.8900000    17.1576049
 &EndTable
 &EndPotential
 &Potential
 Name=frgm_9.CG:2
 Type=A
 MolType=frgm_9.CG
BondNumber=2
 SameAsBond=frgm_3.CG:3
Min=    75.0000000
Max=   163.0000000
NPoints=88
NTriplets=1
Triplets=   1-   2-   3 
 &Table
    75.5000000    26.0037994
    76.5000000    22.7391698
    77.5000000    20.0944298
    78.5000000    17.8000142
    79.5000000    15.3424433
    80.5000000    13.0678203
    81.5000000    10.9788472
    82.5000000     9.0855842
    83.5000000     7.2937991
    84.5000000     5.6834614
    85.5000000     4.2541793
    86.5000000     3.0280223
    87.5000000     2.0094394
    88.5000000     1.2014282
    89.5000000     0.6128935
    90.5000000     0.2312306
    91.5000000     0.0346910
    92.5000000     0.0000000
    93.5000000     0.1067750
    94.5000000     0.3310001
    95.5000000     0.6500098
    96.5000000     1.0475132
    97.5000000     1.5137124
    98.5000000     2.0337458
    99.5000000     2.6030229
   100.5000000     3.2191048
   101.5000000     3.8702489
   102.5000000     4.5423447
   103.5000000     5.2257189
   104.5000000     5.9163229
   105.5000000     6.6014476
   106.5000000     7.2442436
   107.5000000     7.8007140
   108.5000000     8.2660141
   109.5000000     8.6257429
   110.5000000     8.8507798
   111.5000000     8.9503826
   112.5000000     8.9242517
   113.5000000     8.8062107
   114.5000000     8.6052894
   115.5000000     8.3418336
   116.5000000     8.0233835
   117.5000000     7.6610492
   118.5000000     7.2762620
   119.5000000     6.8553499
   120.5000000     6.4245542
   121.5000000     5.9740153
   122.5000000     5.5172195
   123.5000000     5.0709504
   124.5000000     4.6568720
   125.5000000     4.2704600
   126.5000000     3.9350051
   127.5000000     3.6404247
   128.5000000     3.4177133
   129.5000000     3.2732255
   130.5000000     3.2052233
   131.5000000     3.2067829
   132.5000000     3.2893856
   133.5000000     3.4602676
   134.5000000     3.7073697
   135.5000000     4.0310474
   136.5000000     4.4228306
   137.5000000     4.8705784
   138.5000000     5.3557433
   139.5000000     5.8745199
   140.5000000     6.4293745
   141.5000000     7.0203064
   142.5000000     7.5918462
   143.5000000     8.1763331
   144.5000000     8.7345841
   145.5000000     9.3061048
   146.5000000     9.8515148
   147.5000000    10.4404057
   148.5000000    11.0305110
   149.5000000    11.6279088
   150.5000000    12.2316732
   151.5000000    12.9040845
   152.5000000    13.6848419
   153.5000000    14.4949928
   154.5000000    15.3422074
   155.5000000    16.3392986
   156.5000000    17.2636817
   157.5000000    18.3634681
   158.5000000    19.5330726
   159.5000000    20.4256599
   160.5000000    21.9429441
   161.5000000    21.9881803
   162.5000000    25.2059393
 &EndTable
 &EndPotential
 &Potential
 Name=frgm_9.CG:3
 Type=A
 MolType=frgm_9.CG
BondNumber=3
 SameAsBond=frgm_3.CG:4
Min=    75.0000000
Max=   161.0000000
NPoints=86
NTriplets=5
Triplets=   2-   3-   4,    3-   4-   5,    4-   5-   6,    5-   6-   7,    6-   7-   8
 
 &Table
    75.5000000    25.8362818
    76.5000000    23.0257415
    77.5000000    20.5498765
    78.5000000    18.4352646
    79.5000000    16.3019353
    80.5000000    14.2836046
    81.5000000    12.3449061
    82.5000000    10.4418656
    83.5000000     8.6081523
    84.5000000     6.8281869
    85.5000000     5.1572424
    86.5000000     3.6528749
    87.5000000     2.3812014
    88.5000000     1.3744578
    89.5000000     0.6474815
    90.5000000     0.1970291
    91.5000000     0.0000000
    92.5000000     0.0182954
    93.5000000     0.2062788
    94.5000000     0.5156564
    95.5000000     0.9013534
    96.5000000     1.3337360
    97.5000000     1.7942113
    98.5000000     2.2761621
    99.5000000     2.7783025
   100.5000000     3.3021964
   101.5000000     3.8445419
   102.5000000     4.3968091
   103.5000000     4.9431581
   104.5000000     5.4515415
   105.5000000     5.9020374
   106.5000000     6.2547237
   107.5000000     6.4885097
   108.5000000     6.5892009
   109.5000000     6.5691940
   110.5000000     6.4471992
   111.5000000     6.2541728
   112.5000000     6.0186030
   113.5000000     5.7569058
   114.5000000     5.4893624
   115.5000000     5.2315163
   116.5000000     4.9992098
   117.5000000     4.7961753
   118.5000000     4.6282682
   119.5000000     4.4965724
   120.5000000     4.4007854
   121.5000000     4.3437072
   122.5000000     4.3193752
   123.5000000     4.3259532
   124.5000000     4.3547965
   125.5000000     4.4030539
   126.5000000     4.4581086
   127.5000000     4.5230864
   128.5000000     4.5834700
   129.5000000     4.6307269
   130.5000000     4.6634824
   131.5000000     4.6819032
   132.5000000     4.6933691
   133.5000000     4.6893127
   134.5000000     4.6847661
   135.5000000     4.6893973
   136.5000000     4.7146473
   137.5000000     4.7641240
   138.5000000     4.8463344
   139.5000000     4.9704509
   140.5000000     5.1437495
   141.5000000     5.3685803
   142.5000000     5.6451860
   143.5000000     5.9857169
   144.5000000     6.3888779
   145.5000000     6.8661995
   146.5000000     7.4143483
   147.5000000     8.0306287
   148.5000000     8.7130939
   149.5000000     9.4732509
   150.5000000    10.3295958
   151.5000000    11.2633382
   152.5000000    12.2675790
   153.5000000    13.3786653
   154.5000000    14.5751008
   155.5000000    15.8666162
   156.5000000    17.2573333
   157.5000000    18.8696156
   158.5000000    20.0375642
   159.5000000    21.7548160
   160.5000000    23.3324484
 &EndTable
 &EndPotential
 &Potential
 Name=frgm_10.CG:1
 Type=B
 MolType=frgm_10.CG
BondNumber=1
 SameAsBond=frgm_1.CG:1
Min=     3.6200000
Max=     3.9000000
NPoints=14
NPairs=7
Pairs=   1-   2,    2-   3,    3-   4,    4-   5,    5-   6,    6-   7,    7-   8
 
 &Table
     3.6300000    23.2492836
     3.6500000    16.9476508
     3.6700000    11.9055067
     3.6900000     7.9305538
     3.7100000     4.7633885
     3.7300000     2.4122865
     3.7500000     0.8335405
     3.7700000     0.0311486
     3.7900000     0.0000000
     3.8100000     0.7744502
     3.8300000     2.4198853
     3.8500000     5.0964672
     3.8700000     9.0485576
     3.8900000    17.1576049
 &EndTable
 &EndPotential
 &Potential
 Name=frgm_10.CG:2
 Type=A
 MolType=frgm_10.CG
BondNumber=2
 SameAsBond=frgm_3.CG:2
Min=    76.0000000
Max=   150.0000000
NPoints=74
NTriplets=1
Triplets=   4-   5-   6 
 &Table
    76.5000000    24.3850634
    77.5000000    22.1046012
    78.5000000    18.9816743
    79.5000000    16.7959820
    80.5000000    14.7145193
    81.5000000    13.0028864
    82.5000000    11.4139833
    83.5000000    10.0372014
    84.5000000     8.7408476
    85.5000000     7.6039843
    86.5000000     6.5823872
    87.5000000     5.7232766
    88.5000000     5.0929105
    89.5000000     4.6886402
    90.5000000     4.4830241
    91.5000000     4.4207879
    92.5000000     4.4915850
    93.5000000     4.6277242
    94.5000000     4.8061725
    95.5000000     4.9896445
    96.5000000     5.1838990
    97.5000000     5.3534198
    98.5000000     5.5216679
    99.5000000     5.6808429
   100.5000000     5.8276573
   101.5000000     5.9129054
   102.5000000     5.9167592
   103.5000000     5.7749810
   104.5000000     5.5051025
   105.5000000     5.0892010
   106.5000000     4.5733354
   107.5000000     4.0069058
   108.5000000     3.4234306
   109.5000000     2.8547708
   110.5000000     2.3149538
   111.5000000     1.8202120
   112.5000000     1.3681846
   113.5000000     0.9753406
   114.5000000     0.6453159
   115.5000000     0.3794263
   116.5000000     0.1825562
   117.5000000     0.0541097
   118.5000000     0.0000000
   119.5000000     0.0112579
   120.5000000     0.0991040
   121.5000000     0.2535433
   122.5000000     0.4810049
   123.5000000     0.7710133
   124.5000000     1.1200456
   125.5000000     1.5265411
   126.5000000     1.9984985
   127.5000000     2.5293152
   128.5000000     3.1113221
   129.5000000     3.7518331
   130.5000000     4.4255086
   131.5000000     5.1521590
   132.5000000     5.9043454
   133.5000000     6.7533678
   134.5000000     7.5795133
   135.5000000     8.4767046
   136.5000000     9.3621709
   137.5000000    10.3885146
   138.5000000    11.3652572
   139.5000000    12.3920027
   140.5000000    13.4942789
   141.5000000    14.6681681
   142.5000000    15.9351895
   143.5000000    17.0615592
   144.5000000    18.3195487
   145.5000000    19.4824099
   146.5000000    21.1727280
   147.5000000    21.7542544
   148.5000000    22.8237801
   149.5000000    25.4697713
 &EndTable
 &EndPotential
 &Potential
 Name=frgm_10.CG:3
 Type=A
 MolType=frgm_10.CG
BondNumber=3
 SameAsBond=frgm_3.CG:3
Min=    75.0000000
Max=   163.0000000
NPoints=88
NTriplets=1
Triplets=   1-   2-   3 
 &Table
    75.5000000    26.0037994
    76.5000000    22.7391698
    77.5000000    20.0944298
    78.5000000    17.8000142
    79.5000000    15.3424433
    80.5000000    13.0678203
    81.5000000    10.9788472
    82.5000000     9.0855842
    83.5000000     7.2937991
    84.5000000     5.6834614
    85.5000000     4.2541793
    86.5000000     3.0280223
    87.5000000     2.0094394
    88.5000000     1.2014282
    89.5000000     0.6128935
    90.5000000     0.2312306
    91.5000000     0.0346910
    92.5000000     0.0000000
    93.5000000     0.1067750
    94.5000000     0.3310001
    95.5000000     0.6500098
    96.5000000     1.0475132
    97.5000000     1.5137124
    98.5000000     2.0337458
    99.5000000     2.6030229
   100.5000000     3.2191048
   101.5000000     3.8702489
   102.5000000     4.5423447
   103.5000000     5.2257189
   104.5000000     5.9163229
   105.5000000     6.6014476
   106.5000000     7.2442436
   107.5000000     7.8007140
   108.5000000     8.2660141
   109.5000000     8.6257429
   110.5000000     8.8507798
   111.5000000     8.9503826
   112.5000000     8.9242517
   113.5000000     8.8062107
   114.5000000     8.6052894
   115.5000000     8.3418336
   116.5000000     8.0233835
   117.5000000     7.6610492
   118.5000000     7.2762620
   119.5000000     6.8553499
   120.5000000     6.4245542
   121.5000000     5.9740153
   122.5000000     5.5172195
   123.5000000     5.0709504
   124.5000000     4.6568720
   125.5000000     4.2704600
   126.5000000     3.9350051
   127.5000000     3.6404247
   128.5000000     3.4177133
   129.5000000     3.2732255
   130.5000000     3.2052233
   131.5000000     3.2067829
   132.5000000     3.2893856
   133.5000000     3.4602676
   134.5000000     3.7073697
   135.5000000     4.0310474
   136.5000000     4.4228306
   137.5000000     4.8705784
   138.5000000     5.3557433
   139.5000000     5.8745199
   140.5000000     6.4293745
   141.5000000     7.0203064
   142.5000000     7.5918462
   143.5000000     8.1763331
   144.5000000     8.7345841
   145.5000000     9.3061048
   146.5000000     9.8515148
   147.5000000    10.4404057
   148.5000000    11.0305110
   149.5000000    11.6279088
   150.5000000    12.2316732
   151.5000000    12.9040845
   152.5000000    13.6848419
   153.5000000    14.4949928
   154.5000000    15.3422074
   155.5000000    16.3392986
   156.5000000    17.2636817
   157.5000000    18.3634681
   158.5000000    19.5330726
   159.5000000    20.4256599
   160.5000000    21.9429441
   161.5000000    21.9881803
   162.5000000    25.2059393
 &EndTable
 &EndPotential
 &Potential
 Name=frgm_10.CG:4
 Type=A
 MolType=frgm_10.CG
BondNumber=4
 SameAsBond=frgm_3.CG:4
Min=    75.0000000
Max=   161.0000000
NPoints=86
NTriplets=4
Triplets=   2-   3-   4,    3-   4-   5,    5-   6-   7,    6-   7-   8 
 &Table
    75.5000000    25.8362818
    76.5000000    23.0257415
    77.5000000    20.5498765
    78.5000000    18.4352646
    79.5000000    16.3019353
    80.5000000    14.2836046
    81.5000000    12.3449061
    82.5000000    10.4418656
    83.5000000     8.6081523
    84.5000000     6.8281869
    85.5000000     5.1572424
    86.5000000     3.6528749
    87.5000000     2.3812014
    88.5000000     1.3744578
    89.5000000     0.6474815
    90.5000000     0.1970291
    91.5000000     0.0000000
    92.5000000     0.0182954
    93.5000000     0.2062788
    94.5000000     0.5156564
    95.5000000     0.9013534
    96.5000000     1.3337360
    97.5000000     1.7942113
    98.5000000     2.2761621
    99.5000000     2.7783025
   100.5000000     3.3021964
   101.5000000     3.8445419
   102.5000000     4.3968091
   103.5000000     4.9431581
   104.5000000     5.4515415
   105.5000000     5.9020374
   106.5000000     6.2547237
   107.5000000     6.4885097
   108.5000000     6.5892009
   109.5000000     6.5691940
   110.5000000     6.4471992
   111.5000000     6.2541728
   112.5000000     6.0186030
   113.5000000     5.7569058
   114.5000000     5.4893624
   115.5000000     5.2315163
   116.5000000     4.9992098
   117.5000000     4.7961753
   118.5000000     4.6282682
   119.5000000     4.4965724
   120.5000000     4.4007854
   121.5000000     4.3437072
   122.5000000     4.3193752
   123.5000000     4.3259532
   124.5000000     4.3547965
   125.5000000     4.4030539
   126.5000000     4.4581086
   127.5000000     4.5230864
   128.5000000     4.5834700
   129.5000000     4.6307269
   130.5000000     4.6634824
   131.5000000     4.6819032
   132.5000000     4.6933691
   133.5000000     4.6893127
   134.5000000     4.6847661
   135.5000000     4.6893973
   136.5000000     4.7146473
   137.5000000     4.7641240
   138.5000000     4.8463344
   139.5000000     4.9704509
   140.5000000     5.1437495
   141.5000000     5.3685803
   142.5000000     5.6451860
   143.5000000     5.9857169
   144.5000000     6.3888779
   145.5000000     6.8661995
   146.5000000     7.4143483
   147.5000000     8.0306287
   148.5000000     8.7130939
   149.5000000     9.4732509
   150.5000000    10.3295958
   151.5000000    11.2633382
   152.5000000    12.2675790
   153.5000000    13.3786653
   154.5000000    14.5751008
   155.5000000    15.8666162
   156.5000000    17.2573333
   157.5000000    18.8696156
   158.5000000    20.0375642
   159.5000000    21.7548160
   160.5000000    23.3324484
 &EndTable
 &EndPotential
 &Potential
 Name=frgm_11.CG:1
 Type=B
 MolType=frgm_11.CG
BondNumber=1
 SameAsBond=frgm_1.CG:1
Min=     3.6200000
Max=     3.9000000
NPoints=14
NPairs=7
Pairs=   1-   2,    2-   3,    3-   4,    4-   5,    5-   6,    6-   7,    7-   8
 
 &Table
     3.6300000    23.2492836
     3.6500000    16.9476508
     3.6700000    11.9055067
     3.6900000     7.9305538
     3.7100000     4.7633885
     3.7300000     2.4122865
     3.7500000     0.8335405
     3.7700000     0.0311486
     3.7900000     0.0000000
     3.8100000     0.7744502
     3.8300000     2.4198853
     3.8500000     5.0964672
     3.8700000     9.0485576
     3.8900000    17.1576049
 &EndTable
 &EndPotential
 &Potential
 Name=frgm_11.CG:2
 Type=A
 MolType=frgm_11.CG
BondNumber=2
 SameAsBond=frgm_3.CG:3
Min=    75.0000000
Max=   163.0000000
NPoints=88
NTriplets=1
Triplets=   1-   2-   3 
 &Table
    75.5000000    26.0037994
    76.5000000    22.7391698
    77.5000000    20.0944298
    78.5000000    17.8000142
    79.5000000    15.3424433
    80.5000000    13.0678203
    81.5000000    10.9788472
    82.5000000     9.0855842
    83.5000000     7.2937991
    84.5000000     5.6834614
    85.5000000     4.2541793
    86.5000000     3.0280223
    87.5000000     2.0094394
    88.5000000     1.2014282
    89.5000000     0.6128935
    90.5000000     0.2312306
    91.5000000     0.0346910
    92.5000000     0.0000000
    93.5000000     0.1067750
    94.5000000     0.3310001
    95.5000000     0.6500098
    96.5000000     1.0475132
    97.5000000     1.5137124
    98.5000000     2.0337458
    99.5000000     2.6030229
   100.5000000     3.2191048
   101.5000000     3.8702489
   102.5000000     4.5423447
   103.5000000     5.2257189
   104.5000000     5.9163229
   105.5000000     6.6014476
   106.5000000     7.2442436
   107.5000000     7.8007140
   108.5000000     8.2660141
   109.5000000     8.6257429
   110.5000000     8.8507798
   111.5000000     8.9503826
   112.5000000     8.9242517
   113.5000000     8.8062107
   114.5000000     8.6052894
   115.5000000     8.3418336
   116.5000000     8.0233835
   117.5000000     7.6610492
   118.5000000     7.2762620
   119.5000000     6.8553499
   120.5000000     6.4245542
   121.5000000     5.9740153
   122.5000000     5.5172195
   123.5000000     5.0709504
   124.5000000     4.6568720
   125.5000000     4.2704600
   126.5000000     3.9350051
   127.5000000     3.6404247
   128.5000000     3.4177133
   129.5000000     3.2732255
   130.5000000     3.2052233
   131.5000000     3.2067829
   132.5000000     3.2893856
   133.5000000     3.4602676
   134.5000000     3.7073697
   135.5000000     4.0310474
   136.5000000     4.4228306
   137.5000000     4.8705784
   138.5000000     5.3557433
   139.5000000     5.8745199
   140.5000000     6.4293745
   141.5000000     7.0203064
   142.5000000     7.5918462
   143.5000000     8.1763331
   144.5000000     8.7345841
   145.5000000     9.3061048
   146.5000000     9.8515148
   147.5000000    10.4404057
   148.5000000    11.0305110
   149.5000000    11.6279088
   150.5000000    12.2316732
   151.5000000    12.9040845
   152.5000000    13.6848419
   153.5000000    14.4949928
   154.5000000    15.3422074
   155.5000000    16.3392986
   156.5000000    17.2636817
   157.5000000    18.3634681
   158.5000000    19.5330726
   159.5000000    20.4256599
   160.5000000    21.9429441
   161.5000000    21.9881803
   162.5000000    25.2059393
 &EndTable
 &EndPotential
 &Potential
 Name=frgm_11.CG:3
 Type=A
 MolType=frgm_11.CG
BondNumber=3
 SameAsBond=frgm_3.CG:4
Min=    75.0000000
Max=   161.0000000
NPoints=86
NTriplets=5
Triplets=   2-   3-   4,    3-   4-   5,    4-   5-   6,    5-   6-   7,    6-   7-   8
 
 &Table
    75.5000000    25.8362818
    76.5000000    23.0257415
    77.5000000    20.5498765
    78.5000000    18.4352646
    79.5000000    16.3019353
    80.5000000    14.2836046
    81.5000000    12.3449061
    82.5000000    10.4418656
    83.5000000     8.6081523
    84.5000000     6.8281869
    85.5000000     5.1572424
    86.5000000     3.6528749
    87.5000000     2.3812014
    88.5000000     1.3744578
    89.5000000     0.6474815
    90.5000000     0.1970291
    91.5000000     0.0000000
    92.5000000     0.0182954
    93.5000000     0.2062788
    94.5000000     0.5156564
    95.5000000     0.9013534
    96.5000000     1.3337360
    97.5000000     1.7942113
    98.5000000     2.2761621
    99.5000000     2.7783025
   100.5000000     3.3021964
   101.5000000     3.8445419
   102.5000000     4.3968091
   103.5000000     4.9431581
   104.5000000     5.4515415
   105.5000000     5.9020374
   106.5000000     6.2547237
   107.5000000     6.4885097
   108.5000000     6.5892009
   109.5000000     6.5691940
   110.5000000     6.4471992
   111.5000000     6.2541728
   112.5000000     6.0186030
   113.5000000     5.7569058
   114.5000000     5.4893624
   115.5000000     5.2315163
   116.5000000     4.9992098
   117.5000000     4.7961753
   118.5000000     4.6282682
   119.5000000     4.4965724
   120.5000000     4.4007854
   121.5000000     4.3437072
   122.5000000     4.3193752
   123.5000000     4.3259532
   124.5000000     4.3547965
   125.5000000     4.4030539
   126.5000000     4.4581086
   127.5000000     4.5230864
   128.5000000     4.5834700
   129.5000000     4.6307269
   130.5000000     4.6634824
   131.5000000     4.6819032
   132.5000000     4.6933691
   133.5000000     4.6893127
   134.5000000     4.6847661
   135.5000000     4.6893973
   136.5000000     4.7146473
   137.5000000     4.7641240
   138.5000000     4.8463344
   139.5000000     4.9704509
   140.5000000     5.1437495
   141.5000000     5.3685803
   142.5000000     5.6451860
   143.5000000     5.9857169
   144.5000000     6.3888779
   145.5000000     6.8661995
   146.5000000     7.4143483
   147.5000000     8.0306287
   148.5000000     8.7130939
   149.5000000     9.4732509
   150.5000000    10.3295958
   151.5000000    11.2633382
   152.5000000    12.2675790
   153.5000000    13.3786653
   154.5000000    14.5751008
   155.5000000    15.8666162
   156.5000000    17.2573333
   157.5000000    18.8696156
   158.5000000    20.0375642
   159.5000000    21.7548160
   160.5000000    23.3324484
 &EndTable
 &EndPotential
 &Potential
 Name=frgm_12.CG:1
 Type=B
 MolType=frgm_12.CG
BondNumber=1
 SameAsBond=frgm_1.CG:1
Min=     3.6200000
Max=     3.9000000
NPoints=14
NPairs=7
Pairs=   1-   2,    2-   3,    3-   4,    4-   5,    5-   6,    6-   7,    7-   8
 
 &Table
     3.6300000    23.2492836
     3.6500000    16.9476508
     3.6700000    11.9055067
     3.6900000     7.9305538
     3.7100000     4.7633885
     3.7300000     2.4122865
     3.7500000     0.8335405
     3.7700000     0.0311486
     3.7900000     0.0000000
     3.8100000     0.7744502
     3.8300000     2.4198853
     3.8500000     5.0964672
     3.8700000     9.0485576
     3.8900000    17.1576049
 &EndTable
 &EndPotential
 &Potential
 Name=frgm_12.CG:2
 Type=A
 MolType=frgm_12.CG
BondNumber=2
 SameAsBond=frgm_3.CG:3
Min=    75.0000000
Max=   163.0000000
NPoints=88
NTriplets=3
Triplets=   2-   3-   4,    4-   5-   6,    6-   7-   8 
 &Table
    75.5000000    26.0037994
    76.5000000    22.7391698
    77.5000000    20.0944298
    78.5000000    17.8000142
    79.5000000    15.3424433
    80.5000000    13.0678203
    81.5000000    10.9788472
    82.5000000     9.0855842
    83.5000000     7.2937991
    84.5000000     5.6834614
    85.5000000     4.2541793
    86.5000000     3.0280223
    87.5000000     2.0094394
    88.5000000     1.2014282
    89.5000000     0.6128935
    90.5000000     0.2312306
    91.5000000     0.0346910
    92.5000000     0.0000000
    93.5000000     0.1067750
    94.5000000     0.3310001
    95.5000000     0.6500098
    96.5000000     1.0475132
    97.5000000     1.5137124
    98.5000000     2.0337458
    99.5000000     2.6030229
   100.5000000     3.2191048
   101.5000000     3.8702489
   102.5000000     4.5423447
   103.5000000     5.2257189
   104.5000000     5.9163229
   105.5000000     6.6014476
   106.5000000     7.2442436
   107.5000000     7.8007140
   108.5000000     8.2660141
   109.5000000     8.6257429
   110.5000000     8.8507798
   111.5000000     8.9503826
   112.5000000     8.9242517
   113.5000000     8.8062107
   114.5000000     8.6052894
   115.5000000     8.3418336
   116.5000000     8.0233835
   117.5000000     7.6610492
   118.5000000     7.2762620
   119.5000000     6.8553499
   120.5000000     6.4245542
   121.5000000     5.9740153
   122.5000000     5.5172195
   123.5000000     5.0709504
   124.5000000     4.6568720
   125.5000000     4.2704600
   126.5000000     3.9350051
   127.5000000     3.6404247
   128.5000000     3.4177133
   129.5000000     3.2732255
   130.5000000     3.2052233
   131.5000000     3.2067829
   132.5000000     3.2893856
   133.5000000     3.4602676
   134.5000000     3.7073697
   135.5000000     4.0310474
   136.5000000     4.4228306
   137.5000000     4.8705784
   138.5000000     5.3557433
   139.5000000     5.8745199
   140.5000000     6.4293745
   141.5000000     7.0203064
   142.5000000     7.5918462
   143.5000000     8.1763331
   144.5000000     8.7345841
   145.5000000     9.3061048
   146.5000000     9.8515148
   147.5000000    10.4404057
   148.5000000    11.0305110
   149.5000000    11.6279088
   150.5000000    12.2316732
   151.5000000    12.9040845
   152.5000000    13.6848419
   153.5000000    14.4949928
   154.5000000    15.3422074
   155.5000000    16.3392986
   156.5000000    17.2636817
   157.5000000    18.3634681
   158.5000000    19.5330726
   159.5000000    20.4256599
   160.5000000    21.9429441
   161.5000000    21.9881803
   162.5000000    25.2059393
 &EndTable
 &EndPotential
 &Potential
 Name=frgm_12.CG:3
 Type=A
 MolType=frgm_12.CG
BondNumber=3
 SameAsBond=frgm_3.CG:4
Min=    75.0000000
Max=   161.0000000
NPoints=86
NTriplets=3
Triplets=   1-   2-   3,    3-   4-   5,    5-   6-   7 
 &Table
    75.5000000    25.8362818
    76.5000000    23.0257415
    77.5000000    20.5498765
    78.5000000    18.4352646
    79.5000000    16.3019353
    80.5000000    14.2836046
    81.5000000    12.3449061
    82.5000000    10.4418656
    83.5000000     8.6081523
    84.5000000     6.8281869
    85.5000000     5.1572424
    86.5000000     3.6528749
    87.5000000     2.3812014
    88.5000000     1.3744578
    89.5000000     0.6474815
    90.5000000     0.1970291
    91.5000000     0.0000000
    92.5000000     0.0182954
    93.5000000     0.2062788
    94.5000000     0.5156564
    95.5000000     0.9013534
    96.5000000     1.3337360
    97.5000000     1.7942113
    98.5000000     2.2761621
    99.5000000     2.7783025
   100.5000000     3.3021964
   101.5000000     3.8445419
   102.5000000     4.3968091
   103.5000000     4.9431581
   104.5000000     5.4515415
   105.5000000     5.9020374
   106.5000000     6.2547237
   107.5000000     6.4885097
   108.5000000     6.5892009
   109.5000000     6.5691940
   110.5000000     6.4471992
   111.5000000     6.2541728
   112.5000000     6.0186030
   113.5000000     5.7569058
   114.5000000     5.4893624
   115.5000000     5.2315163
   116.5000000     4.9992098
   117.5000000     4.7961753
   118.5000000     4.6282682
   119.5000000     4.4965724
   120.5000000     4.4007854
   121.5000000     4.3437072
   122.5000000     4.3193752
   123.5000000     4.3259532
   124.5000000     4.3547965
   125.5000000     4.4030539
   126.5000000     4.4581086
   127.5000000     4.5230864
   128.5000000     4.5834700
   129.5000000     4.6307269
   130.5000000     4.6634824
   131.5000000     4.6819032
   132.5000000     4.6933691
   133.5000000     4.6893127
   134.5000000     4.6847661
   135.5000000     4.6893973
   136.5000000     4.7146473
   137.5000000     4.7641240
   138.5000000     4.8463344
   139.5000000     4.9704509
   140.5000000     5.1437495
   141.5000000     5.3685803
   142.5000000     5.6451860
   143.5000000     5.9857169
   144.5000000     6.3888779
   145.5000000     6.8661995
   146.5000000     7.4143483
   147.5000000     8.0306287
   148.5000000     8.7130939
   149.5000000     9.4732509
   150.5000000    10.3295958
   151.5000000    11.2633382
   152.5000000    12.2675790
   153.5000000    13.3786653
   154.5000000    14.5751008
   155.5000000    15.8666162
   156.5000000    17.2573333
   157.5000000    18.8696156
   158.5000000    20.0375642
   159.5000000    21.7548160
   160.5000000    23.3324484
 &EndTable
 &EndPotential
 &Potential
 Name=frgm_13.CG:1
 Type=B
 MolType=frgm_13.CG
BondNumber=1
 SameAsBond=frgm_1.CG:1
Min=     3.6200000
Max=     3.9000000
NPoints=14
NPairs=7
Pairs=   1-   2,    2-   3,    3-   4,    4-   5,    5-   6,    6-   7,    7-   8
 
 &Table
     3.6300000    23.2492836
     3.6500000    16.9476508
     3.6700000    11.9055067
     3.6900000     7.9305538
     3.7100000     4.7633885
     3.7300000     2.4122865
     3.7500000     0.8335405
     3.7700000     0.0311486
     3.7900000     0.0000000
     3.8100000     0.7744502
     3.8300000     2.4198853
     3.8500000     5.0964672
     3.8700000     9.0485576
     3.8900000    17.1576049
 &EndTable
 &EndPotential
 &Potential
 Name=frgm_13.CG:2
 Type=A
 MolType=frgm_13.CG
BondNumber=2
 SameAsBond=frgm_3.CG:4
Min=    75.0000000
Max=   161.0000000
NPoints=86
NTriplets=6
Triplets=   1-   2-   3,    2-   3-   4,    3-   4-   5,    4-   5-   6,    5-   6-   7,    6-   7-   8
 
 &Table
    75.5000000    25.8362818
    76.5000000    23.0257415
    77.5000000    20.5498765
    78.5000000    18.4352646
    79.5000000    16.3019353
    80.5000000    14.2836046
    81.5000000    12.3449061
    82.5000000    10.4418656
    83.5000000     8.6081523
    84.5000000     6.8281869
    85.5000000     5.1572424
    86.5000000     3.6528749
    87.5000000     2.3812014
    88.5000000     1.3744578
    89.5000000     0.6474815
    90.5000000     0.1970291
    91.5000000     0.0000000
    92.5000000     0.0182954
    93.5000000     0.2062788
    94.5000000     0.5156564
    95.5000000     0.9013534
    96.5000000     1.3337360
    97.5000000     1.7942113
    98.5000000     2.2761621
    99.5000000     2.7783025
   100.5000000     3.3021964
   101.5000000     3.8445419
   102.5000000     4.3968091
   103.5000000     4.9431581
   104.5000000     5.4515415
   105.5000000     5.9020374
   106.5000000     6.2547237
   107.5000000     6.4885097
   108.5000000     6.5892009
   109.5000000     6.5691940
   110.5000000     6.4471992
   111.5000000     6.2541728
   112.5000000     6.0186030
   113.5000000     5.7569058
   114.5000000     5.4893624
   115.5000000     5.2315163
   116.5000000     4.9992098
   117.5000000     4.7961753
   118.5000000     4.6282682
   119.5000000     4.4965724
   120.5000000     4.4007854
   121.5000000     4.3437072
   122.5000000     4.3193752
   123.5000000     4.3259532
   124.5000000     4.3547965
   125.5000000     4.4030539
   126.5000000     4.4581086
   127.5000000     4.5230864
   128.5000000     4.5834700
   129.5000000     4.6307269
   130.5000000     4.6634824
   131.5000000     4.6819032
   132.5000000     4.6933691
   133.5000000     4.6893127
   134.5000000     4.6847661
   135.5000000     4.6893973
   136.5000000     4.7146473
   137.5000000     4.7641240
   138.5000000     4.8463344
   139.5000000     4.9704509
   140.5000000     5.1437495
   141.5000000     5.3685803
   142.5000000     5.6451860
   143.5000000     5.9857169
   144.5000000     6.3888779
   145.5000000     6.8661995
   146.5000000     7.4143483
   147.5000000     8.0306287
   148.5000000     8.7130939
   149.5000000     9.4732509
   150.5000000    10.3295958
   151.5000000    11.2633382
   152.5000000    12.2675790
   153.5000000    13.3786653
   154.5000000    14.5751008
   155.5000000    15.8666162
   156.5000000    17.2573333
   157.5000000    18.8696156
   158.5000000    20.0375642
   159.5000000    21.7548160
   160.5000000    23.3324484
 &EndTable
 &EndPotential
 &Potential
 Name=frgm_14.CG:1
 Type=B
 MolType=frgm_14.CG
BondNumber=1
 SameAsBond=frgm_1.CG:1
Min=     3.6200000
Max=     3.9000000
NPoints=14
NPairs=7
Pairs=   1-   2,    2-   3,    3-   4,    4-   5,    5-   6,    6-   7,    7-   8
 
 &Table
     3.6300000    23.2492836
     3.6500000    16.9476508
     3.6700000    11.9055067
     3.6900000     7.9305538
     3.7100000     4.7633885
     3.7300000     2.4122865
     3.7500000     0.8335405
     3.7700000     0.0311486
     3.7900000     0.0000000
     3.8100000     0.7744502
     3.8300000     2.4198853
     3.8500000     5.0964672
     3.8700000     9.0485576
     3.8900000    17.1576049
 &EndTable
 &EndPotential
 &Potential
 Name=frgm_14.CG:2
 Type=A
 MolType=frgm_14.CG
BondNumber=2
 SameAsBond=frgm_3.CG:4
Min=    75.0000000
Max=   161.0000000
NPoints=86
NTriplets=6
Triplets=   1-   2-   3,    2-   3-   4,    3-   4-   5,    4-   5-   6,    5-   6-   7,    6-   7-   8
 
 &Table
    75.5000000    25.8362818
    76.5000000    23.0257415
    77.5000000    20.5498765
    78.5000000    18.4352646
    79.5000000    16.3019353
    80.5000000    14.2836046
    81.5000000    12.3449061
    82.5000000    10.4418656
    83.5000000     8.6081523
    84.5000000     6.8281869
    85.5000000     5.1572424
    86.5000000     3.6528749
    87.5000000     2.3812014
    88.5000000     1.3744578
    89.5000000     0.6474815
    90.5000000     0.1970291
    91.5000000     0.0000000
    92.5000000     0.0182954
    93.5000000     0.2062788
    94.5000000     0.5156564
    95.5000000     0.9013534
    96.5000000     1.3337360
    97.5000000     1.7942113
    98.5000000     2.2761621
    99.5000000     2.7783025
   100.5000000     3.3021964
   101.5000000     3.8445419
   102.5000000     4.3968091
   103.5000000     4.9431581
   104.5000000     5.4515415
   105.5000000     5.9020374
   106.5000000     6.2547237
   107.5000000     6.4885097
   108.5000000     6.5892009
   109.5000000     6.5691940
   110.5000000     6.4471992
   111.5000000     6.2541728
   112.5000000     6.0186030
   113.5000000     5.7569058
   114.5000000     5.4893624
   115.5000000     5.2315163
   116.5000000     4.9992098
   117.5000000     4.7961753
   118.5000000     4.6282682
   119.5000000     4.4965724
   120.5000000     4.4007854
   121.5000000     4.3437072
   122.5000000     4.3193752
   123.5000000     4.3259532
   124.5000000     4.3547965
   125.5000000     4.4030539
   126.5000000     4.4581086
   127.5000000     4.5230864
   128.5000000     4.5834700
   129.5000000     4.6307269
   130.5000000     4.6634824
   131.5000000     4.6819032
   132.5000000     4.6933691
   133.5000000     4.6893127
   134.5000000     4.6847661
   135.5000000     4.6893973
   136.5000000     4.7146473
   137.5000000     4.7641240
   138.5000000     4.8463344
   139.5000000     4.9704509
   140.5000000     5.1437495
   141.5000000     5.3685803
   142.5000000     5.6451860
   143.5000000     5.9857169
   144.5000000     6.3888779
   145.5000000     6.8661995
   146.5000000     7.4143483
   147.5000000     8.0306287
   148.5000000     8.7130939
   149.5000000     9.4732509
   150.5000000    10.3295958
   151.5000000    11.2633382
   152.5000000    12.2675790
   153.5000000    13.3786653
   154.5000000    14.5751008
   155.5000000    15.8666162
   156.5000000    17.2573333
   157.5000000    18.8696156
   158.5000000    20.0375642
   159.5000000    21.7548160
   160.5000000    23.3324484
 &EndTable
 &EndPotential
 &Potential
 Name=frgm_15.CG:1
 Type=B
 MolType=frgm_15.CG
BondNumber=1
 SameAsBond=frgm_1.CG:1
Min=     3.6200000
Max=     3.9000000
NPoints=14
NPairs=7
Pairs=   1-   2,    2-   3,    3-   4,    4-   5,    5-   6,    6-   7,    7-   8
 
 &Table
     3.6300000    23.2492836
     3.6500000    16.9476508
     3.6700000    11.9055067
     3.6900000     7.9305538
     3.7100000     4.7633885
     3.7300000     2.4122865
     3.7500000     0.8335405
     3.7700000     0.0311486
     3.7900000     0.0000000
     3.8100000     0.7744502
     3.8300000     2.4198853
     3.8500000     5.0964672
     3.8700000     9.0485576
     3.8900000    17.1576049
 &EndTable
 &EndPotential
 &Potential
 Name=frgm_15.CG:2
 Type=A
 MolType=frgm_15.CG
BondNumber=2
 SameAsBond=frgm_3.CG:4
Min=    75.0000000
Max=   161.0000000
NPoints=86
NTriplets=6
Triplets=   1-   2-   3,    2-   3-   4,    3-   4-   5,    4-   5-   6,    5-   6-   7,    6-   7-   8
 
 &Table
    75.5000000    25.8362818
    76.5000000    23.0257415
    77.5000000    20.5498765
    78.5000000    18.4352646
    79.5000000    16.3019353
    80.5000000    14.2836046
    81.5000000    12.3449061
    82.5000000    10.4418656
    83.5000000     8.6081523
    84.5000000     6.8281869
    85.5000000     5.1572424
    86.5000000     3.6528749
    87.5000000     2.3812014
    88.5000000     1.3744578
    89.5000000     0.6474815
    90.5000000     0.1970291
    91.5000000     0.0000000
    92.5000000     0.0182954
    93.5000000     0.2062788
    94.5000000     0.5156564
    95.5000000     0.9013534
    96.5000000     1.3337360
    97.5000000     1.7942113
    98.5000000     2.2761621
    99.5000000     2.7783025
   100.5000000     3.3021964
   101.5000000     3.8445419
   102.5000000     4.3968091
   103.5000000     4.9431581
   104.5000000     5.4515415
   105.5000000     5.9020374
   106.5000000     6.2547237
   107.5000000     6.4885097
   108.5000000     6.5892009
   109.5000000     6.5691940
   110.5000000     6.4471992
   111.5000000     6.2541728
   112.5000000     6.0186030
   113.5000000     5.7569058
   114.5000000     5.4893624
   115.5000000     5.2315163
   116.5000000     4.9992098
   117.5000000     4.7961753
   118.5000000     4.6282682
   119.5000000     4.4965724
   120.5000000     4.4007854
   121.5000000     4.3437072
   122.5000000     4.3193752
   123.5000000     4.3259532
   124.5000000     4.3547965
   125.5000000     4.4030539
   126.5000000     4.4581086
   127.5000000     4.5230864
   128.5000000     4.5834700
   129.5000000     4.6307269
   130.5000000     4.6634824
   131.5000000     4.6819032
   132.5000000     4.6933691
   133.5000000     4.6893127
   134.5000000     4.6847661
   135.5000000     4.6893973
   136.5000000     4.7146473
   137.5000000     4.7641240
   138.5000000     4.8463344
   139.5000000     4.9704509
   140.5000000     5.1437495
   141.5000000     5.3685803
   142.5000000     5.6451860
   143.5000000     5.9857169
   144.5000000     6.3888779
   145.5000000     6.8661995
   146.5000000     7.4143483
   147.5000000     8.0306287
   148.5000000     8.7130939
   149.5000000     9.4732509
   150.5000000    10.3295958
   151.5000000    11.2633382
   152.5000000    12.2675790
   153.5000000    13.3786653
   154.5000000    14.5751008
   155.5000000    15.8666162
   156.5000000    17.2573333
   157.5000000    18.8696156
   158.5000000    20.0375642
   159.5000000    21.7548160
   160.5000000    23.3324484
 &EndTable
 &EndPotential
 &Potential
 Name=frgm_16.CG:1
 Type=B
 MolType=frgm_16.CG
BondNumber=1
 SameAsBond=frgm_1.CG:1
Min=     3.6200000
Max=     3.9000000
NPoints=14
NPairs=7
Pairs=   1-   2,    2-   3,    3-   4,    4-   5,    5-   6,    6-   7,    7-   8
 
 &Table
     3.6300000    23.2492836
     3.6500000    16.9476508
     3.6700000    11.9055067
     3.6900000     7.9305538
     3.7100000     4.7633885
     3.7300000     2.4122865
     3.7500000     0.8335405
     3.7700000     0.0311486
     3.7900000     0.0000000
     3.8100000     0.7744502
     3.8300000     2.4198853
     3.8500000     5.0964672
     3.8700000     9.0485576
     3.8900000    17.1576049
 &EndTable
 &EndPotential
 &Potential
 Name=frgm_16.CG:2
 Type=A
 MolType=frgm_16.CG
BondNumber=2
 SameAsBond=frgm_3.CG:4
Min=    75.0000000
Max=   161.0000000
NPoints=86
NTriplets=6
Triplets=   1-   2-   3,    2-   3-   4,    3-   4-   5,    4-   5-   6,    5-   6-   7,    6-   7-   8
 
 &Table
    75.5000000    25.8362818
    76.5000000    23.0257415
    77.5000000    20.5498765
    78.5000000    18.4352646
    79.5000000    16.3019353
    80.5000000    14.2836046
    81.5000000    12.3449061
    82.5000000    10.4418656
    83.5000000     8.6081523
    84.5000000     6.8281869
    85.5000000     5.1572424
    86.5000000     3.6528749
    87.5000000     2.3812014
    88.5000000     1.3744578
    89.5000000     0.6474815
    90.5000000     0.1970291
    91.5000000     0.0000000
    92.5000000     0.0182954
    93.5000000     0.2062788
    94.5000000     0.5156564
    95.5000000     0.9013534
    96.5000000     1.3337360
    97.5000000     1.7942113
    98.5000000     2.2761621
    99.5000000     2.7783025
   100.5000000     3.3021964
   101.5000000     3.8445419
   102.5000000     4.3968091
   103.5000000     4.9431581
   104.5000000     5.4515415
   105.5000000     5.9020374
   106.5000000     6.2547237
   107.5000000     6.4885097
   108.5000000     6.5892009
   109.5000000     6.5691940
   110.5000000     6.4471992
   111.5000000     6.2541728
   112.5000000     6.0186030
   113.5000000     5.7569058
   114.5000000     5.4893624
   115.5000000     5.2315163
   116.5000000     4.9992098
   117.5000000     4.7961753
   118.5000000     4.6282682
   119.5000000     4.4965724
   120.5000000     4.4007854
   121.5000000     4.3437072
   122.5000000     4.3193752
   123.5000000     4.3259532
   124.5000000     4.3547965
   125.5000000     4.4030539
   126.5000000     4.4581086
   127.5000000     4.5230864
   128.5000000     4.5834700
   129.5000000     4.6307269
   130.5000000     4.6634824
   131.5000000     4.6819032
   132.5000000     4.6933691
   133.5000000     4.6893127
   134.5000000     4.6847661
   135.5000000     4.6893973
   136.5000000     4.7146473
   137.5000000     4.7641240
   138.5000000     4.8463344
   139.5000000     4.9704509
   140.5000000     5.1437495
   141.5000000     5.3685803
   142.5000000     5.6451860
   143.5000000     5.9857169
   144.5000000     6.3888779
   145.5000000     6.8661995
   146.5000000     7.4143483
   147.5000000     8.0306287
   148.5000000     8.7130939
   149.5000000     9.4732509
   150.5000000    10.3295958
   151.5000000    11.2633382
   152.5000000    12.2675790
   153.5000000    13.3786653
   154.5000000    14.5751008
   155.5000000    15.8666162
   156.5000000    17.2573333
   157.5000000    18.8696156
   158.5000000    20.0375642
   159.5000000    21.7548160
   160.5000000    23.3324484
 &EndTable
 &EndPotential
 &Potential
 Name=frgm_17.CG:1
 Type=B
 MolType=frgm_17.CG
BondNumber=1
 SameAsBond=frgm_1.CG:1
Min=     3.6200000
Max=     3.9000000
NPoints=14
NPairs=7
Pairs=   1-   2,    2-   3,    3-   4,    4-   5,    5-   6,    6-   7,    7-   8
 
 &Table
     3.6300000    23.2492836
     3.6500000    16.9476508
     3.6700000    11.9055067
     3.6900000     7.9305538
     3.7100000     4.7633885
     3.7300000     2.4122865
     3.7500000     0.8335405
     3.7700000     0.0311486
     3.7900000     0.0000000
     3.8100000     0.7744502
     3.8300000     2.4198853
     3.8500000     5.0964672
     3.8700000     9.0485576
     3.8900000    17.1576049
 &EndTable
 &EndPotential
 &Potential
 Name=frgm_17.CG:2
 Type=A
 MolType=frgm_17.CG
BondNumber=2
 SameAsBond=frgm_3.CG:3
Min=    75.0000000
Max=   163.0000000
NPoints=88
NTriplets=3
Triplets=   1-   2-   3,    2-   3-   4,    4-   5-   6 
 &Table
    75.5000000    26.0037994
    76.5000000    22.7391698
    77.5000000    20.0944298
    78.5000000    17.8000142
    79.5000000    15.3424433
    80.5000000    13.0678203
    81.5000000    10.9788472
    82.5000000     9.0855842
    83.5000000     7.2937991
    84.5000000     5.6834614
    85.5000000     4.2541793
    86.5000000     3.0280223
    87.5000000     2.0094394
    88.5000000     1.2014282
    89.5000000     0.6128935
    90.5000000     0.2312306
    91.5000000     0.0346910
    92.5000000     0.0000000
    93.5000000     0.1067750
    94.5000000     0.3310001
    95.5000000     0.6500098
    96.5000000     1.0475132
    97.5000000     1.5137124
    98.5000000     2.0337458
    99.5000000     2.6030229
   100.5000000     3.2191048
   101.5000000     3.8702489
   102.5000000     4.5423447
   103.5000000     5.2257189
   104.5000000     5.9163229
   105.5000000     6.6014476
   106.5000000     7.2442436
   107.5000000     7.8007140
   108.5000000     8.2660141
   109.5000000     8.6257429
   110.5000000     8.8507798
   111.5000000     8.9503826
   112.5000000     8.9242517
   113.5000000     8.8062107
   114.5000000     8.6052894
   115.5000000     8.3418336
   116.5000000     8.0233835
   117.5000000     7.6610492
   118.5000000     7.2762620
   119.5000000     6.8553499
   120.5000000     6.4245542
   121.5000000     5.9740153
   122.5000000     5.5172195
   123.5000000     5.0709504
   124.5000000     4.6568720
   125.5000000     4.2704600
   126.5000000     3.9350051
   127.5000000     3.6404247
   128.5000000     3.4177133
   129.5000000     3.2732255
   130.5000000     3.2052233
   131.5000000     3.2067829
   132.5000000     3.2893856
   133.5000000     3.4602676
   134.5000000     3.7073697
   135.5000000     4.0310474
   136.5000000     4.4228306
   137.5000000     4.8705784
   138.5000000     5.3557433
   139.5000000     5.8745199
   140.5000000     6.4293745
   141.5000000     7.0203064
   142.5000000     7.5918462
   143.5000000     8.1763331
   144.5000000     8.7345841
   145.5000000     9.3061048
   146.5000000     9.8515148
   147.5000000    10.4404057
   148.5000000    11.0305110
   149.5000000    11.6279088
   150.5000000    12.2316732
   151.5000000    12.9040845
   152.5000000    13.6848419
   153.5000000    14.4949928
   154.5000000    15.3422074
   155.5000000    16.3392986
   156.5000000    17.2636817
   157.5000000    18.3634681
   158.5000000    19.5330726
   159.5000000    20.4256599
   160.5000000    21.9429441
   161.5000000    21.9881803
   162.5000000    25.2059393
 &EndTable
 &EndPotential
 &Potential
 Name=frgm_17.CG:3
 Type=A
 MolType=frgm_17.CG
BondNumber=3
 SameAsBond=frgm_3.CG:4
Min=    75.0000000
Max=   161.0000000
NPoints=86
NTriplets=3
Triplets=   3-   4-   5,    5-   6-   7,    6-   7-   8 
 &Table
    75.5000000    25.8362818
    76.5000000    23.0257415
    77.5000000    20.5498765
    78.5000000    18.4352646
    79.5000000    16.3019353
    80.5000000    14.2836046
    81.5000000    12.3449061
    82.5000000    10.4418656
    83.5000000     8.6081523
    84.5000000     6.8281869
    85.5000000     5.1572424
    86.5000000     3.6528749
    87.5000000     2.3812014
    88.5000000     1.3744578
    89.5000000     0.6474815
    90.5000000     0.1970291
    91.5000000     0.0000000
    92.5000000     0.0182954
    93.5000000     0.2062788
    94.5000000     0.5156564
    95.5000000     0.9013534
    96.5000000     1.3337360
    97.5000000     1.7942113
    98.5000000     2.2761621
    99.5000000     2.7783025
   100.5000000     3.3021964
   101.5000000     3.8445419
   102.5000000     4.3968091
   103.5000000     4.9431581
   104.5000000     5.4515415
   105.5000000     5.9020374
   106.5000000     6.2547237
   107.5000000     6.4885097
   108.5000000     6.5892009
   109.5000000     6.5691940
   110.5000000     6.4471992
   111.5000000     6.2541728
   112.5000000     6.0186030
   113.5000000     5.7569058
   114.5000000     5.4893624
   115.5000000     5.2315163
   116.5000000     4.9992098
   117.5000000     4.7961753
   118.5000000     4.6282682
   119.5000000     4.4965724
   120.5000000     4.4007854
   121.5000000     4.3437072
   122.5000000     4.3193752
   123.5000000     4.3259532
   124.5000000     4.3547965
   125.5000000     4.4030539
   126.5000000     4.4581086
   127.5000000     4.5230864
   128.5000000     4.5834700
   129.5000000     4.6307269
   130.5000000     4.6634824
   131.5000000     4.6819032
   132.5000000     4.6933691
   133.5000000     4.6893127
   134.5000000     4.6847661
   135.5000000     4.6893973
   136.5000000     4.7146473
   137.5000000     4.7641240
   138.5000000     4.8463344
   139.5000000     4.9704509
   140.5000000     5.1437495
   141.5000000     5.3685803
   142.5000000     5.6451860
   143.5000000     5.9857169
   144.5000000     6.3888779
   145.5000000     6.8661995
   146.5000000     7.4143483
   147.5000000     8.0306287
   148.5000000     8.7130939
   149.5000000     9.4732509
   150.5000000    10.3295958
   151.5000000    11.2633382
   152.5000000    12.2675790
   153.5000000    13.3786653
   154.5000000    14.5751008
   155.5000000    15.8666162
   156.5000000    17.2573333
   157.5000000    18.8696156
   158.5000000    20.0375642
   159.5000000    21.7548160
   160.5000000    23.3324484
 &EndTable
 &EndPotential
 &Potential
 Name=frgm_18.CG:1
 Type=B
 MolType=frgm_18.CG
BondNumber=1
 SameAsBond=frgm_1.CG:1
Min=     3.6200000
Max=     3.9000000
NPoints=14
NPairs=7
Pairs=   1-   2,    2-   3,    3-   4,    4-   5,    5-   6,    6-   7,    7-   8
 
 &Table
     3.6300000    23.2492836
     3.6500000    16.9476508
     3.6700000    11.9055067
     3.6900000     7.9305538
     3.7100000     4.7633885
     3.7300000     2.4122865
     3.7500000     0.8335405
     3.7700000     0.0311486
     3.7900000     0.0000000
     3.8100000     0.7744502
     3.8300000     2.4198853
     3.8500000     5.0964672
     3.8700000     9.0485576
     3.8900000    17.1576049
 &EndTable
 &EndPotential
 &Potential
 Name=frgm_18.CG:2
 Type=A
 MolType=frgm_18.CG
BondNumber=2
 SameAsBond=frgm_3.CG:3
Min=    75.0000000
Max=   163.0000000
NPoints=88
NTriplets=4
Triplets=   1-   2-   3,    2-   3-   4,    4-   5-   6,    6-   7-   8 
 &Table
    75.5000000    26.0037994
    76.5000000    22.7391698
    77.5000000    20.0944298
    78.5000000    17.8000142
    79.5000000    15.3424433
    80.5000000    13.0678203
    81.5000000    10.9788472
    82.5000000     9.0855842
    83.5000000     7.2937991
    84.5000000     5.6834614
    85.5000000     4.2541793
    86.5000000     3.0280223
    87.5000000     2.0094394
    88.5000000     1.2014282
    89.5000000     0.6128935
    90.5000000     0.2312306
    91.5000000     0.0346910
    92.5000000     0.0000000
    93.5000000     0.1067750
    94.5000000     0.3310001
    95.5000000     0.6500098
    96.5000000     1.0475132
    97.5000000     1.5137124
    98.5000000     2.0337458
    99.5000000     2.6030229
   100.5000000     3.2191048
   101.5000000     3.8702489
   102.5000000     4.5423447
   103.5000000     5.2257189
   104.5000000     5.9163229
   105.5000000     6.6014476
   106.5000000     7.2442436
   107.5000000     7.8007140
   108.5000000     8.2660141
   109.5000000     8.6257429
   110.5000000     8.8507798
   111.5000000     8.9503826
   112.5000000     8.9242517
   113.5000000     8.8062107
   114.5000000     8.6052894
   115.5000000     8.3418336
   116.5000000     8.0233835
   117.5000000     7.6610492
   118.5000000     7.2762620
   119.5000000     6.8553499
   120.5000000     6.4245542
   121.5000000     5.9740153
   122.5000000     5.5172195
   123.5000000     5.0709504
   124.5000000     4.6568720
   125.5000000     4.2704600
   126.5000000     3.9350051
   127.5000000     3.6404247
   128.5000000     3.4177133
   129.5000000     3.2732255
   130.5000000     3.2052233
   131.5000000     3.2067829
   132.5000000     3.2893856
   133.5000000     3.4602676
   134.5000000     3.7073697
   135.5000000     4.0310474
   136.5000000     4.4228306
   137.5000000     4.8705784
   138.5000000     5.3557433
   139.5000000     5.8745199
   140.5000000     6.4293745
   141.5000000     7.0203064
   142.5000000     7.5918462
   143.5000000     8.1763331
   144.5000000     8.7345841
   145.5000000     9.3061048
   146.5000000     9.8515148
   147.5000000    10.4404057
   148.5000000    11.0305110
   149.5000000    11.6279088
   150.5000000    12.2316732
   151.5000000    12.9040845
   152.5000000    13.6848419
   153.5000000    14.4949928
   154.5000000    15.3422074
   155.5000000    16.3392986
   156.5000000    17.2636817
   157.5000000    18.3634681
   158.5000000    19.5330726
   159.5000000    20.4256599
   160.5000000    21.9429441
   161.5000000    21.9881803
   162.5000000    25.2059393
 &EndTable
 &EndPotential
 &Potential
 Name=frgm_18.CG:3
 Type=A
 MolType=frgm_18.CG
BondNumber=3
 SameAsBond=frgm_3.CG:4
Min=    75.0000000
Max=   161.0000000
NPoints=86
NTriplets=2
Triplets=   3-   4-   5,    5-   6-   7 
 &Table
    75.5000000    25.8362818
    76.5000000    23.0257415
    77.5000000    20.5498765
    78.5000000    18.4352646
    79.5000000    16.3019353
    80.5000000    14.2836046
    81.5000000    12.3449061
    82.5000000    10.4418656
    83.5000000     8.6081523
    84.5000000     6.8281869
    85.5000000     5.1572424
    86.5000000     3.6528749
    87.5000000     2.3812014
    88.5000000     1.3744578
    89.5000000     0.6474815
    90.5000000     0.1970291
    91.5000000     0.0000000
    92.5000000     0.0182954
    93.5000000     0.2062788
    94.5000000     0.5156564
    95.5000000     0.9013534
    96.5000000     1.3337360
    97.5000000     1.7942113
    98.5000000     2.2761621
    99.5000000     2.7783025
   100.5000000     3.3021964
   101.5000000     3.8445419
   102.5000000     4.3968091
   103.5000000     4.9431581
   104.5000000     5.4515415
   105.5000000     5.9020374
   106.5000000     6.2547237
   107.5000000     6.4885097
   108.5000000     6.5892009
   109.5000000     6.5691940
   110.5000000     6.4471992
   111.5000000     6.2541728
   112.5000000     6.0186030
   113.5000000     5.7569058
   114.5000000     5.4893624
   115.5000000     5.2315163
   116.5000000     4.9992098
   117.5000000     4.7961753
   118.5000000     4.6282682
   119.5000000     4.4965724
   120.5000000     4.4007854
   121.5000000     4.3437072
   122.5000000     4.3193752
   123.5000000     4.3259532
   124.5000000     4.3547965
   125.5000000     4.4030539
   126.5000000     4.4581086
   127.5000000     4.5230864
   128.5000000     4.5834700
   129.5000000     4.6307269
   130.5000000     4.6634824
   131.5000000     4.6819032
   132.5000000     4.6933691
   133.5000000     4.6893127
   134.5000000     4.6847661
   135.5000000     4.6893973
   136.5000000     4.7146473
   137.5000000     4.7641240
   138.5000000     4.8463344
   139.5000000     4.9704509
   140.5000000     5.1437495
   141.5000000     5.3685803
   142.5000000     5.6451860
   143.5000000     5.9857169
   144.5000000     6.3888779
   145.5000000     6.8661995
   146.5000000     7.4143483
   147.5000000     8.0306287
   148.5000000     8.7130939
   149.5000000     9.4732509
   150.5000000    10.3295958
   151.5000000    11.2633382
   152.5000000    12.2675790
   153.5000000    13.3786653
   154.5000000    14.5751008
   155.5000000    15.8666162
   156.5000000    17.2573333
   157.5000000    18.8696156
   158.5000000    20.0375642
   159.5000000    21.7548160
   160.5000000    23.3324484
 &EndTable
 &EndPotential
 &Potential
 Name=frgm_19.CG:1
 Type=B
 MolType=frgm_19.CG
BondNumber=1
 SameAsBond=frgm_1.CG:1
Min=     3.6200000
Max=     3.9000000
NPoints=14
NPairs=7
Pairs=   1-   2,    2-   3,    3-   4,    4-   5,    5-   6,    6-   7,    7-   8
 
 &Table
     3.6300000    23.2492836
     3.6500000    16.9476508
     3.6700000    11.9055067
     3.6900000     7.9305538
     3.7100000     4.7633885
     3.7300000     2.4122865
     3.7500000     0.8335405
     3.7700000     0.0311486
     3.7900000     0.0000000
     3.8100000     0.7744502
     3.8300000     2.4198853
     3.8500000     5.0964672
     3.8700000     9.0485576
     3.8900000    17.1576049
 &EndTable
 &EndPotential
 &Potential
 Name=frgm_19.CG:2
 Type=A
 MolType=frgm_19.CG
BondNumber=2
 SameAsBond=frgm_3.CG:4
Min=    75.0000000
Max=   161.0000000
NPoints=86
NTriplets=6
Triplets=   1-   2-   3,    2-   3-   4,    3-   4-   5,    4-   5-   6,    5-   6-   7,    6-   7-   8
 
 &Table
    75.5000000    25.8362818
    76.5000000    23.0257415
    77.5000000    20.5498765
    78.5000000    18.4352646
    79.5000000    16.3019353
    80.5000000    14.2836046
    81.5000000    12.3449061
    82.5000000    10.4418656
    83.5000000     8.6081523
    84.5000000     6.8281869
    85.5000000     5.1572424
    86.5000000     3.6528749
    87.5000000     2.3812014
    88.5000000     1.3744578
    89.5000000     0.6474815
    90.5000000     0.1970291
    91.5000000     0.0000000
    92.5000000     0.0182954
    93.5000000     0.2062788
    94.5000000     0.5156564
    95.5000000     0.9013534
    96.5000000     1.3337360
    97.5000000     1.7942113
    98.5000000     2.2761621
    99.5000000     2.7783025
   100.5000000     3.3021964
   101.5000000     3.8445419
   102.5000000     4.3968091
   103.5000000     4.9431581
   104.5000000     5.4515415
   105.5000000     5.9020374
   106.5000000     6.2547237
   107.5000000     6.4885097
   108.5000000     6.5892009
   109.5000000     6.5691940
   110.5000000     6.4471992
   111.5000000     6.2541728
   112.5000000     6.0186030
   113.5000000     5.7569058
   114.5000000     5.4893624
   115.5000000     5.2315163
   116.5000000     4.9992098
   117.5000000     4.7961753
   118.5000000     4.6282682
   119.5000000     4.4965724
   120.5000000     4.4007854
   121.5000000     4.3437072
   122.5000000     4.3193752
   123.5000000     4.3259532
   124.5000000     4.3547965
   125.5000000     4.4030539
   126.5000000     4.4581086
   127.5000000     4.5230864
   128.5000000     4.5834700
   129.5000000     4.6307269
   130.5000000     4.6634824
   131.5000000     4.6819032
   132.5000000     4.6933691
   133.5000000     4.6893127
   134.5000000     4.6847661
   135.5000000     4.6893973
   136.5000000     4.7146473
   137.5000000     4.7641240
   138.5000000     4.8463344
   139.5000000     4.9704509
   140.5000000     5.1437495
   141.5000000     5.3685803
   142.5000000     5.6451860
   143.5000000     5.9857169
   144.5000000     6.3888779
   145.5000000     6.8661995
   146.5000000     7.4143483
   147.5000000     8.0306287
   148.5000000     8.7130939
   149.5000000     9.4732509
   150.5000000    10.3295958
   151.5000000    11.2633382
   152.5000000    12.2675790
   153.5000000    13.3786653
   154.5000000    14.5751008
   155.5000000    15.8666162
   156.5000000    17.2573333
   157.5000000    18.8696156
   158.5000000    20.0375642
   159.5000000    21.7548160
   160.5000000    23.3324484
 &EndTable
 &EndPotential
 &Potential
 Name=frgm_20.CG:1
 Type=B
 MolType=frgm_20.CG
BondNumber=1
 SameAsBond=frgm_1.CG:1
Min=     3.6200000
Max=     3.9000000
NPoints=14
NPairs=7
Pairs=   1-   2,    2-   3,    3-   4,    4-   5,    5-   6,    6-   7,    7-   8
 
 &Table
     3.6300000    23.2492836
     3.6500000    16.9476508
     3.6700000    11.9055067
     3.6900000     7.9305538
     3.7100000     4.7633885
     3.7300000     2.4122865
     3.7500000     0.8335405
     3.7700000     0.0311486
     3.7900000     0.0000000
     3.8100000     0.7744502
     3.8300000     2.4198853
     3.8500000     5.0964672
     3.8700000     9.0485576
     3.8900000    17.1576049
 &EndTable
 &EndPotential
 &Potential
 Name=frgm_20.CG:2
 Type=A
 MolType=frgm_20.CG
BondNumber=2
 SameAsBond=frgm_3.CG:3
Min=    75.0000000
Max=   163.0000000
NPoints=88
NTriplets=1
Triplets=   3-   4-   5 
 &Table
    75.5000000    26.0037994
    76.5000000    22.7391698
    77.5000000    20.0944298
    78.5000000    17.8000142
    79.5000000    15.3424433
    80.5000000    13.0678203
    81.5000000    10.9788472
    82.5000000     9.0855842
    83.5000000     7.2937991
    84.5000000     5.6834614
    85.5000000     4.2541793
    86.5000000     3.0280223
    87.5000000     2.0094394
    88.5000000     1.2014282
    89.5000000     0.6128935
    90.5000000     0.2312306
    91.5000000     0.0346910
    92.5000000     0.0000000
    93.5000000     0.1067750
    94.5000000     0.3310001
    95.5000000     0.6500098
    96.5000000     1.0475132
    97.5000000     1.5137124
    98.5000000     2.0337458
    99.5000000     2.6030229
   100.5000000     3.2191048
   101.5000000     3.8702489
   102.5000000     4.5423447
   103.5000000     5.2257189
   104.5000000     5.9163229
   105.5000000     6.6014476
   106.5000000     7.2442436
   107.5000000     7.8007140
   108.5000000     8.2660141
   109.5000000     8.6257429
   110.5000000     8.8507798
   111.5000000     8.9503826
   112.5000000     8.9242517
   113.5000000     8.8062107
   114.5000000     8.6052894
   115.5000000     8.3418336
   116.5000000     8.0233835
   117.5000000     7.6610492
   118.5000000     7.2762620
   119.5000000     6.8553499
   120.5000000     6.4245542
   121.5000000     5.9740153
   122.5000000     5.5172195
   123.5000000     5.0709504
   124.5000000     4.6568720
   125.5000000     4.2704600
   126.5000000     3.9350051
   127.5000000     3.6404247
   128.5000000     3.4177133
   129.5000000     3.2732255
   130.5000000     3.2052233
   131.5000000     3.2067829
   132.5000000     3.2893856
   133.5000000     3.4602676
   134.5000000     3.7073697
   135.5000000     4.0310474
   136.5000000     4.4228306
   137.5000000     4.8705784
   138.5000000     5.3557433
   139.5000000     5.8745199
   140.5000000     6.4293745
   141.5000000     7.0203064
   142.5000000     7.5918462
   143.5000000     8.1763331
   144.5000000     8.7345841
   145.5000000     9.3061048
   146.5000000     9.8515148
   147.5000000    10.4404057
   148.5000000    11.0305110
   149.5000000    11.6279088
   150.5000000    12.2316732
   151.5000000    12.9040845
   152.5000000    13.6848419
   153.5000000    14.4949928
   154.5000000    15.3422074
   155.5000000    16.3392986
   156.5000000    17.2636817
   157.5000000    18.3634681
   158.5000000    19.5330726
   159.5000000    20.4256599
   160.5000000    21.9429441
   161.5000000    21.9881803
   162.5000000    25.2059393
 &EndTable
 &EndPotential
 &Potential
 Name=frgm_20.CG:3
 Type=A
 MolType=frgm_20.CG
BondNumber=3
 SameAsBond=frgm_3.CG:4
Min=    75.0000000
Max=   161.0000000
NPoints=86
NTriplets=5
Triplets=   1-   2-   3,    2-   3-   4,    4-   5-   6,    5-   6-   7,    6-   7-   8
 
 &Table
    75.5000000    25.8362818
    76.5000000    23.0257415
    77.5000000    20.5498765
    78.5000000    18.4352646
    79.5000000    16.3019353
    80.5000000    14.2836046
    81.5000000    12.3449061
    82.5000000    10.4418656
    83.5000000     8.6081523
    84.5000000     6.8281869
    85.5000000     5.1572424
    86.5000000     3.6528749
    87.5000000     2.3812014
    88.5000000     1.3744578
    89.5000000     0.6474815
    90.5000000     0.1970291
    91.5000000     0.0000000
    92.5000000     0.0182954
    93.5000000     0.2062788
    94.5000000     0.5156564
    95.5000000     0.9013534
    96.5000000     1.3337360
    97.5000000     1.7942113
    98.5000000     2.2761621
    99.5000000     2.7783025
   100.5000000     3.3021964
   101.5000000     3.8445419
   102.5000000     4.3968091
   103.5000000     4.9431581
   104.5000000     5.4515415
   105.5000000     5.9020374
   106.5000000     6.2547237
   107.5000000     6.4885097
   108.5000000     6.5892009
   109.5000000     6.5691940
   110.5000000     6.4471992
   111.5000000     6.2541728
   112.5000000     6.0186030
   113.5000000     5.7569058
   114.5000000     5.4893624
   115.5000000     5.2315163
   116.5000000     4.9992098
   117.5000000     4.7961753
   118.5000000     4.6282682
   119.5000000     4.4965724
   120.5000000     4.4007854
   121.5000000     4.3437072
   122.5000000     4.3193752
   123.5000000     4.3259532
   124.5000000     4.3547965
   125.5000000     4.4030539
   126.5000000     4.4581086
   127.5000000     4.5230864
   128.5000000     4.5834700
   129.5000000     4.6307269
   130.5000000     4.6634824
   131.5000000     4.6819032
   132.5000000     4.6933691
   133.5000000     4.6893127
   134.5000000     4.6847661
   135.5000000     4.6893973
   136.5000000     4.7146473
   137.5000000     4.7641240
   138.5000000     4.8463344
   139.5000000     4.9704509
   140.5000000     5.1437495
   141.5000000     5.3685803
   142.5000000     5.6451860
   143.5000000     5.9857169
   144.5000000     6.3888779
   145.5000000     6.8661995
   146.5000000     7.4143483
   147.5000000     8.0306287
   148.5000000     8.7130939
   149.5000000     9.4732509
   150.5000000    10.3295958
   151.5000000    11.2633382
   152.5000000    12.2675790
   153.5000000    13.3786653
   154.5000000    14.5751008
   155.5000000    15.8666162
   156.5000000    17.2573333
   157.5000000    18.8696156
   158.5000000    20.0375642
   159.5000000    21.7548160
   160.5000000    23.3324484
 &EndTable
 &EndPotential
 &Potential
 Name=frgm_21.CG:1
 Type=B
 MolType=frgm_21.CG
BondNumber=1
 SameAsBond=frgm_1.CG:1
Min=     3.6200000
Max=     3.9000000
NPoints=14
NPairs=7
Pairs=   1-   2,    2-   3,    3-   4,    4-   5,    5-   6,    6-   7,    7-   8
 
 &Table
     3.6300000    23.2492836
     3.6500000    16.9476508
     3.6700000    11.9055067
     3.6900000     7.9305538
     3.7100000     4.7633885
     3.7300000     2.4122865
     3.7500000     0.8335405
     3.7700000     0.0311486
     3.7900000     0.0000000
     3.8100000     0.7744502
     3.8300000     2.4198853
     3.8500000     5.0964672
     3.8700000     9.0485576
     3.8900000    17.1576049
 &EndTable
 &EndPotential
 &Potential
 Name=frgm_21.CG:2
 Type=A
 MolType=frgm_21.CG
BondNumber=2
 SameAsBond=frgm_3.CG:3
Min=    75.0000000
Max=   163.0000000
NPoints=88
NTriplets=1
Triplets=   3-   4-   5 
 &Table
    75.5000000    26.0037994
    76.5000000    22.7391698
    77.5000000    20.0944298
    78.5000000    17.8000142
    79.5000000    15.3424433
    80.5000000    13.0678203
    81.5000000    10.9788472
    82.5000000     9.0855842
    83.5000000     7.2937991
    84.5000000     5.6834614
    85.5000000     4.2541793
    86.5000000     3.0280223
    87.5000000     2.0094394
    88.5000000     1.2014282
    89.5000000     0.6128935
    90.5000000     0.2312306
    91.5000000     0.0346910
    92.5000000     0.0000000
    93.5000000     0.1067750
    94.5000000     0.3310001
    95.5000000     0.6500098
    96.5000000     1.0475132
    97.5000000     1.5137124
    98.5000000     2.0337458
    99.5000000     2.6030229
   100.5000000     3.2191048
   101.5000000     3.8702489
   102.5000000     4.5423447
   103.5000000     5.2257189
   104.5000000     5.9163229
   105.5000000     6.6014476
   106.5000000     7.2442436
   107.5000000     7.8007140
   108.5000000     8.2660141
   109.5000000     8.6257429
   110.5000000     8.8507798
   111.5000000     8.9503826
   112.5000000     8.9242517
   113.5000000     8.8062107
   114.5000000     8.6052894
   115.5000000     8.3418336
   116.5000000     8.0233835
   117.5000000     7.6610492
   118.5000000     7.2762620
   119.5000000     6.8553499
   120.5000000     6.4245542
   121.5000000     5.9740153
   122.5000000     5.5172195
   123.5000000     5.0709504
   124.5000000     4.6568720
   125.5000000     4.2704600
   126.5000000     3.9350051
   127.5000000     3.6404247
   128.5000000     3.4177133
   129.5000000     3.2732255
   130.5000000     3.2052233
   131.5000000     3.2067829
   132.5000000     3.2893856
   133.5000000     3.4602676
   134.5000000     3.7073697
   135.5000000     4.0310474
   136.5000000     4.4228306
   137.5000000     4.8705784
   138.5000000     5.3557433
   139.5000000     5.8745199
   140.5000000     6.4293745
   141.5000000     7.0203064
   142.5000000     7.5918462
   143.5000000     8.1763331
   144.5000000     8.7345841
   145.5000000     9.3061048
   146.5000000     9.8515148
   147.5000000    10.4404057
   148.5000000    11.0305110
   149.5000000    11.6279088
   150.5000000    12.2316732
   151.5000000    12.9040845
   152.5000000    13.6848419
   153.5000000    14.4949928
   154.5000000    15.3422074
   155.5000000    16.3392986
   156.5000000    17.2636817
   157.5000000    18.3634681
   158.5000000    19.5330726
   159.5000000    20.4256599
   160.5000000    21.9429441
   161.5000000    21.9881803
   162.5000000    25.2059393
 &EndTable
 &EndPotential
 &Potential
 Name=frgm_21.CG:3
 Type=A
 MolType=frgm_21.CG
BondNumber=3
 SameAsBond=frgm_3.CG:4
Min=    75.0000000
Max=   161.0000000
NPoints=86
NTriplets=5
Triplets=   1-   2-   3,    2-   3-   4,    4-   5-   6,    5-   6-   7,    6-   7-   8
 
 &Table
    75.5000000    25.8362818
    76.5000000    23.0257415
    77.5000000    20.5498765
    78.5000000    18.4352646
    79.5000000    16.3019353
    80.5000000    14.2836046
    81.5000000    12.3449061
    82.5000000    10.4418656
    83.5000000     8.6081523
    84.5000000     6.8281869
    85.5000000     5.1572424
    86.5000000     3.6528749
    87.5000000     2.3812014
    88.5000000     1.3744578
    89.5000000     0.6474815
    90.5000000     0.1970291
    91.5000000     0.0000000
    92.5000000     0.0182954
    93.5000000     0.2062788
    94.5000000     0.5156564
    95.5000000     0.9013534
    96.5000000     1.3337360
    97.5000000     1.7942113
    98.5000000     2.2761621
    99.5000000     2.7783025
   100.5000000     3.3021964
   101.5000000     3.8445419
   102.5000000     4.3968091
   103.5000000     4.9431581
   104.5000000     5.4515415
   105.5000000     5.9020374
   106.5000000     6.2547237
   107.5000000     6.4885097
   108.5000000     6.5892009
   109.5000000     6.5691940
   110.5000000     6.4471992
   111.5000000     6.2541728
   112.5000000     6.0186030
   113.5000000     5.7569058
   114.5000000     5.4893624
   115.5000000     5.2315163
   116.5000000     4.9992098
   117.5000000     4.7961753
   118.5000000     4.6282682
   119.5000000     4.4965724
   120.5000000     4.4007854
   121.5000000     4.3437072
   122.5000000     4.3193752
   123.5000000     4.3259532
   124.5000000     4.3547965
   125.5000000     4.4030539
   126.5000000     4.4581086
   127.5000000     4.5230864
   128.5000000     4.5834700
   129.5000000     4.6307269
   130.5000000     4.6634824
   131.5000000     4.6819032
   132.5000000     4.6933691
   133.5000000     4.6893127
   134.5000000     4.6847661
   135.5000000     4.6893973
   136.5000000     4.7146473
   137.5000000     4.7641240
   138.5000000     4.8463344
   139.5000000     4.9704509
   140.5000000     5.1437495
   141.5000000     5.3685803
   142.5000000     5.6451860
   143.5000000     5.9857169
   144.5000000     6.3888779
   145.5000000     6.8661995
   146.5000000     7.4143483
   147.5000000     8.0306287
   148.5000000     8.7130939
   149.5000000     9.4732509
   150.5000000    10.3295958
   151.5000000    11.2633382
   152.5000000    12.2675790
   153.5000000    13.3786653
   154.5000000    14.5751008
   155.5000000    15.8666162
   156.5000000    17.2573333
   157.5000000    18.8696156
   158.5000000    20.0375642
   159.5000000    21.7548160
   160.5000000    23.3324484
 &EndTable
 &EndPotential
 &Potential
 Name=frgm_22.CG:1
 Type=B
 MolType=frgm_22.CG
BondNumber=1
 SameAsBond=frgm_1.CG:1
Min=     3.6200000
Max=     3.9000000
NPoints=14
NPairs=7
Pairs=   1-   2,    2-   3,    3-   4,    4-   5,    5-   6,    6-   7,    7-   8
 
 &Table
     3.6300000    23.2492836
     3.6500000    16.9476508
     3.6700000    11.9055067
     3.6900000     7.9305538
     3.7100000     4.7633885
     3.7300000     2.4122865
     3.7500000     0.8335405
     3.7700000     0.0311486
     3.7900000     0.0000000
     3.8100000     0.7744502
     3.8300000     2.4198853
     3.8500000     5.0964672
     3.8700000     9.0485576
     3.8900000    17.1576049
 &EndTable
 &EndPotential
 &Potential
 Name=frgm_22.CG:2
 Type=A
 MolType=frgm_22.CG
BondNumber=2
 SameAsBond=frgm_3.CG:2
Min=    76.0000000
Max=   150.0000000
NPoints=74
NTriplets=1
Triplets=   3-   4-   5 
 &Table
    76.5000000    24.3850634
    77.5000000    22.1046012
    78.5000000    18.9816743
    79.5000000    16.7959820
    80.5000000    14.7145193
    81.5000000    13.0028864
    82.5000000    11.4139833
    83.5000000    10.0372014
    84.5000000     8.7408476
    85.5000000     7.6039843
    86.5000000     6.5823872
    87.5000000     5.7232766
    88.5000000     5.0929105
    89.5000000     4.6886402
    90.5000000     4.4830241
    91.5000000     4.4207879
    92.5000000     4.4915850
    93.5000000     4.6277242
    94.5000000     4.8061725
    95.5000000     4.9896445
    96.5000000     5.1838990
    97.5000000     5.3534198
    98.5000000     5.5216679
    99.5000000     5.6808429
   100.5000000     5.8276573
   101.5000000     5.9129054
   102.5000000     5.9167592
   103.5000000     5.7749810
   104.5000000     5.5051025
   105.5000000     5.0892010
   106.5000000     4.5733354
   107.5000000     4.0069058
   108.5000000     3.4234306
   109.5000000     2.8547708
   110.5000000     2.3149538
   111.5000000     1.8202120
   112.5000000     1.3681846
   113.5000000     0.9753406
   114.5000000     0.6453159
   115.5000000     0.3794263
   116.5000000     0.1825562
   117.5000000     0.0541097
   118.5000000     0.0000000
   119.5000000     0.0112579
   120.5000000     0.0991040
   121.5000000     0.2535433
   122.5000000     0.4810049
   123.5000000     0.7710133
   124.5000000     1.1200456
   125.5000000     1.5265411
   126.5000000     1.9984985
   127.5000000     2.5293152
   128.5000000     3.1113221
   129.5000000     3.7518331
   130.5000000     4.4255086
   131.5000000     5.1521590
   132.5000000     5.9043454
   133.5000000     6.7533678
   134.5000000     7.5795133
   135.5000000     8.4767046
   136.5000000     9.3621709
   137.5000000    10.3885146
   138.5000000    11.3652572
   139.5000000    12.3920027
   140.5000000    13.4942789
   141.5000000    14.6681681
   142.5000000    15.9351895
   143.5000000    17.0615592
   144.5000000    18.3195487
   145.5000000    19.4824099
   146.5000000    21.1727280
   147.5000000    21.7542544
   148.5000000    22.8237801
   149.5000000    25.4697713
 &EndTable
 &EndPotential
 &Potential
 Name=frgm_22.CG:3
 Type=A
 MolType=frgm_22.CG
BondNumber=3
 SameAsBond=frgm_3.CG:3
Min=    75.0000000
Max=   163.0000000
NPoints=88
NTriplets=1
Triplets=   6-   7-   8 
 &Table
    75.5000000    26.0037994
    76.5000000    22.7391698
    77.5000000    20.0944298
    78.5000000    17.8000142
    79.5000000    15.3424433
    80.5000000    13.0678203
    81.5000000    10.9788472
    82.5000000     9.0855842
    83.5000000     7.2937991
    84.5000000     5.6834614
    85.5000000     4.2541793
    86.5000000     3.0280223
    87.5000000     2.0094394
    88.5000000     1.2014282
    89.5000000     0.6128935
    90.5000000     0.2312306
    91.5000000     0.0346910
    92.5000000     0.0000000
    93.5000000     0.1067750
    94.5000000     0.3310001
    95.5000000     0.6500098
    96.5000000     1.0475132
    97.5000000     1.5137124
    98.5000000     2.0337458
    99.5000000     2.6030229
   100.5000000     3.2191048
   101.5000000     3.8702489
   102.5000000     4.5423447
   103.5000000     5.2257189
   104.5000000     5.9163229
   105.5000000     6.6014476
   106.5000000     7.2442436
   107.5000000     7.8007140
   108.5000000     8.2660141
   109.5000000     8.6257429
   110.5000000     8.8507798
   111.5000000     8.9503826
   112.5000000     8.9242517
   113.5000000     8.8062107
   114.5000000     8.6052894
   115.5000000     8.3418336
   116.5000000     8.0233835
   117.5000000     7.6610492
   118.5000000     7.2762620
   119.5000000     6.8553499
   120.5000000     6.4245542
   121.5000000     5.9740153
   122.5000000     5.5172195
   123.5000000     5.0709504
   124.5000000     4.6568720
   125.5000000     4.2704600
   126.5000000     3.9350051
   127.5000000     3.6404247
   128.5000000     3.4177133
   129.5000000     3.2732255
   130.5000000     3.2052233
   131.5000000     3.2067829
   132.5000000     3.2893856
   133.5000000     3.4602676
   134.5000000     3.7073697
   135.5000000     4.0310474
   136.5000000     4.4228306
   137.5000000     4.8705784
   138.5000000     5.3557433
   139.5000000     5.8745199
   140.5000000     6.4293745
   141.5000000     7.0203064
   142.5000000     7.5918462
   143.5000000     8.1763331
   144.5000000     8.7345841
   145.5000000     9.3061048
   146.5000000     9.8515148
   147.5000000    10.4404057
   148.5000000    11.0305110
   149.5000000    11.6279088
   150.5000000    12.2316732
   151.5000000    12.9040845
   152.5000000    13.6848419
   153.5000000    14.4949928
   154.5000000    15.3422074
   155.5000000    16.3392986
   156.5000000    17.2636817
   157.5000000    18.3634681
   158.5000000    19.5330726
   159.5000000    20.4256599
   160.5000000    21.9429441
   161.5000000    21.9881803
   162.5000000    25.2059393
 &EndTable
 &EndPotential
 &Potential
 Name=frgm_22.CG:4
 Type=A
 MolType=frgm_22.CG
BondNumber=4
 SameAsBond=frgm_3.CG:4
Min=    75.0000000
Max=   161.0000000
NPoints=86
NTriplets=4
Triplets=   1-   2-   3,    2-   3-   4,    4-   5-   6,    5-   6-   7 
 &Table
    75.5000000    25.8362818
    76.5000000    23.0257415
    77.5000000    20.5498765
    78.5000000    18.4352646
    79.5000000    16.3019353
    80.5000000    14.2836046
    81.5000000    12.3449061
    82.5000000    10.4418656
    83.5000000     8.6081523
    84.5000000     6.8281869
    85.5000000     5.1572424
    86.5000000     3.6528749
    87.5000000     2.3812014
    88.5000000     1.3744578
    89.5000000     0.6474815
    90.5000000     0.1970291
    91.5000000     0.0000000
    92.5000000     0.0182954
    93.5000000     0.2062788
    94.5000000     0.5156564
    95.5000000     0.9013534
    96.5000000     1.3337360
    97.5000000     1.7942113
    98.5000000     2.2761621
    99.5000000     2.7783025
   100.5000000     3.3021964
   101.5000000     3.8445419
   102.5000000     4.3968091
   103.5000000     4.9431581
   104.5000000     5.4515415
   105.5000000     5.9020374
   106.5000000     6.2547237
   107.5000000     6.4885097
   108.5000000     6.5892009
   109.5000000     6.5691940
   110.5000000     6.4471992
   111.5000000     6.2541728
   112.5000000     6.0186030
   113.5000000     5.7569058
   114.5000000     5.4893624
   115.5000000     5.2315163
   116.5000000     4.9992098
   117.5000000     4.7961753
   118.5000000     4.6282682
   119.5000000     4.4965724
   120.5000000     4.4007854
   121.5000000     4.3437072
   122.5000000     4.3193752
   123.5000000     4.3259532
   124.5000000     4.3547965
   125.5000000     4.4030539
   126.5000000     4.4581086
   127.5000000     4.5230864
   128.5000000     4.5834700
   129.5000000     4.6307269
   130.5000000     4.6634824
   131.5000000     4.6819032
   132.5000000     4.6933691
   133.5000000     4.6893127
   134.5000000     4.6847661
   135.5000000     4.6893973
   136.5000000     4.7146473
   137.5000000     4.7641240
   138.5000000     4.8463344
   139.5000000     4.9704509
   140.5000000     5.1437495
   141.5000000     5.3685803
   142.5000000     5.6451860
   143.5000000     5.9857169
   144.5000000     6.3888779
   145.5000000     6.8661995
   146.5000000     7.4143483
   147.5000000     8.0306287
   148.5000000     8.7130939
   149.5000000     9.4732509
   150.5000000    10.3295958
   151.5000000    11.2633382
   152.5000000    12.2675790
   153.5000000    13.3786653
   154.5000000    14.5751008
   155.5000000    15.8666162
   156.5000000    17.2573333
   157.5000000    18.8696156
   158.5000000    20.0375642
   159.5000000    21.7548160
   160.5000000    23.3324484
 &EndTable
 &EndPotential
 &Potential
 Name=frgm_23.CG:1
 Type=B
 MolType=frgm_23.CG
BondNumber=1
 SameAsBond=frgm_1.CG:1
Min=     3.6200000
Max=     3.9000000
NPoints=14
NPairs=7
Pairs=   1-   2,    2-   3,    3-   4,    4-   5,    5-   6,    6-   7,    7-   8
 
 &Table
     3.6300000    23.2492836
     3.6500000    16.9476508
     3.6700000    11.9055067
     3.6900000     7.9305538
     3.7100000     4.7633885
     3.7300000     2.4122865
     3.7500000     0.8335405
     3.7700000     0.0311486
     3.7900000     0.0000000
     3.8100000     0.7744502
     3.8300000     2.4198853
     3.8500000     5.0964672
     3.8700000     9.0485576
     3.8900000    17.1576049
 &EndTable
 &EndPotential
 &Potential
 Name=frgm_23.CG:2
 Type=A
 MolType=frgm_23.CG
BondNumber=2
 SameAsBond=frgm_3.CG:3
Min=    75.0000000
Max=   163.0000000
NPoints=88
NTriplets=1
Triplets=   6-   7-   8 
 &Table
    75.5000000    26.0037994
    76.5000000    22.7391698
    77.5000000    20.0944298
    78.5000000    17.8000142
    79.5000000    15.3424433
    80.5000000    13.0678203
    81.5000000    10.9788472
    82.5000000     9.0855842
    83.5000000     7.2937991
    84.5000000     5.6834614
    85.5000000     4.2541793
    86.5000000     3.0280223
    87.5000000     2.0094394
    88.5000000     1.2014282
    89.5000000     0.6128935
    90.5000000     0.2312306
    91.5000000     0.0346910
    92.5000000     0.0000000
    93.5000000     0.1067750
    94.5000000     0.3310001
    95.5000000     0.6500098
    96.5000000     1.0475132
    97.5000000     1.5137124
    98.5000000     2.0337458
    99.5000000     2.6030229
   100.5000000     3.2191048
   101.5000000     3.8702489
   102.5000000     4.5423447
   103.5000000     5.2257189
   104.5000000     5.9163229
   105.5000000     6.6014476
   106.5000000     7.2442436
   107.5000000     7.8007140
   108.5000000     8.2660141
   109.5000000     8.6257429
   110.5000000     8.8507798
   111.5000000     8.9503826
   112.5000000     8.9242517
   113.5000000     8.8062107
   114.5000000     8.6052894
   115.5000000     8.3418336
   116.5000000     8.0233835
   117.5000000     7.6610492
   118.5000000     7.2762620
   119.5000000     6.8553499
   120.5000000     6.4245542
   121.5000000     5.9740153
   122.5000000     5.5172195
   123.5000000     5.0709504
   124.5000000     4.6568720
   125.5000000     4.2704600
   126.5000000     3.9350051
   127.5000000     3.6404247
   128.5000000     3.4177133
   129.5000000     3.2732255
   130.5000000     3.2052233
   131.5000000     3.2067829
   132.5000000     3.2893856
   133.5000000     3.4602676
   134.5000000     3.7073697
   135.5000000     4.0310474
   136.5000000     4.4228306
   137.5000000     4.8705784
   138.5000000     5.3557433
   139.5000000     5.8745199
   140.5000000     6.4293745
   141.5000000     7.0203064
   142.5000000     7.5918462
   143.5000000     8.1763331
   144.5000000     8.7345841
   145.5000000     9.3061048
   146.5000000     9.8515148
   147.5000000    10.4404057
   148.5000000    11.0305110
   149.5000000    11.6279088
   150.5000000    12.2316732
   151.5000000    12.9040845
   152.5000000    13.6848419
   153.5000000    14.4949928
   154.5000000    15.3422074
   155.5000000    16.3392986
   156.5000000    17.2636817
   157.5000000    18.3634681
   158.5000000    19.5330726
   159.5000000    20.4256599
   160.5000000    21.9429441
   161.5000000    21.9881803
   162.5000000    25.2059393
 &EndTable
 &EndPotential
 &Potential
 Name=frgm_23.CG:3
 Type=A
 MolType=frgm_23.CG
BondNumber=3
 SameAsBond=frgm_3.CG:4
Min=    75.0000000
Max=   161.0000000
NPoints=86
NTriplets=5
Triplets=   1-   2-   3,    2-   3-   4,    3-   4-   5,    4-   5-   6,    5-   6-   7
 
 &Table
    75.5000000    25.8362818
    76.5000000    23.0257415
    77.5000000    20.5498765
    78.5000000    18.4352646
    79.5000000    16.3019353
    80.5000000    14.2836046
    81.5000000    12.3449061
    82.5000000    10.4418656
    83.5000000     8.6081523
    84.5000000     6.8281869
    85.5000000     5.1572424
    86.5000000     3.6528749
    87.5000000     2.3812014
    88.5000000     1.3744578
    89.5000000     0.6474815
    90.5000000     0.1970291
    91.5000000     0.0000000
    92.5000000     0.0182954
    93.5000000     0.2062788
    94.5000000     0.5156564
    95.5000000     0.9013534
    96.5000000     1.3337360
    97.5000000     1.7942113
    98.5000000     2.2761621
    99.5000000     2.7783025
   100.5000000     3.3021964
   101.5000000     3.8445419
   102.5000000     4.3968091
   103.5000000     4.9431581
   104.5000000     5.4515415
   105.5000000     5.9020374
   106.5000000     6.2547237
   107.5000000     6.4885097
   108.5000000     6.5892009
   109.5000000     6.5691940
   110.5000000     6.4471992
   111.5000000     6.2541728
   112.5000000     6.0186030
   113.5000000     5.7569058
   114.5000000     5.4893624
   115.5000000     5.2315163
   116.5000000     4.9992098
   117.5000000     4.7961753
   118.5000000     4.6282682
   119.5000000     4.4965724
   120.5000000     4.4007854
   121.5000000     4.3437072
   122.5000000     4.3193752
   123.5000000     4.3259532
   124.5000000     4.3547965
   125.5000000     4.4030539
   126.5000000     4.4581086
   127.5000000     4.5230864
   128.5000000     4.5834700
   129.5000000     4.6307269
   130.5000000     4.6634824
   131.5000000     4.6819032
   132.5000000     4.6933691
   133.5000000     4.6893127
   134.5000000     4.6847661
   135.5000000     4.6893973
   136.5000000     4.7146473
   137.5000000     4.7641240
   138.5000000     4.8463344
   139.5000000     4.9704509
   140.5000000     5.1437495
   141.5000000     5.3685803
   142.5000000     5.6451860
   143.5000000     5.9857169
   144.5000000     6.3888779
   145.5000000     6.8661995
   146.5000000     7.4143483
   147.5000000     8.0306287
   148.5000000     8.7130939
   149.5000000     9.4732509
   150.5000000    10.3295958
   151.5000000    11.2633382
   152.5000000    12.2675790
   153.5000000    13.3786653
   154.5000000    14.5751008
   155.5000000    15.8666162
   156.5000000    17.2573333
   157.5000000    18.8696156
   158.5000000    20.0375642
   159.5000000    21.7548160
   160.5000000    23.3324484
 &EndTable
 &EndPotential
 &Potential
 Name=frgm_24.CG:1
 Type=B
 MolType=frgm_24.CG
BondNumber=1
 SameAsBond=frgm_1.CG:1
Min=     3.6200000
Max=     3.9000000
NPoints=14
NPairs=7
Pairs=   1-   2,    2-   3,    3-   4,    4-   5,    5-   6,    6-   7,    7-   8
 
 &Table
     3.6300000    23.2492836
     3.6500000    16.9476508
     3.6700000    11.9055067
     3.6900000     7.9305538
     3.7100000     4.7633885
     3.7300000     2.4122865
     3.7500000     0.8335405
     3.7700000     0.0311486
     3.7900000     0.0000000
     3.8100000     0.7744502
     3.8300000     2.4198853
     3.8500000     5.0964672
     3.8700000     9.0485576
     3.8900000    17.1576049
 &EndTable
 &EndPotential
 &Potential
 Name=frgm_24.CG:2
 Type=A
 MolType=frgm_24.CG
BondNumber=2
 SameAsBond=frgm_3.CG:3
Min=    75.0000000
Max=   163.0000000
NPoints=88
NTriplets=1
Triplets=   6-   7-   8 
 &Table
    75.5000000    26.0037994
    76.5000000    22.7391698
    77.5000000    20.0944298
    78.5000000    17.8000142
    79.5000000    15.3424433
    80.5000000    13.0678203
    81.5000000    10.9788472
    82.5000000     9.0855842
    83.5000000     7.2937991
    84.5000000     5.6834614
    85.5000000     4.2541793
    86.5000000     3.0280223
    87.5000000     2.0094394
    88.5000000     1.2014282
    89.5000000     0.6128935
    90.5000000     0.2312306
    91.5000000     0.0346910
    92.5000000     0.0000000
    93.5000000     0.1067750
    94.5000000     0.3310001
    95.5000000     0.6500098
    96.5000000     1.0475132
    97.5000000     1.5137124
    98.5000000     2.0337458
    99.5000000     2.6030229
   100.5000000     3.2191048
   101.5000000     3.8702489
   102.5000000     4.5423447
   103.5000000     5.2257189
   104.5000000     5.9163229
   105.5000000     6.6014476
   106.5000000     7.2442436
   107.5000000     7.8007140
   108.5000000     8.2660141
   109.5000000     8.6257429
   110.5000000     8.8507798
   111.5000000     8.9503826
   112.5000000     8.9242517
   113.5000000     8.8062107
   114.5000000     8.6052894
   115.5000000     8.3418336
   116.5000000     8.0233835
   117.5000000     7.6610492
   118.5000000     7.2762620
   119.5000000     6.8553499
   120.5000000     6.4245542
   121.5000000     5.9740153
   122.5000000     5.5172195
   123.5000000     5.0709504
   124.5000000     4.6568720
   125.5000000     4.2704600
   126.5000000     3.9350051
   127.5000000     3.6404247
   128.5000000     3.4177133
   129.5000000     3.2732255
   130.5000000     3.2052233
   131.5000000     3.2067829
   132.5000000     3.2893856
   133.5000000     3.4602676
   134.5000000     3.7073697
   135.5000000     4.0310474
   136.5000000     4.4228306
   137.5000000     4.8705784
   138.5000000     5.3557433
   139.5000000     5.8745199
   140.5000000     6.4293745
   141.5000000     7.0203064
   142.5000000     7.5918462
   143.5000000     8.1763331
   144.5000000     8.7345841
   145.5000000     9.3061048
   146.5000000     9.8515148
   147.5000000    10.4404057
   148.5000000    11.0305110
   149.5000000    11.6279088
   150.5000000    12.2316732
   151.5000000    12.9040845
   152.5000000    13.6848419
   153.5000000    14.4949928
   154.5000000    15.3422074
   155.5000000    16.3392986
   156.5000000    17.2636817
   157.5000000    18.3634681
   158.5000000    19.5330726
   159.5000000    20.4256599
   160.5000000    21.9429441
   161.5000000    21.9881803
   162.5000000    25.2059393
 &EndTable
 &EndPotential
 &Potential
 Name=frgm_24.CG:3
 Type=A
 MolType=frgm_24.CG
BondNumber=3
 SameAsBond=frgm_3.CG:4
Min=    75.0000000
Max=   161.0000000
NPoints=86
NTriplets=5
Triplets=   1-   2-   3,    2-   3-   4,    3-   4-   5,    4-   5-   6,    5-   6-   7
 
 &Table
    75.5000000    25.8362818
    76.5000000    23.0257415
    77.5000000    20.5498765
    78.5000000    18.4352646
    79.5000000    16.3019353
    80.5000000    14.2836046
    81.5000000    12.3449061
    82.5000000    10.4418656
    83.5000000     8.6081523
    84.5000000     6.8281869
    85.5000000     5.1572424
    86.5000000     3.6528749
    87.5000000     2.3812014
    88.5000000     1.3744578
    89.5000000     0.6474815
    90.5000000     0.1970291
    91.5000000     0.0000000
    92.5000000     0.0182954
    93.5000000     0.2062788
    94.5000000     0.5156564
    95.5000000     0.9013534
    96.5000000     1.3337360
    97.5000000     1.7942113
    98.5000000     2.2761621
    99.5000000     2.7783025
   100.5000000     3.3021964
   101.5000000     3.8445419
   102.5000000     4.3968091
   103.5000000     4.9431581
   104.5000000     5.4515415
   105.5000000     5.9020374
   106.5000000     6.2547237
   107.5000000     6.4885097
   108.5000000     6.5892009
   109.5000000     6.5691940
   110.5000000     6.4471992
   111.5000000     6.2541728
   112.5000000     6.0186030
   113.5000000     5.7569058
   114.5000000     5.4893624
   115.5000000     5.2315163
   116.5000000     4.9992098
   117.5000000     4.7961753
   118.5000000     4.6282682
   119.5000000     4.4965724
   120.5000000     4.4007854
   121.5000000     4.3437072
   122.5000000     4.3193752
   123.5000000     4.3259532
   124.5000000     4.3547965
   125.5000000     4.4030539
   126.5000000     4.4581086
   127.5000000     4.5230864
   128.5000000     4.5834700
   129.5000000     4.6307269
   130.5000000     4.6634824
   131.5000000     4.6819032
   132.5000000     4.6933691
   133.5000000     4.6893127
   134.5000000     4.6847661
   135.5000000     4.6893973
   136.5000000     4.7146473
   137.5000000     4.7641240
   138.5000000     4.8463344
   139.5000000     4.9704509
   140.5000000     5.1437495
   141.5000000     5.3685803
   142.5000000     5.6451860
   143.5000000     5.9857169
   144.5000000     6.3888779
   145.5000000     6.8661995
   146.5000000     7.4143483
   147.5000000     8.0306287
   148.5000000     8.7130939
   149.5000000     9.4732509
   150.5000000    10.3295958
   151.5000000    11.2633382
   152.5000000    12.2675790
   153.5000000    13.3786653
   154.5000000    14.5751008
   155.5000000    15.8666162
   156.5000000    17.2573333
   157.5000000    18.8696156
   158.5000000    20.0375642
   159.5000000    21.7548160
   160.5000000    23.3324484
 &EndTable
 &EndPotential
 &Potential
 Name=frgm_25.CG:1
 Type=B
 MolType=frgm_25.CG
BondNumber=1
 SameAsBond=frgm_1.CG:1
Min=     3.6200000
Max=     3.9000000
NPoints=14
NPairs=7
Pairs=   1-   2,    2-   3,    3-   4,    4-   5,    5-   6,    6-   7,    7-   8
 
 &Table
     3.6300000    23.2492836
     3.6500000    16.9476508
     3.6700000    11.9055067
     3.6900000     7.9305538
     3.7100000     4.7633885
     3.7300000     2.4122865
     3.7500000     0.8335405
     3.7700000     0.0311486
     3.7900000     0.0000000
     3.8100000     0.7744502
     3.8300000     2.4198853
     3.8500000     5.0964672
     3.8700000     9.0485576
     3.8900000    17.1576049
 &EndTable
 &EndPotential
 &Potential
 Name=frgm_25.CG:2
 Type=A
 MolType=frgm_25.CG
BondNumber=2
 SameAsBond=frgm_3.CG:3
Min=    75.0000000
Max=   163.0000000
NPoints=88
NTriplets=1
Triplets=   3-   4-   5 
 &Table
    75.5000000    26.0037994
    76.5000000    22.7391698
    77.5000000    20.0944298
    78.5000000    17.8000142
    79.5000000    15.3424433
    80.5000000    13.0678203
    81.5000000    10.9788472
    82.5000000     9.0855842
    83.5000000     7.2937991
    84.5000000     5.6834614
    85.5000000     4.2541793
    86.5000000     3.0280223
    87.5000000     2.0094394
    88.5000000     1.2014282
    89.5000000     0.6128935
    90.5000000     0.2312306
    91.5000000     0.0346910
    92.5000000     0.0000000
    93.5000000     0.1067750
    94.5000000     0.3310001
    95.5000000     0.6500098
    96.5000000     1.0475132
    97.5000000     1.5137124
    98.5000000     2.0337458
    99.5000000     2.6030229
   100.5000000     3.2191048
   101.5000000     3.8702489
   102.5000000     4.5423447
   103.5000000     5.2257189
   104.5000000     5.9163229
   105.5000000     6.6014476
   106.5000000     7.2442436
   107.5000000     7.8007140
   108.5000000     8.2660141
   109.5000000     8.6257429
   110.5000000     8.8507798
   111.5000000     8.9503826
   112.5000000     8.9242517
   113.5000000     8.8062107
   114.5000000     8.6052894
   115.5000000     8.3418336
   116.5000000     8.0233835
   117.5000000     7.6610492
   118.5000000     7.2762620
   119.5000000     6.8553499
   120.5000000     6.4245542
   121.5000000     5.9740153
   122.5000000     5.5172195
   123.5000000     5.0709504
   124.5000000     4.6568720
   125.5000000     4.2704600
   126.5000000     3.9350051
   127.5000000     3.6404247
   128.5000000     3.4177133
   129.5000000     3.2732255
   130.5000000     3.2052233
   131.5000000     3.2067829
   132.5000000     3.2893856
   133.5000000     3.4602676
   134.5000000     3.7073697
   135.5000000     4.0310474
   136.5000000     4.4228306
   137.5000000     4.8705784
   138.5000000     5.3557433
   139.5000000     5.8745199
   140.5000000     6.4293745
   141.5000000     7.0203064
   142.5000000     7.5918462
   143.5000000     8.1763331
   144.5000000     8.7345841
   145.5000000     9.3061048
   146.5000000     9.8515148
   147.5000000    10.4404057
   148.5000000    11.0305110
   149.5000000    11.6279088
   150.5000000    12.2316732
   151.5000000    12.9040845
   152.5000000    13.6848419
   153.5000000    14.4949928
   154.5000000    15.3422074
   155.5000000    16.3392986
   156.5000000    17.2636817
   157.5000000    18.3634681
   158.5000000    19.5330726
   159.5000000    20.4256599
   160.5000000    21.9429441
   161.5000000    21.9881803
   162.5000000    25.2059393
 &EndTable
 &EndPotential
 &Potential
 Name=frgm_25.CG:3
 Type=A
 MolType=frgm_25.CG
BondNumber=3
 SameAsBond=frgm_3.CG:4
Min=    75.0000000
Max=   161.0000000
NPoints=86
NTriplets=5
Triplets=   1-   2-   3,    2-   3-   4,    4-   5-   6,    5-   6-   7,    6-   7-   8
 
 &Table
    75.5000000    25.8362818
    76.5000000    23.0257415
    77.5000000    20.5498765
    78.5000000    18.4352646
    79.5000000    16.3019353
    80.5000000    14.2836046
    81.5000000    12.3449061
    82.5000000    10.4418656
    83.5000000     8.6081523
    84.5000000     6.8281869
    85.5000000     5.1572424
    86.5000000     3.6528749
    87.5000000     2.3812014
    88.5000000     1.3744578
    89.5000000     0.6474815
    90.5000000     0.1970291
    91.5000000     0.0000000
    92.5000000     0.0182954
    93.5000000     0.2062788
    94.5000000     0.5156564
    95.5000000     0.9013534
    96.5000000     1.3337360
    97.5000000     1.7942113
    98.5000000     2.2761621
    99.5000000     2.7783025
   100.5000000     3.3021964
   101.5000000     3.8445419
   102.5000000     4.3968091
   103.5000000     4.9431581
   104.5000000     5.4515415
   105.5000000     5.9020374
   106.5000000     6.2547237
   107.5000000     6.4885097
   108.5000000     6.5892009
   109.5000000     6.5691940
   110.5000000     6.4471992
   111.5000000     6.2541728
   112.5000000     6.0186030
   113.5000000     5.7569058
   114.5000000     5.4893624
   115.5000000     5.2315163
   116.5000000     4.9992098
   117.5000000     4.7961753
   118.5000000     4.6282682
   119.5000000     4.4965724
   120.5000000     4.4007854
   121.5000000     4.3437072
   122.5000000     4.3193752
   123.5000000     4.3259532
   124.5000000     4.3547965
   125.5000000     4.4030539
   126.5000000     4.4581086
   127.5000000     4.5230864
   128.5000000     4.5834700
   129.5000000     4.6307269
   130.5000000     4.6634824
   131.5000000     4.6819032
   132.5000000     4.6933691
   133.5000000     4.6893127
   134.5000000     4.6847661
   135.5000000     4.6893973
   136.5000000     4.7146473
   137.5000000     4.7641240
   138.5000000     4.8463344
   139.5000000     4.9704509
   140.5000000     5.1437495
   141.5000000     5.3685803
   142.5000000     5.6451860
   143.5000000     5.9857169
   144.5000000     6.3888779
   145.5000000     6.8661995
   146.5000000     7.4143483
   147.5000000     8.0306287
   148.5000000     8.7130939
   149.5000000     9.4732509
   150.5000000    10.3295958
   151.5000000    11.2633382
   152.5000000    12.2675790
   153.5000000    13.3786653
   154.5000000    14.5751008
   155.5000000    15.8666162
   156.5000000    17.2573333
   157.5000000    18.8696156
   158.5000000    20.0375642
   159.5000000    21.7548160
   160.5000000    23.3324484
 &EndTable
 &EndPotential
 &Potential
 Name=frgm_26.CG:1
 Type=B
 MolType=frgm_26.CG
BondNumber=1
 SameAsBond=frgm_1.CG:1
Min=     3.6200000
Max=     3.9000000
NPoints=14
NPairs=7
Pairs=   1-   2,    2-   3,    3-   4,    4-   5,    5-   6,    6-   7,    7-   8
 
 &Table
     3.6300000    23.2492836
     3.6500000    16.9476508
     3.6700000    11.9055067
     3.6900000     7.9305538
     3.7100000     4.7633885
     3.7300000     2.4122865
     3.7500000     0.8335405
     3.7700000     0.0311486
     3.7900000     0.0000000
     3.8100000     0.7744502
     3.8300000     2.4198853
     3.8500000     5.0964672
     3.8700000     9.0485576
     3.8900000    17.1576049
 &EndTable
 &EndPotential
 &Potential
 Name=frgm_26.CG:2
 Type=A
 MolType=frgm_26.CG
BondNumber=2
 SameAsBond=frgm_3.CG:4
Min=    75.0000000
Max=   161.0000000
NPoints=86
NTriplets=6
Triplets=   1-   2-   3,    2-   3-   4,    3-   4-   5,    4-   5-   6,    5-   6-   7,    6-   7-   8
 
 &Table
    75.5000000    25.8362818
    76.5000000    23.0257415
    77.5000000    20.5498765
    78.5000000    18.4352646
    79.5000000    16.3019353
    80.5000000    14.2836046
    81.5000000    12.3449061
    82.5000000    10.4418656
    83.5000000     8.6081523
    84.5000000     6.8281869
    85.5000000     5.1572424
    86.5000000     3.6528749
    87.5000000     2.3812014
    88.5000000     1.3744578
    89.5000000     0.6474815
    90.5000000     0.1970291
    91.5000000     0.0000000
    92.5000000     0.0182954
    93.5000000     0.2062788
    94.5000000     0.5156564
    95.5000000     0.9013534
    96.5000000     1.3337360
    97.5000000     1.7942113
    98.5000000     2.2761621
    99.5000000     2.7783025
   100.5000000     3.3021964
   101.5000000     3.8445419
   102.5000000     4.3968091
   103.5000000     4.9431581
   104.5000000     5.4515415
   105.5000000     5.9020374
   106.5000000     6.2547237
   107.5000000     6.4885097
   108.5000000     6.5892009
   109.5000000     6.5691940
   110.5000000     6.4471992
   111.5000000     6.2541728
   112.5000000     6.0186030
   113.5000000     5.7569058
   114.5000000     5.4893624
   115.5000000     5.2315163
   116.5000000     4.9992098
   117.5000000     4.7961753
   118.5000000     4.6282682
   119.5000000     4.4965724
   120.5000000     4.4007854
   121.5000000     4.3437072
   122.5000000     4.3193752
   123.5000000     4.3259532
   124.5000000     4.3547965
   125.5000000     4.4030539
   126.5000000     4.4581086
   127.5000000     4.5230864
   128.5000000     4.5834700
   129.5000000     4.6307269
   130.5000000     4.6634824
   131.5000000     4.6819032
   132.5000000     4.6933691
   133.5000000     4.6893127
   134.5000000     4.6847661
   135.5000000     4.6893973
   136.5000000     4.7146473
   137.5000000     4.7641240
   138.5000000     4.8463344
   139.5000000     4.9704509
   140.5000000     5.1437495
   141.5000000     5.3685803
   142.5000000     5.6451860
   143.5000000     5.9857169
   144.5000000     6.3888779
   145.5000000     6.8661995
   146.5000000     7.4143483
   147.5000000     8.0306287
   148.5000000     8.7130939
   149.5000000     9.4732509
   150.5000000    10.3295958
   151.5000000    11.2633382
   152.5000000    12.2675790
   153.5000000    13.3786653
   154.5000000    14.5751008
   155.5000000    15.8666162
   156.5000000    17.2573333
   157.5000000    18.8696156
   158.5000000    20.0375642
   159.5000000    21.7548160
   160.5000000    23.3324484
 &EndTable
 &EndPotential
 &Potential
 Name=frgm_27.CG:1
 Type=B
 MolType=frgm_27.CG
BondNumber=1
 SameAsBond=frgm_1.CG:1
Min=     3.6200000
Max=     3.9000000
NPoints=14
NPairs=7
Pairs=   1-   2,    2-   3,    3-   4,    4-   5,    5-   6,    6-   7,    7-   8
 
 &Table
     3.6300000    23.2492836
     3.6500000    16.9476508
     3.6700000    11.9055067
     3.6900000     7.9305538
     3.7100000     4.7633885
     3.7300000     2.4122865
     3.7500000     0.8335405
     3.7700000     0.0311486
     3.7900000     0.0000000
     3.8100000     0.7744502
     3.8300000     2.4198853
     3.8500000     5.0964672
     3.8700000     9.0485576
     3.8900000    17.1576049
 &EndTable
 &EndPotential
 &Potential
 Name=frgm_27.CG:2
 Type=A
 MolType=frgm_27.CG
BondNumber=2
 SameAsBond=frgm_3.CG:4
Min=    75.0000000
Max=   161.0000000
NPoints=86
NTriplets=6
Triplets=   1-   2-   3,    2-   3-   4,    3-   4-   5,    4-   5-   6,    5-   6-   7,    6-   7-   8
 
 &Table
    75.5000000    25.8362818
    76.5000000    23.0257415
    77.5000000    20.5498765
    78.5000000    18.4352646
    79.5000000    16.3019353
    80.5000000    14.2836046
    81.5000000    12.3449061
    82.5000000    10.4418656
    83.5000000     8.6081523
    84.5000000     6.8281869
    85.5000000     5.1572424
    86.5000000     3.6528749
    87.5000000     2.3812014
    88.5000000     1.3744578
    89.5000000     0.6474815
    90.5000000     0.1970291
    91.5000000     0.0000000
    92.5000000     0.0182954
    93.5000000     0.2062788
    94.5000000     0.5156564
    95.5000000     0.9013534
    96.5000000     1.3337360
    97.5000000     1.7942113
    98.5000000     2.2761621
    99.5000000     2.7783025
   100.5000000     3.3021964
   101.5000000     3.8445419
   102.5000000     4.3968091
   103.5000000     4.9431581
   104.5000000     5.4515415
   105.5000000     5.9020374
   106.5000000     6.2547237
   107.5000000     6.4885097
   108.5000000     6.5892009
   109.5000000     6.5691940
   110.5000000     6.4471992
   111.5000000     6.2541728
   112.5000000     6.0186030
   113.5000000     5.7569058
   114.5000000     5.4893624
   115.5000000     5.2315163
   116.5000000     4.9992098
   117.5000000     4.7961753
   118.5000000     4.6282682
   119.5000000     4.4965724
   120.5000000     4.4007854
   121.5000000     4.3437072
   122.5000000     4.3193752
   123.5000000     4.3259532
   124.5000000     4.3547965
   125.5000000     4.4030539
   126.5000000     4.4581086
   127.5000000     4.5230864
   128.5000000     4.5834700
   129.5000000     4.6307269
   130.5000000     4.6634824
   131.5000000     4.6819032
   132.5000000     4.6933691
   133.5000000     4.6893127
   134.5000000     4.6847661
   135.5000000     4.6893973
   136.5000000     4.7146473
   137.5000000     4.7641240
   138.5000000     4.8463344
   139.5000000     4.9704509
   140.5000000     5.1437495
   141.5000000     5.3685803
   142.5000000     5.6451860
   143.5000000     5.9857169
   144.5000000     6.3888779
   145.5000000     6.8661995
   146.5000000     7.4143483
   147.5000000     8.0306287
   148.5000000     8.7130939
   149.5000000     9.4732509
   150.5000000    10.3295958
   151.5000000    11.2633382
   152.5000000    12.2675790
   153.5000000    13.3786653
   154.5000000    14.5751008
   155.5000000    15.8666162
   156.5000000    17.2573333
   157.5000000    18.8696156
   158.5000000    20.0375642
   159.5000000    21.7548160
   160.5000000    23.3324484
 &EndTable
 &EndPotential
 &Potential
 Name=frgm_28.CG:1
 Type=B
 MolType=frgm_28.CG
BondNumber=1
 SameAsBond=frgm_1.CG:1
Min=     3.6200000
Max=     3.9000000
NPoints=14
NPairs=7
Pairs=   1-   2,    2-   3,    3-   4,    4-   5,    5-   6,    6-   7,    7-   8
 
 &Table
     3.6300000    23.2492836
     3.6500000    16.9476508
     3.6700000    11.9055067
     3.6900000     7.9305538
     3.7100000     4.7633885
     3.7300000     2.4122865
     3.7500000     0.8335405
     3.7700000     0.0311486
     3.7900000     0.0000000
     3.8100000     0.7744502
     3.8300000     2.4198853
     3.8500000     5.0964672
     3.8700000     9.0485576
     3.8900000    17.1576049
 &EndTable
 &EndPotential
 &Potential
 Name=frgm_28.CG:2
 Type=A
 MolType=frgm_28.CG
BondNumber=2
 SameAsBond=frgm_3.CG:4
Min=    75.0000000
Max=   161.0000000
NPoints=86
NTriplets=6
Triplets=   1-   2-   3,    2-   3-   4,    3-   4-   5,    4-   5-   6,    5-   6-   7,    6-   7-   8
 
 &Table
    75.5000000    25.8362818
    76.5000000    23.0257415
    77.5000000    20.5498765
    78.5000000    18.4352646
    79.5000000    16.3019353
    80.5000000    14.2836046
    81.5000000    12.3449061
    82.5000000    10.4418656
    83.5000000     8.6081523
    84.5000000     6.8281869
    85.5000000     5.1572424
    86.5000000     3.6528749
    87.5000000     2.3812014
    88.5000000     1.3744578
    89.5000000     0.6474815
    90.5000000     0.1970291
    91.5000000     0.0000000
    92.5000000     0.0182954
    93.5000000     0.2062788
    94.5000000     0.5156564
    95.5000000     0.9013534
    96.5000000     1.3337360
    97.5000000     1.7942113
    98.5000000     2.2761621
    99.5000000     2.7783025
   100.5000000     3.3021964
   101.5000000     3.8445419
   102.5000000     4.3968091
   103.5000000     4.9431581
   104.5000000     5.4515415
   105.5000000     5.9020374
   106.5000000     6.2547237
   107.5000000     6.4885097
   108.5000000     6.5892009
   109.5000000     6.5691940
   110.5000000     6.4471992
   111.5000000     6.2541728
   112.5000000     6.0186030
   113.5000000     5.7569058
   114.5000000     5.4893624
   115.5000000     5.2315163
   116.5000000     4.9992098
   117.5000000     4.7961753
   118.5000000     4.6282682
   119.5000000     4.4965724
   120.5000000     4.4007854
   121.5000000     4.3437072
   122.5000000     4.3193752
   123.5000000     4.3259532
   124.5000000     4.3547965
   125.5000000     4.4030539
   126.5000000     4.4581086
   127.5000000     4.5230864
   128.5000000     4.5834700
   129.5000000     4.6307269
   130.5000000     4.6634824
   131.5000000     4.6819032
   132.5000000     4.6933691
   133.5000000     4.6893127
   134.5000000     4.6847661
   135.5000000     4.6893973
   136.5000000     4.7146473
   137.5000000     4.7641240
   138.5000000     4.8463344
   139.5000000     4.9704509
   140.5000000     5.1437495
   141.5000000     5.3685803
   142.5000000     5.6451860
   143.5000000     5.9857169
   144.5000000     6.3888779
   145.5000000     6.8661995
   146.5000000     7.4143483
   147.5000000     8.0306287
   148.5000000     8.7130939
   149.5000000     9.4732509
   150.5000000    10.3295958
   151.5000000    11.2633382
   152.5000000    12.2675790
   153.5000000    13.3786653
   154.5000000    14.5751008
   155.5000000    15.8666162
   156.5000000    17.2573333
   157.5000000    18.8696156
   158.5000000    20.0375642
   159.5000000    21.7548160
   160.5000000    23.3324484
 &EndTable
 &EndPotential
 &Potential
 Name=frgm_29.CG:1
 Type=B
 MolType=frgm_29.CG
BondNumber=1
 SameAsBond=frgm_1.CG:1
Min=     3.6200000
Max=     3.9000000
NPoints=14
NPairs=7
Pairs=   1-   2,    2-   3,    3-   4,    4-   5,    5-   6,    6-   7,    7-   8
 
 &Table
     3.6300000    23.2492836
     3.6500000    16.9476508
     3.6700000    11.9055067
     3.6900000     7.9305538
     3.7100000     4.7633885
     3.7300000     2.4122865
     3.7500000     0.8335405
     3.7700000     0.0311486
     3.7900000     0.0000000
     3.8100000     0.7744502
     3.8300000     2.4198853
     3.8500000     5.0964672
     3.8700000     9.0485576
     3.8900000    17.1576049
 &EndTable
 &EndPotential
 &Potential
 Name=frgm_29.CG:2
 Type=A
 MolType=frgm_29.CG
BondNumber=2
 SameAsBond=frgm_3.CG:2
Min=    76.0000000
Max=   150.0000000
NPoints=74
NTriplets=1
Triplets=   5-   6-   7 
 &Table
    76.5000000    24.3850634
    77.5000000    22.1046012
    78.5000000    18.9816743
    79.5000000    16.7959820
    80.5000000    14.7145193
    81.5000000    13.0028864
    82.5000000    11.4139833
    83.5000000    10.0372014
    84.5000000     8.7408476
    85.5000000     7.6039843
    86.5000000     6.5823872
    87.5000000     5.7232766
    88.5000000     5.0929105
    89.5000000     4.6886402
    90.5000000     4.4830241
    91.5000000     4.4207879
    92.5000000     4.4915850
    93.5000000     4.6277242
    94.5000000     4.8061725
    95.5000000     4.9896445
    96.5000000     5.1838990
    97.5000000     5.3534198
    98.5000000     5.5216679
    99.5000000     5.6808429
   100.5000000     5.8276573
   101.5000000     5.9129054
   102.5000000     5.9167592
   103.5000000     5.7749810
   104.5000000     5.5051025
   105.5000000     5.0892010
   106.5000000     4.5733354
   107.5000000     4.0069058
   108.5000000     3.4234306
   109.5000000     2.8547708
   110.5000000     2.3149538
   111.5000000     1.8202120
   112.5000000     1.3681846
   113.5000000     0.9753406
   114.5000000     0.6453159
   115.5000000     0.3794263
   116.5000000     0.1825562
   117.5000000     0.0541097
   118.5000000     0.0000000
   119.5000000     0.0112579
   120.5000000     0.0991040
   121.5000000     0.2535433
   122.5000000     0.4810049
   123.5000000     0.7710133
   124.5000000     1.1200456
   125.5000000     1.5265411
   126.5000000     1.9984985
   127.5000000     2.5293152
   128.5000000     3.1113221
   129.5000000     3.7518331
   130.5000000     4.4255086
   131.5000000     5.1521590
   132.5000000     5.9043454
   133.5000000     6.7533678
   134.5000000     7.5795133
   135.5000000     8.4767046
   136.5000000     9.3621709
   137.5000000    10.3885146
   138.5000000    11.3652572
   139.5000000    12.3920027
   140.5000000    13.4942789
   141.5000000    14.6681681
   142.5000000    15.9351895
   143.5000000    17.0615592
   144.5000000    18.3195487
   145.5000000    19.4824099
   146.5000000    21.1727280
   147.5000000    21.7542544
   148.5000000    22.8237801
   149.5000000    25.4697713
 &EndTable
 &EndPotential
 &Potential
 Name=frgm_29.CG:3
 Type=A
 MolType=frgm_29.CG
BondNumber=3
 SameAsBond=frgm_3.CG:4
Min=    75.0000000
Max=   161.0000000
NPoints=86
NTriplets=5
Triplets=   1-   2-   3,    2-   3-   4,    3-   4-   5,    4-   5-   6,    6-   7-   8
 
 &Table
    75.5000000    25.8362818
    76.5000000    23.0257415
    77.5000000    20.5498765
    78.5000000    18.4352646
    79.5000000    16.3019353
    80.5000000    14.2836046
    81.5000000    12.3449061
    82.5000000    10.4418656
    83.5000000     8.6081523
    84.5000000     6.8281869
    85.5000000     5.1572424
    86.5000000     3.6528749
    87.5000000     2.3812014
    88.5000000     1.3744578
    89.5000000     0.6474815
    90.5000000     0.1970291
    91.5000000     0.0000000
    92.5000000     0.0182954
    93.5000000     0.2062788
    94.5000000     0.5156564
    95.5000000     0.9013534
    96.5000000     1.3337360
    97.5000000     1.7942113
    98.5000000     2.2761621
    99.5000000     2.7783025
   100.5000000     3.3021964
   101.5000000     3.8445419
   102.5000000     4.3968091
   103.5000000     4.9431581
   104.5000000     5.4515415
   105.5000000     5.9020374
   106.5000000     6.2547237
   107.5000000     6.4885097
   108.5000000     6.5892009
   109.5000000     6.5691940
   110.5000000     6.4471992
   111.5000000     6.2541728
   112.5000000     6.0186030
   113.5000000     5.7569058
   114.5000000     5.4893624
   115.5000000     5.2315163
   116.5000000     4.9992098
   117.5000000     4.7961753
   118.5000000     4.6282682
   119.5000000     4.4965724
   120.5000000     4.4007854
   121.5000000     4.3437072
   122.5000000     4.3193752
   123.5000000     4.3259532
   124.5000000     4.3547965
   125.5000000     4.4030539
   126.5000000     4.4581086
   127.5000000     4.5230864
   128.5000000     4.5834700
   129.5000000     4.6307269
   130.5000000     4.6634824
   131.5000000     4.6819032
   132.5000000     4.6933691
   133.5000000     4.6893127
   134.5000000     4.6847661
   135.5000000     4.6893973
   136.5000000     4.7146473
   137.5000000     4.7641240
   138.5000000     4.8463344
   139.5000000     4.9704509
   140.5000000     5.1437495
   141.5000000     5.3685803
   142.5000000     5.6451860
   143.5000000     5.9857169
   144.5000000     6.3888779
   145.5000000     6.8661995
   146.5000000     7.4143483
   147.5000000     8.0306287
   148.5000000     8.7130939
   149.5000000     9.4732509
   150.5000000    10.3295958
   151.5000000    11.2633382
   152.5000000    12.2675790
   153.5000000    13.3786653
   154.5000000    14.5751008
   155.5000000    15.8666162
   156.5000000    17.2573333
   157.5000000    18.8696156
   158.5000000    20.0375642
   159.5000000    21.7548160
   160.5000000    23.3324484
 &EndTable
 &EndPotential
 &Potential
 Name=frgm_30.CG:1
 Type=B
 MolType=frgm_30.CG
BondNumber=1
 SameAsBond=frgm_1.CG:1
Min=     3.6200000
Max=     3.9000000
NPoints=14
NPairs=7
Pairs=   1-   2,    2-   3,    3-   4,    4-   5,    5-   6,    6-   7,    7-   8
 
 &Table
     3.6300000    23.2492836
     3.6500000    16.9476508
     3.6700000    11.9055067
     3.6900000     7.9305538
     3.7100000     4.7633885
     3.7300000     2.4122865
     3.7500000     0.8335405
     3.7700000     0.0311486
     3.7900000     0.0000000
     3.8100000     0.7744502
     3.8300000     2.4198853
     3.8500000     5.0964672
     3.8700000     9.0485576
     3.8900000    17.1576049
 &EndTable
 &EndPotential
 &Potential
 Name=frgm_30.CG:2
 Type=A
 MolType=frgm_30.CG
BondNumber=2
 SameAsBond=frgm_3.CG:4
Min=    75.0000000
Max=   161.0000000
NPoints=86
NTriplets=6
Triplets=   1-   2-   3,    2-   3-   4,    3-   4-   5,    4-   5-   6,    5-   6-   7,    6-   7-   8
 
 &Table
    75.5000000    25.8362818
    76.5000000    23.0257415
    77.5000000    20.5498765
    78.5000000    18.4352646
    79.5000000    16.3019353
    80.5000000    14.2836046
    81.5000000    12.3449061
    82.5000000    10.4418656
    83.5000000     8.6081523
    84.5000000     6.8281869
    85.5000000     5.1572424
    86.5000000     3.6528749
    87.5000000     2.3812014
    88.5000000     1.3744578
    89.5000000     0.6474815
    90.5000000     0.1970291
    91.5000000     0.0000000
    92.5000000     0.0182954
    93.5000000     0.2062788
    94.5000000     0.5156564
    95.5000000     0.9013534
    96.5000000     1.3337360
    97.5000000     1.7942113
    98.5000000     2.2761621
    99.5000000     2.7783025
   100.5000000     3.3021964
   101.5000000     3.8445419
   102.5000000     4.3968091
   103.5000000     4.9431581
   104.5000000     5.4515415
   105.5000000     5.9020374
   106.5000000     6.2547237
   107.5000000     6.4885097
   108.5000000     6.5892009
   109.5000000     6.5691940
   110.5000000     6.4471992
   111.5000000     6.2541728
   112.5000000     6.0186030
   113.5000000     5.7569058
   114.5000000     5.4893624
   115.5000000     5.2315163
   116.5000000     4.9992098
   117.5000000     4.7961753
   118.5000000     4.6282682
   119.5000000     4.4965724
   120.5000000     4.4007854
   121.5000000     4.3437072
   122.5000000     4.3193752
   123.5000000     4.3259532
   124.5000000     4.3547965
   125.5000000     4.4030539
   126.5000000     4.4581086
   127.5000000     4.5230864
   128.5000000     4.5834700
   129.5000000     4.6307269
   130.5000000     4.6634824
   131.5000000     4.6819032
   132.5000000     4.6933691
   133.5000000     4.6893127
   134.5000000     4.6847661
   135.5000000     4.6893973
   136.5000000     4.7146473
   137.5000000     4.7641240
   138.5000000     4.8463344
   139.5000000     4.9704509
   140.5000000     5.1437495
   141.5000000     5.3685803
   142.5000000     5.6451860
   143.5000000     5.9857169
   144.5000000     6.3888779
   145.5000000     6.8661995
   146.5000000     7.4143483
   147.5000000     8.0306287
   148.5000000     8.7130939
   149.5000000     9.4732509
   150.5000000    10.3295958
   151.5000000    11.2633382
   152.5000000    12.2675790
   153.5000000    13.3786653
   154.5000000    14.5751008
   155.5000000    15.8666162
   156.5000000    17.2573333
   157.5000000    18.8696156
   158.5000000    20.0375642
   159.5000000    21.7548160
   160.5000000    23.3324484
 &EndTable
 &EndPotential
 &Potential
 Name=frgm_31.CG:1
 Type=B
 MolType=frgm_31.CG
BondNumber=1
 SameAsBond=frgm_1.CG:1
Min=     3.6200000
Max=     3.9000000
NPoints=14
NPairs=7
Pairs=   1-   2,    2-   3,    3-   4,    4-   5,    5-   6,    6-   7,    7-   8
 
 &Table
     3.6300000    23.2492836
     3.6500000    16.9476508
     3.6700000    11.9055067
     3.6900000     7.9305538
     3.7100000     4.7633885
     3.7300000     2.4122865
     3.7500000     0.8335405
     3.7700000     0.0311486
     3.7900000     0.0000000
     3.8100000     0.7744502
     3.8300000     2.4198853
     3.8500000     5.0964672
     3.8700000     9.0485576
     3.8900000    17.1576049
 &EndTable
 &EndPotential
 &Potential
 Name=frgm_31.CG:2
 Type=A
 MolType=frgm_31.CG
BondNumber=2
 SameAsBond=frgm_3.CG:3
Min=    75.0000000
Max=   163.0000000
NPoints=88
NTriplets=1
Triplets=   4-   5-   6 
 &Table
    75.5000000    26.0037994
    76.5000000    22.7391698
    77.5000000    20.0944298
    78.5000000    17.8000142
    79.5000000    15.3424433
    80.5000000    13.0678203
    81.5000000    10.9788472
    82.5000000     9.0855842
    83.5000000     7.2937991
    84.5000000     5.6834614
    85.5000000     4.2541793
    86.5000000     3.0280223
    87.5000000     2.0094394
    88.5000000     1.2014282
    89.5000000     0.6128935
    90.5000000     0.2312306
    91.5000000     0.0346910
    92.5000000     0.0000000
    93.5000000     0.1067750
    94.5000000     0.3310001
    95.5000000     0.6500098
    96.5000000     1.0475132
    97.5000000     1.5137124
    98.5000000     2.0337458
    99.5000000     2.6030229
   100.5000000     3.2191048
   101.5000000     3.8702489
   102.5000000     4.5423447
   103.5000000     5.2257189
   104.5000000     5.9163229
   105.5000000     6.6014476
   106.5000000     7.2442436
   107.5000000     7.8007140
   108.5000000     8.2660141
   109.5000000     8.6257429
   110.5000000     8.8507798
   111.5000000     8.9503826
   112.5000000     8.9242517
   113.5000000     8.8062107
   114.5000000     8.6052894
   115.5000000     8.3418336
   116.5000000     8.0233835
   117.5000000     7.6610492
   118.5000000     7.2762620
   119.5000000     6.8553499
   120.5000000     6.4245542
   121.5000000     5.9740153
   122.5000000     5.5172195
   123.5000000     5.0709504
   124.5000000     4.6568720
   125.5000000     4.2704600
   126.5000000     3.9350051
   127.5000000     3.6404247
   128.5000000     3.4177133
   129.5000000     3.2732255
   130.5000000     3.2052233
   131.5000000     3.2067829
   132.5000000     3.2893856
   133.5000000     3.4602676
   134.5000000     3.7073697
   135.5000000     4.0310474
   136.5000000     4.4228306
   137.5000000     4.8705784
   138.5000000     5.3557433
   139.5000000     5.8745199
   140.5000000     6.4293745
   141.5000000     7.0203064
   142.5000000     7.5918462
   143.5000000     8.1763331
   144.5000000     8.7345841
   145.5000000     9.3061048
   146.5000000     9.8515148
   147.5000000    10.4404057
   148.5000000    11.0305110
   149.5000000    11.6279088
   150.5000000    12.2316732
   151.5000000    12.9040845
   152.5000000    13.6848419
   153.5000000    14.4949928
   154.5000000    15.3422074
   155.5000000    16.3392986
   156.5000000    17.2636817
   157.5000000    18.3634681
   158.5000000    19.5330726
   159.5000000    20.4256599
   160.5000000    21.9429441
   161.5000000    21.9881803
   162.5000000    25.2059393
 &EndTable
 &EndPotential
 &Potential
 Name=frgm_31.CG:3
 Type=A
 MolType=frgm_31.CG
BondNumber=3
 SameAsBond=frgm_3.CG:4
Min=    75.0000000
Max=   161.0000000
NPoints=86
NTriplets=5
Triplets=   1-   2-   3,    2-   3-   4,    3-   4-   5,    5-   6-   7,    6-   7-   8
 
 &Table
    75.5000000    25.8362818
    76.5000000    23.0257415
    77.5000000    20.5498765
    78.5000000    18.4352646
    79.5000000    16.3019353
    80.5000000    14.2836046
    81.5000000    12.3449061
    82.5000000    10.4418656
    83.5000000     8.6081523
    84.5000000     6.8281869
    85.5000000     5.1572424
    86.5000000     3.6528749
    87.5000000     2.3812014
    88.5000000     1.3744578
    89.5000000     0.6474815
    90.5000000     0.1970291
    91.5000000     0.0000000
    92.5000000     0.0182954
    93.5000000     0.2062788
    94.5000000     0.5156564
    95.5000000     0.9013534
    96.5000000     1.3337360
    97.5000000     1.7942113
    98.5000000     2.2761621
    99.5000000     2.7783025
   100.5000000     3.3021964
   101.5000000     3.8445419
   102.5000000     4.3968091
   103.5000000     4.9431581
   104.5000000     5.4515415
   105.5000000     5.9020374
   106.5000000     6.2547237
   107.5000000     6.4885097
   108.5000000     6.5892009
   109.5000000     6.5691940
   110.5000000     6.4471992
   111.5000000     6.2541728
   112.5000000     6.0186030
   113.5000000     5.7569058
   114.5000000     5.4893624
   115.5000000     5.2315163
   116.5000000     4.9992098
   117.5000000     4.7961753
   118.5000000     4.6282682
   119.5000000     4.4965724
   120.5000000     4.4007854
   121.5000000     4.3437072
   122.5000000     4.3193752
   123.5000000     4.3259532
   124.5000000     4.3547965
   125.5000000     4.4030539
   126.5000000     4.4581086
   127.5000000     4.5230864
   128.5000000     4.5834700
   129.5000000     4.6307269
   130.5000000     4.6634824
   131.5000000     4.6819032
   132.5000000     4.6933691
   133.5000000     4.6893127
   134.5000000     4.6847661
   135.5000000     4.6893973
   136.5000000     4.7146473
   137.5000000     4.7641240
   138.5000000     4.8463344
   139.5000000     4.9704509
   140.5000000     5.1437495
   141.5000000     5.3685803
   142.5000000     5.6451860
   143.5000000     5.9857169
   144.5000000     6.3888779
   145.5000000     6.8661995
   146.5000000     7.4143483
   147.5000000     8.0306287
   148.5000000     8.7130939
   149.5000000     9.4732509
   150.5000000    10.3295958
   151.5000000    11.2633382
   152.5000000    12.2675790
   153.5000000    13.3786653
   154.5000000    14.5751008
   155.5000000    15.8666162
   156.5000000    17.2573333
   157.5000000    18.8696156
   158.5000000    20.0375642
   159.5000000    21.7548160
   160.5000000    23.3324484
 &EndTable
 &EndPotential
 &Potential
 Name=frgm_32.CG:1
 Type=B
 MolType=frgm_32.CG
BondNumber=1
 SameAsBond=frgm_1.CG:1
Min=     3.6200000
Max=     3.9000000
NPoints=14
NPairs=7
Pairs=   1-   2,    2-   3,    3-   4,    4-   5,    5-   6,    6-   7,    7-   8
 
 &Table
     3.6300000    23.2492836
     3.6500000    16.9476508
     3.6700000    11.9055067
     3.6900000     7.9305538
     3.7100000     4.7633885
     3.7300000     2.4122865
     3.7500000     0.8335405
     3.7700000     0.0311486
     3.7900000     0.0000000
     3.8100000     0.7744502
     3.8300000     2.4198853
     3.8500000     5.0964672
     3.8700000     9.0485576
     3.8900000    17.1576049
 &EndTable
 &EndPotential
 &Potential
 Name=frgm_32.CG:2
 Type=A
 MolType=frgm_32.CG
BondNumber=2
 SameAsBond=frgm_3.CG:4
Min=    75.0000000
Max=   161.0000000
NPoints=86
NTriplets=6
Triplets=   1-   2-   3,    2-   3-   4,    3-   4-   5,    4-   5-   6,    5-   6-   7,    6-   7-   8
 
 &Table
    75.5000000    25.8362818
    76.5000000    23.0257415
    77.5000000    20.5498765
    78.5000000    18.4352646
    79.5000000    16.3019353
    80.5000000    14.2836046
    81.5000000    12.3449061
    82.5000000    10.4418656
    83.5000000     8.6081523
    84.5000000     6.8281869
    85.5000000     5.1572424
    86.5000000     3.6528749
    87.5000000     2.3812014
    88.5000000     1.3744578
    89.5000000     0.6474815
    90.5000000     0.1970291
    91.5000000     0.0000000
    92.5000000     0.0182954
    93.5000000     0.2062788
    94.5000000     0.5156564
    95.5000000     0.9013534
    96.5000000     1.3337360
    97.5000000     1.7942113
    98.5000000     2.2761621
    99.5000000     2.7783025
   100.5000000     3.3021964
   101.5000000     3.8445419
   102.5000000     4.3968091
   103.5000000     4.9431581
   104.5000000     5.4515415
   105.5000000     5.9020374
   106.5000000     6.2547237
   107.5000000     6.4885097
   108.5000000     6.5892009
   109.5000000     6.5691940
   110.5000000     6.4471992
   111.5000000     6.2541728
   112.5000000     6.0186030
   113.5000000     5.7569058
   114.5000000     5.4893624
   115.5000000     5.2315163
   116.5000000     4.9992098
   117.5000000     4.7961753
   118.5000000     4.6282682
   119.5000000     4.4965724
   120.5000000     4.4007854
   121.5000000     4.3437072
   122.5000000     4.3193752
   123.5000000     4.3259532
   124.5000000     4.3547965
   125.5000000     4.4030539
   126.5000000     4.4581086
   127.5000000     4.5230864
   128.5000000     4.5834700
   129.5000000     4.6307269
   130.5000000     4.6634824
   131.5000000     4.6819032
   132.5000000     4.6933691
   133.5000000     4.6893127
   134.5000000     4.6847661
   135.5000000     4.6893973
   136.5000000     4.7146473
   137.5000000     4.7641240
   138.5000000     4.8463344
   139.5000000     4.9704509
   140.5000000     5.1437495
   141.5000000     5.3685803
   142.5000000     5.6451860
   143.5000000     5.9857169
   144.5000000     6.3888779
   145.5000000     6.8661995
   146.5000000     7.4143483
   147.5000000     8.0306287
   148.5000000     8.7130939
   149.5000000     9.4732509
   150.5000000    10.3295958
   151.5000000    11.2633382
   152.5000000    12.2675790
   153.5000000    13.3786653
   154.5000000    14.5751008
   155.5000000    15.8666162
   156.5000000    17.2573333
   157.5000000    18.8696156
   158.5000000    20.0375642
   159.5000000    21.7548160
   160.5000000    23.3324484
 &EndTable
 &EndPotential
 &Potential
 Name=frgm_33.CG:1
 Type=B
 MolType=frgm_33.CG
BondNumber=1
 SameAsBond=frgm_1.CG:1
Min=     3.6200000
Max=     3.9000000
NPoints=14
NPairs=7
Pairs=   1-   2,    2-   3,    3-   4,    4-   5,    5-   6,    6-   7,    7-   8
 
 &Table
     3.6300000    23.2492836
     3.6500000    16.9476508
     3.6700000    11.9055067
     3.6900000     7.9305538
     3.7100000     4.7633885
     3.7300000     2.4122865
     3.7500000     0.8335405
     3.7700000     0.0311486
     3.7900000     0.0000000
     3.8100000     0.7744502
     3.8300000     2.4198853
     3.8500000     5.0964672
     3.8700000     9.0485576
     3.8900000    17.1576049
 &EndTable
 &EndPotential
 &Potential
 Name=frgm_33.CG:2
 Type=A
 MolType=frgm_33.CG
BondNumber=2
 SameAsBond=frgm_3.CG:2
Min=    76.0000000
Max=   150.0000000
NPoints=74
NTriplets=1
Triplets=   4-   5-   6 
 &Table
    76.5000000    24.3850634
    77.5000000    22.1046012
    78.5000000    18.9816743
    79.5000000    16.7959820
    80.5000000    14.7145193
    81.5000000    13.0028864
    82.5000000    11.4139833
    83.5000000    10.0372014
    84.5000000     8.7408476
    85.5000000     7.6039843
    86.5000000     6.5823872
    87.5000000     5.7232766
    88.5000000     5.0929105
    89.5000000     4.6886402
    90.5000000     4.4830241
    91.5000000     4.4207879
    92.5000000     4.4915850
    93.5000000     4.6277242
    94.5000000     4.8061725
    95.5000000     4.9896445
    96.5000000     5.1838990
    97.5000000     5.3534198
    98.5000000     5.5216679
    99.5000000     5.6808429
   100.5000000     5.8276573
   101.5000000     5.9129054
   102.5000000     5.9167592
   103.5000000     5.7749810
   104.5000000     5.5051025
   105.5000000     5.0892010
   106.5000000     4.5733354
   107.5000000     4.0069058
   108.5000000     3.4234306
   109.5000000     2.8547708
   110.5000000     2.3149538
   111.5000000     1.8202120
   112.5000000     1.3681846
   113.5000000     0.9753406
   114.5000000     0.6453159
   115.5000000     0.3794263
   116.5000000     0.1825562
   117.5000000     0.0541097
   118.5000000     0.0000000
   119.5000000     0.0112579
   120.5000000     0.0991040
   121.5000000     0.2535433
   122.5000000     0.4810049
   123.5000000     0.7710133
   124.5000000     1.1200456
   125.5000000     1.5265411
   126.5000000     1.9984985
   127.5000000     2.5293152
   128.5000000     3.1113221
   129.5000000     3.7518331
   130.5000000     4.4255086
   131.5000000     5.1521590
   132.5000000     5.9043454
   133.5000000     6.7533678
   134.5000000     7.5795133
   135.5000000     8.4767046
   136.5000000     9.3621709
   137.5000000    10.3885146
   138.5000000    11.3652572
   139.5000000    12.3920027
   140.5000000    13.4942789
   141.5000000    14.6681681
   142.5000000    15.9351895
   143.5000000    17.0615592
   144.5000000    18.3195487
   145.5000000    19.4824099
   146.5000000    21.1727280
   147.5000000    21.7542544
   148.5000000    22.8237801
   149.5000000    25.4697713
 &EndTable
 &EndPotential
 &Potential
 Name=frgm_33.CG:3
 Type=A
 MolType=frgm_33.CG
BondNumber=3
 SameAsBond=frgm_3.CG:4
Min=    75.0000000
Max=   161.0000000
NPoints=86
NTriplets=5
Triplets=   1-   2-   3,    2-   3-   4,    3-   4-   5,    5-   6-   7,    6-   7-   8
 
 &Table
    75.5000000    25.8362818
    76.5000000    23.0257415
    77.5000000    20.5498765
    78.5000000    18.4352646
    79.5000000    16.3019353
    80.5000000    14.2836046
    81.5000000    12.3449061
    82.5000000    10.4418656
    83.5000000     8.6081523
    84.5000000     6.8281869
    85.5000000     5.1572424
    86.5000000     3.6528749
    87.5000000     2.3812014
    88.5000000     1.3744578
    89.5000000     0.6474815
    90.5000000     0.1970291
    91.5000000     0.0000000
    92.5000000     0.0182954
    93.5000000     0.2062788
    94.5000000     0.5156564
    95.5000000     0.9013534
    96.5000000     1.3337360
    97.5000000     1.7942113
    98.5000000     2.2761621
    99.5000000     2.7783025
   100.5000000     3.3021964
   101.5000000     3.8445419
   102.5000000     4.3968091
   103.5000000     4.9431581
   104.5000000     5.4515415
   105.5000000     5.9020374
   106.5000000     6.2547237
   107.5000000     6.4885097
   108.5000000     6.5892009
   109.5000000     6.5691940
   110.5000000     6.4471992
   111.5000000     6.2541728
   112.5000000     6.0186030
   113.5000000     5.7569058
   114.5000000     5.4893624
   115.5000000     5.2315163
   116.5000000     4.9992098
   117.5000000     4.7961753
   118.5000000     4.6282682
   119.5000000     4.4965724
   120.5000000     4.4007854
   121.5000000     4.3437072
   122.5000000     4.3193752
   123.5000000     4.3259532
   124.5000000     4.3547965
   125.5000000     4.4030539
   126.5000000     4.4581086
   127.5000000     4.5230864
   128.5000000     4.5834700
   129.5000000     4.6307269
   130.5000000     4.6634824
   131.5000000     4.6819032
   132.5000000     4.6933691
   133.5000000     4.6893127
   134.5000000     4.6847661
   135.5000000     4.6893973
   136.5000000     4.7146473
   137.5000000     4.7641240
   138.5000000     4.8463344
   139.5000000     4.9704509
   140.5000000     5.1437495
   141.5000000     5.3685803
   142.5000000     5.6451860
   143.5000000     5.9857169
   144.5000000     6.3888779
   145.5000000     6.8661995
   146.5000000     7.4143483
   147.5000000     8.0306287
   148.5000000     8.7130939
   149.5000000     9.4732509
   150.5000000    10.3295958
   151.5000000    11.2633382
   152.5000000    12.2675790
   153.5000000    13.3786653
   154.5000000    14.5751008
   155.5000000    15.8666162
   156.5000000    17.2573333
   157.5000000    18.8696156
   158.5000000    20.0375642
   159.5000000    21.7548160
   160.5000000    23.3324484
 &EndTable
 &EndPotential
 &Potential
 Name=frgm_34.CG:1
 Type=B
 MolType=frgm_34.CG
BondNumber=1
 SameAsBond=frgm_1.CG:1
Min=     3.6200000
Max=     3.9000000
NPoints=14
NPairs=7
Pairs=   1-   2,    2-   3,    3-   4,    4-   5,    5-   6,    6-   7,    7-   8
 
 &Table
     3.6300000    23.2492836
     3.6500000    16.9476508
     3.6700000    11.9055067
     3.6900000     7.9305538
     3.7100000     4.7633885
     3.7300000     2.4122865
     3.7500000     0.8335405
     3.7700000     0.0311486
     3.7900000     0.0000000
     3.8100000     0.7744502
     3.8300000     2.4198853
     3.8500000     5.0964672
     3.8700000     9.0485576
     3.8900000    17.1576049
 &EndTable
 &EndPotential
 &Potential
 Name=frgm_34.CG:2
 Type=A
 MolType=frgm_34.CG
BondNumber=2
 SameAsBond=frgm_3.CG:3
Min=    75.0000000
Max=   163.0000000
NPoints=88
NTriplets=2
Triplets=   4-   5-   6,    5-   6-   7 
 &Table
    75.5000000    26.0037994
    76.5000000    22.7391698
    77.5000000    20.0944298
    78.5000000    17.8000142
    79.5000000    15.3424433
    80.5000000    13.0678203
    81.5000000    10.9788472
    82.5000000     9.0855842
    83.5000000     7.2937991
    84.5000000     5.6834614
    85.5000000     4.2541793
    86.5000000     3.0280223
    87.5000000     2.0094394
    88.5000000     1.2014282
    89.5000000     0.6128935
    90.5000000     0.2312306
    91.5000000     0.0346910
    92.5000000     0.0000000
    93.5000000     0.1067750
    94.5000000     0.3310001
    95.5000000     0.6500098
    96.5000000     1.0475132
    97.5000000     1.5137124
    98.5000000     2.0337458
    99.5000000     2.6030229
   100.5000000     3.2191048
   101.5000000     3.8702489
   102.5000000     4.5423447
   103.5000000     5.2257189
   104.5000000     5.9163229
   105.5000000     6.6014476
   106.5000000     7.2442436
   107.5000000     7.8007140
   108.5000000     8.2660141
   109.5000000     8.6257429
   110.5000000     8.8507798
   111.5000000     8.9503826
   112.5000000     8.9242517
   113.5000000     8.8062107
   114.5000000     8.6052894
   115.5000000     8.3418336
   116.5000000     8.0233835
   117.5000000     7.6610492
   118.5000000     7.2762620
   119.5000000     6.8553499
   120.5000000     6.4245542
   121.5000000     5.9740153
   122.5000000     5.5172195
   123.5000000     5.0709504
   124.5000000     4.6568720
   125.5000000     4.2704600
   126.5000000     3.9350051
   127.5000000     3.6404247
   128.5000000     3.4177133
   129.5000000     3.2732255
   130.5000000     3.2052233
   131.5000000     3.2067829
   132.5000000     3.2893856
   133.5000000     3.4602676
   134.5000000     3.7073697
   135.5000000     4.0310474
   136.5000000     4.4228306
   137.5000000     4.8705784
   138.5000000     5.3557433
   139.5000000     5.8745199
   140.5000000     6.4293745
   141.5000000     7.0203064
   142.5000000     7.5918462
   143.5000000     8.1763331
   144.5000000     8.7345841
   145.5000000     9.3061048
   146.5000000     9.8515148
   147.5000000    10.4404057
   148.5000000    11.0305110
   149.5000000    11.6279088
   150.5000000    12.2316732
   151.5000000    12.9040845
   152.5000000    13.6848419
   153.5000000    14.4949928
   154.5000000    15.3422074
   155.5000000    16.3392986
   156.5000000    17.2636817
   157.5000000    18.3634681
   158.5000000    19.5330726
   159.5000000    20.4256599
   160.5000000    21.9429441
   161.5000000    21.9881803
   162.5000000    25.2059393
 &EndTable
 &EndPotential
 &Potential
 Name=frgm_34.CG:3
 Type=A
 MolType=frgm_34.CG
BondNumber=3
 SameAsBond=frgm_3.CG:4
Min=    75.0000000
Max=   161.0000000
NPoints=86
NTriplets=4
Triplets=   1-   2-   3,    2-   3-   4,    3-   4-   5,    6-   7-   8 
 &Table
    75.5000000    25.8362818
    76.5000000    23.0257415
    77.5000000    20.5498765
    78.5000000    18.4352646
    79.5000000    16.3019353
    80.5000000    14.2836046
    81.5000000    12.3449061
    82.5000000    10.4418656
    83.5000000     8.6081523
    84.5000000     6.8281869
    85.5000000     5.1572424
    86.5000000     3.6528749
    87.5000000     2.3812014
    88.5000000     1.3744578
    89.5000000     0.6474815
    90.5000000     0.1970291
    91.5000000     0.0000000
    92.5000000     0.0182954
    93.5000000     0.2062788
    94.5000000     0.5156564
    95.5000000     0.9013534
    96.5000000     1.3337360
    97.5000000     1.7942113
    98.5000000     2.2761621
    99.5000000     2.7783025
   100.5000000     3.3021964
   101.5000000     3.8445419
   102.5000000     4.3968091
   103.5000000     4.9431581
   104.5000000     5.4515415
   105.5000000     5.9020374
   106.5000000     6.2547237
   107.5000000     6.4885097
   108.5000000     6.5892009
   109.5000000     6.5691940
   110.5000000     6.4471992
   111.5000000     6.2541728
   112.5000000     6.0186030
   113.5000000     5.7569058
   114.5000000     5.4893624
   115.5000000     5.2315163
   116.5000000     4.9992098
   117.5000000     4.7961753
   118.5000000     4.6282682
   119.5000000     4.4965724
   120.5000000     4.4007854
   121.5000000     4.3437072
   122.5000000     4.3193752
   123.5000000     4.3259532
   124.5000000     4.3547965
   125.5000000     4.4030539
   126.5000000     4.4581086
   127.5000000     4.5230864
   128.5000000     4.5834700
   129.5000000     4.6307269
   130.5000000     4.6634824
   131.5000000     4.6819032
   132.5000000     4.6933691
   133.5000000     4.6893127
   134.5000000     4.6847661
   135.5000000     4.6893973
   136.5000000     4.7146473
   137.5000000     4.7641240
   138.5000000     4.8463344
   139.5000000     4.9704509
   140.5000000     5.1437495
   141.5000000     5.3685803
   142.5000000     5.6451860
   143.5000000     5.9857169
   144.5000000     6.3888779
   145.5000000     6.8661995
   146.5000000     7.4143483
   147.5000000     8.0306287
   148.5000000     8.7130939
   149.5000000     9.4732509
   150.5000000    10.3295958
   151.5000000    11.2633382
   152.5000000    12.2675790
   153.5000000    13.3786653
   154.5000000    14.5751008
   155.5000000    15.8666162
   156.5000000    17.2573333
   157.5000000    18.8696156
   158.5000000    20.0375642
   159.5000000    21.7548160
   160.5000000    23.3324484
 &EndTable
 &EndPotential
 &Potential
 Name=frgm_35.CG:1
 Type=B
 MolType=frgm_35.CG
BondNumber=1
 SameAsBond=frgm_1.CG:1
Min=     3.6200000
Max=     3.9000000
NPoints=14
NPairs=7
Pairs=   1-   2,    2-   3,    3-   4,    4-   5,    5-   6,    6-   7,    7-   8
 
 &Table
     3.6300000    23.2492836
     3.6500000    16.9476508
     3.6700000    11.9055067
     3.6900000     7.9305538
     3.7100000     4.7633885
     3.7300000     2.4122865
     3.7500000     0.8335405
     3.7700000     0.0311486
     3.7900000     0.0000000
     3.8100000     0.7744502
     3.8300000     2.4198853
     3.8500000     5.0964672
     3.8700000     9.0485576
     3.8900000    17.1576049
 &EndTable
 &EndPotential
 &Potential
 Name=frgm_35.CG:2
 Type=A
 MolType=frgm_35.CG
BondNumber=2
 SameAsBond=frgm_3.CG:2
Min=    76.0000000
Max=   150.0000000
NPoints=74
NTriplets=2
Triplets=   2-   3-   4,    4-   5-   6 
 &Table
    76.5000000    24.3850634
    77.5000000    22.1046012
    78.5000000    18.9816743
    79.5000000    16.7959820
    80.5000000    14.7145193
    81.5000000    13.0028864
    82.5000000    11.4139833
    83.5000000    10.0372014
    84.5000000     8.7408476
    85.5000000     7.6039843
    86.5000000     6.5823872
    87.5000000     5.7232766
    88.5000000     5.0929105
    89.5000000     4.6886402
    90.5000000     4.4830241
    91.5000000     4.4207879
    92.5000000     4.4915850
    93.5000000     4.6277242
    94.5000000     4.8061725
    95.5000000     4.9896445
    96.5000000     5.1838990
    97.5000000     5.3534198
    98.5000000     5.5216679
    99.5000000     5.6808429
   100.5000000     5.8276573
   101.5000000     5.9129054
   102.5000000     5.9167592
   103.5000000     5.7749810
   104.5000000     5.5051025
   105.5000000     5.0892010
   106.5000000     4.5733354
   107.5000000     4.0069058
   108.5000000     3.4234306
   109.5000000     2.8547708
   110.5000000     2.3149538
   111.5000000     1.8202120
   112.5000000     1.3681846
   113.5000000     0.9753406
   114.5000000     0.6453159
   115.5000000     0.3794263
   116.5000000     0.1825562
   117.5000000     0.0541097
   118.5000000     0.0000000
   119.5000000     0.0112579
   120.5000000     0.0991040
   121.5000000     0.2535433
   122.5000000     0.4810049
   123.5000000     0.7710133
   124.5000000     1.1200456
   125.5000000     1.5265411
   126.5000000     1.9984985
   127.5000000     2.5293152
   128.5000000     3.1113221
   129.5000000     3.7518331
   130.5000000     4.4255086
   131.5000000     5.1521590
   132.5000000     5.9043454
   133.5000000     6.7533678
   134.5000000     7.5795133
   135.5000000     8.4767046
   136.5000000     9.3621709
   137.5000000    10.3885146
   138.5000000    11.3652572
   139.5000000    12.3920027
   140.5000000    13.4942789
   141.5000000    14.6681681
   142.5000000    15.9351895
   143.5000000    17.0615592
   144.5000000    18.3195487
   145.5000000    19.4824099
   146.5000000    21.1727280
   147.5000000    21.7542544
   148.5000000    22.8237801
   149.5000000    25.4697713
 &EndTable
 &EndPotential
 &Potential
 Name=frgm_35.CG:3
 Type=A
 MolType=frgm_35.CG
BondNumber=3
 SameAsBond=frgm_3.CG:4
Min=    75.0000000
Max=   161.0000000
NPoints=86
NTriplets=4
Triplets=   1-   2-   3,    3-   4-   5,    5-   6-   7,    6-   7-   8 
 &Table
    75.5000000    25.8362818
    76.5000000    23.0257415
    77.5000000    20.5498765
    78.5000000    18.4352646
    79.5000000    16.3019353
    80.5000000    14.2836046
    81.5000000    12.3449061
    82.5000000    10.4418656
    83.5000000     8.6081523
    84.5000000     6.8281869
    85.5000000     5.1572424
    86.5000000     3.6528749
    87.5000000     2.3812014
    88.5000000     1.3744578
    89.5000000     0.6474815
    90.5000000     0.1970291
    91.5000000     0.0000000
    92.5000000     0.0182954
    93.5000000     0.2062788
    94.5000000     0.5156564
    95.5000000     0.9013534
    96.5000000     1.3337360
    97.5000000     1.7942113
    98.5000000     2.2761621
    99.5000000     2.7783025
   100.5000000     3.3021964
   101.5000000     3.8445419
   102.5000000     4.3968091
   103.5000000     4.9431581
   104.5000000     5.4515415
   105.5000000     5.9020374
   106.5000000     6.2547237
   107.5000000     6.4885097
   108.5000000     6.5892009
   109.5000000     6.5691940
   110.5000000     6.4471992
   111.5000000     6.2541728
   112.5000000     6.0186030
   113.5000000     5.7569058
   114.5000000     5.4893624
   115.5000000     5.2315163
   116.5000000     4.9992098
   117.5000000     4.7961753
   118.5000000     4.6282682
   119.5000000     4.4965724
   120.5000000     4.4007854
   121.5000000     4.3437072
   122.5000000     4.3193752
   123.5000000     4.3259532
   124.5000000     4.3547965
   125.5000000     4.4030539
   126.5000000     4.4581086
   127.5000000     4.5230864
   128.5000000     4.5834700
   129.5000000     4.6307269
   130.5000000     4.6634824
   131.5000000     4.6819032
   132.5000000     4.6933691
   133.5000000     4.6893127
   134.5000000     4.6847661
   135.5000000     4.6893973
   136.5000000     4.7146473
   137.5000000     4.7641240
   138.5000000     4.8463344
   139.5000000     4.9704509
   140.5000000     5.1437495
   141.5000000     5.3685803
   142.5000000     5.6451860
   143.5000000     5.9857169
   144.5000000     6.3888779
   145.5000000     6.8661995
   146.5000000     7.4143483
   147.5000000     8.0306287
   148.5000000     8.7130939
   149.5000000     9.4732509
   150.5000000    10.3295958
   151.5000000    11.2633382
   152.5000000    12.2675790
   153.5000000    13.3786653
   154.5000000    14.5751008
   155.5000000    15.8666162
   156.5000000    17.2573333
   157.5000000    18.8696156
   158.5000000    20.0375642
   159.5000000    21.7548160
   160.5000000    23.3324484
 &EndTable
 &EndPotential
 &Potential
 Name=frgm_36.CG:1
 Type=B
 MolType=frgm_36.CG
BondNumber=1
 SameAsBond=frgm_1.CG:1
Min=     3.6200000
Max=     3.9000000
NPoints=14
NPairs=7
Pairs=   1-   2,    2-   3,    3-   4,    4-   5,    5-   6,    6-   7,    7-   8
 
 &Table
     3.6300000    23.2492836
     3.6500000    16.9476508
     3.6700000    11.9055067
     3.6900000     7.9305538
     3.7100000     4.7633885
     3.7300000     2.4122865
     3.7500000     0.8335405
     3.7700000     0.0311486
     3.7900000     0.0000000
     3.8100000     0.7744502
     3.8300000     2.4198853
     3.8500000     5.0964672
     3.8700000     9.0485576
     3.8900000    17.1576049
 &EndTable
 &EndPotential
 &Potential
 Name=frgm_36.CG:2
 Type=A
 MolType=frgm_36.CG
BondNumber=2
 SameAsBond=frgm_3.CG:2
Min=    76.0000000
Max=   150.0000000
NPoints=74
NTriplets=1
Triplets=   2-   3-   4 
 &Table
    76.5000000    24.3850634
    77.5000000    22.1046012
    78.5000000    18.9816743
    79.5000000    16.7959820
    80.5000000    14.7145193
    81.5000000    13.0028864
    82.5000000    11.4139833
    83.5000000    10.0372014
    84.5000000     8.7408476
    85.5000000     7.6039843
    86.5000000     6.5823872
    87.5000000     5.7232766
    88.5000000     5.0929105
    89.5000000     4.6886402
    90.5000000     4.4830241
    91.5000000     4.4207879
    92.5000000     4.4915850
    93.5000000     4.6277242
    94.5000000     4.8061725
    95.5000000     4.9896445
    96.5000000     5.1838990
    97.5000000     5.3534198
    98.5000000     5.5216679
    99.5000000     5.6808429
   100.5000000     5.8276573
   101.5000000     5.9129054
   102.5000000     5.9167592
   103.5000000     5.7749810
   104.5000000     5.5051025
   105.5000000     5.0892010
   106.5000000     4.5733354
   107.5000000     4.0069058
   108.5000000     3.4234306
   109.5000000     2.8547708
   110.5000000     2.3149538
   111.5000000     1.8202120
   112.5000000     1.3681846
   113.5000000     0.9753406
   114.5000000     0.6453159
   115.5000000     0.3794263
   116.5000000     0.1825562
   117.5000000     0.0541097
   118.5000000     0.0000000
   119.5000000     0.0112579
   120.5000000     0.0991040
   121.5000000     0.2535433
   122.5000000     0.4810049
   123.5000000     0.7710133
   124.5000000     1.1200456
   125.5000000     1.5265411
   126.5000000     1.9984985
   127.5000000     2.5293152
   128.5000000     3.1113221
   129.5000000     3.7518331
   130.5000000     4.4255086
   131.5000000     5.1521590
   132.5000000     5.9043454
   133.5000000     6.7533678
   134.5000000     7.5795133
   135.5000000     8.4767046
   136.5000000     9.3621709
   137.5000000    10.3885146
   138.5000000    11.3652572
   139.5000000    12.3920027
   140.5000000    13.4942789
   141.5000000    14.6681681
   142.5000000    15.9351895
   143.5000000    17.0615592
   144.5000000    18.3195487
   145.5000000    19.4824099
   146.5000000    21.1727280
   147.5000000    21.7542544
   148.5000000    22.8237801
   149.5000000    25.4697713
 &EndTable
 &EndPotential
 &Potential
 Name=frgm_36.CG:3
 Type=A
 MolType=frgm_36.CG
BondNumber=3
 SameAsBond=frgm_3.CG:3
Min=    75.0000000
Max=   163.0000000
NPoints=88
NTriplets=1
Triplets=   5-   6-   7 
 &Table
    75.5000000    26.0037994
    76.5000000    22.7391698
    77.5000000    20.0944298
    78.5000000    17.8000142
    79.5000000    15.3424433
    80.5000000    13.0678203
    81.5000000    10.9788472
    82.5000000     9.0855842
    83.5000000     7.2937991
    84.5000000     5.6834614
    85.5000000     4.2541793
    86.5000000     3.0280223
    87.5000000     2.0094394
    88.5000000     1.2014282
    89.5000000     0.6128935
    90.5000000     0.2312306
    91.5000000     0.0346910
    92.5000000     0.0000000
    93.5000000     0.1067750
    94.5000000     0.3310001
    95.5000000     0.6500098
    96.5000000     1.0475132
    97.5000000     1.5137124
    98.5000000     2.0337458
    99.5000000     2.6030229
   100.5000000     3.2191048
   101.5000000     3.8702489
   102.5000000     4.5423447
   103.5000000     5.2257189
   104.5000000     5.9163229
   105.5000000     6.6014476
   106.5000000     7.2442436
   107.5000000     7.8007140
   108.5000000     8.2660141
   109.5000000     8.6257429
   110.5000000     8.8507798
   111.5000000     8.9503826
   112.5000000     8.9242517
   113.5000000     8.8062107
   114.5000000     8.6052894
   115.5000000     8.3418336
   116.5000000     8.0233835
   117.5000000     7.6610492
   118.5000000     7.2762620
   119.5000000     6.8553499
   120.5000000     6.4245542
   121.5000000     5.9740153
   122.5000000     5.5172195
   123.5000000     5.0709504
   124.5000000     4.6568720
   125.5000000     4.2704600
   126.5000000     3.9350051
   127.5000000     3.6404247
   128.5000000     3.4177133
   129.5000000     3.2732255
   130.5000000     3.2052233
   131.5000000     3.2067829
   132.5000000     3.2893856
   133.5000000     3.4602676
   134.5000000     3.7073697
   135.5000000     4.0310474
   136.5000000     4.4228306
   137.5000000     4.8705784
   138.5000000     5.3557433
   139.5000000     5.8745199
   140.5000000     6.4293745
   141.5000000     7.0203064
   142.5000000     7.5918462
   143.5000000     8.1763331
   144.5000000     8.7345841
   145.5000000     9.3061048
   146.5000000     9.8515148
   147.5000000    10.4404057
   148.5000000    11.0305110
   149.5000000    11.6279088
   150.5000000    12.2316732
   151.5000000    12.9040845
   152.5000000    13.6848419
   153.5000000    14.4949928
   154.5000000    15.3422074
   155.5000000    16.3392986
   156.5000000    17.2636817
   157.5000000    18.3634681
   158.5000000    19.5330726
   159.5000000    20.4256599
   160.5000000    21.9429441
   161.5000000    21.9881803
   162.5000000    25.2059393
 &EndTable
 &EndPotential
 &Potential
 Name=frgm_36.CG:4
 Type=A
 MolType=frgm_36.CG
BondNumber=4
 SameAsBond=frgm_3.CG:4
Min=    75.0000000
Max=   161.0000000
NPoints=86
NTriplets=4
Triplets=   1-   2-   3,    3-   4-   5,    4-   5-   6,    6-   7-   8 
 &Table
    75.5000000    25.8362818
    76.5000000    23.0257415
    77.5000000    20.5498765
    78.5000000    18.4352646
    79.5000000    16.3019353
    80.5000000    14.2836046
    81.5000000    12.3449061
    82.5000000    10.4418656
    83.5000000     8.6081523
    84.5000000     6.8281869
    85.5000000     5.1572424
    86.5000000     3.6528749
    87.5000000     2.3812014
    88.5000000     1.3744578
    89.5000000     0.6474815
    90.5000000     0.1970291
    91.5000000     0.0000000
    92.5000000     0.0182954
    93.5000000     0.2062788
    94.5000000     0.5156564
    95.5000000     0.9013534
    96.5000000     1.3337360
    97.5000000     1.7942113
    98.5000000     2.2761621
    99.5000000     2.7783025
   100.5000000     3.3021964
   101.5000000     3.8445419
   102.5000000     4.3968091
   103.5000000     4.9431581
   104.5000000     5.4515415
   105.5000000     5.9020374
   106.5000000     6.2547237
   107.5000000     6.4885097
   108.5000000     6.5892009
   109.5000000     6.5691940
   110.5000000     6.4471992
   111.5000000     6.2541728
   112.5000000     6.0186030
   113.5000000     5.7569058
   114.5000000     5.4893624
   115.5000000     5.2315163
   116.5000000     4.9992098
   117.5000000     4.7961753
   118.5000000     4.6282682
   119.5000000     4.4965724
   120.5000000     4.4007854
   121.5000000     4.3437072
   122.5000000     4.3193752
   123.5000000     4.3259532
   124.5000000     4.3547965
   125.5000000     4.4030539
   126.5000000     4.4581086
   127.5000000     4.5230864
   128.5000000     4.5834700
   129.5000000     4.6307269
   130.5000000     4.6634824
   131.5000000     4.6819032
   132.5000000     4.6933691
   133.5000000     4.6893127
   134.5000000     4.6847661
   135.5000000     4.6893973
   136.5000000     4.7146473
   137.5000000     4.7641240
   138.5000000     4.8463344
   139.5000000     4.9704509
   140.5000000     5.1437495
   141.5000000     5.3685803
   142.5000000     5.6451860
   143.5000000     5.9857169
   144.5000000     6.3888779
   145.5000000     6.8661995
   146.5000000     7.4143483
   147.5000000     8.0306287
   148.5000000     8.7130939
   149.5000000     9.4732509
   150.5000000    10.3295958
   151.5000000    11.2633382
   152.5000000    12.2675790
   153.5000000    13.3786653
   154.5000000    14.5751008
   155.5000000    15.8666162
   156.5000000    17.2573333
   157.5000000    18.8696156
   158.5000000    20.0375642
   159.5000000    21.7548160
   160.5000000    23.3324484
 &EndTable
 &EndPotential
 &Potential
 Name=frgm_37.CG:1
 Type=B
 MolType=frgm_37.CG
BondNumber=1
 SameAsBond=frgm_1.CG:1
Min=     3.6200000
Max=     3.9000000
NPoints=14
NPairs=7
Pairs=   1-   2,    2-   3,    3-   4,    4-   5,    5-   6,    6-   7,    7-   8
 
 &Table
     3.6300000    23.2492836
     3.6500000    16.9476508
     3.6700000    11.9055067
     3.6900000     7.9305538
     3.7100000     4.7633885
     3.7300000     2.4122865
     3.7500000     0.8335405
     3.7700000     0.0311486
     3.7900000     0.0000000
     3.8100000     0.7744502
     3.8300000     2.4198853
     3.8500000     5.0964672
     3.8700000     9.0485576
     3.8900000    17.1576049
 &EndTable
 &EndPotential
 &Potential
 Name=frgm_37.CG:2
 Type=A
 MolType=frgm_37.CG
BondNumber=2
 SameAsBond=frgm_3.CG:3
Min=    75.0000000
Max=   163.0000000
NPoints=88
NTriplets=4
Triplets=   1-   2-   3,    3-   4-   5,    5-   6-   7,    6-   7-   8 
 &Table
    75.5000000    26.0037994
    76.5000000    22.7391698
    77.5000000    20.0944298
    78.5000000    17.8000142
    79.5000000    15.3424433
    80.5000000    13.0678203
    81.5000000    10.9788472
    82.5000000     9.0855842
    83.5000000     7.2937991
    84.5000000     5.6834614
    85.5000000     4.2541793
    86.5000000     3.0280223
    87.5000000     2.0094394
    88.5000000     1.2014282
    89.5000000     0.6128935
    90.5000000     0.2312306
    91.5000000     0.0346910
    92.5000000     0.0000000
    93.5000000     0.1067750
    94.5000000     0.3310001
    95.5000000     0.6500098
    96.5000000     1.0475132
    97.5000000     1.5137124
    98.5000000     2.0337458
    99.5000000     2.6030229
   100.5000000     3.2191048
   101.5000000     3.8702489
   102.5000000     4.5423447
   103.5000000     5.2257189
   104.5000000     5.9163229
   105.5000000     6.6014476
   106.5000000     7.2442436
   107.5000000     7.8007140
   108.5000000     8.2660141
   109.5000000     8.6257429
   110.5000000     8.8507798
   111.5000000     8.9503826
   112.5000000     8.9242517
   113.5000000     8.8062107
   114.5000000     8.6052894
   115.5000000     8.3418336
   116.5000000     8.0233835
   117.5000000     7.6610492
   118.5000000     7.2762620
   119.5000000     6.8553499
   120.5000000     6.4245542
   121.5000000     5.9740153
   122.5000000     5.5172195
   123.5000000     5.0709504
   124.5000000     4.6568720
   125.5000000     4.2704600
   126.5000000     3.9350051
   127.5000000     3.6404247
   128.5000000     3.4177133
   129.5000000     3.2732255
   130.5000000     3.2052233
   131.5000000     3.2067829
   132.5000000     3.2893856
   133.5000000     3.4602676
   134.5000000     3.7073697
   135.5000000     4.0310474
   136.5000000     4.4228306
   137.5000000     4.8705784
   138.5000000     5.3557433
   139.5000000     5.8745199
   140.5000000     6.4293745
   141.5000000     7.0203064
   142.5000000     7.5918462
   143.5000000     8.1763331
   144.5000000     8.7345841
   145.5000000     9.3061048
   146.5000000     9.8515148
   147.5000000    10.4404057
   148.5000000    11.0305110
   149.5000000    11.6279088
   150.5000000    12.2316732
   151.5000000    12.9040845
   152.5000000    13.6848419
   153.5000000    14.4949928
   154.5000000    15.3422074
   155.5000000    16.3392986
   156.5000000    17.2636817
   157.5000000    18.3634681
   158.5000000    19.5330726
   159.5000000    20.4256599
   160.5000000    21.9429441
   161.5000000    21.9881803
   162.5000000    25.2059393
 &EndTable
 &EndPotential
 &Potential
 Name=frgm_37.CG:3
 Type=A
 MolType=frgm_37.CG
BondNumber=3
 SameAsBond=frgm_3.CG:4
Min=    75.0000000
Max=   161.0000000
NPoints=86
NTriplets=2
Triplets=   2-   3-   4,    4-   5-   6 
 &Table
    75.5000000    25.8362818
    76.5000000    23.0257415
    77.5000000    20.5498765
    78.5000000    18.4352646
    79.5000000    16.3019353
    80.5000000    14.2836046
    81.5000000    12.3449061
    82.5000000    10.4418656
    83.5000000     8.6081523
    84.5000000     6.8281869
    85.5000000     5.1572424
    86.5000000     3.6528749
    87.5000000     2.3812014
    88.5000000     1.3744578
    89.5000000     0.6474815
    90.5000000     0.1970291
    91.5000000     0.0000000
    92.5000000     0.0182954
    93.5000000     0.2062788
    94.5000000     0.5156564
    95.5000000     0.9013534
    96.5000000     1.3337360
    97.5000000     1.7942113
    98.5000000     2.2761621
    99.5000000     2.7783025
   100.5000000     3.3021964
   101.5000000     3.8445419
   102.5000000     4.3968091
   103.5000000     4.9431581
   104.5000000     5.4515415
   105.5000000     5.9020374
   106.5000000     6.2547237
   107.5000000     6.4885097
   108.5000000     6.5892009
   109.5000000     6.5691940
   110.5000000     6.4471992
   111.5000000     6.2541728
   112.5000000     6.0186030
   113.5000000     5.7569058
   114.5000000     5.4893624
   115.5000000     5.2315163
   116.5000000     4.9992098
   117.5000000     4.7961753
   118.5000000     4.6282682
   119.5000000     4.4965724
   120.5000000     4.4007854
   121.5000000     4.3437072
   122.5000000     4.3193752
   123.5000000     4.3259532
   124.5000000     4.3547965
   125.5000000     4.4030539
   126.5000000     4.4581086
   127.5000000     4.5230864
   128.5000000     4.5834700
   129.5000000     4.6307269
   130.5000000     4.6634824
   131.5000000     4.6819032
   132.5000000     4.6933691
   133.5000000     4.6893127
   134.5000000     4.6847661
   135.5000000     4.6893973
   136.5000000     4.7146473
   137.5000000     4.7641240
   138.5000000     4.8463344
   139.5000000     4.9704509
   140.5000000     5.1437495
   141.5000000     5.3685803
   142.5000000     5.6451860
   143.5000000     5.9857169
   144.5000000     6.3888779
   145.5000000     6.8661995
   146.5000000     7.4143483
   147.5000000     8.0306287
   148.5000000     8.7130939
   149.5000000     9.4732509
   150.5000000    10.3295958
   151.5000000    11.2633382
   152.5000000    12.2675790
   153.5000000    13.3786653
   154.5000000    14.5751008
   155.5000000    15.8666162
   156.5000000    17.2573333
   157.5000000    18.8696156
   158.5000000    20.0375642
   159.5000000    21.7548160
   160.5000000    23.3324484
 &EndTable
 &EndPotential
 &Potential
 Name=frgm_38.CG:1
 Type=B
 MolType=frgm_38.CG
BondNumber=1
 SameAsBond=frgm_1.CG:1
Min=     3.6200000
Max=     3.9000000
NPoints=14
NPairs=7
Pairs=   1-   2,    2-   3,    3-   4,    4-   5,    5-   6,    6-   7,    7-   8
 
 &Table
     3.6300000    23.2492836
     3.6500000    16.9476508
     3.6700000    11.9055067
     3.6900000     7.9305538
     3.7100000     4.7633885
     3.7300000     2.4122865
     3.7500000     0.8335405
     3.7700000     0.0311486
     3.7900000     0.0000000
     3.8100000     0.7744502
     3.8300000     2.4198853
     3.8500000     5.0964672
     3.8700000     9.0485576
     3.8900000    17.1576049
 &EndTable
 &EndPotential
 &Potential
 Name=frgm_38.CG:2
 Type=A
 MolType=frgm_38.CG
BondNumber=2
 SameAsBond=frgm_3.CG:3
Min=    75.0000000
Max=   163.0000000
NPoints=88
NTriplets=3
Triplets=   1-   2-   3,    3-   4-   5,    6-   7-   8 
 &Table
    75.5000000    26.0037994
    76.5000000    22.7391698
    77.5000000    20.0944298
    78.5000000    17.8000142
    79.5000000    15.3424433
    80.5000000    13.0678203
    81.5000000    10.9788472
    82.5000000     9.0855842
    83.5000000     7.2937991
    84.5000000     5.6834614
    85.5000000     4.2541793
    86.5000000     3.0280223
    87.5000000     2.0094394
    88.5000000     1.2014282
    89.5000000     0.6128935
    90.5000000     0.2312306
    91.5000000     0.0346910
    92.5000000     0.0000000
    93.5000000     0.1067750
    94.5000000     0.3310001
    95.5000000     0.6500098
    96.5000000     1.0475132
    97.5000000     1.5137124
    98.5000000     2.0337458
    99.5000000     2.6030229
   100.5000000     3.2191048
   101.5000000     3.8702489
   102.5000000     4.5423447
   103.5000000     5.2257189
   104.5000000     5.9163229
   105.5000000     6.6014476
   106.5000000     7.2442436
   107.5000000     7.8007140
   108.5000000     8.2660141
   109.5000000     8.6257429
   110.5000000     8.8507798
   111.5000000     8.9503826
   112.5000000     8.9242517
   113.5000000     8.8062107
   114.5000000     8.6052894
   115.5000000     8.3418336
   116.5000000     8.0233835
   117.5000000     7.6610492
   118.5000000     7.2762620
   119.5000000     6.8553499
   120.5000000     6.4245542
   121.5000000     5.9740153
   122.5000000     5.5172195
   123.5000000     5.0709504
   124.5000000     4.6568720
   125.5000000     4.2704600
   126.5000000     3.9350051
   127.5000000     3.6404247
   128.5000000     3.4177133
   129.5000000     3.2732255
   130.5000000     3.2052233
   131.5000000     3.2067829
   132.5000000     3.2893856
   133.5000000     3.4602676
   134.5000000     3.7073697
   135.5000000     4.0310474
   136.5000000     4.4228306
   137.5000000     4.8705784
   138.5000000     5.3557433
   139.5000000     5.8745199
   140.5000000     6.4293745
   141.5000000     7.0203064
   142.5000000     7.5918462
   143.5000000     8.1763331
   144.5000000     8.7345841
   145.5000000     9.3061048
   146.5000000     9.8515148
   147.5000000    10.4404057
   148.5000000    11.0305110
   149.5000000    11.6279088
   150.5000000    12.2316732
   151.5000000    12.9040845
   152.5000000    13.6848419
   153.5000000    14.4949928
   154.5000000    15.3422074
   155.5000000    16.3392986
   156.5000000    17.2636817
   157.5000000    18.3634681
   158.5000000    19.5330726
   159.5000000    20.4256599
   160.5000000    21.9429441
   161.5000000    21.9881803
   162.5000000    25.2059393
 &EndTable
 &EndPotential
 &Potential
 Name=frgm_38.CG:3
 Type=A
 MolType=frgm_38.CG
BondNumber=3
 SameAsBond=frgm_3.CG:4
Min=    75.0000000
Max=   161.0000000
NPoints=86
NTriplets=3
Triplets=   2-   3-   4,    4-   5-   6,    5-   6-   7 
 &Table
    75.5000000    25.8362818
    76.5000000    23.0257415
    77.5000000    20.5498765
    78.5000000    18.4352646
    79.5000000    16.3019353
    80.5000000    14.2836046
    81.5000000    12.3449061
    82.5000000    10.4418656
    83.5000000     8.6081523
    84.5000000     6.8281869
    85.5000000     5.1572424
    86.5000000     3.6528749
    87.5000000     2.3812014
    88.5000000     1.3744578
    89.5000000     0.6474815
    90.5000000     0.1970291
    91.5000000     0.0000000
    92.5000000     0.0182954
    93.5000000     0.2062788
    94.5000000     0.5156564
    95.5000000     0.9013534
    96.5000000     1.3337360
    97.5000000     1.7942113
    98.5000000     2.2761621
    99.5000000     2.7783025
   100.5000000     3.3021964
   101.5000000     3.8445419
   102.5000000     4.3968091
   103.5000000     4.9431581
   104.5000000     5.4515415
   105.5000000     5.9020374
   106.5000000     6.2547237
   107.5000000     6.4885097
   108.5000000     6.5892009
   109.5000000     6.5691940
   110.5000000     6.4471992
   111.5000000     6.2541728
   112.5000000     6.0186030
   113.5000000     5.7569058
   114.5000000     5.4893624
   115.5000000     5.2315163
   116.5000000     4.9992098
   117.5000000     4.7961753
   118.5000000     4.6282682
   119.5000000     4.4965724
   120.5000000     4.4007854
   121.5000000     4.3437072
   122.5000000     4.3193752
   123.5000000     4.3259532
   124.5000000     4.3547965
   125.5000000     4.4030539
   126.5000000     4.4581086
   127.5000000     4.5230864
   128.5000000     4.5834700
   129.5000000     4.6307269
   130.5000000     4.6634824
   131.5000000     4.6819032
   132.5000000     4.6933691
   133.5000000     4.6893127
   134.5000000     4.6847661
   135.5000000     4.6893973
   136.5000000     4.7146473
   137.5000000     4.7641240
   138.5000000     4.8463344
   139.5000000     4.9704509
   140.5000000     5.1437495
   141.5000000     5.3685803
   142.5000000     5.6451860
   143.5000000     5.9857169
   144.5000000     6.3888779
   145.5000000     6.8661995
   146.5000000     7.4143483
   147.5000000     8.0306287
   148.5000000     8.7130939
   149.5000000     9.4732509
   150.5000000    10.3295958
   151.5000000    11.2633382
   152.5000000    12.2675790
   153.5000000    13.3786653
   154.5000000    14.5751008
   155.5000000    15.8666162
   156.5000000    17.2573333
   157.5000000    18.8696156
   158.5000000    20.0375642
   159.5000000    21.7548160
   160.5000000    23.3324484
 &EndTable
 &EndPotential
 &Potential
 Name=frgm_39.CG:1
 Type=B
 MolType=frgm_39.CG
BondNumber=1
 SameAsBond=frgm_1.CG:1
Min=     3.6200000
Max=     3.9000000
NPoints=14
NPairs=7
Pairs=   1-   2,    2-   3,    3-   4,    4-   5,    5-   6,    6-   7,    7-   8
 
 &Table
     3.6300000    23.2492836
     3.6500000    16.9476508
     3.6700000    11.9055067
     3.6900000     7.9305538
     3.7100000     4.7633885
     3.7300000     2.4122865
     3.7500000     0.8335405
     3.7700000     0.0311486
     3.7900000     0.0000000
     3.8100000     0.7744502
     3.8300000     2.4198853
     3.8500000     5.0964672
     3.8700000     9.0485576
     3.8900000    17.1576049
 &EndTable
 &EndPotential
 &Potential
 Name=frgm_39.CG:2
 Type=A
 MolType=frgm_39.CG
BondNumber=2
 SameAsBond=frgm_3.CG:2
Min=    76.0000000
Max=   150.0000000
NPoints=74
NTriplets=1
Triplets=   4-   5-   6 
 &Table
    76.5000000    24.3850634
    77.5000000    22.1046012
    78.5000000    18.9816743
    79.5000000    16.7959820
    80.5000000    14.7145193
    81.5000000    13.0028864
    82.5000000    11.4139833
    83.5000000    10.0372014
    84.5000000     8.7408476
    85.5000000     7.6039843
    86.5000000     6.5823872
    87.5000000     5.7232766
    88.5000000     5.0929105
    89.5000000     4.6886402
    90.5000000     4.4830241
    91.5000000     4.4207879
    92.5000000     4.4915850
    93.5000000     4.6277242
    94.5000000     4.8061725
    95.5000000     4.9896445
    96.5000000     5.1838990
    97.5000000     5.3534198
    98.5000000     5.5216679
    99.5000000     5.6808429
   100.5000000     5.8276573
   101.5000000     5.9129054
   102.5000000     5.9167592
   103.5000000     5.7749810
   104.5000000     5.5051025
   105.5000000     5.0892010
   106.5000000     4.5733354
   107.5000000     4.0069058
   108.5000000     3.4234306
   109.5000000     2.8547708
   110.5000000     2.3149538
   111.5000000     1.8202120
   112.5000000     1.3681846
   113.5000000     0.9753406
   114.5000000     0.6453159
   115.5000000     0.3794263
   116.5000000     0.1825562
   117.5000000     0.0541097
   118.5000000     0.0000000
   119.5000000     0.0112579
   120.5000000     0.0991040
   121.5000000     0.2535433
   122.5000000     0.4810049
   123.5000000     0.7710133
   124.5000000     1.1200456
   125.5000000     1.5265411
   126.5000000     1.9984985
   127.5000000     2.5293152
   128.5000000     3.1113221
   129.5000000     3.7518331
   130.5000000     4.4255086
   131.5000000     5.1521590
   132.5000000     5.9043454
   133.5000000     6.7533678
   134.5000000     7.5795133
   135.5000000     8.4767046
   136.5000000     9.3621709
   137.5000000    10.3885146
   138.5000000    11.3652572
   139.5000000    12.3920027
   140.5000000    13.4942789
   141.5000000    14.6681681
   142.5000000    15.9351895
   143.5000000    17.0615592
   144.5000000    18.3195487
   145.5000000    19.4824099
   146.5000000    21.1727280
   147.5000000    21.7542544
   148.5000000    22.8237801
   149.5000000    25.4697713
 &EndTable
 &EndPotential
 &Potential
 Name=frgm_39.CG:3
 Type=A
 MolType=frgm_39.CG
BondNumber=3
 SameAsBond=frgm_3.CG:4
Min=    75.0000000
Max=   161.0000000
NPoints=86
NTriplets=5
Triplets=   1-   2-   3,    2-   3-   4,    3-   4-   5,    5-   6-   7,    6-   7-   8
 
 &Table
    75.5000000    25.8362818
    76.5000000    23.0257415
    77.5000000    20.5498765
    78.5000000    18.4352646
    79.5000000    16.3019353
    80.5000000    14.2836046
    81.5000000    12.3449061
    82.5000000    10.4418656
    83.5000000     8.6081523
    84.5000000     6.8281869
    85.5000000     5.1572424
    86.5000000     3.6528749
    87.5000000     2.3812014
    88.5000000     1.3744578
    89.5000000     0.6474815
    90.5000000     0.1970291
    91.5000000     0.0000000
    92.5000000     0.0182954
    93.5000000     0.2062788
    94.5000000     0.5156564
    95.5000000     0.9013534
    96.5000000     1.3337360
    97.5000000     1.7942113
    98.5000000     2.2761621
    99.5000000     2.7783025
   100.5000000     3.3021964
   101.5000000     3.8445419
   102.5000000     4.3968091
   103.5000000     4.9431581
   104.5000000     5.4515415
   105.5000000     5.9020374
   106.5000000     6.2547237
   107.5000000     6.4885097
   108.5000000     6.5892009
   109.5000000     6.5691940
   110.5000000     6.4471992
   111.5000000     6.2541728
   112.5000000     6.0186030
   113.5000000     5.7569058
   114.5000000     5.4893624
   115.5000000     5.2315163
   116.5000000     4.9992098
   117.5000000     4.7961753
   118.5000000     4.6282682
   119.5000000     4.4965724
   120.5000000     4.4007854
   121.5000000     4.3437072
   122.5000000     4.3193752
   123.5000000     4.3259532
   124.5000000     4.3547965
   125.5000000     4.4030539
   126.5000000     4.4581086
   127.5000000     4.5230864
   128.5000000     4.5834700
   129.5000000     4.6307269
   130.5000000     4.6634824
   131.5000000     4.6819032
   132.5000000     4.6933691
   133.5000000     4.6893127
   134.5000000     4.6847661
   135.5000000     4.6893973
   136.5000000     4.7146473
   137.5000000     4.7641240
   138.5000000     4.8463344
   139.5000000     4.9704509
   140.5000000     5.1437495
   141.5000000     5.3685803
   142.5000000     5.6451860
   143.5000000     5.9857169
   144.5000000     6.3888779
   145.5000000     6.8661995
   146.5000000     7.4143483
   147.5000000     8.0306287
   148.5000000     8.7130939
   149.5000000     9.4732509
   150.5000000    10.3295958
   151.5000000    11.2633382
   152.5000000    12.2675790
   153.5000000    13.3786653
   154.5000000    14.5751008
   155.5000000    15.8666162
   156.5000000    17.2573333
   157.5000000    18.8696156
   158.5000000    20.0375642
   159.5000000    21.7548160
   160.5000000    23.3324484
 &EndTable
 &EndPotential
 &Potential
 Name=frgm_40.CG:1
 Type=B
 MolType=frgm_40.CG
BondNumber=1
 SameAsBond=frgm_1.CG:1
Min=     3.6200000
Max=     3.9000000
NPoints=14
NPairs=7
Pairs=   1-   2,    2-   3,    3-   4,    4-   5,    5-   6,    6-   7,    7-   8
 
 &Table
     3.6300000    23.2492836
     3.6500000    16.9476508
     3.6700000    11.9055067
     3.6900000     7.9305538
     3.7100000     4.7633885
     3.7300000     2.4122865
     3.7500000     0.8335405
     3.7700000     0.0311486
     3.7900000     0.0000000
     3.8100000     0.7744502
     3.8300000     2.4198853
     3.8500000     5.0964672
     3.8700000     9.0485576
     3.8900000    17.1576049
 &EndTable
 &EndPotential
 &Potential
 Name=frgm_40.CG:2
 Type=A
 MolType=frgm_40.CG
BondNumber=2
 SameAsBond=frgm_3.CG:2
Min=    76.0000000
Max=   150.0000000
NPoints=74
NTriplets=1
Triplets=   4-   5-   6 
 &Table
    76.5000000    24.3850634
    77.5000000    22.1046012
    78.5000000    18.9816743
    79.5000000    16.7959820
    80.5000000    14.7145193
    81.5000000    13.0028864
    82.5000000    11.4139833
    83.5000000    10.0372014
    84.5000000     8.7408476
    85.5000000     7.6039843
    86.5000000     6.5823872
    87.5000000     5.7232766
    88.5000000     5.0929105
    89.5000000     4.6886402
    90.5000000     4.4830241
    91.5000000     4.4207879
    92.5000000     4.4915850
    93.5000000     4.6277242
    94.5000000     4.8061725
    95.5000000     4.9896445
    96.5000000     5.1838990
    97.5000000     5.3534198
    98.5000000     5.5216679
    99.5000000     5.6808429
   100.5000000     5.8276573
   101.5000000     5.9129054
   102.5000000     5.9167592
   103.5000000     5.7749810
   104.5000000     5.5051025
   105.5000000     5.0892010
   106.5000000     4.5733354
   107.5000000     4.0069058
   108.5000000     3.4234306
   109.5000000     2.8547708
   110.5000000     2.3149538
   111.5000000     1.8202120
   112.5000000     1.3681846
   113.5000000     0.9753406
   114.5000000     0.6453159
   115.5000000     0.3794263
   116.5000000     0.1825562
   117.5000000     0.0541097
   118.5000000     0.0000000
   119.5000000     0.0112579
   120.5000000     0.0991040
   121.5000000     0.2535433
   122.5000000     0.4810049
   123.5000000     0.7710133
   124.5000000     1.1200456
   125.5000000     1.5265411
   126.5000000     1.9984985
   127.5000000     2.5293152
   128.5000000     3.1113221
   129.5000000     3.7518331
   130.5000000     4.4255086
   131.5000000     5.1521590
   132.5000000     5.9043454
   133.5000000     6.7533678
   134.5000000     7.5795133
   135.5000000     8.4767046
   136.5000000     9.3621709
   137.5000000    10.3885146
   138.5000000    11.3652572
   139.5000000    12.3920027
   140.5000000    13.4942789
   141.5000000    14.6681681
   142.5000000    15.9351895
   143.5000000    17.0615592
   144.5000000    18.3195487
   145.5000000    19.4824099
   146.5000000    21.1727280
   147.5000000    21.7542544
   148.5000000    22.8237801
   149.5000000    25.4697713
 &EndTable
 &EndPotential
 &Potential
 Name=frgm_40.CG:3
 Type=A
 MolType=frgm_40.CG
BondNumber=3
 SameAsBond=frgm_3.CG:4
Min=    75.0000000
Max=   161.0000000
NPoints=86
NTriplets=5
Triplets=   1-   2-   3,    2-   3-   4,    3-   4-   5,    5-   6-   7,    6-   7-   8
 
 &Table
    75.5000000    25.8362818
    76.5000000    23.0257415
    77.5000000    20.5498765
    78.5000000    18.4352646
    79.5000000    16.3019353
    80.5000000    14.2836046
    81.5000000    12.3449061
    82.5000000    10.4418656
    83.5000000     8.6081523
    84.5000000     6.8281869
    85.5000000     5.1572424
    86.5000000     3.6528749
    87.5000000     2.3812014
    88.5000000     1.3744578
    89.5000000     0.6474815
    90.5000000     0.1970291
    91.5000000     0.0000000
    92.5000000     0.0182954
    93.5000000     0.2062788
    94.5000000     0.5156564
    95.5000000     0.9013534
    96.5000000     1.3337360
    97.5000000     1.7942113
    98.5000000     2.2761621
    99.5000000     2.7783025
   100.5000000     3.3021964
   101.5000000     3.8445419
   102.5000000     4.3968091
   103.5000000     4.9431581
   104.5000000     5.4515415
   105.5000000     5.9020374
   106.5000000     6.2547237
   107.5000000     6.4885097
   108.5000000     6.5892009
   109.5000000     6.5691940
   110.5000000     6.4471992
   111.5000000     6.2541728
   112.5000000     6.0186030
   113.5000000     5.7569058
   114.5000000     5.4893624
   115.5000000     5.2315163
   116.5000000     4.9992098
   117.5000000     4.7961753
   118.5000000     4.6282682
   119.5000000     4.4965724
   120.5000000     4.4007854
   121.5000000     4.3437072
   122.5000000     4.3193752
   123.5000000     4.3259532
   124.5000000     4.3547965
   125.5000000     4.4030539
   126.5000000     4.4581086
   127.5000000     4.5230864
   128.5000000     4.5834700
   129.5000000     4.6307269
   130.5000000     4.6634824
   131.5000000     4.6819032
   132.5000000     4.6933691
   133.5000000     4.6893127
   134.5000000     4.6847661
   135.5000000     4.6893973
   136.5000000     4.7146473
   137.5000000     4.7641240
   138.5000000     4.8463344
   139.5000000     4.9704509
   140.5000000     5.1437495
   141.5000000     5.3685803
   142.5000000     5.6451860
   143.5000000     5.9857169
   144.5000000     6.3888779
   145.5000000     6.8661995
   146.5000000     7.4143483
   147.5000000     8.0306287
   148.5000000     8.7130939
   149.5000000     9.4732509
   150.5000000    10.3295958
   151.5000000    11.2633382
   152.5000000    12.2675790
   153.5000000    13.3786653
   154.5000000    14.5751008
   155.5000000    15.8666162
   156.5000000    17.2573333
   157.5000000    18.8696156
   158.5000000    20.0375642
   159.5000000    21.7548160
   160.5000000    23.3324484
 &EndTable
 &EndPotential
 &Potential
 Name=frgm_41.CG:1
 Type=B
 MolType=frgm_41.CG
BondNumber=1
 SameAsBond=frgm_1.CG:1
Min=     3.6200000
Max=     3.9000000
NPoints=14
NPairs=7
Pairs=   1-   2,    2-   3,    3-   4,    4-   5,    5-   6,    6-   7,    7-   8
 
 &Table
     3.6300000    23.2492836
     3.6500000    16.9476508
     3.6700000    11.9055067
     3.6900000     7.9305538
     3.7100000     4.7633885
     3.7300000     2.4122865
     3.7500000     0.8335405
     3.7700000     0.0311486
     3.7900000     0.0000000
     3.8100000     0.7744502
     3.8300000     2.4198853
     3.8500000     5.0964672
     3.8700000     9.0485576
     3.8900000    17.1576049
 &EndTable
 &EndPotential
 &Potential
 Name=frgm_41.CG:2
 Type=A
 MolType=frgm_41.CG
BondNumber=2
 SameAsBond=frgm_3.CG:3
Min=    75.0000000
Max=   163.0000000
NPoints=88
NTriplets=2
Triplets=   3-   4-   5,    6-   7-   8 
 &Table
    75.5000000    26.0037994
    76.5000000    22.7391698
    77.5000000    20.0944298
    78.5000000    17.8000142
    79.5000000    15.3424433
    80.5000000    13.0678203
    81.5000000    10.9788472
    82.5000000     9.0855842
    83.5000000     7.2937991
    84.5000000     5.6834614
    85.5000000     4.2541793
    86.5000000     3.0280223
    87.5000000     2.0094394
    88.5000000     1.2014282
    89.5000000     0.6128935
    90.5000000     0.2312306
    91.5000000     0.0346910
    92.5000000     0.0000000
    93.5000000     0.1067750
    94.5000000     0.3310001
    95.5000000     0.6500098
    96.5000000     1.0475132
    97.5000000     1.5137124
    98.5000000     2.0337458
    99.5000000     2.6030229
   100.5000000     3.2191048
   101.5000000     3.8702489
   102.5000000     4.5423447
   103.5000000     5.2257189
   104.5000000     5.9163229
   105.5000000     6.6014476
   106.5000000     7.2442436
   107.5000000     7.8007140
   108.5000000     8.2660141
   109.5000000     8.6257429
   110.5000000     8.8507798
   111.5000000     8.9503826
   112.5000000     8.9242517
   113.5000000     8.8062107
   114.5000000     8.6052894
   115.5000000     8.3418336
   116.5000000     8.0233835
   117.5000000     7.6610492
   118.5000000     7.2762620
   119.5000000     6.8553499
   120.5000000     6.4245542
   121.5000000     5.9740153
   122.5000000     5.5172195
   123.5000000     5.0709504
   124.5000000     4.6568720
   125.5000000     4.2704600
   126.5000000     3.9350051
   127.5000000     3.6404247
   128.5000000     3.4177133
   129.5000000     3.2732255
   130.5000000     3.2052233
   131.5000000     3.2067829
   132.5000000     3.2893856
   133.5000000     3.4602676
   134.5000000     3.7073697
   135.5000000     4.0310474
   136.5000000     4.4228306
   137.5000000     4.8705784
   138.5000000     5.3557433
   139.5000000     5.8745199
   140.5000000     6.4293745
   141.5000000     7.0203064
   142.5000000     7.5918462
   143.5000000     8.1763331
   144.5000000     8.7345841
   145.5000000     9.3061048
   146.5000000     9.8515148
   147.5000000    10.4404057
   148.5000000    11.0305110
   149.5000000    11.6279088
   150.5000000    12.2316732
   151.5000000    12.9040845
   152.5000000    13.6848419
   153.5000000    14.4949928
   154.5000000    15.3422074
   155.5000000    16.3392986
   156.5000000    17.2636817
   157.5000000    18.3634681
   158.5000000    19.5330726
   159.5000000    20.4256599
   160.5000000    21.9429441
   161.5000000    21.9881803
   162.5000000    25.2059393
 &EndTable
 &EndPotential
 &Potential
 Name=frgm_41.CG:3
 Type=A
 MolType=frgm_41.CG
BondNumber=3
 SameAsBond=frgm_3.CG:4
Min=    75.0000000
Max=   161.0000000
NPoints=86
NTriplets=4
Triplets=   1-   2-   3,    2-   3-   4,    4-   5-   6,    5-   6-   7 
 &Table
    75.5000000    25.8362818
    76.5000000    23.0257415
    77.5000000    20.5498765
    78.5000000    18.4352646
    79.5000000    16.3019353
    80.5000000    14.2836046
    81.5000000    12.3449061
    82.5000000    10.4418656
    83.5000000     8.6081523
    84.5000000     6.8281869
    85.5000000     5.1572424
    86.5000000     3.6528749
    87.5000000     2.3812014
    88.5000000     1.3744578
    89.5000000     0.6474815
    90.5000000     0.1970291
    91.5000000     0.0000000
    92.5000000     0.0182954
    93.5000000     0.2062788
    94.5000000     0.5156564
    95.5000000     0.9013534
    96.5000000     1.3337360
    97.5000000     1.7942113
    98.5000000     2.2761621
    99.5000000     2.7783025
   100.5000000     3.3021964
   101.5000000     3.8445419
   102.5000000     4.3968091
   103.5000000     4.9431581
   104.5000000     5.4515415
   105.5000000     5.9020374
   106.5000000     6.2547237
   107.5000000     6.4885097
   108.5000000     6.5892009
   109.5000000     6.5691940
   110.5000000     6.4471992
   111.5000000     6.2541728
   112.5000000     6.0186030
   113.5000000     5.7569058
   114.5000000     5.4893624
   115.5000000     5.2315163
   116.5000000     4.9992098
   117.5000000     4.7961753
   118.5000000     4.6282682
   119.5000000     4.4965724
   120.5000000     4.4007854
   121.5000000     4.3437072
   122.5000000     4.3193752
   123.5000000     4.3259532
   124.5000000     4.3547965
   125.5000000     4.4030539
   126.5000000     4.4581086
   127.5000000     4.5230864
   128.5000000     4.5834700
   129.5000000     4.6307269
   130.5000000     4.6634824
   131.5000000     4.6819032
   132.5000000     4.6933691
   133.5000000     4.6893127
   134.5000000     4.6847661
   135.5000000     4.6893973
   136.5000000     4.7146473
   137.5000000     4.7641240
   138.5000000     4.8463344
   139.5000000     4.9704509
   140.5000000     5.1437495
   141.5000000     5.3685803
   142.5000000     5.6451860
   143.5000000     5.9857169
   144.5000000     6.3888779
   145.5000000     6.8661995
   146.5000000     7.4143483
   147.5000000     8.0306287
   148.5000000     8.7130939
   149.5000000     9.4732509
   150.5000000    10.3295958
   151.5000000    11.2633382
   152.5000000    12.2675790
   153.5000000    13.3786653
   154.5000000    14.5751008
   155.5000000    15.8666162
   156.5000000    17.2573333
   157.5000000    18.8696156
   158.5000000    20.0375642
   159.5000000    21.7548160
   160.5000000    23.3324484
 &EndTable
 &EndPotential
 &Potential
 Name=frgm_42.CG:1
 Type=B
 MolType=frgm_42.CG
BondNumber=1
 SameAsBond=frgm_1.CG:1
Min=     3.6200000
Max=     3.9000000
NPoints=14
NPairs=7
Pairs=   1-   2,    2-   3,    3-   4,    4-   5,    5-   6,    6-   7,    7-   8
 
 &Table
     3.6300000    23.2492836
     3.6500000    16.9476508
     3.6700000    11.9055067
     3.6900000     7.9305538
     3.7100000     4.7633885
     3.7300000     2.4122865
     3.7500000     0.8335405
     3.7700000     0.0311486
     3.7900000     0.0000000
     3.8100000     0.7744502
     3.8300000     2.4198853
     3.8500000     5.0964672
     3.8700000     9.0485576
     3.8900000    17.1576049
 &EndTable
 &EndPotential
 &Potential
 Name=frgm_42.CG:2
 Type=A
[truncated: 31,416 more chars]
