# Supplementary material for: A Bottom-Up Coarse-Grained Model for Nucleosome–Nucleosome Interactions with Explicit Ions
Source: J Chem Theory Comput. 2022 May 17;18(6):3948–60. doi: 10.1021/acs.jctc.2c00083 (PMC9202350; doi:10.1021/acs.jctc.2c00083)
Supplement: Supplementary file 2 — ct2c00083_si_002.zip [file ct2c00083_si_002.zip › archive/Gather_potential/potential_from_NCP/02.NCP.CG.i008.pot]

 &General
NTypes=16
N_NB=136
N_B=400
N_A=6
Min=     0.0000000
Max=    25.0000000
NPoints=250
NAngleBondsExclude=NCP.CG:1, MG.CG:1, K.CG:1, NA.CG:1, CL.CG:1 
NPairBondsExclude=NCP.CG:1, MG.CG:1, K.CG:1, NA.CG:1, CL.CG:1 
 &EndGeneral
 &Potential
 Name=D-D
Type=NB
Min=     0.0000000
Max=    25.0000000
NPoints=250
 AtomTypes=D,D
 &Table
     0.0500000  65249.8710938
     0.1500000  64997.9414062
     0.2500000  64746.0117188
     0.3500000  64494.0781250
     0.4500000  64242.1484375
     0.5500000  63990.2187500
     0.6500000  63738.2890625
     0.7500000  63486.3593750
     0.8500000  63234.4296875
     0.9500000  62982.5000000
     1.0500000  62730.5703125
     1.1500000  62478.6406250
     1.2500000  62226.7109375
     1.3500000  61974.7812500
     1.4500000  61722.8515625
     1.5500000  61470.9218750
     1.6500000  61218.9882812
     1.7500000  60967.0585938
     1.8500000  60715.1289062
     1.9500000  60463.1992187
     2.0500000  60211.2695312
     2.1500000  59959.3398438
     2.2500000  59707.4101562
     2.3500000  59455.4804688
     2.4500000  59203.5507812
     2.5500000  58951.6210938
     2.6500000  58699.6914062
     2.7500000  58447.7617188
     2.8500000  58195.8281250
     2.9500000  57943.8984375
     3.0500000  57691.9687500
     3.1500000  57440.0390625
     3.2500000  57188.1093750
     3.3500000  56936.1796875
     3.4500000  56684.2500000
     3.5500000  56432.3203125
     3.6500000  56180.3906250
     3.7500000  55928.4609375
     3.8500000  55676.5312500
     3.9500000  55424.6015625
     4.0500000  55172.6718750
     4.1500000  54920.7382812
     4.2500000  54668.8085938
     4.3500000  54416.8789062
     4.4500000  54164.9492188
     4.5500000  53913.0195312
     4.6500000  53661.0898438
     4.7500000  53409.1601562
     4.8500000  53157.2304688
     4.9500000  52905.3007812
     5.0500000  52653.3710938
     5.1500000  52401.4414062
     5.2500000  52149.5117188
     5.3500000  51897.5781250
     5.4500000  51645.6484375
     5.5500000  51393.7187500
     5.6500000  51141.7890625
     5.7500000  50889.8593750
     5.8500000  50637.9296875
     5.9500000  50386.0000000
     6.0500000  50134.0703125
     6.1500000  49882.1406250
     6.2500000  49630.2109375
     6.3500000  49378.2812500
     6.4500000  49126.3515625
     6.5500000  48874.4218750
     6.6500000  48622.4882812
     6.7500000  48370.5585937
     6.8500000  48118.6289062
     6.9500000  47866.6992188
     7.0500000  47614.7695312
     7.1500000  47362.8398438
     7.2500000  47110.9101562
     7.3500000  46858.9804688
     7.4500000  46607.0507812
     7.5500000  46355.1210938
     7.6500000  46103.1914062
     7.7500000  45851.2617188
     7.8500000  45599.3281250
     7.9500000  45347.3984375
     8.0500000  45095.4687500
     8.1500000  44843.5390625
     8.2500000  44591.6093750
     8.3500000  44339.6796875
     8.4500000  44087.7500000
     8.5500000  43835.8203125
     8.6500000  43583.8906250
     8.7500000  43331.9609375
     8.8500000  43080.0312500
     8.9500000  42828.1015625
     9.0500000  42576.1718750
     9.1500000  42324.2382812
     9.2500000  42072.3085938
     9.3500000  41820.3789062
     9.4500000  41568.4492188
     9.5500000  41316.5195312
     9.6500000  41064.5898438
     9.7500000  40812.6601562
     9.8500000  40560.7304688
     9.9500000  40308.8007812
    10.0500000  40056.8710938
    10.1500000  39804.9414062
    10.2500000  39553.0117188
    10.3500000  39301.0781250
    10.4500000  39049.1484375
    10.5500000  38797.2187500
    10.6500000  38545.2890625
    10.7500000  38293.3593750
    10.8500000  38041.4296875
    10.9500000  37789.5000000
    11.0500000  37537.5703125
    11.1500000  37285.6406250
    11.2500000  37033.7109375
    11.3500000  36781.7812500
    11.4500000  36529.8515625
    11.5500000  36277.9218750
    11.6500000  36025.9882812
    11.7500000  35774.0585938
    11.8500000  35522.1289062
    11.9500000  35270.1992188
    12.0500000  35018.2695312
    12.1500000  34766.3398438
    12.2500000  34514.4101562
    12.3500000  34262.4804688
    12.4500000  34010.5507812
    12.5500000  33758.6210938
    12.6500000  33506.6914062
    12.7500000  33254.7617188
    12.8500000  33002.8281250
    12.9500000  32750.9003906
    13.0500000  32498.9707031
    13.1500000  32247.0390625
    13.2500000  31995.1093750
    13.3500000  31743.1796875
    13.4500000  31491.2500000
    13.5500000  31239.3203125
    13.6500000  30987.3906250
    13.7500000  30735.4609375
    13.8500000  30483.5292969
    13.9500000  30231.5996094
    14.0500000  29910.2611494
    14.1500000  29658.3314619
    14.2500000  29406.4017744
    14.3500000  29154.4720869
    14.4500000  28902.5404463
    14.5500000  28650.6107588
    14.6500000     -1.9095850
    14.7500000     -0.1725888
    14.8500000     -1.0984113
    14.9500000     -1.0452387
    15.0500000     -0.7609327
    15.1500000     -0.3370394
    15.2500000      0.3958199
    15.3500000      1.3633836
    15.4500000      2.6827506
    15.5500000      4.3312951
    15.6500000      6.3572117
    15.7500000      8.5842303
    15.8500000     11.1543496
    15.9500000     13.7741213
    16.0500000     16.3387824
    16.1500000     18.9414864
    16.2500000     21.2808447
    16.3500000     23.4743056
    16.4500000     25.5386818
    16.5500000     27.4194903
    16.6500000     29.1732479
    16.7500000     30.7626642
    16.8500000     32.2181338
    16.9500000     33.6206791
    17.0500000     34.8123292
    17.1500000     35.9416297
    17.2500000     36.9560932
    17.3500000     37.7976473
    17.4500000     38.5610358
    17.5500000     39.1884655
    17.6500000     39.7626709
    17.7500000     40.2648057
    17.8500000     40.6775419
    17.9500000     41.0498033
    18.0500000     41.4173941
    18.1500000     41.7070611
    18.2500000     41.9585375
    18.3500000     42.1924789
    18.4500000     42.3944472
    18.5500000     42.5650918
    18.6500000     42.6917926
    18.7500000     42.7814122
    18.8500000     42.7980658
    18.9500000     42.7868120
    19.0500000     42.7133184
    19.1500000     42.5487780
    19.2500000     42.3193547
    19.3500000     41.9770237
    19.4500000     41.5806323
    19.5500000     41.0810329
    19.6500000     40.5435755
    19.7500000     39.9771160
    19.8500000     39.3924406
    19.9500000     38.8072282
    20.0500000     38.2205210
    20.1500000     37.6272088
    20.2500000     37.0202761
    20.3500000     36.3744183
    20.4500000     35.6887033
    20.5500000     34.9267478
    20.6500000     34.1121820
    20.7500000     33.2241105
    20.8500000     32.2754641
    20.9500000     31.2799154
    21.0500000     30.2410067
    21.1500000     29.2187506
    21.2500000     28.1838790
    21.3500000     27.1879908
    21.4500000     26.2186664
    21.5500000     25.2585728
    21.6500000     24.3235052
    21.7500000     23.3532889
    21.8500000     22.3635308
    21.9500000     21.3099252
    22.0500000     20.2051196
    22.1500000     19.0610388
    22.2500000     17.8832422
    22.3500000     16.7007853
    22.4500000     15.5026464
    22.5500000     14.3048175
    22.6500000     13.1065856
    22.7500000     11.9111395
    22.8500000     10.7169437
    22.9500000      9.5200567
    23.0500000      8.3263236
    23.1500000      7.1366878
    23.2500000      5.9555464
    23.3500000      4.8018990
    23.4500000      3.6871062
    23.5500000      2.6565931
    23.6500000      1.7369650
    23.7500000      0.9604989
    23.8500000      0.3582491
    23.9500000     -0.0807628
    24.0500000     -0.3501723
    24.1500000     -0.5036170
    24.2500000     -0.5672264
    24.3500000     -0.5799307
    24.4500000     -0.5521550
    24.5500000     -0.5111008
    24.6500000     -0.4610042
    24.7500000     -0.4136303
    24.8500000     -0.3749780
    24.9500000     -0.3145679
 &EndTable
 &EndPotential
 &Potential
 Name=D-P
Type=NB
Min=     0.0000000
Max=    25.0000000
NPoints=250
 AtomTypes=D,P
 &Table
     0.0500000  65249.8710938
     0.1500000  64997.9414062
     0.2500000  64746.0117188
     0.3500000  64494.0781250
     0.4500000  64242.1484375
     0.5500000  63990.2187500
     0.6500000  63738.2890625
     0.7500000  63486.3593750
     0.8500000  63234.4296875
     0.9500000  62982.5000000
     1.0500000  62730.5703125
     1.1500000  62478.6406250
     1.2500000  62226.7109375
     1.3500000  61974.7812500
     1.4500000  61722.8515625
     1.5500000  61470.9218750
     1.6500000  61218.9882812
     1.7500000  60967.0585938
     1.8500000  60715.1289062
     1.9500000  60463.1992187
     2.0500000  60211.2695312
     2.1500000  59959.3398438
     2.2500000  59707.4101562
     2.3500000  59455.4804688
     2.4500000  59203.5507812
     2.5500000  58951.6210938
     2.6500000  58699.6914062
     2.7500000  58447.7617188
     2.8500000  58195.8281250
     2.9500000  57943.8984375
     3.0500000  57691.9687500
     3.1500000  57440.0390625
     3.2500000  57188.1093750
     3.3500000  56936.1796875
     3.4500000  56684.2500000
     3.5500000  56432.3203125
     3.6500000  56180.3906250
     3.7500000  55928.4609375
     3.8500000  55676.5312500
     3.9500000  55424.6015625
     4.0500000  55172.6718750
     4.1500000  54920.7382812
     4.2500000  54668.8085938
     4.3500000  54416.8789062
     4.4500000  54164.9492188
     4.5500000  53913.0195312
     4.6500000  53661.0898438
     4.7500000  53409.1601562
     4.8500000  53157.2304688
     4.9500000  52905.3007812
     5.0500000  52653.3710938
     5.1500000  52401.4414062
     5.2500000  52149.5117188
     5.3500000  51897.5781250
     5.4500000  51645.6484375
     5.5500000  51393.7187500
     5.6500000  51141.7890625
     5.7500000  50889.8593750
     5.8500000  50637.9296875
     5.9500000  50386.0000000
     6.0500000  50134.0703125
     6.1500000  49882.1406250
     6.2500000  49630.2109375
     6.3500000  49378.2812500
     6.4500000  49126.3515625
     6.5500000  48874.4218750
     6.6500000  48622.4882812
     6.7500000  48370.5585937
     6.8500000  48118.6289062
     6.9500000  47866.6992188
     7.0500000      4.4583001
     7.1500000      4.2083001
     7.2500000      3.7082000
     7.3500000      2.4344001
     7.4500000      0.3866000
     7.5500000     -1.1980000
     7.6500000     -2.3197999
     7.7500000     -3.3638999
     7.8500000     -4.3305001
     7.9500000     -5.0373998
     8.0500000     -5.4844999
     8.1500000     -5.6761999
     8.2500000     -5.6125002
     8.3500000     -5.3462000
     8.4500000     -4.8772001
     8.5500000     -4.3237000
     8.6500000     -3.6856000
     8.7500000     -3.3268001
     8.8500000     -3.2472999
     8.9500000     -3.3057001
     9.0500000     -3.5023000
     9.1500000     -3.6362000
     9.2500000     -3.7077000
     9.3500000     -3.6661999
     9.4500000     -3.5118001
     9.5500000     -3.2692001
     9.6500000     -2.9382999
     9.7500000     -2.5706999
     9.8500000     -2.1664000
     9.9500000     -1.7751000
    10.0500000     -1.3967000
    10.1500000     -1.0503000
    10.2500000     -0.7356000
    10.3500000     -0.4293000
    10.4500000     -0.1312000
    10.5500000      0.1479000
    10.6500000      0.4080000
    10.7500000      0.5879000
    10.8500000      0.6876000
    10.9500000      0.7110000
    11.0500000      0.6583000
    11.1500000      0.5846000
    11.2500000      0.4899000
    11.3500000      0.4446000
    11.4500000      0.4487000
    11.5500000      0.5263000
    11.6500000      0.6773000
    11.7500000      0.8791000
    11.8500000      1.1318001
    11.9500000      1.3828000
    12.0500000      1.6322000
    12.1500000      1.8301001
    12.2500000      1.9765000
    12.3500000      2.0429001
    12.4500000      2.0294001
    12.5500000      1.9682000
    12.6500000      1.8593000
    12.7500000      1.7610000
    12.8500000      1.6733000
    12.9500000      1.6131001
    13.0500000      1.5803000
    13.1500000      1.5678999
    13.2500000      1.5757999
    13.3500000      1.5877000
    13.4500000      1.6037000
    13.5500000      1.6151000
    13.6500000      1.6217999
    13.7500000      1.6250000
    13.8500000      1.6245000
    13.9500000      1.6227000
    14.0500000      1.6194000
    14.1500000      1.6153001
    14.2500000      1.6102999
    14.3500000      1.6052999
    14.4500000      1.6005000
    14.5500000      1.5882000
    14.6500000      1.5687000
    14.7500000      1.5391001
    14.8500000      1.4994000
    14.9500000      1.4532000
    15.0500000      1.4007000
    15.1500000      1.3535000
    15.2500000      1.3116000
    15.3500000      1.2807000
    15.4500000      1.2609000
    15.5500000      1.2512000
    15.6500000      1.2515000
    15.7500000      1.2553000
    15.8500000      1.2625999
    15.9500000      1.2688000
    16.0500000      1.2739000
    16.1500000      1.2758000
    16.2500000      1.2746000
    16.3500000      1.2709000
    16.4500000      1.2649000
    16.5500000      1.2558000
    16.6500000      1.2437000
    16.7500000      1.2263000
    16.8500000      1.2038000
    16.9500000      1.1760000
    17.0500000      1.1430000
    17.1500000      1.1098000
    17.2500000      1.0764000
    17.3500000      1.0470001
    17.4500000      1.0216000
    17.5500000      1.0005000
    17.6500000      0.9838000
    17.7500000      0.9679000
    17.8500000      0.9528000
    17.9500000      0.9376000
    18.0500000      0.9221000
    18.1500000      0.9069000
    18.2500000      0.8919000
    18.3500000      0.8759000
    18.4500000      0.8591000
    18.5500000      0.8402000
    18.6500000      0.8194000
    18.7500000      0.7986000
    18.8500000      0.7779000
    18.9500000      0.7590000
    19.0500000      0.7421000
    19.1500000      0.7258000
    19.2500000      0.7102000
    19.3500000      0.6952000
    19.4500000      0.6810000
    19.5500000      0.6687000
    19.6500000      0.6585000
    19.7500000      0.6494000
    19.8500000      0.6413000
    19.9500000      0.6320000
    20.0500000      0.6215000
    20.1500000      0.6103000
    20.2500000      0.5983000
    20.3500000      0.5860000
    20.4500000      0.5733000
    20.5500000      0.5624000
    20.6500000      0.5533000
    20.7500000      0.5432000
    20.8500000      0.5323000
    20.9500000      0.5195000
    21.0500000      0.5050000
    21.1500000      0.4876000
    21.2500000      0.4673000
    21.3500000      0.4458000
    21.4500000      0.4232000
    21.5500000      0.4028000
    21.6500000      0.3847000
    21.7500000      0.3683000
    21.8500000      0.3536000
    21.9500000      0.3415000
    22.0500000      0.3320000
    22.1500000      0.3236000
    22.2500000      0.3166000
    22.3500000      0.3100000
    22.4500000      0.3041000
    22.5500000      0.2976000
    22.6500000      0.2907000
    22.7500000      0.2824000
    22.8500000      0.2727000
    22.9500000      0.2612000
    23.0500000      0.2479000
    23.1500000      0.2346000
    23.2500000      0.2212000
    23.3500000      0.2075000
    23.4500000      0.1934000
    23.5500000      0.1792000
    23.6500000      0.1649000
    23.7500000      0.1508000
    23.8500000      0.1370000
    23.9500000      0.1222000
    24.0500000      0.1064000
    24.1500000      0.0912000
    24.2500000      0.0766000
    24.3500000      0.0633000
    24.4500000      0.0513000
    24.5500000      0.0418000
    24.6500000      0.0349000
    24.7500000      0.0302000
    24.8500000      0.0277000
    24.9500000      0.0265000
 &EndTable
 &EndPotential
 &Potential
 Name=D-CPOL
Type=NB
Min=     0.0000000
Max=    25.0000000
NPoints=250
 AtomTypes=D,CPOL
 &Table
     0.0500000   2479.0000000
     0.1500000   2446.6652832
     0.2500000   2414.3303223
     0.3500000   2381.9956055
     0.4500000   2349.6608887
     0.5500000   2317.3261719
     0.6500000   2284.9912109
     0.7500000   2252.6564941
     0.8500000   2220.3217773
     0.9500000   2187.9870605
     1.0500000   2155.6520996
     1.1500000   2123.3173828
     1.2500000   2090.9826660
     1.3500000   2058.6477051
     1.4500000   2026.3129883
     1.5500000   1993.9782715
     1.6500000   1961.6435547
     1.7500000   1929.3087158
     1.8500000   1896.9738770
     1.9500000   1864.6391602
     2.0500000   1832.3043213
     2.1500000   1799.9696045
     2.2500000   1767.6347656
     2.3500000   1735.3000488
     2.4500000   1702.9652100
     2.5500000   1670.6303711
     2.6500000   1638.2956543
     2.7500000   1605.9609375
     2.8500000   1573.6260986
     2.9500000   1541.2912598
     3.0500000   1508.9565430
     3.1500000   1476.6217041
     3.2500000   1444.2869873
     3.3500000   1411.9521484
     3.4500000   1379.6174316
     3.5500000   1347.2825928
     3.6500000   1314.9477539
     3.7500000   1282.6130371
     3.8500000   1250.2783203
     3.9500000   1217.9434814
     4.0500000   1185.6086426
     4.1500000   1153.2739258
     4.2500000   1120.9390869
     4.3500000   1088.6042480
     4.4500000   1056.2696533
     4.5500000   1023.9348145
     4.6500000    991.5999756
     4.7500000    959.2651978
     4.8500000    926.9304199
     4.9500000    894.5957031
     5.0500000    862.2609253
     5.1500000    829.9260864
     5.2500000    797.5913086
     5.3500000    765.2564697
     5.4500000    732.9216919
     5.5500000    700.5869751
     5.6500000    668.2521973
     5.7500000    635.9174194
     5.8500000    603.5825806
     5.9500000    571.2478027
     6.0500000    538.9130249
     6.1500000    506.5783081
     6.2500000    474.2434998
     6.3500000    441.9086914
     6.4500000    409.5739136
     6.5500000    377.2391052
     6.6500000    344.9042969
     6.7500000    312.5696106
     6.8500000    280.2348022
     6.9500000    247.8999939
     7.0500000    208.7440033
     7.1500000    135.2169037
     7.2500000     87.8124008
     7.3500000     57.0186996
     7.4500000     36.9016991
     7.5500000     23.7126007
     7.6500000     15.0560999
     7.7500000      9.3858004
     7.8500000      5.6936998
     7.9500000      3.3173001
     8.0500000      1.8178999
     8.1500000      0.9032000
     8.2500000      0.3773000
     8.3500000      0.1084000
     8.4500000      0.0075000
     8.5500000      0.0000000
     8.6500000      0.0000000
     8.7500000      0.0000000
     8.8500000      0.0000000
     8.9500000      0.0000000
     9.0500000      0.0000000
     9.1500000      0.0000000
     9.2500000      0.0000000
     9.3500000      0.0000000
     9.4500000      0.0000000
     9.5500000      0.0000000
     9.6500000      0.0000000
     9.7500000      0.0000000
     9.8500000      0.0000000
     9.9500000      0.0000000
    10.0500000      0.0000000
    10.1500000      0.0000000
    10.2500000      0.0000000
    10.3500000      0.0000000
    10.4500000      0.0000000
    10.5500000      0.0000000
    10.6500000      0.0000000
    10.7500000      0.0000000
    10.8500000      0.0000000
    10.9500000      0.0000000
    11.0500000      0.0000000
    11.1500000      0.0000000
    11.2500000      0.0000000
    11.3500000      0.0000000
    11.4500000      0.0000000
    11.5500000      0.0000000
    11.6500000      0.0000000
    11.7500000      0.0000000
    11.8500000      0.0000000
    11.9500000      0.0000000
    12.0500000      0.0000000
    12.1500000      0.0000000
    12.2500000      0.0000000
    12.3500000      0.0000000
    12.4500000      0.0000000
    12.5500000      0.0000000
    12.6500000      0.0000000
    12.7500000      0.0000000
    12.8500000      0.0000000
    12.9500000      0.0000000
    13.0500000      0.0000000
    13.1500000      0.0000000
    13.2500000      0.0000000
    13.3500000      0.0000000
    13.4500000      0.0000000
    13.5500000      0.0000000
    13.6500000      0.0000000
    13.7500000      0.0000000
    13.8500000      0.0000000
    13.9500000      0.0000000
    14.0500000      0.0000000
    14.1500000      0.0000000
    14.2500000      0.0000000
    14.3500000      0.0000000
    14.4500000      0.0000000
    14.5500000      0.0000000
    14.6500000      0.0000000
    14.7500000      0.0000000
    14.8500000      0.0000000
    14.9500000      0.0000000
    15.0500000      0.0000000
    15.1500000      0.0000000
    15.2500000      0.0000000
    15.3500000      0.0000000
    15.4500000      0.0000000
    15.5500000      0.0000000
    15.6500000      0.0000000
    15.7500000      0.0000000
    15.8500000      0.0000000
    15.9500000      0.0000000
    16.0500000      0.0000000
    16.1500000      0.0000000
    16.2500000      0.0000000
    16.3500000      0.0000000
    16.4500000      0.0000000
    16.5500000      0.0000000
    16.6500000      0.0000000
    16.7500000      0.0000000
    16.8500000      0.0000000
    16.9500000      0.0000000
    17.0500000      0.0000000
    17.1500000      0.0000000
    17.2500000      0.0000000
    17.3500000      0.0000000
    17.4500000      0.0000000
    17.5500000      0.0000000
    17.6500000      0.0000000
    17.7500000      0.0000000
    17.8500000      0.0000000
    17.9500000      0.0000000
    18.0500000      0.0000000
    18.1500000      0.0000000
    18.2500000      0.0000000
    18.3500000      0.0000000
    18.4500000      0.0000000
    18.5500000      0.0000000
    18.6500000      0.0000000
    18.7500000      0.0000000
    18.8500000      0.0000000
    18.9500000      0.0000000
    19.0500000      0.0000000
    19.1500000      0.0000000
    19.2500000      0.0000000
    19.3500000      0.0000000
    19.4500000      0.0000000
    19.5500000      0.0000000
    19.6500000      0.0000000
    19.7500000      0.0000000
    19.8500000      0.0000000
    19.9500000      0.0000000
    20.0500000      0.0000000
    20.1500000      0.0000000
    20.2500000      0.0000000
    20.3500000      0.0000000
    20.4500000      0.0000000
    20.5500000      0.0000000
    20.6500000      0.0000000
    20.7500000      0.0000000
    20.8500000      0.0000000
    20.9500000      0.0000000
    21.0500000      0.0000000
    21.1500000      0.0000000
    21.2500000      0.0000000
    21.3500000      0.0000000
    21.4500000      0.0000000
    21.5500000      0.0000000
    21.6500000      0.0000000
    21.7500000      0.0000000
    21.8500000      0.0000000
    21.9500000      0.0000000
    22.0500000      0.0000000
    22.1500000      0.0000000
    22.2500000      0.0000000
    22.3500000      0.0000000
    22.4500000      0.0000000
    22.5500000      0.0000000
    22.6500000      0.0000000
    22.7500000      0.0000000
    22.8500000      0.0000000
    22.9500000      0.0000000
    23.0500000      0.0000000
    23.1500000      0.0000000
    23.2500000      0.0000000
    23.3500000      0.0000000
    23.4500000      0.0000000
    23.5500000      0.0000000
    23.6500000      0.0000000
    23.7500000      0.0000000
    23.8500000      0.0000000
    23.9500000      0.0000000
    24.0500000      0.0000000
    24.1500000      0.0000000
    24.2500000      0.0000000
    24.3500000      0.0000000
    24.4500000      0.0000000
    24.5500000      0.0000000
    24.6500000      0.0000000
    24.7500000      0.0000000
    24.8500000      0.0000000
    24.9500000      0.0000000
 &EndTable
 &EndPotential
 &Potential
 Name=D-CNPL
Type=NB
Min=     0.0000000
Max=    25.0000000
NPoints=250
 AtomTypes=D,CNPL
 &Table
     0.0500000   2479.0000000
     0.1500000   2446.6652832
     0.2500000   2414.3303223
     0.3500000   2381.9956055
     0.4500000   2349.6608887
     0.5500000   2317.3261719
     0.6500000   2284.9912109
     0.7500000   2252.6564941
     0.8500000   2220.3217773
     0.9500000   2187.9870605
     1.0500000   2155.6520996
     1.1500000   2123.3173828
     1.2500000   2090.9826660
     1.3500000   2058.6477051
     1.4500000   2026.3129883
     1.5500000   1993.9782715
     1.6500000   1961.6435547
     1.7500000   1929.3087158
     1.8500000   1896.9738770
     1.9500000   1864.6391602
     2.0500000   1832.3043213
     2.1500000   1799.9696045
     2.2500000   1767.6347656
     2.3500000   1735.3000488
     2.4500000   1702.9652100
     2.5500000   1670.6303711
     2.6500000   1638.2956543
     2.7500000   1605.9609375
     2.8500000   1573.6260986
     2.9500000   1541.2912598
     3.0500000   1508.9565430
     3.1500000   1476.6217041
     3.2500000   1444.2869873
     3.3500000   1411.9521484
     3.4500000   1379.6174316
     3.5500000   1347.2825928
     3.6500000   1314.9477539
     3.7500000   1282.6130371
     3.8500000   1250.2783203
     3.9500000   1217.9434814
     4.0500000   1185.6086426
     4.1500000   1153.2739258
     4.2500000   1120.9390869
     4.3500000   1088.6042480
     4.4500000   1056.2696533
     4.5500000   1023.9348145
     4.6500000    991.5999756
     4.7500000    959.2651978
     4.8500000    926.9304199
     4.9500000    894.5957031
     5.0500000    862.2609253
     5.1500000    829.9260864
     5.2500000    797.5913086
     5.3500000    765.2564697
     5.4500000    732.9216919
     5.5500000    700.5869751
     5.6500000    668.2521973
     5.7500000    635.9174194
     5.8500000    603.5825806
     5.9500000    571.2478027
     6.0500000    538.9130249
     6.1500000    506.5783081
     6.2500000    474.2434998
     6.3500000    441.9086914
     6.4500000    409.5739136
     6.5500000    377.2391052
     6.6500000    344.9042969
     6.7500000    312.5696106
     6.8500000    280.2348022
     6.9500000    247.8999939
     7.0500000    208.7440033
     7.1500000    135.2169037
     7.2500000     87.8124008
     7.3500000     57.0186996
     7.4500000     36.9016991
     7.5500000     23.7126007
     7.6500000     15.0560999
     7.7500000      9.3858004
     7.8500000      5.6936998
     7.9500000      3.3173001
     8.0500000      1.8178999
     8.1500000      0.9032000
     8.2500000      0.3773000
     8.3500000      0.1084000
     8.4500000      0.0075000
     8.5500000      0.0000000
     8.6500000      0.0000000
     8.7500000      0.0000000
     8.8500000      0.0000000
     8.9500000      0.0000000
     9.0500000      0.0000000
     9.1500000      0.0000000
     9.2500000      0.0000000
     9.3500000      0.0000000
     9.4500000      0.0000000
     9.5500000      0.0000000
     9.6500000      0.0000000
     9.7500000      0.0000000
     9.8500000      0.0000000
     9.9500000      0.0000000
    10.0500000      0.0000000
    10.1500000      0.0000000
    10.2500000      0.0000000
    10.3500000      0.0000000
    10.4500000      0.0000000
    10.5500000      0.0000000
    10.6500000      0.0000000
    10.7500000      0.0000000
    10.8500000      0.0000000
    10.9500000      0.0000000
    11.0500000      0.0000000
    11.1500000      0.0000000
    11.2500000      0.0000000
    11.3500000      0.0000000
    11.4500000      0.0000000
    11.5500000      0.0000000
    11.6500000      0.0000000
    11.7500000      0.0000000
    11.8500000      0.0000000
    11.9500000      0.0000000
    12.0500000      0.0000000
    12.1500000      0.0000000
    12.2500000      0.0000000
    12.3500000      0.0000000
    12.4500000      0.0000000
    12.5500000      0.0000000
    12.6500000      0.0000000
    12.7500000      0.0000000
    12.8500000      0.0000000
    12.9500000      0.0000000
    13.0500000      0.0000000
    13.1500000      0.0000000
    13.2500000      0.0000000
    13.3500000      0.0000000
    13.4500000      0.0000000
    13.5500000      0.0000000
    13.6500000      0.0000000
    13.7500000      0.0000000
    13.8500000      0.0000000
    13.9500000      0.0000000
    14.0500000      0.0000000
    14.1500000      0.0000000
    14.2500000      0.0000000
    14.3500000      0.0000000
    14.4500000      0.0000000
    14.5500000      0.0000000
    14.6500000      0.0000000
    14.7500000      0.0000000
    14.8500000      0.0000000
    14.9500000      0.0000000
    15.0500000      0.0000000
    15.1500000      0.0000000
    15.2500000      0.0000000
    15.3500000      0.0000000
    15.4500000      0.0000000
    15.5500000      0.0000000
    15.6500000      0.0000000
    15.7500000      0.0000000
    15.8500000      0.0000000
    15.9500000      0.0000000
    16.0500000      0.0000000
    16.1500000      0.0000000
    16.2500000      0.0000000
    16.3500000      0.0000000
    16.4500000      0.0000000
    16.5500000      0.0000000
    16.6500000      0.0000000
    16.7500000      0.0000000
    16.8500000      0.0000000
    16.9500000      0.0000000
    17.0500000      0.0000000
    17.1500000      0.0000000
    17.2500000      0.0000000
    17.3500000      0.0000000
    17.4500000      0.0000000
    17.5500000      0.0000000
    17.6500000      0.0000000
    17.7500000      0.0000000
    17.8500000      0.0000000
    17.9500000      0.0000000
    18.0500000      0.0000000
    18.1500000      0.0000000
    18.2500000      0.0000000
    18.3500000      0.0000000
    18.4500000      0.0000000
    18.5500000      0.0000000
    18.6500000      0.0000000
    18.7500000      0.0000000
    18.8500000      0.0000000
    18.9500000      0.0000000
    19.0500000      0.0000000
    19.1500000      0.0000000
    19.2500000      0.0000000
    19.3500000      0.0000000
    19.4500000      0.0000000
    19.5500000      0.0000000
    19.6500000      0.0000000
    19.7500000      0.0000000
    19.8500000      0.0000000
    19.9500000      0.0000000
    20.0500000      0.0000000
    20.1500000      0.0000000
    20.2500000      0.0000000
    20.3500000      0.0000000
    20.4500000      0.0000000
    20.5500000      0.0000000
    20.6500000      0.0000000
    20.7500000      0.0000000
    20.8500000      0.0000000
    20.9500000      0.0000000
    21.0500000      0.0000000
    21.1500000      0.0000000
    21.2500000      0.0000000
    21.3500000      0.0000000
    21.4500000      0.0000000
    21.5500000      0.0000000
    21.6500000      0.0000000
    21.7500000      0.0000000
    21.8500000      0.0000000
    21.9500000      0.0000000
    22.0500000      0.0000000
    22.1500000      0.0000000
    22.2500000      0.0000000
    22.3500000      0.0000000
    22.4500000      0.0000000
    22.5500000      0.0000000
    22.6500000      0.0000000
    22.7500000      0.0000000
    22.8500000      0.0000000
    22.9500000      0.0000000
    23.0500000      0.0000000
    23.1500000      0.0000000
    23.2500000      0.0000000
    23.3500000      0.0000000
    23.4500000      0.0000000
    23.5500000      0.0000000
    23.6500000      0.0000000
    23.7500000      0.0000000
    23.8500000      0.0000000
    23.9500000      0.0000000
    24.0500000      0.0000000
    24.1500000      0.0000000
    24.2500000      0.0000000
    24.3500000      0.0000000
    24.4500000      0.0000000
    24.5500000      0.0000000
    24.6500000      0.0000000
    24.7500000      0.0000000
    24.8500000      0.0000000
    24.9500000      0.0000000
 &EndTable
 &EndPotential
 &Potential
 Name=D-CPOS
Type=NB
Min=     0.0000000
Max=    25.0000000
NPoints=250
 AtomTypes=D,CPOS
 &Table
     0.0500000   2479.0000000
     0.1500000   2449.2519531
     0.2500000   2419.5039062
     0.3500000   2389.7561035
     0.4500000   2360.0080566
     0.5500000   2330.2600098
     0.6500000   2300.5119629
     0.7500000   2270.7639160
     0.8500000   2241.0161133
     0.9500000   2211.2680664
     1.0500000   2181.5200195
     1.1500000   2151.7719727
     1.2500000   2122.0239258
     1.3500000   2092.2758789
     1.4500000   2062.5280762
     1.5500000   2032.7800293
     1.6500000   2003.0319824
     1.7500000   1973.2840576
     1.8500000   1943.5360107
     1.9500000   1913.7879639
     2.0500000   1884.0400391
     2.1500000   1854.2919922
     2.2500000   1824.5439453
     2.3500000   1794.7960205
     2.4500000   1765.0479736
     2.5500000   1735.3000488
     2.6500000   1705.5520020
     2.7500000   1675.8039551
     2.8500000   1646.0560303
     2.9500000   1616.3079834
     3.0500000   1586.5600586
     3.1500000   1556.8120117
     3.2500000   1527.0639648
     3.3500000   1497.3160400
     3.4500000   1467.5679932
     3.5500000   1437.8199463
     3.6500000   1408.0720215
     3.7500000   1378.3239746
     3.8500000   1348.5760498
     3.9500000   1318.8280029
     4.0500000   1289.0799561
     4.1500000   1259.3320312
     4.2500000   1229.5839844
     4.3500000   1199.8360596
     4.4500000   1170.0880127
     4.5500000   1140.3399658
     4.6500000   1110.5920410
     4.7500000   1080.8439941
     4.8500000   1051.0959473
     4.9500000   1021.3480225
     5.0500000    991.5999756
     5.1500000    961.8519897
     5.2500000    932.1040039
     5.3500000    902.3560181
     5.4500000    872.6079712
     5.5500000    842.8599854
     5.6500000    813.1119995
     5.7500000    783.3640137
     5.8500000    753.6160278
     5.9500000    723.8679810
     6.0500000    694.1199951
     6.1500000    664.3720093
     6.2500000    634.6240234
     6.3500000    604.8759766
     6.4500000    575.1279907
     6.5500000    545.3800049
     6.6500000    515.6320190
     6.7500000    485.8840027
     6.8500000    456.1359863
     6.9500000    426.3880005
     7.0500000    396.6400146
     7.1500000    366.8919983
     7.2500000    337.1440125
     7.3500000    307.3959961
     7.4500000    277.6480103
     7.5500000    247.8999939
     7.6500000    208.7440033
     7.7500000    135.2169037
     7.8500000     87.8124008
     7.9500000     57.0186996
     8.0500000     36.9016991
     8.1500000     23.7126007
     8.2500000     15.0560999
     8.3500000      9.3858004
     8.4500000      5.6936998
     8.5500000      3.3173001
     8.6500000      1.8178999
     8.7500000      0.9032000
     8.8500000      0.3773000
     8.9500000      0.1084000
     9.0500000      0.0075000
     9.1500000      0.0000000
     9.2500000      0.0000000
     9.3500000      0.0000000
     9.4500000      0.0000000
     9.5500000      0.0000000
     9.6500000      0.0000000
     9.7500000      0.0000000
     9.8500000      0.0000000
     9.9500000      0.0000000
    10.0500000      0.0000000
    10.1500000      0.0000000
    10.2500000      0.0000000
    10.3500000      0.0000000
    10.4500000      0.0000000
    10.5500000      0.0000000
    10.6500000      0.0000000
    10.7500000      0.0000000
    10.8500000      0.0000000
    10.9500000      0.0000000
    11.0500000      0.0000000
    11.1500000      0.0000000
    11.2500000      0.0000000
    11.3500000      0.0000000
    11.4500000      0.0000000
    11.5500000      0.0000000
    11.6500000      0.0000000
    11.7500000      0.0000000
    11.8500000      0.0000000
    11.9500000      0.0000000
    12.0500000      0.0000000
    12.1500000      0.0000000
    12.2500000      0.0000000
    12.3500000      0.0000000
    12.4500000      0.0000000
    12.5500000      0.0000000
    12.6500000      0.0000000
    12.7500000      0.0000000
    12.8500000      0.0000000
    12.9500000      0.0000000
    13.0500000      0.0000000
    13.1500000      0.0000000
    13.2500000      0.0000000
    13.3500000      0.0000000
    13.4500000      0.0000000
    13.5500000      0.0000000
    13.6500000      0.0000000
    13.7500000      0.0000000
    13.8500000      0.0000000
    13.9500000      0.0000000
    14.0500000      0.0000000
    14.1500000      0.0000000
    14.2500000      0.0000000
    14.3500000      0.0000000
    14.4500000      0.0000000
    14.5500000      0.0000000
    14.6500000      0.0000000
    14.7500000      0.0000000
    14.8500000      0.0000000
    14.9500000      0.0000000
    15.0500000      0.0000000
    15.1500000      0.0000000
    15.2500000      0.0000000
    15.3500000      0.0000000
    15.4500000      0.0000000
    15.5500000      0.0000000
    15.6500000      0.0000000
    15.7500000      0.0000000
    15.8500000      0.0000000
    15.9500000      0.0000000
    16.0500000      0.0000000
    16.1500000      0.0000000
    16.2500000      0.0000000
    16.3500000      0.0000000
    16.4500000      0.0000000
    16.5500000      0.0000000
    16.6500000      0.0000000
    16.7500000      0.0000000
    16.8500000      0.0000000
    16.9500000      0.0000000
    17.0500000      0.0000000
    17.1500000      0.0000000
    17.2500000      0.0000000
    17.3500000      0.0000000
    17.4500000      0.0000000
    17.5500000      0.0000000
    17.6500000      0.0000000
    17.7500000      0.0000000
    17.8500000      0.0000000
    17.9500000      0.0000000
    18.0500000      0.0000000
    18.1500000      0.0000000
    18.2500000      0.0000000
    18.3500000      0.0000000
    18.4500000      0.0000000
    18.5500000      0.0000000
    18.6500000      0.0000000
    18.7500000      0.0000000
    18.8500000      0.0000000
    18.9500000      0.0000000
    19.0500000      0.0000000
    19.1500000      0.0000000
    19.2500000      0.0000000
    19.3500000      0.0000000
    19.4500000      0.0000000
    19.5500000      0.0000000
    19.6500000      0.0000000
    19.7500000      0.0000000
    19.8500000      0.0000000
    19.9500000      0.0000000
    20.0500000      0.0000000
    20.1500000      0.0000000
    20.2500000      0.0000000
    20.3500000      0.0000000
    20.4500000      0.0000000
    20.5500000      0.0000000
    20.6500000      0.0000000
    20.7500000      0.0000000
    20.8500000      0.0000000
    20.9500000      0.0000000
    21.0500000      0.0000000
    21.1500000      0.0000000
    21.2500000      0.0000000
    21.3500000      0.0000000
    21.4500000      0.0000000
    21.5500000      0.0000000
    21.6500000      0.0000000
    21.7500000      0.0000000
    21.8500000      0.0000000
    21.9500000      0.0000000
    22.0500000      0.0000000
    22.1500000      0.0000000
    22.2500000      0.0000000
    22.3500000      0.0000000
    22.4500000      0.0000000
    22.5500000      0.0000000
    22.6500000      0.0000000
    22.7500000      0.0000000
    22.8500000      0.0000000
    22.9500000      0.0000000
    23.0500000      0.0000000
    23.1500000      0.0000000
    23.2500000      0.0000000
    23.3500000      0.0000000
    23.4500000      0.0000000
    23.5500000      0.0000000
    23.6500000      0.0000000
    23.7500000      0.0000000
    23.8500000      0.0000000
    23.9500000      0.0000000
    24.0500000      0.0000000
    24.1500000      0.0000000
    24.2500000      0.0000000
    24.3500000      0.0000000
    24.4500000      0.0000000
    24.5500000      0.0000000
    24.6500000      0.0000000
    24.7500000      0.0000000
    24.8500000      0.0000000
    24.9500000      0.0000000
 &EndTable
 &EndPotential
 &Potential
 Name=D-CNEG
Type=NB
Min=     0.0000000
Max=    25.0000000
NPoints=250
 AtomTypes=D,CNEG
 &Table
     0.0500000   2479.0000000
     0.1500000   2446.6652832
     0.2500000   2414.3303223
     0.3500000   2381.9956055
     0.4500000   2349.6608887
     0.5500000   2317.3261719
     0.6500000   2284.9912109
     0.7500000   2252.6564941
     0.8500000   2220.3217773
     0.9500000   2187.9870605
     1.0500000   2155.6520996
     1.1500000   2123.3173828
     1.2500000   2090.9826660
     1.3500000   2058.6477051
     1.4500000   2026.3129883
     1.5500000   1993.9782715
     1.6500000   1961.6435547
     1.7500000   1929.3087158
     1.8500000   1896.9738770
     1.9500000   1864.6391602
     2.0500000   1832.3043213
     2.1500000   1799.9696045
     2.2500000   1767.6347656
     2.3500000   1735.3000488
     2.4500000   1702.9652100
     2.5500000   1670.6303711
     2.6500000   1638.2956543
     2.7500000   1605.9609375
     2.8500000   1573.6260986
     2.9500000   1541.2912598
     3.0500000   1508.9565430
     3.1500000   1476.6217041
     3.2500000   1444.2869873
     3.3500000   1411.9521484
     3.4500000   1379.6174316
     3.5500000   1347.2825928
     3.6500000   1314.9477539
     3.7500000   1282.6130371
     3.8500000   1250.2783203
     3.9500000   1217.9434814
     4.0500000   1185.6086426
     4.1500000   1153.2739258
     4.2500000   1120.9390869
     4.3500000   1088.6042480
     4.4500000   1056.2696533
     4.5500000   1023.9348145
     4.6500000    991.5999756
     4.7500000    959.2651978
     4.8500000    926.9304199
     4.9500000    894.5957031
     5.0500000    862.2609253
     5.1500000    829.9260864
     5.2500000    797.5913086
     5.3500000    765.2564697
     5.4500000    732.9216919
     5.5500000    700.5869751
     5.6500000    668.2521973
     5.7500000    635.9174194
     5.8500000    603.5825806
     5.9500000    571.2478027
     6.0500000    538.9130249
     6.1500000    506.5783081
     6.2500000    474.2434998
     6.3500000    441.9086914
     6.4500000    409.5739136
     6.5500000    377.2391052
     6.6500000    344.9042969
     6.7500000    312.5696106
     6.8500000    280.2348022
     6.9500000    247.8999939
     7.0500000    208.7440033
     7.1500000    135.2169037
     7.2500000     87.8124008
     7.3500000     57.0186996
     7.4500000     36.9016991
     7.5500000     23.7126007
     7.6500000     15.0560999
     7.7500000      9.3858004
     7.8500000      5.6936998
     7.9500000      3.3173001
     8.0500000      1.8178999
     8.1500000      0.9032000
     8.2500000      0.3773000
     8.3500000      0.1084000
     8.4500000      0.0075000
     8.5500000      0.0000000
     8.6500000      0.0000000
     8.7500000      0.0000000
     8.8500000      0.0000000
     8.9500000      0.0000000
     9.0500000      0.0000000
     9.1500000      0.0000000
     9.2500000      0.0000000
     9.3500000      0.0000000
     9.4500000      0.0000000
     9.5500000      0.0000000
     9.6500000      0.0000000
     9.7500000      0.0000000
     9.8500000      0.0000000
     9.9500000      0.0000000
    10.0500000      0.0000000
    10.1500000      0.0000000
    10.2500000      0.0000000
    10.3500000      0.0000000
    10.4500000      0.0000000
    10.5500000      0.0000000
    10.6500000      0.0000000
    10.7500000      0.0000000
    10.8500000      0.0000000
    10.9500000      0.0000000
    11.0500000      0.0000000
    11.1500000      0.0000000
    11.2500000      0.0000000
    11.3500000      0.0000000
    11.4500000      0.0000000
    11.5500000      0.0000000
    11.6500000      0.0000000
    11.7500000      0.0000000
    11.8500000      0.0000000
    11.9500000      0.0000000
    12.0500000      0.0000000
    12.1500000      0.0000000
    12.2500000      0.0000000
    12.3500000      0.0000000
    12.4500000      0.0000000
    12.5500000      0.0000000
    12.6500000      0.0000000
    12.7500000      0.0000000
    12.8500000      0.0000000
    12.9500000      0.0000000
    13.0500000      0.0000000
    13.1500000      0.0000000
    13.2500000      0.0000000
    13.3500000      0.0000000
    13.4500000      0.0000000
    13.5500000      0.0000000
    13.6500000      0.0000000
    13.7500000      0.0000000
    13.8500000      0.0000000
    13.9500000      0.0000000
    14.0500000      0.0000000
    14.1500000      0.0000000
    14.2500000      0.0000000
    14.3500000      0.0000000
    14.4500000      0.0000000
    14.5500000      0.0000000
    14.6500000      0.0000000
    14.7500000      0.0000000
    14.8500000      0.0000000
    14.9500000      0.0000000
    15.0500000      0.0000000
    15.1500000      0.0000000
    15.2500000      0.0000000
    15.3500000      0.0000000
    15.4500000      0.0000000
    15.5500000      0.0000000
    15.6500000      0.0000000
    15.7500000      0.0000000
    15.8500000      0.0000000
    15.9500000      0.0000000
    16.0500000      0.0000000
    16.1500000      0.0000000
    16.2500000      0.0000000
    16.3500000      0.0000000
    16.4500000      0.0000000
    16.5500000      0.0000000
    16.6500000      0.0000000
    16.7500000      0.0000000
    16.8500000      0.0000000
    16.9500000      0.0000000
    17.0500000      0.0000000
    17.1500000      0.0000000
    17.2500000      0.0000000
    17.3500000      0.0000000
    17.4500000      0.0000000
    17.5500000      0.0000000
    17.6500000      0.0000000
    17.7500000      0.0000000
    17.8500000      0.0000000
    17.9500000      0.0000000
    18.0500000      0.0000000
    18.1500000      0.0000000
    18.2500000      0.0000000
    18.3500000      0.0000000
    18.4500000      0.0000000
    18.5500000      0.0000000
    18.6500000      0.0000000
    18.7500000      0.0000000
    18.8500000      0.0000000
    18.9500000      0.0000000
    19.0500000      0.0000000
    19.1500000      0.0000000
    19.2500000      0.0000000
    19.3500000      0.0000000
    19.4500000      0.0000000
    19.5500000      0.0000000
    19.6500000      0.0000000
    19.7500000      0.0000000
    19.8500000      0.0000000
    19.9500000      0.0000000
    20.0500000      0.0000000
    20.1500000      0.0000000
    20.2500000      0.0000000
    20.3500000      0.0000000
    20.4500000      0.0000000
    20.5500000      0.0000000
    20.6500000      0.0000000
    20.7500000      0.0000000
    20.8500000      0.0000000
    20.9500000      0.0000000
    21.0500000      0.0000000
    21.1500000      0.0000000
    21.2500000      0.0000000
    21.3500000      0.0000000
    21.4500000      0.0000000
    21.5500000      0.0000000
    21.6500000      0.0000000
    21.7500000      0.0000000
    21.8500000      0.0000000
    21.9500000      0.0000000
    22.0500000      0.0000000
    22.1500000      0.0000000
    22.2500000      0.0000000
    22.3500000      0.0000000
    22.4500000      0.0000000
    22.5500000      0.0000000
    22.6500000      0.0000000
    22.7500000      0.0000000
    22.8500000      0.0000000
    22.9500000      0.0000000
    23.0500000      0.0000000
    23.1500000      0.0000000
    23.2500000      0.0000000
    23.3500000      0.0000000
    23.4500000      0.0000000
    23.5500000      0.0000000
    23.6500000      0.0000000
    23.7500000      0.0000000
    23.8500000      0.0000000
    23.9500000      0.0000000
    24.0500000      0.0000000
    24.1500000      0.0000000
    24.2500000      0.0000000
    24.3500000      0.0000000
    24.4500000      0.0000000
    24.5500000      0.0000000
    24.6500000      0.0000000
    24.7500000      0.0000000
    24.8500000      0.0000000
    24.9500000      0.0000000
 &EndTable
 &EndPotential
 &Potential
 Name=D-CGLY
Type=NB
Min=     0.0000000
Max=    25.0000000
NPoints=250
 AtomTypes=D,CGLY
 &Table
     0.0500000   2479.0000000
     0.1500000   2446.6652832
     0.2500000   2414.3303223
     0.3500000   2381.9956055
     0.4500000   2349.6608887
     0.5500000   2317.3261719
     0.6500000   2284.9912109
     0.7500000   2252.6564941
     0.8500000   2220.3217773
     0.9500000   2187.9870605
     1.0500000   2155.6520996
     1.1500000   2123.3173828
     1.2500000   2090.9826660
     1.3500000   2058.6477051
     1.4500000   2026.3129883
     1.5500000   1993.9782715
     1.6500000   1961.6435547
     1.7500000   1929.3087158
     1.8500000   1896.9738770
     1.9500000   1864.6391602
     2.0500000   1832.3043213
     2.1500000   1799.9696045
     2.2500000   1767.6347656
     2.3500000   1735.3000488
     2.4500000   1702.9652100
     2.5500000   1670.6303711
     2.6500000   1638.2956543
     2.7500000   1605.9609375
     2.8500000   1573.6260986
     2.9500000   1541.2912598
     3.0500000   1508.9565430
     3.1500000   1476.6217041
     3.2500000   1444.2869873
     3.3500000   1411.9521484
     3.4500000   1379.6174316
     3.5500000   1347.2825928
     3.6500000   1314.9477539
     3.7500000   1282.6130371
     3.8500000   1250.2783203
     3.9500000   1217.9434814
     4.0500000   1185.6086426
     4.1500000   1153.2739258
     4.2500000   1120.9390869
     4.3500000   1088.6042480
     4.4500000   1056.2696533
     4.5500000   1023.9348145
     4.6500000    991.5999756
     4.7500000    959.2651978
     4.8500000    926.9304199
     4.9500000    894.5957031
     5.0500000    862.2609253
     5.1500000    829.9260864
     5.2500000    797.5913086
     5.3500000    765.2564697
     5.4500000    732.9216919
     5.5500000    700.5869751
     5.6500000    668.2521973
     5.7500000    635.9174194
     5.8500000    603.5825806
     5.9500000    571.2478027
     6.0500000    538.9130249
     6.1500000    506.5783081
     6.2500000    474.2434998
     6.3500000    441.9086914
     6.4500000    409.5739136
     6.5500000    377.2391052
     6.6500000    344.9042969
     6.7500000    312.5696106
     6.8500000    280.2348022
     6.9500000    247.8999939
     7.0500000    208.7440033
     7.1500000    135.2169037
     7.2500000     87.8124008
     7.3500000     57.0186996
     7.4500000     36.9016991
     7.5500000     23.7126007
     7.6500000     15.0560999
     7.7500000      9.3858004
     7.8500000      5.6936998
     7.9500000      3.3173001
     8.0500000      1.8178999
     8.1500000      0.9032000
     8.2500000      0.3773000
     8.3500000      0.1084000
     8.4500000      0.0075000
     8.5500000      0.0000000
     8.6500000      0.0000000
     8.7500000      0.0000000
     8.8500000      0.0000000
     8.9500000      0.0000000
     9.0500000      0.0000000
     9.1500000      0.0000000
     9.2500000      0.0000000
     9.3500000      0.0000000
     9.4500000      0.0000000
     9.5500000      0.0000000
     9.6500000      0.0000000
     9.7500000      0.0000000
     9.8500000      0.0000000
     9.9500000      0.0000000
    10.0500000      0.0000000
    10.1500000      0.0000000
    10.2500000      0.0000000
    10.3500000      0.0000000
    10.4500000      0.0000000
    10.5500000      0.0000000
    10.6500000      0.0000000
    10.7500000      0.0000000
    10.8500000      0.0000000
    10.9500000      0.0000000
    11.0500000      0.0000000
    11.1500000      0.0000000
    11.2500000      0.0000000
    11.3500000      0.0000000
    11.4500000      0.0000000
    11.5500000      0.0000000
    11.6500000      0.0000000
    11.7500000      0.0000000
    11.8500000      0.0000000
    11.9500000      0.0000000
    12.0500000      0.0000000
    12.1500000      0.0000000
    12.2500000      0.0000000
    12.3500000      0.0000000
    12.4500000      0.0000000
    12.5500000      0.0000000
    12.6500000      0.0000000
    12.7500000      0.0000000
    12.8500000      0.0000000
    12.9500000      0.0000000
    13.0500000      0.0000000
    13.1500000      0.0000000
    13.2500000      0.0000000
    13.3500000      0.0000000
    13.4500000      0.0000000
    13.5500000      0.0000000
    13.6500000      0.0000000
    13.7500000      0.0000000
    13.8500000      0.0000000
    13.9500000      0.0000000
    14.0500000      0.0000000
    14.1500000      0.0000000
    14.2500000      0.0000000
    14.3500000      0.0000000
    14.4500000      0.0000000
    14.5500000      0.0000000
    14.6500000      0.0000000
    14.7500000      0.0000000
    14.8500000      0.0000000
    14.9500000      0.0000000
    15.0500000      0.0000000
    15.1500000      0.0000000
    15.2500000      0.0000000
    15.3500000      0.0000000
    15.4500000      0.0000000
    15.5500000      0.0000000
    15.6500000      0.0000000
    15.7500000      0.0000000
    15.8500000      0.0000000
    15.9500000      0.0000000
    16.0500000      0.0000000
    16.1500000      0.0000000
    16.2500000      0.0000000
    16.3500000      0.0000000
    16.4500000      0.0000000
    16.5500000      0.0000000
    16.6500000      0.0000000
    16.7500000      0.0000000
    16.8500000      0.0000000
    16.9500000      0.0000000
    17.0500000      0.0000000
    17.1500000      0.0000000
    17.2500000      0.0000000
    17.3500000      0.0000000
    17.4500000      0.0000000
    17.5500000      0.0000000
    17.6500000      0.0000000
    17.7500000      0.0000000
    17.8500000      0.0000000
    17.9500000      0.0000000
    18.0500000      0.0000000
    18.1500000      0.0000000
    18.2500000      0.0000000
    18.3500000      0.0000000
    18.4500000      0.0000000
    18.5500000      0.0000000
    18.6500000      0.0000000
    18.7500000      0.0000000
    18.8500000      0.0000000
    18.9500000      0.0000000
    19.0500000      0.0000000
    19.1500000      0.0000000
    19.2500000      0.0000000
    19.3500000      0.0000000
    19.4500000      0.0000000
    19.5500000      0.0000000
    19.6500000      0.0000000
    19.7500000      0.0000000
    19.8500000      0.0000000
    19.9500000      0.0000000
    20.0500000      0.0000000
    20.1500000      0.0000000
    20.2500000      0.0000000
    20.3500000      0.0000000
    20.4500000      0.0000000
    20.5500000      0.0000000
    20.6500000      0.0000000
    20.7500000      0.0000000
    20.8500000      0.0000000
    20.9500000      0.0000000
    21.0500000      0.0000000
    21.1500000      0.0000000
    21.2500000      0.0000000
    21.3500000      0.0000000
    21.4500000      0.0000000
    21.5500000      0.0000000
    21.6500000      0.0000000
    21.7500000      0.0000000
    21.8500000      0.0000000
    21.9500000      0.0000000
    22.0500000      0.0000000
    22.1500000      0.0000000
    22.2500000      0.0000000
    22.3500000      0.0000000
    22.4500000      0.0000000
    22.5500000      0.0000000
    22.6500000      0.0000000
    22.7500000      0.0000000
    22.8500000      0.0000000
    22.9500000      0.0000000
    23.0500000      0.0000000
    23.1500000      0.0000000
    23.2500000      0.0000000
    23.3500000      0.0000000
    23.4500000      0.0000000
    23.5500000      0.0000000
    23.6500000      0.0000000
    23.7500000      0.0000000
    23.8500000      0.0000000
    23.9500000      0.0000000
    24.0500000      0.0000000
    24.1500000      0.0000000
    24.2500000      0.0000000
    24.3500000      0.0000000
    24.4500000      0.0000000
    24.5500000      0.0000000
    24.6500000      0.0000000
    24.7500000      0.0000000
    24.8500000      0.0000000
    24.9500000      0.0000000
 &EndTable
 &EndPotential
 &Potential
 Name=D-TPOL
Type=NB
Min=     0.0000000
Max=    25.0000000
NPoints=250
 AtomTypes=D,TPOL
 &Table
     0.0500000  65249.8710938
     0.1500000  64997.9414062
     0.2500000  64746.0117188
     0.3500000  64494.0781250
     0.4500000  64242.1484375
     0.5500000  63990.2187500
     0.6500000  63738.2890625
     0.7500000  63486.3593750
     0.8500000  63234.4296875
     0.9500000  62982.5000000
     1.0500000  62730.5703125
     1.1500000  62478.6406250
     1.2500000  62226.7109375
     1.3500000  61974.7812500
     1.4500000  61722.8515625
     1.5500000  61470.9218750
     1.6500000  61218.9882812
     1.7500000  60967.0585938
     1.8500000  60715.1289062
     1.9500000  60463.1992187
     2.0500000  60211.2695312
     2.1500000  59959.3398438
     2.2500000  59707.4101562
     2.3500000  59455.4804688
     2.4500000  59203.5507812
     2.5500000  58951.6210938
     2.6500000  58699.6914062
     2.7500000  58447.7617188
     2.8500000  58195.8281250
     2.9500000  57943.8984375
     3.0500000  57691.9687500
     3.1500000  57440.0390625
     3.2500000  57188.1093750
     3.3500000  56936.1796875
     3.4500000  56684.2500000
     3.5500000  56432.3203125
     3.6500000  56180.3906250
     3.7500000  55928.4609375
     3.8500000  55676.5312500
     3.9500000  55424.6015625
     4.0500000  55172.6718750
     4.1500000  54920.7382812
     4.2500000     16.7224998
     4.3500000     16.4221992
     4.4500000     15.8213997
     4.5500000     14.1480999
     4.6500000     11.4020996
     4.7500000      8.8311996
     4.8500000      6.4352999
     4.9500000      4.7852001
     5.0500000      3.8807001
     5.1500000      3.3584001
     5.2500000      3.2182000
     5.3500000      3.3794999
     5.4500000      3.8425000
     5.5500000      4.4647002
     5.6500000      5.2463999
     5.7500000      5.8892002
     5.8500000      6.3930998
     5.9500000      6.1668000
     6.0500000      5.2103000
     6.1500000      4.3755999
     6.2500000      3.6626999
     6.3500000      3.2042000
     6.4500000      2.9998000
     6.5500000      2.9337001
     6.6500000      3.0058000
     6.7500000      2.9711001
     6.8500000      2.8297000
     6.9500000      2.5702000
     7.0500000      2.1925001
     7.1500000      1.8861001
     7.2500000      1.6509000
     7.3500000      1.5196000
     7.4500000      1.4922000
     7.5500000      1.5499001
     7.6500000      1.6926000
     7.7500000      1.8293000
     7.8500000      1.9600000
     7.9500000      2.0213001
     8.0500000      2.0130000
     8.1500000      1.9595000
     8.2500000      1.8608000
     8.3500000      1.7663000
     8.4500000      1.6760000
     8.5500000      1.5743999
     8.6500000      1.4614000
     8.7500000      1.3480999
     8.8500000      1.2345999
     8.9500000      1.1356000
     9.0500000      1.0511000
     9.1500000      0.9726000
     9.2500000      0.9001000
     9.3500000      0.8101000
     9.4500000      0.7026000
     9.5500000      0.5904000
     9.6500000      0.4737000
     9.7500000      0.3796000
     9.8500000      0.3081000
     9.9500000      0.2633000
    10.0500000      0.2453000
    10.1500000      0.2249000
    10.2500000      0.2023000
    10.3500000      0.1575000
    10.4500000      0.0909000
    10.5500000      0.0142000
    10.6500000     -0.0724000
    10.7500000     -0.1463000
    10.8500000     -0.2076000
    10.9500000     -0.2551000
    11.0500000     -0.2890000
    11.1500000     -0.3122000
    11.2500000     -0.3249000
    11.3500000     -0.3304000
    11.4500000     -0.3287000
    11.5500000     -0.3263000
    11.6500000     -0.3231000
    11.7500000     -0.3249000
    11.8500000     -0.3316000
    11.9500000     -0.3433000
    12.0500000     -0.3601000
    12.1500000     -0.3775000
    12.2500000     -0.3955000
    12.3500000     -0.4039000
    12.4500000     -0.4024000
    12.5500000     -0.3873000
    12.6500000     -0.3586000
    12.7500000     -0.3189000
    12.8500000     -0.2685000
    12.9500000     -0.2156000
    13.0500000     -0.1603000
    13.1500000     -0.1117000
    13.2500000     -0.0698000
    13.3500000     -0.0352000
    13.4500000     -0.0078000
    13.5500000      0.0185000
    13.6500000      0.0438000
    13.7500000      0.0758000
    13.8500000      0.1145000
    13.9500000      0.1562000
    14.0500000      0.2008000
    14.1500000      0.2434000
    14.2500000      0.2840000
    14.3500000      0.3174000
    14.4500000      0.3436000
    14.5500000      0.3644000
    14.6500000      0.3798000
    14.7500000      0.3927000
    14.8500000      0.4030000
    14.9500000      0.4144000
    15.0500000      0.4271000
    15.1500000      0.4401000
    15.2500000      0.4536000
    15.3500000      0.4687000
    15.4500000      0.4855000
    15.5500000      0.5028000
    15.6500000      0.5206000
    15.7500000      0.5325000
    15.8500000      0.5385000
    15.9500000      0.5376000
    16.0500000      0.5299000
    16.1500000      0.5176000
    16.2500000      0.5008000
    16.3500000      0.4859000
    16.4500000      0.4729000
    16.5500000      0.4618000
    16.6500000      0.4525000
    16.7500000      0.4440000
    16.8500000      0.4361000
    16.9500000      0.4268000
    17.0500000      0.4162000
    17.1500000      0.4047000
    17.2500000      0.3925000
    17.3500000      0.3796000
    17.4500000      0.3661000
    17.5500000      0.3532000
    17.6500000      0.3408000
    17.7500000      0.3259000
    17.8500000      0.3086000
    17.9500000      0.2898000
    18.0500000      0.2695000
    18.1500000      0.2479000
    18.2500000      0.2248000
    18.3500000      0.2029000
    18.4500000      0.1823000
    18.5500000      0.1628000
    18.6500000      0.1446000
    18.7500000      0.1293000
    18.8500000      0.1170000
    18.9500000      0.1056000
    19.0500000      0.0950000
    19.1500000      0.0859000
    19.2500000      0.0782000
    19.3500000      0.0708000
    19.4500000      0.0636000
    19.5500000      0.0565000
    19.6500000      0.0496000
    19.7500000      0.0420000
    19.8500000      0.0337000
    19.9500000      0.0274000
    20.0500000      0.0229000
    20.1500000      0.0197000
    20.2500000      0.0176000
    20.3500000      0.0171000
    20.4500000      0.0181000
    20.5500000      0.0189000
    20.6500000      0.0192000
    20.7500000      0.0185000
    20.8500000      0.0170000
    20.9500000      0.0146000
    21.0500000      0.0110000
    21.1500000      0.0066000
    21.2500000      0.0011000
    21.3500000     -0.0036000
    21.4500000     -0.0077000
    21.5500000     -0.0094000
    21.6500000     -0.0087000
    21.7500000     -0.0073000
    21.8500000     -0.0051000
    21.9500000     -0.0032000
    22.0500000     -0.0016000
    22.1500000     -0.0020000
    22.2500000     -0.0042000
    22.3500000     -0.0079000
    22.4500000     -0.0128000
    22.5500000     -0.0164000
    22.6500000     -0.0187000
    22.7500000     -0.0216000
    22.8500000     -0.0252000
    22.9500000     -0.0292000
    23.0500000     -0.0334000
    23.1500000     -0.0388000
    23.2500000     -0.0453000
    23.3500000     -0.0509000
    23.4500000     -0.0556000
    23.5500000     -0.0622000
    23.6500000     -0.0705000
    23.7500000     -0.0787000
    23.8500000     -0.0868000
    23.9500000     -0.0956000
    24.0500000     -0.1050000
    24.1500000     -0.1149000
    24.2500000     -0.1252000
    24.3500000     -0.1342000
    24.4500000     -0.1419000
    24.5500000     -0.1485000
    24.6500000     -0.1538000
    24.7500000     -0.1575000
    24.8500000     -0.1595000
    24.9500000     -0.1605000
 &EndTable
 &EndPotential
 &Potential
 Name=D-TNPL
Type=NB
Min=     0.0000000
Max=    25.0000000
NPoints=250
 AtomTypes=D,TNPL
 &Table
     0.0500000  65249.8710938
     0.1500000  64997.9414062
     0.2500000  64746.0117188
     0.3500000  64494.0781250
     0.4500000  64242.1484375
     0.5500000  63990.2187500
     0.6500000  63738.2890625
     0.7500000  63486.3593750
     0.8500000  63234.4296875
     0.9500000  62982.5000000
     1.0500000  62730.5703125
     1.1500000  62478.6406250
     1.2500000  62226.7109375
     1.3500000  61974.7812500
     1.4500000  61722.8515625
     1.5500000  61470.9218750
     1.6500000  61218.9882812
     1.7500000  60967.0585938
     1.8500000  60715.1289062
     1.9500000  60463.1992187
     2.0500000  60211.2695312
     2.1500000  59959.3398438
     2.2500000  59707.4101562
     2.3500000  59455.4804688
     2.4500000  59203.5507812
     2.5500000  58951.6210938
     2.6500000  58699.6914062
     2.7500000  58447.7617188
     2.8500000  58195.8281250
     2.9500000  57943.8984375
     3.0500000  57691.9687500
     3.1500000  57440.0390625
     3.2500000  57188.1093750
     3.3500000  56936.1796875
     3.4500000  56684.2500000
     3.5500000  56432.3203125
     3.6500000  56180.3906250
     3.7500000  55928.4609375
     3.8500000  55676.5312500
     3.9500000  55424.6015625
     4.0500000  55172.6718750
     4.1500000  54920.7382812
     4.2500000  54668.8085938
     4.3500000  54416.8789062
     4.4500000  54164.9492188
     4.5500000  53913.0195312
     4.6500000     14.5114002
     4.7500000     14.2367001
     4.8500000     13.6873999
     4.9500000     12.8094997
     5.0500000     11.6030998
     5.1500000     10.5429001
     5.2500000      9.6289997
     5.3500000      8.7350998
     5.4500000      7.8613000
     5.5500000      7.0602002
     5.6500000      6.3319001
     5.7500000      5.7006001
     5.8500000      5.1664000
     5.9500000      4.7231002
     6.0500000      4.3706002
     6.1500000      4.0971999
     6.2500000      3.9028001
     6.3500000      3.7358000
     6.4500000      3.5962000
     6.5500000      3.4596000
     6.6500000      3.3261001
     6.7500000      3.1989000
     6.8500000      3.0780001
     6.9500000      2.9428000
     7.0500000      2.7932999
     7.1500000      2.6366999
     7.2500000      2.4730000
     7.3500000      2.2823000
     7.4500000      2.0645001
     7.5500000      1.8437001
     7.6500000      1.6198000
     7.7500000      1.4133000
     7.8500000      1.2240000
     7.9500000      1.0595000
     8.0500000      0.9200000
     8.1500000      0.7822000
     8.2500000      0.6463000
     8.3500000      0.5152000
     8.4500000      0.3889000
     8.5500000      0.2895000
     8.6500000      0.2170000
     8.7500000      0.1750000
     8.8500000      0.1635000
     8.9500000      0.1420000
     9.0500000      0.1105000
     9.1500000      0.0621000
     9.2500000     -0.0031000
     9.3500000     -0.0581000
     9.4500000     -0.1030000
     9.5500000     -0.1321000
     9.6500000     -0.1454000
     9.7500000     -0.1629000
     9.8500000     -0.1848000
     9.9500000     -0.2120000
    10.0500000     -0.2446000
    10.1500000     -0.2834000
    10.2500000     -0.3285000
    10.3500000     -0.3950000
    10.4500000     -0.4830000
    10.5500000     -0.5796000
    10.6500000     -0.6846000
    10.7500000     -0.7748000
    10.8500000     -0.8500000
    10.9500000     -0.8984000
    11.0500000     -0.9201000
    11.1500000     -0.9317000
    11.2500000     -0.9332000
    11.3500000     -0.9376000
    11.4500000     -0.9449000
    11.5500000     -0.9620000
    11.6500000     -0.9888000
    11.7500000     -1.0176001
    11.8500000     -1.0482000
    11.9500000     -1.0700999
    12.0500000     -1.0834000
    12.1500000     -1.0779999
    12.2500000     -1.0539000
    12.3500000     -1.0111001
    12.4500000     -0.9496000
    12.5500000     -0.8823000
    12.6500000     -0.8092000
    12.7500000     -0.7380000
    12.8500000     -0.6686000
    12.9500000     -0.6047000
    13.0500000     -0.5463000
    13.1500000     -0.4921000
    13.2500000     -0.4423000
    13.3500000     -0.3925000
    13.4500000     -0.3428000
    13.5500000     -0.2946000
    13.6500000     -0.2480000
    13.7500000     -0.2066000
    13.8500000     -0.1703000
    13.9500000     -0.1381000
    14.0500000     -0.1098000
    14.1500000     -0.0834000
    14.2500000     -0.0590000
    14.3500000     -0.0373000
    14.4500000     -0.0186000
    14.5500000      0.0014000
    14.6500000      0.0228000
    14.7500000      0.0491000
    14.8500000      0.0805000
    14.9500000      0.1143000
    15.0500000      0.1505000
    15.1500000      0.1857000
    15.2500000      0.2197000
    15.3500000      0.2476000
    15.4500000      0.2693000
    15.5500000      0.2833000
    15.6500000      0.2898000
    15.7500000      0.2898000
    15.8500000      0.2835000
    15.9500000      0.2728000
    16.0500000      0.2579000
    16.1500000      0.2416000
    16.2500000      0.2241000
    16.3500000      0.2070000
    16.4500000      0.1905000
    16.5500000      0.1753000
    16.6500000      0.1615000
    16.7500000      0.1513000
    16.8500000      0.1446000
    16.9500000      0.1409000
    17.0500000      0.1401000
    17.1500000      0.1380000
    17.2500000      0.1347000
    17.3500000      0.1263000
    17.4500000      0.1128000
    17.5500000      0.0961000
    17.6500000      0.0760000
    17.7500000      0.0564000
    17.8500000      0.0371000
    17.9500000      0.0195000
    18.0500000      0.0035000
    18.1500000     -0.0115000
    18.2500000     -0.0256000
    18.3500000     -0.0376000
    18.4500000     -0.0477000
    18.5500000     -0.0586000
    18.6500000     -0.0703000
    18.7500000     -0.0818000
    18.8500000     -0.0931000
    18.9500000     -0.1051000
    19.0500000     -0.1179000
    19.1500000     -0.1292000
    19.2500000     -0.1390000
    19.3500000     -0.1491000
    19.4500000     -0.1594000
    19.5500000     -0.1681000
    19.6500000     -0.1751000
    19.7500000     -0.1808000
    19.8500000     -0.1851000
    19.9500000     -0.1873000
    20.0500000     -0.1874000
    20.1500000     -0.1860000
    20.2500000     -0.1831000
    20.3500000     -0.1799000
    20.4500000     -0.1766000
    20.5500000     -0.1740000
    20.6500000     -0.1720000
    20.7500000     -0.1720000
    20.8500000     -0.1737000
    20.9500000     -0.1760000
    21.0500000     -0.1791000
    21.1500000     -0.1818000
    21.2500000     -0.1840000
    21.3500000     -0.1857000
    21.4500000     -0.1869000
    21.5500000     -0.1857000
    21.6500000     -0.1821000
    21.7500000     -0.1775000
    21.8500000     -0.1719000
    21.9500000     -0.1678000
    22.0500000     -0.1653000
    22.1500000     -0.1627000
    22.2500000     -0.1600000
    22.3500000     -0.1568000
    22.4500000     -0.1530000
    22.5500000     -0.1491000
    22.6500000     -0.1450000
    22.7500000     -0.1418000
    22.8500000     -0.1395000
    22.9500000     -0.1390000
    23.0500000     -0.1402000
    23.1500000     -0.1416000
    23.2500000     -0.1433000
    23.3500000     -0.1448000
    23.4500000     -0.1461000
    23.5500000     -0.1478000
    23.6500000     -0.1497000
    23.7500000     -0.1518000
    23.8500000     -0.1539000
    23.9500000     -0.1564000
    24.0500000     -0.1594000
    24.1500000     -0.1638000
    24.2500000     -0.1695000
    24.3500000     -0.1754000
    24.4500000     -0.1814000
    24.5500000     -0.1883000
    24.6500000     -0.1960000
    24.7500000     -0.2050000
    24.8500000     -0.2152000
    24.9500000     -0.2203000
 &EndTable
 &EndPotential
 &Potential
 Name=D-TPOS
Type=NB
Min=     0.0000000
Max=    25.0000000
NPoints=250
 AtomTypes=D,TPOS
 &Table
     0.0500000  65249.8710938
     0.1500000  64997.9414062
     0.2500000  64746.0117188
     0.3500000  64494.0781250
     0.4500000  64242.1484375
     0.5500000  63990.2187500
     0.6500000  63738.2890625
     0.7500000  63486.3593750
     0.8500000  63234.4296875
     0.9500000  62982.5000000
     1.0500000  62730.5703125
     1.1500000  62478.6406250
     1.2500000  62226.7109375
     1.3500000  61974.7812500
     1.4500000  61722.8515625
     1.5500000  61470.9218750
     1.6500000  61218.9882812
     1.7500000  60967.0585938
     1.8500000  60715.1289062
     1.9500000  60463.1992187
     2.0500000  60211.2695312
     2.1500000  59959.3398438
     2.2500000  59707.4101562
     2.3500000  59455.4804688
     2.4500000  59203.5507812
     2.5500000  58951.6210938
     2.6500000  58699.6914062
     2.7500000  58447.7617188
     2.8500000  58195.8281250
     2.9500000  57943.8984375
     3.0500000  57691.9687500
     3.1500000  57440.0390625
     3.2500000  57188.1093750
     3.3500000  56936.1796875
     3.4500000  56684.2500000
     3.5500000  56432.3203125
     3.6500000  56180.3906250
     3.7500000  55928.4609375
     3.8500000  55676.5312500
     3.9500000  55424.6015625
     4.0500000     16.3962994
     4.1500000     14.9639997
     4.2500000     12.0993004
     4.3500000     10.3221998
     4.4500000      9.6324997
     4.5500000      9.2292004
     4.6500000      9.1122999
     4.7500000      9.4687996
     4.8500000     10.2987003
     4.9500000     10.0581999
     5.0500000      8.7473001
     5.1500000      7.4892998
     5.2500000      6.2842999
     5.3500000      5.4717002
     5.4500000      5.0516000
     5.5500000      4.8999000
     5.6500000      5.0166998
     5.7500000      5.1696000
     5.8500000      5.3586998
     5.9500000      5.3504000
     6.0500000      5.1444001
     6.1500000      4.9215999
     6.2500000      4.6819000
     6.3500000      4.4713001
     6.4500000      4.2895002
     6.5500000      4.0514002
     6.6500000      3.7565999
     6.7500000      3.4511001
     6.8500000      3.1347001
     6.9500000      2.8399999
     7.0500000      2.5669000
     7.1500000      2.2811000
     7.2500000      1.9823999
     7.3500000      1.6982000
     7.4500000      1.4283000
     7.5500000      1.1963000
     7.6500000      1.0019000
     7.7500000      0.8098000
     7.8500000      0.6198000
     7.9500000      0.3972000
     8.0500000      0.1421000
     8.1500000     -0.1040000
     8.2500000     -0.3412000
     8.3500000     -0.5329000
     8.4500000     -0.6792000
     8.5500000     -0.7767000
     8.6500000     -0.8252000
     8.7500000     -0.8529000
     8.8500000     -0.8598000
     8.9500000     -0.8648000
     9.0500000     -0.8682000
     9.1500000     -0.8825000
     9.2500000     -0.9077000
     9.3500000     -0.9360000
     9.4500000     -0.9673000
     9.5500000     -0.9970000
     9.6500000     -1.0251000
     9.7500000     -1.0536000
     9.8500000     -1.0826000
     9.9500000     -1.1033000
    10.0500000     -1.1158000
    10.1500000     -1.1141000
    10.2500000     -1.0982000
    10.3500000     -1.0834000
    10.4500000     -1.0696000
    10.5500000     -1.0692000
    10.6500000     -1.0822001
    10.7500000     -1.0959001
    10.8500000     -1.1102000
    10.9500000     -1.1158000
    11.0500000     -1.1125000
    11.1500000     -1.1080000
    11.2500000     -1.1022000
    11.3500000     -1.0987000
    11.4500000     -1.0976000
    11.5500000     -1.0973001
    11.6500000     -1.0978000
    11.7500000     -1.0980999
    11.8500000     -1.0984000
    11.9500000     -1.0986000
    12.0500000     -1.0987000
    12.1500000     -1.0956000
    12.2500000     -1.0894001
    12.3500000     -1.0785000
    12.4500000     -1.0630000
    12.5500000     -1.0430000
    12.6500000     -1.0186000
    12.7500000     -0.9878000
    12.8500000     -0.9508000
    12.9500000     -0.9074000
    13.0500000     -0.8577000
    13.1500000     -0.8043000
    13.2500000     -0.7473000
    13.3500000     -0.6915000
    13.4500000     -0.6369000
    13.5500000     -0.5854000
    13.6500000     -0.5369000
    13.7500000     -0.4900000
    13.8500000     -0.4447000
    13.9500000     -0.3987000
    14.0500000     -0.3519000
    14.1500000     -0.3089000
    14.2500000     -0.2699000
    14.3500000     -0.2365000
    14.4500000     -0.2089000
    14.5500000     -0.1839000
    14.6500000     -0.1616000
    14.7500000     -0.1376000
    14.8500000     -0.1119000
    14.9500000     -0.0837000
    15.0500000     -0.0529000
    15.1500000     -0.0216000
    15.2500000      0.0102000
    15.3500000      0.0390000
    15.4500000      0.0648000
    15.5500000      0.0850000
    15.6500000      0.0996000
    15.7500000      0.1079000
    15.8500000      0.1099000
    15.9500000      0.1041000
    16.0500000      0.0904000
    16.1500000      0.0706000
    16.2500000      0.0446000
    16.3500000      0.0176000
    16.4500000     -0.0105000
    16.5500000     -0.0357000
    16.6500000     -0.0580000
    16.7500000     -0.0772000
    16.8500000     -0.0934000
    16.9500000     -0.1086000
    17.0500000     -0.1229000
    17.1500000     -0.1394000
    17.2500000     -0.1583000
    17.3500000     -0.1783000
    17.4500000     -0.1993000
    17.5500000     -0.2192000
    17.6500000     -0.2377000
    17.7500000     -0.2536000
    17.8500000     -0.2670000
    17.9500000     -0.2788000
    18.0500000     -0.2888000
    18.1500000     -0.3014000
    18.2500000     -0.3163000
    18.3500000     -0.3332000
    18.4500000     -0.3519000
    18.5500000     -0.3708000
    18.6500000     -0.3898000
    18.7500000     -0.4052000
    18.8500000     -0.4171000
    18.9500000     -0.4243000
    19.0500000     -0.4270000
    19.1500000     -0.4262000
    19.2500000     -0.4221000
    19.3500000     -0.4158000
    19.4500000     -0.4074000
    19.5500000     -0.3986000
    19.6500000     -0.3895000
    19.7500000     -0.3827000
    19.8500000     -0.3783000
    19.9500000     -0.3772000
    20.0500000     -0.3793000
    20.1500000     -0.3842000
    20.2500000     -0.3919000
    20.3500000     -0.4005000
    20.4500000     -0.4098000
    20.5500000     -0.4179000
    20.6500000     -0.4249000
    20.7500000     -0.4296000
    20.8500000     -0.4320000
    20.9500000     -0.4317000
    21.0500000     -0.4287000
    21.1500000     -0.4230000
    21.2500000     -0.4148000
    21.3500000     -0.4052000
    21.4500000     -0.3945000
    21.5500000     -0.3813000
    21.6500000     -0.3654000
    21.7500000     -0.3493000
    21.8500000     -0.3328000
    21.9500000     -0.3181000
    22.0500000     -0.3052000
    22.1500000     -0.2941000
    22.2500000     -0.2848000
    22.3500000     -0.2775000
    22.4500000     -0.2724000
    22.5500000     -0.2683000
    22.6500000     -0.2651000
    22.7500000     -0.2620000
    22.8500000     -0.2589000
    22.9500000     -0.2549000
    23.0500000     -0.2500000
    23.1500000     -0.2447000
    23.2500000     -0.2389000
    23.3500000     -0.2328000
    23.4500000     -0.2265000
    23.5500000     -0.2218000
    23.6500000     -0.2187000
    23.7500000     -0.2174000
    23.8500000     -0.2180000
    23.9500000     -0.2193000
    24.0500000     -0.2213000
    24.1500000     -0.2226000
    24.2500000     -0.2232000
    24.3500000     -0.2234000
    24.4500000     -0.2231000
    24.5500000     -0.2231000
    24.6500000     -0.2232000
    24.7500000     -0.2239000
    24.8500000     -0.2250000
    24.9500000     -0.2256000
 &EndTable
 &EndPotential
 &Potential
 Name=D-TNEG
Type=NB
Min=     0.0000000
Max=    25.0000000
NPoints=250
 AtomTypes=D,TNEG
 &Table
     0.0500000  65249.8710938
     0.1500000  64997.9414062
     0.2500000  64746.0117188
     0.3500000  64494.0781250
     0.4500000  64242.1484375
     0.5500000  63990.2187500
     0.6500000  63738.2890625
     0.7500000  63486.3593750
     0.8500000  63234.4296875
     0.9500000  62982.5000000
     1.0500000  62730.5703125
     1.1500000  62478.6406250
     1.2500000  62226.7109375
     1.3500000  61974.7812500
     1.4500000  61722.8515625
     1.5500000  61470.9218750
     1.6500000  61218.9882812
     1.7500000  60967.0585938
     1.8500000  60715.1289062
     1.9500000  60463.1992187
     2.0500000  60211.2695312
     2.1500000  59959.3398438
     2.2500000  59707.4101562
     2.3500000  59455.4804688
     2.4500000  59203.5507812
     2.5500000  58951.6210938
     2.6500000  58699.6914062
     2.7500000  58447.7617188
     2.8500000  58195.8281250
     2.9500000  57943.8984375
     3.0500000  57691.9687500
     3.1500000  57440.0390625
     3.2500000  57188.1093750
     3.3500000  56936.1796875
     3.4500000  56684.2500000
     3.5500000  56432.3203125
     3.6500000  56180.3906250
     3.7500000  55928.4609375
     3.8500000  55676.5312500
     3.9500000  55424.6015625
     4.0500000  55172.6718750
     4.1500000  54920.7382812
     4.2500000  54668.8085938
     4.3500000  54416.8789062
     4.4500000  54164.9492188
     4.5500000  53913.0195312
     4.6500000  53661.0898438
     4.7500000  53409.1601562
     4.8500000  53157.2304688
     4.9500000  52905.3007812
     5.0500000  52653.3710938
     5.1500000  52401.4414062
     5.2500000  52149.5117188
     5.3500000  51897.5781250
     5.4500000  51645.6484375
     5.5500000  51393.7187500
     5.6500000  51141.7890625
     5.7500000  50889.8593750
     5.8500000  50637.9296875
     5.9500000  50386.0000000
     6.0500000  50134.0703125
     6.1500000  49882.1406250
     6.2500000  49630.2109375
     6.3500000  49378.2812500
     6.4500000  49126.3515625
     6.5500000  48874.4218750
     6.6500000     17.2474995
     6.7500000     16.6151009
     6.8500000     15.3502998
     6.9500000     14.1457996
     7.0500000     13.0017004
     7.1500000     12.0481005
     7.2500000     11.2847996
     7.3500000      9.8965998
     7.4500000      7.8835001
     7.5500000      6.1781001
     7.6500000      4.7804999
     7.7500000      3.7542000
     7.8500000      3.0991001
     7.9500000      2.7242999
     8.0500000      2.6296999
     8.1500000      2.6143000
     8.2500000      2.6779001
     8.3500000      2.7037001
     8.4500000      2.6914001
     8.5500000      2.7155001
     8.6500000      2.7758999
     8.7500000      2.9159999
     8.8500000      3.1356001
     8.9500000      3.2876999
     9.0500000      3.3722999
     9.1500000      3.3099999
     9.2500000      3.1008999
     9.3500000      2.8697000
     9.4500000      2.6163001
     9.5500000      2.3427999
     9.6500000      2.0492001
     9.7500000      1.7214000
     9.8500000      1.3593000
     9.9500000      1.0237000
    10.0500000      0.7144000
    10.1500000      0.4839000
    10.2500000      0.3323000
    10.3500000      0.2562000
    10.4500000      0.2558000
    10.5500000      0.2976000
    10.6500000      0.3816000
    10.7500000      0.4663000
    10.8500000      0.5517000
    10.9500000      0.6195000
    11.0500000      0.6697000
    11.1500000      0.7025000
    11.2500000      0.7178000
    11.3500000      0.7263000
    11.4500000      0.7278000
    11.5500000      0.7312000
    11.6500000      0.7367000
    11.7500000      0.7298000
    11.8500000      0.7107000
    11.9500000      0.6706000
    12.0500000      0.6095000
    12.1500000      0.5391000
    12.2500000      0.4593000
    12.3500000      0.3990000
    12.4500000      0.3581000
    12.5500000      0.3403000
    12.6500000      0.3456000
    12.7500000      0.3656000
    12.8500000      0.4003000
    12.9500000      0.4338000
    13.0500000      0.4661000
    13.1500000      0.4952000
    13.2500000      0.5213000
    13.3500000      0.5484000
    13.4500000      0.5765000
    13.5500000      0.6087000
    13.6500000      0.6450000
    13.7500000      0.6778000
    13.8500000      0.7070000
    13.9500000      0.7315000
    14.0500000      0.7515000
    14.1500000      0.7619000
    14.2500000      0.7630000
    14.3500000      0.7543000
    14.4500000      0.7358000
    14.5500000      0.7141000
    14.6500000      0.6893000
    14.7500000      0.6701000
    14.8500000      0.6567000
    14.9500000      0.6491000
    15.0500000      0.6475000
    15.1500000      0.6486000
    15.2500000      0.6524000
    15.3500000      0.6578000
    15.4500000      0.6647000
    15.5500000      0.6698000
    15.6500000      0.6729000
    15.7500000      0.6733000
    15.8500000      0.6710000
    15.9500000      0.6725000
    16.0500000      0.6778000
    16.1500000      0.6809000
    16.2500000      0.6817000
    16.3500000      0.6782000
    16.4500000      0.6705000
    16.5500000      0.6545000
    16.6500000      0.6302000
    16.7500000      0.6051000
    16.8500000      0.5792000
    16.9500000      0.5562000
    17.0500000      0.5364000
    17.1500000      0.5198000
    17.2500000      0.5067000
    17.3500000      0.4979000
    17.4500000      0.4935000
    17.5500000      0.4911000
    17.6500000      0.4906000
    17.7500000      0.4913000
    17.8500000      0.4932000
    17.9500000      0.4895000
    18.0500000      0.4804000
    18.1500000      0.4648000
    18.2500000      0.4428000
    18.3500000      0.4205000
    18.4500000      0.3980000
    18.5500000      0.3794000
    18.6500000      0.3648000
    18.7500000      0.3528000
    18.8500000      0.3435000
    18.9500000      0.3349000
    19.0500000      0.3268000
    19.1500000      0.3224000
    19.2500000      0.3218000
    19.3500000      0.3259000
    19.4500000      0.3349000
    19.5500000      0.3489000
    19.6500000      0.3679000
    19.7500000      0.3853000
    19.8500000      0.4012000
    19.9500000      0.4097000
    20.0500000      0.4110000
    20.1500000      0.4028000
    20.2500000      0.3851000
    20.3500000      0.3604000
    20.4500000      0.3286000
    20.5500000      0.2898000
    20.6500000      0.2441000
    20.7500000      0.2021000
    20.8500000      0.1639000
    20.9500000      0.1294000
    21.0500000      0.0985000
    21.1500000      0.0718000
    21.2500000      0.0494000
    21.3500000      0.0305000
    21.4500000      0.0153000
    21.5500000      0.0079000
    21.6500000      0.0084000
    21.7500000      0.0145000
    21.8500000      0.0262000
    21.9500000      0.0381000
    22.0500000      0.0503000
    22.1500000      0.0583000
    22.2500000      0.0622000
    22.3500000      0.0615000
    22.4500000      0.0560000
    22.5500000      0.0461000
    22.6500000      0.0316000
    22.7500000      0.0135000
    22.8500000     -0.0084000
    22.9500000     -0.0303000
    23.0500000     -0.0524000
    23.1500000     -0.0752000
    23.2500000     -0.0987000
    23.3500000     -0.1208000
    23.4500000     -0.1412000
    23.5500000     -0.1599000
    23.6500000     -0.1768000
    23.7500000     -0.1884000
    23.8500000     -0.1949000
    23.9500000     -0.1960000
    24.0500000     -0.1918000
    24.1500000     -0.1860000
    24.2500000     -0.1787000
    24.3500000     -0.1710000
    24.4500000     -0.1630000
    24.5500000     -0.1570000
    24.6500000     -0.1529000
    24.7500000     -0.1511000
    24.8500000     -0.1514000
    24.9500000     -0.1515000
 &EndTable
 &EndPotential
 &Potential
 Name=D-TGLY
Type=NB
Min=     0.0000000
Max=    25.0000000
NPoints=250
 AtomTypes=D,TGLY
 &Table
     0.0500000  65249.8710938
     0.1500000  64997.9414062
     0.2500000  64746.0117188
     0.3500000  64494.0781250
     0.4500000  64242.1484375
     0.5500000  63990.2187500
     0.6500000  63738.2890625
     0.7500000  63486.3593750
     0.8500000  63234.4296875
     0.9500000  62982.5000000
     1.0500000  62730.5703125
     1.1500000  62478.6406250
     1.2500000  62226.7109375
     1.3500000  61974.7812500
     1.4500000  61722.8515625
     1.5500000  61470.9218750
     1.6500000  61218.9882812
     1.7500000  60967.0585938
     1.8500000  60715.1289062
     1.9500000  60463.1992187
     2.0500000  60211.2695312
     2.1500000  59959.3398438
     2.2500000  59707.4101562
     2.3500000  59455.4804688
     2.4500000  59203.5507812
     2.5500000  58951.6210938
     2.6500000  58699.6914062
     2.7500000  58447.7617188
     2.8500000  58195.8281250
     2.9500000  57943.8984375
     3.0500000  57691.9687500
     3.1500000  57440.0390625
     3.2500000     15.3059998
     3.3500000     13.8344002
     3.4500000     10.8913002
     3.5500000      8.6115999
     3.6500000      6.9954000
     3.7500000      5.8793998
     3.8500000      5.2637000
     3.9500000      4.7818999
     4.0500000      4.4341998
     4.1500000      4.0581002
     4.2500000      3.6535001
     4.3500000      3.2843001
     4.4500000      2.9504001
     4.5500000      2.7019999
     4.6500000      2.5392001
     4.7500000      2.4222000
     4.8500000      2.3510001
     4.9500000      2.2718000
     5.0500000      2.1846001
     5.1500000      2.1372001
     5.2500000      2.1298001
     5.3500000      2.1880000
     5.4500000      2.3120999
     5.5500000      2.4286001
     5.6500000      2.5373001
     5.7500000      2.5362999
     5.8500000      2.4256001
     5.9500000      2.2560000
     6.0500000      2.0272999
     6.1500000      1.8604000
     6.2500000      1.7552000
     6.3500000      1.7065001
     6.4500000      1.7142000
     6.5500000      1.7445000
     6.6500000      1.7972000
     6.7500000      1.8467000
     6.8500000      1.8929000
     6.9500000      1.9240000
     7.0500000      1.9398000
     7.1500000      1.9315000
     7.2500000      1.8990000
     7.3500000      1.8485000
     7.4500000      1.7801000
     7.5500000      1.7074000
     7.6500000      1.6303999
     7.7500000      1.5331000
     7.8500000      1.4154000
     7.9500000      1.2882000
     8.0500000      1.1515000
     8.1500000      1.0336000
     8.2500000      0.9347000
     8.3500000      0.8643000
     8.4500000      0.8225000
     8.5500000      0.7970000
     8.6500000      0.7879000
     8.7500000      0.7690000
     8.8500000      0.7406000
     8.9500000      0.6961000
     9.0500000      0.6358000
     9.1500000      0.5649000
     9.2500000      0.4835000
     9.3500000      0.4038000
     9.4500000      0.3257000
     9.5500000      0.2639000
     9.6500000      0.2185000
     9.7500000      0.1916000
     9.8500000      0.1834000
     9.9500000      0.1893000
    10.0500000      0.2096000
    10.1500000      0.2256000
    10.2500000      0.2372000
    10.3500000      0.2389000
    10.4500000      0.2306000
    10.5500000      0.2219000
    10.6500000      0.2130000
    10.7500000      0.2133000
    10.8500000      0.2228000
    10.9500000      0.2329000
    11.0500000      0.2438000
    11.1500000      0.2487000
    11.2500000      0.2478000
    11.3500000      0.2422000
    11.4500000      0.2321000
    11.5500000      0.2151000
    11.6500000      0.1914000
    11.7500000      0.1643000
    11.8500000      0.1338000
    11.9500000      0.1115000
    12.0500000      0.0973000
    12.1500000      0.0956000
    12.2500000      0.1063000
    12.3500000      0.1273000
    12.4500000      0.1584000
    12.5500000      0.1920000
    12.6500000      0.2280000
    12.7500000      0.2569000
    12.8500000      0.2786000
    12.9500000      0.2919000
    13.0500000      0.2966000
    13.1500000      0.2978000
    13.2500000      0.2957000
    13.3500000      0.2940000
    13.4500000      0.2927000
    13.5500000      0.2923000
    13.6500000      0.2926000
    13.7500000      0.2960000
    13.8500000      0.3025000
    13.9500000      0.3190000
    14.0500000      0.3456000
    14.1500000      0.3822000
    14.2500000      0.4288000
    14.3500000      0.4762000
    14.4500000      0.5243000
    14.5500000      0.5652000
    14.6500000      0.5990000
    14.7500000      0.6265000
    14.8500000      0.6476000
    14.9500000      0.6630000
    15.0500000      0.6727000
    15.1500000      0.6794000
    15.2500000      0.6831000
    15.3500000      0.6861000
    15.4500000      0.6883000
    15.5500000      0.6910000
    15.6500000      0.6941000
    15.7500000      0.6993000
    15.8500000      0.7065000
    15.9500000      0.7128000
    16.0500000      0.7182000
    16.1500000      0.7203000
    16.2500000      0.7190000
    16.3500000      0.7132000
    16.4500000      0.7028000
    16.5500000      0.6908000
    16.6500000      0.6772000
    16.7500000      0.6622000
    16.8500000      0.6459000
    16.9500000      0.6270000
    17.0500000      0.6056000
    17.1500000      0.5810000
    17.2500000      0.5535000
    17.3500000      0.5226000
    17.4500000      0.4886000
    17.5500000      0.4548000
    17.6500000      0.4216000
    17.7500000      0.3915000
    17.8500000      0.3648000
    17.9500000      0.3421000
    18.0500000      0.3233000
    18.1500000      0.3045000
    18.2500000      0.2856000
    18.3500000      0.2678000
    18.4500000      0.2510000
    18.5500000      0.2334000
    18.6500000      0.2151000
    18.7500000      0.1974000
    18.8500000      0.1805000
    18.9500000      0.1670000
    19.0500000      0.1569000
    19.1500000      0.1477000
    19.2500000      0.1395000
    19.3500000      0.1350000
    19.4500000      0.1344000
    19.5500000      0.1346000
    19.6500000      0.1357000
    19.7500000      0.1375000
    19.8500000      0.1400000
    19.9500000      0.1416000
    20.0500000      0.1423000
    20.1500000      0.1415000
    20.2500000      0.1390000
    20.3500000      0.1353000
    20.4500000      0.1305000
    20.5500000      0.1247000
    20.6500000      0.1180000
    20.7500000      0.1110000
    20.8500000      0.1037000
    20.9500000      0.0970000
    21.0500000      0.0912000
    21.1500000      0.0844000
    21.2500000      0.0770000
    21.3500000      0.0682000
    21.4500000      0.0584000
    21.5500000      0.0485000
    21.6500000      0.0387000
    21.7500000      0.0286000
    21.8500000      0.0181000
    21.9500000      0.0071000
    22.0500000     -0.0046000
    22.1500000     -0.0163000
    22.2500000     -0.0280000
    22.3500000     -0.0406000
    22.4500000     -0.0539000
    22.5500000     -0.0671000
    22.6500000     -0.0800000
    22.7500000     -0.0904000
    22.8500000     -0.0982000
    22.9500000     -0.1029000
    23.0500000     -0.1046000
    23.1500000     -0.1044000
    23.2500000     -0.1023000
    23.3500000     -0.0984000
    23.4500000     -0.0927000
    23.5500000     -0.0890000
    23.6500000     -0.0872000
    23.7500000     -0.0880000
    23.8500000     -0.0913000
    23.9500000     -0.0973000
    24.0500000     -0.1060000
    24.1500000     -0.1164000
    24.2500000     -0.1286000
    24.3500000     -0.1413000
    24.4500000     -0.1545000
    24.5500000     -0.1666000
    24.6500000     -0.1775000
    24.7500000     -0.1871000
    24.8500000     -0.1954000
    24.9500000     -0.1995000
 &EndTable
 &EndPotential
 &Potential
 Name=D-MG
Type=NB
Min=     0.0000000
Max=    25.0000000
NPoints=250
 AtomTypes=D,MG
 &Table
     0.0500000  65249.8710938
     0.1500000  64997.9414062
     0.2500000  64746.0117188
     0.3500000  64494.0781250
     0.4500000  64242.1484375
     0.5500000  63990.2187500
     0.6500000  63738.2890625
     0.7500000  63486.3593750
     0.8500000  63234.4296875
     0.9500000  62982.5000000
     1.0500000  62730.5703125
     1.1500000  62478.6406250
     1.2500000  62226.7109375
     1.3500000  61974.7812500
     1.4500000  61722.8515625
     1.5500000  61470.9218750
     1.6500000  61218.9882812
     1.7500000  60967.0585938
     1.8500000  60715.1289062
     1.9500000  60463.1992187
     2.0500000  60211.2695312
     2.1500000  59959.3398438
     2.2500000  59707.4101562
     2.3500000  59455.4804688
     2.4500000  59203.5507812
     2.5500000  58951.6210938
     2.6500000  58699.6914062
     2.7500000  58447.7617188
     2.8500000  58195.8281250
     2.9500000  57943.8984375
     3.0500000  57691.9687500
     3.1500000  57440.0390625
     3.2500000  57188.1093750
     3.3500000  56936.1796875
     3.4500000  56684.2500000
     3.5500000  56432.3203125
     3.6500000  56180.3906250
     3.7500000  55928.4609375
     3.8500000  55676.5312500
     3.9500000  55424.6015625
     4.0500000  55172.6718750
     4.1500000  54920.7382812
     4.2500000  54668.8085938
     4.3500000  54416.8789062
     4.4500000  54164.9492188
     4.5500000  53913.0195312
     4.6500000  53661.0898438
     4.7500000  53409.1601562
     4.8500000     20.9116001
     4.9500000     17.1483994
     5.0500000      9.6220999
     5.1500000      5.1044002
     5.2500000      3.5953000
     5.3500000      2.3991001
     5.4500000      1.5158000
     5.5500000      0.9334000
     5.6500000      0.6521000
     5.7500000      0.5129000
     5.8500000      0.5156000
     5.9500000      0.4784000
     6.0500000      0.4013000
     6.1500000      0.2463000
     6.2500000      0.0132000
     6.3500000     -0.1514000
     6.4500000     -0.2476000
     6.5500000     -0.2447000
     6.6500000     -0.1426000
     6.7500000     -0.0322000
     6.8500000      0.0865000
     6.9500000      0.1279000
     7.0500000      0.0919000
     7.1500000      0.0313000
     7.2500000     -0.0539000
     7.3500000     -0.1361000
     7.4500000     -0.2152000
     7.5500000     -0.3107000
     7.6500000     -0.4226000
     7.7500000     -0.5449000
     7.8500000     -0.6776000
     7.9500000     -0.7885000
     8.0500000     -0.8776000
     8.1500000     -0.9375000
     8.2500000     -0.9683000
     8.3500000     -0.9709000
     8.4500000     -0.9453000
     8.5500000     -0.9196000
     8.6500000     -0.8937000
     8.7500000     -0.9270000
     8.8500000     -1.0195000
     8.9500000     -1.1607000
     9.0500000     -1.3509001
     9.1500000     -1.5293000
     9.2500000     -1.6960000
     9.3500000     -1.8173000
     9.4500000     -1.8930000
     9.5500000     -1.9233000
     9.6500000     -1.9080000
     9.7500000     -1.8648000
     9.8500000     -1.7937000
     9.9500000     -1.7094001
    10.0500000     -1.6120000
    10.1500000     -1.5105000
    10.2500000     -1.4048001
    10.3500000     -1.2996000
    10.4500000     -1.1948000
    10.5500000     -1.0958000
    10.6500000     -1.0027000
    10.7500000     -0.9239000
    10.8500000     -0.8595000
    10.9500000     -0.8120000
    11.0500000     -0.7815000
    11.1500000     -0.7646000
    11.2500000     -0.7616000
    11.3500000     -0.7630000
    11.4500000     -0.7692000
    11.5500000     -0.7756000
    11.6500000     -0.7824000
    11.7500000     -0.7832000
    11.8500000     -0.7782000
    11.9500000     -0.7677000
    12.0500000     -0.7517000
    12.1500000     -0.7331000
    12.2500000     -0.7117000
    12.3500000     -0.6907000
    12.4500000     -0.6701000
    12.5500000     -0.6501000
    12.6500000     -0.6307000
    12.7500000     -0.6107000
    12.8500000     -0.5903000
    12.9500000     -0.5683000
    13.0500000     -0.5450000
    13.1500000     -0.5186000
    13.2500000     -0.4891000
    13.3500000     -0.4600000
    13.4500000     -0.4314000
    13.5500000     -0.4037000
    13.6500000     -0.3772000
    13.7500000     -0.3542000
    13.8500000     -0.3349000
    13.9500000     -0.3184000
    14.0500000     -0.3047000
    14.1500000     -0.2974000
    14.2500000     -0.2965000
    14.3500000     -0.2968000
    14.4500000     -0.2983000
    14.5500000     -0.3037000
    14.6500000     -0.3130000
    14.7500000     -0.3228000
    14.8500000     -0.3330000
    14.9500000     -0.3471000
    15.0500000     -0.3653000
    15.1500000     -0.3786000
    15.2500000     -0.3871000
    15.3500000     -0.3951000
    15.4500000     -0.4024000
    15.5500000     -0.4016000
    15.6500000     -0.3927000
    15.7500000     -0.3790000
    15.8500000     -0.3603000
    15.9500000     -0.3370000
    16.0500000     -0.3089000
    16.1500000     -0.2841000
    16.2500000     -0.2628000
    16.3500000     -0.2443000
    16.4500000     -0.2287000
    16.5500000     -0.2186000
    16.6500000     -0.2142000
    16.7500000     -0.2169000
    16.8500000     -0.2270000
    16.9500000     -0.2412000
    17.0500000     -0.2595000
    17.1500000     -0.2789000
    17.2500000     -0.2994000
    17.3500000     -0.3180000
    17.4500000     -0.3347000
    17.5500000     -0.3507000
    17.6500000     -0.3658000
    17.7500000     -0.3798000
    17.8500000     -0.3927000
    17.9500000     -0.4043000
    18.0500000     -0.4148000
    18.1500000     -0.4233000
    18.2500000     -0.4298000
    18.3500000     -0.4312000
    18.4500000     -0.4273000
    18.5500000     -0.4197000
    18.6500000     -0.4082000
    18.7500000     -0.3916000
    18.8500000     -0.3697000
    18.9500000     -0.3460000
    19.0500000     -0.3203000
    19.1500000     -0.2930000
    19.2500000     -0.2640000
    19.3500000     -0.2422000
    19.4500000     -0.2275000
    19.5500000     -0.2152000
    19.6500000     -0.2052000
    19.7500000     -0.2017000
    19.8500000     -0.2046000
    19.9500000     -0.2098000
    20.0500000     -0.2172000
    20.1500000     -0.2263000
    20.2500000     -0.2372000
    20.3500000     -0.2473000
    20.4500000     -0.2566000
    20.5500000     -0.2654000
    20.6500000     -0.2737000
    20.7500000     -0.2827000
    20.8500000     -0.2923000
    20.9500000     -0.2984000
    21.0500000     -0.3008000
    21.1500000     -0.3037000
    21.2500000     -0.3071000
    21.3500000     -0.3051000
    21.4500000     -0.2978000
    21.5500000     -0.2893000
    21.6500000     -0.2799000
    21.7500000     -0.2680000
    21.8500000     -0.2539000
    21.9500000     -0.2430000
    22.0500000     -0.2352000
    22.1500000     -0.2285000
    22.2500000     -0.2228000
    22.3500000     -0.2199000
    22.4500000     -0.2199000
    22.5500000     -0.2217000
    22.6500000     -0.2252000
    22.7500000     -0.2275000
    22.8500000     -0.2286000
    22.9500000     -0.2300000
    23.0500000     -0.2318000
    23.1500000     -0.2314000
    23.2500000     -0.2289000
    23.3500000     -0.2259000
    23.4500000     -0.2224000
    23.5500000     -0.2141000
    23.6500000     -0.2009000
    23.7500000     -0.1862000
    23.8500000     -0.1700000
    23.9500000     -0.1535000
    24.0500000     -0.1366000
    24.1500000     -0.1213000
    24.2500000     -0.1075000
    24.3500000     -0.0941000
    24.4500000     -0.0812000
    24.5500000     -0.0698000
    24.6500000     -0.0601000
    24.7500000     -0.0525000
    24.8500000     -0.0470000
    24.9500000     -0.0443000
 &EndTable
 &EndPotential
 &Potential
 Name=D-K
Type=NB
Min=     0.0000000
Max=    25.0000000
NPoints=250
 AtomTypes=D,K
 &Table
     0.0500000  65249.8710938
     0.1500000  64997.9414062
     0.2500000  64746.0117188
     0.3500000  64494.0781250
     0.4500000  64242.1484375
     0.5500000  63990.2187500
     0.6500000  63738.2890625
     0.7500000  63486.3593750
     0.8500000  63234.4296875
     0.9500000  62982.5000000
     1.0500000  62730.5703125
     1.1500000  62478.6406250
     1.2500000  62226.7109375
     1.3500000  61974.7812500
     1.4500000  61722.8515625
     1.5500000  61470.9218750
     1.6500000  61218.9882812
     1.7500000  60967.0585938
     1.8500000  60715.1289062
     1.9500000  60463.1992187
     2.0500000  60211.2695312
     2.1500000  59959.3398438
     2.2500000  59707.4101562
     2.3500000  59455.4804688
     2.4500000  59203.5507812
     2.5500000  58951.6210938
     2.6500000  58699.6914062
     2.7500000  58447.7617188
     2.8500000  58195.8281250
     2.9500000  57943.8984375
     3.0500000     28.1182995
     3.1500000     24.8010006
     3.2500000     18.1665001
     3.3500000     13.5783005
     3.4500000     11.0363998
     3.5500000      9.0576000
     3.6500000      7.6420999
     3.7500000      6.5149999
     3.8500000      5.6763000
     3.9500000      4.9369998
     4.0500000      4.2969999
     4.1500000      3.6568999
     4.2500000      3.0167999
     4.3500000      2.3922999
     4.4500000      1.7831000
     4.5500000      1.2622000
     4.6500000      0.8294000
     4.7500000      0.4857000
     4.8500000      0.2310000
     4.9500000     -0.0092000
     5.0500000     -0.2347000
     5.1500000     -0.4985000
     5.2500000     -0.8006000
     5.3500000     -1.0947000
     5.4500000     -1.3809000
     5.5500000     -1.6124001
     5.6500000     -1.7894000
     5.7500000     -1.9315000
     5.8500000     -2.0390000
     5.9500000     -2.1322999
     6.0500000     -2.2112999
     6.1500000     -2.2581000
     6.2500000     -2.2728000
     6.3500000     -2.2388999
     6.4500000     -2.1566000
     6.5500000     -2.0337999
     6.6500000     -1.8706000
     6.7500000     -1.6881000
     6.8500000     -1.4862000
     6.9500000     -1.2974000
     7.0500000     -1.1217000
     7.1500000     -0.9941000
     7.2500000     -0.9146000
     7.3500000     -0.8896000
     7.4500000     -0.9192000
     7.5500000     -0.9758000
     7.6500000     -1.0596000
     7.7500000     -1.1372000
     7.8500000     -1.2086999
     7.9500000     -1.2521000
     8.0500000     -1.2674000
     8.1500000     -1.2471000
     8.2500000     -1.1912000
     8.3500000     -1.1095001
     8.4500000     -1.0021000
     8.5500000     -0.8894000
     8.6500000     -0.7717000
     8.7500000     -0.6632000
     8.8500000     -0.5641000
     8.9500000     -0.4811000
     9.0500000     -0.4139000
     9.1500000     -0.3615000
     9.2500000     -0.3236000
     9.3500000     -0.2991000
     9.4500000     -0.2881000
     9.5500000     -0.2844000
     9.6500000     -0.2881000
     9.7500000     -0.2958000
     9.8500000     -0.3075000
     9.9500000     -0.3193000
    10.0500000     -0.3315000
    10.1500000     -0.3425000
    10.2500000     -0.3523000
    10.3500000     -0.3625000
    10.4500000     -0.3728000
    10.5500000     -0.3884000
    10.6500000     -0.4093000
    10.7500000     -0.4332000
    10.8500000     -0.4601000
    10.9500000     -0.4850000
    11.0500000     -0.5077000
    11.1500000     -0.5275000
    11.2500000     -0.5444000
    11.3500000     -0.5554000
    11.4500000     -0.5605000
    11.5500000     -0.5607000
    11.6500000     -0.5558000
    11.7500000     -0.5478000
    11.8500000     -0.5367000
    11.9500000     -0.5265000
    12.0500000     -0.5172000
    12.1500000     -0.5119000
    12.2500000     -0.5105000
    12.3500000     -0.5117000
    12.4500000     -0.5156000
    12.5500000     -0.5210000
    12.6500000     -0.5282000
    12.7500000     -0.5356000
    12.8500000     -0.5434000
    12.9500000     -0.5532000
    13.0500000     -0.5649000
    13.1500000     -0.5807000
    13.2500000     -0.6005000
    13.3500000     -0.6223000
    13.4500000     -0.6462000
    13.5500000     -0.6682000
    13.6500000     -0.6885000
    13.7500000     -0.7032000
    13.8500000     -0.7123000
    13.9500000     -0.7139000
    14.0500000     -0.7078000
    14.1500000     -0.6949000
    14.2500000     -0.6752000
    14.3500000     -0.6522000
    14.4500000     -0.6261000
    14.5500000     -0.5979000
    14.6500000     -0.5678000
    14.7500000     -0.5414000
    14.8500000     -0.5189000
    14.9500000     -0.5009000
    15.0500000     -0.4874000
    15.1500000     -0.4778000
    15.2500000     -0.4721000
    15.3500000     -0.4682000
    15.4500000     -0.4660000
    15.5500000     -0.4640000
    15.6500000     -0.4618000
    15.7500000     -0.4601000
    15.8500000     -0.4586000
    15.9500000     -0.4557000
    16.0500000     -0.4514000
    16.1500000     -0.4454000
    16.2500000     -0.4377000
    16.3500000     -0.4282000
    16.4500000     -0.4170000
    16.5500000     -0.4065000
    16.6500000     -0.3970000
    16.7500000     -0.3874000
    16.8500000     -0.3775000
    16.9500000     -0.3673000
    17.0500000     -0.3568000
    17.1500000     -0.3461000
    17.2500000     -0.3355000
    17.3500000     -0.3271000
    17.4500000     -0.3211000
    17.5500000     -0.3163000
    17.6500000     -0.3128000
    17.7500000     -0.3116000
    17.8500000     -0.3125000
    17.9500000     -0.3140000
    18.0500000     -0.3159000
    18.1500000     -0.3169000
    18.2500000     -0.3168000
    18.3500000     -0.3154000
    18.4500000     -0.3126000
    18.5500000     -0.3090000
    18.6500000     -0.3045000
    18.7500000     -0.2989000
    18.8500000     -0.2922000
    18.9500000     -0.2857000
    19.0500000     -0.2794000
    19.1500000     -0.2753000
    19.2500000     -0.2732000
    19.3500000     -0.2729000
    19.4500000     -0.2744000
    19.5500000     -0.2769000
    19.6500000     -0.2805000
    19.7500000     -0.2842000
    19.8500000     -0.2881000
    19.9500000     -0.2910000
    20.0500000     -0.2929000
    20.1500000     -0.2948000
    20.2500000     -0.2966000
    20.3500000     -0.2970000
    20.4500000     -0.2958000
    20.5500000     -0.2945000
    20.6500000     -0.2929000
    20.7500000     -0.2911000
    20.8500000     -0.2890000
    20.9500000     -0.2885000
    21.0500000     -0.2894000
    21.1500000     -0.2905000
    21.2500000     -0.2918000
    21.3500000     -0.2939000
    21.4500000     -0.2970000
    21.5500000     -0.2990000
    21.6500000     -0.3001000
    21.7500000     -0.3007000
    21.8500000     -0.3010000
    21.9500000     -0.2995000
    22.0500000     -0.2964000
    22.1500000     -0.2926000
    22.2500000     -0.2881000
    22.3500000     -0.2817000
    22.4500000     -0.2734000
    22.5500000     -0.2654000
    22.6500000     -0.2577000
    22.7500000     -0.2487000
    22.8500000     -0.2383000
    22.9500000     -0.2287000
    23.0500000     -0.2200000
    23.1500000     -0.2107000
    23.2500000     -0.2008000
    23.3500000     -0.1917000
    23.4500000     -0.1835000
    23.5500000     -0.1762000
    23.6500000     -0.1698000
    23.7500000     -0.1633000
    23.8500000     -0.1568000
    23.9500000     -0.1508000
    24.0500000     -0.1452000
    24.1500000     -0.1395000
    24.2500000     -0.1336000
    24.3500000     -0.1292000
    24.4500000     -0.1261000
    24.5500000     -0.1224000
    24.6500000     -0.1180000
    24.7500000     -0.1131000
    24.8500000     -0.1076000
    24.9500000     -0.1049000
 &EndTable
 &EndPotential
 &Potential
 Name=D-NA
Type=NB
Min=     0.0000000
Max=    25.0000000
NPoints=250
 AtomTypes=D,NA
 &Table
     0.0500000  65249.8710938
     0.1500000  64997.9414062
     0.2500000  64746.0117188
     0.3500000  64494.0781250
     0.4500000  64242.1484375
     0.5500000  63990.2187500
     0.6500000  63738.2890625
     0.7500000  63486.3593750
     0.8500000  63234.4296875
     0.9500000  62982.5000000
     1.0500000  62730.5703125
     1.1500000  62478.6406250
     1.2500000  62226.7109375
     1.3500000  61974.7812500
     1.4500000  61722.8515625
     1.5500000  61470.9218750
     1.6500000  61218.9882812
     1.7500000  60967.0585938
     1.8500000  60715.1289062
     1.9500000  60463.1992187
     2.0500000  60211.2695312
     2.1500000  59959.3398438
     2.2500000  59707.4101562
     2.3500000  59455.4804688
     2.4500000  59203.5507812
     2.5500000  58951.6210938
     2.6500000  58699.6914062
     2.7500000  58447.7617188
     2.8500000     20.0632000
     2.9500000     18.4074993
     3.0500000     15.0959997
     3.1500000     12.8674002
     3.2500000     11.7219000
     3.3500000     10.9927998
     3.4500000     10.6803999
     3.5500000     10.4604998
     3.6500000     10.3332996
     3.7500000      9.9439001
     3.8500000      9.2923002
     3.9500000      8.6143999
     4.0500000      7.9103999
     4.1500000      7.3056002
     4.2500000      6.8003001
     4.3500000      6.3382001
     4.4500000      5.9191999
     4.5500000      5.5254002
     4.6500000      5.1568999
     4.7500000      4.7044001
     4.8500000      4.1677999
     4.9500000      3.3759999
     5.0500000      2.3290999
     5.1500000      1.2643000
     5.2500000      0.1816000
     5.3500000     -0.7206000
     5.4500000     -1.4423000
     5.5500000     -1.9675000
     5.6500000     -2.2962999
     5.7500000     -2.4647000
     5.8500000     -2.4727001
     5.9500000     -2.3820000
     6.0500000     -2.1926999
     6.1500000     -1.9826000
     6.2500000     -1.7517000
     6.3500000     -1.5329000
     6.4500000     -1.3262000
     6.5500000     -1.1377000
     6.6500000     -0.9674000
     6.7500000     -0.8550000
     6.8500000     -0.8005000
     6.9500000     -0.8324000
     7.0500000     -0.9505000
     7.1500000     -1.1153001
     7.2500000     -1.3268000
     7.3500000     -1.5030000
     7.4500000     -1.6439000
     7.5500000     -1.7062000
     7.6500000     -1.6900001
     7.7500000     -1.5946000
     7.8500000     -1.4198999
     7.9500000     -1.2081000
     8.0500000     -0.9592000
     8.1500000     -0.7499000
     8.2500000     -0.5801000
     8.3500000     -0.4853000
     8.4500000     -0.4656000
     8.5500000     -0.4790000
     8.6500000     -0.5253000
     8.7500000     -0.5575000
     8.8500000     -0.5754000
     8.9500000     -0.5690000
     9.0500000     -0.5385000
     9.1500000     -0.4956000
     9.2500000     -0.4401000
     9.3500000     -0.3993000
     9.4500000     -0.3730000
     9.5500000     -0.3712000
     9.6500000     -0.3937000
     9.7500000     -0.4348000
     9.8500000     -0.4946000
     9.9500000     -0.5583000
    10.0500000     -0.6260000
    10.1500000     -0.6847000
    10.2500000     -0.7343000
    10.3500000     -0.7674000
    10.4500000     -0.7837000
    10.5500000     -0.7830000
    10.6500000     -0.7654000
    10.7500000     -0.7332000
    10.8500000     -0.6864000
    10.9500000     -0.6378000
    11.0500000     -0.5874000
    11.1500000     -0.5464000
    11.2500000     -0.5149000
    11.3500000     -0.5012000
    11.4500000     -0.5052000
    11.5500000     -0.5209000
    11.6500000     -0.5482000
    11.7500000     -0.5740000
    11.8500000     -0.5984000
    11.9500000     -0.6109000
    12.0500000     -0.6116000
    12.1500000     -0.6008000
    12.2500000     -0.5786000
    12.3500000     -0.5551000
    12.4500000     -0.5304000
    12.5500000     -0.5151000
    12.6500000     -0.5090000
    12.7500000     -0.5184000
    12.8500000     -0.5431000
    12.9500000     -0.5772000
    13.0500000     -0.6208000
    13.1500000     -0.6648000
    13.2500000     -0.7091000
    13.3500000     -0.7423000
    13.4500000     -0.7644000
    13.5500000     -0.7690000
    13.6500000     -0.7563000
    13.7500000     -0.7282000
    13.8500000     -0.6849000
    13.9500000     -0.6325000
    14.0500000     -0.5710000
    14.1500000     -0.5092000
    14.2500000     -0.4472000
    14.3500000     -0.3928000
    14.4500000     -0.3461000
    14.5500000     -0.3126000
    14.6500000     -0.2924000
    14.7500000     -0.2838000
    14.8500000     -0.2867000
    14.9500000     -0.2977000
    15.0500000     -0.3168000
    15.1500000     -0.3364000
    15.2500000     -0.3566000
    15.3500000     -0.3721000
    15.4500000     -0.3830000
    15.5500000     -0.3888000
    15.6500000     -0.3896000
    15.7500000     -0.3867000
    15.8500000     -0.3802000
    15.9500000     -0.3723000
    16.0500000     -0.3630000
    16.1500000     -0.3566000
    16.2500000     -0.3530000
    16.3500000     -0.3506000
    16.4500000     -0.3493000
    16.5500000     -0.3488000
    16.6500000     -0.3490000
    16.7500000     -0.3480000
    16.8500000     -0.3459000
    16.9500000     -0.3426000
    17.0500000     -0.3381000
    17.1500000     -0.3334000
    17.2500000     -0.3288000
    17.3500000     -0.3264000
    17.4500000     -0.3263000
    17.5500000     -0.3302000
    17.6500000     -0.3379000
    17.7500000     -0.3490000
    17.8500000     -0.3633000
    17.9500000     -0.3776000
    18.0500000     -0.3919000
    18.1500000     -0.4039000
    18.2500000     -0.4136000
    18.3500000     -0.4215000
    18.4500000     -0.4278000
    18.5500000     -0.4328000
    18.6500000     -0.4365000
    18.7500000     -0.4398000
    18.8500000     -0.4429000
    18.9500000     -0.4472000
    19.0500000     -0.4529000
    19.1500000     -0.4588000
    19.2500000     -0.4651000
    19.3500000     -0.4716000
    19.4500000     -0.4785000
    19.5500000     -0.4842000
    19.6500000     -0.4887000
    19.7500000     -0.4900000
    19.8500000     -0.4882000
    19.9500000     -0.4861000
    20.0500000     -0.4838000
    20.1500000     -0.4804000
    20.2500000     -0.4758000
    20.3500000     -0.4708000
    20.4500000     -0.4655000
    20.5500000     -0.4613000
    20.6500000     -0.4580000
    20.7500000     -0.4562000
    20.8500000     -0.4556000
    20.9500000     -0.4565000
    21.0500000     -0.4586000
    21.1500000     -0.4602000
    21.2500000     -0.4615000
    21.3500000     -0.4622000
    21.4500000     -0.4624000
    21.5500000     -0.4617000
    21.6500000     -0.4600000
    21.7500000     -0.4564000
    21.8500000     -0.4507000
    21.9500000     -0.4429000
    22.0500000     -0.4330000
    22.1500000     -0.4221000
    22.2500000     -0.4101000
    22.3500000     -0.3963000
    22.4500000     -0.3807000
    22.5500000     -0.3629000
    22.6500000     -0.3429000
    22.7500000     -0.3222000
    22.8500000     -0.3009000
    22.9500000     -0.2815000
    23.0500000     -0.2640000
    23.1500000     -0.2476000
    23.2500000     -0.2323000
    23.3500000     -0.2190000
    23.4500000     -0.2075000
    23.5500000     -0.1975000
    23.6500000     -0.1890000
    23.7500000     -0.1819000
    23.8500000     -0.1762000
    23.9500000     -0.1711000
    24.0500000     -0.1666000
    24.1500000     -0.1616000
    24.2500000     -0.1563000
    24.3500000     -0.1513000
    24.4500000     -0.1464000
    24.5500000     -0.1410000
    24.6500000     -0.1351000
    24.7500000     -0.1289000
    24.8500000     -0.1224000
    24.9500000     -0.1191000
 &EndTable
 &EndPotential
 &Potential
 Name=D-CL
Type=NB
Min=     0.0000000
Max=    25.0000000
NPoints=250
 AtomTypes=D,CL
 &Table
     0.0500000  65249.8710938
     0.1500000  64997.9414062
     0.2500000  64746.0117188
     0.3500000  64494.0781250
     0.4500000  64242.1484375
     0.5500000  63990.2187500
     0.6500000  63738.2890625
     0.7500000  63486.3593750
     0.8500000  63234.4296875
     0.9500000  62982.5000000
     1.0500000  62730.5703125
     1.1500000  62478.6406250
     1.2500000  62226.7109375
     1.3500000  61974.7812500
     1.4500000  61722.8515625
     1.5500000  61470.9218750
     1.6500000  61218.9882812
     1.7500000  60967.0585938
     1.8500000  60715.1289062
     1.9500000  60463.1992187
     2.0500000  60211.2695312
     2.1500000  59959.3398438
     2.2500000  59707.4101562
     2.3500000  59455.4804688
     2.4500000  59203.5507812
     2.5500000  58951.6210938
     2.6500000  58699.6914062
     2.7500000  58447.7617188
     2.8500000  58195.8281250
     2.9500000  57943.8984375
     3.0500000  57691.9687500
     3.1500000  57440.0390625
     3.2500000  57188.1093750
     3.3500000  56936.1796875
     3.4500000  56684.2500000
     3.5500000  56432.3203125
     3.6500000  56180.3906250
     3.7500000  55928.4609375
     3.8500000  55676.5312500
     3.9500000  55424.6015625
     4.0500000  55172.6718750
     4.1500000  54920.7382812
     4.2500000  54668.8085938
     4.3500000  54416.8789062
     4.4500000  54164.9492188
     4.5500000  53913.0195312
     4.6500000  53661.0898438
     4.7500000  53409.1601562
     4.8500000  53157.2304688
     4.9500000  52905.3007812
     5.0500000  52653.3710938
     5.1500000  52401.4414062
     5.2500000  52149.5117188
     5.3500000  51897.5781250
     5.4500000     13.9933996
     5.5500000     13.2164001
     5.6500000     11.6623001
     5.7500000     10.2355003
     5.8500000      8.9357996
     5.9500000      8.0387001
     6.0500000      7.5440998
     6.1500000      7.0966001
     6.2500000      6.6961999
     6.3500000      6.3246999
     6.4500000      5.9821000
     6.5500000      5.6436000
     6.6500000      5.3092999
     6.7500000      4.9719000
     6.8500000      4.6314998
     6.9500000      4.3185000
     7.0500000      4.0328002
     7.1500000      3.7983000
     7.2500000      3.6150000
     7.3500000      3.4793999
     7.4500000      3.3915999
     7.5500000      3.3097000
     7.6500000      3.2335999
     7.7500000      3.1561999
     7.8500000      3.0773001
     7.9500000      2.9676001
     8.0500000      2.8268001
     8.1500000      2.7021000
     8.2500000      2.5934999
     8.3500000      2.4807000
     8.4500000      2.3638999
     8.5500000      2.2732000
     8.6500000      2.2086999
     8.7500000      2.1614001
     8.8500000      2.1315000
     8.9500000      2.1185999
     9.0500000      2.1226001
     9.1500000      2.1113999
     9.2500000      2.0846000
     9.3500000      2.0508001
     9.4500000      2.0098000
     9.5500000      1.9672000
     9.6500000      1.9230000
     9.7500000      1.8709000
     9.8500000      1.8110000
     9.9500000      1.7539001
    10.0500000      1.6995000
    10.1500000      1.6502000
    10.2500000      1.6059999
    10.3500000      1.5750000
    10.4500000      1.5576000
    10.5500000      1.5351000
    10.6500000      1.5077000
    10.7500000      1.4936000
    10.8500000      1.4926000
    10.9500000      1.4918000
    11.0500000      1.4912000
    11.1500000      1.4924001
    11.2500000      1.4958000
    11.3500000      1.5024000
    11.4500000      1.5123000
    11.5500000      1.5102000
    11.6500000      1.4963000
    11.7500000      1.4850000
    11.8500000      1.4761000
    11.9500000      1.4627000
    12.0500000      1.4447000
    12.1500000      1.4290000
    12.2500000      1.4155000
    12.3500000      1.4033000
    12.4500000      1.3922000
    12.5500000      1.3845000
    12.6500000      1.3800000
    12.7500000      1.3724999
    12.8500000      1.3618000
    12.9500000      1.3491000
    13.0500000      1.3343000
    13.1500000      1.3176000
    13.2500000      1.2989000
    13.3500000      1.2817000
    13.4500000      1.2660000
    13.5500000      1.2436000
    13.6500000      1.2147000
    13.7500000      1.1884000
    13.8500000      1.1646000
    13.9500000      1.1397001
    14.0500000      1.1136000
    14.1500000      1.0937001
    14.2500000      1.0799000
    14.3500000      1.0649000
    14.4500000      1.0488000
    14.5500000      1.0359000
    14.6500000      1.0263000
    14.7500000      1.0151000
    14.8500000      1.0023000
    14.9500000      0.9917000
    15.0500000      0.9833000
    15.1500000      0.9704000
    15.2500000      0.9531000
    15.3500000      0.9390000
    15.4500000      0.9281000
    15.5500000      0.9193000
    15.6500000      0.9126000
    15.7500000      0.9062000
    15.8500000      0.9001000
    15.9500000      0.8944000
    16.0500000      0.8889000
    16.1500000      0.8835000
    16.2500000      0.8782000
    16.3500000      0.8721000
    16.4500000      0.8654000
    16.5500000      0.8558000
    16.6500000      0.8432000
    16.7500000      0.8288000
    16.8500000      0.8125000
    16.9500000      0.7961000
    17.0500000      0.7795000
    17.1500000      0.7622000
    17.2500000      0.7443000
    17.3500000      0.7276000
    17.4500000      0.7122000
    17.5500000      0.6968000
    17.6500000      0.6815000
    17.7500000      0.6681000
    17.8500000      0.6566000
    17.9500000      0.6447000
    18.0500000      0.6323000
    18.1500000      0.6208000
    18.2500000      0.6104000
    18.3500000      0.6000000
    18.4500000      0.5900000
    18.5500000      0.5820000
    18.6500000      0.5761000
    18.7500000      0.5674000
    18.8500000      0.5559000
    18.9500000      0.5440000
    19.0500000      0.5317000
    19.1500000      0.5202000
    19.2500000      0.5097000
    19.3500000      0.4990000
    19.4500000      0.4882000
    19.5500000      0.4760000
    19.6500000      0.4625000
    19.7500000      0.4501000
    19.8500000      0.4386000
    19.9500000      0.4260000
    20.0500000      0.4122000
    20.1500000      0.3997000
    20.2500000      0.3886000
    20.3500000      0.3775000
    20.4500000      0.3664000
    20.5500000      0.3555000
    20.6500000      0.3447000
    20.7500000      0.3349000
    20.8500000      0.3260000
    20.9500000      0.3169000
    21.0500000      0.3074000
    21.1500000      0.2983000
    21.2500000      0.2895000
    21.3500000      0.2811000
    21.4500000      0.2731000
    21.5500000      0.2648000
    21.6500000      0.2564000
    21.7500000      0.2487000
    21.8500000      0.2418000
    21.9500000      0.2342000
    22.0500000      0.2258000
    22.1500000      0.2184000
    22.2500000      0.2120000
    22.3500000      0.2053000
    22.4500000      0.1985000
    22.5500000      0.1923000
    22.6500000      0.1868000
    22.7500000      0.1820000
    22.8500000      0.1779000
    22.9500000      0.1733000
    23.0500000      0.1682000
    23.1500000      0.1631000
    23.2500000      0.1580000
    23.3500000      0.1523000
    23.4500000      0.1460000
    23.5500000      0.1410000
    23.6500000      0.1374000
    23.7500000      0.1331000
    23.8500000      0.1284000
    23.9500000      0.1232000
    24.0500000      0.1175000
    24.1500000      0.1133000
    24.2500000      0.1108000
    24.3500000      0.1073000
    24.4500000      0.1028000
    24.5500000      0.0989000
    24.6500000      0.0954000
    24.7500000      0.0926000
    24.8500000      0.0905000
    24.9500000      0.0895000
 &EndTable
 &EndPotential
 &Potential
 Name=P-P
Type=NB
Min=     0.0000000
Max=    25.0000000
NPoints=250
 AtomTypes=P,P
 &Table
     0.0500000  65249.8710938
     0.1500000  64997.9414062
     0.2500000  64746.0117188
     0.3500000  64494.0781250
     0.4500000  64242.1484375
     0.5500000  63990.2187500
     0.6500000  63738.2890625
     0.7500000  63486.3593750
     0.8500000  63234.4296875
     0.9500000  62982.5000000
     1.0500000  62730.5703125
     1.1500000  62478.6406250
     1.2500000  62226.7109375
     1.3500000  61974.7812500
     1.4500000  61722.8515625
     1.5500000  61470.9218750
     1.6500000  61218.9882812
     1.7500000  60967.0585938
     1.8500000  60715.1289062
     1.9500000  60463.1992187
     2.0500000  60211.2695312
     2.1500000  59959.3398438
     2.2500000  59707.4101562
     2.3500000  59455.4804688
     2.4500000  59203.5507812
     2.5500000  58951.6210938
     2.6500000  58699.6914062
     2.7500000  58447.7617188
     2.8500000  58195.8281250
     2.9500000  57943.8984375
     3.0500000  57691.9687500
     3.1500000  57440.0390625
     3.2500000  57188.1093750
     3.3500000  56936.1796875
     3.4500000  56684.2500000
     3.5500000  56432.3203125
     3.6500000  56180.3906250
     3.7500000  55928.4609375
     3.8500000  55676.5312500
     3.9500000  55424.6015625
     4.0500000      7.9447999
     4.1500000      6.9194002
     4.2500000      4.8687000
     4.3500000      3.4279001
     4.4500000      2.5971000
     4.5500000      2.0390999
     4.6500000      1.7537000
     4.7500000      1.4263000
     4.8500000      1.0567000
     4.9500000      0.5313000
     5.0500000     -0.1498000
     5.1500000     -0.7492000
     5.2500000     -1.2667000
     5.3500000     -1.6675000
     5.4500000     -1.9516000
     5.5500000     -2.1823001
     5.6500000     -2.3594999
     5.7500000     -2.5311999
     5.8500000     -2.6975000
     5.9500000     -2.8364999
     6.0500000     -2.9482000
     6.1500000     -2.9944000
     6.2500000     -2.9751000
     6.3500000     -2.9050000
     6.4500000     -2.7841001
     6.5500000     -2.6431000
     6.6500000     -2.4818001
     6.7500000     -2.3227000
     6.8500000     -2.1658001
     6.9500000     -2.0209999
     7.0500000     -1.8882999
     7.1500000     -1.7839000
     7.2500000     -1.7077000
     7.3500000     -1.6447999
     7.4500000     -1.5953000
     7.5500000     -1.5362000
     7.6500000     -1.4674000
     7.7500000     -1.3915000
     7.8500000     -1.3085001
     7.9500000     -1.2498000
     8.0500000     -1.2154000
     8.1500000     -1.2198000
     8.2500000     -1.2628000
     8.3500000     -1.3175000
     8.4500000     -1.3837000
     8.5500000     -1.4329000
     8.6500000     -1.4651000
     8.7500000     -1.4773000
     8.8500000     -1.4694000
     8.9500000     -1.4566000
     9.0500000     -1.4387000
     9.1500000     -1.4086000
     9.2500000     -1.3661000
     9.3500000     -1.3004000
     9.4500000     -1.2113000
     9.5500000     -1.1102999
     9.6500000     -0.9974000
     9.7500000     -0.8944000
     9.8500000     -0.8011000
     9.9500000     -0.7245000
    10.0500000     -0.6646000
    10.1500000     -0.6146000
    10.2500000     -0.5746000
    10.3500000     -0.5490000
    10.4500000     -0.5378000
    10.5500000     -0.5364000
    10.6500000     -0.5447000
    10.7500000     -0.5512000
    10.8500000     -0.5558000
    10.9500000     -0.5517000
    11.0500000     -0.5389000
    11.1500000     -0.5180000
    11.2500000     -0.4891000
    11.3500000     -0.4550000
    11.4500000     -0.4160000
    11.5500000     -0.3730000
    11.6500000     -0.3263000
    11.7500000     -0.2801000
    11.8500000     -0.2344000
    11.9500000     -0.1938000
    12.0500000     -0.1582000
    12.1500000     -0.1317000
    12.2500000     -0.1140000
    12.3500000     -0.1043000
    12.4500000     -0.1028000
    12.5500000     -0.1037000
    12.6500000     -0.1069000
    12.7500000     -0.1121000
    12.8500000     -0.1190000
    12.9500000     -0.1230000
    13.0500000     -0.1244000
    13.1500000     -0.1245000
    13.2500000     -0.1234000
    13.3500000     -0.1205000
    13.4500000     -0.1158000
    13.5500000     -0.1101000
    13.6500000     -0.1034000
    13.7500000     -0.0977000
    13.8500000     -0.0928000
    13.9500000     -0.0919000
    14.0500000     -0.0950000
    14.1500000     -0.0978000
    14.2500000     -0.1003000
    14.3500000     -0.1049000
    14.4500000     -0.1116000
    14.5500000     -0.1174000
    14.6500000     -0.1224000
    14.7500000     -0.1265000
    14.8500000     -0.1298000
    14.9500000     -0.1313000
    15.0500000     -0.1311000
    15.1500000     -0.1302000
    15.2500000     -0.1286000
    15.3500000     -0.1244000
    15.4500000     -0.1178000
    15.5500000     -0.1088000
    15.6500000     -0.0976000
    15.7500000     -0.0851000
    15.8500000     -0.0712000
    15.9500000     -0.0604000
    16.0500000     -0.0526000
    16.1500000     -0.0507000
    16.2500000     -0.0546000
    16.3500000     -0.0622000
    16.4500000     -0.0732000
    16.5500000     -0.0859000
    16.6500000     -0.1000000
    16.7500000     -0.1116000
    16.8500000     -0.1208000
    16.9500000     -0.1290000
    17.0500000     -0.1363000
    17.1500000     -0.1421000
    17.2500000     -0.1463000
    17.3500000     -0.1498000
    17.4500000     -0.1525000
    17.5500000     -0.1535000
    17.6500000     -0.1530000
    17.7500000     -0.1512000
    17.8500000     -0.1483000
    17.9500000     -0.1451000
    18.0500000     -0.1415000
    18.1500000     -0.1398000
    18.2500000     -0.1401000
    18.3500000     -0.1425000
    18.4500000     -0.1469000
    18.5500000     -0.1540000
    18.6500000     -0.1636000
    18.7500000     -0.1760000
    18.8500000     -0.1913000
    18.9500000     -0.2070000
    19.0500000     -0.2232000
    19.1500000     -0.2393000
    19.2500000     -0.2552000
    19.3500000     -0.2699000
    19.4500000     -0.2832000
    19.5500000     -0.2958000
    19.6500000     -0.3077000
    19.7500000     -0.3192000
    19.8500000     -0.3304000
    19.9500000     -0.3419000
    20.0500000     -0.3536000
    20.1500000     -0.3658000
    20.2500000     -0.3784000
    20.3500000     -0.3909000
    20.4500000     -0.4034000
    20.5500000     -0.4155000
    20.6500000     -0.4274000
    20.7500000     -0.4389000
    20.8500000     -0.4502000
    20.9500000     -0.4607000
    21.0500000     -0.4704000
    21.1500000     -0.4796000
    21.2500000     -0.4885000
    21.3500000     -0.4978000
    21.4500000     -0.5076000
    21.5500000     -0.5165000
    21.6500000     -0.5244000
    21.7500000     -0.5319000
    21.8500000     -0.5388000
    21.9500000     -0.5442000
    22.0500000     -0.5478000
    22.1500000     -0.5510000
    22.2500000     -0.5536000
    22.3500000     -0.5545000
    22.4500000     -0.5536000
    22.5500000     -0.5528000
    22.6500000     -0.5518000
    22.7500000     -0.5502000
    22.8500000     -0.5477000
    22.9500000     -0.5450000
    23.0500000     -0.5420000
    23.1500000     -0.5381000
    23.2500000     -0.5333000
    23.3500000     -0.5267000
    23.4500000     -0.5184000
    23.5500000     -0.5087000
    23.6500000     -0.4974000
    23.7500000     -0.4850000
    23.8500000     -0.4714000
    23.9500000     -0.4578000
    24.0500000     -0.4442000
    24.1500000     -0.4308000
    24.2500000     -0.4177000
    24.3500000     -0.4057000
    24.4500000     -0.3948000
    24.5500000     -0.3842000
    24.6500000     -0.3741000
    24.7500000     -0.3641000
    24.8500000     -0.3541000
    24.9500000     -0.3491000
 &EndTable
 &EndPotential
 &Potential
 Name=P-CPOL
Type=NB
Min=     0.0000000
Max=    25.0000000
NPoints=250
 AtomTypes=P,CPOL
 &Table
     0.0500000   2479.0000000
     0.1500000   2421.7922363
     0.2500000   2364.5847168
     0.3500000   2307.3769531
     0.4500000   2250.1691895
     0.5500000   2192.9614258
     0.6500000   2135.7539062
     0.7500000   2078.5461426
     0.8500000   2021.3385010
     0.9500000   1964.1308594
     1.0500000   1906.9230957
     1.1500000   1849.7154541
     1.2500000   1792.5076904
     1.3500000   1735.3000488
     1.4500000   1678.0922852
     1.5500000   1620.8846436
     1.6500000   1563.6768799
     1.7500000   1506.4692383
     1.8500000   1449.2614746
     1.9500000   1392.0538330
     2.0500000   1334.8461914
     2.1500000   1277.6385498
     2.2500000   1220.4307861
     2.3500000   1163.2231445
     2.4500000   1106.0153809
     2.5500000   1048.8077393
     2.6500000    991.5999756
     2.7500000    934.3922729
     2.8500000    877.1845703
     2.9500000    819.9769287
     3.0500000    762.7692261
     3.1500000    705.5615234
     3.2500000    648.3538208
     3.3500000    591.1461792
     3.4500000    533.9384766
     3.5500000    476.7308044
     3.6500000    419.5231018
     3.7500000    362.3153992
     3.8500000    305.1076965
     3.9500000    247.8999939
     4.0500000    208.7440033
     4.1500000    135.2169037
     4.2500000     87.8124008
     4.3500000     57.0186996
     4.4500000     36.9016991
     4.5500000     23.7126007
     4.6500000     15.0560999
     4.7500000      9.3858004
     4.8500000      5.6936998
     4.9500000      3.3173001
     5.0500000      1.8178999
     5.1500000      0.9032000
     5.2500000      0.3773000
     5.3500000      0.1084000
     5.4500000      0.0075000
     5.5500000      0.0000000
     5.6500000      0.0000000
     5.7500000      0.0000000
     5.8500000      0.0000000
     5.9500000      0.0000000
     6.0500000      0.0000000
     6.1500000      0.0000000
     6.2500000      0.0000000
     6.3500000      0.0000000
     6.4500000      0.0000000
     6.5500000      0.0000000
     6.6500000      0.0000000
     6.7500000      0.0000000
     6.8500000      0.0000000
     6.9500000      0.0000000
     7.0500000      0.0000000
     7.1500000      0.0000000
     7.2500000      0.0000000
     7.3500000      0.0000000
     7.4500000      0.0000000
     7.5500000      0.0000000
     7.6500000      0.0000000
     7.7500000      0.0000000
     7.8500000      0.0000000
     7.9500000      0.0000000
     8.0500000      0.0000000
     8.1500000      0.0000000
     8.2500000      0.0000000
     8.3500000      0.0000000
     8.4500000      0.0000000
     8.5500000      0.0000000
     8.6500000      0.0000000
     8.7500000      0.0000000
     8.8500000      0.0000000
     8.9500000      0.0000000
     9.0500000      0.0000000
     9.1500000      0.0000000
     9.2500000      0.0000000
     9.3500000      0.0000000
     9.4500000      0.0000000
     9.5500000      0.0000000
     9.6500000      0.0000000
     9.7500000      0.0000000
     9.8500000      0.0000000
     9.9500000      0.0000000
    10.0500000      0.0000000
    10.1500000      0.0000000
    10.2500000      0.0000000
    10.3500000      0.0000000
    10.4500000      0.0000000
    10.5500000      0.0000000
    10.6500000      0.0000000
    10.7500000      0.0000000
    10.8500000      0.0000000
    10.9500000      0.0000000
    11.0500000      0.0000000
    11.1500000      0.0000000
    11.2500000      0.0000000
    11.3500000      0.0000000
    11.4500000      0.0000000
    11.5500000      0.0000000
    11.6500000      0.0000000
    11.7500000      0.0000000
    11.8500000      0.0000000
    11.9500000      0.0000000
    12.0500000      0.0000000
    12.1500000      0.0000000
    12.2500000      0.0000000
    12.3500000      0.0000000
    12.4500000      0.0000000
    12.5500000      0.0000000
    12.6500000      0.0000000
    12.7500000      0.0000000
    12.8500000      0.0000000
    12.9500000      0.0000000
    13.0500000      0.0000000
    13.1500000      0.0000000
    13.2500000      0.0000000
    13.3500000      0.0000000
    13.4500000      0.0000000
    13.5500000      0.0000000
    13.6500000      0.0000000
    13.7500000      0.0000000
    13.8500000      0.0000000
    13.9500000      0.0000000
    14.0500000      0.0000000
    14.1500000      0.0000000
    14.2500000      0.0000000
    14.3500000      0.0000000
    14.4500000      0.0000000
    14.5500000      0.0000000
    14.6500000      0.0000000
    14.7500000      0.0000000
    14.8500000      0.0000000
    14.9500000      0.0000000
    15.0500000      0.0000000
    15.1500000      0.0000000
    15.2500000      0.0000000
    15.3500000      0.0000000
    15.4500000      0.0000000
    15.5500000      0.0000000
    15.6500000      0.0000000
    15.7500000      0.0000000
    15.8500000      0.0000000
    15.9500000      0.0000000
    16.0500000      0.0000000
    16.1500000      0.0000000
    16.2500000      0.0000000
    16.3500000      0.0000000
    16.4500000      0.0000000
    16.5500000      0.0000000
    16.6500000      0.0000000
    16.7500000      0.0000000
    16.8500000      0.0000000
    16.9500000      0.0000000
    17.0500000      0.0000000
    17.1500000      0.0000000
    17.2500000      0.0000000
    17.3500000      0.0000000
    17.4500000      0.0000000
    17.5500000      0.0000000
    17.6500000      0.0000000
    17.7500000      0.0000000
    17.8500000      0.0000000
    17.9500000      0.0000000
    18.0500000      0.0000000
    18.1500000      0.0000000
    18.2500000      0.0000000
    18.3500000      0.0000000
    18.4500000      0.0000000
    18.5500000      0.0000000
    18.6500000      0.0000000
    18.7500000      0.0000000
    18.8500000      0.0000000
    18.9500000      0.0000000
    19.0500000      0.0000000
    19.1500000      0.0000000
    19.2500000      0.0000000
    19.3500000      0.0000000
    19.4500000      0.0000000
    19.5500000      0.0000000
    19.6500000      0.0000000
    19.7500000      0.0000000
    19.8500000      0.0000000
    19.9500000      0.0000000
    20.0500000      0.0000000
    20.1500000      0.0000000
    20.2500000      0.0000000
    20.3500000      0.0000000
    20.4500000      0.0000000
    20.5500000      0.0000000
    20.6500000      0.0000000
    20.7500000      0.0000000
    20.8500000      0.0000000
    20.9500000      0.0000000
    21.0500000      0.0000000
    21.1500000      0.0000000
    21.2500000      0.0000000
    21.3500000      0.0000000
    21.4500000      0.0000000
    21.5500000      0.0000000
    21.6500000      0.0000000
    21.7500000      0.0000000
    21.8500000      0.0000000
    21.9500000      0.0000000
    22.0500000      0.0000000
    22.1500000      0.0000000
    22.2500000      0.0000000
    22.3500000      0.0000000
    22.4500000      0.0000000
    22.5500000      0.0000000
    22.6500000      0.0000000
    22.7500000      0.0000000
    22.8500000      0.0000000
    22.9500000      0.0000000
    23.0500000      0.0000000
    23.1500000      0.0000000
    23.2500000      0.0000000
    23.3500000      0.0000000
    23.4500000      0.0000000
    23.5500000      0.0000000
    23.6500000      0.0000000
    23.7500000      0.0000000
    23.8500000      0.0000000
    23.9500000      0.0000000
    24.0500000      0.0000000
    24.1500000      0.0000000
    24.2500000      0.0000000
    24.3500000      0.0000000
    24.4500000      0.0000000
    24.5500000      0.0000000
    24.6500000      0.0000000
    24.7500000      0.0000000
    24.8500000      0.0000000
    24.9500000      0.0000000
 &EndTable
 &EndPotential
 &Potential
 Name=P-CNPL
Type=NB
Min=     0.0000000
Max=    25.0000000
NPoints=250
 AtomTypes=P,CNPL
 &Table
     0.0500000   2479.0000000
     0.1500000   2421.7922363
     0.2500000   2364.5847168
     0.3500000   2307.3769531
     0.4500000   2250.1691895
     0.5500000   2192.9614258
     0.6500000   2135.7539062
     0.7500000   2078.5461426
     0.8500000   2021.3385010
     0.9500000   1964.1308594
     1.0500000   1906.9230957
     1.1500000   1849.7154541
     1.2500000   1792.5076904
     1.3500000   1735.3000488
     1.4500000   1678.0922852
     1.5500000   1620.8846436
     1.6500000   1563.6768799
     1.7500000   1506.4692383
     1.8500000   1449.2614746
     1.9500000   1392.0538330
     2.0500000   1334.8461914
     2.1500000   1277.6385498
     2.2500000   1220.4307861
     2.3500000   1163.2231445
     2.4500000   1106.0153809
     2.5500000   1048.8077393
     2.6500000    991.5999756
     2.7500000    934.3922729
     2.8500000    877.1845703
     2.9500000    819.9769287
     3.0500000    762.7692261
     3.1500000    705.5615234
     3.2500000    648.3538208
     3.3500000    591.1461792
     3.4500000    533.9384766
     3.5500000    476.7308044
     3.6500000    419.5231018
     3.7500000    362.3153992
     3.8500000    305.1076965
     3.9500000    247.8999939
     4.0500000    208.7440033
     4.1500000    135.2169037
     4.2500000     87.8124008
     4.3500000     57.0186996
     4.4500000     36.9016991
     4.5500000     23.7126007
     4.6500000     15.0560999
     4.7500000      9.3858004
     4.8500000      5.6936998
     4.9500000      3.3173001
     5.0500000      1.8178999
     5.1500000      0.9032000
     5.2500000      0.3773000
     5.3500000      0.1084000
     5.4500000      0.0075000
     5.5500000      0.0000000
     5.6500000      0.0000000
     5.7500000      0.0000000
     5.8500000      0.0000000
     5.9500000      0.0000000
     6.0500000      0.0000000
     6.1500000      0.0000000
     6.2500000      0.0000000
     6.3500000      0.0000000
     6.4500000      0.0000000
     6.5500000      0.0000000
     6.6500000      0.0000000
     6.7500000      0.0000000
     6.8500000      0.0000000
     6.9500000      0.0000000
     7.0500000      0.0000000
     7.1500000      0.0000000
     7.2500000      0.0000000
     7.3500000      0.0000000
     7.4500000      0.0000000
     7.5500000      0.0000000
     7.6500000      0.0000000
     7.7500000      0.0000000
     7.8500000      0.0000000
     7.9500000      0.0000000
     8.0500000      0.0000000
     8.1500000      0.0000000
     8.2500000      0.0000000
     8.3500000      0.0000000
     8.4500000      0.0000000
     8.5500000      0.0000000
     8.6500000      0.0000000
     8.7500000      0.0000000
     8.8500000      0.0000000
     8.9500000      0.0000000
     9.0500000      0.0000000
     9.1500000      0.0000000
     9.2500000      0.0000000
     9.3500000      0.0000000
     9.4500000      0.0000000
     9.5500000      0.0000000
     9.6500000      0.0000000
     9.7500000      0.0000000
     9.8500000      0.0000000
     9.9500000      0.0000000
    10.0500000      0.0000000
    10.1500000      0.0000000
    10.2500000      0.0000000
    10.3500000      0.0000000
    10.4500000      0.0000000
    10.5500000      0.0000000
    10.6500000      0.0000000
    10.7500000      0.0000000
    10.8500000      0.0000000
    10.9500000      0.0000000
    11.0500000      0.0000000
    11.1500000      0.0000000
    11.2500000      0.0000000
    11.3500000      0.0000000
    11.4500000      0.0000000
    11.5500000      0.0000000
    11.6500000      0.0000000
    11.7500000      0.0000000
    11.8500000      0.0000000
    11.9500000      0.0000000
    12.0500000      0.0000000
    12.1500000      0.0000000
    12.2500000      0.0000000
    12.3500000      0.0000000
    12.4500000      0.0000000
    12.5500000      0.0000000
    12.6500000      0.0000000
    12.7500000      0.0000000
    12.8500000      0.0000000
    12.9500000      0.0000000
    13.0500000      0.0000000
    13.1500000      0.0000000
    13.2500000      0.0000000
    13.3500000      0.0000000
    13.4500000      0.0000000
    13.5500000      0.0000000
    13.6500000      0.0000000
    13.7500000      0.0000000
    13.8500000      0.0000000
    13.9500000      0.0000000
    14.0500000      0.0000000
    14.1500000      0.0000000
    14.2500000      0.0000000
    14.3500000      0.0000000
    14.4500000      0.0000000
    14.5500000      0.0000000
    14.6500000      0.0000000
    14.7500000      0.0000000
    14.8500000      0.0000000
    14.9500000      0.0000000
    15.0500000      0.0000000
    15.1500000      0.0000000
    15.2500000      0.0000000
    15.3500000      0.0000000
    15.4500000      0.0000000
    15.5500000      0.0000000
    15.6500000      0.0000000
    15.7500000      0.0000000
    15.8500000      0.0000000
    15.9500000      0.0000000
    16.0500000      0.0000000
    16.1500000      0.0000000
    16.2500000      0.0000000
    16.3500000      0.0000000
    16.4500000      0.0000000
    16.5500000      0.0000000
    16.6500000      0.0000000
    16.7500000      0.0000000
    16.8500000      0.0000000
    16.9500000      0.0000000
    17.0500000      0.0000000
    17.1500000      0.0000000
    17.2500000      0.0000000
    17.3500000      0.0000000
    17.4500000      0.0000000
    17.5500000      0.0000000
    17.6500000      0.0000000
    17.7500000      0.0000000
    17.8500000      0.0000000
    17.9500000      0.0000000
    18.0500000      0.0000000
    18.1500000      0.0000000
    18.2500000      0.0000000
    18.3500000      0.0000000
    18.4500000      0.0000000
    18.5500000      0.0000000
    18.6500000      0.0000000
    18.7500000      0.0000000
    18.8500000      0.0000000
    18.9500000      0.0000000
    19.0500000      0.0000000
    19.1500000      0.0000000
    19.2500000      0.0000000
    19.3500000      0.0000000
    19.4500000      0.0000000
    19.5500000      0.0000000
    19.6500000      0.0000000
    19.7500000      0.0000000
    19.8500000      0.0000000
    19.9500000      0.0000000
    20.0500000      0.0000000
    20.1500000      0.0000000
    20.2500000      0.0000000
    20.3500000      0.0000000
    20.4500000      0.0000000
    20.5500000      0.0000000
    20.6500000      0.0000000
    20.7500000      0.0000000
    20.8500000      0.0000000
    20.9500000      0.0000000
    21.0500000      0.0000000
    21.1500000      0.0000000
    21.2500000      0.0000000
    21.3500000      0.0000000
    21.4500000      0.0000000
    21.5500000      0.0000000
    21.6500000      0.0000000
    21.7500000      0.0000000
    21.8500000      0.0000000
    21.9500000      0.0000000
    22.0500000      0.0000000
    22.1500000      0.0000000
    22.2500000      0.0000000
    22.3500000      0.0000000
    22.4500000      0.0000000
    22.5500000      0.0000000
    22.6500000      0.0000000
    22.7500000      0.0000000
    22.8500000      0.0000000
    22.9500000      0.0000000
    23.0500000      0.0000000
    23.1500000      0.0000000
    23.2500000      0.0000000
    23.3500000      0.0000000
    23.4500000      0.0000000
    23.5500000      0.0000000
    23.6500000      0.0000000
    23.7500000      0.0000000
    23.8500000      0.0000000
    23.9500000      0.0000000
    24.0500000      0.0000000
    24.1500000      0.0000000
    24.2500000      0.0000000
    24.3500000      0.0000000
    24.4500000      0.0000000
    24.5500000      0.0000000
    24.6500000      0.0000000
    24.7500000      0.0000000
    24.8500000      0.0000000
    24.9500000      0.0000000
 &EndTable
 &EndPotential
 &Potential
 Name=P-CPOS
Type=NB
Min=     0.0000000
Max=    25.0000000
NPoints=250
 AtomTypes=P,CPOS
 &Table
     0.0500000   2479.0000000
     0.1500000   2429.4199219
     0.2500000   2379.8400879
     0.3500000   2330.2600098
     0.4500000   2280.6799316
     0.5500000   2231.1000977
     0.6500000   2181.5200195
     0.7500000   2131.9399414
     0.8500000   2082.3601074
     0.9500000   2032.7800293
     1.0500000   1983.1999512
     1.1500000   1933.6199951
     1.2500000   1884.0400391
     1.3500000   1834.4599609
     1.4500000   1784.8800049
     1.5500000   1735.3000488
     1.6500000   1685.7199707
     1.7500000   1636.1400146
     1.8500000   1586.5600586
     1.9500000   1536.9799805
     2.0500000   1487.4000244
     2.1500000   1437.8199463
     2.2500000   1388.2399902
     2.3500000   1338.6600342
     2.4500000   1289.0799561
     2.5500000   1239.5000000
     2.6500000   1189.9200439
     2.7500000   1140.3399658
     2.8500000   1090.7600098
     2.9500000   1041.1800537
     3.0500000    991.5999756
     3.1500000    942.0200195
     3.2500000    892.4400024
     3.3500000    842.8599854
     3.4500000    793.2800293
     3.5500000    743.7000122
     3.6500000    694.1199951
     3.7500000    644.5399780
     3.8500000    594.9600220
     3.9500000    545.3800049
     4.0500000    495.7999878
     4.1500000    446.2200012
     4.2500000    396.6400146
     4.3500000    347.0599976
     4.4500000    297.4800110
     4.5500000    247.8999939
     4.6500000    208.7440033
     4.7500000    135.2169037
     4.8500000     87.8124008
     4.9500000     57.0186996
     5.0500000     36.9016991
     5.1500000     23.7126007
     5.2500000     15.0560999
     5.3500000      9.3858004
     5.4500000      5.6936998
     5.5500000      3.3173001
     5.6500000      1.8178999
     5.7500000      0.9032000
     5.8500000      0.3773000
     5.9500000      0.1084000
     6.0500000      0.0075000
     6.1500000      0.0000000
     6.2500000      0.0000000
     6.3500000      0.0000000
     6.4500000      0.0000000
     6.5500000      0.0000000
     6.6500000      0.0000000
     6.7500000      0.0000000
     6.8500000      0.0000000
     6.9500000      0.0000000
     7.0500000      0.0000000
     7.1500000      0.0000000
     7.2500000      0.0000000
     7.3500000      0.0000000
     7.4500000      0.0000000
     7.5500000      0.0000000
     7.6500000      0.0000000
     7.7500000      0.0000000
     7.8500000      0.0000000
     7.9500000      0.0000000
     8.0500000      0.0000000
     8.1500000      0.0000000
     8.2500000      0.0000000
     8.3500000      0.0000000
     8.4500000      0.0000000
     8.5500000      0.0000000
     8.6500000      0.0000000
     8.7500000      0.0000000
     8.8500000      0.0000000
     8.9500000      0.0000000
     9.0500000      0.0000000
     9.1500000      0.0000000
     9.2500000      0.0000000
     9.3500000      0.0000000
     9.4500000      0.0000000
     9.5500000      0.0000000
     9.6500000      0.0000000
     9.7500000      0.0000000
     9.8500000      0.0000000
     9.9500000      0.0000000
    10.0500000      0.0000000
    10.1500000      0.0000000
    10.2500000      0.0000000
    10.3500000      0.0000000
    10.4500000      0.0000000
    10.5500000      0.0000000
    10.6500000      0.0000000
    10.7500000      0.0000000
    10.8500000      0.0000000
    10.9500000      0.0000000
    11.0500000      0.0000000
    11.1500000      0.0000000
    11.2500000      0.0000000
    11.3500000      0.0000000
    11.4500000      0.0000000
    11.5500000      0.0000000
    11.6500000      0.0000000
    11.7500000      0.0000000
    11.8500000      0.0000000
    11.9500000      0.0000000
    12.0500000      0.0000000
    12.1500000      0.0000000
    12.2500000      0.0000000
    12.3500000      0.0000000
    12.4500000      0.0000000
    12.5500000      0.0000000
    12.6500000      0.0000000
    12.7500000      0.0000000
    12.8500000      0.0000000
    12.9500000      0.0000000
    13.0500000      0.0000000
    13.1500000      0.0000000
    13.2500000      0.0000000
    13.3500000      0.0000000
    13.4500000      0.0000000
    13.5500000      0.0000000
    13.6500000      0.0000000
    13.7500000      0.0000000
    13.8500000      0.0000000
    13.9500000      0.0000000
    14.0500000      0.0000000
    14.1500000      0.0000000
    14.2500000      0.0000000
    14.3500000      0.0000000
    14.4500000      0.0000000
    14.5500000      0.0000000
    14.6500000      0.0000000
    14.7500000      0.0000000
    14.8500000      0.0000000
    14.9500000      0.0000000
    15.0500000      0.0000000
    15.1500000      0.0000000
    15.2500000      0.0000000
    15.3500000      0.0000000
    15.4500000      0.0000000
    15.5500000      0.0000000
    15.6500000      0.0000000
    15.7500000      0.0000000
    15.8500000      0.0000000
    15.9500000      0.0000000
    16.0500000      0.0000000
    16.1500000      0.0000000
    16.2500000      0.0000000
    16.3500000      0.0000000
    16.4500000      0.0000000
    16.5500000      0.0000000
    16.6500000      0.0000000
    16.7500000      0.0000000
    16.8500000      0.0000000
    16.9500000      0.0000000
    17.0500000      0.0000000
    17.1500000      0.0000000
    17.2500000      0.0000000
    17.3500000      0.0000000
    17.4500000      0.0000000
    17.5500000      0.0000000
    17.6500000      0.0000000
    17.7500000      0.0000000
    17.8500000      0.0000000
    17.9500000      0.0000000
    18.0500000      0.0000000
    18.1500000      0.0000000
    18.2500000      0.0000000
    18.3500000      0.0000000
    18.4500000      0.0000000
    18.5500000      0.0000000
    18.6500000      0.0000000
    18.7500000      0.0000000
    18.8500000      0.0000000
    18.9500000      0.0000000
    19.0500000      0.0000000
    19.1500000      0.0000000
    19.2500000      0.0000000
    19.3500000      0.0000000
    19.4500000      0.0000000
    19.5500000      0.0000000
    19.6500000      0.0000000
    19.7500000      0.0000000
    19.8500000      0.0000000
    19.9500000      0.0000000
    20.0500000      0.0000000
    20.1500000      0.0000000
    20.2500000      0.0000000
    20.3500000      0.0000000
    20.4500000      0.0000000
    20.5500000      0.0000000
    20.6500000      0.0000000
    20.7500000      0.0000000
    20.8500000      0.0000000
    20.9500000      0.0000000
    21.0500000      0.0000000
    21.1500000      0.0000000
    21.2500000      0.0000000
    21.3500000      0.0000000
    21.4500000      0.0000000
    21.5500000      0.0000000
    21.6500000      0.0000000
    21.7500000      0.0000000
    21.8500000      0.0000000
    21.9500000      0.0000000
    22.0500000      0.0000000
    22.1500000      0.0000000
    22.2500000      0.0000000
    22.3500000      0.0000000
    22.4500000      0.0000000
    22.5500000      0.0000000
    22.6500000      0.0000000
    22.7500000      0.0000000
    22.8500000      0.0000000
    22.9500000      0.0000000
    23.0500000      0.0000000
    23.1500000      0.0000000
    23.2500000      0.0000000
    23.3500000      0.0000000
    23.4500000      0.0000000
    23.5500000      0.0000000
    23.6500000      0.0000000
    23.7500000      0.0000000
    23.8500000      0.0000000
    23.9500000      0.0000000
    24.0500000      0.0000000
    24.1500000      0.0000000
    24.2500000      0.0000000
    24.3500000      0.0000000
    24.4500000      0.0000000
    24.5500000      0.0000000
    24.6500000      0.0000000
    24.7500000      0.0000000
    24.8500000      0.0000000
    24.9500000      0.0000000
 &EndTable
 &EndPotential
 &Potential
 Name=P-CNEG
Type=NB
Min=     0.0000000
Max=    25.0000000
NPoints=250
 AtomTypes=P,CNEG
 &Table
     0.0500000   2479.0000000
     0.1500000   2421.7922363
     0.2500000   2364.5847168
     0.3500000   2307.3769531
     0.4500000   2250.1691895
     0.5500000   2192.9614258
     0.6500000   2135.7539062
     0.7500000   2078.5461426
     0.8500000   2021.3385010
     0.9500000   1964.1308594
     1.0500000   1906.9230957
     1.1500000   1849.7154541
     1.2500000   1792.5076904
     1.3500000   1735.3000488
     1.4500000   1678.0922852
     1.5500000   1620.8846436
     1.6500000   1563.6768799
     1.7500000   1506.4692383
     1.8500000   1449.2614746
     1.9500000   1392.0538330
     2.0500000   1334.8461914
     2.1500000   1277.6385498
     2.2500000   1220.4307861
     2.3500000   1163.2231445
     2.4500000   1106.0153809
     2.5500000   1048.8077393
     2.6500000    991.5999756
     2.7500000    934.3922729
     2.8500000    877.1845703
     2.9500000    819.9769287
     3.0500000    762.7692261
     3.1500000    705.5615234
     3.2500000    648.3538208
     3.3500000    591.1461792
     3.4500000    533.9384766
     3.5500000    476.7308044
     3.6500000    419.5231018
     3.7500000    362.3153992
     3.8500000    305.1076965
     3.9500000    247.8999939
     4.0500000    208.7440033
     4.1500000    135.2169037
     4.2500000     87.8124008
     4.3500000     57.0186996
     4.4500000     36.9016991
     4.5500000     23.7126007
     4.6500000     15.0560999
     4.7500000      9.3858004
     4.8500000      5.6936998
     4.9500000      3.3173001
     5.0500000      1.8178999
     5.1500000      0.9032000
     5.2500000      0.3773000
     5.3500000      0.1084000
     5.4500000      0.0075000
     5.5500000      0.0000000
     5.6500000      0.0000000
     5.7500000      0.0000000
     5.8500000      0.0000000
     5.9500000      0.0000000
     6.0500000      0.0000000
     6.1500000      0.0000000
     6.2500000      0.0000000
     6.3500000      0.0000000
     6.4500000      0.0000000
     6.5500000      0.0000000
     6.6500000      0.0000000
     6.7500000      0.0000000
     6.8500000      0.0000000
     6.9500000      0.0000000
     7.0500000      0.0000000
     7.1500000      0.0000000
     7.2500000      0.0000000
     7.3500000      0.0000000
     7.4500000      0.0000000
     7.5500000      0.0000000
     7.6500000      0.0000000
     7.7500000      0.0000000
     7.8500000      0.0000000
     7.9500000      0.0000000
     8.0500000      0.0000000
     8.1500000      0.0000000
     8.2500000      0.0000000
     8.3500000      0.0000000
     8.4500000      0.0000000
     8.5500000      0.0000000
     8.6500000      0.0000000
     8.7500000      0.0000000
     8.8500000      0.0000000
     8.9500000      0.0000000
     9.0500000      0.0000000
     9.1500000      0.0000000
     9.2500000      0.0000000
     9.3500000      0.0000000
     9.4500000      0.0000000
     9.5500000      0.0000000
     9.6500000      0.0000000
     9.7500000      0.0000000
     9.8500000      0.0000000
     9.9500000      0.0000000
    10.0500000      0.0000000
    10.1500000      0.0000000
    10.2500000      0.0000000
    10.3500000      0.0000000
    10.4500000      0.0000000
    10.5500000      0.0000000
    10.6500000      0.0000000
    10.7500000      0.0000000
    10.8500000      0.0000000
    10.9500000      0.0000000
    11.0500000      0.0000000
    11.1500000      0.0000000
    11.2500000      0.0000000
    11.3500000      0.0000000
    11.4500000      0.0000000
    11.5500000      0.0000000
    11.6500000      0.0000000
    11.7500000      0.0000000
    11.8500000      0.0000000
    11.9500000      0.0000000
    12.0500000      0.0000000
    12.1500000      0.0000000
    12.2500000      0.0000000
    12.3500000      0.0000000
    12.4500000      0.0000000
    12.5500000      0.0000000
    12.6500000      0.0000000
    12.7500000      0.0000000
    12.8500000      0.0000000
    12.9500000      0.0000000
    13.0500000      0.0000000
    13.1500000      0.0000000
    13.2500000      0.0000000
    13.3500000      0.0000000
    13.4500000      0.0000000
    13.5500000      0.0000000
    13.6500000      0.0000000
    13.7500000      0.0000000
    13.8500000      0.0000000
    13.9500000      0.0000000
    14.0500000      0.0000000
    14.1500000      0.0000000
    14.2500000      0.0000000
    14.3500000      0.0000000
    14.4500000      0.0000000
    14.5500000      0.0000000
    14.6500000      0.0000000
    14.7500000      0.0000000
    14.8500000      0.0000000
    14.9500000      0.0000000
    15.0500000      0.0000000
    15.1500000      0.0000000
    15.2500000      0.0000000
    15.3500000      0.0000000
    15.4500000      0.0000000
    15.5500000      0.0000000
    15.6500000      0.0000000
    15.7500000      0.0000000
    15.8500000      0.0000000
    15.9500000      0.0000000
    16.0500000      0.0000000
    16.1500000      0.0000000
    16.2500000      0.0000000
    16.3500000      0.0000000
    16.4500000      0.0000000
    16.5500000      0.0000000
    16.6500000      0.0000000
    16.7500000      0.0000000
    16.8500000      0.0000000
    16.9500000      0.0000000
    17.0500000      0.0000000
    17.1500000      0.0000000
    17.2500000      0.0000000
    17.3500000      0.0000000
    17.4500000      0.0000000
    17.5500000      0.0000000
    17.6500000      0.0000000
    17.7500000      0.0000000
    17.8500000      0.0000000
    17.9500000      0.0000000
    18.0500000      0.0000000
    18.1500000      0.0000000
    18.2500000      0.0000000
    18.3500000      0.0000000
    18.4500000      0.0000000
    18.5500000      0.0000000
    18.6500000      0.0000000
    18.7500000      0.0000000
    18.8500000      0.0000000
    18.9500000      0.0000000
    19.0500000      0.0000000
    19.1500000      0.0000000
    19.2500000      0.0000000
    19.3500000      0.0000000
    19.4500000      0.0000000
    19.5500000      0.0000000
    19.6500000      0.0000000
    19.7500000      0.0000000
    19.8500000      0.0000000
    19.9500000      0.0000000
    20.0500000      0.0000000
    20.1500000      0.0000000
    20.2500000      0.0000000
    20.3500000      0.0000000
    20.4500000      0.0000000
    20.5500000      0.0000000
    20.6500000      0.0000000
    20.7500000      0.0000000
    20.8500000      0.0000000
    20.9500000      0.0000000
    21.0500000      0.0000000
    21.1500000      0.0000000
    21.2500000      0.0000000
    21.3500000      0.0000000
    21.4500000      0.0000000
    21.5500000      0.0000000
    21.6500000      0.0000000
    21.7500000      0.0000000
    21.8500000      0.0000000
    21.9500000      0.0000000
    22.0500000      0.0000000
    22.1500000      0.0000000
    22.2500000      0.0000000
    22.3500000      0.0000000
    22.4500000      0.0000000
    22.5500000      0.0000000
    22.6500000      0.0000000
    22.7500000      0.0000000
    22.8500000      0.0000000
    22.9500000      0.0000000
    23.0500000      0.0000000
    23.1500000      0.0000000
    23.2500000      0.0000000
    23.3500000      0.0000000
    23.4500000      0.0000000
    23.5500000      0.0000000
    23.6500000      0.0000000
    23.7500000      0.0000000
    23.8500000      0.0000000
    23.9500000      0.0000000
    24.0500000      0.0000000
    24.1500000      0.0000000
    24.2500000      0.0000000
    24.3500000      0.0000000
    24.4500000      0.0000000
    24.5500000      0.0000000
    24.6500000      0.0000000
    24.7500000      0.0000000
    24.8500000      0.0000000
    24.9500000      0.0000000
 &EndTable
 &EndPotential
 &Potential
 Name=P-CGLY
Type=NB
Min=     0.0000000
Max=    25.0000000
NPoints=250
 AtomTypes=P,CGLY
 &Table
     0.0500000   2479.0000000
     0.1500000   2421.7922363
     0.2500000   2364.5847168
     0.3500000   2307.3769531
     0.4500000   2250.1691895
     0.5500000   2192.9614258
     0.6500000   2135.7539062
     0.7500000   2078.5461426
     0.8500000   2021.3385010
     0.9500000   1964.1308594
     1.0500000   1906.9230957
     1.1500000   1849.7154541
     1.2500000   1792.5076904
     1.3500000   1735.3000488
     1.4500000   1678.0922852
     1.5500000   1620.8846436
     1.6500000   1563.6768799
     1.7500000   1506.4692383
     1.8500000   1449.2614746
     1.9500000   1392.0538330
     2.0500000   1334.8461914
     2.1500000   1277.6385498
     2.2500000   1220.4307861
     2.3500000   1163.2231445
     2.4500000   1106.0153809
     2.5500000   1048.8077393
     2.6500000    991.5999756
     2.7500000    934.3922729
     2.8500000    877.1845703
     2.9500000    819.9769287
     3.0500000    762.7692261
     3.1500000    705.5615234
     3.2500000    648.3538208
     3.3500000    591.1461792
     3.4500000    533.9384766
     3.5500000    476.7308044
     3.6500000    419.5231018
     3.7500000    362.3153992
     3.8500000    305.1076965
     3.9500000    247.8999939
     4.0500000    208.7440033
     4.1500000    135.2169037
     4.2500000     87.8124008
     4.3500000     57.0186996
     4.4500000     36.9016991
     4.5500000     23.7126007
     4.6500000     15.0560999
     4.7500000      9.3858004
     4.8500000      5.6936998
     4.9500000      3.3173001
     5.0500000      1.8178999
     5.1500000      0.9032000
     5.2500000      0.3773000
     5.3500000      0.1084000
     5.4500000      0.0075000
     5.5500000      0.0000000
     5.6500000      0.0000000
     5.7500000      0.0000000
     5.8500000      0.0000000
     5.9500000      0.0000000
     6.0500000      0.0000000
     6.1500000      0.0000000
     6.2500000      0.0000000
     6.3500000      0.0000000
     6.4500000      0.0000000
     6.5500000      0.0000000
     6.6500000      0.0000000
     6.7500000      0.0000000
     6.8500000      0.0000000
     6.9500000      0.0000000
     7.0500000      0.0000000
     7.1500000      0.0000000
     7.2500000      0.0000000
     7.3500000      0.0000000
     7.4500000      0.0000000
     7.5500000      0.0000000
     7.6500000      0.0000000
     7.7500000      0.0000000
     7.8500000      0.0000000
     7.9500000      0.0000000
     8.0500000      0.0000000
     8.1500000      0.0000000
     8.2500000      0.0000000
     8.3500000      0.0000000
     8.4500000      0.0000000
     8.5500000      0.0000000
     8.6500000      0.0000000
     8.7500000      0.0000000
     8.8500000      0.0000000
     8.9500000      0.0000000
     9.0500000      0.0000000
     9.1500000      0.0000000
     9.2500000      0.0000000
     9.3500000      0.0000000
     9.4500000      0.0000000
     9.5500000      0.0000000
     9.6500000      0.0000000
     9.7500000      0.0000000
     9.8500000      0.0000000
     9.9500000      0.0000000
    10.0500000      0.0000000
    10.1500000      0.0000000
    10.2500000      0.0000000
    10.3500000      0.0000000
    10.4500000      0.0000000
    10.5500000      0.0000000
    10.6500000      0.0000000
    10.7500000      0.0000000
    10.8500000      0.0000000
    10.9500000      0.0000000
    11.0500000      0.0000000
    11.1500000      0.0000000
    11.2500000      0.0000000
    11.3500000      0.0000000
    11.4500000      0.0000000
    11.5500000      0.0000000
    11.6500000      0.0000000
    11.7500000      0.0000000
    11.8500000      0.0000000
    11.9500000      0.0000000
    12.0500000      0.0000000
    12.1500000      0.0000000
    12.2500000      0.0000000
    12.3500000      0.0000000
    12.4500000      0.0000000
    12.5500000      0.0000000
    12.6500000      0.0000000
    12.7500000      0.0000000
    12.8500000      0.0000000
    12.9500000      0.0000000
    13.0500000      0.0000000
    13.1500000      0.0000000
    13.2500000      0.0000000
    13.3500000      0.0000000
    13.4500000      0.0000000
    13.5500000      0.0000000
    13.6500000      0.0000000
    13.7500000      0.0000000
    13.8500000      0.0000000
    13.9500000      0.0000000
    14.0500000      0.0000000
    14.1500000      0.0000000
    14.2500000      0.0000000
    14.3500000      0.0000000
    14.4500000      0.0000000
    14.5500000      0.0000000
    14.6500000      0.0000000
    14.7500000      0.0000000
    14.8500000      0.0000000
    14.9500000      0.0000000
    15.0500000      0.0000000
    15.1500000      0.0000000
    15.2500000      0.0000000
    15.3500000      0.0000000
    15.4500000      0.0000000
    15.5500000      0.0000000
    15.6500000      0.0000000
    15.7500000      0.0000000
    15.8500000      0.0000000
    15.9500000      0.0000000
    16.0500000      0.0000000
    16.1500000      0.0000000
    16.2500000      0.0000000
    16.3500000      0.0000000
    16.4500000      0.0000000
    16.5500000      0.0000000
    16.6500000      0.0000000
    16.7500000      0.0000000
    16.8500000      0.0000000
    16.9500000      0.0000000
    17.0500000      0.0000000
    17.1500000      0.0000000
    17.2500000      0.0000000
    17.3500000      0.0000000
    17.4500000      0.0000000
    17.5500000      0.0000000
    17.6500000      0.0000000
    17.7500000      0.0000000
    17.8500000      0.0000000
    17.9500000      0.0000000
    18.0500000      0.0000000
    18.1500000      0.0000000
    18.2500000      0.0000000
    18.3500000      0.0000000
    18.4500000      0.0000000
    18.5500000      0.0000000
    18.6500000      0.0000000
    18.7500000      0.0000000
    18.8500000      0.0000000
    18.9500000      0.0000000
    19.0500000      0.0000000
    19.1500000      0.0000000
    19.2500000      0.0000000
    19.3500000      0.0000000
    19.4500000      0.0000000
    19.5500000      0.0000000
    19.6500000      0.0000000
    19.7500000      0.0000000
    19.8500000      0.0000000
    19.9500000      0.0000000
    20.0500000      0.0000000
    20.1500000      0.0000000
    20.2500000      0.0000000
    20.3500000      0.0000000
    20.4500000      0.0000000
    20.5500000      0.0000000
    20.6500000      0.0000000
    20.7500000      0.0000000
    20.8500000      0.0000000
    20.9500000      0.0000000
    21.0500000      0.0000000
    21.1500000      0.0000000
    21.2500000      0.0000000
    21.3500000      0.0000000
    21.4500000      0.0000000
    21.5500000      0.0000000
    21.6500000      0.0000000
    21.7500000      0.0000000
    21.8500000      0.0000000
    21.9500000      0.0000000
    22.0500000      0.0000000
    22.1500000      0.0000000
    22.2500000      0.0000000
    22.3500000      0.0000000
    22.4500000      0.0000000
    22.5500000      0.0000000
    22.6500000      0.0000000
    22.7500000      0.0000000
    22.8500000      0.0000000
    22.9500000      0.0000000
    23.0500000      0.0000000
    23.1500000      0.0000000
    23.2500000      0.0000000
    23.3500000      0.0000000
    23.4500000      0.0000000
    23.5500000      0.0000000
    23.6500000      0.0000000
    23.7500000      0.0000000
    23.8500000      0.0000000
    23.9500000      0.0000000
    24.0500000      0.0000000
    24.1500000      0.0000000
    24.2500000      0.0000000
    24.3500000      0.0000000
    24.4500000      0.0000000
    24.5500000      0.0000000
    24.6500000      0.0000000
    24.7500000      0.0000000
    24.8500000      0.0000000
    24.9500000      0.0000000
 &EndTable
 &EndPotential
 &Potential
 Name=P-TPOL
Type=NB
Min=     0.0000000
Max=    25.0000000
NPoints=250
 AtomTypes=P,TPOL
 &Table
     0.0500000  65249.8710938
     0.1500000  64997.9414062
     0.2500000  64746.0117188
     0.3500000  64494.0781250
     0.4500000  64242.1484375
     0.5500000  63990.2187500
     0.6500000  63738.2890625
     0.7500000  63486.3593750
     0.8500000  63234.4296875
     0.9500000  62982.5000000
     1.0500000  62730.5703125
     1.1500000  62478.6406250
     1.2500000  62226.7109375
     1.3500000  61974.7812500
     1.4500000  61722.8515625
     1.5500000  61470.9218750
     1.6500000  61218.9882812
     1.7500000  60967.0585938
     1.8500000  60715.1289062
     1.9500000  60463.1992187
     2.0500000  60211.2695312
     2.1500000  59959.3398438
     2.2500000  59707.4101562
     2.3500000  59455.4804688
     2.4500000  59203.5507812
     2.5500000  58951.6210938
     2.6500000  58699.6914062
     2.7500000  58447.7617188
     2.8500000  58195.8281250
     2.9500000  57943.8984375
     3.0500000  57691.9687500
     3.1500000  57440.0390625
     3.2500000  57188.1093750
     3.3500000  56936.1796875
     3.4500000  56684.2500000
     3.5500000  56432.3203125
     3.6500000     14.6947002
     3.7500000     12.0192003
     3.8500000      6.6683002
     3.9500000      3.2556000
     4.0500000      1.7812999
     4.1500000      0.5973000
     4.2500000     -0.2965000
     4.3500000     -0.9407000
     4.4500000     -1.3355000
     4.5500000     -1.6032000
     4.6500000     -1.7438999
     4.7500000     -1.7808000
     4.8500000     -1.7139000
     4.9500000     -1.5384001
     5.0500000     -1.2544000
     5.1500000     -0.9225000
     5.2500000     -0.5428000
     5.3500000     -0.2512000
     5.4500000     -0.0476000
     5.5500000      0.0233000
     5.6500000     -0.0382000
     5.7500000     -0.0712000
     5.8500000     -0.0756000
     5.9500000     -0.0512000
     6.0500000      0.0019000
     6.1500000      0.0849000
     6.2500000      0.1978000
     6.3500000      0.2810000
     6.4500000      0.3345000
     6.5500000      0.3105000
     6.6500000      0.2090000
     6.7500000      0.0807000
     6.8500000     -0.0744000
     6.9500000     -0.2012000
     7.0500000     -0.2997000
     7.1500000     -0.3638000
     7.2500000     -0.3935000
     7.3500000     -0.3939000
     7.4500000     -0.3649000
     7.5500000     -0.3242000
     7.6500000     -0.2717000
     7.7500000     -0.2198000
     7.8500000     -0.1686000
     7.9500000     -0.1306000
     8.0500000     -0.1058000
     8.1500000     -0.1012000
     8.2500000     -0.1169000
     8.3500000     -0.1450000
     8.4500000     -0.1856000
     8.5500000     -0.2198000
     8.6500000     -0.2477000
     8.7500000     -0.2617000
     8.8500000     -0.2620000
     8.9500000     -0.2558000
     9.0500000     -0.2431000
     9.1500000     -0.2273000
     9.2500000     -0.2085000
     9.3500000     -0.1913000
     9.4500000     -0.1759000
     9.5500000     -0.1627000
     9.6500000     -0.1516000
     9.7500000     -0.1399000
     9.8500000     -0.1275000
     9.9500000     -0.1145000
    10.0500000     -0.1009000
    10.1500000     -0.0888000
    10.2500000     -0.0783000
    10.3500000     -0.0692000
    10.4500000     -0.0615000
    10.5500000     -0.0470000
    10.6500000     -0.0257000
    10.7500000      0.0041000
    10.8500000      0.0426000
    10.9500000      0.0815000
    11.0500000      0.1209000
    11.1500000      0.1516000
    11.2500000      0.1735000
    11.3500000      0.1840000
    11.4500000      0.1831000
    11.5500000      0.1732000
    11.6500000      0.1545000
    11.7500000      0.1312000
    11.8500000      0.1032000
    11.9500000      0.0761000
    12.0500000      0.0500000
    12.1500000      0.0267000
    12.2500000      0.0060000
    12.3500000     -0.0116000
    12.4500000     -0.0261000
    12.5500000     -0.0408000
    12.6500000     -0.0556000
    12.7500000     -0.0717000
    12.8500000     -0.0890000
    12.9500000     -0.1044000
    13.0500000     -0.1177000
    13.1500000     -0.1252000
    13.2500000     -0.1268000
    13.3500000     -0.1249000
    13.4500000     -0.1196000
    13.5500000     -0.1152000
    13.6500000     -0.1119000
    13.7500000     -0.1114000
    13.8500000     -0.1136000
    13.9500000     -0.1164000
    14.0500000     -0.1199000
    14.1500000     -0.1211000
    14.2500000     -0.1200000
    14.3500000     -0.1151000
    14.4500000     -0.1064000
    14.5500000     -0.0950000
    14.6500000     -0.0809000
    14.7500000     -0.0674000
    14.8500000     -0.0544000
    14.9500000     -0.0447000
    15.0500000     -0.0383000
    15.1500000     -0.0337000
    15.2500000     -0.0309000
    15.3500000     -0.0284000
    15.4500000     -0.0262000
    15.5500000     -0.0231000
    15.6500000     -0.0192000
    15.7500000     -0.0162000
    15.8500000     -0.0143000
    15.9500000     -0.0149000
    16.0500000     -0.0179000
    16.1500000     -0.0228000
    16.2500000     -0.0295000
    16.3500000     -0.0372000
    16.4500000     -0.0456000
    16.5500000     -0.0535000
    16.6500000     -0.0605000
    16.7500000     -0.0666000
    16.8500000     -0.0716000
    16.9500000     -0.0752000
    17.0500000     -0.0774000
    17.1500000     -0.0772000
    17.2500000     -0.0746000
    17.3500000     -0.0696000
    17.4500000     -0.0624000
    17.5500000     -0.0531000
    17.6500000     -0.0421000
    17.7500000     -0.0307000
    17.8500000     -0.0192000
    17.9500000     -0.0087000
    18.0500000      0.0009000
    18.1500000      0.0091000
    18.2500000      0.0158000
    18.3500000      0.0211000
    18.4500000      0.0247000
    18.5500000      0.0285000
    18.6500000      0.0322000
    18.7500000      0.0366000
    18.8500000      0.0417000
    18.9500000      0.0471000
    19.0500000      0.0529000
    19.1500000      0.0599000
    19.2500000      0.0682000
    19.3500000      0.0773000
    19.4500000      0.0872000
    19.5500000      0.0968000
    19.6500000      0.1060000
    19.7500000      0.1125000
    19.8500000      0.1159000
    19.9500000      0.1157000
    20.0500000      0.1118000
    20.1500000      0.1041000
    20.2500000      0.0926000
    20.3500000      0.0785000
    20.4500000      0.0620000
    20.5500000      0.0444000
    20.6500000      0.0260000
    20.7500000      0.0079000
    20.8500000     -0.0096000
    20.9500000     -0.0267000
    21.0500000     -0.0432000
    21.1500000     -0.0617000
    21.2500000     -0.0821000
    21.3500000     -0.1047000
    21.4500000     -0.1295000
    21.5500000     -0.1532000
    21.6500000     -0.1758000
    21.7500000     -0.1973000
    21.8500000     -0.2177000
    21.9500000     -0.2364000
    22.0500000     -0.2533000
    22.1500000     -0.2678000
    22.2500000     -0.2797000
    22.3500000     -0.2886000
    22.4500000     -0.2945000
    22.5500000     -0.2975000
    22.6500000     -0.2975000
    22.7500000     -0.2955000
    22.8500000     -0.2914000
    22.9500000     -0.2858000
    23.0500000     -0.2787000
    23.1500000     -0.2713000
    23.2500000     -0.2636000
    23.3500000     -0.2558000
    23.4500000     -0.2479000
    23.5500000     -0.2400000
    23.6500000     -0.2322000
    23.7500000     -0.2239000
    23.8500000     -0.2154000
    23.9500000     -0.2078000
    24.0500000     -0.2012000
    24.1500000     -0.1952000
    24.2500000     -0.1899000
    24.3500000     -0.1850000
    24.4500000     -0.1807000
    24.5500000     -0.1773000
    24.6500000     -0.1748000
    24.7500000     -0.1729000
    24.8500000     -0.1716000
    24.9500000     -0.1709000
 &EndTable
 &EndPotential
 &Potential
 Name=P-TNPL
Type=NB
Min=     0.0000000
Max=    25.0000000
NPoints=250
 AtomTypes=P,TNPL
 &Table
     0.0500000  65249.8710938
     0.1500000  64997.9414062
     0.2500000  64746.0117188
     0.3500000  64494.0781250
     0.4500000  64242.1484375
     0.5500000  63990.2187500
     0.6500000  63738.2890625
     0.7500000  63486.3593750
     0.8500000  63234.4296875
     0.9500000  62982.5000000
     1.0500000  62730.5703125
     1.1500000  62478.6406250
     1.2500000  62226.7109375
     1.3500000  61974.7812500
     1.4500000  61722.8515625
     1.5500000  61470.9218750
     1.6500000  61218.9882812
     1.7500000  60967.0585938
     1.8500000  60715.1289062
     1.9500000  60463.1992187
     2.0500000  60211.2695312
     2.1500000  59959.3398438
     2.2500000  59707.4101562
     2.3500000  59455.4804688
     2.4500000  59203.5507812
     2.5500000  58951.6210938
     2.6500000  58699.6914062
     2.7500000  58447.7617188
     2.8500000  58195.8281250
     2.9500000  57943.8984375
     3.0500000  57691.9687500
     3.1500000  57440.0390625
     3.2500000  57188.1093750
     3.3500000  56936.1796875
     3.4500000  56684.2500000
     3.5500000  56432.3203125
     3.6500000     13.9986000
     3.7500000     11.4329996
     3.8500000      6.3017998
     3.9500000      3.1475000
     4.0500000      1.9701999
     4.1500000      0.9988000
     4.2500000      0.2333000
     4.3500000     -0.3167000
     4.4500000     -0.6511000
     4.5500000     -0.8619000
     4.6500000     -0.9492000
     4.7500000     -0.8996000
     4.8500000     -0.7131000
     4.9500000     -0.4397000
     5.0500000     -0.0792000
     5.1500000      0.2742000
     5.2500000      0.6206000
     5.3500000      0.8976000
     5.4500000      1.1052999
     5.5500000      1.2327000
     5.6500000      1.2800000
     5.7500000      1.2730000
     5.8500000      1.2119000
     5.9500000      1.1076000
     6.0500000      0.9602000
     6.1500000      0.8029000
     6.2500000      0.6357000
     6.3500000      0.4782000
     6.4500000      0.3303000
     6.5500000      0.2044000
     6.6500000      0.1005000
     6.7500000      0.0181000
     6.8500000     -0.0428000
     6.9500000     -0.0873000
     7.0500000     -0.1152000
     7.1500000     -0.1287000
     7.2500000     -0.1278000
     7.3500000     -0.1103000
     7.4500000     -0.0763000
     7.5500000     -0.0285000
     7.6500000      0.0331000
     7.7500000      0.0944000
     7.8500000      0.1555000
     7.9500000      0.2055000
     8.0500000      0.2445000
     8.1500000      0.2667000
     8.2500000      0.2719000
     8.3500000      0.2653000
     8.4500000      0.2468000
     8.5500000      0.2223000
     8.6500000      0.1919000
     8.7500000      0.1619000
     8.8500000      0.1325000
     8.9500000      0.1121000
     9.0500000      0.1008000
     9.1500000      0.0989000
     9.2500000      0.1063000
     9.3500000      0.1220000
     9.4500000      0.1460000
     9.5500000      0.1744000
     9.6500000      0.2072000
     9.7500000      0.2376000
     9.8500000      0.2657000
     9.9500000      0.2845000
    10.0500000      0.2941000
    10.1500000      0.2938000
    10.2500000      0.2837000
    10.3500000      0.2746000
    10.4500000      0.2667000
    10.5500000      0.2691000
    10.6500000      0.2818000
    10.7500000      0.3005000
    10.8500000      0.3252000
    10.9500000      0.3470000
    11.0500000      0.3659000
    11.1500000      0.3782000
    11.2500000      0.3838000
    11.3500000      0.3824000
    11.4500000      0.3739000
    11.5500000      0.3576000
    11.6500000      0.3336000
    11.7500000      0.3065000
    11.8500000      0.2762000
    11.9500000      0.2466000
    12.0500000      0.2177000
    12.1500000      0.1921000
    12.2500000      0.1700000
    12.3500000      0.1512000
    12.4500000      0.1359000
    12.5500000      0.1233000
    12.6500000      0.1133000
    12.7500000      0.1042000
    12.8500000      0.0959000
    12.9500000      0.0878000
    13.0500000      0.0797000
    13.1500000      0.0736000
    13.2500000      0.0695000
    13.3500000      0.0684000
    13.4500000      0.0703000
    13.5500000      0.0738000
    13.6500000      0.0790000
    13.7500000      0.0825000
    13.8500000      0.0842000
    13.9500000      0.0847000
    14.0500000      0.0841000
    14.1500000      0.0859000
    14.2500000      0.0900000
    14.3500000      0.0980000
    14.4500000      0.1097000
    14.5500000      0.1239000
    14.6500000      0.1406000
    14.7500000      0.1555000
    14.8500000      0.1686000
    14.9500000      0.1785000
    15.0500000      0.1852000
    15.1500000      0.1905000
    15.2500000      0.1942000
    15.3500000      0.1993000
    15.4500000      0.2057000
    15.5500000      0.2145000
    15.6500000      0.2258000
    15.7500000      0.2382000
    15.8500000      0.2517000
    15.9500000      0.2632000
    16.0500000      0.2726000
    16.1500000      0.2784000
    16.2500000      0.2807000
    16.3500000      0.2798000
    16.4500000      0.2758000
    16.5500000      0.2691000
    16.6500000      0.2599000
    16.7500000      0.2498000
    16.8500000      0.2389000
    16.9500000      0.2282000
    17.0500000      0.2175000
    17.1500000      0.2087000
    17.2500000      0.2018000
    17.3500000      0.1972000
    17.4500000      0.1950000
    17.5500000      0.1945000
    17.6500000      0.1958000
    17.7500000      0.1978000
    17.8500000      0.2005000
    17.9500000      0.2038000
    18.0500000      0.2077000
    18.1500000      0.2121000
    18.2500000      0.2170000
    18.3500000      0.2230000
    18.4500000      0.2300000
    18.5500000      0.2381000
    18.6500000      0.2473000
    18.7500000      0.2559000
    18.8500000      0.2638000
    18.9500000      0.2700000
    19.0500000      0.2748000
    19.1500000      0.2765000
    19.2500000      0.2752000
    19.3500000      0.2710000
    19.4500000      0.2637000
    19.5500000      0.2534000
    19.6500000      0.2401000
    19.7500000      0.2248000
    19.8500000      0.2077000
    19.9500000      0.1892000
    20.0500000      0.1694000
    20.1500000      0.1482000
    20.2500000      0.1255000
    20.3500000      0.1027000
    20.4500000      0.0797000
    20.5500000      0.0579000
    20.6500000      0.0372000
    20.7500000      0.0176000
    20.8500000     -0.0008000
    20.9500000     -0.0187000
    21.0500000     -0.0360000
    21.1500000     -0.0547000
    21.2500000     -0.0749000
    21.3500000     -0.0967000
    21.4500000     -0.1202000
    21.5500000     -0.1424000
    21.6500000     -0.1632000
    21.7500000     -0.1835000
    21.8500000     -0.2030000
    21.9500000     -0.2216000
    22.0500000     -0.2391000
    22.1500000     -0.2552000
    22.2500000     -0.2699000
    22.3500000     -0.2826000
    22.4500000     -0.2931000
    22.5500000     -0.3009000
    22.6500000     -0.3058000
    22.7500000     -0.3074000
    22.8500000     -0.3056000
    22.9500000     -0.3011000
    23.0500000     -0.2939000
    23.1500000     -0.2852000
    23.2500000     -0.2749000
    23.3500000     -0.2647000
    23.4500000     -0.2547000
    23.5500000     -0.2462000
    23.6500000     -0.2392000
    23.7500000     -0.2338000
    23.8500000     -0.2299000
    23.9500000     -0.2273000
    24.0500000     -0.2259000
    24.1500000     -0.2252000
    24.2500000     -0.2252000
    24.3500000     -0.2250000
    24.4500000     -0.2244000
    24.5500000     -0.2240000
    24.6500000     -0.2237000
    24.7500000     -0.2241000
    24.8500000     -0.2254000
    24.9500000     -0.2260000
 &EndTable
 &EndPotential
 &Potential
 Name=P-TPOS
Type=NB
Min=     0.0000000
Max=    25.0000000
NPoints=250
 AtomTypes=P,TPOS
 &Table
     0.0500000  65249.8710938
     0.1500000  64997.9414062
     0.2500000  64746.0117188
     0.3500000  64494.0781250
     0.4500000  64242.1484375
     0.5500000  63990.2187500
     0.6500000  63738.2890625
     0.7500000  63486.3593750
     0.8500000  63234.4296875
     0.9500000  62982.5000000
     1.0500000  62730.5703125
     1.1500000  62478.6406250
     1.2500000  62226.7109375
     1.3500000  61974.7812500
     1.4500000  61722.8515625
     1.5500000  61470.9218750
     1.6500000  61218.9882812
     1.7500000  60967.0585938
     1.8500000  60715.1289062
     1.9500000  60463.1992187
     2.0500000  60211.2695312
     2.1500000  59959.3398438
     2.2500000  59707.4101562
     2.3500000  59455.4804688
     2.4500000  59203.5507812
     2.5500000  58951.6210938
     2.6500000  58699.6914062
     2.7500000  58447.7617188
     2.8500000  58195.8281250
     2.9500000  57943.8984375
     3.0500000  57691.9687500
     3.1500000  57440.0390625
     3.2500000  57188.1093750
     3.3500000  56936.1796875
     3.4500000     23.5205002
     3.5500000     21.2324009
     3.6500000     16.6562004
     3.7500000     12.8570004
     3.8500000      9.8347998
     3.9500000      7.1430001
     4.0500000      4.7816000
     4.1500000      2.8986001
     4.2500000      1.4938000
     4.3500000      0.4500000
     4.4500000     -0.2329000
     4.5500000     -0.6811000
     4.6500000     -0.8945000
     4.7500000     -0.9283000
     4.8500000     -0.7824000
     4.9500000     -0.5515000
     5.0500000     -0.2354000
     5.1500000      0.1253000
     5.2500000      0.5305000
     5.3500000      0.8710000
     5.4500000      1.1468000
     5.5500000      1.2630000
     5.6500000      1.2196000
     5.7500000      1.1477000
     5.8500000      1.0473000
     5.9500000      0.9536000
     6.0500000      0.8667000
     6.1500000      0.7779000
     6.2500000      0.6874000
     6.3500000      0.5895000
     6.4500000      0.4841000
     6.5500000      0.3734000
     6.6500000      0.2573000
     6.7500000      0.1454000
     6.8500000      0.0377000
     6.9500000     -0.0496000
     7.0500000     -0.1165000
     7.1500000     -0.1521000
     7.2500000     -0.1564000
     7.3500000     -0.1329000
     7.4500000     -0.0816000
     7.5500000     -0.0194000
     7.6500000      0.0535000
     7.7500000      0.1179000
     7.8500000      0.1740000
     7.9500000      0.2042000
     8.0500000      0.2087000
     8.1500000      0.1798000
     8.2500000      0.1176000
     8.3500000      0.0397000
     8.4500000     -0.0538000
     8.5500000     -0.1390000
     8.6500000     -0.2157000
     8.7500000     -0.2672000
     8.8500000     -0.2932000
     8.9500000     -0.2964000
     9.0500000     -0.2764000
     9.1500000     -0.2441000
     9.2500000     -0.1995000
     9.3500000     -0.1504000
     9.4500000     -0.0970000
     9.5500000     -0.0424000
     9.6500000      0.0133000
     9.7500000      0.0664000
     9.8500000      0.1166000
     9.9500000      0.1596000
    10.0500000      0.1953000
    10.1500000      0.2205000
    10.2500000      0.2351000
    10.3500000      0.2483000
    10.4500000      0.2599000
    10.5500000      0.2749000
    10.6500000      0.2933000
    10.7500000      0.3130000
    10.8500000      0.3338000
    10.9500000      0.3496000
    11.0500000      0.3603000
    11.1500000      0.3675000
    11.2500000      0.3714000
    11.3500000      0.3718000
    11.4500000      0.3689000
    11.5500000      0.3617000
    11.6500000      0.3504000
    11.7500000      0.3333000
    11.8500000      0.3104000
    11.9500000      0.2840000
    12.0500000      0.2540000
    12.1500000      0.2241000
    12.2500000      0.1942000
    12.3500000      0.1674000
    12.4500000      0.1437000
    12.5500000      0.1232000
    12.6500000      0.1060000
    12.7500000      0.0896000
    12.8500000      0.0742000
    12.9500000      0.0590000
    13.0500000      0.0441000
    13.1500000      0.0288000
    13.2500000      0.0131000
    13.3500000     -0.0032000
    13.4500000     -0.0200000
    13.5500000     -0.0355000
    13.6500000     -0.0496000
    13.7500000     -0.0629000
    13.8500000     -0.0751000
    13.9500000     -0.0860000
    14.0500000     -0.0956000
    14.1500000     -0.1025000
    14.2500000     -0.1068000
    14.3500000     -0.1065000
    14.4500000     -0.1014000
    14.5500000     -0.0917000
    14.6500000     -0.0775000
    14.7500000     -0.0599000
    14.8500000     -0.0390000
    14.9500000     -0.0181000
    15.0500000      0.0027000
    15.1500000      0.0219000
    15.2500000      0.0393000
    15.3500000      0.0561000
    15.4500000      0.0721000
    15.5500000      0.0879000
    15.6500000      0.1036000
    15.7500000      0.1190000
    15.8500000      0.1340000
    15.9500000      0.1467000
    16.0500000      0.1568000
    16.1500000      0.1635000
    16.2500000      0.1667000
    16.3500000      0.1672000
    16.4500000      0.1649000
    16.5500000      0.1610000
    16.6500000      0.1554000
    16.7500000      0.1498000
    16.8500000      0.1442000
    16.9500000      0.1399000
    17.0500000      0.1368000
    17.1500000      0.1359000
    17.2500000      0.1370000
    17.3500000      0.1397000
    17.4500000      0.1440000
    17.5500000      0.1476000
    17.6500000      0.1507000
    17.7500000      0.1535000
    17.8500000      0.1560000
    17.9500000      0.1578000
    18.0500000      0.1586000
    18.1500000      0.1582000
    18.2500000      0.1564000
    18.3500000      0.1534000
    18.4500000      0.1492000
    18.5500000      0.1444000
    18.6500000      0.1390000
    18.7500000      0.1330000
    18.8500000      0.1263000
    18.9500000      0.1190000
    19.0500000      0.1108000
    19.1500000      0.1014000
    19.2500000      0.0908000
    19.3500000      0.0785000
    19.4500000      0.0647000
    19.5500000      0.0493000
    19.6500000      0.0323000
    19.7500000      0.0141000
    19.8500000     -0.0052000
    19.9500000     -0.0258000
    20.0500000     -0.0479000
    20.1500000     -0.0711000
    20.2500000     -0.0954000
    20.3500000     -0.1199000
    20.4500000     -0.1443000
    20.5500000     -0.1677000
    20.6500000     -0.1898000
    20.7500000     -0.2112000
    20.8500000     -0.2317000
    20.9500000     -0.2517000
    21.0500000     -0.2714000
    21.1500000     -0.2914000
    21.2500000     -0.3119000
    21.3500000     -0.3330000
    21.4500000     -0.3547000
    21.5500000     -0.3740000
    21.6500000     -0.3910000
    21.7500000     -0.4063000
    21.8500000     -0.4200000
    21.9500000     -0.4322000
    22.0500000     -0.4428000
    22.1500000     -0.4525000
    22.2500000     -0.4612000
    22.3500000     -0.4680000
    22.4500000     -0.4730000
    22.5500000     -0.4756000
    22.6500000     -0.4760000
    22.7500000     -0.4739000
    22.8500000     -0.4696000
    22.9500000     -0.4630000
    23.0500000     -0.4541000
    23.1500000     -0.4442000
    23.2500000     -0.4331000
    23.3500000     -0.4218000
    23.4500000     -0.4102000
    23.5500000     -0.3990000
    23.6500000     -0.3883000
    23.7500000     -0.3781000
    23.8500000     -0.3682000
    23.9500000     -0.3588000
    24.0500000     -0.3499000
    24.1500000     -0.3407000
    24.2500000     -0.3315000
    24.3500000     -0.3224000
    24.4500000     -0.3137000
    24.5500000     -0.3059000
    24.6500000     -0.2990000
    24.7500000     -0.2929000
    24.8500000     -0.2876000
    24.9500000     -0.2850000
 &EndTable
 &EndPotential
 &Potential
 Name=P-TNEG
Type=NB
Min=     0.0000000
Max=    25.0000000
NPoints=250
 AtomTypes=P,TNEG
 &Table
     0.0500000  65249.8710938
     0.1500000  64997.9414062
     0.2500000  64746.0117188
     0.3500000  64494.0781250
     0.4500000  64242.1484375
     0.5500000  63990.2187500
     0.6500000  63738.2890625
     0.7500000  63486.3593750
     0.8500000  63234.4296875
     0.9500000  62982.5000000
     1.0500000  62730.5703125
     1.1500000  62478.6406250
     1.2500000  62226.7109375
     1.3500000  61974.7812500
     1.4500000  61722.8515625
     1.5500000  61470.9218750
     1.6500000  61218.9882812
     1.7500000  60967.0585938
     1.8500000  60715.1289062
     1.9500000  60463.1992187
     2.0500000  60211.2695312
     2.1500000  59959.3398438
     2.2500000  59707.4101562
     2.3500000  59455.4804688
     2.4500000  59203.5507812
     2.5500000  58951.6210938
     2.6500000  58699.6914062
     2.7500000  58447.7617188
     2.8500000  58195.8281250
     2.9500000  57943.8984375
     3.0500000  57691.9687500
     3.1500000  57440.0390625
     3.2500000  57188.1093750
     3.3500000  56936.1796875
     3.4500000  56684.2500000
     3.5500000  56432.3203125
     3.6500000      9.4467001
     3.7500000      8.2392998
     3.8500000      5.8242998
     3.9500000      3.8118000
     4.0500000      2.2017000
     4.1500000      0.7572000
     4.2500000     -0.5219000
     4.3500000     -1.4527000
     4.4500000     -2.0352001
     4.5500000     -2.4126000
     4.6500000     -2.5847001
     4.7500000     -2.5688000
     4.8500000     -2.3647001
     4.9500000     -2.0432999
     5.0500000     -1.6048000
     5.1500000     -1.0686001
     5.2500000     -0.4348000
     5.3500000      0.1663000
     5.4500000      0.7347000
     5.5500000      1.0937001
     5.6500000      1.2433000
     5.7500000      1.2749000
     5.8500000      1.1885999
     5.9500000      1.0738000
     6.0500000      0.9304000
     6.1500000      0.7611000
     6.2500000      0.5658000
     6.3500000      0.3569000
     6.4500000      0.1344000
     6.5500000     -0.0888000
     6.6500000     -0.3125000
     6.7500000     -0.5190000
     6.8500000     -0.7084000
     6.9500000     -0.8760000
     7.0500000     -1.0217000
     7.1500000     -1.1323000
     7.2500000     -1.2078000
     7.3500000     -1.2349000
     7.4500000     -1.2137001
     7.5500000     -1.1467000
     7.6500000     -1.0340000
     7.7500000     -0.9101000
     7.8500000     -0.7749000
     7.9500000     -0.6867000
     8.0500000     -0.6456000
     8.1500000     -0.6503000
     8.2500000     -0.7009000
     8.3500000     -0.7487000
     8.4500000     -0.7939000
     8.5500000     -0.8120000
     8.6500000     -0.8031000
     8.7500000     -0.7797000
     8.8500000     -0.7416000
     8.9500000     -0.7063000
     9.0500000     -0.6738000
     9.1500000     -0.6514000
     9.2500000     -0.6394000
     9.3500000     -0.6384000
     9.4500000     -0.6486000
     9.5500000     -0.6611000
     9.6500000     -0.6758000
     9.7500000     -0.6856000
     9.8500000     -0.6904000
     9.9500000     -0.6849000
    10.0500000     -0.6690000
    10.1500000     -0.6436000
    10.2500000     -0.6089000
    10.3500000     -0.5727000
    10.4500000     -0.5349000
    10.5500000     -0.4977000
    10.6500000     -0.4609000
    10.7500000     -0.4231000
    10.8500000     -0.3842000
    10.9500000     -0.3430000
    11.0500000     -0.2994000
    11.1500000     -0.2626000
    11.2500000     -0.2327000
    11.3500000     -0.2159000
    11.4500000     -0.2121000
    11.5500000     -0.2170000
    11.6500000     -0.2305000
    11.7500000     -0.2439000
    11.8500000     -0.2572000
    11.9500000     -0.2675000
    12.0500000     -0.2748000
    12.1500000     -0.2773000
    12.2500000     -0.2748000
    12.3500000     -0.2706000
    12.4500000     -0.2646000
    12.5500000     -0.2611000
    12.6500000     -0.2602000
    12.7500000     -0.2607000
    12.8500000     -0.2627000
    12.9500000     -0.2613000
    13.0500000     -0.2566000
    13.1500000     -0.2432000
    13.2500000     -0.2211000
    13.3500000     -0.1902000
    13.4500000     -0.1505000
    13.5500000     -0.1117000
    13.6500000     -0.0738000
    13.7500000     -0.0405000
    13.8500000     -0.0116000
    13.9500000      0.0122000
    14.0500000      0.0310000
    14.1500000      0.0463000
    14.2500000      0.0580000
    14.3500000      0.0678000
    14.4500000      0.0759000
    14.5500000      0.0793000
    14.6500000      0.0782000
    14.7500000      0.0761000
    14.8500000      0.0730000
    14.9500000      0.0676000
    15.0500000      0.0599000
    15.1500000      0.0540000
    15.2500000      0.0501000
    15.3500000      0.0469000
    15.4500000      0.0446000
    15.5500000      0.0444000
    15.6500000      0.0465000
    15.7500000      0.0506000
    15.8500000      0.0568000
    15.9500000      0.0625000
    16.0500000      0.0678000
    16.1500000      0.0711000
    16.2500000      0.0724000
    16.3500000      0.0699000
    16.4500000      0.0636000
    16.5500000      0.0555000
    16.6500000      0.0457000
    16.7500000      0.0373000
    16.8500000      0.0303000
    16.9500000      0.0282000
    17.0500000      0.0308000
    17.1500000      0.0357000
    17.2500000      0.0426000
    17.3500000      0.0503000
    17.4500000      0.0588000
    17.5500000      0.0655000
    17.6500000      0.0703000
    17.7500000      0.0715000
    17.8500000      0.0688000
    17.9500000      0.0628000
    18.0500000      0.0534000
    18.1500000      0.0433000
    18.2500000      0.0324000
    18.3500000      0.0233000
    18.4500000      0.0161000
    18.5500000      0.0124000
    18.6500000      0.0123000
    18.7500000      0.0143000
    18.8500000      0.0182000
    18.9500000      0.0211000
    19.0500000      0.0232000
    19.1500000      0.0228000
    19.2500000      0.0201000
    19.3500000      0.0157000
    19.4500000      0.0098000
    19.5500000      0.0032000
    19.6500000     -0.0041000
    19.7500000     -0.0105000
    19.8500000     -0.0160000
    19.9500000     -0.0211000
    20.0500000     -0.0257000
    20.1500000     -0.0317000
    20.2500000     -0.0390000
    20.3500000     -0.0480000
    20.4500000     -0.0586000
    20.5500000     -0.0713000
    20.6500000     -0.0861000
    20.7500000     -0.1005000
    20.8500000     -0.1146000
    20.9500000     -0.1268000
    21.0500000     -0.1374000
    21.1500000     -0.1470000
    21.2500000     -0.1558000
    21.3500000     -0.1672000
    21.4500000     -0.1813000
    21.5500000     -0.1977000
    21.6500000     -0.2164000
    21.7500000     -0.2382000
    21.8500000     -0.2629000
    21.9500000     -0.2872000
    22.0500000     -0.3112000
    22.1500000     -0.3321000
    22.2500000     -0.3502000
    22.3500000     -0.3623000
    22.4500000     -0.3682000
    22.5500000     -0.3700000
    22.6500000     -0.3677000
    22.7500000     -0.3644000
    22.8500000     -0.3602000
    22.9500000     -0.3559000
    23.0500000     -0.3515000
    23.1500000     -0.3464000
    23.2500000     -0.3406000
    23.3500000     -0.3349000
    23.4500000     -0.3292000
    23.5500000     -0.3247000
    23.6500000     -0.3214000
    23.7500000     -0.3193000
    23.8500000     -0.3185000
    23.9500000     -0.3180000
    24.0500000     -0.3176000
    24.1500000     -0.3182000
    24.2500000     -0.3198000
    24.3500000     -0.3206000
    24.4500000     -0.3206000
    24.5500000     -0.3194000
    24.6500000     -0.3167000
    24.7500000     -0.3123000
    24.8500000     -0.3060000
    24.9500000     -0.3029000
 &EndTable
 &EndPotential
 &Potential
 Name=P-TGLY
Type=NB
Min=     0.0000000
Max=    25.0000000
NPoints=250
 AtomTypes=P,TGLY
 &Table
     0.0500000  65249.8710938
     0.1500000  64997.9414062
     0.2500000  64746.0117188
     0.3500000  64494.0781250
     0.4500000  64242.1484375
     0.5500000  63990.2187500
     0.6500000  63738.2890625
     0.7500000  63486.3593750
     0.8500000  63234.4296875
     0.9500000  62982.5000000
     1.0500000  62730.5703125
     1.1500000  62478.6406250
     1.2500000  62226.7109375
     1.3500000  61974.7812500
     1.4500000  61722.8515625
     1.5500000  61470.9218750
     1.6500000  61218.9882812
     1.7500000  60967.0585938
     1.8500000  60715.1289062
     1.9500000  60463.1992187
     2.0500000  60211.2695312
     2.1500000  59959.3398438
     2.2500000  59707.4101562
     2.3500000  59455.4804688
     2.4500000  59203.5507812
     2.5500000  58951.6210938
     2.6500000  58699.6914062
     2.7500000  58447.7617188
     2.8500000  58195.8281250
     2.9500000  57943.8984375
     3.0500000  57691.9687500
     3.1500000  57440.0390625
     3.2500000  57188.1093750
     3.3500000  56936.1796875
     3.4500000     14.5746002
     3.5500000     11.5290003
     3.6500000      5.4379001
     3.7500000      1.5483000
     3.8500000     -0.1398000
     3.9500000     -1.3817000
     4.0500000     -2.1775000
     4.1500000     -2.6968999
     4.2500000     -2.9401000
     4.3500000     -3.0209000
     4.4500000     -2.9394000
     4.5500000     -2.8482001
     4.6500000     -2.7472999
     4.7500000     -2.6273999
     4.8500000     -2.4885001
     4.9500000     -2.2516999
     5.0500000     -1.9170001
     5.1500000     -1.4709001
     5.2500000     -0.9132000
     5.3500000     -0.4029000
     5.4500000      0.0600000
     5.5500000      0.3484000
     5.6500000      0.4621000
     5.7500000      0.4982000
     5.8500000      0.4566000
     5.9500000      0.3892000
     6.0500000      0.2960000
     6.1500000      0.2045000
     6.2500000      0.1148000
     6.3500000      0.0311000
     6.4500000     -0.0466000
     6.5500000     -0.1252000
     6.6500000     -0.2046000
     6.7500000     -0.2846000
     6.8500000     -0.3653000
     6.9500000     -0.4359000
     7.0500000     -0.4964000
     7.1500000     -0.5408000
     7.2500000     -0.5689000
     7.3500000     -0.5811000
     7.4500000     -0.5776000
     7.5500000     -0.5662000
     7.6500000     -0.5469000
     7.7500000     -0.5221000
     7.8500000     -0.4918000
     7.9500000     -0.4653000
     8.0500000     -0.4424000
     8.1500000     -0.4316000
     8.2500000     -0.4326000
     8.3500000     -0.4490000
     8.4500000     -0.4805000
     8.5500000     -0.5136000
     8.6500000     -0.5481000
     8.7500000     -0.5742000
     8.8500000     -0.5917000
     8.9500000     -0.5967000
     9.0500000     -0.5892000
     9.1500000     -0.5731000
     9.2500000     -0.5484000
     9.3500000     -0.5193000
     9.4500000     -0.4856000
     9.5500000     -0.4517000
     9.6500000     -0.4176000
     9.7500000     -0.3866000
     9.8500000     -0.3588000
     9.9500000     -0.3361000
    10.0500000     -0.3186000
    10.1500000     -0.3026000
    10.2500000     -0.2881000
    10.3500000     -0.2710000
    10.4500000     -0.2513000
    10.5500000     -0.2255000
    10.6500000     -0.1937000
    10.7500000     -0.1598000
    10.8500000     -0.1237000
    10.9500000     -0.0918000
    11.0500000     -0.0639000
    11.1500000     -0.0418000
    11.2500000     -0.0253000
    11.3500000     -0.0165000
    11.4500000     -0.0152000
    11.5500000     -0.0213000
    11.6500000     -0.0351000
    11.7500000     -0.0554000
    11.8500000     -0.0822000
    11.9500000     -0.1075000
    12.0500000     -0.1310000
    12.1500000     -0.1505000
    12.2500000     -0.1657000
    12.3500000     -0.1789000
    12.4500000     -0.1899000
    12.5500000     -0.1994000
    12.6500000     -0.2076000
    12.7500000     -0.2150000
    12.8500000     -0.2217000
    12.9500000     -0.2261000
    13.0500000     -0.2280000
    13.1500000     -0.2273000
    13.2500000     -0.2239000
    13.3500000     -0.2192000
    13.4500000     -0.2131000
    13.5500000     -0.2056000
    13.6500000     -0.1966000
    13.7500000     -0.1887000
    13.8500000     -0.1819000
    13.9500000     -0.1784000
    14.0500000     -0.1781000
    14.1500000     -0.1810000
    14.2500000     -0.1871000
    14.3500000     -0.1932000
    14.4500000     -0.1995000
    14.5500000     -0.2014000
    14.6500000     -0.1989000
    14.7500000     -0.1932000
    14.8500000     -0.1843000
    14.9500000     -0.1749000
    15.0500000     -0.1647000
    15.1500000     -0.1570000
    15.2500000     -0.1515000
    15.3500000     -0.1497000
    15.4500000     -0.1515000
    15.5500000     -0.1541000
    15.6500000     -0.1575000
    15.7500000     -0.1604000
    15.8500000     -0.1628000
    15.9500000     -0.1630000
    16.0500000     -0.1611000
    16.1500000     -0.1584000
    16.2500000     -0.1552000
    16.3500000     -0.1522000
    16.4500000     -0.1496000
    16.5500000     -0.1478000
    16.6500000     -0.1467000
    16.7500000     -0.1464000
    16.8500000     -0.1470000
    16.9500000     -0.1454000
    17.0500000     -0.1418000
    17.1500000     -0.1353000
    17.2500000     -0.1260000
    17.3500000     -0.1140000
    17.4500000     -0.0996000
    17.5500000     -0.0841000
    17.6500000     -0.0676000
    17.7500000     -0.0521000
    17.8500000     -0.0376000
    17.9500000     -0.0257000
    18.0500000     -0.0164000
    18.1500000     -0.0097000
    18.2500000     -0.0056000
    18.3500000     -0.0030000
    18.4500000     -0.0021000
    18.5500000     -0.0017000
    18.6500000     -0.0020000
    18.7500000     -0.0012000
    18.8500000      0.0005000
    18.9500000      0.0036000
    19.0500000      0.0079000
    19.1500000      0.0119000
    19.2500000      0.0153000
    19.3500000      0.0173000
    19.4500000      0.0177000
    19.5500000      0.0160000
    19.6500000      0.0121000
    19.7500000      0.0068000
    19.8500000      0.0001000
    19.9500000     -0.0074000
    20.0500000     -0.0160000
    20.1500000     -0.0257000
    20.2500000     -0.0368000
    20.3500000     -0.0475000
    20.4500000     -0.0578000
    20.5500000     -0.0673000
    20.6500000     -0.0762000
    20.7500000     -0.0848000
    20.8500000     -0.0932000
    20.9500000     -0.1018000
    21.0500000     -0.1106000
    21.1500000     -0.1208000
    21.2500000     -0.1324000
    21.3500000     -0.1461000
    21.4500000     -0.1617000
    21.5500000     -0.1772000
    21.6500000     -0.1925000
    21.7500000     -0.2077000
    21.8500000     -0.2228000
    21.9500000     -0.2368000
    22.0500000     -0.2496000
    22.1500000     -0.2592000
    22.2500000     -0.2657000
    22.3500000     -0.2689000
    22.4500000     -0.2688000
    22.5500000     -0.2653000
    22.6500000     -0.2586000
    22.7500000     -0.2511000
    22.8500000     -0.2430000
    22.9500000     -0.2356000
    23.0500000     -0.2291000
    23.1500000     -0.2242000
    23.2500000     -0.2210000
    23.3500000     -0.2196000
    23.4500000     -0.2198000
    23.5500000     -0.2211000
    23.6500000     -0.2233000
    23.7500000     -0.2255000
    23.8500000     -0.2278000
    23.9500000     -0.2301000
    24.0500000     -0.2325000
    24.1500000     -0.2351000
    24.2500000     -0.2380000
    24.3500000     -0.2409000
    24.4500000     -0.2438000
    24.5500000     -0.2460000
    24.6500000     -0.2473000
    24.7500000     -0.2480000
    24.8500000     -0.2482000
    24.9500000     -0.2482000
 &EndTable
 &EndPotential
 &Potential
 Name=P-MG
Type=NB
Min=     0.0000000
Max=    25.0000000
NPoints=250
 AtomTypes=P,MG
 &Table
     0.0500000  65249.8710938
     0.1500000  64997.9414062
     0.2500000  64746.0117188
     0.3500000  64494.0781250
     0.4500000  64242.1484375
     0.5500000  63990.2187500
     0.6500000  63738.2890625
     0.7500000  63486.3593750
     0.8500000  63234.4296875
     0.9500000  62982.5000000
     1.0500000  62730.5703125
     1.1500000  62478.6406250
     1.2500000  62226.7109375
     1.3500000  61974.7812500
     1.4500000  61722.8515625
     1.5500000  61470.9218750
     1.6500000  61218.9882812
     1.7500000  60967.0585938
     1.8500000  60715.1289062
     1.9500000  60463.1992187
     2.0500000  60211.2695312
     2.1500000  59959.3398438
     2.2500000  59707.4101562
     2.3500000  59455.4804688
     2.4500000  59203.5507812
     2.5500000  58951.6210938
     2.6500000  58699.6914062
     2.7500000  58447.7617188
     2.8500000  58195.8281250
     2.9500000  57943.8984375
     3.0500000  57691.9687500
     3.1500000  57440.0390625
     3.2500000  57188.1093750
     3.3500000  56936.1796875
     3.4500000  56684.2500000
     3.5500000  56432.3203125
     3.6500000  56180.3906250
     3.7500000  55928.4609375
     3.8500000  55676.5312500
     3.9500000  55424.6015625
     4.0500000  55172.6718750
     4.1500000  54920.7382812
     4.2500000  54668.8085938
     4.3500000  54416.8789062
     4.4500000      6.2442999
     4.5500000      6.1166000
     4.6500000      5.8610001
     4.7500000      5.4691000
     4.8500000      4.9407001
     4.9500000      4.3727999
     5.0500000      3.7653000
     5.1500000      2.9812000
     5.2500000      2.0204999
     5.3500000      1.3447000
     5.4500000      0.9536000
     5.5500000      0.9036000
     5.6500000      1.1945000
     5.7500000      1.8664000
     5.8500000      2.9195001
     5.9500000      3.9874001
     6.0500000      5.0704002
     6.1500000      5.0548000
     6.2500000      3.9408000
     6.3500000      2.9288001
     6.4500000      2.0188999
     6.5500000      1.2708000
     6.6500000      0.6847000
     6.7500000      0.2276000
     6.8500000     -0.1005000
     6.9500000     -0.3486000
     7.0500000     -0.5170000
     7.1500000     -0.6554000
     7.2500000     -0.7639000
     7.3500000     -0.8487000
     7.4500000     -0.9100000
     7.5500000     -0.9223000
     7.6500000     -0.8858000
     7.7500000     -0.7816000
     7.8500000     -0.6098000
     7.9500000     -0.3879000
     8.0500000     -0.1160000
     8.1500000      0.1389000
     8.2500000      0.3768000
     8.3500000      0.5303000
     8.4500000      0.5993000
     8.5500000      0.6057000
     8.6500000      0.5492000
     8.7500000      0.4728000
     8.8500000      0.3765000
     8.9500000      0.2824000
     9.0500000      0.1902000
     9.1500000      0.0971000
     9.2500000      0.0028000
     9.3500000     -0.0873000
     9.4500000     -0.1732000
     9.5500000     -0.2506000
     9.6500000     -0.3194000
     9.7500000     -0.3713000
     9.8500000     -0.4062000
     9.9500000     -0.4121000
    10.0500000     -0.3889000
    10.1500000     -0.3301000
    10.2500000     -0.2355000
    10.3500000     -0.1218000
    10.4500000      0.0111000
    10.5500000      0.1291000
    10.6500000      0.2322000
    10.7500000      0.3032000
    10.8500000      0.3419000
    10.9500000      0.3580000
    11.0500000      0.3514000
    11.1500000      0.3431000
    11.2500000      0.3329000
    11.3500000      0.3363000
    11.4500000      0.3534000
    11.5500000      0.3822000
    11.6500000      0.4227000
    11.7500000      0.4606000
    11.8500000      0.4959000
    11.9500000      0.5175000
    12.0500000      0.5256000
    12.1500000      0.5213000
    12.2500000      0.5048000
    12.3500000      0.4847000
    12.4500000      0.4610000
    12.5500000      0.4403000
    12.6500000      0.4227000
    12.7500000      0.4094000
    12.8500000      0.4003000
    12.9500000      0.3917000
    13.0500000      0.3834000
    13.1500000      0.3757000
    13.2500000      0.3684000
    13.3500000      0.3629000
    13.4500000      0.3592000
    13.5500000      0.3609000
    13.6500000      0.3680000
    13.7500000      0.3806000
    13.8500000      0.3985000
    13.9500000      0.4193000
    14.0500000      0.4432000
    14.1500000      0.4642000
    14.2500000      0.4825000
    14.3500000      0.4969000
    14.4500000      0.5073000
    14.5500000      0.5144000
    14.6500000      0.5179000
    14.7500000      0.5209000
    14.8500000      0.5234000
    14.9500000      0.5254000
    15.0500000      0.5272000
    15.1500000      0.5270000
    15.2500000      0.5248000
    15.3500000      0.5210000
    15.4500000      0.5152000
    15.5500000      0.5066000
    15.6500000      0.4951000
    15.7500000      0.4830000
    15.8500000      0.4701000
    15.9500000      0.4551000
    16.0500000      0.4378000
    16.1500000      0.4182000
    16.2500000      0.3964000
    16.3500000      0.3711000
    16.4500000      0.3424000
    16.5500000      0.3140000
    16.6500000      0.2861000
    16.7500000      0.2614000
    16.8500000      0.2401000
    16.9500000      0.2238000
    17.0500000      0.2124000
    17.1500000      0.2056000
    17.2500000      0.2034000
    17.3500000      0.2028000
    17.4500000      0.2039000
    17.5500000      0.2032000
    17.6500000      0.2006000
    17.7500000      0.1946000
    17.8500000      0.1853000
    17.9500000      0.1726000
    18.0500000      0.1565000
    18.1500000      0.1380000
    18.2500000      0.1169000
    18.3500000      0.0948000
    18.4500000      0.0717000
    18.5500000      0.0479000
    18.6500000      0.0236000
    18.7500000      0.0029000
    18.8500000     -0.0142000
    18.9500000     -0.0278000
    19.0500000     -0.0379000
    19.1500000     -0.0443000
    19.2500000     -0.0470000
    19.3500000     -0.0471000
    19.4500000     -0.0449000
    19.5500000     -0.0412000
    19.6500000     -0.0363000
    19.7500000     -0.0327000
    19.8500000     -0.0304000
    19.9500000     -0.0298000
    20.0500000     -0.0309000
    20.1500000     -0.0327000
    20.2500000     -0.0352000
    20.3500000     -0.0387000
    20.4500000     -0.0431000
    20.5500000     -0.0474000
    20.6500000     -0.0512000
    20.7500000     -0.0564000
    20.8500000     -0.0628000
    20.9500000     -0.0689000
    21.0500000     -0.0748000
    21.1500000     -0.0812000
    21.2500000     -0.0883000
    21.3500000     -0.0953000
    21.4500000     -0.1021000
    21.5500000     -0.1093000
    21.6500000     -0.1167000
    21.7500000     -0.1234000
    21.8500000     -0.1293000
    21.9500000     -0.1344000
    22.0500000     -0.1386000
    22.1500000     -0.1416000
    22.2500000     -0.1433000
    22.3500000     -0.1432000
    22.4500000     -0.1416000
    22.5500000     -0.1388000
    22.6500000     -0.1349000
    22.7500000     -0.1306000
    22.8500000     -0.1258000
    22.9500000     -0.1197000
    23.0500000     -0.1124000
    23.1500000     -0.1038000
    23.2500000     -0.0941000
    23.3500000     -0.0834000
    23.4500000     -0.0718000
    23.5500000     -0.0604000
    23.6500000     -0.0492000
    23.7500000     -0.0369000
    23.8500000     -0.0236000
    23.9500000     -0.0110000
    24.0500000      0.0007000
    24.1500000      0.0119000
    24.2500000      0.0225000
    24.3500000      0.0313000
    24.4500000      0.0384000
    24.5500000      0.0440000
    24.6500000      0.0481000
    24.7500000      0.0517000
    24.8500000      0.0547000
    24.9500000      0.0562000
 &EndTable
 &EndPotential
 &Potential
 Name=P-K
Type=NB
Min=     0.0000000
Max=    25.0000000
NPoints=250
 AtomTypes=P,K
 &Table
     0.0500000  65249.8710938
     0.1500000  64997.9414062
     0.2500000  64746.0117188
     0.3500000  64494.0781250
     0.4500000  64242.1484375
     0.5500000  63990.2187500
     0.6500000  63738.2890625
     0.7500000  63486.3593750
     0.8500000  63234.4296875
     0.9500000  62982.5000000
     1.0500000  62730.5703125
     1.1500000  62478.6406250
     1.2500000  62226.7109375
     1.3500000  61974.7812500
     1.4500000  61722.8515625
     1.5500000  61470.9218750
     1.6500000  61218.9882812
     1.7500000  60967.0585938
     1.8500000  60715.1289062
     1.9500000  60463.1992187
     2.0500000  60211.2695312
     2.1500000  59959.3398438
     2.2500000  59707.4101562
     2.3500000  59455.4804688
     2.4500000  59203.5507812
     2.5500000  58951.6210938
     2.6500000  58699.6914062
     2.7500000  58447.7617188
     2.8500000  58195.8281250
     2.9500000  57943.8984375
     3.0500000     18.0048008
     3.1500000     15.6036997
     3.2500000     10.8014002
     3.3500000      7.7026000
     3.4500000      6.3070998
     3.5500000      5.0918002
     3.6500000      4.0565000
     3.7500000      3.4044001
     3.8500000      3.1355000
     3.9500000      3.1605999
     4.0500000      3.4797001
     4.1500000      4.2788000
     4.2500000      5.5577998
     4.3500000      6.7816000
     4.4500000      7.9503002
     4.5500000      8.2110004
     4.6500000      7.5639000
     4.7500000      6.8985000
     4.8500000      6.2149000
     4.9500000      5.5130000
     5.0500000      4.7929001
     5.1500000      4.1079001
     5.2500000      3.4579999
     5.3500000      2.8697000
     5.4500000      2.3429999
     5.5500000      1.8803999
     5.6500000      1.4821000
     5.7500000      1.1360000
     5.8500000      0.8421000
     5.9500000      0.5990000
     6.0500000      0.4066000
     6.1500000      0.2887000
     6.2500000      0.2452000
     6.3500000      0.2786000
     6.4500000      0.3887000
     6.5500000      0.5280000
     6.6500000      0.6963000
     6.7500000      0.8349000
     6.8500000      0.9438000
     6.9500000      1.0064000
     7.0500000      1.0228000
     7.1500000      1.0019000
     7.2500000      0.9437000
     7.3500000      0.8609000
     7.4500000      0.7533000
     7.5500000      0.6429000
     7.6500000      0.5293000
     7.7500000      0.4265000
     7.8500000      0.3343000
     7.9500000      0.2550000
     8.0500000      0.1886000
     8.1500000      0.1347000
     8.2500000      0.0932000
     8.3500000      0.0631000
     8.4500000      0.0444000
     8.5500000      0.0332000
     8.6500000      0.0297000
     8.7500000      0.0335000
     8.8500000      0.0446000
     8.9500000      0.0644000
     9.0500000      0.0932000
     9.1500000      0.1279000
     9.2500000      0.1686000
     9.3500000      0.2120000
     9.4500000      0.2581000
     9.5500000      0.2937000
     9.6500000      0.3188000
     9.7500000      0.3245000
     9.8500000      0.3108000
     9.9500000      0.2941000
    10.0500000      0.2742000
    10.1500000      0.2696000
    10.2500000      0.2803000
    10.3500000      0.3067000
    10.4500000      0.3489000
    10.5500000      0.3862000
    10.6500000      0.4185000
    10.7500000      0.4396000
    10.8500000      0.4497000
    10.9500000      0.4524000
    11.0500000      0.4478000
    11.1500000      0.4414000
    11.2500000      0.4331000
    11.3500000      0.4269000
    11.4500000      0.4230000
    11.5500000      0.4230000
    11.6500000      0.4268000
    11.7500000      0.4332000
    11.8500000      0.4422000
    11.9500000      0.4516000
    12.0500000      0.4616000
    12.1500000      0.4684000
    12.2500000      0.4720000
    12.3500000      0.4730000
    12.4500000      0.4713000
    12.5500000      0.4667000
    12.6500000      0.4590000
    12.7500000      0.4471000
    12.8500000      0.4310000
    12.9500000      0.4113000
    13.0500000      0.3879000
    13.1500000      0.3667000
    13.2500000      0.3474000
    13.3500000      0.3366000
    13.4500000      0.3341000
    13.5500000      0.3415000
    13.6500000      0.3587000
    13.7500000      0.3826000
    13.8500000      0.4133000
    13.9500000      0.4425000
    14.0500000      0.4702000
    14.1500000      0.4918000
    14.2500000      0.5072000
    14.3500000      0.5164000
    14.4500000      0.5195000
    14.5500000      0.5183000
    14.6500000      0.5129000
    14.7500000      0.5055000
    14.8500000      0.4961000
    14.9500000      0.4837000
    15.0500000      0.4684000
    15.1500000      0.4513000
    15.2500000      0.4324000
    15.3500000      0.4140000
    15.4500000      0.3962000
    15.5500000      0.3794000
    15.6500000      0.3638000
    15.7500000      0.3499000
    15.8500000      0.3378000
    15.9500000      0.3265000
    16.0500000      0.3160000
    16.1500000      0.3072000
    16.2500000      0.3002000
    16.3500000      0.2929000
    16.4500000      0.2853000
    16.5500000      0.2783000
    16.6500000      0.2720000
    16.7500000      0.2662000
    16.8500000      0.2607000
    16.9500000      0.2543000
    17.0500000      0.2469000
    17.1500000      0.2390000
    17.2500000      0.2305000
    17.3500000      0.2209000
    17.4500000      0.2101000
    17.5500000      0.1987000
    17.6500000      0.1868000
    17.7500000      0.1753000
    17.8500000      0.1640000
    17.9500000      0.1528000
    18.0500000      0.1415000
    18.1500000      0.1312000
    18.2500000      0.1221000
    18.3500000      0.1133000
    18.4500000      0.1048000
    18.5500000      0.0973000
    18.6500000      0.0908000
    18.7500000      0.0846000
    18.8500000      0.0787000
    18.9500000      0.0736000
    19.0500000      0.0694000
    19.1500000      0.0653000
    19.2500000      0.0612000
    19.3500000      0.0571000
    19.4500000      0.0530000
    19.5500000      0.0487000
    19.6500000      0.0442000
    19.7500000      0.0395000
    19.8500000      0.0346000
    19.9500000      0.0288000
    20.0500000      0.0222000
    20.1500000      0.0156000
    20.2500000      0.0094000
    20.3500000      0.0027000
    20.4500000     -0.0044000
    20.5500000     -0.0102000
    20.6500000     -0.0147000
    20.7500000     -0.0183000
    20.8500000     -0.0211000
    20.9500000     -0.0230000
    21.0500000     -0.0239000
    21.1500000     -0.0240000
    21.2500000     -0.0232000
    21.3500000     -0.0217000
    21.4500000     -0.0196000
    21.5500000     -0.0170000
    21.6500000     -0.0138000
    21.7500000     -0.0114000
    21.8500000     -0.0099000
    21.9500000     -0.0085000
    22.0500000     -0.0072000
    22.1500000     -0.0060000
    22.2500000     -0.0048000
    22.3500000     -0.0046000
    22.4500000     -0.0053000
    22.5500000     -0.0062000
    22.6500000     -0.0072000
    22.7500000     -0.0076000
    22.8500000     -0.0074000
    22.9500000     -0.0068000
    23.0500000     -0.0059000
    23.1500000     -0.0047000
    23.2500000     -0.0030000
    23.3500000     -0.0011000
    23.4500000      0.0012000
    23.5500000      0.0034000
    23.6500000      0.0055000
    23.7500000      0.0073000
    23.8500000      0.0086000
    23.9500000      0.0107000
    24.0500000      0.0136000
    24.1500000      0.0160000
    24.2500000      0.0177000
    24.3500000      0.0193000
    24.4500000      0.0206000
    24.5500000      0.0218000
    24.6500000      0.0228000
    24.7500000      0.0236000
    24.8500000      0.0242000
    24.9500000      0.0245000
 &EndTable
 &EndPotential
 &Potential
 Name=P-NA
Type=NB
Min=     0.0000000
Max=    25.0000000
NPoints=250
 AtomTypes=P,NA
 &Table
     0.0500000  65249.8710938
     0.1500000  64997.9414062
     0.2500000  64746.0117188
     0.3500000  64494.0781250
     0.4500000  64242.1484375
     0.5500000  63990.2187500
     0.6500000  63738.2890625
     0.7500000  63486.3593750
     0.8500000  63234.4296875
     0.9500000  62982.5000000
     1.0500000  62730.5703125
     1.1500000  62478.6406250
     1.2500000  62226.7109375
     1.3500000  61974.7812500
     1.4500000  61722.8515625
     1.5500000  61470.9218750
     1.6500000  61218.9882812
     1.7500000  60967.0585938
     1.8500000  60715.1289062
     1.9500000  60463.1992187
     2.0500000  60211.2695312
     2.1500000  59959.3398438
     2.2500000  59707.4101562
     2.3500000  59455.4804688
     2.4500000  59203.5507812
     2.5500000  58951.6210938
     2.6500000     23.5506992
     2.7500000     21.0202007
     2.8500000     15.9589996
     2.9500000     12.2765999
     3.0500000      9.9729996
     3.1500000      7.4552999
     3.2500000      4.7235999
     3.3500000      2.9670000
     3.4500000      2.1854999
     3.5500000      1.8408000
     3.6500000      1.9332000
     3.7500000      2.5367999
     3.8500000      3.6517000
     3.9500000     13.0439997
     4.0500000     30.7136993
     4.1500000     32.2677002
     4.2500000     17.7061996
     4.3500000      9.7323999
     4.4500000      8.3465004
     4.5500000      7.0353999
     4.6500000      5.7992001
     4.7500000      4.7488999
     4.8500000      3.8843999
     4.9500000      3.1803999
     5.0500000      2.6368999
     5.1500000      2.1919000
     5.2500000      1.8454000
     5.3500000      1.4994000
     5.4500000      1.1536000
     5.5500000      0.8053000
     5.6500000      0.4543000
     5.7500000      0.1840000
     5.8500000     -0.0057000
     5.9500000     -0.0748000
     6.0500000     -0.0233000
     6.1500000      0.1088000
     6.2500000      0.3214000
     6.3500000      0.5125000
     6.4500000      0.6823000
     6.5500000      0.7688000
     6.6500000      0.7721000
     6.7500000      0.7139000
     6.8500000      0.5941000
     6.9500000      0.4479000
     7.0500000      0.2753000
     7.1500000      0.1006000
     7.2500000     -0.0761000
     7.3500000     -0.2353000
     7.4500000     -0.3768000
     7.5500000     -0.4898000
     7.6500000     -0.5741000
     7.7500000     -0.6270000
     7.8500000     -0.6485000
     7.9500000     -0.6499000
     8.0500000     -0.6314000
     8.1500000     -0.6085000
     8.2500000     -0.5814000
     8.3500000     -0.5525000
     8.4500000     -0.5218000
     8.5500000     -0.4757000
     8.6500000     -0.4141000
     8.7500000     -0.3327000
     8.8500000     -0.2317000
     8.9500000     -0.1230000
     9.0500000     -0.0068000
     9.1500000      0.1015000
     9.2500000      0.2018000
     9.3500000      0.2911000
     9.4500000      0.3693000
     9.5500000      0.4372000
     9.6500000      0.4948000
     9.7500000      0.5412000
     9.8500000      0.5765000
     9.9500000      0.5998000
    10.0500000      0.6111000
    10.1500000      0.6067000
    10.2500000      0.5869000
    10.3500000      0.5571000
    10.4500000      0.5174000
    10.5500000      0.4777000
    10.6500000      0.4380000
    10.7500000      0.4093000
    10.8500000      0.3915000
    10.9500000      0.3893000
    11.0500000      0.4028000
    11.1500000      0.4298000
    11.2500000      0.4702000
    11.3500000      0.5170000
    11.4500000      0.5701000
    11.5500000      0.6197000
    11.6500000      0.6658000
    11.7500000      0.7027000
    11.8500000      0.7306000
    11.9500000      0.7490000
    12.0500000      0.7581000
    12.1500000      0.7613000
    12.2500000      0.7587000
    12.3500000      0.7532000
    12.4500000      0.7449000
    12.5500000      0.7368000
    12.6500000      0.7291000
    12.7500000      0.7231000
    12.8500000      0.7190000
    12.9500000      0.7159000
    13.0500000      0.7136000
    13.1500000      0.7100000
    13.2500000      0.7051000
    13.3500000      0.7003000
    13.4500000      0.6958000
    13.5500000      0.6900000
    13.6500000      0.6830000
    13.7500000      0.6764000
    13.8500000      0.6701000
    13.9500000      0.6633000
    14.0500000      0.6558000
    14.1500000      0.6468000
    14.2500000      0.6363000
    14.3500000      0.6209000
    14.4500000      0.6005000
    14.5500000      0.5764000
    14.6500000      0.5485000
    14.7500000      0.5212000
    14.8500000      0.4945000
    14.9500000      0.4725000
    15.0500000      0.4550000
    15.1500000      0.4433000
    15.2500000      0.4373000
    15.3500000      0.4335000
    15.4500000      0.4320000
    15.5500000      0.4290000
    15.6500000      0.4248000
    15.7500000      0.4182000
    15.8500000      0.4093000
    15.9500000      0.3996000
    16.0500000      0.3889000
    16.1500000      0.3786000
    16.2500000      0.3687000
    16.3500000      0.3595000
    16.4500000      0.3512000
    16.5500000      0.3418000
    16.6500000      0.3315000
    16.7500000      0.3190000
    16.8500000      0.3044000
    16.9500000      0.2882000
    17.0500000      0.2704000
    17.1500000      0.2527000
    17.2500000      0.2350000
    17.3500000      0.2177000
    17.4500000      0.2011000
    17.5500000      0.1859000
    17.6500000      0.1723000
    17.7500000      0.1594000
    17.8500000      0.1472000
    17.9500000      0.1365000
    18.0500000      0.1272000
    18.1500000      0.1188000
    18.2500000      0.1113000
    18.3500000      0.1040000
    18.4500000      0.0969000
    18.5500000      0.0905000
    18.6500000      0.0846000
    18.7500000      0.0783000
    18.8500000      0.0715000
    18.9500000      0.0653000
    19.0500000      0.0596000
    19.1500000      0.0538000
    19.2500000      0.0477000
    19.3500000      0.0417000
    19.4500000      0.0356000
    19.5500000      0.0283000
    19.6500000      0.0201000
    19.7500000      0.0111000
    19.8500000      0.0015000
    19.9500000     -0.0083000
    20.0500000     -0.0183000
    20.1500000     -0.0278000
    20.2500000     -0.0369000
    20.3500000     -0.0449000
    20.4500000     -0.0519000
    20.5500000     -0.0579000
    20.6500000     -0.0630000
    20.7500000     -0.0667000
    20.8500000     -0.0691000
    20.9500000     -0.0701000
    21.0500000     -0.0697000
    21.1500000     -0.0683000
    21.2500000     -0.0658000
    21.3500000     -0.0625000
    21.4500000     -0.0584000
    21.5500000     -0.0547000
    21.6500000     -0.0513000
    21.7500000     -0.0482000
    21.8500000     -0.0455000
    21.9500000     -0.0434000
    22.0500000     -0.0417000
    22.1500000     -0.0397000
    22.2500000     -0.0372000
    22.3500000     -0.0344000
    22.4500000     -0.0313000
    22.5500000     -0.0278000
    22.6500000     -0.0240000
    22.7500000     -0.0201000
    22.8500000     -0.0161000
    22.9500000     -0.0116000
    23.0500000     -0.0067000
    23.1500000     -0.0019000
    23.2500000      0.0028000
    23.3500000      0.0079000
    23.4500000      0.0131000
    23.5500000      0.0182000
    23.6500000      0.0228000
    23.7500000      0.0277000
    23.8500000      0.0327000
    23.9500000      0.0372000
    24.0500000      0.0413000
    24.1500000      0.0449000
    24.2500000      0.0480000
    24.3500000      0.0506000
    24.4500000      0.0525000
    24.5500000      0.0536000
    24.6500000      0.0536000
    24.7500000      0.0529000
    24.8500000      0.0513000
    24.9500000      0.0505000
 &EndTable
 &EndPotential
 &Potential
 Name=P-CL
Type=NB
Min=     0.0000000
Max=    25.0000000
NPoints=250
 AtomTypes=P,CL
 &Table
     0.0500000  65249.8710938
     0.1500000  64997.9414062
     0.2500000  64746.0117188
     0.3500000  64494.0781250
     0.4500000  64242.1484375
     0.5500000  63990.2187500
     0.6500000  63738.2890625
     0.7500000  63486.3593750
     0.8500000  63234.4296875
     0.9500000  62982.5000000
     1.0500000  62730.5703125
     1.1500000  62478.6406250
     1.2500000  62226.7109375
     1.3500000  61974.7812500
     1.4500000  61722.8515625
     1.5500000  61470.9218750
     1.6500000  61218.9882812
     1.7500000  60967.0585938
     1.8500000  60715.1289062
     1.9500000  60463.1992187
     2.0500000  60211.2695312
     2.1500000  59959.3398438
     2.2500000  59707.4101562
     2.3500000  59455.4804688
     2.4500000  59203.5507812
     2.5500000  58951.6210938
     2.6500000  58699.6914062
     2.7500000  58447.7617188
     2.8500000  58195.8281250
     2.9500000  57943.8984375
     3.0500000  57691.9687500
     3.1500000  57440.0390625
     3.2500000  57188.1093750
     3.3500000  56936.1796875
     3.4500000  56684.2500000
     3.5500000  56432.3203125
     3.6500000  56180.3906250
     3.7500000  55928.4609375
     3.8500000  55676.5312500
     3.9500000  55424.6015625
     4.0500000      8.3397999
     4.1500000      7.5841999
     4.2500000      6.0728998
     4.3500000      4.5829000
     4.4500000      3.1138999
     4.5500000      1.8853000
     4.6500000      0.8968000
     4.7500000      0.0496000
     4.8500000     -0.6563000
     4.9500000     -1.2286000
     5.0500000     -1.6673000
     5.1500000     -2.0366001
     5.2500000     -2.3364999
     5.3500000     -2.5957000
     5.4500000     -2.8143001
     5.5500000     -2.9719000
     5.6500000     -3.0687001
     5.7500000     -3.0715001
     5.8500000     -2.9804001
     5.9500000     -2.7994001
     6.0500000     -2.5283999
     6.1500000     -2.2251999
     6.2500000     -1.8897001
     6.3500000     -1.5833000
     6.4500000     -1.3058000
     6.5500000     -1.0855000
     6.6500000     -0.9222000
     6.7500000     -0.8257000
     6.8500000     -0.7958000
     6.9500000     -0.8250000
     7.0500000     -0.9136000
     7.1500000     -1.0305001
     7.2500000     -1.1760000
     7.3500000     -1.3216000
     7.4500000     -1.4674000
     7.5500000     -1.5914000
     7.6500000     -1.6936001
     7.7500000     -1.7725000
     7.8500000     -1.8281000
     7.9500000     -1.8557000
     8.0500000     -1.8554000
     8.1500000     -1.8286000
     8.2500000     -1.7755001
     8.3500000     -1.7018000
     8.4500000     -1.6075000
     8.5500000     -1.5081000
     8.6500000     -1.4038000
     8.7500000     -1.3080000
     8.8500000     -1.2207000
     8.9500000     -1.1525000
     9.0500000     -1.1034000
     9.1500000     -1.0729001
     9.2500000     -1.0612000
     9.3500000     -1.0615000
     9.4500000     -1.0737000
     9.5500000     -1.0910000
     9.6500000     -1.1133000
     9.7500000     -1.1348000
     9.8500000     -1.1556000
     9.9500000     -1.1697000
    10.0500000     -1.1770000
    10.1500000     -1.1752000
    10.2500000     -1.1643000
    10.3500000     -1.1470000
    10.4500000     -1.1235000
    10.5500000     -1.0953000
    10.6500000     -1.0624000
    10.7500000     -1.0261000
    10.8500000     -0.9863000
    10.9500000     -0.9471000
    11.0500000     -0.9083000
    11.1500000     -0.8712000
    11.2500000     -0.8357000
    11.3500000     -0.8057000
    11.4500000     -0.7815000
    11.5500000     -0.7595000
    11.6500000     -0.7398000
    11.7500000     -0.7247000
    11.8500000     -0.7140000
    11.9500000     -0.7028000
    12.0500000     -0.6909000
    12.1500000     -0.6805000
    12.2500000     -0.6714000
    12.3500000     -0.6613000
    12.4500000     -0.6505000
    12.5500000     -0.6401000
    12.6500000     -0.6304000
    12.7500000     -0.6193000
    12.8500000     -0.6070000
    12.9500000     -0.5942000
    13.0500000     -0.5811000
    13.1500000     -0.5673000
    13.2500000     -0.5528000
    13.3500000     -0.5384000
    13.4500000     -0.5242000
    13.5500000     -0.5114000
    13.6500000     -0.5002000
    13.7500000     -0.4893000
    13.8500000     -0.4788000
    13.9500000     -0.4680000
    14.0500000     -0.4571000
    14.1500000     -0.4473000
    14.2500000     -0.4388000
    14.3500000     -0.4299000
    14.4500000     -0.4207000
    14.5500000     -0.4122000
    14.6500000     -0.4045000
    14.7500000     -0.3972000
    14.8500000     -0.3903000
    14.9500000     -0.3826000
    15.0500000     -0.3741000
    15.1500000     -0.3662000
    15.2500000     -0.3591000
    15.3500000     -0.3512000
    15.4500000     -0.3426000
    15.5500000     -0.3348000
    15.6500000     -0.3278000
    15.7500000     -0.3202000
    15.8500000     -0.3120000
    15.9500000     -0.3045000
    16.0500000     -0.2978000
    16.1500000     -0.2909000
    16.2500000     -0.2839000
    16.3500000     -0.2772000
    16.4500000     -0.2709000
    16.5500000     -0.2650000
    16.6500000     -0.2597000
    16.7500000     -0.2541000
    16.8500000     -0.2482000
    16.9500000     -0.2424000
    17.0500000     -0.2364000
    17.1500000     -0.2307000
    17.2500000     -0.2252000
    17.3500000     -0.2199000
    17.4500000     -0.2150000
    17.5500000     -0.2097000
    17.6500000     -0.2041000
    17.7500000     -0.1988000
    17.8500000     -0.1938000
    17.9500000     -0.1886000
    18.0500000     -0.1831000
    18.1500000     -0.1776000
    18.2500000     -0.1720000
    18.3500000     -0.1667000
    18.4500000     -0.1619000
    18.5500000     -0.1578000
    18.6500000     -0.1547000
    18.7500000     -0.1509000
    18.8500000     -0.1462000
    18.9500000     -0.1412000
    19.0500000     -0.1360000
    19.1500000     -0.1314000
    19.2500000     -0.1277000
    19.3500000     -0.1240000
    19.4500000     -0.1206000
    19.5500000     -0.1170000
    19.6500000     -0.1134000
    19.7500000     -0.1093000
    19.8500000     -0.1048000
    19.9500000     -0.1006000
    20.0500000     -0.0970000
    20.1500000     -0.0933000
    20.2500000     -0.0899000
    20.3500000     -0.0859000
    20.4500000     -0.0814000
    20.5500000     -0.0772000
    20.6500000     -0.0731000
    20.7500000     -0.0691000
    20.8500000     -0.0650000
    20.9500000     -0.0614000
    21.0500000     -0.0583000
    21.1500000     -0.0551000
    21.2500000     -0.0518000
    21.3500000     -0.0488000
    21.4500000     -0.0459000
    21.5500000     -0.0436000
    21.6500000     -0.0418000
    21.7500000     -0.0398000
    21.8500000     -0.0376000
    21.9500000     -0.0358000
    22.0500000     -0.0344000
    22.1500000     -0.0325000
    22.2500000     -0.0300000
    22.3500000     -0.0278000
    22.4500000     -0.0258000
    22.5500000     -0.0235000
    22.6500000     -0.0210000
    22.7500000     -0.0192000
    22.8500000     -0.0179000
    22.9500000     -0.0164000
    23.0500000     -0.0148000
    23.1500000     -0.0128000
    23.2500000     -0.0107000
    23.3500000     -0.0087000
    23.4500000     -0.0066000
    23.5500000     -0.0042000
    23.6500000     -0.0013000
    23.7500000      0.0007000
    23.8500000      0.0020000
    23.9500000      0.0036000
    24.0500000      0.0057000
    24.1500000      0.0073000
    24.2500000      0.0084000
    24.3500000      0.0095000
    24.4500000      0.0107000
    24.5500000      0.0120000
    24.6500000      0.0134000
    24.7500000      0.0148000
    24.8500000      0.0162000
    24.9500000      0.0169000
 &EndTable
 &EndPotential
 &Potential
 Name=CPOL-CPOL
Type=NB
Min=     0.0000000
Max=    25.0000000
NPoints=250
 AtomTypes=CPOL,CPOL
 &Table
     0.0500000   2479.0000000
     0.1500000   2402.0654297
     0.2500000   2325.1311035
     0.3500000   2248.1965332
     0.4500000   2171.2622070
     0.5500000   2094.3276367
     0.6500000   2017.3930664
     0.7500000   1940.4586182
     0.8500000   1863.5240479
     0.9500000   1786.5897217
     1.0500000   1709.6551514
     1.1500000   1632.7207031
     1.2500000   1555.7862549
     1.3500000   1478.8516846
     1.4500000   1401.9172363
     1.5500000   1324.9827881
     1.6500000   1248.0483398
     1.7500000   1171.1137695
     1.8500000   1094.1793213
     1.9500000   1017.2448120
     2.0500000    940.3103027
     2.1500000    863.3759155
     2.2500000    786.4414062
     2.3500000    709.5068970
     2.4500000    632.5723877
     2.5500000    555.6378784
     2.6500000    478.7033997
     2.7500000    401.7690125
     2.8500000    324.8345032
     2.9500000    247.8999939
     3.0500000    208.7440033
     3.1500000    135.2169037
     3.2500000     87.8124008
     3.3500000     57.0186996
     3.4500000     36.9016991
     3.5500000     23.7126007
     3.6500000     15.0560999
     3.7500000      9.3858004
     3.8500000      5.6936998
     3.9500000      3.3173001
     4.0500000      1.8178999
     4.1500000      0.9032000
     4.2500000      0.3773000
     4.3500000      0.1084000
     4.4500000      0.0075000
     4.5500000      0.0000000
     4.6500000      0.0000000
     4.7500000      0.0000000
     4.8500000      0.0000000
     4.9500000      0.0000000
     5.0500000      0.0000000
     5.1500000      0.0000000
     5.2500000      0.0000000
     5.3500000      0.0000000
     5.4500000      0.0000000
     5.5500000      0.0000000
     5.6500000      0.0000000
     5.7500000      0.0000000
     5.8500000      0.0000000
     5.9500000      0.0000000
     6.0500000      0.0000000
     6.1500000      0.0000000
     6.2500000      0.0000000
     6.3500000      0.0000000
     6.4500000      0.0000000
     6.5500000      0.0000000
     6.6500000      0.0000000
     6.7500000      0.0000000
     6.8500000      0.0000000
     6.9500000      0.0000000
     7.0500000      0.0000000
     7.1500000      0.0000000
     7.2500000      0.0000000
     7.3500000      0.0000000
     7.4500000      0.0000000
     7.5500000      0.0000000
     7.6500000      0.0000000
     7.7500000      0.0000000
     7.8500000      0.0000000
     7.9500000      0.0000000
     8.0500000      0.0000000
     8.1500000      0.0000000
     8.2500000      0.0000000
     8.3500000      0.0000000
     8.4500000      0.0000000
     8.5500000      0.0000000
     8.6500000      0.0000000
     8.7500000      0.0000000
     8.8500000      0.0000000
     8.9500000      0.0000000
     9.0500000      0.0000000
     9.1500000      0.0000000
     9.2500000      0.0000000
     9.3500000      0.0000000
     9.4500000      0.0000000
     9.5500000      0.0000000
     9.6500000      0.0000000
     9.7500000      0.0000000
     9.8500000      0.0000000
     9.9500000      0.0000000
    10.0500000      0.0000000
    10.1500000      0.0000000
    10.2500000      0.0000000
    10.3500000      0.0000000
    10.4500000      0.0000000
    10.5500000      0.0000000
    10.6500000      0.0000000
    10.7500000      0.0000000
    10.8500000      0.0000000
    10.9500000      0.0000000
    11.0500000      0.0000000
    11.1500000      0.0000000
    11.2500000      0.0000000
    11.3500000      0.0000000
    11.4500000      0.0000000
    11.5500000      0.0000000
    11.6500000      0.0000000
    11.7500000      0.0000000
    11.8500000      0.0000000
    11.9500000      0.0000000
    12.0500000      0.0000000
    12.1500000      0.0000000
    12.2500000      0.0000000
    12.3500000      0.0000000
    12.4500000      0.0000000
    12.5500000      0.0000000
    12.6500000      0.0000000
    12.7500000      0.0000000
    12.8500000      0.0000000
    12.9500000      0.0000000
    13.0500000      0.0000000
    13.1500000      0.0000000
    13.2500000      0.0000000
    13.3500000      0.0000000
    13.4500000      0.0000000
    13.5500000      0.0000000
    13.6500000      0.0000000
    13.7500000      0.0000000
    13.8500000      0.0000000
    13.9500000      0.0000000
    14.0500000      0.0000000
    14.1500000      0.0000000
    14.2500000      0.0000000
    14.3500000      0.0000000
    14.4500000      0.0000000
    14.5500000      0.0000000
    14.6500000      0.0000000
    14.7500000      0.0000000
    14.8500000      0.0000000
    14.9500000      0.0000000
    15.0500000      0.0000000
    15.1500000      0.0000000
    15.2500000      0.0000000
    15.3500000      0.0000000
    15.4500000      0.0000000
    15.5500000      0.0000000
    15.6500000      0.0000000
    15.7500000      0.0000000
    15.8500000      0.0000000
    15.9500000      0.0000000
    16.0500000      0.0000000
    16.1500000      0.0000000
    16.2500000      0.0000000
    16.3500000      0.0000000
    16.4500000      0.0000000
    16.5500000      0.0000000
    16.6500000      0.0000000
    16.7500000      0.0000000
    16.8500000      0.0000000
    16.9500000      0.0000000
    17.0500000      0.0000000
    17.1500000      0.0000000
    17.2500000      0.0000000
    17.3500000      0.0000000
    17.4500000      0.0000000
    17.5500000      0.0000000
    17.6500000      0.0000000
    17.7500000      0.0000000
    17.8500000      0.0000000
    17.9500000      0.0000000
    18.0500000      0.0000000
    18.1500000      0.0000000
    18.2500000      0.0000000
    18.3500000      0.0000000
    18.4500000      0.0000000
    18.5500000      0.0000000
    18.6500000      0.0000000
    18.7500000      0.0000000
    18.8500000      0.0000000
    18.9500000      0.0000000
    19.0500000      0.0000000
    19.1500000      0.0000000
    19.2500000      0.0000000
    19.3500000      0.0000000
    19.4500000      0.0000000
    19.5500000      0.0000000
    19.6500000      0.0000000
    19.7500000      0.0000000
    19.8500000      0.0000000
    19.9500000      0.0000000
    20.0500000      0.0000000
    20.1500000      0.0000000
    20.2500000      0.0000000
    20.3500000      0.0000000
    20.4500000      0.0000000
    20.5500000      0.0000000
    20.6500000      0.0000000
    20.7500000      0.0000000
    20.8500000      0.0000000
    20.9500000      0.0000000
    21.0500000      0.0000000
    21.1500000      0.0000000
    21.2500000      0.0000000
    21.3500000      0.0000000
    21.4500000      0.0000000
    21.5500000      0.0000000
    21.6500000      0.0000000
    21.7500000      0.0000000
    21.8500000      0.0000000
    21.9500000      0.0000000
    22.0500000      0.0000000
    22.1500000      0.0000000
    22.2500000      0.0000000
    22.3500000      0.0000000
    22.4500000      0.0000000
    22.5500000      0.0000000
    22.6500000      0.0000000
    22.7500000      0.0000000
    22.8500000      0.0000000
    22.9500000      0.0000000
    23.0500000      0.0000000
    23.1500000      0.0000000
    23.2500000      0.0000000
    23.3500000      0.0000000
    23.4500000      0.0000000
    23.5500000      0.0000000
    23.6500000      0.0000000
    23.7500000      0.0000000
    23.8500000      0.0000000
    23.9500000      0.0000000
    24.0500000      0.0000000
    24.1500000      0.0000000
    24.2500000      0.0000000
    24.3500000      0.0000000
    24.4500000      0.0000000
    24.5500000      0.0000000
    24.6500000      0.0000000
    24.7500000      0.0000000
    24.8500000      0.0000000
    24.9500000      0.0000000
 &EndTable
 &EndPotential
 &Potential
 Name=CPOL-CNPL
Type=NB
Min=     0.0000000
Max=    25.0000000
NPoints=250
 AtomTypes=CPOL,CNPL
 &Table
     0.0500000   2479.0000000
     0.1500000   2402.0654297
     0.2500000   2325.1311035
     0.3500000   2248.1965332
     0.4500000   2171.2622070
     0.5500000   2094.3276367
     0.6500000   2017.3930664
     0.7500000   1940.4586182
     0.8500000   1863.5240479
     0.9500000   1786.5897217
     1.0500000   1709.6551514
     1.1500000   1632.7207031
     1.2500000   1555.7862549
     1.3500000   1478.8516846
     1.4500000   1401.9172363
     1.5500000   1324.9827881
     1.6500000   1248.0483398
     1.7500000   1171.1137695
     1.8500000   1094.1793213
     1.9500000   1017.2448120
     2.0500000    940.3103027
     2.1500000    863.3759155
     2.2500000    786.4414062
     2.3500000    709.5068970
     2.4500000    632.5723877
     2.5500000    555.6378784
     2.6500000    478.7033997
     2.7500000    401.7690125
     2.8500000    324.8345032
     2.9500000    247.8999939
     3.0500000    208.7440033
     3.1500000    135.2169037
     3.2500000     87.8124008
     3.3500000     57.0186996
     3.4500000     36.9016991
     3.5500000     23.7126007
     3.6500000     15.0560999
     3.7500000      9.3858004
     3.8500000      5.6936998
     3.9500000      3.3173001
     4.0500000      1.8178999
     4.1500000      0.9032000
     4.2500000      0.3773000
     4.3500000      0.1084000
     4.4500000      0.0075000
     4.5500000      0.0000000
     4.6500000      0.0000000
     4.7500000      0.0000000
     4.8500000      0.0000000
     4.9500000      0.0000000
     5.0500000      0.0000000
     5.1500000      0.0000000
     5.2500000      0.0000000
     5.3500000      0.0000000
     5.4500000      0.0000000
     5.5500000      0.0000000
     5.6500000      0.0000000
     5.7500000      0.0000000
     5.8500000      0.0000000
     5.9500000      0.0000000
     6.0500000      0.0000000
     6.1500000      0.0000000
     6.2500000      0.0000000
     6.3500000      0.0000000
     6.4500000      0.0000000
     6.5500000      0.0000000
     6.6500000      0.0000000
     6.7500000      0.0000000
     6.8500000      0.0000000
     6.9500000      0.0000000
     7.0500000      0.0000000
     7.1500000      0.0000000
     7.2500000      0.0000000
     7.3500000      0.0000000
     7.4500000      0.0000000
     7.5500000      0.0000000
     7.6500000      0.0000000
     7.7500000      0.0000000
     7.8500000      0.0000000
     7.9500000      0.0000000
     8.0500000      0.0000000
     8.1500000      0.0000000
     8.2500000      0.0000000
     8.3500000      0.0000000
     8.4500000      0.0000000
     8.5500000      0.0000000
     8.6500000      0.0000000
     8.7500000      0.0000000
     8.8500000      0.0000000
     8.9500000      0.0000000
     9.0500000      0.0000000
     9.1500000      0.0000000
     9.2500000      0.0000000
     9.3500000      0.0000000
     9.4500000      0.0000000
     9.5500000      0.0000000
     9.6500000      0.0000000
     9.7500000      0.0000000
     9.8500000      0.0000000
     9.9500000      0.0000000
    10.0500000      0.0000000
    10.1500000      0.0000000
    10.2500000      0.0000000
    10.3500000      0.0000000
    10.4500000      0.0000000
    10.5500000      0.0000000
    10.6500000      0.0000000
    10.7500000      0.0000000
    10.8500000      0.0000000
    10.9500000      0.0000000
    11.0500000      0.0000000
    11.1500000      0.0000000
    11.2500000      0.0000000
    11.3500000      0.0000000
    11.4500000      0.0000000
    11.5500000      0.0000000
    11.6500000      0.0000000
    11.7500000      0.0000000
    11.8500000      0.0000000
    11.9500000      0.0000000
    12.0500000      0.0000000
    12.1500000      0.0000000
    12.2500000      0.0000000
    12.3500000      0.0000000
    12.4500000      0.0000000
    12.5500000      0.0000000
    12.6500000      0.0000000
    12.7500000      0.0000000
    12.8500000      0.0000000
    12.9500000      0.0000000
    13.0500000      0.0000000
    13.1500000      0.0000000
    13.2500000      0.0000000
    13.3500000      0.0000000
    13.4500000      0.0000000
    13.5500000      0.0000000
    13.6500000      0.0000000
    13.7500000      0.0000000
    13.8500000      0.0000000
    13.9500000      0.0000000
    14.0500000      0.0000000
    14.1500000      0.0000000
    14.2500000      0.0000000
    14.3500000      0.0000000
    14.4500000      0.0000000
    14.5500000      0.0000000
    14.6500000      0.0000000
    14.7500000      0.0000000
    14.8500000      0.0000000
    14.9500000      0.0000000
    15.0500000      0.0000000
    15.1500000      0.0000000
    15.2500000      0.0000000
    15.3500000      0.0000000
    15.4500000      0.0000000
    15.5500000      0.0000000
    15.6500000      0.0000000
    15.7500000      0.0000000
    15.8500000      0.0000000
    15.9500000      0.0000000
    16.0500000      0.0000000
    16.1500000      0.0000000
    16.2500000      0.0000000
    16.3500000      0.0000000
    16.4500000      0.0000000
    16.5500000      0.0000000
    16.6500000      0.0000000
    16.7500000      0.0000000
    16.8500000      0.0000000
    16.9500000      0.0000000
    17.0500000      0.0000000
    17.1500000      0.0000000
    17.2500000      0.0000000
    17.3500000      0.0000000
    17.4500000      0.0000000
    17.5500000      0.0000000
    17.6500000      0.0000000
    17.7500000      0.0000000
    17.8500000      0.0000000
    17.9500000      0.0000000
    18.0500000      0.0000000
    18.1500000      0.0000000
    18.2500000      0.0000000
    18.3500000      0.0000000
    18.4500000      0.0000000
    18.5500000      0.0000000
    18.6500000      0.0000000
    18.7500000      0.0000000
    18.8500000      0.0000000
    18.9500000      0.0000000
    19.0500000      0.0000000
    19.1500000      0.0000000
    19.2500000      0.0000000
    19.3500000      0.0000000
    19.4500000      0.0000000
    19.5500000      0.0000000
    19.6500000      0.0000000
    19.7500000      0.0000000
    19.8500000      0.0000000
    19.9500000      0.0000000
    20.0500000      0.0000000
    20.1500000      0.0000000
    20.2500000      0.0000000
    20.3500000      0.0000000
    20.4500000      0.0000000
    20.5500000      0.0000000
    20.6500000      0.0000000
    20.7500000      0.0000000
    20.8500000      0.0000000
    20.9500000      0.0000000
    21.0500000      0.0000000
    21.1500000      0.0000000
    21.2500000      0.0000000
    21.3500000      0.0000000
    21.4500000      0.0000000
    21.5500000      0.0000000
    21.6500000      0.0000000
    21.7500000      0.0000000
    21.8500000      0.0000000
    21.9500000      0.0000000
    22.0500000      0.0000000
    22.1500000      0.0000000
    22.2500000      0.0000000
    22.3500000      0.0000000
    22.4500000      0.0000000
    22.5500000      0.0000000
    22.6500000      0.0000000
    22.7500000      0.0000000
    22.8500000      0.0000000
    22.9500000      0.0000000
    23.0500000      0.0000000
    23.1500000      0.0000000
    23.2500000      0.0000000
    23.3500000      0.0000000
    23.4500000      0.0000000
    23.5500000      0.0000000
    23.6500000      0.0000000
    23.7500000      0.0000000
    23.8500000      0.0000000
    23.9500000      0.0000000
    24.0500000      0.0000000
    24.1500000      0.0000000
    24.2500000      0.0000000
    24.3500000      0.0000000
    24.4500000      0.0000000
    24.5500000      0.0000000
    24.6500000      0.0000000
    24.7500000      0.0000000
    24.8500000      0.0000000
    24.9500000      0.0000000
 &EndTable
 &EndPotential
 &Potential
 Name=CPOL-CPOS
Type=NB
Min=     0.0000000
Max=    25.0000000
NPoints=250
 AtomTypes=CPOL,CPOS
 &Table
     0.0500000   2479.0000000
     0.1500000   2415.2543945
     0.2500000   2351.5085449
     0.3500000   2287.7629395
     0.4500000   2224.0170898
     0.5500000   2160.2714844
     0.6500000   2096.5256348
     0.7500000   2032.7800293
     0.8500000   1969.0343018
     0.9500000   1905.2885742
     1.0500000   1841.5428467
     1.1500000   1777.7971191
     1.2500000   1714.0513916
     1.3500000   1650.3056641
     1.4500000   1586.5600586
     1.5500000   1522.8143311
     1.6500000   1459.0686035
     1.7500000   1395.3228760
     1.8500000   1331.5771484
     1.9500000   1267.8314209
     2.0500000   1204.0856934
     2.1500000   1140.3399658
     2.2500000   1076.5943604
     2.3500000   1012.8485718
     2.4500000    949.1029053
     2.5500000    885.3571167
     2.6500000    821.6113892
     2.7500000    757.8657227
     2.8500000    694.1199951
     2.9500000    630.3743286
     3.0500000    566.6286011
     3.1500000    502.8829041
     3.2500000    439.1370850
     3.3500000    375.3913879
     3.4500000    311.6456909
     3.5500000    247.8999939
     3.6500000    208.7440033
     3.7500000    135.2169037
     3.8500000     87.8124008
     3.9500000     57.0186996
     4.0500000     36.9016991
     4.1500000     23.7126007
     4.2500000     15.0560999
     4.3500000      9.3858004
     4.4500000      5.6936998
     4.5500000      3.3173001
     4.6500000      1.8178999
     4.7500000      0.9032000
     4.8500000      0.3773000
     4.9500000      0.1084000
     5.0500000      0.0075000
     5.1500000      0.0000000
     5.2500000      0.0000000
     5.3500000      0.0000000
     5.4500000      0.0000000
     5.5500000      0.0000000
     5.6500000      0.0000000
     5.7500000      0.0000000
     5.8500000      0.0000000
     5.9500000      0.0000000
     6.0500000      0.0000000
     6.1500000      0.0000000
     6.2500000      0.0000000
     6.3500000      0.0000000
     6.4500000      0.0000000
     6.5500000      0.0000000
     6.6500000      0.0000000
     6.7500000      0.0000000
     6.8500000      0.0000000
     6.9500000      0.0000000
     7.0500000      0.0000000
     7.1500000      0.0000000
     7.2500000      0.0000000
     7.3500000      0.0000000
     7.4500000      0.0000000
     7.5500000      0.0000000
     7.6500000      0.0000000
     7.7500000      0.0000000
     7.8500000      0.0000000
     7.9500000      0.0000000
     8.0500000      0.0000000
     8.1500000      0.0000000
     8.2500000      0.0000000
     8.3500000      0.0000000
     8.4500000      0.0000000
     8.5500000      0.0000000
     8.6500000      0.0000000
     8.7500000      0.0000000
     8.8500000      0.0000000
     8.9500000      0.0000000
     9.0500000      0.0000000
     9.1500000      0.0000000
     9.2500000      0.0000000
     9.3500000      0.0000000
     9.4500000      0.0000000
     9.5500000      0.0000000
     9.6500000      0.0000000
     9.7500000      0.0000000
     9.8500000      0.0000000
     9.9500000      0.0000000
    10.0500000      0.0000000
    10.1500000      0.0000000
    10.2500000      0.0000000
    10.3500000      0.0000000
    10.4500000      0.0000000
    10.5500000      0.0000000
    10.6500000      0.0000000
    10.7500000      0.0000000
    10.8500000      0.0000000
    10.9500000      0.0000000
    11.0500000      0.0000000
    11.1500000      0.0000000
    11.2500000      0.0000000
    11.3500000      0.0000000
    11.4500000      0.0000000
    11.5500000      0.0000000
    11.6500000      0.0000000
    11.7500000      0.0000000
    11.8500000      0.0000000
    11.9500000      0.0000000
    12.0500000      0.0000000
    12.1500000      0.0000000
    12.2500000      0.0000000
    12.3500000      0.0000000
    12.4500000      0.0000000
    12.5500000      0.0000000
    12.6500000      0.0000000
    12.7500000      0.0000000
    12.8500000      0.0000000
    12.9500000      0.0000000
    13.0500000      0.0000000
    13.1500000      0.0000000
    13.2500000      0.0000000
    13.3500000      0.0000000
    13.4500000      0.0000000
    13.5500000      0.0000000
    13.6500000      0.0000000
    13.7500000      0.0000000
    13.8500000      0.0000000
    13.9500000      0.0000000
    14.0500000      0.0000000
    14.1500000      0.0000000
    14.2500000      0.0000000
    14.3500000      0.0000000
    14.4500000      0.0000000
    14.5500000      0.0000000
    14.6500000      0.0000000
    14.7500000      0.0000000
    14.8500000      0.0000000
    14.9500000      0.0000000
    15.0500000      0.0000000
    15.1500000      0.0000000
    15.2500000      0.0000000
    15.3500000      0.0000000
    15.4500000      0.0000000
    15.5500000      0.0000000
    15.6500000      0.0000000
    15.7500000      0.0000000
    15.8500000      0.0000000
    15.9500000      0.0000000
    16.0500000      0.0000000
    16.1500000      0.0000000
    16.2500000      0.0000000
    16.3500000      0.0000000
    16.4500000      0.0000000
    16.5500000      0.0000000
    16.6500000      0.0000000
    16.7500000      0.0000000
    16.8500000      0.0000000
    16.9500000      0.0000000
    17.0500000      0.0000000
    17.1500000      0.0000000
    17.2500000      0.0000000
    17.3500000      0.0000000
    17.4500000      0.0000000
    17.5500000      0.0000000
    17.6500000      0.0000000
    17.7500000      0.0000000
    17.8500000      0.0000000
    17.9500000      0.0000000
    18.0500000      0.0000000
    18.1500000      0.0000000
    18.2500000      0.0000000
    18.3500000      0.0000000
    18.4500000      0.0000000
    18.5500000      0.0000000
    18.6500000      0.0000000
    18.7500000      0.0000000
    18.8500000      0.0000000
    18.9500000      0.0000000
    19.0500000      0.0000000
    19.1500000      0.0000000
    19.2500000      0.0000000
    19.3500000      0.0000000
    19.4500000      0.0000000
    19.5500000      0.0000000
    19.6500000      0.0000000
    19.7500000      0.0000000
    19.8500000      0.0000000
    19.9500000      0.0000000
    20.0500000      0.0000000
    20.1500000      0.0000000
    20.2500000      0.0000000
    20.3500000      0.0000000
    20.4500000      0.0000000
    20.5500000      0.0000000
    20.6500000      0.0000000
    20.7500000      0.0000000
    20.8500000      0.0000000
    20.9500000      0.0000000
    21.0500000      0.0000000
    21.1500000      0.0000000
    21.2500000      0.0000000
    21.3500000      0.0000000
    21.4500000      0.0000000
    21.5500000      0.0000000
    21.6500000      0.0000000
    21.7500000      0.0000000
    21.8500000      0.0000000
    21.9500000      0.0000000
    22.0500000      0.0000000
    22.1500000      0.0000000
    22.2500000      0.0000000
    22.3500000      0.0000000
    22.4500000      0.0000000
    22.5500000      0.0000000
    22.6500000      0.0000000
    22.7500000      0.0000000
    22.8500000      0.0000000
    22.9500000      0.0000000
    23.0500000      0.0000000
    23.1500000      0.0000000
    23.2500000      0.0000000
    23.3500000      0.0000000
    23.4500000      0.0000000
    23.5500000      0.0000000
    23.6500000      0.0000000
    23.7500000      0.0000000
    23.8500000      0.0000000
    23.9500000      0.0000000
    24.0500000      0.0000000
    24.1500000      0.0000000
    24.2500000      0.0000000
    24.3500000      0.0000000
    24.4500000      0.0000000
    24.5500000      0.0000000
    24.6500000      0.0000000
    24.7500000      0.0000000
    24.8500000      0.0000000
    24.9500000      0.0000000
 &EndTable
 &EndPotential
 &Potential
 Name=CPOL-CNEG
Type=NB
Min=     0.0000000
Max=    25.0000000
NPoints=250
 AtomTypes=CPOL,CNEG
 &Table
     0.0500000   2479.0000000
     0.1500000   2402.0654297
     0.2500000   2325.1311035
     0.3500000   2248.1965332
     0.4500000   2171.2622070
     0.5500000   2094.3276367
     0.6500000   2017.3930664
     0.7500000   1940.4586182
     0.8500000   1863.5240479
     0.9500000   1786.5897217
     1.0500000   1709.6551514
     1.1500000   1632.7207031
     1.2500000   1555.7862549
     1.3500000   1478.8516846
     1.4500000   1401.9172363
     1.5500000   1324.9827881
     1.6500000   1248.0483398
     1.7500000   1171.1137695
     1.8500000   1094.1793213
     1.9500000   1017.2448120
     2.0500000    940.3103027
     2.1500000    863.3759155
     2.2500000    786.4414062
     2.3500000    709.5068970
     2.4500000    632.5723877
     2.5500000    555.6378784
     2.6500000    478.7033997
     2.7500000    401.7690125
     2.8500000    324.8345032
     2.9500000    247.8999939
     3.0500000    208.7440033
     3.1500000    135.2169037
     3.2500000     87.8124008
     3.3500000     57.0186996
     3.4500000     36.9016991
     3.5500000     23.7126007
     3.6500000     15.0560999
     3.7500000      9.3858004
     3.8500000      5.6936998
     3.9500000      3.3173001
     4.0500000      1.8178999
     4.1500000      0.9032000
     4.2500000      0.3773000
     4.3500000      0.1084000
     4.4500000      0.0075000
     4.5500000      0.0000000
     4.6500000      0.0000000
     4.7500000      0.0000000
     4.8500000      0.0000000
     4.9500000      0.0000000
     5.0500000      0.0000000
     5.1500000      0.0000000
     5.2500000      0.0000000
     5.3500000      0.0000000
     5.4500000      0.0000000
     5.5500000      0.0000000
     5.6500000      0.0000000
     5.7500000      0.0000000
     5.8500000      0.0000000
     5.9500000      0.0000000
     6.0500000      0.0000000
     6.1500000      0.0000000
     6.2500000      0.0000000
     6.3500000      0.0000000
     6.4500000      0.0000000
     6.5500000      0.0000000
     6.6500000      0.0000000
     6.7500000      0.0000000
     6.8500000      0.0000000
     6.9500000      0.0000000
     7.0500000      0.0000000
     7.1500000      0.0000000
     7.2500000      0.0000000
     7.3500000      0.0000000
     7.4500000      0.0000000
     7.5500000      0.0000000
     7.6500000      0.0000000
     7.7500000      0.0000000
     7.8500000      0.0000000
     7.9500000      0.0000000
     8.0500000      0.0000000
     8.1500000      0.0000000
     8.2500000      0.0000000
     8.3500000      0.0000000
     8.4500000      0.0000000
     8.5500000      0.0000000
     8.6500000      0.0000000
     8.7500000      0.0000000
     8.8500000      0.0000000
     8.9500000      0.0000000
     9.0500000      0.0000000
     9.1500000      0.0000000
     9.2500000      0.0000000
     9.3500000      0.0000000
     9.4500000      0.0000000
     9.5500000      0.0000000
     9.6500000      0.0000000
     9.7500000      0.0000000
     9.8500000      0.0000000
     9.9500000      0.0000000
    10.0500000      0.0000000
    10.1500000      0.0000000
    10.2500000      0.0000000
    10.3500000      0.0000000
    10.4500000      0.0000000
    10.5500000      0.0000000
    10.6500000      0.0000000
    10.7500000      0.0000000
    10.8500000      0.0000000
    10.9500000      0.0000000
    11.0500000      0.0000000
    11.1500000      0.0000000
    11.2500000      0.0000000
    11.3500000      0.0000000
    11.4500000      0.0000000
    11.5500000      0.0000000
    11.6500000      0.0000000
    11.7500000      0.0000000
    11.8500000      0.0000000
    11.9500000      0.0000000
    12.0500000      0.0000000
    12.1500000      0.0000000
    12.2500000      0.0000000
    12.3500000      0.0000000
    12.4500000      0.0000000
    12.5500000      0.0000000
    12.6500000      0.0000000
    12.7500000      0.0000000
    12.8500000      0.0000000
    12.9500000      0.0000000
    13.0500000      0.0000000
    13.1500000      0.0000000
    13.2500000      0.0000000
    13.3500000      0.0000000
    13.4500000      0.0000000
    13.5500000      0.0000000
    13.6500000      0.0000000
    13.7500000      0.0000000
    13.8500000      0.0000000
    13.9500000      0.0000000
    14.0500000      0.0000000
    14.1500000      0.0000000
    14.2500000      0.0000000
    14.3500000      0.0000000
    14.4500000      0.0000000
    14.5500000      0.0000000
    14.6500000      0.0000000
    14.7500000      0.0000000
    14.8500000      0.0000000
    14.9500000      0.0000000
    15.0500000      0.0000000
    15.1500000      0.0000000
    15.2500000      0.0000000
    15.3500000      0.0000000
    15.4500000      0.0000000
    15.5500000      0.0000000
    15.6500000      0.0000000
    15.7500000      0.0000000
    15.8500000      0.0000000
    15.9500000      0.0000000
    16.0500000      0.0000000
    16.1500000      0.0000000
    16.2500000      0.0000000
    16.3500000      0.0000000
    16.4500000      0.0000000
    16.5500000      0.0000000
    16.6500000      0.0000000
    16.7500000      0.0000000
    16.8500000      0.0000000
    16.9500000      0.0000000
    17.0500000      0.0000000
    17.1500000      0.0000000
    17.2500000      0.0000000
    17.3500000      0.0000000
    17.4500000      0.0000000
    17.5500000      0.0000000
    17.6500000      0.0000000
    17.7500000      0.0000000
    17.8500000      0.0000000
    17.9500000      0.0000000
    18.0500000      0.0000000
    18.1500000      0.0000000
    18.2500000      0.0000000
    18.3500000      0.0000000
    18.4500000      0.0000000
    18.5500000      0.0000000
    18.6500000      0.0000000
    18.7500000      0.0000000
    18.8500000      0.0000000
    18.9500000      0.0000000
    19.0500000      0.0000000
    19.1500000      0.0000000
    19.2500000      0.0000000
    19.3500000      0.0000000
    19.4500000      0.0000000
    19.5500000      0.0000000
    19.6500000      0.0000000
    19.7500000      0.0000000
    19.8500000      0.0000000
    19.9500000      0.0000000
    20.0500000      0.0000000
    20.1500000      0.0000000
    20.2500000      0.0000000
    20.3500000      0.0000000
    20.4500000      0.0000000
    20.5500000      0.0000000
    20.6500000      0.0000000
    20.7500000      0.0000000
    20.8500000      0.0000000
    20.9500000      0.0000000
    21.0500000      0.0000000
    21.1500000      0.0000000
    21.2500000      0.0000000
    21.3500000      0.0000000
    21.4500000      0.0000000
    21.5500000      0.0000000
    21.6500000      0.0000000
    21.7500000      0.0000000
    21.8500000      0.0000000
    21.9500000      0.0000000
    22.0500000      0.0000000
    22.1500000      0.0000000
    22.2500000      0.0000000
    22.3500000      0.0000000
    22.4500000      0.0000000
    22.5500000      0.0000000
    22.6500000      0.0000000
    22.7500000      0.0000000
    22.8500000      0.0000000
    22.9500000      0.0000000
    23.0500000      0.0000000
    23.1500000      0.0000000
    23.2500000      0.0000000
    23.3500000      0.0000000
    23.4500000      0.0000000
    23.5500000      0.0000000
    23.6500000      0.0000000
    23.7500000      0.0000000
    23.8500000      0.0000000
    23.9500000      0.0000000
    24.0500000      0.0000000
    24.1500000      0.0000000
    24.2500000      0.0000000
    24.3500000      0.0000000
    24.4500000      0.0000000
    24.5500000      0.0000000
    24.6500000      0.0000000
    24.7500000      0.0000000
    24.8500000      0.0000000
    24.9500000      0.0000000
 &EndTable
 &EndPotential
 &Potential
 Name=CPOL-CGLY
Type=NB
Min=     0.0000000
Max=    25.0000000
NPoints=250
 AtomTypes=CPOL,CGLY
 &Table
     0.0500000   2479.0000000
     0.1500000   2402.0654297
     0.2500000   2325.1311035
     0.3500000   2248.1965332
     0.4500000   2171.2622070
     0.5500000   2094.3276367
     0.6500000   2017.3930664
     0.7500000   1940.4586182
     0.8500000   1863.5240479
     0.9500000   1786.5897217
     1.0500000   1709.6551514
     1.1500000   1632.7207031
     1.2500000   1555.7862549
     1.3500000   1478.8516846
     1.4500000   1401.9172363
     1.5500000   1324.9827881
     1.6500000   1248.0483398
     1.7500000   1171.1137695
     1.8500000   1094.1793213
     1.9500000   1017.2448120
     2.0500000    940.3103027
     2.1500000    863.3759155
     2.2500000    786.4414062
     2.3500000    709.5068970
     2.4500000    632.5723877
     2.5500000    555.6378784
     2.6500000    478.7033997
     2.7500000    401.7690125
     2.8500000    324.8345032
     2.9500000    247.8999939
     3.0500000    208.7440033
     3.1500000    135.2169037
     3.2500000     87.8124008
     3.3500000     57.0186996
     3.4500000     36.9016991
     3.5500000     23.7126007
     3.6500000     15.0560999
     3.7500000      9.3858004
     3.8500000      5.6936998
     3.9500000      3.3173001
     4.0500000      1.8178999
     4.1500000      0.9032000
     4.2500000      0.3773000
     4.3500000      0.1084000
     4.4500000      0.0075000
     4.5500000      0.0000000
     4.6500000      0.0000000
     4.7500000      0.0000000
     4.8500000      0.0000000
     4.9500000      0.0000000
     5.0500000      0.0000000
     5.1500000      0.0000000
     5.2500000      0.0000000
     5.3500000      0.0000000
     5.4500000      0.0000000
     5.5500000      0.0000000
     5.6500000      0.0000000
     5.7500000      0.0000000
     5.8500000      0.0000000
     5.9500000      0.0000000
     6.0500000      0.0000000
     6.1500000      0.0000000
     6.2500000      0.0000000
     6.3500000      0.0000000
     6.4500000      0.0000000
     6.5500000      0.0000000
     6.6500000      0.0000000
     6.7500000      0.0000000
     6.8500000      0.0000000
     6.9500000      0.0000000
     7.0500000      0.0000000
     7.1500000      0.0000000
     7.2500000      0.0000000
     7.3500000      0.0000000
     7.4500000      0.0000000
     7.5500000      0.0000000
     7.6500000      0.0000000
     7.7500000      0.0000000
     7.8500000      0.0000000
     7.9500000      0.0000000
     8.0500000      0.0000000
     8.1500000      0.0000000
     8.2500000      0.0000000
     8.3500000      0.0000000
     8.4500000      0.0000000
     8.5500000      0.0000000
     8.6500000      0.0000000
     8.7500000      0.0000000
     8.8500000      0.0000000
     8.9500000      0.0000000
     9.0500000      0.0000000
     9.1500000      0.0000000
     9.2500000      0.0000000
     9.3500000      0.0000000
     9.4500000      0.0000000
     9.5500000      0.0000000
     9.6500000      0.0000000
     9.7500000      0.0000000
     9.8500000      0.0000000
     9.9500000      0.0000000
    10.0500000      0.0000000
    10.1500000      0.0000000
    10.2500000      0.0000000
    10.3500000      0.0000000
    10.4500000      0.0000000
    10.5500000      0.0000000
    10.6500000      0.0000000
    10.7500000      0.0000000
    10.8500000      0.0000000
    10.9500000      0.0000000
    11.0500000      0.0000000
    11.1500000      0.0000000
    11.2500000      0.0000000
    11.3500000      0.0000000
    11.4500000      0.0000000
    11.5500000      0.0000000
    11.6500000      0.0000000
    11.7500000      0.0000000
    11.8500000      0.0000000
    11.9500000      0.0000000
    12.0500000      0.0000000
    12.1500000      0.0000000
    12.2500000      0.0000000
    12.3500000      0.0000000
    12.4500000      0.0000000
    12.5500000      0.0000000
    12.6500000      0.0000000
    12.7500000      0.0000000
    12.8500000      0.0000000
    12.9500000      0.0000000
    13.0500000      0.0000000
    13.1500000      0.0000000
    13.2500000      0.0000000
    13.3500000      0.0000000
    13.4500000      0.0000000
    13.5500000      0.0000000
    13.6500000      0.0000000
    13.7500000      0.0000000
    13.8500000      0.0000000
    13.9500000      0.0000000
    14.0500000      0.0000000
    14.1500000      0.0000000
    14.2500000      0.0000000
    14.3500000      0.0000000
    14.4500000      0.0000000
    14.5500000      0.0000000
    14.6500000      0.0000000
    14.7500000      0.0000000
    14.8500000      0.0000000
    14.9500000      0.0000000
    15.0500000      0.0000000
    15.1500000      0.0000000
    15.2500000      0.0000000
    15.3500000      0.0000000
    15.4500000      0.0000000
    15.5500000      0.0000000
    15.6500000      0.0000000
    15.7500000      0.0000000
    15.8500000      0.0000000
    15.9500000      0.0000000
    16.0500000      0.0000000
    16.1500000      0.0000000
    16.2500000      0.0000000
    16.3500000      0.0000000
    16.4500000      0.0000000
    16.5500000      0.0000000
    16.6500000      0.0000000
    16.7500000      0.0000000
    16.8500000      0.0000000
    16.9500000      0.0000000
    17.0500000      0.0000000
    17.1500000      0.0000000
    17.2500000      0.0000000
    17.3500000      0.0000000
    17.4500000      0.0000000
    17.5500000      0.0000000
    17.6500000      0.0000000
    17.7500000      0.0000000
    17.8500000      0.0000000
    17.9500000      0.0000000
    18.0500000      0.0000000
    18.1500000      0.0000000
    18.2500000      0.0000000
    18.3500000      0.0000000
    18.4500000      0.0000000
    18.5500000      0.0000000
    18.6500000      0.0000000
    18.7500000      0.0000000
    18.8500000      0.0000000
    18.9500000      0.0000000
    19.0500000      0.0000000
    19.1500000      0.0000000
    19.2500000      0.0000000
    19.3500000      0.0000000
    19.4500000      0.0000000
    19.5500000      0.0000000
    19.6500000      0.0000000
    19.7500000      0.0000000
    19.8500000      0.0000000
    19.9500000      0.0000000
    20.0500000      0.0000000
    20.1500000      0.0000000
    20.2500000      0.0000000
    20.3500000      0.0000000
    20.4500000      0.0000000
    20.5500000      0.0000000
    20.6500000      0.0000000
    20.7500000      0.0000000
    20.8500000      0.0000000
    20.9500000      0.0000000
    21.0500000      0.0000000
    21.1500000      0.0000000
    21.2500000      0.0000000
    21.3500000      0.0000000
    21.4500000      0.0000000
    21.5500000      0.0000000
    21.6500000      0.0000000
    21.7500000      0.0000000
    21.8500000      0.0000000
    21.9500000      0.0000000
    22.0500000      0.0000000
    22.1500000      0.0000000
    22.2500000      0.0000000
    22.3500000      0.0000000
    22.4500000      0.0000000
    22.5500000      0.0000000
    22.6500000      0.0000000
    22.7500000      0.0000000
    22.8500000      0.0000000
    22.9500000      0.0000000
    23.0500000      0.0000000
    23.1500000      0.0000000
    23.2500000      0.0000000
    23.3500000      0.0000000
    23.4500000      0.0000000
    23.5500000      0.0000000
    23.6500000      0.0000000
    23.7500000      0.0000000
    23.8500000      0.0000000
    23.9500000      0.0000000
    24.0500000      0.0000000
    24.1500000      0.0000000
    24.2500000      0.0000000
    24.3500000      0.0000000
    24.4500000      0.0000000
    24.5500000      0.0000000
    24.6500000      0.0000000
    24.7500000      0.0000000
    24.8500000      0.0000000
    24.9500000      0.0000000
 &EndTable
 &EndPotential
 &Potential
 Name=CPOL-TPOL
Type=NB
Min=     0.0000000
Max=    25.0000000
NPoints=250
 AtomTypes=CPOL,TPOL
 &Table
     0.0500000  65249.8710938
     0.1500000  64997.9414062
     0.2500000  64746.0117188
     0.3500000  64494.0781250
     0.4500000  64242.1484375
     0.5500000  63990.2187500
     0.6500000  63738.2890625
     0.7500000  63486.3593750
     0.8500000  63234.4296875
     0.9500000  62982.5000000
     1.0500000  62730.5703125
     1.1500000  62478.6406250
     1.2500000  62226.7109375
     1.3500000  61974.7812500
     1.4500000  61722.8515625
     1.5500000  61470.9218750
     1.6500000  61218.9882812
     1.7500000  60967.0585938
     1.8500000  60715.1289062
     1.9500000  60463.1992187
     2.0500000  60211.2695312
     2.1500000  59959.3398438
     2.2500000  59707.4101562
     2.3500000  59455.4804688
     2.4500000  59203.5507812
     2.5500000  58951.6210938
     2.6500000  58699.6914062
     2.7500000  58447.7617188
     2.8500000  58195.8281250
     2.9500000  57943.8984375
     3.0500000  57691.9687500
     3.1500000  57440.0390625
     3.2500000  57188.1093750
     3.3500000  56936.1796875
     3.4500000  56684.2500000
     3.5500000  56432.3203125
     3.6500000     11.9013004
     3.7500000     10.4092999
     3.8500000      7.4253001
     3.9500000      5.0808001
     4.0500000      3.3759000
     4.1500000      2.2042000
     4.2500000      1.5659000
     4.3500000      1.0655000
     4.4500000      0.7029000
     4.5500000      0.0891000
     4.6500000     -0.7761000
     4.7500000     -1.5970000
     4.8500000     -2.3736999
     4.9500000     -2.9071000
     5.0500000     -3.1972001
     5.1500000     -3.2593000
     5.2500000     -3.0936000
     5.3500000     -2.8118000
     5.4500000     -2.4137001
     5.5500000     -2.1099999
     5.6500000     -1.9006000
     5.7500000     -1.7828000
     5.8500000     -1.7566000
     5.9500000     -1.6813999
     6.0500000     -1.5573000
     6.1500000     -1.3536000
     6.2500000     -1.0703000
     6.3500000     -0.7896000
     6.4500000     -0.5112000
     6.5500000     -0.2998000
     6.6500000     -0.1553000
     6.7500000     -0.0376000
     6.8500000      0.0531000
     6.9500000      0.1310000
     7.0500000      0.1961000
     7.1500000      0.2471000
     7.2500000      0.2840000
     7.3500000      0.3083000
     7.4500000      0.3198000
     7.5500000      0.3201000
     7.6500000      0.3092000
     7.7500000      0.2923000
     7.8500000      0.2694000
     7.9500000      0.2329000
     8.0500000      0.1829000
     8.1500000      0.1115000
     8.2500000      0.0189000
     8.3500000     -0.0438000
     8.4500000     -0.0765000
     8.5500000     -0.1015000
     8.6500000     -0.1190000
     8.7500000     -0.1504000
     8.8500000     -0.1959000
     8.9500000     -0.2409000
     9.0500000     -0.2856000
     9.1500000     -0.3205000
     9.2500000     -0.3458000
     9.3500000     -0.3271000
     9.4500000     -0.2644000
     9.5500000     -0.1881000
     9.6500000     -0.0981000
     9.7500000     -0.0327000
     9.8500000      0.0079000
     9.9500000      0.0132000
    10.0500000     -0.0171000
    10.1500000     -0.0603000
    10.2500000     -0.1164000
    10.3500000     -0.1606000
    10.4500000     -0.1929000
    10.5500000     -0.2151000
    10.6500000     -0.2274000
    10.7500000     -0.2487000
    10.8500000     -0.2792000
    10.9500000     -0.3176000
    11.0500000     -0.3639000
    11.1500000     -0.4110000
    11.2500000     -0.4589000
    11.3500000     -0.5017000
    11.4500000     -0.5394000
    11.5500000     -0.5719000
    11.6500000     -0.5994000
    11.7500000     -0.6090000
    11.8500000     -0.6009000
    11.9500000     -0.5777000
    12.0500000     -0.5394000
    12.1500000     -0.4937000
    12.2500000     -0.4405000
    12.3500000     -0.3945000
    12.4500000     -0.3556000
    12.5500000     -0.3277000
    12.6500000     -0.3108000
    12.7500000     -0.2949000
    12.8500000     -0.2799000
    12.9500000     -0.2638000
    13.0500000     -0.2465000
    13.1500000     -0.2291000
    13.2500000     -0.2114000
    13.3500000     -0.1968000
    13.4500000     -0.1853000
    13.5500000     -0.1777000
    13.6500000     -0.1740000
    13.7500000     -0.1724000
    13.8500000     -0.1728000
    13.9500000     -0.1744000
    14.0500000     -0.1771000
    14.1500000     -0.1787000
    14.2500000     -0.1793000
    14.3500000     -0.1816000
    14.4500000     -0.1855000
    14.5500000     -0.1907000
    14.6500000     -0.1971000
    14.7500000     -0.2075000
    14.8500000     -0.2219000
    14.9500000     -0.2376000
    15.0500000     -0.2546000
    15.1500000     -0.2694000
    15.2500000     -0.2819000
    15.3500000     -0.2901000
    15.4500000     -0.2941000
    15.5500000     -0.2964000
    15.6500000     -0.2969000
    15.7500000     -0.2978000
    15.8500000     -0.2991000
    15.9500000     -0.2987000
    16.0500000     -0.2968000
    16.1500000     -0.2957000
    16.2500000     -0.2956000
    16.3500000     -0.2946000
    16.4500000     -0.2930000
    16.5500000     -0.2915000
    16.6500000     -0.2903000
    16.7500000     -0.2891000
    16.8500000     -0.2878000
    16.9500000     -0.2863000
    17.0500000     -0.2846000
    17.1500000     -0.2818000
    17.2500000     -0.2779000
    17.3500000     -0.2747000
    17.4500000     -0.2722000
    17.5500000     -0.2705000
    17.6500000     -0.2696000
    17.7500000     -0.2678000
    17.8500000     -0.2652000
    17.9500000     -0.2630000
    18.0500000     -0.2610000
    18.1500000     -0.2582000
    18.2500000     -0.2543000
    18.3500000     -0.2498000
    18.4500000     -0.2449000
    18.5500000     -0.2409000
    18.6500000     -0.2378000
    18.7500000     -0.2345000
    18.8500000     -0.2308000
    18.9500000     -0.2265000
    19.0500000     -0.2214000
    19.1500000     -0.2162000
    19.2500000     -0.2109000
    19.3500000     -0.2027000
    19.4500000     -0.1916000
    19.5500000     -0.1813000
    19.6500000     -0.1718000
    19.7500000     -0.1643000
    19.8500000     -0.1590000
    19.9500000     -0.1544000
    20.0500000     -0.1508000
    20.1500000     -0.1468000
    20.2500000     -0.1427000
    20.3500000     -0.1391000
    20.4500000     -0.1360000
    20.5500000     -0.1344000
    20.6500000     -0.1344000
    20.7500000     -0.1332000
    20.8500000     -0.1309000
    20.9500000     -0.1287000
    21.0500000     -0.1267000
    21.1500000     -0.1250000
    21.2500000     -0.1237000
    21.3500000     -0.1261000
    21.4500000     -0.1322000
    21.5500000     -0.1385000
    21.6500000     -0.1450000
    21.7500000     -0.1503000
    21.8500000     -0.1545000
    21.9500000     -0.1583000
    22.0500000     -0.1616000
    22.1500000     -0.1646000
    22.2500000     -0.1671000
    22.3500000     -0.1699000
    22.4500000     -0.1730000
    22.5500000     -0.1771000
    22.6500000     -0.1821000
    22.7500000     -0.1870000
    22.8500000     -0.1919000
    22.9500000     -0.1966000
    23.0500000     -0.2011000
    23.1500000     -0.2070000
    23.2500000     -0.2143000
    23.3500000     -0.2221000
    23.4500000     -0.2306000
    23.5500000     -0.2391000
    23.6500000     -0.2478000
    23.7500000     -0.2560000
    23.8500000     -0.2637000
    23.9500000     -0.2710000
    24.0500000     -0.2778000
    24.1500000     -0.2850000
    24.2500000     -0.2923000
    24.3500000     -0.2992000
    24.4500000     -0.3056000
    24.5500000     -0.3105000
    24.6500000     -0.3139000
    24.7500000     -0.3170000
    24.8500000     -0.3197000
    24.9500000     -0.3210000
 &EndTable
 &EndPotential
 &Potential
 Name=CPOL-TNPL
Type=NB
Min=     0.0000000
Max=    25.0000000
NPoints=250
 AtomTypes=CPOL,TNPL
 &Table
     0.0500000  65249.8710938
     0.1500000  64997.9414062
     0.2500000  64746.0117188
     0.3500000  64494.0781250
     0.4500000  64242.1484375
     0.5500000  63990.2187500
     0.6500000  63738.2890625
     0.7500000  63486.3593750
     0.8500000  63234.4296875
     0.9500000  62982.5000000
     1.0500000  62730.5703125
     1.1500000  62478.6406250
     1.2500000  62226.7109375
     1.3500000  61974.7812500
     1.4500000  61722.8515625
     1.5500000  61470.9218750
     1.6500000  61218.9882812
     1.7500000  60967.0585938
     1.8500000  60715.1289062
     1.9500000  60463.1992187
     2.0500000  60211.2695312
     2.1500000  59959.3398438
     2.2500000  59707.4101562
     2.3500000  59455.4804688
     2.4500000  59203.5507812
     2.5500000  58951.6210938
     2.6500000  58699.6914062
     2.7500000  58447.7617188
     2.8500000  58195.8281250
     2.9500000  57943.8984375
     3.0500000  57691.9687500
     3.1500000  57440.0390625
     3.2500000  57188.1093750
     3.3500000  56936.1796875
     3.4500000  56684.2500000
     3.5500000  56432.3203125
     3.6500000     12.4280005
     3.7500000     11.2760000
     3.8500000      8.9719000
     3.9500000      7.1999998
     4.0500000      5.9601998
     4.1500000      5.0676999
     4.2500000      4.5225000
     4.3500000      3.8908000
     4.4500000      3.1724000
     4.5500000      2.2300999
     4.6500000      1.0635999
     4.7500000      0.0741000
     4.8500000     -0.7384000
     4.9500000     -1.3346000
     5.0500000     -1.7144001
     5.1500000     -1.9191999
     5.2500000     -1.9491000
     5.3500000     -1.8701000
     5.4500000     -1.6821001
     5.5500000     -1.5056000
     5.6500000     -1.3404000
     5.7500000     -1.2335000
     5.8500000     -1.1849999
     5.9500000     -1.1162000
     6.0500000     -1.0272000
     6.1500000     -0.8445000
     6.2500000     -0.5682000
     6.3500000     -0.2533000
     6.4500000      0.1000000
     6.5500000      0.3858000
     6.6500000      0.6039000
     6.7500000      0.7666000
     6.8500000      0.8739000
     6.9500000      0.9482000
     7.0500000      0.9894000
     7.1500000      1.0081000
     7.2500000      1.0044000
     7.3500000      0.9808000
     7.4500000      0.9373000
     7.5500000      0.8846000
     7.6500000      0.8225000
     7.7500000      0.7713000
     7.8500000      0.7310000
     7.9500000      0.6977000
     8.0500000      0.6714000
     8.1500000      0.6382000
     8.2500000      0.5979000
     8.3500000      0.5581000
     8.4500000      0.5187000
     8.5500000      0.4578000
     8.6500000      0.3755000
     8.7500000      0.2875000
     8.8500000      0.1939000
     8.9500000      0.1182000
     9.0500000      0.0607000
     9.1500000      0.0035000
     9.2500000     -0.0534000
     9.3500000     -0.0831000
     9.4500000     -0.0856000
     9.5500000     -0.0751000
     9.6500000     -0.0516000
     9.7500000     -0.0381000
     9.8500000     -0.0347000
     9.9500000     -0.0336000
    10.0500000     -0.0347000
    10.1500000     -0.0299000
    10.2500000     -0.0192000
    10.3500000      0.0041000
    10.4500000      0.0403000
    10.5500000      0.0863000
    10.6500000      0.1422000
    10.7500000      0.1889000
    10.8500000      0.2262000
    10.9500000      0.2484000
    11.0500000      0.2553000
    11.1500000      0.2474000
    11.2500000      0.2249000
    11.3500000      0.1986000
    11.4500000      0.1685000
    11.5500000      0.1344000
    11.6500000      0.0963000
    11.7500000      0.0599000
    11.8500000      0.0251000
    11.9500000     -0.0055000
    12.0500000     -0.0320000
    12.1500000     -0.0523000
    12.2500000     -0.0664000
    12.3500000     -0.0768000
    12.4500000     -0.0834000
    12.5500000     -0.0837000
    12.6500000     -0.0776000
    12.7500000     -0.0619000
    12.8500000     -0.0364000
    12.9500000     -0.0046000
    13.0500000      0.0335000
    13.1500000      0.0679000
    13.2500000      0.0985000
    13.3500000      0.1225000
    13.4500000      0.1399000
    13.5500000      0.1513000
    13.6500000      0.1566000
    13.7500000      0.1626000
    13.8500000      0.1691000
    13.9500000      0.1739000
    14.0500000      0.1770000
    14.1500000      0.1787000
    14.2500000      0.1791000
    14.3500000      0.1787000
    14.4500000      0.1776000
    14.5500000      0.1751000
    14.6500000      0.1714000
    14.7500000      0.1667000
    14.8500000      0.1612000
    14.9500000      0.1565000
    15.0500000      0.1527000
    15.1500000      0.1513000
    15.2500000      0.1524000
    15.3500000      0.1554000
    15.4500000      0.1603000
    15.5500000      0.1644000
    15.6500000      0.1676000
    15.7500000      0.1682000
    15.8500000      0.1663000
    15.9500000      0.1637000
    16.0500000      0.1607000
    16.1500000      0.1561000
    16.2500000      0.1500000
    16.3500000      0.1425000
    16.4500000      0.1339000
    16.5500000      0.1252000
    16.6500000      0.1168000
    16.7500000      0.1084000
    16.8500000      0.1001000
    16.9500000      0.0926000
    17.0500000      0.0856000
    17.1500000      0.0803000
    17.2500000      0.0766000
    17.3500000      0.0743000
    17.4500000      0.0734000
    17.5500000      0.0738000
    17.6500000      0.0755000
    17.7500000      0.0782000
    17.8500000      0.0819000
    17.9500000      0.0836000
    18.0500000      0.0834000
    18.1500000      0.0830000
    18.2500000      0.0824000
    18.3500000      0.0787000
    18.4500000      0.0720000
    18.5500000      0.0645000
    18.6500000      0.0562000
    18.7500000      0.0484000
    18.8500000      0.0409000
    18.9500000      0.0360000
    19.0500000      0.0337000
    19.1500000      0.0329000
    19.2500000      0.0338000
    19.3500000      0.0365000
    19.4500000      0.0409000
    19.5500000      0.0468000
    19.6500000      0.0541000
    19.7500000      0.0602000
    19.8500000      0.0653000
    19.9500000      0.0708000
    20.0500000      0.0766000
    20.1500000      0.0819000
    20.2500000      0.0865000
    20.3500000      0.0900000
    20.4500000      0.0925000
    20.5500000      0.0949000
    20.6500000      0.0969000
    20.7500000      0.0991000
    20.8500000      0.1012000
    20.9500000      0.1025000
    21.0500000      0.1030000
    21.1500000      0.1007000
    21.2500000      0.0956000
    21.3500000      0.0870000
    21.4500000      0.0749000
    21.5500000      0.0622000
    21.6500000      0.0491000
    21.7500000      0.0364000
    21.8500000      0.0243000
    21.9500000      0.0141000
    22.0500000      0.0058000
    22.1500000     -0.0016000
    22.2500000     -0.0083000
    22.3500000     -0.0141000
    22.4500000     -0.0189000
    22.5500000     -0.0238000
    22.6500000     -0.0289000
    22.7500000     -0.0339000
    22.8500000     -0.0388000
    22.9500000     -0.0436000
    23.0500000     -0.0484000
    23.1500000     -0.0526000
    23.2500000     -0.0561000
    23.3500000     -0.0596000
    23.4500000     -0.0630000
    23.5500000     -0.0671000
    23.6500000     -0.0718000
    23.7500000     -0.0763000
    23.8500000     -0.0804000
    23.9500000     -0.0854000
    24.0500000     -0.0913000
    24.1500000     -0.0977000
    24.2500000     -0.1046000
    24.3500000     -0.1113000
    24.4500000     -0.1180000
    24.5500000     -0.1238000
    24.6500000     -0.1289000
    24.7500000     -0.1330000
    24.8500000     -0.1361000
    24.9500000     -0.1377000
 &EndTable
 &EndPotential
 &Potential
 Name=CPOL-TPOS
Type=NB
Min=     0.0000000
Max=    25.0000000
NPoints=250
 AtomTypes=CPOL,TPOS
 &Table
     0.0500000  65249.8710938
     0.1500000  64997.9414062
     0.2500000  64746.0117188
     0.3500000  64494.0781250
     0.4500000  64242.1484375
     0.5500000  63990.2187500
     0.6500000  63738.2890625
     0.7500000  63486.3593750
     0.8500000  63234.4296875
     0.9500000  62982.5000000
     1.0500000  62730.5703125
     1.1500000  62478.6406250
     1.2500000  62226.7109375
     1.3500000  61974.7812500
     1.4500000  61722.8515625
     1.5500000  61470.9218750
     1.6500000  61218.9882812
     1.7500000  60967.0585938
     1.8500000  60715.1289062
     1.9500000  60463.1992187
     2.0500000  60211.2695312
     2.1500000  59959.3398438
     2.2500000  59707.4101562
     2.3500000  59455.4804688
     2.4500000  59203.5507812
     2.5500000  58951.6210938
     2.6500000  58699.6914062
     2.7500000  58447.7617188
     2.8500000  58195.8281250
     2.9500000  57943.8984375
     3.0500000  57691.9687500
     3.1500000  57440.0390625
     3.2500000  57188.1093750
     3.3500000  56936.1796875
     3.4500000  56684.2500000
     3.5500000  56432.3203125
     3.6500000      9.0637999
     3.7500000      8.2056999
     3.8500000      6.4893999
     3.9500000      5.1799002
     4.0500000      4.2770000
     4.1500000      3.6371000
     4.2500000      3.2600999
     4.3500000      2.8508000
     4.4500000      2.4092000
     4.5500000      1.7399000
     4.6500000      0.8429000
     4.7500000      0.0189000
     4.8500000     -0.7320000
     4.9500000     -1.2835000
     5.0500000     -1.6355000
     5.1500000     -1.7991000
     5.2500000     -1.7744000
     5.3500000     -1.6406000
     5.4500000     -1.3976001
     5.5500000     -1.2271000
     5.6500000     -1.1289999
     5.7500000     -1.1228000
     5.8500000     -1.2086000
     5.9500000     -1.2359999
     6.0500000     -1.2050000
     6.1500000     -1.0620000
     6.2500000     -0.8071000
     6.3500000     -0.5161000
     6.4500000     -0.1889000
     6.5500000      0.0715000
     6.6500000      0.2653000
     6.7500000      0.4111000
     6.8500000      0.5090000
     6.9500000      0.5834000
     7.0500000      0.6341000
     7.1500000      0.6643000
     7.2500000      0.6741000
     7.3500000      0.6689000
     7.4500000      0.6487000
     7.5500000      0.6219000
     7.6500000      0.5884000
     7.7500000      0.5612000
     7.8500000      0.5402000
     7.9500000      0.5168000
     8.0500000      0.4909000
     8.1500000      0.4430000
     8.2500000      0.3732000
     8.3500000      0.3082000
     8.4500000      0.2480000
     8.5500000      0.1997000
     8.6500000      0.1630000
     8.7500000      0.1413000
     8.8500000      0.1347000
     8.9500000      0.1310000
     9.0500000      0.1306000
     9.1500000      0.1092000
     9.2500000      0.0670000
     9.3500000      0.0243000
     9.4500000     -0.0189000
     9.5500000     -0.0606000
     9.6500000     -0.1009000
     9.7500000     -0.1307000
     9.8500000     -0.1499000
     9.9500000     -0.1527000
    10.0500000     -0.1390000
    10.1500000     -0.1186000
    10.2500000     -0.0915000
    10.3500000     -0.0676000
    10.4500000     -0.0470000
    10.5500000     -0.0288000
    10.6500000     -0.0130000
    10.7500000      0.0041000
    10.8500000      0.0226000
    10.9500000      0.0385000
    11.0500000      0.0518000
    11.1500000      0.0618000
    11.2500000      0.0685000
    11.3500000      0.0665000
    11.4500000      0.0557000
    11.5500000      0.0372000
    11.6500000      0.0109000
    11.7500000     -0.0170000
    11.8500000     -0.0464000
    11.9500000     -0.0669000
    12.0500000     -0.0784000
    12.1500000     -0.0785000
    12.2500000     -0.0675000
    12.3500000     -0.0528000
    12.4500000     -0.0347000
    12.5500000     -0.0197000
    12.6500000     -0.0080000
    12.7500000     -0.0014000
    12.8500000      0.0000000
    12.9500000      0.0007000
    13.0500000      0.0006000
    13.1500000      0.0020000
    13.2500000      0.0047000
    13.3500000      0.0101000
    13.4500000      0.0180000
    13.5500000      0.0242000
    13.6500000      0.0289000
    13.7500000      0.0296000
    13.8500000      0.0264000
    13.9500000      0.0218000
    14.0500000      0.0158000
    14.1500000      0.0090000
    14.2500000      0.0013000
    14.3500000     -0.0044000
    14.4500000     -0.0081000
    14.5500000     -0.0089000
    14.6500000     -0.0067000
    14.7500000     -0.0050000
    14.8500000     -0.0037000
    14.9500000     -0.0041000
    15.0500000     -0.0061000
    15.1500000     -0.0084000
    15.2500000     -0.0111000
    15.3500000     -0.0141000
    15.4500000     -0.0176000
    15.5500000     -0.0207000
    15.6500000     -0.0236000
    15.7500000     -0.0259000
    15.8500000     -0.0277000
    15.9500000     -0.0279000
    16.0500000     -0.0265000
    16.1500000     -0.0241000
    16.2500000     -0.0208000
    16.3500000     -0.0175000
    16.4500000     -0.0142000
    16.5500000     -0.0126000
    16.6500000     -0.0125000
    16.7500000     -0.0139000
    16.8500000     -0.0167000
    16.9500000     -0.0194000
    17.0500000     -0.0219000
    17.1500000     -0.0238000
    17.2500000     -0.0251000
    17.3500000     -0.0264000
    17.4500000     -0.0277000
    17.5500000     -0.0296000
    17.6500000     -0.0322000
    17.7500000     -0.0342000
    17.8500000     -0.0357000
    17.9500000     -0.0360000
    18.0500000     -0.0351000
    18.1500000     -0.0324000
    18.2500000     -0.0279000
    18.3500000     -0.0227000
    18.4500000     -0.0171000
    18.5500000     -0.0114000
    18.6500000     -0.0060000
    18.7500000     -0.0016000
    18.8500000      0.0017000
    18.9500000      0.0054000
    19.0500000      0.0096000
    19.1500000      0.0133000
    19.2500000      0.0166000
    19.3500000      0.0190000
    19.4500000      0.0203000
    19.5500000      0.0212000
    19.6500000      0.0217000
    19.7500000      0.0224000
    19.8500000      0.0232000
    19.9500000      0.0246000
    20.0500000      0.0266000
    20.1500000      0.0290000
    20.2500000      0.0319000
    20.3500000      0.0358000
    20.4500000      0.0406000
    20.5500000      0.0455000
    20.6500000      0.0505000
    20.7500000      0.0552000
    20.8500000      0.0596000
    20.9500000      0.0636000
    21.0500000      0.0673000
    21.1500000      0.0684000
    21.2500000      0.0669000
    21.3500000      0.0626000
    21.4500000      0.0555000
    21.5500000      0.0482000
    21.6500000      0.0405000
    21.7500000      0.0336000
    21.8500000      0.0275000
    21.9500000      0.0209000
    22.0500000      0.0138000
    22.1500000      0.0068000
    22.2500000     -0.0003000
    22.3500000     -0.0079000
    22.4500000     -0.0160000
    22.5500000     -0.0243000
    22.6500000     -0.0328000
    22.7500000     -0.0416000
    22.8500000     -0.0507000
    22.9500000     -0.0594000
    23.0500000     -0.0680000
    23.1500000     -0.0756000
    23.2500000     -0.0825000
    23.3500000     -0.0889000
    23.4500000     -0.0947000
    23.5500000     -0.1002000
    23.6500000     -0.1053000
    23.7500000     -0.1101000
    23.8500000     -0.1145000
    23.9500000     -0.1189000
    24.0500000     -0.1233000
    24.1500000     -0.1284000
    24.2500000     -0.1343000
    24.3500000     -0.1405000
    24.4500000     -0.1472000
    24.5500000     -0.1542000
    24.6500000     -0.1615000
    24.7500000     -0.1680000
    24.8500000     -0.1735000
    24.9500000     -0.1762000
 &EndTable
 &EndPotential
 &Potential
 Name=CPOL-TNEG
Type=NB
Min=     0.0000000
Max=    25.0000000
NPoints=250
 AtomTypes=CPOL,TNEG
 &Table
     0.0500000  65249.8710938
     0.1500000  64997.9414062
     0.2500000  64746.0117188
     0.3500000  64494.0781250
     0.4500000  64242.1484375
     0.5500000  63990.2187500
     0.6500000  63738.2890625
     0.7500000  63486.3593750
     0.8500000  63234.4296875
     0.9500000  62982.5000000
     1.0500000  62730.5703125
     1.1500000  62478.6406250
     1.2500000  62226.7109375
     1.3500000  61974.7812500
     1.4500000  61722.8515625
     1.5500000  61470.9218750
     1.6500000  61218.9882812
     1.7500000  60967.0585938
     1.8500000  60715.1289062
     1.9500000  60463.1992187
     2.0500000  60211.2695312
     2.1500000  59959.3398438
     2.2500000  59707.4101562
     2.3500000  59455.4804688
     2.4500000  59203.5507812
     2.5500000  58951.6210938
     2.6500000  58699.6914062
     2.7500000  58447.7617188
     2.8500000  58195.8281250
     2.9500000  57943.8984375
     3.0500000  57691.9687500
     3.1500000  57440.0390625
     3.2500000  57188.1093750
     3.3500000  56936.1796875
     3.4500000  56684.2500000
     3.5500000  56432.3203125
     3.6500000      8.5468998
     3.7500000      7.7968001
     3.8500000      6.2964001
     3.9500000      5.1581998
     4.0500000      4.3820000
     4.1500000      3.9772999
     4.2500000      3.9440000
     4.3500000      3.8682001
     4.4500000      3.7495999
     4.5500000      3.1575000
     4.6500000      2.0918000
     4.7500000      1.1434000
     4.8500000      0.3123000
     4.9500000     -0.2544000
     5.0500000     -0.5568000
     5.1500000     -0.6581000
     5.2500000     -0.5586000
     5.3500000     -0.3578000
     5.4500000     -0.0557000
     5.5500000      0.0247000
     5.6500000     -0.1167000
     5.7500000     -0.3768000
     5.8500000     -0.7557000
     5.9500000     -0.9886000
     6.0500000     -1.0755000
     6.1500000     -0.9564000
     6.2500000     -0.6315000
     6.3500000     -0.1836000
     6.4500000      0.3874000
     6.5500000      0.8789000
     6.6500000      1.2908000
     6.7500000      1.6025000
     6.8500000      1.8139000
     6.9500000      1.9360000
     7.0500000      1.9687001
     7.1500000      1.9366000
     7.2500000      1.8395000
     7.3500000      1.7178000
     7.4500000      1.5712000
     7.5500000      1.4287000
     7.6500000      1.2902000
     7.7500000      1.1718000
     7.8500000      1.0735000
     7.9500000      1.0109000
     8.0500000      0.9840000
     8.1500000      0.9725000
     8.2500000      0.9764000
     8.3500000      0.9855000
     8.4500000      0.9997000
     8.5500000      0.9755000
     8.6500000      0.9130000
     8.7500000      0.8204000
     8.8500000      0.6977000
     8.9500000      0.5910000
     9.0500000      0.5005000
     9.1500000      0.4315000
     9.2500000      0.3841000
     9.3500000      0.3774000
     9.4500000      0.4118000
     9.5500000      0.4335000
     9.6500000      0.4426000
     9.7500000      0.3975000
     9.8500000      0.2985000
     9.9500000      0.1956000
    10.0500000      0.0890000
    10.1500000      0.0304000
    10.2500000      0.0197000
    10.3500000      0.0534000
    10.4500000      0.1313000
    10.5500000      0.2140000
    10.6500000      0.3013000
    10.7500000      0.3724000
    10.8500000      0.4273000
    10.9500000      0.4562000
    11.0500000      0.4590000
    11.1500000      0.4375000
    11.2500000      0.3916000
    11.3500000      0.3392000
    11.4500000      0.2801000
    11.5500000      0.2132000
    11.6500000      0.1385000
    11.7500000      0.0651000
    11.8500000     -0.0070000
    11.9500000     -0.0661000
    12.0500000     -0.1124000
    12.1500000     -0.1392000
    12.2500000     -0.1467000
    12.3500000     -0.1444000
    12.4500000     -0.1324000
    12.5500000     -0.1159000
    12.6500000     -0.0949000
    12.7500000     -0.0800000
    12.8500000     -0.0713000
    12.9500000     -0.0662000
    13.0500000     -0.0647000
    13.1500000     -0.0628000
    13.2500000     -0.0604000
    13.3500000     -0.0501000
    13.4500000     -0.0319000
    13.5500000     -0.0070000
    13.6500000      0.0247000
    13.7500000      0.0479000
    13.8500000      0.0628000
    13.9500000      0.0675000
    14.0500000      0.0622000
    14.1500000      0.0564000
    14.2500000      0.0501000
    14.3500000      0.0463000
    14.4500000      0.0449000
    14.5500000      0.0445000
    14.6500000      0.0451000
    14.7500000      0.0420000
    14.8500000      0.0351000
    14.9500000      0.0249000
    15.0500000      0.0114000
    15.1500000     -0.0045000
    15.2500000     -0.0226000
    15.3500000     -0.0476000
    15.4500000     -0.0796000
    15.5500000     -0.1045000
    15.6500000     -0.1222000
    15.7500000     -0.1268000
    15.8500000     -0.1185000
    15.9500000     -0.1043000
    16.0500000     -0.0844000
    16.1500000     -0.0667000
    16.2500000     -0.0512000
    16.3500000     -0.0371000
    16.4500000     -0.0242000
    16.5500000     -0.0100000
    16.6500000      0.0057000
    16.7500000      0.0202000
    16.8500000      0.0337000
    16.9500000      0.0419000
    17.0500000      0.0450000
    17.1500000      0.0443000
    17.2500000      0.0399000
    17.3500000      0.0338000
    17.4500000      0.0261000
    17.5500000      0.0183000
    17.6500000      0.0106000
    17.7500000      0.0031000
    17.8500000     -0.0040000
    17.9500000     -0.0058000
    18.0500000     -0.0025000
    18.1500000      0.0001000
    18.2500000      0.0019000
    18.3500000      0.0003000
    18.4500000     -0.0047000
    18.5500000     -0.0119000
    18.6500000     -0.0214000
    18.7500000     -0.0321000
    18.8500000     -0.0440000
    18.9500000     -0.0523000
    19.0500000     -0.0569000
    19.1500000     -0.0586000
    19.2500000     -0.0573000
    19.3500000     -0.0583000
    19.4500000     -0.0615000
    19.5500000     -0.0673000
    19.6500000     -0.0755000
    19.7500000     -0.0850000
    19.8500000     -0.0957000
    19.9500000     -0.1043000
    20.0500000     -0.1107000
    20.1500000     -0.1163000
    20.2500000     -0.1210000
    20.3500000     -0.1223000
    20.4500000     -0.1200000
    20.5500000     -0.1137000
    20.6500000     -0.1032000
    20.7500000     -0.0898000
    20.8500000     -0.0736000
    20.9500000     -0.0548000
    21.0500000     -0.0334000
    21.1500000     -0.0171000
    21.2500000     -0.0057000
    21.3500000      0.0006000
    21.4500000      0.0019000
    21.5500000      0.0010000
    21.6500000     -0.0023000
    21.7500000     -0.0042000
    21.8500000     -0.0049000
    21.9500000     -0.0069000
    22.0500000     -0.0102000
    22.1500000     -0.0113000
    22.2500000     -0.0101000
    22.3500000     -0.0095000
    22.4500000     -0.0094000
    22.5500000     -0.0085000
    22.6500000     -0.0066000
    22.7500000     -0.0026000
    22.8500000      0.0035000
    22.9500000      0.0076000
    23.0500000      0.0096000
    23.1500000      0.0117000
    23.2500000      0.0138000
    23.3500000      0.0142000
    23.4500000      0.0129000
    23.5500000      0.0089000
    23.6500000      0.0020000
    23.7500000     -0.0060000
    23.8500000     -0.0151000
    23.9500000     -0.0259000
    24.0500000     -0.0384000
    24.1500000     -0.0528000
    24.2500000     -0.0691000
    24.3500000     -0.0840000
    24.4500000     -0.0973000
    24.5500000     -0.1097000
    24.6500000     -0.1212000
    24.7500000     -0.1342000
    24.8500000     -0.1487000
    24.9500000     -0.1559000
 &EndTable
 &EndPotential
 &Potential
 Name=CPOL-TGLY
Type=NB
Min=     0.0000000
Max=    25.0000000
NPoints=250
 AtomTypes=CPOL,TGLY
 &Table
     0.0500000  65249.8710938
     0.1500000  64997.9414062
     0.2500000  64746.0117188
     0.3500000  64494.0781250
     0.4500000  64242.1484375
     0.5500000  63990.2187500
     0.6500000  63738.2890625
     0.7500000  63486.3593750
     0.8500000  63234.4296875
     0.9500000  62982.5000000
     1.0500000  62730.5703125
     1.1500000  62478.6406250
     1.2500000  62226.7109375
     1.3500000  61974.7812500
     1.4500000  61722.8515625
     1.5500000  61470.9218750
     1.6500000  61218.9882812
     1.7500000  60967.0585938
     1.8500000  60715.1289062
     1.9500000  60463.1992187
     2.0500000  60211.2695312
     2.1500000  59959.3398438
     2.2500000  59707.4101562
     2.3500000  59455.4804688
     2.4500000  59203.5507812
     2.5500000  58951.6210938
     2.6500000  58699.6914062
     2.7500000  58447.7617188
     2.8500000  58195.8281250
     2.9500000  57943.8984375
     3.0500000  57691.9687500
     3.1500000  57440.0390625
     3.2500000  57188.1093750
     3.3500000  56936.1796875
     3.4500000     10.3219995
     3.5500000      8.6597996
     3.6500000      5.3353000
     3.7500000      3.0501001
     3.8500000      1.8043000
     3.9500000      0.9248000
     4.0500000      0.4117000
     4.1500000      0.1029000
     4.2500000     -0.0015000
     4.3500000     -0.1089000
     4.4500000     -0.2194000
     4.5500000     -0.4272000
     4.6500000     -0.7326000
     4.7500000     -1.0171000
     4.8500000     -1.2810000
     4.9500000     -1.4536999
     5.0500000     -1.5350000
     5.1500000     -1.5179000
     5.2500000     -1.4022000
     5.3500000     -1.2732000
     5.4500000     -1.1309000
     5.5500000     -1.0648000
     5.6500000     -1.0750999
     5.7500000     -1.1194000
     5.8500000     -1.1977000
     5.9500000     -1.2013000
     6.0500000     -1.1302000
     6.1500000     -0.9649000
     6.2500000     -0.7056000
     6.3500000     -0.4164000
     6.4500000     -0.0974000
     6.5500000      0.1537000
     6.6500000      0.3370000
     6.7500000      0.4540000
     6.8500000      0.5049000
     6.9500000      0.5162000
     7.0500000      0.4881000
     7.1500000      0.4483000
     7.2500000      0.3970000
     7.3500000      0.3478000
     7.4500000      0.3009000
     7.5500000      0.2591000
     7.6500000      0.2224000
     7.7500000      0.1909000
     7.8500000      0.1644000
     7.9500000      0.1452000
     8.0500000      0.1331000
     8.1500000      0.1327000
     8.2500000      0.1438000
     8.3500000      0.1607000
     8.4500000      0.1834000
     8.5500000      0.1957000
     8.6500000      0.1976000
     8.7500000      0.1970000
     8.8500000      0.1937000
     8.9500000      0.1900000
     9.0500000      0.1859000
     9.1500000      0.1679000
     9.2500000      0.1363000
     9.3500000      0.1154000
     9.4500000      0.1053000
     9.5500000      0.1061000
     9.6500000      0.1177000
     9.7500000      0.1270000
     9.8500000      0.1340000
     9.9500000      0.1349000
    10.0500000      0.1297000
    10.1500000      0.1259000
    10.2500000      0.1236000
    10.3500000      0.1182000
    10.4500000      0.1097000
    10.5500000      0.1037000
    10.6500000      0.1004000
    10.7500000      0.0949000
    10.8500000      0.0875000
    10.9500000      0.0786000
    11.0500000      0.0684000
    11.1500000      0.0598000
    11.2500000      0.0529000
    11.3500000      0.0463000
    11.4500000      0.0401000
    11.5500000      0.0326000
    11.6500000      0.0239000
    11.7500000      0.0156000
    11.8500000      0.0080000
    11.9500000      0.0048000
    12.0500000      0.0062000
    12.1500000      0.0092000
    12.2500000      0.0136000
    12.3500000      0.0211000
    12.4500000      0.0316000
    12.5500000      0.0455000
    12.6500000      0.0626000
    12.7500000      0.0845000
    12.8500000      0.1109000
    12.9500000      0.1372000
    13.0500000      0.1632000
    13.1500000      0.1847000
    13.2500000      0.2017000
    13.3500000      0.2147000
    13.4500000      0.2238000
    13.5500000      0.2299000
    13.6500000      0.2332000
    13.7500000      0.2362000
    13.8500000      0.2392000
    13.9500000      0.2402000
    14.0500000      0.2393000
    14.1500000      0.2415000
    14.2500000      0.2467000
    14.3500000      0.2513000
    14.4500000      0.2554000
    14.5500000      0.2573000
    14.6500000      0.2571000
    14.7500000      0.2533000
    14.8500000      0.2458000
    14.9500000      0.2381000
    15.0500000      0.2302000
    15.1500000      0.2217000
    15.2500000      0.2128000
    15.3500000      0.2059000
    15.4500000      0.2011000
    15.5500000      0.1956000
    15.6500000      0.1895000
    15.7500000      0.1834000
    15.8500000      0.1772000
    15.9500000      0.1706000
    16.0500000      0.1636000
    16.1500000      0.1570000
    16.2500000      0.1510000
    16.3500000      0.1488000
    16.4500000      0.1504000
    16.5500000      0.1548000
    16.6500000      0.1619000
    16.7500000      0.1704000
    16.8500000      0.1803000
    16.9500000      0.1889000
    17.0500000      0.1962000
    17.1500000      0.2020000
    17.2500000      0.2062000
    17.3500000      0.2066000
    17.4500000      0.2031000
    17.5500000      0.1987000
    17.6500000      0.1936000
    17.7500000      0.1869000
    17.8500000      0.1784000
    17.9500000      0.1727000
    18.0500000      0.1698000
    18.1500000      0.1692000
    18.2500000      0.1711000
    18.3500000      0.1741000
    18.4500000      0.1783000
    18.5500000      0.1830000
    18.6500000      0.1881000
    18.7500000      0.1904000
    18.8500000      0.1896000
    18.9500000      0.1887000
    19.0500000      0.1874000
    19.1500000      0.1858000
    19.2500000      0.1838000
    19.3500000      0.1811000
    19.4500000      0.1776000
    19.5500000      0.1743000
    19.6500000      0.1713000
    19.7500000      0.1684000
    19.8500000      0.1657000
    19.9500000      0.1632000
    20.0500000      0.1607000
    20.1500000      0.1585000
    20.2500000      0.1565000
    20.3500000      0.1542000
    20.4500000      0.1517000
    20.5500000      0.1510000
    20.6500000      0.1522000
    20.7500000      0.1539000
    20.8500000      0.1561000
    20.9500000      0.1586000
    21.0500000      0.1612000
    21.1500000      0.1649000
    21.2500000      0.1696000
    21.3500000      0.1700000
    21.4500000      0.1660000
    21.5500000      0.1628000
    21.6500000      0.1603000
    21.7500000      0.1556000
    21.8500000      0.1487000
    21.9500000      0.1410000
    22.0500000      0.1324000
    22.1500000      0.1234000
    22.2500000      0.1139000
    22.3500000      0.1035000
    22.4500000      0.0920000
    22.5500000      0.0803000
    22.6500000      0.0684000
    22.7500000      0.0573000
    22.8500000      0.0469000
    22.9500000      0.0364000
    23.0500000      0.0257000
    23.1500000      0.0152000
    23.2500000      0.0049000
    23.3500000     -0.0043000
    23.4500000     -0.0123000
    23.5500000     -0.0197000
    23.6500000     -0.0264000
    23.7500000     -0.0315000
    23.8500000     -0.0351000
    23.9500000     -0.0375000
    24.0500000     -0.0386000
    24.1500000     -0.0395000
    24.2500000     -0.0402000
    24.3500000     -0.0425000
    24.4500000     -0.0464000
    24.5500000     -0.0502000
    24.6500000     -0.0539000
    24.7500000     -0.0584000
    24.8500000     -0.0637000
    24.9500000     -0.0663000
 &EndTable
 &EndPotential
 &Potential
 Name=CPOL-MG
Type=NB
Min=     0.0000000
Max=    25.0000000
NPoints=250
 AtomTypes=CPOL,MG
 &Table
     0.0500000  65249.8710938
     0.1500000  64997.9414062
     0.2500000  64746.0117188
     0.3500000  64494.0781250
     0.4500000  64242.1484375
     0.5500000  63990.2187500
     0.6500000  63738.2890625
     0.7500000  63486.3593750
     0.8500000  63234.4296875
     0.9500000  62982.5000000
     1.0500000  62730.5703125
     1.1500000  62478.6406250
     1.2500000  62226.7109375
     1.3500000  61974.7812500
     1.4500000  61722.8515625
     1.5500000  61470.9218750
     1.6500000  61218.9882812
     1.7500000  60967.0585938
     1.8500000  60715.1289062
     1.9500000  60463.1992187
     2.0500000  60211.2695312
     2.1500000  59959.3398438
     2.2500000  59707.4101562
     2.3500000  59455.4804688
     2.4500000  59203.5507812
     2.5500000  58951.6210938
     2.6500000  58699.6914062
     2.7500000  58447.7617188
     2.8500000  58195.8281250
     2.9500000  57943.8984375
     3.0500000  57691.9687500
     3.1500000  57440.0390625
     3.2500000  57188.1093750
     3.3500000  56936.1796875
     3.4500000  56684.2500000
     3.5500000  56432.3203125
     3.6500000  56180.3906250
     3.7500000  55928.4609375
     3.8500000  55676.5312500
     3.9500000  55424.6015625
     4.0500000     20.4414997
     4.1500000     17.8600998
     4.2500000     12.6971998
     4.3500000      9.4062996
     4.4500000      7.9874001
     4.5500000      6.8242998
     4.6500000      5.9172001
     4.7500000      5.1896000
     4.8500000      4.6416001
     4.9500000      4.1795998
     5.0500000      3.8034999
     5.1500000      3.4187000
     5.2500000      3.0251999
     5.3500000      2.6428001
     5.4500000      2.2715001
     5.5500000      1.9392000
     5.6500000      1.6456000
     5.7500000      1.3909000
     5.8500000      1.1749001
     5.9500000      0.9806000
     6.0500000      0.8078000
     6.1500000      0.6903000
     6.2500000      0.6280000
     6.3500000      0.6504000
     6.4500000      0.7578000
     6.5500000      0.9167000
     6.6500000      1.1273000
     6.7500000      1.3242000
     6.8500000      1.5073000
     6.9500000      1.5924000
     7.0500000      1.5796000
     7.1500000      1.5099000
     7.2500000      1.3834000
     7.3500000      1.2460001
     7.4500000      1.0977000
     7.5500000      0.9670000
     7.6500000      0.8540000
     7.7500000      0.7471000
     7.8500000      0.6464000
     7.9500000      0.5473000
     8.0500000      0.4499000
     8.1500000      0.3698000
     8.2500000      0.3070000
     8.3500000      0.2461000
     8.4500000      0.1872000
     8.5500000      0.1212000
     8.6500000      0.0481000
     8.7500000     -0.0239000
     8.8500000     -0.0950000
     8.9500000     -0.1736000
     9.0500000     -0.2600000
     9.1500000     -0.3544000
     9.2500000     -0.4570000
     9.3500000     -0.5519000
     9.4500000     -0.6389000
     9.5500000     -0.6969000
     9.6500000     -0.7256000
     9.7500000     -0.7596000
     9.8500000     -0.7987000
     9.9500000     -0.8443000
    10.0500000     -0.8964000
    10.1500000     -0.9453000
    10.2500000     -0.9910000
    10.3500000     -1.0164000
    10.4500000     -1.0215000
    10.5500000     -1.0130000
    10.6500000     -0.9908000
    10.7500000     -0.9489000
    10.8500000     -0.8874000
    10.9500000     -0.8164000
    11.0500000     -0.7361000
    11.1500000     -0.6588000
    11.2500000     -0.5848000
    11.3500000     -0.4926000
    11.4500000     -0.3823000
    11.5500000     -0.2667000
    11.6500000     -0.1458000
    11.7500000     -0.0455000
    11.8500000      0.0340000
    11.9500000      0.0667000
    12.0500000      0.0526000
    12.1500000      0.0373000
    12.2500000      0.0208000
    12.3500000      0.0097000
    12.4500000      0.0041000
    12.5500000      0.0041000
    12.6500000      0.0096000
    12.7500000      0.0059000
    12.8500000     -0.0070000
    12.9500000     -0.0247000
    13.0500000     -0.0473000
    13.1500000     -0.0606000
    13.2500000     -0.0645000
    13.3500000     -0.0539000
    13.4500000     -0.0286000
    13.5500000      0.0009000
    13.6500000      0.0346000
    13.7500000      0.0563000
    13.8500000      0.0658000
    13.9500000      0.0667000
    14.0500000      0.0589000
    14.1500000      0.0455000
    14.2500000      0.0265000
    14.3500000      0.0093000
    14.4500000     -0.0059000
    14.5500000     -0.0197000
    14.6500000     -0.0321000
    14.7500000     -0.0389000
    14.8500000     -0.0402000
    14.9500000     -0.0364000
    15.0500000     -0.0276000
    15.1500000     -0.0207000
    15.2500000     -0.0159000
    15.3500000     -0.0112000
    15.4500000     -0.0070000
    15.5500000     -0.0066000
    15.6500000     -0.0103000
    15.7500000     -0.0105000
    15.8500000     -0.0072000
    15.9500000     -0.0043000
    16.0500000     -0.0017000
    16.1500000      0.0003000
    16.2500000      0.0016000
    16.3500000     -0.0028000
    16.4500000     -0.0129000
    16.5500000     -0.0189000
    16.6500000     -0.0206000
    16.7500000     -0.0223000
    16.8500000     -0.0238000
    16.9500000     -0.0249000
    17.0500000     -0.0257000
    17.1500000     -0.0274000
    17.2500000     -0.0300000
    17.3500000     -0.0280000
    17.4500000     -0.0213000
    17.5500000     -0.0184000
    17.6500000     -0.0192000
    17.7500000     -0.0203000
    17.8500000     -0.0216000
    17.9500000     -0.0214000
    18.0500000     -0.0197000
    18.1500000     -0.0163000
    18.2500000     -0.0110000
    18.3500000     -0.0076000
    18.4500000     -0.0059000
    18.5500000     -0.0042000
    18.6500000     -0.0024000
    18.7500000     -0.0010000
    18.8500000      0.0001000
    18.9500000      0.0019000
    19.0500000      0.0044000
    19.1500000      0.0070000
    19.2500000      0.0095000
    19.3500000      0.0125000
    19.4500000      0.0158000
    19.5500000      0.0156000
    19.6500000      0.0119000
    19.7500000      0.0098000
    19.8500000      0.0094000
    19.9500000      0.0094000
    20.0500000      0.0098000
    20.1500000      0.0080000
    20.2500000      0.0042000
    20.3500000      0.0025000
    20.4500000      0.0030000
    20.5500000      0.0052000
    20.6500000      0.0089000
    20.7500000      0.0107000
    20.8500000      0.0106000
    20.9500000      0.0092000
    21.0500000      0.0063000
    21.1500000      0.0037000
    21.2500000      0.0013000
    21.3500000     -0.0009000
    21.4500000     -0.0030000
    21.5500000     -0.0049000
    21.6500000     -0.0066000
    21.7500000     -0.0064000
    21.8500000     -0.0045000
    21.9500000     -0.0048000
    22.0500000     -0.0075000
    22.1500000     -0.0100000
    22.2500000     -0.0124000
    22.3500000     -0.0125000
    22.4500000     -0.0102000
    22.5500000     -0.0082000
    22.6500000     -0.0065000
    22.7500000     -0.0062000
    22.8500000     -0.0073000
    22.9500000     -0.0089000
    23.0500000     -0.0108000
    23.1500000     -0.0108000
    23.2500000     -0.0087000
    23.3500000     -0.0085000
    23.4500000     -0.0101000
    23.5500000     -0.0103000
    23.6500000     -0.0090000
    23.7500000     -0.0089000
    23.8500000     -0.0098000
    23.9500000     -0.0102000
    24.0500000     -0.0102000
    24.1500000     -0.0103000
    24.2500000     -0.0107000
    24.3500000     -0.0105000
    24.4500000     -0.0097000
    24.5500000     -0.0102000
    24.6500000     -0.0119000
    24.7500000     -0.0120000
    24.8500000     -0.0107000
    24.9500000     -0.0101000
 &EndTable
 &EndPotential
 &Potential
 Name=CPOL-K
Type=NB
Min=     0.0000000
Max=    25.0000000
NPoints=250
 AtomTypes=CPOL,K
 &Table
     0.0500000  65249.8710938
     0.1500000  64997.9414062
     0.2500000  64746.0117188
     0.3500000  64494.0781250
     0.4500000  64242.1484375
     0.5500000  63990.2187500
     0.6500000  63738.2890625
     0.7500000  63486.3593750
     0.8500000  63234.4296875
     0.9500000  62982.5000000
     1.0500000  62730.5703125
     1.1500000  62478.6406250
     1.2500000  62226.7109375
     1.3500000  61974.7812500
     1.4500000  61722.8515625
     1.5500000  61470.9218750
     1.6500000  61218.9882812
     1.7500000  60967.0585938
     1.8500000  60715.1289062
     1.9500000  60463.1992187
     2.0500000  60211.2695312
     2.1500000  59959.3398438
     2.2500000  59707.4101562
     2.3500000  59455.4804688
     2.4500000  59203.5507812
     2.5500000  58951.6210938
     2.6500000  58699.6914062
     2.7500000  58447.7617188
     2.8500000  58195.8281250
     2.9500000  57943.8984375
     3.0500000  57691.9687500
     3.1500000  57440.0390625
     3.2500000     10.6159000
     3.3500000      9.4222002
     3.4500000      7.0349002
     3.5500000      5.0661998
     3.6500000      3.5160999
     3.7500000      2.2862000
     3.8500000      1.3764000
     3.9500000      0.6536000
     4.0500000      0.1176000
     4.1500000     -0.3264000
     4.2500000     -0.6786000
     4.3500000     -0.9878000
     4.4500000     -1.2541000
     4.5500000     -1.4457000
     4.6500000     -1.5626000
     4.7500000     -1.5592999
     4.8500000     -1.4357001
     4.9500000     -1.1927000
     5.0500000     -0.8303000
     5.1500000     -0.4258000
     5.2500000      0.0207000
     5.3500000      0.3696000
     5.4500000      0.6209000
     5.5500000      0.7554000
     5.6500000      0.7731000
     5.7500000      0.7365000
     5.8500000      0.6456000
     5.9500000      0.5400000
     6.0500000      0.4198000
     6.1500000      0.3072000
     6.2500000      0.2023000
     6.3500000      0.1141000
     6.4500000      0.0426000
     6.5500000     -0.0116000
     6.6500000     -0.0487000
     6.7500000     -0.0707000
     6.8500000     -0.0778000
     6.9500000     -0.0667000
     7.0500000     -0.0372000
     7.1500000      0.0048000
     7.2500000      0.0593000
     7.3500000      0.1166000
     7.4500000      0.1767000
     7.5500000      0.2243000
     7.6500000      0.2595000
     7.7500000      0.2813000
     7.8500000      0.2897000
     7.9500000      0.2968000
     8.0500000      0.3026000
     8.1500000      0.3030000
     8.2500000      0.2981000
     8.3500000      0.2841000
     8.4500000      0.2612000
     8.5500000      0.2283000
     8.6500000      0.1856000
     8.7500000      0.1389000
     8.8500000      0.0880000
     8.9500000      0.0485000
     9.0500000      0.0202000
     9.1500000      0.0033000
     9.2500000     -0.0024000
     9.3500000     -0.0001000
     9.4500000      0.0100000
     9.5500000      0.0211000
     9.6500000      0.0330000
     9.7500000      0.0439000
     9.8500000      0.0537000
     9.9500000      0.0601000
    10.0500000      0.0628000
    10.1500000      0.0626000
    10.2500000      0.0593000
    10.3500000      0.0562000
    10.4500000      0.0531000
    10.5500000      0.0480000
    10.6500000      0.0409000
    10.7500000      0.0320000
    10.8500000      0.0211000
    10.9500000      0.0133000
    11.0500000      0.0086000
    11.1500000      0.0036000
    11.2500000     -0.0016000
    11.3500000     -0.0048000
    11.4500000     -0.0059000
    11.5500000     -0.0062000
    11.6500000     -0.0056000
    11.7500000     -0.0042000
    11.8500000     -0.0022000
    11.9500000     -0.0009000
    12.0500000     -0.0004000
    12.1500000     -0.0007000
    12.2500000     -0.0016000
    12.3500000     -0.0021000
    12.4500000     -0.0023000
    12.5500000     -0.0053000
    12.6500000     -0.0114000
    12.7500000     -0.0173000
    12.8500000     -0.0230000
    12.9500000     -0.0268000
    13.0500000     -0.0285000
    13.1500000     -0.0269000
    13.2500000     -0.0222000
    13.3500000     -0.0177000
    13.4500000     -0.0136000
    13.5500000     -0.0080000
    13.6500000     -0.0011000
    13.7500000      0.0047000
    13.8500000      0.0092000
    13.9500000      0.0140000
    14.0500000      0.0191000
    14.1500000      0.0246000
    14.2500000      0.0306000
    14.3500000      0.0339000
    14.4500000      0.0346000
    14.5500000      0.0354000
    14.6500000      0.0363000
    14.7500000      0.0344000
    14.8500000      0.0299000
    14.9500000      0.0277000
    15.0500000      0.0280000
    15.1500000      0.0269000
    15.2500000      0.0247000
    15.3500000      0.0219000
    15.4500000      0.0188000
    15.5500000      0.0171000
    15.6500000      0.0168000
    15.7500000      0.0176000
    15.8500000      0.0193000
    15.9500000      0.0210000
    16.0500000      0.0229000
    16.1500000      0.0242000
    16.2500000      0.0251000
    16.3500000      0.0266000
    16.4500000      0.0285000
    16.5500000      0.0294000
    16.6500000      0.0293000
    16.7500000      0.0285000
    16.8500000      0.0272000
    16.9500000      0.0260000
    17.0500000      0.0251000
    17.1500000      0.0261000
    17.2500000      0.0291000
    17.3500000      0.0317000
    17.4500000      0.0337000
    17.5500000      0.0361000
    17.6500000      0.0387000
    17.7500000      0.0402000
    17.8500000      0.0406000
    17.9500000      0.0413000
    18.0500000      0.0422000
    18.1500000      0.0433000
    18.2500000      0.0446000
    18.3500000      0.0459000
    18.4500000      0.0469000
    18.5500000      0.0472000
    18.6500000      0.0465000
    18.7500000      0.0463000
    18.8500000      0.0468000
    18.9500000      0.0468000
    19.0500000      0.0463000
    19.1500000      0.0454000
    19.2500000      0.0441000
    19.3500000      0.0439000
    19.4500000      0.0450000
    19.5500000      0.0444000
    19.6500000      0.0423000
    19.7500000      0.0409000
    19.8500000      0.0403000
    19.9500000      0.0396000
    20.0500000      0.0386000
    20.1500000      0.0381000
    20.2500000      0.0380000
    20.3500000      0.0368000
    20.4500000      0.0345000
    20.5500000      0.0325000
    20.6500000      0.0307000
    20.7500000      0.0290000
    20.8500000      0.0273000
    20.9500000      0.0264000
    21.0500000      0.0261000
    21.1500000      0.0260000
    21.2500000      0.0258000
    21.3500000      0.0241000
    21.4500000      0.0206000
    21.5500000      0.0171000
    21.6500000      0.0136000
    21.7500000      0.0109000
    21.8500000      0.0088000
    21.9500000      0.0071000
    22.0500000      0.0058000
    22.1500000      0.0037000
    22.2500000      0.0008000
    22.3500000     -0.0010000
    22.4500000     -0.0017000
    22.5500000     -0.0037000
    22.6500000     -0.0072000
    22.7500000     -0.0093000
    22.8500000     -0.0101000
    22.9500000     -0.0116000
    23.0500000     -0.0138000
    23.1500000     -0.0151000
    23.2500000     -0.0156000
    23.3500000     -0.0170000
    23.4500000     -0.0195000
    23.5500000     -0.0209000
    23.6500000     -0.0212000
    23.7500000     -0.0221000
    23.8500000     -0.0234000
    23.9500000     -0.0244000
    24.0500000     -0.0253000
    24.1500000     -0.0262000
    24.2500000     -0.0272000
    24.3500000     -0.0281000
    24.4500000     -0.0288000
    24.5500000     -0.0295000
    24.6500000     -0.0302000
    24.7500000     -0.0299000
    24.8500000     -0.0287000
    24.9500000     -0.0281000
 &EndTable
 &EndPotential
 &Potential
 Name=CPOL-NA
Type=NB
Min=     0.0000000
Max=    25.0000000
NPoints=250
 AtomTypes=CPOL,NA
 &Table
     0.0500000  65249.8710938
     0.1500000  64997.9414062
     0.2500000  64746.0117188
     0.3500000  64494.0781250
     0.4500000  64242.1484375
     0.5500000  63990.2187500
     0.6500000  63738.2890625
     0.7500000  63486.3593750
     0.8500000  63234.4296875
     0.9500000  62982.5000000
     1.0500000  62730.5703125
     1.1500000  62478.6406250
     1.2500000  62226.7109375
     1.3500000  61974.7812500
     1.4500000  61722.8515625
     1.5500000  61470.9218750
     1.6500000  61218.9882812
     1.7500000  60967.0585938
     1.8500000  60715.1289062
     1.9500000  60463.1992187
     2.0500000  60211.2695312
     2.1500000  59959.3398438
     2.2500000  59707.4101562
     2.3500000  59455.4804688
     2.4500000  59203.5507812
     2.5500000  58951.6210938
     2.6500000  58699.6914062
     2.7500000  58447.7617188
     2.8500000  58195.8281250
     2.9500000  57943.8984375
     3.0500000     13.3359003
     3.1500000     11.5804005
     3.2500000      8.0691996
     3.3500000      5.6489000
     3.4500000      4.3192000
     3.5500000      3.2676001
     3.6500000      2.4940000
     3.7500000      1.7451000
     3.8500000      1.0209000
     3.9500000      0.2815000
     4.0500000     -0.4730000
     4.1500000     -1.0580000
     4.2500000     -1.4733000
     4.3500000     -1.6576999
     4.4500000     -1.6112000
     4.5500000     -1.3643000
     4.6500000     -0.9169000
     4.7500000     -0.4176000
     4.8500000      0.1337000
     4.9500000      0.5086000
     5.0500000      0.7070000
     5.1500000      0.8007000
     5.2500000      0.7894000
     5.3500000      0.7245000
     5.4500000      0.6060000
     5.5500000      0.4596000
     5.6500000      0.2853000
     5.7500000      0.1321000
     5.8500000     -0.0002000
     5.9500000     -0.0940000
     6.0500000     -0.1493000
     6.1500000     -0.1760000
     6.2500000     -0.1742000
     6.3500000     -0.1670000
     6.4500000     -0.1544000
     6.5500000     -0.1356000
     6.6500000     -0.1102000
     6.7500000     -0.0658000
     6.8500000     -0.0023000
     6.9500000      0.0676000
     7.0500000      0.1440000
     7.1500000      0.2107000
     7.2500000      0.2678000
     7.3500000      0.3177000
     7.4500000      0.3603000
     7.5500000      0.3993000
     7.6500000      0.4346000
     7.7500000      0.4572000
     7.8500000      0.4672000
     7.9500000      0.4523000
     8.0500000      0.4128000
     8.1500000      0.3522000
     8.2500000      0.2708000
     8.3500000      0.1862000
     8.4500000      0.0985000
     8.5500000      0.0299000
     8.6500000     -0.0198000
     8.7500000     -0.0496000
     8.8500000     -0.0596000
     8.9500000     -0.0557000
     9.0500000     -0.0377000
     9.1500000     -0.0154000
     9.2500000      0.0113000
     9.3500000      0.0352000
     9.4500000      0.0561000
     9.5500000      0.0774000
     9.6500000      0.0990000
     9.7500000      0.1172000
     9.8500000      0.1320000
     9.9500000      0.1358000
    10.0500000      0.1287000
    10.1500000      0.1115000
    10.2500000      0.0845000
    10.3500000      0.0580000
    10.4500000      0.0321000
    10.5500000      0.0103000
    10.6500000     -0.0074000
    10.7500000     -0.0175000
    10.8500000     -0.0201000
    10.9500000     -0.0197000
    11.0500000     -0.0163000
    11.1500000     -0.0124000
    11.2500000     -0.0081000
    11.3500000     -0.0052000
    11.4500000     -0.0039000
    11.5500000     -0.0046000
    11.6500000     -0.0073000
    11.7500000     -0.0094000
    11.8500000     -0.0107000
    11.9500000     -0.0128000
    12.0500000     -0.0159000
    12.1500000     -0.0180000
    12.2500000     -0.0191000
    12.3500000     -0.0199000
    12.4500000     -0.0204000
    12.5500000     -0.0204000
    12.6500000     -0.0199000
    12.7500000     -0.0184000
    12.8500000     -0.0159000
    12.9500000     -0.0107000
    13.0500000     -0.0028000
    13.1500000      0.0065000
    13.2500000      0.0169000
    13.3500000      0.0281000
    13.4500000      0.0400000
    13.5500000      0.0492000
    13.6500000      0.0557000
    13.7500000      0.0590000
    13.8500000      0.0590000
    13.9500000      0.0576000
    14.0500000      0.0544000
    14.1500000      0.0511000
    14.2500000      0.0475000
    14.3500000      0.0464000
    14.4500000      0.0478000
    14.5500000      0.0502000
    14.6500000      0.0536000
    14.7500000      0.0576000
    14.8500000      0.0621000
    14.9500000      0.0642000
    15.0500000      0.0639000
    15.1500000      0.0636000
    15.2500000      0.0632000
    15.3500000      0.0611000
    15.4500000      0.0572000
    15.5500000      0.0536000
    15.6500000      0.0503000
    15.7500000      0.0476000
    15.8500000      0.0454000
    15.9500000      0.0437000
    16.0500000      0.0425000
    16.1500000      0.0412000
    16.2500000      0.0397000
    16.3500000      0.0389000
    16.4500000      0.0387000
    16.5500000      0.0395000
    16.6500000      0.0414000
    16.7500000      0.0441000
    16.8500000      0.0476000
    16.9500000      0.0501000
    17.0500000      0.0516000
    17.1500000      0.0535000
    17.2500000      0.0556000
    17.3500000      0.0558000
    17.4500000      0.0542000
    17.5500000      0.0522000
    17.6500000      0.0501000
    17.7500000      0.0480000
    17.8500000      0.0460000
    17.9500000      0.0452000
    18.0500000      0.0458000
    18.1500000      0.0461000
    18.2500000      0.0463000
    18.3500000      0.0465000
    18.4500000      0.0467000
    18.5500000      0.0463000
    18.6500000      0.0454000
    18.7500000      0.0446000
    18.8500000      0.0441000
    18.9500000      0.0439000
    19.0500000      0.0442000
    19.1500000      0.0437000
    19.2500000      0.0427000
    19.3500000      0.0416000
    19.4500000      0.0405000
    19.5500000      0.0397000
    19.6500000      0.0390000
    19.7500000      0.0383000
    19.8500000      0.0376000
    19.9500000      0.0364000
    20.0500000      0.0349000
    20.1500000      0.0337000
    20.2500000      0.0331000
    20.3500000      0.0331000
    20.4500000      0.0338000
    20.5500000      0.0344000
    20.6500000      0.0347000
    20.7500000      0.0344000
    20.8500000      0.0337000
    20.9500000      0.0341000
    21.0500000      0.0354000
    21.1500000      0.0355000
    21.2500000      0.0344000
    21.3500000      0.0328000
    21.4500000      0.0308000
    21.5500000      0.0284000
    21.6500000      0.0255000
    21.7500000      0.0228000
    21.8500000      0.0202000
    21.9500000      0.0176000
    22.0500000      0.0150000
    22.1500000      0.0124000
    22.2500000      0.0098000
    22.3500000      0.0078000
    22.4500000      0.0065000
    22.5500000      0.0047000
    22.6500000      0.0026000
    22.7500000      0.0001000
    22.8500000     -0.0027000
    22.9500000     -0.0055000
    23.0500000     -0.0084000
    23.1500000     -0.0109000
    23.2500000     -0.0130000
    23.3500000     -0.0153000
    23.4500000     -0.0178000
    23.5500000     -0.0199000
    23.6500000     -0.0217000
    23.7500000     -0.0230000
    23.8500000     -0.0238000
    23.9500000     -0.0251000
    24.0500000     -0.0270000
    24.1500000     -0.0286000
    24.2500000     -0.0299000
    24.3500000     -0.0313000
    24.4500000     -0.0328000
    24.5500000     -0.0338000
    24.6500000     -0.0341000
    24.7500000     -0.0356000
    24.8500000     -0.0381000
    24.9500000     -0.0393000
 &EndTable
 &EndPotential
 &Potential
 Name=CPOL-CL
Type=NB
Min=     0.0000000
Max=    25.0000000
NPoints=250
 AtomTypes=CPOL,CL
 &Table
     0.0500000  65249.8710938
     0.1500000  64997.9414062
     0.2500000  64746.0117188
     0.3500000  64494.0781250
     0.4500000  64242.1484375
     0.5500000  63990.2187500
     0.6500000  63738.2890625
     0.7500000  63486.3593750
     0.8500000  63234.4296875
     0.9500000  62982.5000000
     1.0500000  62730.5703125
     1.1500000  62478.6406250
     1.2500000  62226.7109375
     1.3500000  61974.7812500
     1.4500000  61722.8515625
     1.5500000  61470.9218750
     1.6500000  61218.9882812
     1.7500000  60967.0585938
     1.8500000  60715.1289062
     1.9500000  60463.1992187
     2.0500000  60211.2695312
     2.1500000  59959.3398438
     2.2500000  59707.4101562
     2.3500000  59455.4804688
     2.4500000  59203.5507812
     2.5500000  58951.6210938
     2.6500000  58699.6914062
     2.7500000  58447.7617188
     2.8500000  58195.8281250
     2.9500000  57943.8984375
     3.0500000  57691.9687500
     3.1500000  57440.0390625
     3.2500000  57188.1093750
     3.3500000  56936.1796875
     3.4500000      9.3455000
     3.5500000      8.0640001
     3.6500000      5.5008998
     3.7500000      3.6623001
     3.8500000      2.5480001
     3.9500000      1.8111000
     4.0500000      1.4516000
     4.1500000      1.3526000
     4.2500000      1.5140001
     4.3500000      1.8153000
     4.4500000      2.2564001
     4.5500000      2.5783999
     4.6500000      2.7811000
     4.7500000      2.6779001
     4.8500000      2.2686000
     4.9500000      1.7800000
     5.0500000      1.2120000
     5.1500000      0.8325000
     5.2500000      0.6414000
     5.3500000      0.6091000
     5.4500000      0.7355000
     5.5500000      0.9204000
     5.6500000      1.1640000
     5.7500000      1.2814000
     5.8500000      1.2728000
     5.9500000      1.2024000
     6.0500000      1.0703000
     6.1500000      0.9302000
     6.2500000      0.7823000
     6.3500000      0.6539000
     6.4500000      0.5450000
     6.5500000      0.4631000
     6.6500000      0.4082000
     6.7500000      0.3799000
     6.8500000      0.3784000
     6.9500000      0.3835000
     7.0500000      0.3952000
     7.1500000      0.3976000
     7.2500000      0.3906000
     7.3500000      0.3729000
     7.4500000      0.3444000
     7.5500000      0.3130000
     7.6500000      0.2785000
     7.7500000      0.2512000
     7.8500000      0.2311000
     7.9500000      0.2237000
     8.0500000      0.2291000
     8.1500000      0.2281000
     8.2500000      0.2209000
     8.3500000      0.2048000
     8.4500000      0.1800000
     8.5500000      0.1555000
     8.6500000      0.1312000
     8.7500000      0.1086000
     8.8500000      0.0877000
     8.9500000      0.0716000
     9.0500000      0.0605000
     9.1500000      0.0484000
     9.2500000      0.0356000
     9.3500000      0.0262000
     9.4500000      0.0203000
     9.5500000      0.0171000
     9.6500000      0.0166000
     9.7500000      0.0137000
     9.8500000      0.0083000
     9.9500000      0.0073000
    10.0500000      0.0106000
    10.1500000      0.0104000
    10.2500000      0.0065000
    10.3500000      0.0047000
    10.4500000      0.0050000
    10.5500000      0.0037000
    10.6500000      0.0009000
    10.7500000     -0.0035000
    10.8500000     -0.0093000
    10.9500000     -0.0146000
    11.0500000     -0.0191000
    11.1500000     -0.0222000
    11.2500000     -0.0239000
    11.3500000     -0.0258000
    11.4500000     -0.0281000
    11.5500000     -0.0303000
    11.6500000     -0.0322000
    11.7500000     -0.0338000
    11.8500000     -0.0351000
    11.9500000     -0.0354000
    12.0500000     -0.0349000
    12.1500000     -0.0330000
    12.2500000     -0.0297000
    12.3500000     -0.0248000
    12.4500000     -0.0182000
    12.5500000     -0.0122000
    12.6500000     -0.0069000
    12.7500000     -0.0034000
    12.8500000     -0.0019000
    12.9500000     -0.0008000
    13.0500000     -0.0002000
    13.1500000      0.0000000
    13.2500000     -0.0001000
    13.3500000     -0.0001000
    13.4500000      0.0002000
    13.5500000     -0.0008000
    13.6500000     -0.0031000
    13.7500000     -0.0029000
    13.8500000     -0.0003000
    13.9500000      0.0019000
    14.0500000      0.0039000
    14.1500000      0.0046000
    14.2500000      0.0041000
    14.3500000      0.0043000
    14.4500000      0.0052000
    14.5500000      0.0061000
    14.6500000      0.0070000
    14.7500000      0.0085000
    14.8500000      0.0105000
    14.9500000      0.0105000
    15.0500000      0.0085000
    15.1500000      0.0075000
    15.2500000      0.0075000
    15.3500000      0.0075000
    15.4500000      0.0076000
    15.5500000      0.0088000
    15.6500000      0.0111000
    15.7500000      0.0120000
    15.8500000      0.0118000
    15.9500000      0.0110000
    16.0500000      0.0098000
    16.1500000      0.0084000
    16.2500000      0.0069000
    16.3500000      0.0057000
    16.4500000      0.0048000
    16.5500000      0.0037000
    16.6500000      0.0024000
    16.7500000      0.0032000
    16.8500000      0.0063000
    16.9500000      0.0078000
    17.0500000      0.0079000
    17.1500000      0.0075000
    17.2500000      0.0069000
    17.3500000      0.0063000
    17.4500000      0.0061000
    17.5500000      0.0057000
    17.6500000      0.0052000
    17.7500000      0.0042000
    17.8500000      0.0027000
    17.9500000      0.0018000
    18.0500000      0.0014000
    18.1500000      0.0010000
    18.2500000      0.0005000
    18.3500000      0.0002000
    18.4500000     -0.0001000
    18.5500000     -0.0007000
    18.6500000     -0.0016000
    18.7500000     -0.0026000
    18.8500000     -0.0035000
    18.9500000     -0.0040000
    19.0500000     -0.0041000
    19.1500000     -0.0043000
    19.2500000     -0.0044000
    19.3500000     -0.0055000
    19.4500000     -0.0073000
    19.5500000     -0.0074000
    19.6500000     -0.0055000
    19.7500000     -0.0051000
    19.8500000     -0.0060000
    19.9500000     -0.0065000
    20.0500000     -0.0067000
    20.1500000     -0.0067000
    20.2500000     -0.0065000
    20.3500000     -0.0060000
    20.4500000     -0.0054000
    20.5500000     -0.0047000
    20.6500000     -0.0041000
    20.7500000     -0.0043000
    20.8500000     -0.0052000
    20.9500000     -0.0059000
    21.0500000     -0.0066000
    21.1500000     -0.0058000
    21.2500000     -0.0035000
    21.3500000     -0.0010000
    21.4500000      0.0014000
    21.5500000      0.0043000
    21.6500000      0.0074000
    21.7500000      0.0099000
    21.8500000      0.0116000
    21.9500000      0.0140000
    22.0500000      0.0172000
    22.1500000      0.0207000
    22.2500000      0.0244000
    22.3500000      0.0274000
    22.4500000      0.0296000
    22.5500000      0.0313000
    22.6500000      0.0326000
    22.7500000      0.0344000
    22.8500000      0.0369000
    22.9500000      0.0400000
    23.0500000      0.0436000
    23.1500000      0.0466000
    23.2500000      0.0488000
    23.3500000      0.0507000
    23.4500000      0.0522000
    23.5500000      0.0544000
    23.6500000      0.0571000
    23.7500000      0.0590000
    23.8500000      0.0601000
    23.9500000      0.0618000
    24.0500000      0.0644000
    24.1500000      0.0668000
    24.2500000      0.0690000
    24.3500000      0.0714000
    24.4500000      0.0739000
    24.5500000      0.0761000
    24.6500000      0.0781000
    24.7500000      0.0802000
    24.8500000      0.0824000
    24.9500000      0.0835000
 &EndTable
 &EndPotential
 &Potential
 Name=CNPL-CNPL
Type=NB
Min=     0.0000000
Max=    25.0000000
NPoints=250
 AtomTypes=CNPL,CNPL
 &Table
     0.0500000   2479.0000000
     0.1500000   2402.0654297
     0.2500000   2325.1311035
     0.3500000   2248.1965332
     0.4500000   2171.2622070
     0.5500000   2094.3276367
     0.6500000   2017.3930664
     0.7500000   1940.4586182
     0.8500000   1863.5240479
     0.9500000   1786.5897217
     1.0500000   1709.6551514
     1.1500000   1632.7207031
     1.2500000   1555.7862549
     1.3500000   1478.8516846
     1.4500000   1401.9172363
     1.5500000   1324.9827881
     1.6500000   1248.0483398
     1.7500000   1171.1137695
     1.8500000   1094.1793213
     1.9500000   1017.2448120
     2.0500000    940.3103027
     2.1500000    863.3759155
     2.2500000    786.4414062
     2.3500000    709.5068970
     2.4500000    632.5723877
     2.5500000    555.6378784
     2.6500000    478.7033997
     2.7500000    401.7690125
     2.8500000    324.8345032
     2.9500000    247.8999939
     3.0500000    208.7440033
     3.1500000    135.2169037
     3.2500000     87.8124008
     3.3500000     57.0186996
     3.4500000     36.9016991
     3.5500000     23.7126007
     3.6500000     15.0560999
     3.7500000      9.3858004
     3.8500000      5.6936998
     3.9500000      3.3173001
     4.0500000      1.8178999
     4.1500000      0.9032000
     4.2500000      0.3773000
     4.3500000      0.1084000
     4.4500000      0.0075000
     4.5500000      0.0000000
     4.6500000      0.0000000
     4.7500000      0.0000000
     4.8500000      0.0000000
     4.9500000      0.0000000
     5.0500000      0.0000000
     5.1500000      0.0000000
     5.2500000      0.0000000
     5.3500000      0.0000000
     5.4500000      0.0000000
     5.5500000      0.0000000
     5.6500000      0.0000000
     5.7500000      0.0000000
     5.8500000      0.0000000
     5.9500000      0.0000000
     6.0500000      0.0000000
     6.1500000      0.0000000
     6.2500000      0.0000000
     6.3500000      0.0000000
     6.4500000      0.0000000
     6.5500000      0.0000000
     6.6500000      0.0000000
     6.7500000      0.0000000
     6.8500000      0.0000000
     6.9500000      0.0000000
     7.0500000      0.0000000
     7.1500000      0.0000000
     7.2500000      0.0000000
     7.3500000      0.0000000
     7.4500000      0.0000000
     7.5500000      0.0000000
     7.6500000      0.0000000
     7.7500000      0.0000000
     7.8500000      0.0000000
     7.9500000      0.0000000
     8.0500000      0.0000000
     8.1500000      0.0000000
     8.2500000      0.0000000
     8.3500000      0.0000000
     8.4500000      0.0000000
     8.5500000      0.0000000
     8.6500000      0.0000000
     8.7500000      0.0000000
     8.8500000      0.0000000
     8.9500000      0.0000000
     9.0500000      0.0000000
     9.1500000      0.0000000
     9.2500000      0.0000000
     9.3500000      0.0000000
     9.4500000      0.0000000
     9.5500000      0.0000000
     9.6500000      0.0000000
     9.7500000      0.0000000
     9.8500000      0.0000000
     9.9500000      0.0000000
    10.0500000      0.0000000
    10.1500000      0.0000000
    10.2500000      0.0000000
    10.3500000      0.0000000
    10.4500000      0.0000000
    10.5500000      0.0000000
    10.6500000      0.0000000
    10.7500000      0.0000000
    10.8500000      0.0000000
    10.9500000      0.0000000
    11.0500000      0.0000000
    11.1500000      0.0000000
    11.2500000      0.0000000
    11.3500000      0.0000000
    11.4500000      0.0000000
    11.5500000      0.0000000
    11.6500000      0.0000000
    11.7500000      0.0000000
    11.8500000      0.0000000
    11.9500000      0.0000000
    12.0500000      0.0000000
    12.1500000      0.0000000
    12.2500000      0.0000000
    12.3500000      0.0000000
    12.4500000      0.0000000
    12.5500000      0.0000000
    12.6500000      0.0000000
    12.7500000      0.0000000
    12.8500000      0.0000000
    12.9500000      0.0000000
    13.0500000      0.0000000
    13.1500000      0.0000000
    13.2500000      0.0000000
    13.3500000      0.0000000
    13.4500000      0.0000000
    13.5500000      0.0000000
    13.6500000      0.0000000
    13.7500000      0.0000000
    13.8500000      0.0000000
    13.9500000      0.0000000
    14.0500000      0.0000000
    14.1500000      0.0000000
    14.2500000      0.0000000
    14.3500000      0.0000000
    14.4500000      0.0000000
    14.5500000      0.0000000
    14.6500000      0.0000000
    14.7500000      0.0000000
    14.8500000      0.0000000
    14.9500000      0.0000000
    15.0500000      0.0000000
    15.1500000      0.0000000
    15.2500000      0.0000000
    15.3500000      0.0000000
    15.4500000      0.0000000
    15.5500000      0.0000000
    15.6500000      0.0000000
    15.7500000      0.0000000
    15.8500000      0.0000000
    15.9500000      0.0000000
    16.0500000      0.0000000
    16.1500000      0.0000000
    16.2500000      0.0000000
    16.3500000      0.0000000
    16.4500000      0.0000000
    16.5500000      0.0000000
    16.6500000      0.0000000
    16.7500000      0.0000000
    16.8500000      0.0000000
    16.9500000      0.0000000
    17.0500000      0.0000000
    17.1500000      0.0000000
    17.2500000      0.0000000
    17.3500000      0.0000000
    17.4500000      0.0000000
    17.5500000      0.0000000
    17.6500000      0.0000000
    17.7500000      0.0000000
    17.8500000      0.0000000
    17.9500000      0.0000000
    18.0500000      0.0000000
    18.1500000      0.0000000
    18.2500000      0.0000000
    18.3500000      0.0000000
    18.4500000      0.0000000
    18.5500000      0.0000000
    18.6500000      0.0000000
    18.7500000      0.0000000
    18.8500000      0.0000000
    18.9500000      0.0000000
    19.0500000      0.0000000
    19.1500000      0.0000000
    19.2500000      0.0000000
    19.3500000      0.0000000
    19.4500000      0.0000000
    19.5500000      0.0000000
    19.6500000      0.0000000
    19.7500000      0.0000000
    19.8500000      0.0000000
    19.9500000      0.0000000
    20.0500000      0.0000000
    20.1500000      0.0000000
    20.2500000      0.0000000
    20.3500000      0.0000000
    20.4500000      0.0000000
    20.5500000      0.0000000
    20.6500000      0.0000000
    20.7500000      0.0000000
    20.8500000      0.0000000
    20.9500000      0.0000000
    21.0500000      0.0000000
    21.1500000      0.0000000
    21.2500000      0.0000000
    21.3500000      0.0000000
    21.4500000      0.0000000
    21.5500000      0.0000000
    21.6500000      0.0000000
    21.7500000      0.0000000
    21.8500000      0.0000000
    21.9500000      0.0000000
    22.0500000      0.0000000
    22.1500000      0.0000000
    22.2500000      0.0000000
    22.3500000      0.0000000
    22.4500000      0.0000000
    22.5500000      0.0000000
    22.6500000      0.0000000
    22.7500000      0.0000000
    22.8500000      0.0000000
    22.9500000      0.0000000
    23.0500000      0.0000000
    23.1500000      0.0000000
    23.2500000      0.0000000
    23.3500000      0.0000000
    23.4500000      0.0000000
    23.5500000      0.0000000
    23.6500000      0.0000000
    23.7500000      0.0000000
    23.8500000      0.0000000
    23.9500000      0.0000000
    24.0500000      0.0000000
    24.1500000      0.0000000
    24.2500000      0.0000000
    24.3500000      0.0000000
    24.4500000      0.0000000
    24.5500000      0.0000000
    24.6500000      0.0000000
    24.7500000      0.0000000
    24.8500000      0.0000000
    24.9500000      0.0000000
 &EndTable
 &EndPotential
 &Potential
 Name=CNPL-CPOS
Type=NB
Min=     0.0000000
Max=    25.0000000
NPoints=250
 AtomTypes=CNPL,CPOS
 &Table
     0.0500000   2479.0000000
     0.1500000   2415.2543945
     0.2500000   2351.5085449
     0.3500000   2287.7629395
     0.4500000   2224.0170898
     0.5500000   2160.2714844
     0.6500000   2096.5256348
     0.7500000   2032.7800293
     0.8500000   1969.0343018
     0.9500000   1905.2885742
     1.0500000   1841.5428467
     1.1500000   1777.7971191
     1.2500000   1714.0513916
     1.3500000   1650.3056641
     1.4500000   1586.5600586
     1.5500000   1522.8143311
     1.6500000   1459.0686035
     1.7500000   1395.3228760
     1.8500000   1331.5771484
     1.9500000   1267.8314209
     2.0500000   1204.0856934
     2.1500000   1140.3399658
     2.2500000   1076.5943604
     2.3500000   1012.8485718
     2.4500000    949.1029053
     2.5500000    885.3571167
     2.6500000    821.6113892
     2.7500000    757.8657227
     2.8500000    694.1199951
     2.9500000    630.3743286
     3.0500000    566.6286011
     3.1500000    502.8829041
     3.2500000    439.1370850
     3.3500000    375.3913879
     3.4500000    311.6456909
     3.5500000    247.8999939
     3.6500000    208.7440033
     3.7500000    135.2169037
     3.8500000     87.8124008
     3.9500000     57.0186996
     4.0500000     36.9016991
     4.1500000     23.7126007
     4.2500000     15.0560999
     4.3500000      9.3858004
     4.4500000      5.6936998
     4.5500000      3.3173001
     4.6500000      1.8178999
     4.7500000      0.9032000
     4.8500000      0.3773000
     4.9500000      0.1084000
     5.0500000      0.0075000
     5.1500000      0.0000000
     5.2500000      0.0000000
     5.3500000      0.0000000
     5.4500000      0.0000000
     5.5500000      0.0000000
     5.6500000      0.0000000
     5.7500000      0.0000000
     5.8500000      0.0000000
     5.9500000      0.0000000
     6.0500000      0.0000000
     6.1500000      0.0000000
     6.2500000      0.0000000
     6.3500000      0.0000000
     6.4500000      0.0000000
     6.5500000      0.0000000
     6.6500000      0.0000000
     6.7500000      0.0000000
     6.8500000      0.0000000
     6.9500000      0.0000000
     7.0500000      0.0000000
     7.1500000      0.0000000
     7.2500000      0.0000000
     7.3500000      0.0000000
     7.4500000      0.0000000
     7.5500000      0.0000000
     7.6500000      0.0000000
     7.7500000      0.0000000
     7.8500000      0.0000000
     7.9500000      0.0000000
     8.0500000      0.0000000
     8.1500000      0.0000000
     8.2500000      0.0000000
     8.3500000      0.0000000
     8.4500000      0.0000000
     8.5500000      0.0000000
     8.6500000      0.0000000
     8.7500000      0.0000000
     8.8500000      0.0000000
     8.9500000      0.0000000
     9.0500000      0.0000000
     9.1500000      0.0000000
     9.2500000      0.0000000
     9.3500000      0.0000000
     9.4500000      0.0000000
     9.5500000      0.0000000
     9.6500000      0.0000000
     9.7500000      0.0000000
     9.8500000      0.0000000
     9.9500000      0.0000000
    10.0500000      0.0000000
    10.1500000      0.0000000
    10.2500000      0.0000000
    10.3500000      0.0000000
    10.4500000      0.0000000
    10.5500000      0.0000000
    10.6500000      0.0000000
    10.7500000      0.0000000
    10.8500000      0.0000000
    10.9500000      0.0000000
    11.0500000      0.0000000
    11.1500000      0.0000000
    11.2500000      0.0000000
    11.3500000      0.0000000
    11.4500000      0.0000000
    11.5500000      0.0000000
    11.6500000      0.0000000
    11.7500000      0.0000000
    11.8500000      0.0000000
    11.9500000      0.0000000
    12.0500000      0.0000000
    12.1500000      0.0000000
    12.2500000      0.0000000
    12.3500000      0.0000000
    12.4500000      0.0000000
    12.5500000      0.0000000
    12.6500000      0.0000000
    12.7500000      0.0000000
    12.8500000      0.0000000
    12.9500000      0.0000000
    13.0500000      0.0000000
    13.1500000      0.0000000
    13.2500000      0.0000000
    13.3500000      0.0000000
    13.4500000      0.0000000
    13.5500000      0.0000000
    13.6500000      0.0000000
    13.7500000      0.0000000
    13.8500000      0.0000000
    13.9500000      0.0000000
    14.0500000      0.0000000
    14.1500000      0.0000000
    14.2500000      0.0000000
    14.3500000      0.0000000
    14.4500000      0.0000000
    14.5500000      0.0000000
    14.6500000      0.0000000
    14.7500000      0.0000000
    14.8500000      0.0000000
    14.9500000      0.0000000
    15.0500000      0.0000000
    15.1500000      0.0000000
    15.2500000      0.0000000
    15.3500000      0.0000000
    15.4500000      0.0000000
    15.5500000      0.0000000
    15.6500000      0.0000000
    15.7500000      0.0000000
    15.8500000      0.0000000
    15.9500000      0.0000000
    16.0500000      0.0000000
    16.1500000      0.0000000
    16.2500000      0.0000000
    16.3500000      0.0000000
    16.4500000      0.0000000
    16.5500000      0.0000000
    16.6500000      0.0000000
    16.7500000      0.0000000
    16.8500000      0.0000000
    16.9500000      0.0000000
    17.0500000      0.0000000
    17.1500000      0.0000000
    17.2500000      0.0000000
    17.3500000      0.0000000
    17.4500000      0.0000000
    17.5500000      0.0000000
    17.6500000      0.0000000
    17.7500000      0.0000000
    17.8500000      0.0000000
    17.9500000      0.0000000
    18.0500000      0.0000000
    18.1500000      0.0000000
    18.2500000      0.0000000
    18.3500000      0.0000000
    18.4500000      0.0000000
    18.5500000      0.0000000
    18.6500000      0.0000000
    18.7500000      0.0000000
    18.8500000      0.0000000
    18.9500000      0.0000000
    19.0500000      0.0000000
    19.1500000      0.0000000
    19.2500000      0.0000000
    19.3500000      0.0000000
    19.4500000      0.0000000
    19.5500000      0.0000000
    19.6500000      0.0000000
    19.7500000      0.0000000
    19.8500000      0.0000000
    19.9500000      0.0000000
    20.0500000      0.0000000
    20.1500000      0.0000000
    20.2500000      0.0000000
    20.3500000      0.0000000
    20.4500000      0.0000000
    20.5500000      0.0000000
    20.6500000      0.0000000
    20.7500000      0.0000000
    20.8500000      0.0000000
    20.9500000      0.0000000
    21.0500000      0.0000000
    21.1500000      0.0000000
    21.2500000      0.0000000
    21.3500000      0.0000000
    21.4500000      0.0000000
    21.5500000      0.0000000
    21.6500000      0.0000000
    21.7500000      0.0000000
    21.8500000      0.0000000
    21.9500000      0.0000000
    22.0500000      0.0000000
    22.1500000      0.0000000
    22.2500000      0.0000000
    22.3500000      0.0000000
    22.4500000      0.0000000
    22.5500000      0.0000000
    22.6500000      0.0000000
    22.7500000      0.0000000
    22.8500000      0.0000000
    22.9500000      0.0000000
    23.0500000      0.0000000
    23.1500000      0.0000000
    23.2500000      0.0000000
    23.3500000      0.0000000
    23.4500000      0.0000000
    23.5500000      0.0000000
    23.6500000      0.0000000
    23.7500000      0.0000000
    23.8500000      0.0000000
    23.9500000      0.0000000
    24.0500000      0.0000000
    24.1500000      0.0000000
    24.2500000      0.0000000
    24.3500000      0.0000000
    24.4500000      0.0000000
    24.5500000      0.0000000
    24.6500000      0.0000000
    24.7500000      0.0000000
    24.8500000      0.0000000
    24.9500000      0.0000000
 &EndTable
 &EndPotential
 &Potential
 Name=CNPL-CNEG
Type=NB
Min=     0.0000000
Max=    25.0000000
NPoints=250
 AtomTypes=CNPL,CNEG
 &Table
     0.0500000   2479.0000000
     0.1500000   2402.0654297
     0.2500000   2325.1311035
     0.3500000   2248.1965332
     0.4500000   2171.2622070
     0.5500000   2094.3276367
     0.6500000   2017.3930664
     0.7500000   1940.4586182
     0.8500000   1863.5240479
     0.9500000   1786.5897217
     1.0500000   1709.6551514
     1.1500000   1632.7207031
     1.2500000   1555.7862549
     1.3500000   1478.8516846
     1.4500000   1401.9172363
     1.5500000   1324.9827881
     1.6500000   1248.0483398
     1.7500000   1171.1137695
     1.8500000   1094.1793213
     1.9500000   1017.2448120
     2.0500000    940.3103027
     2.1500000    863.3759155
     2.2500000    786.4414062
     2.3500000    709.5068970
     2.4500000    632.5723877
     2.5500000    555.6378784
     2.6500000    478.7033997
     2.7500000    401.7690125
     2.8500000    324.8345032
     2.9500000    247.8999939
     3.0500000    208.7440033
     3.1500000    135.2169037
     3.2500000     87.8124008
     3.3500000     57.0186996
     3.4500000     36.9016991
     3.5500000     23.7126007
     3.6500000     15.0560999
     3.7500000      9.3858004
     3.8500000      5.6936998
     3.9500000      3.3173001
     4.0500000      1.8178999
     4.1500000      0.9032000
     4.2500000      0.3773000
     4.3500000      0.1084000
     4.4500000      0.0075000
     4.5500000      0.0000000
     4.6500000      0.0000000
     4.7500000      0.0000000
     4.8500000      0.0000000
     4.9500000      0.0000000
     5.0500000      0.0000000
     5.1500000      0.0000000
     5.2500000      0.0000000
     5.3500000      0.0000000
     5.4500000      0.0000000
     5.5500000      0.0000000
     5.6500000      0.0000000
     5.7500000      0.0000000
     5.8500000      0.0000000
     5.9500000      0.0000000
     6.0500000      0.0000000
     6.1500000      0.0000000
     6.2500000      0.0000000
     6.3500000      0.0000000
     6.4500000      0.0000000
     6.5500000      0.0000000
     6.6500000      0.0000000
     6.7500000      0.0000000
     6.8500000      0.0000000
     6.9500000      0.0000000
     7.0500000      0.0000000
     7.1500000      0.0000000
     7.2500000      0.0000000
     7.3500000      0.0000000
     7.4500000      0.0000000
     7.5500000      0.0000000
     7.6500000      0.0000000
     7.7500000      0.0000000
     7.8500000      0.0000000
     7.9500000      0.0000000
     8.0500000      0.0000000
     8.1500000      0.0000000
     8.2500000      0.0000000
     8.3500000      0.0000000
     8.4500000      0.0000000
     8.5500000      0.0000000
     8.6500000      0.0000000
     8.7500000      0.0000000
     8.8500000      0.0000000
     8.9500000      0.0000000
     9.0500000      0.0000000
     9.1500000      0.0000000
     9.2500000      0.0000000
     9.3500000      0.0000000
     9.4500000      0.0000000
     9.5500000      0.0000000
     9.6500000      0.0000000
     9.7500000      0.0000000
     9.8500000      0.0000000
     9.9500000      0.0000000
    10.0500000      0.0000000
    10.1500000      0.0000000
    10.2500000      0.0000000
    10.3500000      0.0000000
    10.4500000      0.0000000
    10.5500000      0.0000000
    10.6500000      0.0000000
    10.7500000      0.0000000
    10.8500000      0.0000000
    10.9500000      0.0000000
    11.0500000      0.0000000
    11.1500000      0.0000000
    11.2500000      0.0000000
    11.3500000      0.0000000
    11.4500000      0.0000000
    11.5500000      0.0000000
    11.6500000      0.0000000
    11.7500000      0.0000000
    11.8500000      0.0000000
    11.9500000      0.0000000
    12.0500000      0.0000000
    12.1500000      0.0000000
    12.2500000      0.0000000
    12.3500000      0.0000000
    12.4500000      0.0000000
    12.5500000      0.0000000
    12.6500000      0.0000000
    12.7500000      0.0000000
    12.8500000      0.0000000
    12.9500000      0.0000000
    13.0500000      0.0000000
    13.1500000      0.0000000
    13.2500000      0.0000000
    13.3500000      0.0000000
    13.4500000      0.0000000
    13.5500000      0.0000000
    13.6500000      0.0000000
    13.7500000      0.0000000
    13.8500000      0.0000000
    13.9500000      0.0000000
    14.0500000      0.0000000
    14.1500000      0.0000000
    14.2500000      0.0000000
    14.3500000      0.0000000
    14.4500000      0.0000000
    14.5500000      0.0000000
    14.6500000      0.0000000
    14.7500000      0.0000000
    14.8500000      0.0000000
    14.9500000      0.0000000
    15.0500000      0.0000000
    15.1500000      0.0000000
    15.2500000      0.0000000
    15.3500000      0.0000000
    15.4500000      0.0000000
    15.5500000      0.0000000
    15.6500000      0.0000000
    15.7500000      0.0000000
    15.8500000      0.0000000
    15.9500000      0.0000000
    16.0500000      0.0000000
    16.1500000      0.0000000
    16.2500000      0.0000000
    16.3500000      0.0000000
    16.4500000      0.0000000
    16.5500000      0.0000000
    16.6500000      0.0000000
    16.7500000      0.0000000
    16.8500000      0.0000000
    16.9500000      0.0000000
    17.0500000      0.0000000
    17.1500000      0.0000000
    17.2500000      0.0000000
    17.3500000      0.0000000
    17.4500000      0.0000000
    17.5500000      0.0000000
    17.6500000      0.0000000
    17.7500000      0.0000000
    17.8500000      0.0000000
    17.9500000      0.0000000
    18.0500000      0.0000000
    18.1500000      0.0000000
    18.2500000      0.0000000
    18.3500000      0.0000000
    18.4500000      0.0000000
    18.5500000      0.0000000
    18.6500000      0.0000000
    18.7500000      0.0000000
    18.8500000      0.0000000
    18.9500000      0.0000000
    19.0500000      0.0000000
    19.1500000      0.0000000
    19.2500000      0.0000000
    19.3500000      0.0000000
    19.4500000      0.0000000
    19.5500000      0.0000000
    19.6500000      0.0000000
    19.7500000      0.0000000
    19.8500000      0.0000000
    19.9500000      0.0000000
    20.0500000      0.0000000
    20.1500000      0.0000000
    20.2500000      0.0000000
    20.3500000      0.0000000
    20.4500000      0.0000000
    20.5500000      0.0000000
    20.6500000      0.0000000
    20.7500000      0.0000000
    20.8500000      0.0000000
    20.9500000      0.0000000
    21.0500000      0.0000000
    21.1500000      0.0000000
    21.2500000      0.0000000
    21.3500000      0.0000000
    21.4500000      0.0000000
    21.5500000      0.0000000
    21.6500000      0.0000000
    21.7500000      0.0000000
    21.8500000      0.0000000
    21.9500000      0.0000000
    22.0500000      0.0000000
    22.1500000      0.0000000
    22.2500000      0.0000000
    22.3500000      0.0000000
    22.4500000      0.0000000
    22.5500000      0.0000000
    22.6500000      0.0000000
    22.7500000      0.0000000
    22.8500000      0.0000000
    22.9500000      0.0000000
    23.0500000      0.0000000
    23.1500000      0.0000000
    23.2500000      0.0000000
    23.3500000      0.0000000
    23.4500000      0.0000000
    23.5500000      0.0000000
    23.6500000      0.0000000
    23.7500000      0.0000000
    23.8500000      0.0000000
    23.9500000      0.0000000
    24.0500000      0.0000000
    24.1500000      0.0000000
    24.2500000      0.0000000
    24.3500000      0.0000000
    24.4500000      0.0000000
    24.5500000      0.0000000
    24.6500000      0.0000000
    24.7500000      0.0000000
    24.8500000      0.0000000
    24.9500000      0.0000000
 &EndTable
 &EndPotential
 &Potential
 Name=CNPL-CGLY
Type=NB
Min=     0.0000000
Max=    25.0000000
NPoints=250
 AtomTypes=CNPL,CGLY
 &Table
     0.0500000   2479.0000000
     0.1500000   2402.0654297
     0.2500000   2325.1311035
     0.3500000   2248.1965332
     0.4500000   2171.2622070
     0.5500000   2094.3276367
     0.6500000   2017.3930664
     0.7500000   1940.4586182
     0.8500000   1863.5240479
     0.9500000   1786.5897217
     1.0500000   1709.6551514
     1.1500000   1632.7207031
     1.2500000   1555.7862549
     1.3500000   1478.8516846
     1.4500000   1401.9172363
     1.5500000   1324.9827881
     1.6500000   1248.0483398
     1.7500000   1171.1137695
     1.8500000   1094.1793213
     1.9500000   1017.2448120
     2.0500000    940.3103027
     2.1500000    863.3759155
     2.2500000    786.4414062
     2.3500000    709.5068970
     2.4500000    632.5723877
     2.5500000    555.6378784
     2.6500000    478.7033997
     2.7500000    401.7690125
     2.8500000    324.8345032
     2.9500000    247.8999939
     3.0500000    208.7440033
     3.1500000    135.2169037
     3.2500000     87.8124008
     3.3500000     57.0186996
     3.4500000     36.9016991
     3.5500000     23.7126007
     3.6500000     15.0560999
     3.7500000      9.3858004
     3.8500000      5.6936998
     3.9500000      3.3173001
     4.0500000      1.8178999
     4.1500000      0.9032000
     4.2500000      0.3773000
     4.3500000      0.1084000
     4.4500000      0.0075000
     4.5500000      0.0000000
     4.6500000      0.0000000
     4.7500000      0.0000000
     4.8500000      0.0000000
     4.9500000      0.0000000
     5.0500000      0.0000000
     5.1500000      0.0000000
     5.2500000      0.0000000
     5.3500000      0.0000000
     5.4500000      0.0000000
     5.5500000      0.0000000
     5.6500000      0.0000000
     5.7500000      0.0000000
     5.8500000      0.0000000
     5.9500000      0.0000000
     6.0500000      0.0000000
     6.1500000      0.0000000
     6.2500000      0.0000000
     6.3500000      0.0000000
     6.4500000      0.0000000
     6.5500000      0.0000000
     6.6500000      0.0000000
     6.7500000      0.0000000
     6.8500000      0.0000000
     6.9500000      0.0000000
     7.0500000      0.0000000
     7.1500000      0.0000000
     7.2500000      0.0000000
     7.3500000      0.0000000
     7.4500000      0.0000000
     7.5500000      0.0000000
     7.6500000      0.0000000
     7.7500000      0.0000000
     7.8500000      0.0000000
     7.9500000      0.0000000
     8.0500000      0.0000000
     8.1500000      0.0000000
     8.2500000      0.0000000
     8.3500000      0.0000000
     8.4500000      0.0000000
     8.5500000      0.0000000
     8.6500000      0.0000000
     8.7500000      0.0000000
     8.8500000      0.0000000
     8.9500000      0.0000000
     9.0500000      0.0000000
     9.1500000      0.0000000
     9.2500000      0.0000000
     9.3500000      0.0000000
     9.4500000      0.0000000
     9.5500000      0.0000000
     9.6500000      0.0000000
     9.7500000      0.0000000
     9.8500000      0.0000000
     9.9500000      0.0000000
    10.0500000      0.0000000
    10.1500000      0.0000000
    10.2500000      0.0000000
    10.3500000      0.0000000
    10.4500000      0.0000000
    10.5500000      0.0000000
    10.6500000      0.0000000
    10.7500000      0.0000000
    10.8500000      0.0000000
    10.9500000      0.0000000
    11.0500000      0.0000000
    11.1500000      0.0000000
    11.2500000      0.0000000
    11.3500000      0.0000000
    11.4500000      0.0000000
    11.5500000      0.0000000
    11.6500000      0.0000000
    11.7500000      0.0000000
    11.8500000      0.0000000
    11.9500000      0.0000000
    12.0500000      0.0000000
    12.1500000      0.0000000
    12.2500000      0.0000000
    12.3500000      0.0000000
    12.4500000      0.0000000
    12.5500000      0.0000000
    12.6500000      0.0000000
    12.7500000      0.0000000
    12.8500000      0.0000000
    12.9500000      0.0000000
    13.0500000      0.0000000
    13.1500000      0.0000000
    13.2500000      0.0000000
    13.3500000      0.0000000
    13.4500000      0.0000000
    13.5500000      0.0000000
    13.6500000      0.0000000
    13.7500000      0.0000000
    13.8500000      0.0000000
    13.9500000      0.0000000
    14.0500000      0.0000000
    14.1500000      0.0000000
    14.2500000      0.0000000
    14.3500000      0.0000000
    14.4500000      0.0000000
    14.5500000      0.0000000
    14.6500000      0.0000000
    14.7500000      0.0000000
    14.8500000      0.0000000
    14.9500000      0.0000000
    15.0500000      0.0000000
    15.1500000      0.0000000
    15.2500000      0.0000000
    15.3500000      0.0000000
    15.4500000      0.0000000
    15.5500000      0.0000000
    15.6500000      0.0000000
    15.7500000      0.0000000
    15.8500000      0.0000000
    15.9500000      0.0000000
    16.0500000      0.0000000
    16.1500000      0.0000000
    16.2500000      0.0000000
    16.3500000      0.0000000
    16.4500000      0.0000000
    16.5500000      0.0000000
    16.6500000      0.0000000
    16.7500000      0.0000000
    16.8500000      0.0000000
    16.9500000      0.0000000
    17.0500000      0.0000000
    17.1500000      0.0000000
    17.2500000      0.0000000
    17.3500000      0.0000000
    17.4500000      0.0000000
    17.5500000      0.0000000
    17.6500000      0.0000000
    17.7500000      0.0000000
    17.8500000      0.0000000
    17.9500000      0.0000000
    18.0500000      0.0000000
    18.1500000      0.0000000
    18.2500000      0.0000000
    18.3500000      0.0000000
    18.4500000      0.0000000
    18.5500000      0.0000000
    18.6500000      0.0000000
    18.7500000      0.0000000
    18.8500000      0.0000000
    18.9500000      0.0000000
    19.0500000      0.0000000
    19.1500000      0.0000000
    19.2500000      0.0000000
    19.3500000      0.0000000
    19.4500000      0.0000000
    19.5500000      0.0000000
    19.6500000      0.0000000
    19.7500000      0.0000000
    19.8500000      0.0000000
    19.9500000      0.0000000
    20.0500000      0.0000000
    20.1500000      0.0000000
    20.2500000      0.0000000
    20.3500000      0.0000000
    20.4500000      0.0000000
    20.5500000      0.0000000
    20.6500000      0.0000000
    20.7500000      0.0000000
    20.8500000      0.0000000
    20.9500000      0.0000000
    21.0500000      0.0000000
    21.1500000      0.0000000
    21.2500000      0.0000000
    21.3500000      0.0000000
    21.4500000      0.0000000
    21.5500000      0.0000000
    21.6500000      0.0000000
    21.7500000      0.0000000
    21.8500000      0.0000000
    21.9500000      0.0000000
    22.0500000      0.0000000
    22.1500000      0.0000000
    22.2500000      0.0000000
    22.3500000      0.0000000
    22.4500000      0.0000000
    22.5500000      0.0000000
    22.6500000      0.0000000
    22.7500000      0.0000000
    22.8500000      0.0000000
    22.9500000      0.0000000
    23.0500000      0.0000000
    23.1500000      0.0000000
    23.2500000      0.0000000
    23.3500000      0.0000000
    23.4500000      0.0000000
    23.5500000      0.0000000
    23.6500000      0.0000000
    23.7500000      0.0000000
    23.8500000      0.0000000
    23.9500000      0.0000000
    24.0500000      0.0000000
    24.1500000      0.0000000
    24.2500000      0.0000000
    24.3500000      0.0000000
    24.4500000      0.0000000
    24.5500000      0.0000000
    24.6500000      0.0000000
    24.7500000      0.0000000
    24.8500000      0.0000000
    24.9500000      0.0000000
 &EndTable
 &EndPotential
 &Potential
 Name=CNPL-TPOL
Type=NB
Min=     0.0000000
Max=    25.0000000
NPoints=250
 AtomTypes=CNPL,TPOL
 &Table
     0.0500000  65249.8710938
     0.1500000  64997.9414062
     0.2500000  64746.0117188
     0.3500000  64494.0781250
     0.4500000  64242.1484375
     0.5500000  63990.2187500
     0.6500000  63738.2890625
     0.7500000  63486.3593750
     0.8500000  63234.4296875
     0.9500000  62982.5000000
     1.0500000  62730.5703125
     1.1500000  62478.6406250
     1.2500000  62226.7109375
     1.3500000  61974.7812500
     1.4500000  61722.8515625
     1.5500000  61470.9218750
     1.6500000  61218.9882812
     1.7500000  60967.0585938
     1.8500000  60715.1289062
     1.9500000  60463.1992187
     2.0500000  60211.2695312
     2.1500000  59959.3398438
     2.2500000  59707.4101562
     2.3500000  59455.4804688
     2.4500000  59203.5507812
     2.5500000  58951.6210938
     2.6500000  58699.6914062
     2.7500000  58447.7617188
     2.8500000  58195.8281250
     2.9500000  57943.8984375
     3.0500000  57691.9687500
     3.1500000  57440.0390625
     3.2500000  57188.1093750
     3.3500000  56936.1796875
     3.4500000  56684.2500000
     3.5500000  56432.3203125
     3.6500000     12.4280005
     3.7500000     11.2760000
     3.8500000      8.9719000
     3.9500000      7.1999998
     4.0500000      5.9601998
     4.1500000      5.0676999
     4.2500000      4.5225000
     4.3500000      3.8908000
     4.4500000      3.1724000
     4.5500000      2.2300999
     4.6500000      1.0635999
     4.7500000      0.0741000
     4.8500000     -0.7384000
     4.9500000     -1.3346000
     5.0500000     -1.7144001
     5.1500000     -1.9191999
     5.2500000     -1.9491000
     5.3500000     -1.8701000
     5.4500000     -1.6821001
     5.5500000     -1.5056000
     5.6500000     -1.3404000
     5.7500000     -1.2335000
     5.8500000     -1.1849999
     5.9500000     -1.1162000
     6.0500000     -1.0272000
     6.1500000     -0.8445000
     6.2500000     -0.5682000
     6.3500000     -0.2533000
     6.4500000      0.1000000
     6.5500000      0.3858000
     6.6500000      0.6039000
     6.7500000      0.7666000
     6.8500000      0.8739000
     6.9500000      0.9482000
     7.0500000      0.9894000
     7.1500000      1.0081000
     7.2500000      1.0044000
     7.3500000      0.9808000
     7.4500000      0.9373000
     7.5500000      0.8846000
     7.6500000      0.8225000
     7.7500000      0.7713000
     7.8500000      0.7310000
     7.9500000      0.6977000
     8.0500000      0.6714000
     8.1500000      0.6382000
     8.2500000      0.5979000
     8.3500000      0.5581000
     8.4500000      0.5187000
     8.5500000      0.4578000
     8.6500000      0.3755000
     8.7500000      0.2875000
     8.8500000      0.1939000
     8.9500000      0.1182000
     9.0500000      0.0607000
     9.1500000      0.0035000
     9.2500000     -0.0534000
     9.3500000     -0.0831000
     9.4500000     -0.0856000
     9.5500000     -0.0751000
     9.6500000     -0.0516000
     9.7500000     -0.0381000
     9.8500000     -0.0347000
     9.9500000     -0.0336000
    10.0500000     -0.0347000
    10.1500000     -0.0299000
    10.2500000     -0.0192000
    10.3500000      0.0041000
    10.4500000      0.0403000
    10.5500000      0.0863000
    10.6500000      0.1422000
    10.7500000      0.1889000
    10.8500000      0.2262000
    10.9500000      0.2484000
    11.0500000      0.2553000
    11.1500000      0.2474000
    11.2500000      0.2249000
    11.3500000      0.1986000
    11.4500000      0.1685000
    11.5500000      0.1344000
    11.6500000      0.0963000
    11.7500000      0.0599000
    11.8500000      0.0251000
    11.9500000     -0.0055000
    12.0500000     -0.0320000
    12.1500000     -0.0523000
    12.2500000     -0.0664000
    12.3500000     -0.0768000
    12.4500000     -0.0834000
    12.5500000     -0.0837000
    12.6500000     -0.0776000
    12.7500000     -0.0619000
    12.8500000     -0.0364000
    12.9500000     -0.0046000
    13.0500000      0.0335000
    13.1500000      0.0679000
    13.2500000      0.0985000
    13.3500000      0.1225000
    13.4500000      0.1399000
    13.5500000      0.1513000
    13.6500000      0.1566000
    13.7500000      0.1626000
    13.8500000      0.1691000
    13.9500000      0.1739000
    14.0500000      0.1770000
    14.1500000      0.1787000
    14.2500000      0.1791000
    14.3500000      0.1787000
    14.4500000      0.1776000
    14.5500000      0.1751000
    14.6500000      0.1714000
    14.7500000      0.1667000
    14.8500000      0.1612000
    14.9500000      0.1565000
    15.0500000      0.1527000
    15.1500000      0.1513000
    15.2500000      0.1524000
    15.3500000      0.1554000
    15.4500000      0.1603000
    15.5500000      0.1644000
    15.6500000      0.1676000
    15.7500000      0.1682000
    15.8500000      0.1663000
    15.9500000      0.1637000
    16.0500000      0.1607000
    16.1500000      0.1561000
    16.2500000      0.1500000
    16.3500000      0.1425000
    16.4500000      0.1339000
    16.5500000      0.1252000
    16.6500000      0.1168000
    16.7500000      0.1084000
    16.8500000      0.1001000
    16.9500000      0.0926000
    17.0500000      0.0856000
    17.1500000      0.0803000
    17.2500000      0.0766000
    17.3500000      0.0743000
    17.4500000      0.0734000
    17.5500000      0.0738000
    17.6500000      0.0755000
    17.7500000      0.0782000
    17.8500000      0.0819000
    17.9500000      0.0836000
    18.0500000      0.0834000
    18.1500000      0.0830000
    18.2500000      0.0824000
    18.3500000      0.0787000
    18.4500000      0.0720000
    18.5500000      0.0645000
    18.6500000      0.0562000
    18.7500000      0.0484000
    18.8500000      0.0409000
    18.9500000      0.0360000
    19.0500000      0.0337000
    19.1500000      0.0329000
    19.2500000      0.0338000
    19.3500000      0.0365000
    19.4500000      0.0409000
    19.5500000      0.0468000
    19.6500000      0.0541000
    19.7500000      0.0602000
    19.8500000      0.0653000
    19.9500000      0.0708000
    20.0500000      0.0766000
    20.1500000      0.0819000
    20.2500000      0.0865000
    20.3500000      0.0900000
    20.4500000      0.0925000
    20.5500000      0.0949000
    20.6500000      0.0969000
    20.7500000      0.0991000
    20.8500000      0.1012000
    20.9500000      0.1025000
    21.0500000      0.1030000
    21.1500000      0.1007000
    21.2500000      0.0956000
    21.3500000      0.0870000
    21.4500000      0.0749000
    21.5500000      0.0622000
    21.6500000      0.0491000
    21.7500000      0.0364000
    21.8500000      0.0243000
    21.9500000      0.0141000
    22.0500000      0.0058000
    22.1500000     -0.0016000
    22.2500000     -0.0083000
    22.3500000     -0.0141000
    22.4500000     -0.0189000
    22.5500000     -0.0238000
    22.6500000     -0.0289000
    22.7500000     -0.0339000
    22.8500000     -0.0388000
    22.9500000     -0.0436000
    23.0500000     -0.0484000
    23.1500000     -0.0526000
    23.2500000     -0.0561000
    23.3500000     -0.0596000
    23.4500000     -0.0630000
    23.5500000     -0.0671000
    23.6500000     -0.0718000
    23.7500000     -0.0763000
    23.8500000     -0.0804000
    23.9500000     -0.0854000
    24.0500000     -0.0913000
    24.1500000     -0.0977000
    24.2500000     -0.1046000
    24.3500000     -0.1113000
    24.4500000     -0.1180000
    24.5500000     -0.1238000
    24.6500000     -0.1289000
    24.7500000     -0.1330000
    24.8500000     -0.1361000
    24.9500000     -0.1377000
 &EndTable
 &EndPotential
 &Potential
 Name=CNPL-TNPL
Type=NB
Min=     0.0000000
Max=    25.0000000
NPoints=250
 AtomTypes=CNPL,TNPL
 &Table
     0.0500000  65249.8710938
     0.1500000  64997.9414062
     0.2500000  64746.0117188
     0.3500000  64494.0781250
     0.4500000  64242.1484375
     0.5500000  63990.2187500
     0.6500000  63738.2890625
     0.7500000  63486.3593750
     0.8500000  63234.4296875
     0.9500000  62982.5000000
     1.0500000  62730.5703125
     1.1500000  62478.6406250
     1.2500000  62226.7109375
     1.3500000  61974.7812500
     1.4500000  61722.8515625
     1.5500000  61470.9218750
     1.6500000  61218.9882812
     1.7500000  60967.0585938
     1.8500000  60715.1289062
     1.9500000  60463.1992187
     2.0500000  60211.2695312
     2.1500000  59959.3398438
     2.2500000  59707.4101562
     2.3500000  59455.4804688
     2.4500000  59203.5507812
     2.5500000  58951.6210938
     2.6500000  58699.6914062
     2.7500000  58447.7617188
     2.8500000  58195.8281250
     2.9500000  57943.8984375
     3.0500000  57691.9687500
     3.1500000  57440.0390625
     3.2500000  57188.1093750
     3.3500000  56936.1796875
     3.4500000  56684.2500000
     3.5500000  56432.3203125
     3.6500000      7.7589998
     3.7500000      7.0757999
     3.8500000      5.7094998
     3.9500000      4.5653000
     4.0500000      3.6433001
     4.1500000      2.9563999
     4.2500000      2.5046000
     4.3500000      2.0537000
     4.4500000      1.6035000
     4.5500000      1.0851001
     4.6500000      0.4982000
     4.7500000     -0.0339000
     4.8500000     -0.5112000
     4.9500000     -0.8698000
     5.0500000     -1.1094000
     5.1500000     -1.2474000
     5.2500000     -1.2835000
     5.3500000     -1.2819000
     5.4500000     -1.2428000
     5.5500000     -1.2599000
     5.6500000     -1.3334000
     5.7500000     -1.4461000
     5.8500000     -1.5980999
     5.9500000     -1.6838000
     6.0500000     -1.7032000
     6.1500000     -1.6200000
     6.2500000     -1.4342000
     6.3500000     -1.2015001
     6.4500000     -0.9218000
     6.5500000     -0.6933000
     6.6500000     -0.5158000
     6.7500000     -0.3817000
     6.8500000     -0.2909000
     6.9500000     -0.2160000
     7.0500000     -0.1570000
     7.1500000     -0.1024000
     7.2500000     -0.0521000
     7.3500000     -0.0049000
     7.4500000      0.0393000
     7.5500000      0.0749000
     7.6500000      0.1018000
     7.7500000      0.1162000
     7.8500000      0.1178000
     7.9500000      0.1022000
     8.0500000      0.0691000
     8.1500000      0.0103000
     8.2500000     -0.0741000
     8.3500000     -0.1483000
     8.4500000     -0.2123000
     8.5500000     -0.2504000
     8.6500000     -0.2627000
     8.7500000     -0.2532000
     8.8500000     -0.2219000
     8.9500000     -0.2111000
     9.0500000     -0.2206000
     9.1500000     -0.2695000
     9.2500000     -0.3578000
     9.3500000     -0.4352000
     9.4500000     -0.5018000
     9.5500000     -0.5483000
     9.6500000     -0.5749000
     9.7500000     -0.6007000
     9.8500000     -0.6257000
     9.9500000     -0.6360000
    10.0500000     -0.6317000
    10.1500000     -0.5965000
    10.2500000     -0.5307000
    10.3500000     -0.4519000
    10.4500000     -0.3602000
    10.5500000     -0.2889000
    10.6500000     -0.2380000
    10.7500000     -0.2106000
    10.8500000     -0.2067000
    10.9500000     -0.2073000
    11.0500000     -0.2122000
    11.1500000     -0.2167000
    11.2500000     -0.2210000
    11.3500000     -0.2235000
    11.4500000     -0.2244000
    11.5500000     -0.2262000
    11.6500000     -0.2288000
    11.7500000     -0.2337000
    11.8500000     -0.2408000
    11.9500000     -0.2456000
    12.0500000     -0.2479000
    12.1500000     -0.2451000
    12.2500000     -0.2373000
    12.3500000     -0.2302000
    12.4500000     -0.2240000
    12.5500000     -0.2185000
    12.6500000     -0.2138000
    12.7500000     -0.2076000
    12.8500000     -0.1998000
    12.9500000     -0.1907000
    13.0500000     -0.1803000
    13.1500000     -0.1678000
    13.2500000     -0.1532000
    13.3500000     -0.1383000
    13.4500000     -0.1232000
    13.5500000     -0.1083000
    13.6500000     -0.0938000
    13.7500000     -0.0828000
    13.8500000     -0.0754000
    13.9500000     -0.0654000
    14.0500000     -0.0527000
    14.1500000     -0.0387000
    14.2500000     -0.0232000
    14.3500000     -0.0029000
    14.4500000      0.0222000
    14.5500000      0.0443000
    14.6500000      0.0636000
    14.7500000      0.0770000
    14.8500000      0.0845000
    14.9500000      0.0841000
    15.0500000      0.0757000
    15.1500000      0.0620000
    15.2500000      0.0430000
    15.3500000      0.0246000
    15.4500000      0.0068000
    15.5500000     -0.0079000
    15.6500000     -0.0194000
    15.7500000     -0.0277000
    15.8500000     -0.0326000
    15.9500000     -0.0377000
    16.0500000     -0.0430000
    16.1500000     -0.0485000
    16.2500000     -0.0543000
    16.3500000     -0.0593000
    16.4500000     -0.0636000
    16.5500000     -0.0691000
    16.6500000     -0.0758000
    16.7500000     -0.0834000
    16.8500000     -0.0919000
    16.9500000     -0.0979000
    17.0500000     -0.1014000
    17.1500000     -0.1058000
    17.2500000     -0.1111000
    17.3500000     -0.1169000
    17.4500000     -0.1231000
    17.5500000     -0.1285000
    17.6500000     -0.1330000
    17.7500000     -0.1360000
    17.8500000     -0.1374000
    17.9500000     -0.1378000
    18.0500000     -0.1374000
    18.1500000     -0.1355000
    18.2500000     -0.1324000
    18.3500000     -0.1290000
    18.4500000     -0.1255000
    18.5500000     -0.1222000
    18.6500000     -0.1191000
    18.7500000     -0.1178000
    18.8500000     -0.1182000
    18.9500000     -0.1163000
    19.0500000     -0.1120000
    19.1500000     -0.1066000
    19.2500000     -0.1001000
    19.3500000     -0.0921000
    19.4500000     -0.0828000
    19.5500000     -0.0763000
    19.6500000     -0.0726000
    19.7500000     -0.0712000
    19.8500000     -0.0721000
    19.9500000     -0.0706000
    20.0500000     -0.0670000
    20.1500000     -0.0627000
    20.2500000     -0.0578000
    20.3500000     -0.0520000
    20.4500000     -0.0452000
    20.5500000     -0.0373000
    20.6500000     -0.0282000
    20.7500000     -0.0206000
    20.8500000     -0.0146000
    20.9500000     -0.0086000
    21.0500000     -0.0028000
    21.1500000      0.0017000
    21.2500000      0.0048000
    21.3500000      0.0029000
    21.4500000     -0.0042000
    21.5500000     -0.0115000
    21.6500000     -0.0190000
    21.7500000     -0.0262000
    21.8500000     -0.0331000
    21.9500000     -0.0395000
    22.0500000     -0.0455000
    22.1500000     -0.0507000
    22.2500000     -0.0552000
    22.3500000     -0.0598000
    22.4500000     -0.0644000
    22.5500000     -0.0679000
    22.6500000     -0.0704000
    22.7500000     -0.0735000
    22.8500000     -0.0772000
    22.9500000     -0.0820000
    23.0500000     -0.0876000
    23.1500000     -0.0947000
    23.2500000     -0.1031000
    23.3500000     -0.1127000
    23.4500000     -0.1234000
    23.5500000     -0.1364000
    23.6500000     -0.1517000
    23.7500000     -0.1669000
    23.8500000     -0.1820000
    23.9500000     -0.1967000
    24.0500000     -0.2108000
    24.1500000     -0.2234000
    24.2500000     -0.2344000
    24.3500000     -0.2456000
    24.4500000     -0.2568000
    24.5500000     -0.2677000
    24.6500000     -0.2780000
    24.7500000     -0.2848000
    24.8500000     -0.2879000
    24.9500000     -0.2894000
 &EndTable
 &EndPotential
 &Potential
 Name=CNPL-TPOS
Type=NB
Min=     0.0000000
Max=    25.0000000
NPoints=250
 AtomTypes=CNPL,TPOS
 &Table
     0.0500000  65249.8710938
     0.1500000  64997.9414062
     0.2500000  64746.0117188
     0.3500000  64494.0781250
     0.4500000  64242.1484375
     0.5500000  63990.2187500
     0.6500000  63738.2890625
     0.7500000  63486.3593750
     0.8500000  63234.4296875
     0.9500000  62982.5000000
     1.0500000  62730.5703125
     1.1500000  62478.6406250
     1.2500000  62226.7109375
     1.3500000  61974.7812500
     1.4500000  61722.8515625
     1.5500000  61470.9218750
     1.6500000  61218.9882812
     1.7500000  60967.0585938
     1.8500000  60715.1289062
     1.9500000  60463.1992187
     2.0500000  60211.2695312
     2.1500000  59959.3398438
     2.2500000  59707.4101562
     2.3500000  59455.4804688
     2.4500000  59203.5507812
     2.5500000  58951.6210938
     2.6500000  58699.6914062
     2.7500000  58447.7617188
     2.8500000  58195.8281250
     2.9500000  57943.8984375
     3.0500000  57691.9687500
     3.1500000  57440.0390625
     3.2500000  57188.1093750
     3.3500000  56936.1796875
     3.4500000  56684.2500000
     3.5500000  56432.3203125
     3.6500000      8.7413998
     3.7500000      7.8182998
     3.8500000      5.9719000
     3.9500000      4.5689998
     4.0500000      3.6094000
     4.1500000      2.9084001
     4.2500000      2.4661000
     4.3500000      2.0127001
     4.4500000      1.5481000
     4.5500000      0.8908000
     4.6500000      0.0406000
     4.7500000     -0.7176000
     4.8500000     -1.3841000
     4.9500000     -1.8653001
     5.0500000     -2.1612000
     5.1500000     -2.2908001
     5.2500000     -2.2541001
     5.3500000     -2.1126001
     5.4500000     -1.8661000
     5.5500000     -1.6127000
     5.6500000     -1.3521000
     5.7500000     -1.1510000
     5.8500000     -1.0092000
     5.9500000     -0.8934000
     6.0500000     -0.8037000
     6.1500000     -0.6734000
     6.2500000     -0.5027000
     6.3500000     -0.3044000
     6.4500000     -0.0784000
     6.5500000      0.1074000
     6.6500000      0.2529000
     6.7500000      0.3522000
     6.8500000      0.4055000
     6.9500000      0.4329000
     7.0500000      0.4343000
     7.1500000      0.4265000
     7.2500000      0.4094000
     7.3500000      0.3915000
     7.4500000      0.3728000
     7.5500000      0.3616000
     7.6500000      0.3581000
     7.7500000      0.3578000
     7.8500000      0.3607000
     7.9500000      0.3561000
     8.0500000      0.3438000
     8.1500000      0.3121000
     8.2500000      0.2609000
     8.3500000      0.2023000
     8.4500000      0.1363000
     8.5500000      0.0572000
     8.6500000     -0.0349000
     8.7500000     -0.1193000
     8.8500000     -0.1959000
     8.9500000     -0.2531000
     9.0500000     -0.2908000
     9.1500000     -0.3289000
     9.2500000     -0.3676000
     9.3500000     -0.3900000
     9.4500000     -0.3961000
     9.5500000     -0.3854000
     9.6500000     -0.3579000
     9.7500000     -0.3309000
     9.8500000     -0.3044000
     9.9500000     -0.2827000
    10.0500000     -0.2660000
    10.1500000     -0.2513000
    10.2500000     -0.2387000
    10.3500000     -0.2179000
    10.4500000     -0.1889000
    10.5500000     -0.1542000
    10.6500000     -0.1137000
    10.7500000     -0.0777000
    10.8500000     -0.0462000
    10.9500000     -0.0254000
    11.0500000     -0.0153000
    11.1500000     -0.0158000
    11.2500000     -0.0271000
    11.3500000     -0.0424000
    11.4500000     -0.0619000
    11.5500000     -0.0857000
    11.6500000     -0.1138000
    11.7500000     -0.1419000
    11.8500000     -0.1699000
    11.9500000     -0.1907000
    12.0500000     -0.2043000
    12.1500000     -0.2072000
    12.2500000     -0.1996000
    12.3500000     -0.1848000
    12.4500000     -0.1629000
    12.5500000     -0.1408000
    12.6500000     -0.1184000
    12.7500000     -0.0984000
    12.8500000     -0.0809000
    12.9500000     -0.0635000
    13.0500000     -0.0464000
    13.1500000     -0.0321000
    13.2500000     -0.0204000
    13.3500000     -0.0105000
    13.4500000     -0.0024000
    13.5500000      0.0070000
    13.6500000      0.0177000
    13.7500000      0.0270000
    13.8500000      0.0350000
    13.9500000      0.0417000
    14.0500000      0.0472000
    14.1500000      0.0491000
    14.2500000      0.0476000
    14.3500000      0.0440000
    14.4500000      0.0385000
    14.5500000      0.0322000
    14.6500000      0.0251000
    14.7500000      0.0185000
    14.8500000      0.0122000
    14.9500000      0.0062000
    15.0500000      0.0005000
    15.1500000     -0.0035000
    15.2500000     -0.0060000
    15.3500000     -0.0097000
    15.4500000     -0.0146000
    15.5500000     -0.0208000
    15.6500000     -0.0283000
    15.7500000     -0.0363000
    15.8500000     -0.0450000
    15.9500000     -0.0536000
    16.0500000     -0.0622000
    16.1500000     -0.0692000
    16.2500000     -0.0747000
    16.3500000     -0.0804000
    16.4500000     -0.0865000
    16.5500000     -0.0910000
    16.6500000     -0.0939000
    16.7500000     -0.0955000
    16.8500000     -0.0957000
    16.9500000     -0.0952000
    17.0500000     -0.0940000
    17.1500000     -0.0933000
    17.2500000     -0.0932000
    17.3500000     -0.0928000
    17.4500000     -0.0924000
    17.5500000     -0.0919000
    17.6500000     -0.0916000
    17.7500000     -0.0901000
    17.8500000     -0.0875000
    17.9500000     -0.0842000
    18.0500000     -0.0804000
    18.1500000     -0.0750000
    18.2500000     -0.0683000
    18.3500000     -0.0624000
    18.4500000     -0.0576000
    18.5500000     -0.0517000
    18.6500000     -0.0449000
    18.7500000     -0.0381000
    18.8500000     -0.0314000
    18.9500000     -0.0247000
    19.0500000     -0.0180000
    19.1500000     -0.0104000
    19.2500000     -0.0019000
    19.3500000      0.0070000
    19.4500000      0.0162000
    19.5500000      0.0233000
    19.6500000      0.0280000
    19.7500000      0.0311000
    19.8500000      0.0323000
    19.9500000      0.0322000
    20.0500000      0.0307000
    20.1500000      0.0293000
    20.2500000      0.0280000
    20.3500000      0.0269000
    20.4500000      0.0260000
    20.5500000      0.0250000
    20.6500000      0.0241000
    20.7500000      0.0245000
    20.8500000      0.0262000
    20.9500000      0.0284000
    21.0500000      0.0312000
    21.1500000      0.0323000
    21.2500000      0.0320000
    21.3500000      0.0269000
    21.4500000      0.0170000
    21.5500000      0.0076000
    21.6500000     -0.0012000
    21.7500000     -0.0110000
    21.8500000     -0.0216000
    21.9500000     -0.0330000
    22.0500000     -0.0450000
    22.1500000     -0.0581000
    22.2500000     -0.0720000
    22.3500000     -0.0854000
    22.4500000     -0.0983000
    22.5500000     -0.1097000
    22.6500000     -0.1195000
    22.7500000     -0.1283000
    22.8500000     -0.1359000
    22.9500000     -0.1421000
    23.0500000     -0.1468000
    23.1500000     -0.1514000
    23.2500000     -0.1557000
    23.3500000     -0.1602000
    23.4500000     -0.1647000
    23.5500000     -0.1701000
    23.6500000     -0.1764000
    23.7500000     -0.1819000
    23.8500000     -0.1866000
    23.9500000     -0.1908000
    24.0500000     -0.1946000
    24.1500000     -0.1986000
    24.2500000     -0.2028000
    24.3500000     -0.2073000
    24.4500000     -0.2120000
    24.5500000     -0.2168000
    24.6500000     -0.2215000
    24.7500000     -0.2257000
    24.8500000     -0.2292000
    24.9500000     -0.2310000
 &EndTable
 &EndPotential
 &Potential
 Name=CNPL-TNEG
Type=NB
Min=     0.0000000
Max=    25.0000000
NPoints=250
 AtomTypes=CNPL,TNEG
 &Table
     0.0500000  65249.8710938
     0.1500000  64997.9414062
     0.2500000  64746.0117188
     0.3500000  64494.0781250
     0.4500000  64242.1484375
     0.5500000  63990.2187500
     0.6500000  63738.2890625
     0.7500000  63486.3593750
     0.8500000  63234.4296875
     0.9500000  62982.5000000
     1.0500000  62730.5703125
     1.1500000  62478.6406250
     1.2500000  62226.7109375
     1.3500000  61974.7812500
     1.4500000  61722.8515625
     1.5500000  61470.9218750
     1.6500000  61218.9882812
     1.7500000  60967.0585938
     1.8500000  60715.1289062
     1.9500000  60463.1992187
     2.0500000  60211.2695312
     2.1500000  59959.3398438
     2.2500000  59707.4101562
     2.3500000  59455.4804688
     2.4500000  59203.5507812
     2.5500000  58951.6210938
     2.6500000  58699.6914062
     2.7500000  58447.7617188
     2.8500000  58195.8281250
     2.9500000  57943.8984375
     3.0500000  57691.9687500
     3.1500000  57440.0390625
     3.2500000  57188.1093750
     3.3500000  56936.1796875
     3.4500000     18.7348995
     3.5500000     17.5566998
     3.6500000     15.2003002
     3.7500000     12.7924004
     3.8500000     10.3330002
     3.9500000      8.3628998
     4.0500000      6.8820000
     4.1500000      5.8456998
     4.2500000      5.2537999
     4.3500000      4.5325999
     4.4500000      3.6821001
     4.5500000      2.5969000
     4.6500000      1.2769001
     4.7500000      0.1916000
     4.8500000     -0.6593000
     4.9500000     -1.2255000
     5.0500000     -1.5072000
     5.1500000     -1.5655000
     5.2500000     -1.4005001
     5.3500000     -1.1241000
     5.4500000     -0.7364000
     5.5500000     -0.4201000
     5.6500000     -0.1753000
     5.7500000     -0.0217000
     5.8500000      0.0407000
     5.9500000      0.1199000
     6.0500000      0.2159000
     6.1500000      0.3757000
     6.2500000      0.5992000
     6.3500000      0.8456000
     6.4500000      1.1149000
     6.5500000      1.3031000
     6.6500000      1.4102000
     6.7500000      1.4345000
     6.8500000      1.3762000
     6.9500000      1.2954000
     7.0500000      1.1920000
     7.1500000      1.0815001
     7.2500000      0.9638000
     7.3500000      0.8551000
     7.4500000      0.7552000
     7.5500000      0.6626000
     7.6500000      0.5775000
     7.7500000      0.5167000
     7.8500000      0.4802000
     7.9500000      0.4641000
     8.0500000      0.4685000
     8.1500000      0.4404000
     8.2500000      0.3800000
     8.3500000      0.3179000
     8.4500000      0.2544000
[truncated: 2,116,668 more chars]
