# Supplementary material for: A Bottom-Up Coarse-Grained Model for Nucleosome–Nucleosome Interactions with Explicit Ions
Source: J Chem Theory Comput. 2022 May 17;18(6):3948–60. doi: 10.1021/acs.jctc.2c00083 (PMC9202350; doi:10.1021/acs.jctc.2c00083)
Supplement: Supplementary file 2 — ct2c00083_si_002.zip [file ct2c00083_si_002.zip › archive/Gather_potential/potential_from_DNA_Tails/12.DNA.tails.i002.pot]

 &General
NTypes=12
N_NB=78
N_B=52
N_A=85
Min=     0.0000000
Max=    25.0000000
NPoints=125
NAngleBondsExclude=DNA.CG:-1, frgm_1.CG:1, frgm_2.CG:1, frgm_3.CG:1, frgm_4.CG:1, frgm_5.CG:1, frgm_6.CG:1, frgm_7.CG:1, frgm_8.CG:1, frgm_9.CG:1, frgm_10.CG:1, frgm_11.CG:1, frgm_12.CG:1, frgm_13.CG:1, frgm_14.CG:1, frgm_15.CG:1, frgm_16.CG:1, frgm_17.CG:1, frgm_18.CG:1, frgm_19.CG:1, frgm_20.CG:1, frgm_21.CG:1, frgm_22.CG:1, frgm_23.CG:1, frgm_24.CG:1, frgm_25.CG:1, frgm_26.CG:1, frgm_27.CG:1, frgm_28.CG:1, frgm_29.CG:1, frgm_30.CG:1, frgm_31.CG:1, frgm_32.CG:1, frgm_33.CG:1, frgm_34.CG:1, frgm_35.CG:1, frgm_36.CG:1, frgm_37.CG:1, frgm_38.CG:1, frgm_39.CG:1, frgm_40.CG:1, frgm_41.CG:1, frgm_42.CG:1, frgm_43.CG:1, frgm_44.CG:1, frgm_45.CG:1, frgm_46.CG:1, frgm_47.CG:1, frgm_48.CG:1, K.CG:1, CL.CG:1, NA.CG:1 
NPairBondsExclude=DNA.CG:-1, frgm_1.CG:1, frgm_2.CG:1, frgm_3.CG:1, frgm_4.CG:1, frgm_5.CG:1, frgm_6.CG:1, frgm_7.CG:1, frgm_8.CG:1, frgm_9.CG:1, frgm_10.CG:1, frgm_11.CG:1, frgm_12.CG:1, frgm_13.CG:1, frgm_14.CG:1, frgm_15.CG:1, frgm_16.CG:1, frgm_17.CG:1, frgm_18.CG:1, frgm_19.CG:1, frgm_20.CG:1, frgm_21.CG:1, frgm_22.CG:1, frgm_23.CG:1, frgm_24.CG:1, frgm_25.CG:1, frgm_26.CG:1, frgm_27.CG:1, frgm_28.CG:1, frgm_29.CG:1, frgm_30.CG:1, frgm_31.CG:1, frgm_32.CG:1, frgm_33.CG:1, frgm_34.CG:1, frgm_35.CG:1, frgm_36.CG:1, frgm_37.CG:1, frgm_38.CG:1, frgm_39.CG:1, frgm_40.CG:1, frgm_41.CG:1, frgm_42.CG:1, frgm_43.CG:1, frgm_44.CG:1, frgm_45.CG:1, frgm_46.CG:1, frgm_47.CG:1, frgm_48.CG:1, K.CG:1, CL.CG:1, NA.CG:1 
 &EndGeneral
 &Potential
 Name=DT-DT
Type=NB
Min=     0.0000000
Max=    25.0000000
NPoints=125
 AtomTypes=DT,DT
 &Table
     0.1000000  33217.4921875
     0.3000000  32969.6015625
     0.5000000  32721.7089844
     0.7000000  32473.8183594
     0.9000000  32225.9257812
     1.1000000  31978.0351562
     1.3000000  31730.1425781
     1.5000000  31482.2519531
     1.7000000  31234.3593750
     1.9000000  30986.4667969
     2.1000000  30738.5761719
     2.3000000  30490.6835938
     2.5000000  30242.7929688
     2.7000000  29994.9003906
     2.9000000  29747.0097656
     3.1000000  29499.1171875
     3.3000000  29251.2246094
     3.5000000  29003.3339844
     3.7000000  28755.4414062
     3.9000000  28507.5507812
     4.1000000  28259.6582031
     4.3000000  28011.7675781
     4.5000000  27763.8750000
     4.7000000  27515.9824219
     4.9000000  27268.0917969
     5.1000000  27020.1992188
     5.3000000  26772.3085938
     5.5000000  26524.4160156
     5.7000000  26276.5253906
     5.9000000  26028.6328125
     6.1000000      4.1917978
     6.3000000     -2.2444529
     6.5000000     -4.4953818
     6.7000000     -6.0085633
     6.9000000     -7.0121603
     7.1000000     -8.0574832
     7.3000000     -9.2004873
     7.5000000     -9.5714615
     7.7000000     -8.9732402
     7.9000000     -7.0053060
     8.1000000     -4.3033712
     8.3000000     -3.7871843
     8.5000000     -3.8614674
     8.7000000     -3.6487541
     8.9000000     -3.5592818
     9.1000000     -3.6325373
     9.3000000     -3.2094703
     9.5000000     -2.4557472
     9.7000000     -1.8359222
     9.9000000     -1.8132834
    10.1000000     -2.4340635
    10.3000000     -3.0572406
    10.5000000     -3.2924719
    10.7000000     -3.0887873
    10.9000000     -2.4798858
    11.1000000     -1.8640474
    11.3000000     -2.1233607
    11.5000000     -3.1434096
    11.7000000     -3.9123694
    11.9000000     -4.1170251
    12.1000000     -3.7639942
    12.3000000     -3.0094604
    12.5000000     -2.3952181
    12.7000000     -2.5081599
    12.9000000     -2.7934598
    13.1000000     -2.7626517
    13.3000000     -2.5946244
    13.5000000     -2.5679342
    13.7000000     -2.5526414
    13.9000000     -2.3623418
    14.1000000     -2.2223024
    14.3000000     -2.3625883
    14.5000000     -2.6436964
    14.7000000     -2.8076970
    14.9000000     -2.7969832
    15.1000000     -2.7172982
    15.3000000     -2.5568841
    15.5000000     -2.2575283
    15.7000000     -1.8995250
    15.9000000     -1.5492568
    16.1000000     -1.2951034
    16.3000000     -1.1047594
    16.5000000     -0.8104020
    16.7000000     -0.4223576
    16.9000000     -0.0612951
    17.1000000      0.0577654
    17.3000000      0.0507130
    17.5000000     -0.0319905
    17.7000000     -0.1522523
    17.9000000     -0.3323438
    18.1000000     -0.5656447
    18.3000000     -0.7661084
    18.5000000     -0.9808321
    18.7000000     -1.2443559
    18.9000000     -1.5437909
    19.1000000     -1.8274047
    19.3000000     -2.0328686
    19.5000000     -2.1873476
    19.7000000     -2.3114260
    19.9000000     -2.3394257
    20.1000000     -2.2780239
    20.3000000     -2.1478100
    20.5000000     -2.0171694
    20.7000000     -1.9388728
    20.9000000     -1.9182468
    21.1000000     -1.8641207
    21.3000000     -1.7614092
    21.5000000     -1.6306212
    21.7000000     -1.4802461
    21.9000000     -1.3714708
    22.1000000     -1.2635224
    22.3000000     -1.1944417
    22.5000000     -1.1022461
    22.7000000     -1.0437017
    22.9000000     -1.0290656
    23.1000000     -1.0448413
    23.3000000     -1.0696505
    23.5000000     -1.1193458
    23.7000000     -1.1960496
    23.9000000     -1.2674826
    24.1000000     -1.3051736
    24.3000000     -1.2411138
    24.5000000     -1.1038130
    24.7000000     -0.9137911
    24.9000000     -0.7042769
 &EndTable
 &EndPotential
 &Potential
 Name=DT-PT
Type=NB
Min=     0.0000000
Max=    25.0000000
NPoints=125
 AtomTypes=DT,PT
 &Table
     0.1000000  33217.4921875
     0.3000000  32969.6015625
     0.5000000  32721.7089844
     0.7000000  32473.8183594
     0.9000000  32225.9257812
     1.1000000  31978.0351562
     1.3000000  31730.1425781
     1.5000000  31482.2519531
     1.7000000  31234.3593750
     1.9000000  30986.4667969
     2.1000000  30738.5761719
     2.3000000  30490.6835938
     2.5000000  30242.7929688
     2.7000000  29994.9003906
     2.9000000  29747.0097656
     3.1000000  29499.1171875
     3.3000000  29251.2246094
     3.5000000  29003.3339844
     3.7000000  28755.4414062
     3.9000000  28507.5507812
     4.1000000  28259.6582031
     4.3000000  28011.7675781
     4.5000000      8.1904189
     4.7000000      1.8590318
     4.9000000     -2.2596335
     5.1000000     -4.4623045
     5.3000000     -5.1954471
     5.5000000     -4.7330890
     5.7000000     -3.2109204
     5.9000000     -1.5289915
     6.1000000     -1.8954877
     6.3000000     -3.2486004
     6.5000000     -4.5367397
     6.7000000     -5.3250629
     6.9000000     -5.3031334
     7.1000000     -4.4441395
     7.3000000     -3.1287727
     7.5000000     -2.6909984
     7.7000000     -3.0110659
     7.9000000     -3.3812201
     8.1000000     -3.5773073
     8.3000000     -3.6707142
     8.5000000     -3.8938961
     8.7000000     -4.2791041
     8.9000000     -4.6360390
     9.1000000     -4.8303249
     9.3000000     -4.9588546
     9.5000000     -5.1959588
     9.7000000     -5.5700816
     9.9000000     -5.9510272
    10.1000000     -6.1936873
    10.3000000     -6.2594283
    10.5000000     -6.2801308
    10.7000000     -6.3034505
    10.9000000     -6.2882852
    11.1000000     -6.0995207
    11.3000000     -5.7187270
    11.5000000     -5.2942940
    11.7000000     -4.9894364
    11.9000000     -4.7930624
    12.1000000     -4.6212071
    12.3000000     -4.4316814
    12.5000000     -4.2155858
    12.7000000     -3.9832955
    12.9000000     -3.7795192
    13.1000000     -3.6244844
    13.3000000     -3.5175679
    13.5000000     -3.4719752
    13.7000000     -3.4517915
    13.9000000     -3.4207943
    14.1000000     -3.3638959
    14.3000000     -3.2829015
    14.5000000     -3.1693424
    14.7000000     -3.0414613
    14.9000000     -2.9060342
    15.1000000     -2.7920817
    15.3000000     -2.7055886
    15.5000000     -2.6279097
    15.7000000     -2.4943325
    15.9000000     -2.2959739
    16.1000000     -2.0447924
    16.3000000     -1.8499169
    16.5000000     -1.7089245
    16.7000000     -1.6178305
    16.9000000     -1.4949000
    17.1000000     -1.3635240
    17.3000000     -1.1714416
    17.5000000     -0.9878955
    17.7000000     -0.8417230
    17.9000000     -0.7489945
    18.1000000     -0.7086445
    18.3000000     -0.6964047
    18.5000000     -0.7364206
    18.7000000     -0.8391993
    18.9000000     -0.9629173
    19.1000000     -1.0937056
    19.3000000     -1.1851820
    19.5000000     -1.2242823
    19.7000000     -1.2198486
    19.9000000     -1.2029304
    20.1000000     -1.1491844
    20.3000000     -1.0807969
    20.5000000     -0.9806605
    20.7000000     -0.8886135
    20.9000000     -0.8022355
    21.1000000     -0.7153754
    21.3000000     -0.6259879
    21.5000000     -0.5136045
    21.7000000     -0.4470864
    21.9000000     -0.4068310
    22.1000000     -0.4215280
    22.3000000     -0.4221767
    22.5000000     -0.4183145
    22.7000000     -0.4006464
    22.9000000     -0.4225881
    23.1000000     -0.4609146
    23.3000000     -0.5161522
    23.5000000     -0.5587586
    23.7000000     -0.5779710
    23.9000000     -0.5791171
    24.1000000     -0.5701683
    24.3000000     -0.5681180
    24.5000000     -0.5680878
    24.7000000     -0.5795569
    24.9000000     -0.5743016
 &EndTable
 &EndPotential
 &Potential
 Name=DT-D
Type=NB
Min=     0.0000000
Max=    25.0000000
NPoints=125
 AtomTypes=DT,D
 &Table
     0.1000000  33217.4921875
     0.3000000  32969.6015625
     0.5000000  32721.7089844
     0.7000000  32473.8183594
     0.9000000  32225.9257812
     1.1000000  31978.0351562
     1.3000000  31730.1425781
     1.5000000  31482.2519531
     1.7000000  31234.3593750
     1.9000000  30986.4667969
     2.1000000  30738.5761719
     2.3000000  30490.6835938
     2.5000000  30242.7929688
     2.7000000  29994.9003906
     2.9000000  29747.0097656
     3.1000000  29499.1171875
     3.3000000  29251.2246094
     3.5000000  29003.3339844
     3.7000000  28755.4414062
     3.9000000  28507.5507812
     4.1000000  28259.6582031
     4.3000000  28011.7675781
     4.5000000  27763.8750000
     4.7000000  27515.9824219
     4.9000000  27268.0917969
     5.1000000  27020.1992188
     5.3000000  26772.3085938
     5.5000000  26524.4160156
     5.7000000  26276.5253906
     5.9000000  26028.6328125
     6.1000000  25780.7402344
     6.3000000  25532.8496094
     6.5000000  25284.9570312
     6.7000000  25037.0664062
     6.9000000  24789.1738281
     7.1000000  24541.2832031
     7.3000000  24293.3906250
     7.5000000  24045.4980469
     7.7000000  23797.6074219
     7.9000000  23549.7148438
     8.1000000  23301.8242188
     8.3000000  23053.9316406
     8.5000000  22806.0410156
     8.7000000  22558.1484375
     8.9000000  22310.2558594
     9.1000000  22062.3652344
     9.3000000  21814.4726562
     9.5000000  21566.5820312
     9.7000000  21318.6894531
     9.9000000  21070.7988281
    10.1000000     -5.5014995
    10.3000000      3.0046801
    10.5000000     11.9415310
    10.7000000     10.8317594
    10.9000000      9.9988649
    11.1000000      6.7894628
    11.3000000     14.0575079
    11.5000000      9.6391476
    11.7000000      6.4568570
    11.9000000      4.8102655
    12.1000000      3.3085200
    12.3000000      2.1280996
    12.5000000      1.5350737
    12.7000000      1.5271462
    12.9000000      1.6850164
    13.1000000      1.4703354
    13.3000000      0.9467432
    13.5000000      0.3206010
    13.7000000     -0.3076903
    13.9000000     -0.8253754
    14.1000000     -0.9740753
    14.3000000     -0.6738869
    14.5000000      0.0430182
    14.7000000      0.7635794
    14.9000000      0.8228170
    15.1000000      0.4481306
    15.3000000      0.2908795
    15.5000000      0.3054833
    15.7000000      0.1395726
    15.9000000     -0.2100062
    16.1000000     -0.4873918
    16.3000000     -0.5379310
    16.5000000     -0.3577961
    16.7000000      0.0020752
    16.9000000      0.3933897
    17.1000000      0.6764174
    17.3000000      0.7139771
    17.5000000      0.6028047
    17.7000000      0.5109246
    17.9000000      0.5339963
    18.1000000      0.6337118
    18.3000000      0.7406775
    18.5000000      0.8299600
    18.7000000      0.8178217
    18.9000000      0.7093717
    19.1000000      0.5284346
    19.3000000      0.3548085
    19.5000000      0.2238012
    19.7000000      0.1399054
    19.9000000      0.0724350
    20.1000000      0.0290358
    20.3000000     -0.0201734
    20.5000000     -0.0869112
    20.7000000     -0.1454527
    20.9000000     -0.1605371
    21.1000000     -0.1304587
    21.3000000     -0.0816631
    21.5000000     -0.0603839
    21.7000000     -0.0702267
    21.9000000     -0.1071911
    22.1000000     -0.1455425
    22.3000000     -0.1852629
    22.5000000     -0.2021197
    22.7000000     -0.2027660
    22.9000000     -0.1944306
    23.1000000     -0.1747601
    23.3000000     -0.1669544
    23.5000000     -0.1790622
    23.7000000     -0.2127201
    23.9000000     -0.2315340
    24.1000000     -0.2164867
    24.3000000     -0.1751428
    24.5000000     -0.1183302
    24.7000000     -0.0636875
    24.9000000     -0.0218184
 &EndTable
 &EndPotential
 &Potential
 Name=DT-P
Type=NB
Min=     0.0000000
Max=    25.0000000
NPoints=125
 AtomTypes=DT,P
 &Table
     0.1000000  33217.4921875
     0.3000000  32969.6015625
     0.5000000  32721.7089844
     0.7000000  32473.8183594
     0.9000000  32225.9257812
     1.1000000  31978.0351562
     1.3000000  31730.1425781
     1.5000000  31482.2519531
     1.7000000  31234.3593750
     1.9000000  30986.4667969
     2.1000000  30738.5761719
     2.3000000  30490.6835938
     2.5000000  30242.7929688
     2.7000000  29994.9003906
     2.9000000  29747.0097656
     3.1000000  29499.1171875
     3.3000000  29251.2246094
     3.5000000  29003.3339844
     3.7000000  28755.4414062
     3.9000000  28507.5507812
     4.1000000  28259.6582031
     4.3000000  28011.7675781
     4.5000000  27763.8750000
     4.7000000  27515.9824219
     4.9000000  27268.0917969
     5.1000000     14.4041409
     5.3000000     12.2122646
     5.5000000     11.9092072
     5.7000000     11.0019204
     5.9000000     11.2023268
     6.1000000      8.6540908
     6.3000000      5.1893775
     6.5000000      2.9286504
     6.7000000      1.2217079
     6.9000000     -0.2132997
     7.1000000     -1.1989006
     7.3000000     -1.6179499
     7.5000000     -1.5996186
     7.7000000     -1.7780936
     7.9000000     -2.4201655
     8.1000000     -3.0501481
     8.3000000     -3.2337602
     8.5000000     -2.9974521
     8.7000000     -2.6247310
     8.9000000     -2.5837768
     9.1000000     -3.0512649
     9.3000000     -3.6221492
     9.5000000     -4.0089625
     9.7000000     -4.1635950
     9.9000000     -4.1530174
    10.1000000     -4.0013161
    10.3000000     -3.7356460
    10.5000000     -3.4766916
    10.7000000     -3.3302948
    10.9000000     -3.2560439
    11.1000000     -3.1560755
    11.3000000     -3.0396312
    11.5000000     -2.8949743
    11.7000000     -2.7112636
    11.9000000     -2.5467313
    12.1000000     -2.4369348
    12.3000000     -2.3828172
    12.5000000     -2.3761105
    12.7000000     -2.3987613
    12.9000000     -2.4149708
    13.1000000     -2.3904963
    13.3000000     -2.3213353
    13.5000000     -2.2451954
    13.7000000     -2.1902116
    13.9000000     -2.1691925
    14.1000000     -2.1660938
    14.3000000     -2.1532819
    14.5000000     -2.1498980
    14.7000000     -2.1380238
    14.9000000     -2.1143762
    15.1000000     -2.0540883
    15.3000000     -1.9776754
    15.5000000     -1.9031806
    15.7000000     -1.8453165
    15.9000000     -1.7868812
    16.1000000     -1.7350847
    16.3000000     -1.7149900
    16.5000000     -1.7295403
    16.7000000     -1.7753117
    16.9000000     -1.8147213
    17.1000000     -1.8209825
    17.3000000     -1.7866764
    17.5000000     -1.7273220
    17.7000000     -1.6579519
    17.9000000     -1.5738706
    18.1000000     -1.4907927
    18.3000000     -1.4170353
    18.5000000     -1.3667574
    18.7000000     -1.3316921
    18.9000000     -1.3158901
    19.1000000     -1.3023319
    19.3000000     -1.2809934
    19.5000000     -1.2603721
    19.7000000     -1.2380528
    19.9000000     -1.2090346
    20.1000000     -1.1696847
    20.3000000     -1.1285016
    20.5000000     -1.0900586
    20.7000000     -1.0509187
    20.9000000     -1.0143085
    21.1000000     -0.9795392
    21.3000000     -0.9465654
    21.5000000     -0.9159826
    21.7000000     -0.8883976
    21.9000000     -0.8724866
    22.1000000     -0.8664026
    22.3000000     -0.8560546
    22.5000000     -0.8423926
    22.7000000     -0.8288961
    22.9000000     -0.8233539
    23.1000000     -0.8218092
    23.3000000     -0.8269136
    23.5000000     -0.8319727
    23.7000000     -0.8337585
    23.9000000     -0.8140155
    24.1000000     -0.7714835
    24.3000000     -0.7104954
    24.5000000     -0.6470398
    24.7000000     -0.5896882
    24.9000000     -0.5459207
 &EndTable
 &EndPotential
 &Potential
 Name=DT-NPL
Type=NB
Min=     0.0000000
Max=    25.0000000
NPoints=125
 AtomTypes=DT,NPL
 &Table
     0.1000000  33217.4921875
     0.3000000  32969.6015625
     0.5000000  32721.7089844
     0.7000000  32473.8183594
     0.9000000  32225.9257812
     1.1000000  31978.0351562
     1.3000000  31730.1425781
     1.5000000  31482.2519531
     1.7000000  31234.3593750
     1.9000000  30986.4667969
     2.1000000  30738.5761719
     2.3000000  30490.6835938
     2.5000000  30242.7929688
     2.7000000  29994.9003906
     2.9000000  29747.0097656
     3.1000000  29499.1171875
     3.3000000  29251.2246094
     3.5000000     18.1633918
     3.7000000     19.8244209
     3.9000000     16.9040707
     4.1000000     14.1445068
     4.3000000     10.3054905
     4.5000000      6.2330624
     4.7000000      2.7008501
     4.9000000      0.3351678
     5.1000000     -1.0607689
     5.3000000     -1.7435136
     5.5000000     -1.9606848
     5.7000000     -2.0259870
     5.9000000     -2.1201100
     6.1000000     -2.2669927
     6.3000000     -2.4015612
     6.5000000     -2.4373143
     6.7000000     -2.3967431
     6.9000000     -2.2616566
     7.1000000     -2.0945051
     7.3000000     -1.9721985
     7.5000000     -1.9181786
     7.7000000     -1.8719440
     7.9000000     -1.7922834
     8.1000000     -1.7134553
     8.3000000     -1.6564369
     8.5000000     -1.5821415
     8.7000000     -1.4918072
     8.9000000     -1.4014039
     9.1000000     -1.3395266
     9.3000000     -1.3186218
     9.5000000     -1.2923328
     9.7000000     -1.2284966
     9.9000000     -1.1474591
    10.1000000     -1.0852377
    10.3000000     -1.0711760
    10.5000000     -1.0924184
    10.7000000     -1.0868007
    10.9000000     -1.0244859
    11.1000000     -0.9516300
    11.3000000     -0.9261945
    11.5000000     -0.9522758
    11.7000000     -0.9890131
    11.9000000     -1.0300884
    12.1000000     -1.0578064
    12.3000000     -1.0514118
    12.5000000     -1.0179600
    12.7000000     -0.9813255
    12.9000000     -0.9376883
    13.1000000     -0.8842309
    13.3000000     -0.8505988
    13.5000000     -0.8251300
    13.7000000     -0.7621293
    13.9000000     -0.6254064
    14.1000000     -0.4517589
    14.3000000     -0.2887220
    14.5000000     -0.1745918
    14.7000000     -0.1024509
    14.9000000     -0.0671231
    15.1000000     -0.0676327
    15.3000000     -0.0815241
    15.5000000     -0.1035194
    15.7000000     -0.1267826
    15.9000000     -0.1468984
    16.1000000     -0.1689952
    16.3000000     -0.1954629
    16.5000000     -0.2184356
    16.7000000     -0.2245708
    16.9000000     -0.2223649
    17.1000000     -0.2203328
    17.3000000     -0.2220242
    17.5000000     -0.2354092
    17.7000000     -0.2597161
    17.9000000     -0.2903510
    18.1000000     -0.3288165
    18.3000000     -0.3627119
    18.5000000     -0.3812614
    18.7000000     -0.3897746
    18.9000000     -0.3769544
    19.1000000     -0.3535403
    19.3000000     -0.3199223
    19.5000000     -0.2868894
    19.7000000     -0.2680926
    19.9000000     -0.2550137
    20.1000000     -0.2537104
    20.3000000     -0.2659240
    20.5000000     -0.2833895
    20.7000000     -0.2997022
    20.9000000     -0.3087486
    21.1000000     -0.3083619
    21.3000000     -0.3049654
    21.5000000     -0.2957032
    21.7000000     -0.2891668
    21.9000000     -0.2857523
    22.1000000     -0.2883345
    22.3000000     -0.2944976
    22.5000000     -0.3022435
    22.7000000     -0.3159518
    22.9000000     -0.3230547
    23.1000000     -0.3200248
    23.3000000     -0.3140295
    23.5000000     -0.3043595
    23.7000000     -0.2934570
    23.9000000     -0.2774461
    24.1000000     -0.2589868
    24.3000000     -0.2397473
    24.5000000     -0.2132988
    24.7000000     -0.1923245
    24.9000000     -0.1854714
 &EndTable
 &EndPotential
 &Potential
 Name=DT-POS
Type=NB
Min=     0.0000000
Max=    25.0000000
NPoints=125
 AtomTypes=DT,POS
 &Table
     0.1000000  33217.4921875
     0.3000000  32969.6015625
     0.5000000  32721.7089844
     0.7000000  32473.8183594
     0.9000000  32225.9257812
     1.1000000  31978.0351562
     1.3000000  31730.1425781
     1.5000000  31482.2519531
     1.7000000  31234.3593750
     1.9000000  30986.4667969
     2.1000000  30738.5761719
     2.3000000  30490.6835938
     2.5000000  30242.7929688
     2.7000000  29994.9003906
     2.9000000  29747.0097656
     3.1000000  29499.1171875
     3.3000000      2.5131042
     3.5000000     40.1188798
     3.7000000     22.3503108
     3.9000000     19.3686862
     4.1000000     16.4248288
     4.3000000     13.2225052
     4.5000000     10.9689029
     4.7000000      8.7470058
     4.9000000      7.0567660
     5.1000000      5.7000491
     5.3000000      4.6687592
     5.5000000      4.0333055
     5.7000000      3.7927544
     5.9000000      3.7487966
     6.1000000      3.6086328
     6.3000000      3.3647284
     6.5000000      3.0979487
     6.7000000      2.9656172
     6.9000000      2.9913678
     7.1000000      3.1257999
     7.3000000      3.2344163
     7.5000000      3.2935971
     7.7000000      3.3557077
     7.9000000      3.4043342
     8.1000000      3.4280726
     8.3000000      3.4364802
     8.5000000      3.4678588
     8.7000000      3.5207631
     8.9000000      3.5975706
     9.1000000      3.6575639
     9.3000000      3.6552094
     9.5000000      3.5640281
     9.7000000      3.4094524
     9.9000000      3.2675961
    10.1000000      3.1718344
    10.3000000      3.1123298
    10.5000000      3.0206998
    10.7000000      2.8887723
    10.9000000      2.7487562
    11.1000000      2.6882421
    11.3000000      2.6916783
    11.5000000      2.6920596
    11.7000000      2.6132673
    11.9000000      2.4660461
    12.1000000      2.3252204
    12.3000000      2.2252243
    12.5000000      2.1458136
    12.7000000      2.0557198
    12.9000000      1.9960287
    13.1000000      2.0053600
    13.3000000      2.0718156
    13.5000000      2.1573867
    13.7000000      2.2330210
    13.9000000      2.2901752
    14.1000000      2.3181579
    14.3000000      2.3123005
    14.5000000      2.2895128
    14.7000000      2.2716593
    14.9000000      2.2603094
    15.1000000      2.2355573
    15.3000000      2.1878013
    15.5000000      2.1176623
    15.7000000      2.0378271
    15.9000000      1.9583856
    16.1000000      1.8807300
    16.3000000      1.8108010
    16.5000000      1.7576386
    16.7000000      1.7162444
    16.9000000      1.6673666
    17.1000000      1.6011468
    17.3000000      1.5143003
    17.5000000      1.4098040
    17.7000000      1.3009018
    17.9000000      1.1980752
    18.1000000      1.1105728
    18.3000000      1.0577047
    18.5000000      1.0296863
    18.7000000      1.0217199
    18.9000000      1.0077417
    19.1000000      0.9859649
    19.3000000      0.9380492
    19.5000000      0.8830884
    19.7000000      0.8291220
    19.9000000      0.7846583
    20.1000000      0.7466387
    20.3000000      0.7053633
    20.5000000      0.6550621
    20.7000000      0.5978227
    20.9000000      0.5435899
    21.1000000      0.4876111
    21.3000000      0.4377449
    21.5000000      0.4014041
    21.7000000      0.3822264
    21.9000000      0.3692894
    22.1000000      0.3629519
    22.3000000      0.3631847
    22.5000000      0.3624358
    22.7000000      0.3562840
    22.9000000      0.3308038
    23.1000000      0.2952017
    23.3000000      0.2552477
    23.5000000      0.2221431
    23.7000000      0.2036172
    23.9000000      0.1935690
    24.1000000      0.1870609
    24.3000000      0.1863102
    24.5000000      0.1816621
    24.7000000      0.1728511
    24.9000000      0.1536326
 &EndTable
 &EndPotential
 &Potential
 Name=DT-POL
Type=NB
Min=     0.0000000
Max=    25.0000000
NPoints=125
 AtomTypes=DT,POL
 &Table
     0.1000000  33217.4921875
     0.3000000  32969.6015625
     0.5000000  32721.7089844
     0.7000000  32473.8183594
     0.9000000  32225.9257812
     1.1000000  31978.0351562
     1.3000000  31730.1425781
     1.5000000  31482.2519531
     1.7000000  31234.3593750
     1.9000000  30986.4667969
     2.1000000  30738.5761719
     2.3000000  30490.6835938
     2.5000000  30242.7929688
     2.7000000  29994.9003906
     2.9000000  29747.0097656
     3.1000000  29499.1171875
     3.3000000  29251.2246094
     3.5000000  29003.3339844
     3.7000000     17.4036676
     3.9000000     13.5332078
     4.1000000      9.1069600
     4.3000000      6.4987671
     4.5000000      4.5202215
     4.7000000      2.0896297
     4.9000000      0.2080766
     5.1000000     -0.7938540
     5.3000000     -1.1823077
     5.5000000     -1.3304001
     5.7000000     -1.4852782
     5.9000000     -1.6311914
     6.1000000     -1.5393349
     6.3000000     -1.1970688
     6.5000000     -0.7384978
     6.7000000     -0.5142151
     6.9000000     -0.5691199
     7.1000000     -0.6576617
     7.3000000     -0.6911861
     7.5000000     -0.6617214
     7.7000000     -0.5524844
     7.9000000     -0.3515678
     8.1000000     -0.0839687
     8.3000000      0.0951235
     8.5000000      0.1041909
     8.7000000      0.0029177
     8.9000000     -0.1395649
     9.1000000     -0.2496834
     9.3000000     -0.3265800
     9.5000000     -0.3939914
     9.7000000     -0.4830121
     9.9000000     -0.5712783
    10.1000000     -0.6474742
    10.3000000     -0.6916282
    10.5000000     -0.6803729
    10.7000000     -0.6383793
    10.9000000     -0.6151478
    11.1000000     -0.6035016
    11.3000000     -0.5939736
    11.5000000     -0.5955172
    11.7000000     -0.6291528
    11.9000000     -0.6795277
    12.1000000     -0.7424737
    12.3000000     -0.8299876
    12.5000000     -0.9048067
    12.7000000     -0.9090237
    12.9000000     -0.8481796
    13.1000000     -0.7548819
    13.3000000     -0.6386648
    13.5000000     -0.5080873
    13.7000000     -0.3630074
    13.9000000     -0.2323596
    14.1000000     -0.1447308
    14.3000000     -0.1063264
    14.5000000     -0.1012491
    14.7000000     -0.1109852
    14.9000000     -0.1188938
    15.1000000     -0.1232274
    15.3000000     -0.1168314
    15.5000000     -0.1062851
    15.7000000     -0.0950124
    15.9000000     -0.0885089
    16.1000000     -0.0699756
    16.3000000     -0.0375899
    16.5000000     -0.0012522
    16.7000000      0.0329586
    16.9000000      0.0362169
    17.1000000      0.0193118
    17.3000000     -0.0143273
    17.5000000     -0.0563586
    17.7000000     -0.1025128
    17.9000000     -0.1438686
    18.1000000     -0.1682808
    18.3000000     -0.1676290
    18.5000000     -0.1601951
    18.7000000     -0.1643738
    18.9000000     -0.1997521
    19.1000000     -0.2390333
    19.3000000     -0.2686611
    19.5000000     -0.2817121
    19.7000000     -0.2738579
    19.9000000     -0.2436762
    20.1000000     -0.2089253
    20.3000000     -0.1928502
    20.5000000     -0.1944614
    20.7000000     -0.2102532
    20.9000000     -0.2212091
    21.1000000     -0.2250351
    21.3000000     -0.2234094
    21.5000000     -0.2370753
    21.7000000     -0.2594789
    21.9000000     -0.2898506
    22.1000000     -0.3117375
    22.3000000     -0.3147385
    22.5000000     -0.3115952
    22.7000000     -0.2927747
    22.9000000     -0.2754221
    23.1000000     -0.2582933
    23.3000000     -0.2377163
    23.5000000     -0.2197337
    23.7000000     -0.2034637
    23.9000000     -0.1883499
    24.1000000     -0.1728133
    24.3000000     -0.1602429
    24.5000000     -0.1601768
    24.7000000     -0.1680664
    24.9000000     -0.1748929
 &EndTable
 &EndPotential
 &Potential
 Name=DT-GLY
Type=NB
Min=     0.0000000
Max=    25.0000000
NPoints=125
 AtomTypes=DT,GLY
 &Table
     0.1000000  33217.4921875
     0.3000000  32969.6015625
     0.5000000  32721.7089844
     0.7000000  32473.8183594
     0.9000000  32225.9257812
     1.1000000  31978.0351562
     1.3000000  31730.1425781
     1.5000000  31482.2519531
     1.7000000  31234.3593750
     1.9000000  30986.4667969
     2.1000000  30738.5761719
     2.3000000  30490.6835938
     2.5000000  30242.7929688
     2.7000000  29994.9003906
     2.9000000  29747.0097656
     3.1000000     19.5288572
     3.3000000     18.2902500
     3.5000000     13.8450985
     3.7000000     10.6267831
     3.9000000      8.2484135
     4.1000000      6.0285628
     4.3000000      3.7075484
     4.5000000      2.2560220
     4.7000000      1.2648584
     4.9000000      0.4431917
     5.1000000     -0.3351383
     5.3000000     -0.8595117
     5.5000000     -1.1308929
     5.7000000     -1.1731374
     5.9000000     -1.0595763
     6.1000000     -0.8426300
     6.3000000     -0.6488170
     6.5000000     -0.4776238
     6.7000000     -0.2806697
     6.9000000     -0.0462978
     7.1000000      0.1629218
     7.3000000      0.3802525
     7.5000000      0.5435407
     7.7000000      0.6274104
     7.9000000      0.5659956
     8.1000000      0.3995561
     8.3000000      0.2167532
     8.5000000      0.1639851
     8.7000000      0.1950341
     8.9000000      0.2194910
     9.1000000      0.1341104
     9.3000000     -0.0007126
     9.5000000     -0.1160805
     9.7000000     -0.1682647
     9.9000000     -0.2071578
    10.1000000     -0.2556837
    10.3000000     -0.3304216
    10.5000000     -0.3858319
    10.7000000     -0.3975672
    10.9000000     -0.3756895
    11.1000000     -0.3396749
    11.3000000     -0.3132268
    11.5000000     -0.3388888
    11.7000000     -0.4357055
    11.9000000     -0.5323358
    12.1000000     -0.5665235
    12.3000000     -0.5430213
    12.5000000     -0.4686749
    12.7000000     -0.3506637
    12.9000000     -0.2020630
    13.1000000     -0.0667492
    13.3000000      0.0113257
    13.5000000      0.0192166
    13.7000000      0.0096111
    13.9000000      0.0135070
    14.1000000      0.0559198
    14.3000000      0.1188278
    14.5000000      0.1759205
    14.7000000      0.2108575
    14.9000000      0.2305363
    15.1000000      0.2582287
    15.3000000      0.2752634
    15.5000000      0.2886719
    15.7000000      0.2976568
    15.9000000      0.3127633
    16.1000000      0.3341539
    16.3000000      0.3433340
    16.5000000      0.3203310
    16.7000000      0.2696563
    16.9000000      0.1874642
    17.1000000      0.0982720
    17.3000000      0.0375622
    17.5000000      0.0225083
    17.7000000      0.0313947
    17.9000000      0.0338600
    18.1000000      0.0319046
    18.3000000      0.0253732
    18.5000000      0.0281822
    18.7000000      0.0363288
    18.9000000      0.0411255
    19.1000000      0.0319971
    19.3000000      0.0170275
    19.5000000     -0.0146717
    19.7000000     -0.0569927
    19.9000000     -0.0954775
    20.1000000     -0.1286877
    20.3000000     -0.1383440
    20.5000000     -0.1177896
    20.7000000     -0.0755069
    20.9000000     -0.0319381
    21.1000000      0.0026070
    21.3000000      0.0265900
    21.5000000      0.0372216
    21.7000000      0.0411018
    21.9000000      0.0436063
    22.1000000      0.0401952
    22.3000000      0.0464794
    22.5000000      0.0638994
    22.7000000      0.0767203
    22.9000000      0.0885737
    23.1000000      0.0860574
    23.3000000      0.0794558
    23.5000000      0.0625251
    23.7000000      0.0402758
    23.9000000      0.0125274
    24.1000000     -0.0149844
    24.3000000     -0.0362917
    24.5000000     -0.0445667
    24.7000000     -0.0399093
    24.9000000     -0.0091841
 &EndTable
 &EndPotential
 &Potential
 Name=DT-NEG
Type=NB
Min=     0.0000000
Max=    25.0000000
NPoints=125
 AtomTypes=DT,NEG
 &Table
     0.1000000  33217.4921875
     0.3000000  32969.6015625
     0.5000000  32721.7089844
     0.7000000  32473.8183594
     0.9000000  32225.9257812
     1.1000000  31978.0351562
     1.3000000  31730.1425781
     1.5000000  31482.2519531
     1.7000000  31234.3593750
     1.9000000  30986.4667969
     2.1000000  30738.5761719
     2.3000000  30490.6835938
     2.5000000  30242.7929688
     2.7000000  29994.9003906
     2.9000000  29747.0097656
     3.1000000  29499.1171875
     3.3000000  29251.2246094
     3.5000000  29003.3339844
     3.7000000  28755.4414062
     3.9000000  28507.5507812
     4.1000000  28259.6582031
     4.3000000     20.5553417
     4.5000000     13.5833263
     4.7000000      8.4001022
     4.9000000      6.0228788
     5.1000000      3.4508025
     5.3000000      1.1198898
     5.5000000     -0.8472839
     5.7000000     -2.1367826
     5.9000000     -2.9806262
     6.1000000     -3.4671570
     6.3000000     -3.7997420
     6.5000000     -3.9585281
     6.7000000     -3.8951922
     6.9000000     -3.6541468
     7.1000000     -3.3364848
     7.3000000     -3.0668163
     7.5000000     -2.8356924
     7.7000000     -2.6720350
     7.9000000     -2.5617451
     8.1000000     -2.5347098
     8.3000000     -2.6493028
     8.5000000     -2.9020063
     8.7000000     -3.0981301
     8.9000000     -3.0833654
     9.1000000     -2.8451834
     9.3000000     -2.6276450
     9.5000000     -2.5133247
     9.7000000     -2.6355797
     9.9000000     -2.9650038
    10.1000000     -3.2639351
    10.3000000     -3.2732355
    10.5000000     -2.9391770
    10.7000000     -2.4419888
    10.9000000     -2.0907851
    11.1000000     -2.0329928
    11.3000000     -2.1428713
    11.5000000     -2.2351756
    11.7000000     -2.1889594
    11.9000000     -2.0029552
    12.1000000     -1.7913639
    12.3000000     -1.7165383
    12.5000000     -1.7137270
    12.7000000     -1.6978272
    12.9000000     -1.6653908
    13.1000000     -1.7051352
    13.3000000     -1.8158213
    13.5000000     -1.9093282
    13.7000000     -1.9324984
    13.9000000     -1.8347331
    14.1000000     -1.6614049
    14.3000000     -1.4509521
    14.5000000     -1.2790227
    14.7000000     -1.1875913
    14.9000000     -1.1999745
    15.1000000     -1.3029529
    15.3000000     -1.4201897
    15.5000000     -1.5301101
    15.7000000     -1.5561985
    15.9000000     -1.5267582
    16.1000000     -1.4279688
    16.3000000     -1.3176135
    16.5000000     -1.2170511
    16.7000000     -1.1525001
    16.9000000     -1.0893298
    17.1000000     -1.0498128
    17.3000000     -1.0452963
    17.5000000     -1.0711531
    17.7000000     -1.0696860
    17.9000000     -1.0537332
    18.1000000     -0.9989997
    18.3000000     -0.9215444
    18.5000000     -0.8418157
    18.7000000     -0.7903406
    18.9000000     -0.7778015
    19.1000000     -0.7758119
    19.3000000     -0.7475190
    19.5000000     -0.6941758
    19.7000000     -0.6651376
    19.9000000     -0.6866357
    20.1000000     -0.7191089
    20.3000000     -0.7646546
    20.5000000     -0.7994935
    20.7000000     -0.8178110
    20.9000000     -0.8070835
    21.1000000     -0.7523328
    21.3000000     -0.6715229
    21.5000000     -0.5749494
    21.7000000     -0.4907569
    21.9000000     -0.4227473
    22.1000000     -0.3664896
    22.3000000     -0.3307276
    22.5000000     -0.3269832
    22.7000000     -0.3219151
    22.9000000     -0.2958876
    23.1000000     -0.2506025
    23.3000000     -0.1881990
    23.5000000     -0.1266045
    23.7000000     -0.0733652
    23.9000000     -0.0189161
    24.1000000      0.0180434
    24.3000000      0.0279803
    24.5000000      0.0300789
    24.7000000      0.0205207
    24.9000000      0.0157264
 &EndTable
 &EndPotential
 &Potential
 Name=DT-K
Type=NB
Min=     0.0000000
Max=    25.0000000
NPoints=125
 AtomTypes=DT,K
 &Table
     0.1000000  33217.4921875
     0.3000000  32969.6015625
     0.5000000  32721.7089844
     0.7000000  32473.8183594
     0.9000000  32225.9257812
     1.1000000  31978.0351562
     1.3000000  31730.1425781
     1.5000000  31482.2519531
     1.7000000  31234.3593750
     1.9000000  30986.4667969
     2.1000000  30738.5761719
     2.3000000  30490.6835938
     2.5000000     21.8794162
     2.7000000     26.9782555
     2.9000000     23.9899937
     3.1000000     21.3269078
     3.3000000     17.7035435
     3.5000000     14.0772026
     3.7000000     11.0971970
     3.9000000      8.8350267
     4.1000000      7.3160150
     4.3000000      6.2526111
     4.5000000      5.5410538
     4.7000000      4.9331121
     4.9000000      4.4225600
     5.1000000      3.9478676
     5.3000000      3.4891231
     5.5000000      3.0286462
     5.7000000      2.6038016
     5.9000000      2.2864468
     6.1000000      2.0669748
     6.3000000      1.9551597
     6.5000000      1.9454601
     6.7000000      1.9968247
     6.9000000      2.0723854
     7.1000000      2.1849648
     7.3000000      2.2475447
     7.5000000      2.2239896
     7.7000000      2.1293569
     7.9000000      2.0644601
     8.1000000      2.0739082
     8.3000000      2.1714221
     8.5000000      2.2987514
     8.7000000      2.3970775
     8.9000000      2.4548977
     9.1000000      2.4787011
     9.3000000      2.4744792
     9.5000000      2.4503836
     9.7000000      2.4160545
     9.9000000      2.3774028
    10.1000000      2.3646724
    10.3000000      2.3663150
    10.5000000      2.3929579
    10.7000000      2.4155242
    10.9000000      2.4289952
    11.1000000      2.4160621
    11.3000000      2.4073240
    11.5000000      2.3692843
    11.7000000      2.3312748
    11.9000000      2.2745455
    12.1000000      2.2068448
    12.3000000      2.1193028
    12.5000000      2.0316288
    12.7000000      1.9356570
    12.9000000      1.8333585
    13.1000000      1.7281747
    13.3000000      1.6273247
    13.5000000      1.5317411
    13.7000000      1.4477801
    13.9000000      1.3885075
    14.1000000      1.3551855
    14.3000000      1.3411898
    14.5000000      1.3463781
    14.7000000      1.3610107
    14.9000000      1.3637642
    15.1000000      1.3560782
    15.3000000      1.3367540
    15.5000000      1.3090504
    15.7000000      1.2766694
    15.9000000      1.2448718
    16.1000000      1.2243628
    16.3000000      1.2073202
    16.5000000      1.1830478
    16.7000000      1.1591769
    16.9000000      1.1294416
    17.1000000      1.0954263
    17.3000000      1.0689918
    17.5000000      1.0475152
    17.7000000      1.0214840
    17.9000000      0.9936585
    18.1000000      0.9606552
    18.3000000      0.9331507
    18.5000000      0.9019653
    18.7000000      0.8757428
    18.9000000      0.8489705
    19.1000000      0.8210158
    19.3000000      0.7929688
    19.5000000      0.7564608
    19.7000000      0.7225452
    19.9000000      0.6883018
    20.1000000      0.6592563
    20.3000000      0.6288399
    20.5000000      0.6016913
    20.7000000      0.5673659
    20.9000000      0.5399641
    21.1000000      0.5160631
    21.3000000      0.4887862
    21.5000000      0.4523132
    21.7000000      0.4242911
    21.9000000      0.3928706
    22.1000000      0.3665042
    22.3000000      0.3455379
    22.5000000      0.3387382
    22.7000000      0.3259631
    22.9000000      0.3171857
    23.1000000      0.3162183
    23.3000000      0.3148845
    23.5000000      0.3112569
    23.7000000      0.3067455
    23.9000000      0.2959136
    24.1000000      0.2823203
    24.3000000      0.2756590
    24.5000000      0.2624525
    24.7000000      0.2515526
    24.9000000      0.2423880
 &EndTable
 &EndPotential
 &Potential
 Name=DT-NA
Type=NB
Min=     0.0000000
Max=    25.0000000
NPoints=125
 AtomTypes=DT,NA
 &Table
     0.1000000  33217.4921875
     0.3000000  32969.6015625
     0.5000000  32721.7089844
     0.7000000  32473.8183594
     0.9000000  32225.9257812
     1.1000000  31978.0351562
     1.3000000  31730.1425781
     1.5000000  31482.2519531
     1.7000000  31234.3593750
     1.9000000  30986.4667969
     2.1000000  30738.5761719
     2.3000000  30490.6835938
     2.5000000     28.7222342
     2.7000000     26.9292745
     2.9000000     21.5125631
     3.1000000     17.8565947
     3.3000000     15.7889451
     3.5000000     15.1430552
     3.7000000     14.5231374
     3.9000000     12.8378268
     4.1000000     10.9164674
     4.3000000      9.0741565
     4.5000000      7.4643626
     4.7000000      6.3512828
     4.9000000      5.6858473
     5.1000000      5.0169208
     5.3000000      4.0367481
     5.5000000      3.1760615
     5.7000000      2.7296086
     5.9000000      2.6506329
     6.1000000      2.7624355
     6.3000000      2.8484238
     6.5000000      2.9194967
     6.7000000      3.0159792
     6.9000000      3.0797741
     7.1000000      2.9773162
     7.3000000      2.7849760
     7.5000000      2.6657582
     7.7000000      2.7137401
     7.9000000      2.8686912
     8.1000000      2.9880693
     8.3000000      2.9960530
     8.5000000      2.9214630
     8.7000000      2.8488291
     8.9000000      2.8220584
     9.1000000      2.8329911
     9.3000000      2.8262849
     9.5000000      2.7904606
     9.7000000      2.7142383
     9.9000000      2.6240251
    10.1000000      2.5236252
    10.3000000      2.4539914
    10.5000000      2.4206147
    10.7000000      2.4072326
    10.9000000      2.4225568
    11.1000000      2.4445433
    11.3000000      2.4305476
    11.5000000      2.3552928
    11.7000000      2.2408469
    11.9000000      2.1162230
    12.1000000      2.0459486
    12.3000000      2.0423374
    12.5000000      2.0567869
    12.7000000      2.0207678
    12.9000000      1.9350849
    13.1000000      1.8256046
    13.3000000      1.7234802
    13.5000000      1.6526795
    13.7000000      1.6384896
    13.9000000      1.6714884
    14.1000000      1.7368846
    14.3000000      1.7885565
    14.5000000      1.8052483
    14.7000000      1.7794699
    14.9000000      1.7296793
    15.1000000      1.6638950
    15.3000000      1.6059147
    15.5000000      1.5528222
    15.7000000      1.5134408
    15.9000000      1.4801591
    16.1000000      1.4491510
    16.3000000      1.4007852
    16.5000000      1.3460385
    16.7000000      1.2910492
    16.9000000      1.2445783
    17.1000000      1.2097751
    17.3000000      1.1707613
    17.5000000      1.1344894
    17.7000000      1.0871070
    17.9000000      1.0404743
    18.1000000      1.0011158
    18.3000000      0.9713763
    18.5000000      0.9413765
    18.7000000      0.9132286
    18.9000000      0.8768317
    19.1000000      0.8337096
    19.3000000      0.7889206
    19.5000000      0.7513026
    19.7000000      0.7282439
    19.9000000      0.7076375
    20.1000000      0.6855677
    20.3000000      0.6650621
    20.5000000      0.6390544
    20.7000000      0.6018770
    20.9000000      0.5660358
    21.1000000      0.5248110
    21.3000000      0.4817561
    21.5000000      0.4390394
    21.7000000      0.4074340
    21.9000000      0.3843501
    22.1000000      0.3724346
    22.3000000      0.3595814
    22.5000000      0.3541753
    22.7000000      0.3520154
    22.9000000      0.3514818
    23.1000000      0.3476624
    23.3000000      0.3431804
    23.5000000      0.3346356
    23.7000000      0.3215098
    23.9000000      0.3094335
    24.1000000      0.2996827
    24.3000000      0.2932935
    24.5000000      0.2898495
    24.7000000      0.2865749
    24.9000000      0.2887298
 &EndTable
 &EndPotential
 &Potential
 Name=DT-CL
Type=NB
Min=     0.0000000
Max=    25.0000000
NPoints=125
 AtomTypes=DT,CL
 &Table
     0.1000000  33217.4921875
     0.3000000  32969.6015625
     0.5000000  32721.7089844
     0.7000000  32473.8183594
     0.9000000  32225.9257812
     1.1000000  31978.0351562
     1.3000000  31730.1425781
     1.5000000  31482.2519531
     1.7000000  31234.3593750
     1.9000000  30986.4667969
     2.1000000  30738.5761719
     2.3000000  30490.6835938
     2.5000000  30242.7929688
     2.7000000  29994.9003906
     2.9000000  29747.0097656
     3.1000000  29499.1171875
     3.3000000  29251.2246094
     3.5000000  29003.3339844
     3.7000000  28755.4414062
     3.9000000  28507.5507812
     4.1000000      6.2359297
     4.3000000      5.5690434
     4.5000000      4.0117211
     4.7000000      4.0610129
     4.9000000      4.2622871
     5.1000000      4.5119369
     5.3000000      4.3216484
     5.5000000      3.9127674
     5.7000000      3.3847988
     5.9000000      2.8433354
     6.1000000      2.1577834
     6.3000000      1.4775337
     6.5000000      0.9471036
     6.7000000      0.4464326
     6.9000000     -0.0118838
     7.1000000     -0.2770662
     7.3000000     -0.5004286
     7.5000000     -0.6908071
     7.7000000     -0.8055884
     7.9000000     -0.9679822
     8.1000000     -1.1155698
     8.3000000     -1.3066244
     8.5000000     -1.4923037
     8.7000000     -1.7010857
     8.9000000     -1.8340444
     9.1000000     -1.9317595
     9.3000000     -2.0079331
     9.5000000     -2.0604842
     9.7000000     -2.0692511
     9.9000000     -2.0685032
    10.1000000     -2.0611398
    10.3000000     -2.0898816
    10.5000000     -2.0725000
    10.7000000     -2.0705073
    10.9000000     -2.0591989
    11.1000000     -2.0406860
    11.3000000     -2.0386914
    11.5000000     -2.0314897
    11.7000000     -2.0190339
    11.9000000     -2.0036347
    12.1000000     -1.9854352
    12.3000000     -1.9527604
    12.5000000     -1.9266342
    12.7000000     -1.8998360
    12.9000000     -1.8734744
    13.1000000     -1.8336780
    13.3000000     -1.8053051
    13.5000000     -1.7792364
    13.7000000     -1.7504046
    13.9000000     -1.7278337
    14.1000000     -1.7039239
    14.3000000     -1.6729337
    14.5000000     -1.6295825
    14.7000000     -1.5874541
    14.9000000     -1.5363535
    15.1000000     -1.5028374
    15.3000000     -1.4730343
    15.5000000     -1.4402160
    15.7000000     -1.3938920
    15.9000000     -1.3544250
    16.1000000     -1.3184510
    16.3000000     -1.2849251
    16.5000000     -1.2431370
    16.7000000     -1.2062889
    16.9000000     -1.1755468
    17.1000000     -1.1369705
    17.3000000     -1.1093951
    17.5000000     -1.0739975
    17.7000000     -1.0431322
    17.9000000     -1.0093521
    18.1000000     -0.9751889
    18.3000000     -0.9444911
    18.5000000     -0.9160594
    18.7000000     -0.8889377
    18.9000000     -0.8535575
    19.1000000     -0.8240414
    19.3000000     -0.7945204
    19.5000000     -0.7638810
    19.7000000     -0.7347422
    19.9000000     -0.7106025
    20.1000000     -0.6849395
    20.3000000     -0.6528157
    20.5000000     -0.6276657
    20.7000000     -0.6011070
    20.9000000     -0.5735078
    21.1000000     -0.5504625
    21.3000000     -0.5245768
    21.5000000     -0.5066079
    21.7000000     -0.4791831
    21.9000000     -0.4587391
    22.1000000     -0.4356186
    22.3000000     -0.4131659
    22.5000000     -0.3895725
    22.7000000     -0.3733011
    22.9000000     -0.3501451
    23.1000000     -0.3366254
    23.3000000     -0.3155853
    23.5000000     -0.2990704
    23.7000000     -0.2868375
    23.9000000     -0.2707745
    24.1000000     -0.2506342
    24.3000000     -0.2362185
    24.5000000     -0.2222824
    24.7000000     -0.2040289
    24.9000000     -0.1900186
 &EndTable
 &EndPotential
 &Potential
 Name=PT-PT
Type=NB
Min=     0.0000000
Max=    25.0000000
NPoints=125
 AtomTypes=PT,PT
 &Table
     0.1000000  33217.4921875
     0.3000000  32969.6015625
     0.5000000  32721.7089844
     0.7000000  32473.8183594
     0.9000000  32225.9257812
     1.1000000  31978.0351562
     1.3000000  31730.1425781
     1.5000000  31482.2519531
     1.7000000  31234.3593750
     1.9000000  30986.4667969
     2.1000000  30738.5761719
     2.3000000  30490.6835938
     2.5000000  30242.7929688
     2.7000000  29994.9003906
     2.9000000  29747.0097656
     3.1000000  29499.1171875
     3.3000000  29251.2246094
     3.5000000  29003.3339844
     3.7000000  28755.4414062
     3.9000000  28507.5507812
     4.1000000  28259.6582031
     4.3000000     16.7193114
     4.5000000     11.4291776
     4.7000000      9.6695654
     4.9000000      9.3301125
     5.1000000     10.0757758
     5.3000000     10.5611759
     5.5000000      9.4424378
     5.7000000      8.0341859
     5.9000000      6.7350849
     6.1000000      5.7962802
     6.3000000      5.3443055
     6.5000000      5.4165751
     6.7000000      5.7432845
     6.9000000      5.8808221
     7.1000000      5.7892487
     7.3000000      5.7311102
     7.5000000      5.7337126
     7.7000000      5.7339174
     7.9000000      5.7709691
     8.1000000      5.8937153
     8.3000000      6.0725763
     8.5000000      6.1660668
     8.7000000      6.1089701
     8.9000000      6.0493378
     9.1000000      6.0373622
     9.3000000      6.0429770
     9.5000000      6.0330111
     9.7000000      5.9410657
     9.9000000      5.7859083
    10.1000000      5.5933712
    10.3000000      5.3579444
    10.5000000      5.1551021
    10.7000000      5.0042913
    10.9000000      4.8356551
    11.1000000      4.5720939
    11.3000000      4.2267975
    11.5000000      3.9513397
    11.7000000      3.7983504
    11.9000000      3.7983420
    12.1000000      3.8187001
    12.3000000      3.7955574
    12.5000000      3.7640497
    12.7000000      3.7933517
    12.9000000      3.8610130
    13.1000000      3.8795077
    13.3000000      3.8441598
    13.5000000      3.7763158
    13.7000000      3.6789246
    13.9000000      3.5507376
    14.1000000      3.3717323
    14.3000000      3.2124273
    14.5000000      3.1149891
    14.7000000      3.0899099
    14.9000000      3.1032216
    15.1000000      3.1110013
    15.3000000      3.0664422
    15.5000000      2.9697208
    15.7000000      2.8611644
    15.9000000      2.7350792
    16.1000000      2.6366673
    16.3000000      2.5673689
    16.5000000      2.5286488
    16.7000000      2.4919686
    16.9000000      2.4158967
    17.1000000      2.3061797
    17.3000000      2.1839088
    17.5000000      2.0605145
    17.7000000      1.9551215
    17.9000000      1.8428602
    18.1000000      1.7348397
    18.3000000      1.6470060
    18.5000000      1.5692563
    18.7000000      1.5099504
    18.9000000      1.4402540
    19.1000000      1.3695871
    19.3000000      1.2971345
    19.5000000      1.2345163
    19.7000000      1.1642202
    19.9000000      1.0935474
    20.1000000      1.0386552
    20.3000000      0.9947533
    20.5000000      0.9811967
    20.7000000      0.9676725
    20.9000000      0.9484340
    21.1000000      0.9110342
    21.3000000      0.8725651
    21.5000000      0.8533524
    21.7000000      0.8199686
    21.9000000      0.7610268
    22.1000000      0.6939516
    22.3000000      0.6236655
    22.5000000      0.5495056
    22.7000000      0.4770203
    22.9000000      0.3944753
    23.1000000      0.2778276
    23.3000000      0.1543766
    23.5000000      0.0226696
    23.7000000     -0.0871354
    23.9000000     -0.1849247
    24.1000000     -0.2405854
    24.3000000     -0.2516873
    24.5000000     -0.2463825
    24.7000000     -0.2222400
    24.9000000     -0.1939717
 &EndTable
 &EndPotential
 &Potential
 Name=PT-D
Type=NB
Min=     0.0000000
Max=    25.0000000
NPoints=125
 AtomTypes=PT,D
 &Table
     0.1000000  33217.4921875
     0.3000000  32969.6015625
     0.5000000  32721.7089844
     0.7000000  32473.8183594
     0.9000000  32225.9257812
     1.1000000  31978.0351562
     1.3000000  31730.1425781
     1.5000000  31482.2519531
     1.7000000  31234.3593750
     1.9000000  30986.4667969
     2.1000000  30738.5761719
     2.3000000  30490.6835938
     2.5000000  30242.7929688
     2.7000000  29994.9003906
     2.9000000  29747.0097656
     3.1000000  29499.1171875
     3.3000000  29251.2246094
     3.5000000  29003.3339844
     3.7000000  28755.4414062
     3.9000000  28507.5507812
     4.1000000  28259.6582031
     4.3000000  28011.7675781
     4.5000000  27763.8750000
     4.7000000  27515.9824219
     4.9000000  27268.0917969
     5.1000000  27020.1992188
     5.3000000  26772.3085938
     5.5000000  26524.4160156
     5.7000000  26276.5253906
     5.9000000  26028.6328125
     6.1000000     15.8395938
     6.3000000     17.4534784
     6.5000000     16.7211716
     6.7000000     17.0481292
     6.9000000     17.1194974
     7.1000000     12.0737126
     7.3000000      9.2870993
     7.5000000      6.8578977
     7.7000000      5.3099662
     7.9000000      4.1705924
     8.1000000      3.6022675
     8.3000000      3.4372527
     8.5000000      3.3793182
     8.7000000      3.2914745
     8.9000000      2.4989048
     9.1000000      0.8587691
     9.3000000     -0.7998184
     9.5000000     -1.8481876
     9.7000000     -2.1233037
     9.9000000     -1.6450362
    10.1000000     -0.5456516
    10.3000000      0.6022670
    10.5000000      1.3528913
    10.7000000      1.6918370
    10.9000000      1.7693804
    11.1000000      1.7215057
    11.3000000      1.5433706
    11.5000000      1.2296222
    11.7000000      0.9047519
    11.9000000      0.6233557
    12.1000000      0.4191105
    12.3000000      0.2278106
    12.5000000     -0.0331699
    12.7000000     -0.2223526
    12.9000000     -0.1915085
    13.1000000      0.0806025
    13.3000000      0.4569119
    13.5000000      0.7433534
    13.7000000      0.8746893
    13.9000000      0.9357732
    14.1000000      0.9288974
    14.3000000      0.8307882
    14.5000000      0.6839899
    14.7000000      0.5325375
    14.9000000      0.4484027
    15.1000000      0.4119089
    15.3000000      0.4159994
    15.5000000      0.4673820
    15.7000000      0.5933779
    15.9000000      0.7030458
    16.1000000      0.7170943
    16.3000000      0.6751086
    16.5000000      0.6082889
    16.7000000      0.5466974
    16.9000000      0.4830938
    17.1000000      0.4363703
    17.3000000      0.3973961
    17.5000000      0.3767127
    17.7000000      0.3609182
    17.9000000      0.3464100
    18.1000000      0.3067706
    18.3000000      0.2682190
    18.5000000      0.2435993
    18.7000000      0.2341674
    18.9000000      0.2368742
    19.1000000      0.2321846
    19.3000000      0.2151606
    19.5000000      0.2010848
    19.7000000      0.1955811
    19.9000000      0.1790899
    20.1000000      0.1185627
    20.3000000      0.0208528
    20.5000000     -0.0870147
    20.7000000     -0.1626767
    20.9000000     -0.1930510
    21.1000000     -0.1881072
    21.3000000     -0.1643831
    21.5000000     -0.1294188
    21.7000000     -0.0894434
    21.9000000     -0.0647624
    22.1000000     -0.0586143
    22.3000000     -0.0746681
    22.5000000     -0.0833437
    22.7000000     -0.0821503
    22.9000000     -0.0691860
    23.1000000     -0.0595621
    23.3000000     -0.0478310
    23.5000000     -0.0356887
    23.7000000     -0.0166765
    23.9000000      0.0024902
    24.1000000      0.0109282
    24.3000000      0.0097470
    24.5000000     -0.0022582
    24.7000000     -0.0202422
    24.9000000     -0.0449954
 &EndTable
 &EndPotential
 &Potential
 Name=PT-P
Type=NB
Min=     0.0000000
Max=    25.0000000
NPoints=125
 AtomTypes=PT,P
 &Table
     0.1000000  33217.4921875
     0.3000000  32969.6015625
     0.5000000  32721.7089844
     0.7000000  32473.8183594
     0.9000000  32225.9257812
     1.1000000  31978.0351562
     1.3000000  31730.1425781
     1.5000000  31482.2519531
     1.7000000  31234.3593750
     1.9000000  30986.4667969
     2.1000000  30738.5761719
     2.3000000  30490.6835938
     2.5000000  30242.7929688
     2.7000000  29994.9003906
     2.9000000  29747.0097656
     3.1000000  29499.1171875
     3.3000000  29251.2246094
     3.5000000  29003.3339844
     3.7000000  28755.4414062
     3.9000000  28507.5507812
     4.1000000  28259.6582031
     4.3000000     18.5401559
     4.5000000     16.5308240
     4.7000000     12.7494775
     4.9000000      9.0166783
     5.1000000      6.4964517
     5.3000000      4.7745758
     5.5000000      3.5854647
     5.7000000      2.6950412
     5.9000000      1.8624882
     6.1000000      1.0957410
     6.3000000      0.5189299
     6.5000000      0.1393253
     6.7000000     -0.0246916
     6.9000000      0.0501556
     7.1000000      0.2514561
     7.3000000      0.4780265
     7.5000000      0.7416551
     7.7000000      1.0590009
     7.9000000      1.2525546
     8.1000000      1.2319806
     8.3000000      1.0734090
     8.5000000      0.8943555
     8.7000000      0.7466472
     8.9000000      0.7176928
     9.1000000      0.8474258
     9.3000000      1.1232488
     9.5000000      1.4218706
     9.7000000      1.6674381
     9.9000000      1.7866248
    10.1000000      1.8142543
    10.3000000      1.7752889
    10.5000000      1.7023177
    10.7000000      1.6054718
    10.9000000      1.5512532
    11.1000000      1.5788921
    11.3000000      1.6536955
    11.5000000      1.7177411
    11.7000000      1.7560041
    11.9000000      1.7894398
    12.1000000      1.8296987
    12.3000000      1.8846660
    12.5000000      1.9242454
    12.7000000      1.9227043
    12.9000000      1.8716541
    13.1000000      1.7901684
    13.3000000      1.6997048
    13.5000000      1.6203422
    13.7000000      1.5635291
    13.9000000      1.5328380
    14.1000000      1.5075313
    14.3000000      1.4619253
    14.5000000      1.4156966
    14.7000000      1.3767681
    14.9000000      1.3578959
    15.1000000      1.3481261
    15.3000000      1.3417707
    15.5000000      1.3329295
    15.7000000      1.3399819
    15.9000000      1.3626935
    16.1000000      1.3854307
    16.3000000      1.4003742
    16.5000000      1.4047613
    16.7000000      1.3957868
    16.9000000      1.3808596
    17.1000000      1.3498751
    17.3000000      1.2947092
    17.5000000      1.2211484
    17.7000000      1.1521515
    17.9000000      1.0866259
    18.1000000      1.0257452
    18.3000000      0.9563482
    18.5000000      0.8725188
    18.7000000      0.7837518
    18.9000000      0.7026152
    19.1000000      0.6218547
    19.3000000      0.5465723
    19.5000000      0.4760236
    19.7000000      0.4123297
    19.9000000      0.3600078
    20.1000000      0.3203335
    20.3000000      0.2872113
    20.5000000      0.2601988
    20.7000000      0.2350447
    20.9000000      0.2145220
    21.1000000      0.1911662
    21.3000000      0.1580333
    21.5000000      0.1168509
    21.7000000      0.0783138
    21.9000000      0.0485398
    22.1000000      0.0299676
    22.3000000      0.0172246
    22.5000000      0.0088750
    22.7000000      0.0013449
    22.9000000     -0.0122687
    23.1000000     -0.0307137
    23.3000000     -0.0526529
    23.5000000     -0.0777763
    23.7000000     -0.1013227
    23.9000000     -0.1227561
    24.1000000     -0.1433913
    24.3000000     -0.1618606
    24.5000000     -0.1774190
    24.7000000     -0.1921740
    24.9000000     -0.2015833
 &EndTable
 &EndPotential
 &Potential
 Name=PT-NPL
Type=NB
Min=     0.0000000
Max=    25.0000000
NPoints=125
 AtomTypes=PT,NPL
 &Table
     0.1000000  33217.4921875
     0.3000000  32969.6015625
     0.5000000  32721.7089844
     0.7000000  32473.8183594
     0.9000000  32225.9257812
     1.1000000  31978.0351562
     1.3000000  31730.1425781
     1.5000000  31482.2519531
     1.7000000  31234.3593750
     1.9000000  30986.4667969
     2.1000000  30738.5761719
     2.3000000  30490.6835938
     2.5000000  30242.7929688
     2.7000000  29994.9003906
     2.9000000  29747.0097656
     3.1000000  29499.1171875
     3.3000000  29251.2246094
     3.5000000  29003.3339844
     3.7000000     11.8872501
     3.9000000      5.3054320
     4.1000000      2.7004762
     4.3000000      0.8590146
     4.5000000     -0.0222823
     4.7000000     -0.3352937
     4.9000000      0.1494575
     5.1000000      1.1049508
     5.3000000      2.2342985
     5.5000000      2.5115601
     5.7000000      2.3944792
     5.9000000      2.3642458
     6.1000000      2.2930379
     6.3000000      2.0432949
     6.5000000      1.6425680
     6.7000000      1.2464087
     6.9000000      0.9207564
     7.1000000      0.6839324
     7.3000000      0.5529347
     7.5000000      0.5578529
     7.7000000      0.7172191
     7.9000000      0.9329735
     8.1000000      1.0623446
     8.3000000      1.0351214
     8.5000000      0.8614151
     8.7000000      0.6126942
     8.9000000      0.3897892
     9.1000000      0.2769732
     9.3000000      0.2835750
     9.5000000      0.3310514
     9.7000000      0.3936521
     9.9000000      0.4378351
    10.1000000      0.4764598
    10.3000000      0.5054212
    10.5000000      0.5342931
    10.7000000      0.5732434
    10.9000000      0.6369612
    11.1000000      0.6895664
    11.3000000      0.7017402
    11.5000000      0.6516148
    11.7000000      0.5731317
    11.9000000      0.5104251
    12.1000000      0.4689064
    12.3000000      0.4275349
    12.5000000      0.3754226
    12.7000000      0.3184509
    12.9000000      0.2644664
    13.1000000      0.2245616
    13.3000000      0.1946894
    13.5000000      0.1819219
    13.7000000      0.1746385
    13.9000000      0.1667606
    14.1000000      0.1601939
    14.3000000      0.1643124
    14.5000000      0.1786490
    14.7000000      0.1904463
    14.9000000      0.1917529
    15.1000000      0.1790297
    15.3000000      0.1563562
    15.5000000      0.1385217
    15.7000000      0.1256560
    15.9000000      0.1194735
    16.1000000      0.1128668
    16.3000000      0.1048897
    16.5000000      0.0946621
    16.7000000      0.0946677
    16.9000000      0.0956850
    17.1000000      0.0917513
    17.3000000      0.0807512
    17.5000000      0.0670670
    17.7000000      0.0622802
    17.9000000      0.0737174
    18.1000000      0.0968817
    18.3000000      0.1245694
    18.5000000      0.1451809
    18.7000000      0.1565442
    18.9000000      0.1581117
    19.1000000      0.1526618
    19.3000000      0.1426363
    19.5000000      0.1331538
    19.7000000      0.1184563
    19.9000000      0.0920422
    20.1000000      0.0588631
    20.3000000      0.0210790
    20.5000000     -0.0095476
    20.7000000     -0.0378728
    20.9000000     -0.0631811
    21.1000000     -0.0808414
    21.3000000     -0.1097363
    21.5000000     -0.1548519
    21.7000000     -0.2055188
    21.9000000     -0.2608390
    22.1000000     -0.3102543
    22.3000000     -0.3508473
    22.5000000     -0.3753907
    22.7000000     -0.3851322
    22.9000000     -0.3845202
    23.1000000     -0.3802553
    23.3000000     -0.3746112
    23.5000000     -0.3689459
    23.7000000     -0.3644450
    23.9000000     -0.3580299
    24.1000000     -0.3506632
    24.3000000     -0.3483400
    24.5000000     -0.3470216
    24.7000000     -0.3434441
    24.9000000     -0.3374659
 &EndTable
 &EndPotential
 &Potential
 Name=PT-POS
Type=NB
Min=     0.0000000
Max=    25.0000000
NPoints=125
 AtomTypes=PT,POS
 &Table
     0.1000000  33217.4921875
     0.3000000  32969.6015625
     0.5000000  32721.7089844
     0.7000000  32473.8183594
     0.9000000  32225.9257812
     1.1000000  31978.0351562
     1.3000000  31730.1425781
     1.5000000  31482.2519531
     1.7000000  31234.3593750
     1.9000000  30986.4667969
     2.1000000  30738.5761719
     2.3000000  30490.6835938
     2.5000000  30242.7929688
     2.7000000  29994.9003906
     2.9000000  29747.0097656
     3.1000000  29499.1171875
     3.3000000  29251.2246094
     3.5000000     36.4742407
     3.7000000     11.0615975
     3.9000000      3.1253220
     4.1000000      0.3506397
     4.3000000     -1.5513820
     4.5000000     -2.5104933
     4.7000000     -2.9797965
     4.9000000     -2.8534324
     5.1000000     -2.2539330
     5.3000000     -1.4025168
     5.5000000     -0.9202418
     5.7000000     -1.0683191
     5.9000000     -1.2257190
     6.1000000     -1.3830580
     6.3000000     -1.6242686
     6.5000000     -1.9032624
     6.7000000     -2.1860836
     6.9000000     -2.4672110
     7.1000000     -2.6991429
     7.3000000     -2.8086361
     7.5000000     -2.7939295
     7.7000000     -2.7122986
     7.9000000     -2.6460389
     8.1000000     -2.6124425
     8.3000000     -2.6165712
     8.5000000     -2.6284270
     8.7000000     -2.7011097
     8.9000000     -2.8376161
     9.1000000     -2.9458187
     9.3000000     -2.9682981
     9.5000000     -2.9177202
     9.7000000     -2.8496511
     9.9000000     -2.7847471
    10.1000000     -2.7181078
    10.3000000     -2.6312785
    10.5000000     -2.5233677
    10.7000000     -2.4066427
    10.9000000     -2.2839531
    11.1000000     -2.1887357
    11.3000000     -2.1324769
    11.5000000     -2.1222205
    11.7000000     -2.1423917
    11.9000000     -2.1554902
    12.1000000     -2.1578667
    12.3000000     -2.1535351
    12.5000000     -2.1514211
    12.7000000     -2.1463147
    12.9000000     -2.1300137
    13.1000000     -2.1020768
    13.3000000     -2.0603819
    13.5000000     -2.0116461
    13.7000000     -1.9602901
    13.9000000     -1.9151483
    14.1000000     -1.8658114
    14.3000000     -1.8003371
    14.5000000     -1.7244425
    14.7000000     -1.6521272
    14.9000000     -1.6016569
    15.1000000     -1.5691966
    15.3000000     -1.5420543
    15.5000000     -1.4990592
    15.7000000     -1.4529005
    15.9000000     -1.4085870
    16.1000000     -1.3761913
    16.3000000     -1.3588255
    16.5000000     -1.3570521
    16.7000000     -1.3499046
    16.9000000     -1.3247157
    17.1000000     -1.2792332
    17.3000000     -1.2292218
    17.5000000     -1.1776447
    17.7000000     -1.1285424
    17.9000000     -1.0782109
    18.1000000     -1.0288321
    18.3000000     -0.9780123
    18.5000000     -0.9185583
    18.7000000     -0.8574865
    18.9000000     -0.7980719
    19.1000000     -0.7493752
    19.3000000     -0.7164805
    19.5000000     -0.7092616
    19.7000000     -0.7182286
    19.9000000     -0.7320800
    20.1000000     -0.7428383
    20.3000000     -0.7488569
    20.5000000     -0.7598339
    20.7000000     -0.7870544
    20.9000000     -0.8291597
    21.1000000     -0.8780149
    21.3000000     -0.9305296
    21.5000000     -0.9725618
    21.7000000     -0.9909208
    21.9000000     -0.9937116
    22.1000000     -0.9940852
    22.3000000     -0.9921189
    22.5000000     -0.9827175
    22.7000000     -0.9577313
    22.9000000     -0.9233050
    23.1000000     -0.8855439
    23.3000000     -0.8424687
    23.5000000     -0.7994294
    23.7000000     -0.7602763
    23.9000000     -0.7231306
    24.1000000     -0.6870880
    24.3000000     -0.6532465
    24.5000000     -0.6197363
    24.7000000     -0.5852191
    24.9000000     -0.5465307
 &EndTable
 &EndPotential
 &Potential
 Name=PT-POL
Type=NB
Min=     0.0000000
Max=    25.0000000
NPoints=125
 AtomTypes=PT,POL
 &Table
     0.1000000  33217.4921875
     0.3000000  32969.6015625
     0.5000000  32721.7089844
     0.7000000  32473.8183594
     0.9000000  32225.9257812
     1.1000000  31978.0351562
     1.3000000  31730.1425781
     1.5000000  31482.2519531
     1.7000000  31234.3593750
     1.9000000  30986.4667969
     2.1000000  30738.5761719
     2.3000000  30490.6835938
     2.5000000  30242.7929688
     2.7000000  29994.9003906
     2.9000000  29747.0097656
     3.1000000  29499.1171875
     3.3000000  29251.2246094
     3.5000000  29003.3339844
     3.7000000     13.8857571
     3.9000000      5.9063679
     4.1000000      1.6881846
     4.3000000     -0.1184886
     4.5000000     -1.0083553
     4.7000000     -1.4323355
     4.9000000     -1.7840312
     5.1000000     -1.4563871
     5.3000000     -0.4507947
     5.5000000      0.7839259
     5.7000000      0.8397284
     5.9000000      0.7035117
     6.1000000      0.7944206
     6.3000000      1.1139276
     6.5000000      1.3462937
     6.7000000      1.0840572
     6.9000000      0.6183487
     7.1000000      0.2828011
     7.3000000      0.0774543
     7.5000000     -0.0228930
     7.7000000     -0.0370214
     7.9000000      0.0168260
     8.1000000      0.0298977
     8.3000000     -0.0834223
     8.5000000     -0.2587816
     8.7000000     -0.3626631
     8.9000000     -0.3654496
     9.1000000     -0.3182338
     9.3000000     -0.2667522
     9.5000000     -0.1935580
     9.7000000     -0.0975446
     9.9000000      0.0073652
    10.1000000      0.0917802
    10.3000000      0.1405102
    10.5000000      0.1670913
    10.7000000      0.1934055
    10.9000000      0.2272203
    11.1000000      0.2318642
    11.3000000      0.1993977
    11.5000000      0.1406273
    11.7000000      0.0966494
    11.9000000      0.0739265
    12.1000000      0.0566630
    12.3000000      0.0377175
    12.5000000      0.0272196
    12.7000000      0.0160116
    12.9000000     -0.0062646
    13.1000000     -0.0443050
    13.3000000     -0.0798329
    13.5000000     -0.0989065
    13.7000000     -0.1112070
    13.9000000     -0.1282490
    14.1000000     -0.1247134
    14.3000000     -0.1111899
    14.5000000     -0.0790073
    14.7000000     -0.0516601
    14.9000000     -0.0359251
    15.1000000     -0.0452989
    15.3000000     -0.0614090
    15.5000000     -0.0810738
    15.7000000     -0.0838027
    15.9000000     -0.0739829
    16.1000000     -0.0658439
    16.3000000     -0.0694395
    16.5000000     -0.0871849
    16.7000000     -0.1097044
    16.9000000     -0.1166017
    17.1000000     -0.1045403
    17.3000000     -0.0731737
    17.5000000     -0.0357842
    17.7000000     -0.0063055
    17.9000000      0.0092968
    18.1000000      0.0097895
    18.3000000     -0.0042973
    18.5000000     -0.0255870
    18.7000000     -0.0404669
    18.9000000     -0.0455509
    19.1000000     -0.0491780
    19.3000000     -0.0461412
    19.5000000     -0.0417531
    19.7000000     -0.0238834
    19.9000000     -0.0073719
    20.1000000      0.0091775
    20.3000000      0.0201875
    20.5000000      0.0219408
    20.7000000      0.0042610
    20.9000000     -0.0158014
    21.1000000     -0.0473843
    21.3000000     -0.0962523
    21.5000000     -0.1648130
    21.7000000     -0.2285323
    21.9000000     -0.2789180
    22.1000000     -0.3154470
    22.3000000     -0.3426664
    22.5000000     -0.3598814
    22.7000000     -0.3637185
    22.9000000     -0.3615818
    23.1000000     -0.3476933
    23.3000000     -0.3325520
    23.5000000     -0.3171899
    23.7000000     -0.3132982
    23.9000000     -0.3121245
    24.1000000     -0.3140585
    24.3000000     -0.3127251
    24.5000000     -0.3098208
    24.7000000     -0.3041231
    24.9000000     -0.3061516
 &EndTable
 &EndPotential
 &Potential
 Name=PT-GLY
Type=NB
Min=     0.0000000
Max=    25.0000000
NPoints=125
 AtomTypes=PT,GLY
 &Table
     0.1000000  33217.4921875
     0.3000000  32969.6015625
     0.5000000  32721.7089844
     0.7000000  32473.8183594
     0.9000000  32225.9257812
     1.1000000  31978.0351562
     1.3000000  31730.1425781
     1.5000000  31482.2519531
     1.7000000  31234.3593750
     1.9000000  30986.4667969
     2.1000000  30738.5761719
     2.3000000  30490.6835938
     2.5000000  30242.7929688
     2.7000000  29994.9003906
     2.9000000  29747.0097656
     3.1000000  29499.1171875
     3.3000000  29251.2246094
     3.5000000     13.3272017
     3.7000000      3.1283679
     3.9000000     -0.7940952
     4.1000000     -2.3324311
     4.3000000     -2.7577839
     4.5000000     -2.4802564
     4.7000000     -2.1297653
     4.9000000     -1.6709721
     5.1000000     -0.9147104
     5.3000000      0.0555589
     5.5000000      0.8121289
     5.7000000      1.1095292
     5.9000000      1.1279702
     6.1000000      0.9490836
     6.3000000      0.7287613
     6.5000000      0.4333156
     6.7000000      0.0778565
     6.9000000     -0.2306770
     7.1000000     -0.3926565
     7.3000000     -0.4385327
     7.5000000     -0.5055317
     7.7000000     -0.5833500
     7.9000000     -0.6108017
     8.1000000     -0.5996896
     8.3000000     -0.6409768
     8.5000000     -0.7344371
     8.7000000     -0.8502302
     8.9000000     -0.9293277
     9.1000000     -0.9432358
     9.3000000     -0.9029964
     9.5000000     -0.8228996
     9.7000000     -0.7418874
     9.9000000     -0.6889279
    10.1000000     -0.6695140
    10.3000000     -0.6398616
    10.5000000     -0.5664243
    10.7000000     -0.4588759
    10.9000000     -0.3651699
    11.1000000     -0.3113411
    11.3000000     -0.2816331
    11.5000000     -0.2829444
    11.7000000     -0.3135336
    11.9000000     -0.3553037
    12.1000000     -0.3910467
    12.3000000     -0.3919936
    12.5000000     -0.3777440
    12.7000000     -0.3652502
    12.9000000     -0.3699707
    13.1000000     -0.3860247
    13.3000000     -0.3821243
    13.5000000     -0.3531076
    13.7000000     -0.3070071
    13.9000000     -0.2638199
    14.1000000     -0.2311092
    14.3000000     -0.2154202
    14.5000000     -0.2273979
    14.7000000     -0.2406748
    14.9000000     -0.2629047
    15.1000000     -0.2868429
    15.3000000     -0.3037346
    15.5000000     -0.3268294
    15.7000000     -0.3572751
    15.9000000     -0.3944805
    16.1000000     -0.4182861
    16.3000000     -0.4268787
    16.5000000     -0.4217674
    16.7000000     -0.4131489
    16.9000000     -0.4087976
    17.1000000     -0.4004030
    17.3000000     -0.3793254
    17.5000000     -0.3355100
    17.7000000     -0.2778985
    17.9000000     -0.2173061
    18.1000000     -0.1685944
    18.3000000     -0.1402772
    18.5000000     -0.1268846
    18.7000000     -0.1315743
    18.9000000     -0.1490426
    19.1000000     -0.1658727
    19.3000000     -0.1706365
    19.5000000     -0.1559318
    19.7000000     -0.1360890
    19.9000000     -0.1202249
    20.1000000     -0.1165438
    20.3000000     -0.1325501
    20.5000000     -0.1549780
    20.7000000     -0.1835224
    20.9000000     -0.2022780
    21.1000000     -0.2191248
    21.3000000     -0.2474370
    21.5000000     -0.3013479
    21.7000000     -0.3603637
    21.9000000     -0.4160948
    22.1000000     -0.4572654
    22.3000000     -0.4812901
    22.5000000     -0.4818417
    22.7000000     -0.4673697
    22.9000000     -0.4437605
    23.1000000     -0.4105922
    23.3000000     -0.3774819
    23.5000000     -0.3458308
    23.7000000     -0.3233589
    23.9000000     -0.3089157
    24.1000000     -0.3057837
    24.3000000     -0.2993861
    24.5000000     -0.3006766
    24.7000000     -0.3070017
    24.9000000     -0.3126440
 &EndTable
 &EndPotential
 &Potential
 Name=PT-NEG
Type=NB
Min=     0.0000000
Max=    25.0000000
NPoints=125
 AtomTypes=PT,NEG
 &Table
     0.1000000  33217.4921875
     0.3000000  32969.6015625
     0.5000000  32721.7089844
     0.7000000  32473.8183594
     0.9000000  32225.9257812
     1.1000000  31978.0351562
     1.3000000  31730.1425781
     1.5000000  31482.2519531
     1.7000000  31234.3593750
     1.9000000  30986.4667969
     2.1000000  30738.5761719
     2.3000000  30490.6835938
     2.5000000  30242.7929688
     2.7000000  29994.9003906
     2.9000000  29747.0097656
     3.1000000  29499.1171875
     3.3000000  29251.2246094
     3.5000000  29003.3339844
     3.7000000     13.9702658
     3.9000000      9.1996480
     4.1000000      6.4156466
     4.3000000      2.7980063
     4.5000000      0.9779890
     4.7000000      0.0427142
     4.9000000     -0.1855185
     5.1000000      0.1015758
     5.3000000      0.9359327
     5.5000000      2.0521993
     5.7000000      2.7114503
     5.9000000      2.4122877
     6.1000000      1.9636137
     6.3000000      1.8447363
     6.5000000      1.7948993
     6.7000000      1.4510331
     6.9000000      0.8866121
     7.1000000      0.3792582
     7.3000000      0.1452056
     7.5000000      0.2859053
     7.7000000      0.7149803
     7.9000000      1.1656992
     8.1000000      1.4235996
     8.3000000      1.4763094
     8.5000000      1.3204089
     8.7000000      1.0380331
     8.9000000      0.8281193
     9.1000000      0.8008798
     9.3000000      0.8959415
     9.5000000      1.0230614
     9.7000000      1.1724020
     9.9000000      1.3407139
    10.1000000      1.4923290
    10.3000000      1.6167054
    10.5000000      1.7293012
    10.7000000      1.7668083
    10.9000000      1.7467486
    11.1000000      1.6229601
    11.3000000      1.4323513
    11.5000000      1.2562204
    11.7000000      1.1400335
    11.9000000      1.0811116
    12.1000000      1.0448882
    12.3000000      1.0498428
    12.5000000      1.0838698
    12.7000000      1.0971570
    12.9000000      1.0677511
    13.1000000      1.0074136
    13.3000000      0.9548421
    13.5000000      0.9077302
    13.7000000      0.8403488
    13.9000000      0.7237004
    14.1000000      0.5848404
    14.3000000      0.4553827
    14.5000000      0.3530980
    14.7000000      0.2882054
    14.9000000      0.2878046
    15.1000000      0.3442345
    15.3000000      0.4455159
    15.5000000      0.5447410
    15.7000000      0.6176249
    15.9000000      0.6708609
    16.1000000      0.7013465
    16.3000000      0.7125187
    16.5000000      0.7075436
    16.7000000      0.6808846
    16.9000000      0.6475753
    17.1000000      0.6082147
    17.3000000      0.5727602
    17.5000000      0.5454541
    17.7000000      0.5145645
    17.9000000      0.4979341
    18.1000000      0.4891859
    18.3000000      0.4812400
    18.5000000      0.4831305
    18.7000000      0.4892907
    18.9000000      0.4982243
    19.1000000      0.4926984
    19.3000000      0.4709485
    19.5000000      0.4440795
    19.7000000      0.4167187
    19.9000000      0.3914927
    20.1000000      0.3753404
    20.3000000      0.3436271
    20.5000000      0.3182859
    20.7000000      0.3023982
    20.9000000      0.2885163
    21.1000000      0.2842972
    21.3000000      0.2747160
    21.5000000      0.2476647
    21.7000000      0.2032664
    21.9000000      0.1453700
    22.1000000      0.0596542
    22.3000000     -0.0373642
    22.5000000     -0.1242316
    22.7000000     -0.1930003
    22.9000000     -0.2351093
    23.1000000     -0.2382380
    23.3000000     -0.2155322
    23.5000000     -0.1709068
    23.7000000     -0.1254093
    23.9000000     -0.0833801
    24.1000000     -0.0630182
    24.3000000     -0.0602298
    24.5000000     -0.0754807
    24.7000000     -0.1054747
    24.9000000     -0.1296311
 &EndTable
 &EndPotential
 &Potential
 Name=PT-K
Type=NB
Min=     0.0000000
Max=    25.0000000
NPoints=125
 AtomTypes=PT,K
 &Table
     0.1000000  33217.4921875
     0.3000000  32969.6015625
     0.5000000  32721.7089844
     0.7000000  32473.8183594
     0.9000000  32225.9257812
     1.1000000  31978.0351562
     1.3000000  31730.1425781
     1.5000000  31482.2519531
     1.7000000  31234.3593750
     1.9000000  30986.4667969
     2.1000000  30738.5761719
     2.3000000  30490.6835938
     2.5000000  30242.7929688
     2.7000000  29994.9003906
     2.9000000  29747.0097656
     3.1000000     17.5538474
     3.3000000      8.1058812
     3.5000000      5.1367974
     3.7000000      2.9427407
     3.9000000      2.2666081
     4.1000000      2.7922952
     4.3000000      5.2586236
     4.5000000      7.5571806
     4.7000000      6.1970299
     4.9000000      4.7734128
     5.1000000      3.3146484
     5.3000000      2.0348705
     5.5000000      0.9785521
     5.7000000      0.1977836
     5.9000000     -0.4037646
     6.1000000     -0.7923410
     6.3000000     -0.9155712
     6.5000000     -0.7571565
     6.7000000     -0.4973048
     6.9000000     -0.2872518
     7.1000000     -0.2289945
     7.3000000     -0.3598596
     7.5000000     -0.6243639
     7.7000000     -0.9129072
     7.9000000     -1.1292839
     8.1000000     -1.2526226
     8.3000000     -1.2981294
     8.5000000     -1.2899145
     8.7000000     -1.2412528
     8.9000000     -1.1845345
     9.1000000     -1.1136539
     9.3000000     -1.0444518
     9.5000000     -0.9826497
     9.7000000     -0.9654734
     9.9000000     -0.9956711
    10.1000000     -1.0327485
    10.3000000     -1.0156827
    10.5000000     -0.9781894
    10.7000000     -0.9480231
    10.9000000     -0.9310177
    11.1000000     -0.9365277
    11.3000000     -0.9422180
    11.5000000     -0.9436220
    11.7000000     -0.9358476
    11.9000000     -0.9085199
    12.1000000     -0.8713516
    12.3000000     -0.8446648
    12.5000000     -0.8242598
    12.7000000     -0.8088237
    12.9000000     -0.8021437
    13.1000000     -0.8108033
    13.3000000     -0.8173963
    13.5000000     -0.7976952
    13.7000000     -0.7472459
    13.9000000     -0.6721842
    14.1000000     -0.6073137
    14.3000000     -0.5604884
    14.5000000     -0.5387567
    14.7000000     -0.5204218
    14.9000000     -0.5053595
    15.1000000     -0.5047663
    15.3000000     -0.5063376
    15.5000000     -0.5144049
    15.7000000     -0.5244856
    15.9000000     -0.5293881
    16.1000000     -0.5342316
    16.3000000     -0.5282578
    16.5000000     -0.5121729
    16.7000000     -0.4886713
    16.9000000     -0.4659147
    17.1000000     -0.4476238
    17.3000000     -0.4376416
    17.5000000     -0.4307575
    17.7000000     -0.4267997
    17.9000000     -0.4239273
    18.1000000     -0.4225483
    18.3000000     -0.4188325
    18.5000000     -0.4149708
    18.7000000     -0.4136879
    18.9000000     -0.4076474
    19.1000000     -0.4025799
    19.3000000     -0.3969588
    19.5000000     -0.3908929
    19.7000000     -0.3873170
    19.9000000     -0.3838561
    20.1000000     -0.3823811
    20.3000000     -0.3786026
    20.5000000     -0.3760949
    20.7000000     -0.3726159
    20.9000000     -0.3601430
    21.1000000     -0.3434087
    21.3000000     -0.3271996
    21.5000000     -0.3055197
    21.7000000     -0.2886178
    21.9000000     -0.2697455
    22.1000000     -0.2539909
    22.3000000     -0.2414336
    22.5000000     -0.2310542
    22.7000000     -0.2215166
    22.9000000     -0.2100824
    23.1000000     -0.2006719
    23.3000000     -0.1854111
    23.5000000     -0.1711068
    23.7000000     -0.1525118
    23.9000000     -0.1402056
    24.1000000     -0.1216298
    24.3000000     -0.1063378
    24.5000000     -0.0949515
    24.7000000     -0.0820433
    24.9000000     -0.0720011
 &EndTable
 &EndPotential
 &Potential
 Name=PT-NA
Type=NB
Min=     0.0000000
Max=    25.0000000
NPoints=125
 AtomTypes=PT,NA
 &Table
     0.1000000  33217.4921875
     0.3000000  32969.6015625
     0.5000000  32721.7089844
     0.7000000  32473.8183594
     0.9000000  32225.9257812
     1.1000000  31978.0351562
     1.3000000  31730.1425781
     1.5000000  31482.2519531
     1.7000000  31234.3593750
     1.9000000  30986.4667969
     2.1000000  30738.5761719
     2.3000000  30490.6835938
     2.5000000  30242.7929688
     2.7000000  29994.9003906
     2.9000000     17.2268300
     3.1000000      8.1738425
     3.3000000      2.2784926
     3.5000000      0.6574960
     3.7000000      0.7740933
     3.9000000      3.2136257
     4.1000000     37.5011569
     4.3000000      9.2347939
     4.5000000      6.3928731
     4.7000000      3.8861682
     4.9000000      2.1168196
     5.1000000      0.9963291
     5.3000000      0.2911022
     5.5000000     -0.3251628
     5.7000000     -0.9266909
     5.9000000     -1.2230745
     6.1000000     -1.0364153
     6.3000000     -0.5357297
     6.5000000     -0.1756285
     6.7000000     -0.2533455
     6.9000000     -0.5744896
     7.1000000     -0.9727177
     7.3000000     -1.3674801
     7.5000000     -1.7005275
     7.7000000     -1.9188668
     7.9000000     -2.0079175
     8.1000000     -1.9911971
     8.3000000     -1.9427303
     8.5000000     -1.8804216
     8.7000000     -1.7771825
     8.9000000     -1.6169540
     9.1000000     -1.4447323
     9.3000000     -1.3078702
     9.5000000     -1.1991926
     9.7000000     -1.1131379
     9.9000000     -1.0571875
    10.1000000     -1.0383710
    10.3000000     -1.0512384
    10.5000000     -1.0712983
    10.7000000     -1.0882971
    10.9000000     -1.0743244
    11.1000000     -1.0311320
    11.3000000     -0.9683473
    11.5000000     -0.9048891
    11.7000000     -0.8456400
    11.9000000     -0.8033603
    12.1000000     -0.7765791
    12.3000000     -0.7581105
    12.5000000     -0.7449410
    12.7000000     -0.7341378
    12.9000000     -0.7283306
    13.1000000     -0.7257504
    13.3000000     -0.7107640
    13.5000000     -0.6852195
    13.7000000     -0.6461642
    13.9000000     -0.6038895
    14.1000000     -0.5634802
    14.3000000     -0.5326259
    14.5000000     -0.5247959
    14.7000000     -0.5264863
    14.9000000     -0.5300115
    15.1000000     -0.5261098
    15.3000000     -0.5208539
    15.5000000     -0.5092560
    15.7000000     -0.5023122
    15.9000000     -0.5015059
    16.1000000     -0.4973459
    16.3000000     -0.4894911
    16.5000000     -0.4775495
    16.7000000     -0.4748612
    16.9000000     -0.4742455
    17.1000000     -0.4805121
    17.3000000     -0.4920191
    17.5000000     -0.5031345
    17.7000000     -0.5179090
    17.9000000     -0.5241686
    18.1000000     -0.5263588
    18.3000000     -0.5263151
    18.5000000     -0.5257170
    18.7000000     -0.5221819
    18.9000000     -0.5240361
    19.1000000     -0.5287116
    19.3000000     -0.5320175
    19.5000000     -0.5364185
    19.7000000     -0.5391678
    19.9000000     -0.5410432
    20.1000000     -0.5395713
    20.3000000     -0.5369611
    20.5000000     -0.5332194
    20.7000000     -0.5234390
    20.9000000     -0.5033591
    21.1000000     -0.4800442
    21.3000000     -0.4538681
    21.5000000     -0.4258846
    21.7000000     -0.3987187
    21.9000000     -0.3763689
    22.1000000     -0.3565594
    22.3000000     -0.3351799
    22.5000000     -0.3138567
    22.7000000     -0.2919646
    22.9000000     -0.2709913
    23.1000000     -0.2503179
    23.3000000     -0.2288594
    23.5000000     -0.2044517
    23.7000000     -0.1783620
    23.9000000     -0.1562798
    24.1000000     -0.1351831
    24.3000000     -0.1172316
    24.5000000     -0.1019912
    24.7000000     -0.0917291
    24.9000000     -0.0823029
 &EndTable
 &EndPotential
 &Potential
 Name=PT-CL
Type=NB
Min=     0.0000000
Max=    25.0000000
NPoints=125
 AtomTypes=PT,CL
 &Table
     0.1000000  33217.4921875
     0.3000000  32969.6015625
     0.5000000  32721.7089844
     0.7000000  32473.8183594
     0.9000000  32225.9257812
     1.1000000  31978.0351562
     1.3000000  31730.1425781
     1.5000000  31482.2519531
     1.7000000  31234.3593750
     1.9000000  30986.4667969
     2.1000000  30738.5761719
     2.3000000  30490.6835938
     2.5000000  30242.7929688
     2.7000000  29994.9003906
     2.9000000  29747.0097656
     3.1000000  29499.1171875
     3.3000000  29251.2246094
     3.5000000  29003.3339844
     3.7000000  28755.4414062
     3.9000000  28507.5507812
     4.1000000     10.1303685
     4.3000000      8.1143913
     4.5000000      4.8803908
     4.7000000      2.7814079
     4.9000000      1.3294867
     5.1000000      0.4473868
     5.3000000     -0.1392068
     5.5000000     -0.5811813
     5.7000000     -0.7676971
     5.9000000     -0.5322723
     6.1000000      0.0129589
     6.3000000      0.6448133
     6.5000000      1.1165985
     6.7000000      1.3693069
     6.9000000      1.3570838
     7.1000000      1.1187150
     7.3000000      0.7949140
     7.5000000      0.4728475
     7.7000000      0.2211539
     7.9000000      0.0984862
     8.1000000      0.0975915
     8.3000000      0.1990884
     8.5000000      0.3815237
     8.7000000      0.5776333
     8.9000000      0.7195855
     9.1000000      0.7785319
     9.3000000      0.7667154
     9.5000000      0.6963129
     9.7000000      0.6217751
     9.9000000      0.5585783
    10.1000000      0.5125265
    10.3000000      0.5073474
    10.5000000      0.5209153
    10.7000000      0.5556196
    10.9000000      0.5959004
    11.1000000      0.6423320
    11.3000000      0.6710722
    11.5000000      0.6900390
    11.7000000      0.6949611
    11.9000000      0.6841011
    12.1000000      0.6677433
    12.3000000      0.6589871
    12.5000000      0.6494095
    12.7000000      0.6441603
    12.9000000      0.6412836
    13.1000000      0.6304545
    13.3000000      0.6219727
    13.5000000      0.6075780
    13.7000000      0.5996169
    13.9000000      0.5895496
    14.1000000      0.5709383
    14.3000000      0.5566687
    14.5000000      0.5428501
    14.7000000      0.5333797
    14.9000000      0.5247948
    15.1000000      0.5241287
    15.3000000      0.5148300
    15.5000000      0.5052714
    15.7000000      0.4969942
    15.9000000      0.4851571
    16.1000000      0.4677846
    16.3000000      0.4560731
    16.5000000      0.4405259
    16.7000000      0.4258779
    16.9000000      0.4118605
    17.1000000      0.3990166
    17.3000000      0.3869575
    17.5000000      0.3762042
    17.7000000      0.3649790
    17.9000000      0.3545563
    18.1000000      0.3400707
    18.3000000      0.3349552
    18.5000000      0.3159485
    18.7000000      0.3061325
    18.9000000      0.2960226
    19.1000000      0.2850821
    19.3000000      0.2690169
    19.5000000      0.2637219
    19.7000000      0.2553944
    19.9000000      0.2490028
    20.1000000      0.2418358
    20.3000000      0.2344883
    20.5000000      0.2246634
    20.7000000      0.2207368
    20.9000000      0.2113299
    21.1000000      0.2077949
    21.3000000      0.1994586
    21.5000000      0.1917463
    21.7000000      0.1829973
    21.9000000      0.1806681
    22.1000000      0.1787647
    22.3000000      0.1705042
    22.5000000      0.1645004
    22.7000000      0.1590747
    22.9000000      0.1579317
    23.1000000      0.1490388
    23.3000000      0.1448569
    23.5000000      0.1422147
    23.7000000      0.1431972
    23.9000000      0.1409337
    24.1000000      0.1374065
    24.3000000      0.1348479
    24.5000000      0.1319802
    24.7000000      0.1276771
    24.9000000      0.1251295
 &EndTable
 &EndPotential
 &Potential
 Name=D-D
Type=NB
Min=     0.0000000
Max=    25.0000000
NPoints=125
 AtomTypes=D,D
 &Table
     0.1000000  33217.4921875
     0.3000000  32969.6015625
     0.5000000  32721.7089844
     0.7000000  32473.8183594
     0.9000000  32225.9257812
     1.1000000  31978.0351562
     1.3000000  31730.1425781
     1.5000000  31482.2519531
     1.7000000  31234.3593750
     1.9000000  30986.4667969
     2.1000000  30738.5761719
     2.3000000  30490.6835938
     2.5000000  30242.7929688
     2.7000000  29994.9003906
     2.9000000  29747.0097656
     3.1000000  29499.1171875
     3.3000000  29251.2246094
     3.5000000  29003.3339844
     3.7000000  28755.4414062
     3.9000000  28507.5507812
     4.1000000  28259.6582031
     4.3000000  28011.7675781
     4.5000000  27763.8750000
     4.7000000  27515.9824219
     4.9000000  27268.0917969
     5.1000000  27020.1992188
     5.3000000  26772.3085938
     5.5000000  26524.4160156
     5.7000000  26276.5253906
     5.9000000  26028.6328125
     6.1000000  25780.7402344
     6.3000000  25532.8496094
     6.5000000  25284.9570312
     6.7000000  25037.0664062
     6.9000000  24789.1738281
     7.1000000  24541.2832031
     7.3000000  24293.3906250
     7.5000000  24045.4980469
     7.7000000  23797.6074219
     7.9000000  23549.7148438
     8.1000000  23301.8242188
     8.3000000  23053.9316406
     8.5000000  22806.0410156
     8.7000000  22558.1484375
     8.9000000  22310.2558594
     9.1000000  22062.3652344
     9.3000000  21814.4726562
     9.5000000  21566.5820312
     9.7000000  21318.6894531
     9.9000000  21070.7988281
    10.1000000  20822.9062500
    10.3000000  20575.0136719
    10.5000000  20327.1230469
    10.7000000  20079.2304688
    10.9000000  19831.3398438
    11.1000000  19583.4472656
    11.3000000  19335.5566406
    11.5000000  19087.6640625
    11.7000000  18839.7714844
    11.9000000  18591.8808594
    12.1000000  18343.9882812
    12.3000000  18096.0976562
    12.5000000  17848.2050781
    12.7000000  17600.3144531
    12.9000000  17352.4218750
    13.1000000  17104.5292969
    13.3000000  16856.6386719
    13.5000000  16608.7460938
    13.7000000  16360.8544922
    13.9000000  16112.9628906
    14.1000000  15865.0712891
    14.3000000  15617.1796875
    14.5000000  15369.2880859
    14.7000000     16.5194948
    14.9000000     10.3823181
    15.1000000      8.1928063
    15.3000000      7.7199914
    15.5000000      8.7768879
    15.7000000      9.5506298
    15.9000000      8.8580639
    16.1000000      7.0205395
    16.3000000      5.4525363
    16.5000000      4.6058712
    16.7000000      4.4810632
    16.9000000      4.6249248
    17.1000000      4.3801771
    17.3000000      3.8276356
    17.5000000      3.3734761
    17.7000000      3.0641554
    17.9000000      2.7236423
    18.1000000      2.2127102
    18.3000000      1.6099401
    18.5000000      1.1640332
    18.7000000      1.0164182
    18.9000000      1.0888122
    19.1000000      1.0704276
    19.3000000      0.9070056
    19.5000000      0.7205849
    19.7000000      0.5956008
    19.9000000      0.5364510
    20.1000000      0.5039843
    20.3000000      0.4635991
    20.5000000      0.4298053
    20.7000000      0.3963688
    20.9000000      0.3822276
    21.1000000      0.3588778
    21.3000000      0.3153174
    21.5000000      0.2538160
    21.7000000      0.1754412
    21.9000000      0.1156441
    22.1000000      0.0889921
    22.3000000      0.1028411
    22.5000000      0.1333889
    22.7000000      0.1720792
    22.9000000      0.2114014
    23.1000000      0.2415386
    23.3000000      0.2440532
    23.5000000      0.2285391
    23.7000000      0.2017528
    23.9000000      0.1611357
    24.1000000      0.1388322
    24.3000000      0.1338583
    24.5000000      0.1454081
    24.7000000      0.1440235
    24.9000000      0.1093259
 &EndTable
 &EndPotential
 &Potential
 Name=D-P
Type=NB
Min=     0.0000000
Max=    25.0000000
NPoints=125
 AtomTypes=D,P
 &Table
     0.1000000  33217.4921875
     0.3000000  32969.6015625
     0.5000000  32721.7089844
     0.7000000  32473.8183594
     0.9000000  32225.9257812
     1.1000000  31978.0351562
     1.3000000  31730.1425781
     1.5000000  31482.2519531
     1.7000000  31234.3593750
     1.9000000  30986.4667969
     2.1000000  30738.5761719
     2.3000000  30490.6835938
     2.5000000  30242.7929688
     2.7000000  29994.9003906
     2.9000000  29747.0097656
     3.1000000  29499.1171875
     3.3000000  29251.2246094
     3.5000000  29003.3339844
     3.7000000  28755.4414062
     3.9000000  28507.5507812
     4.1000000  28259.6582031
     4.3000000  28011.7675781
     4.5000000  27763.8750000
     4.7000000  27515.9824219
     4.9000000  27268.0917969
     5.1000000  27020.1992188
     5.3000000  26772.3085938
     5.5000000  26524.4160156
     5.7000000  26276.5253906
     5.9000000  26028.6328125
     6.1000000  25780.7402344
     6.3000000  25532.8496094
     6.5000000  25284.9570312
     6.7000000  25037.0664062
     6.9000000  24789.1738281
     7.1000000      4.4582537
     7.3000000      3.4582222
     7.5000000     -0.6372462
     7.7000000     -2.8805667
     7.9000000     -4.8137874
     8.1000000     -5.7080215
     8.3000000     -5.5807009
     8.5000000     -4.6426901
     8.7000000     -3.3666063
     8.9000000     -3.2075002
     9.1000000     -3.6005276
     9.3000000     -3.7434288
     9.5000000     -3.4345558
     9.7000000     -2.7728849
     9.9000000     -1.9641686
    10.1000000     -1.2076468
    10.3000000     -0.5783195
    10.5000000      0.0177780
    10.7000000      0.5380795
    10.9000000      0.7373882
    11.1000000      0.6319026
    11.3000000      0.4426423
    11.5000000      0.4507885
    11.7000000      0.7527555
    11.9000000      1.2580827
    12.1000000      1.7569044
    12.3000000      2.0497109
    12.5000000      2.0226206
    12.7000000      1.8048523
    12.9000000      1.6294111
    13.1000000      1.5640329
    13.3000000      1.5796922
    13.5000000      1.6117388
    13.7000000      1.6252412
    13.9000000      1.6242974
    14.1000000      1.6178266
    14.3000000      1.6077593
    14.5000000      1.5980070
    14.7000000      1.5590411
    14.9000000      1.4794981
    15.1000000      1.3744180
    15.3000000      1.2906042
    15.5000000      1.2510101
    15.7000000      1.2517070
    15.9000000      1.2661529
    16.1000000      1.2765363
    16.3000000      1.2738831
    16.5000000      1.2618623
    16.7000000      1.2375601
    16.9000000      1.1925041
    17.1000000      1.1265403
    17.3000000      1.0596595
    17.5000000      1.0089492
    17.7000000      0.9753630
    17.9000000      0.9452509
    18.1000000      0.9143518
    18.3000000      0.8844311
    18.5000000      0.8506285
    18.7000000      0.8089827
    18.9000000      0.7674678
    19.1000000      0.7336098
    19.3000000      0.7023858
    19.5000000      0.6738393
    19.7000000      0.6533913
    19.9000000      0.6373296
    20.1000000      0.6162959
    20.3000000      0.5923299
    20.5000000      0.5670349
    20.7000000      0.5487014
    20.9000000      0.5267815
    21.1000000      0.4976951
    21.3000000      0.4572211
    21.5000000      0.4118309
    21.7000000      0.3756723
    21.9000000      0.3463461
    22.1000000      0.3272321
    22.3000000      0.3129853
    22.5000000      0.3010977
    22.7000000      0.2873348
    22.9000000      0.2677659
    23.1000000      0.2412640
    23.3000000      0.2144830
    23.5000000      0.1863739
    23.7000000      0.1577259
    23.9000000      0.1300670
    24.1000000      0.0985269
    24.3000000      0.0692780
    24.5000000      0.0453022
    24.7000000      0.0314304
    24.9000000      0.0264718
 &EndTable
 &EndPotential
 &Potential
 Name=D-NPL
Type=NB
Min=     0.0000000
Max=    25.0000000
NPoints=125
 AtomTypes=D,NPL
 &Table
     0.1000000  33217.4921875
     0.3000000  32969.6015625
     0.5000000  32721.7089844
     0.7000000  32473.8183594
     0.9000000  32225.9257812
     1.1000000  31978.0351562
     1.3000000  31730.1425781
     1.5000000  31482.2519531
     1.7000000  31234.3593750
     1.9000000  30986.4667969
     2.1000000  30738.5761719
     2.3000000  30490.6835938
     2.5000000  30242.7929688
     2.7000000  29994.9003906
     2.9000000  29747.0097656
     3.1000000  29499.1171875
     3.3000000  29251.2246094
     3.5000000  29003.3339844
     3.7000000  28755.4414062
     3.9000000  28507.5507812
     4.1000000  28259.6582031
     4.3000000  28011.7675781
     4.5000000  27763.8750000
     4.7000000     14.5114465
     4.9000000     13.4127165
     5.1000000     10.9999346
     5.3000000      9.1720107
     5.5000000      7.4243995
     5.7000000      5.9677171
     5.9000000      4.8993428
     6.1000000      4.1944430
     6.3000000      3.8056487
     6.5000000      3.5264230
     6.7000000      3.2593356
     6.9000000      3.0175253
     7.1000000      2.7185843
     7.3000000      2.3911838
     7.5000000      1.9556339
     7.7000000      1.5079301
     7.9000000      1.1293316
     8.1000000      0.8501805
     8.3000000      0.5782565
     8.5000000      0.3258163
     8.7000000      0.1807171
     8.9000000      0.1577645
     9.1000000      0.0947317
     9.3000000     -0.0357331
     9.5000000     -0.1254467
     9.7000000     -0.1519553
     9.9000000     -0.1956954
    10.1000000     -0.2609369
    10.3000000     -0.3509788
    10.5000000     -0.5269649
    10.7000000     -0.7371592
    10.9000000     -0.8875745
    11.1000000     -0.9308972
    11.3000000     -0.9339511
    11.5000000     -0.9484741
    11.7000000     -1.0023036
    11.9000000     -1.0634549
    12.1000000     -1.0900089
    12.3000000     -1.0418755
    12.5000000     -0.9187837
    12.7000000     -0.7726945
    12.9000000     -0.6339273
    13.1000000     -0.5171352
    13.3000000     -0.4173322
    13.5000000     -0.3178616
    13.7000000     -0.2247150
    13.9000000     -0.1522403
    14.1000000     -0.0957472
    14.3000000     -0.0467178
    14.5000000     -0.0092320
    14.7000000      0.0333834
    14.9000000      0.0962140
    15.1000000      0.1686346
    15.3000000      0.2367943
    15.5000000      0.2801198
    15.7000000      0.2929590
    15.9000000      0.2802680
    16.1000000      0.2503866
    16.3000000      0.2153348
    16.5000000      0.1821921
    16.7000000      0.1545503
    16.9000000      0.1412718
    17.1000000      0.1396637
    17.3000000      0.1329812
    17.5000000      0.1060560
    17.7000000      0.0660492
    17.9000000      0.0274720
    18.1000000     -0.0045058
    18.3000000     -0.0326183
    18.5000000     -0.0527306
    18.7000000     -0.0761999
    18.9000000     -0.0986908
    19.1000000     -0.1243309
    19.3000000     -0.1439243
    19.5000000     -0.1646383
    19.7000000     -0.1786230
    19.9000000     -0.1871577
    20.1000000     -0.1874624
    20.3000000     -0.1816024
    20.5000000     -0.1749380
    20.7000000     -0.1711174
    20.9000000     -0.1745458
    21.1000000     -0.1806989
    21.3000000     -0.1850968
    21.5000000     -0.1874667
    21.7000000     -0.1802842
    21.9000000     -0.1690704
    22.1000000     -0.1640328
    22.3000000     -0.1586966
    22.5000000     -0.1510513
    22.7000000     -0.1429095
    22.9000000     -0.1384210
    23.1000000     -0.1408290
    23.3000000     -0.1441926
    23.5000000     -0.1468172
    23.7000000     -0.1506781
    23.9000000     -0.1549303
    24.1000000     -0.1608856
    24.3000000     -0.1723870
    24.5000000     -0.1843528
    24.7000000     -0.1998673
    24.9000000     -0.2203191
 &EndTable
 &EndPotential
 &Potential
 Name=D-POS
Type=NB
Min=     0.0000000
Max=    25.0000000
NPoints=125
 AtomTypes=D,POS
 &Table
     0.1000000  33217.4921875
     0.3000000  32969.6015625
     0.5000000  32721.7089844
     0.7000000  32473.8183594
     0.9000000  32225.9257812
     1.1000000  31978.0351562
     1.3000000  31730.1425781
     1.5000000  31482.2519531
     1.7000000  31234.3593750
     1.9000000  30986.4667969
     2.1000000  30738.5761719
     2.3000000  30490.6835938
     2.5000000  30242.7929688
     2.7000000  29994.9003906
     2.9000000  29747.0097656
     3.1000000  29499.1171875
     3.3000000  29251.2246094
     3.5000000  29003.3339844
     3.7000000  28755.4414062
     3.9000000  28507.5507812
     4.1000000     16.3963324
     4.3000000     10.6670487
     4.5000000      9.2876985
     4.7000000      9.0538497
     4.9000000     10.7137498
     5.1000000      8.0917941
     5.3000000      5.6817650
     5.5000000      4.8414907
     5.7000000      5.0750691
     5.9000000      5.4533187
     6.1000000      5.0414960
     6.3000000      4.5621361
     6.5000000      4.1987019
     6.7000000      3.6092650
     6.9000000      2.9764841
     7.1000000      2.4303624
     7.3000000      1.8331074
     7.5000000      1.2934326
     7.7000000      0.9048446
     7.9000000      0.5247701
     8.1000000      0.0146109
     8.3000000     -0.4597905
     8.5000000     -0.7524361
     8.7000000     -0.8494432
     8.9000000     -0.8632026
     9.1000000     -0.8697591
     9.3000000     -0.9203795
     9.5000000     -0.9828683
     9.7000000     -1.0391270
     9.9000000     -1.0970977
    10.1000000     -1.1220298
    10.3000000     -1.0902661
    10.5000000     -1.0627496
    10.7000000     -1.0887073
    10.9000000     -1.1173832
    11.1000000     -1.1108753
    11.3000000     -1.0992687
    11.5000000     -1.0970856
    11.7000000     -1.0980211
    11.9000000     -1.0984588
    12.1000000     -1.0986521
    12.3000000     -1.0862572
    12.5000000     -1.0552667
    12.7000000     -1.0063455
    12.9000000     -0.9323228
    13.1000000     -0.8328289
    13.3000000     -0.7187605
    13.5000000     -0.6096102
    13.7000000     -0.5127394
    13.9000000     -0.4220838
    14.1000000     -0.3285288
    14.3000000     -0.2502973
    14.5000000     -0.1951406
    14.7000000     -0.1504926
    14.9000000     -0.0990939
    15.1000000     -0.0375003
    15.3000000      0.0261295
    15.5000000      0.0776873
    15.7000000      0.1069127
    15.9000000      0.1108662
    16.1000000      0.0835978
    16.3000000      0.0316140
    16.5000000     -0.0245097
    16.7000000     -0.0690967
    16.9000000     -0.1014872
    17.1000000     -0.1299614
    17.3000000     -0.1676663
    17.5000000     -0.2099321
    17.7000000     -0.2468687
    17.9000000     -0.2737483
    18.1000000     -0.2939012
    18.3000000     -0.3238153
    18.5000000     -0.3613226
    18.7000000     -0.3993495
    18.9000000     -0.4230441
    19.1000000     -0.4282624
    19.3000000     -0.4200359
    19.5000000     -0.4032220
    19.7000000     -0.3848789
    19.9000000     -0.3761067
    20.1000000     -0.3802932
    20.3000000     -0.3957686
    20.5000000     -0.4144080
    20.7000000     -0.4283501
    20.9000000     -0.4332144
    21.1000000     -0.4271936
    21.3000000     -0.4106048
    21.5000000     -0.3892238
    21.7000000     -0.3575259
    21.9000000     -0.3246232
    22.1000000     -0.2987960
    22.3000000     -0.2800994
    22.5000000     -0.2699484
    22.7000000     -0.2635026
    22.9000000     -0.2574428
    23.1000000     -0.2475603
    23.3000000     -0.2359512
    23.5000000     -0.2234351
    23.7000000     -0.2171245
    23.9000000     -0.2183184
    24.1000000     -0.2223471
    24.3000000     -0.2235196
    24.5000000     -0.2230229
    24.7000000     -0.2232582
    24.9000000     -0.2256026
 &EndTable
 &EndPotential
 &Potential
 Name=D-POL
Type=NB
Min=     0.0000000
Max=    25.0000000
NPoints=125
 AtomTypes=D,POL
 &Table
     0.1000000  33217.4921875
     0.3000000  32969.6015625
     0.5000000  32721.7089844
     0.7000000  32473.8183594
     0.9000000  32225.9257812
     1.1000000  31978.0351562
     1.3000000  31730.1425781
     1.5000000  31482.2519531
     1.7000000  31234.3593750
     1.9000000  30986.4667969
     2.1000000  30738.5761719
     2.3000000  30490.6835938
     2.5000000  30242.7929688
     2.7000000  29994.9003906
     2.9000000  29747.0097656
     3.1000000  29499.1171875
     3.3000000  29251.2246094
     3.5000000  29003.3339844
     3.7000000  28755.4414062
     3.9000000  28507.5507812
     4.1000000  28259.6582031
     4.3000000     16.7224759
     4.5000000     15.5211229
     4.7000000     10.0290851
     4.9000000      5.2374042
     5.1000000      3.4284737
     5.3000000      3.1480912
     5.5000000      4.0739326
     5.7000000      5.6371984
     5.9000000      6.6450633
     6.1000000      4.7319987
     6.3000000      3.3063147
     6.5000000      2.8976547
     6.7000000      3.0417598
     6.9000000      2.7590228
     7.1000000      2.0037235
     7.3000000      1.5333219
     7.5000000      1.4784671
     7.7000000      1.7639278
     7.9000000      2.0254339
     8.1000000      2.0088791
     8.3000000      1.8113820
     8.5000000      1.6308832
     8.7000000      1.4048850
     8.9000000      1.1779379
     9.1000000      1.0088402
     9.3000000      0.8639344
     9.5000000      0.6488006
     9.7000000      0.4153808
     9.9000000      0.2722815
    10.1000000      0.2362910
    10.3000000      0.1908638
    10.5000000      0.0575016
    10.7000000     -0.1156900
    10.9000000     -0.2382471
    11.1000000     -0.3058976
    11.3000000     -0.3311817
    11.5000000     -0.3278711
    11.7000000     -0.3215021
    11.9000000     -0.3349697
    12.1000000     -0.3684407
    12.3000000     -0.4045595
    12.5000000     -0.4016823
    12.7000000     -0.3442138
    12.9000000     -0.2432493
    13.1000000     -0.1326946
    13.3000000     -0.0487503
    13.5000000      0.0057693
    13.7000000      0.0563541
    13.9000000      0.1339478
    14.1000000      0.2231208
    14.3000000      0.3043348
    14.5000000      0.3567197
    14.7000000      0.3875311
    14.9000000      0.4081110
    15.1000000      0.4334500
    15.3000000      0.4602530
    15.5000000      0.4938601
    15.7000000      0.5294879
    15.9000000      0.5414738
    16.1000000      0.5260198
    16.3000000      0.4924413
    16.5000000      0.4664042
    16.7000000      0.4479042
    16.9000000      0.4322197
    17.1000000      0.4107873
    17.3000000      0.3863837
    17.5000000      0.3594226
    17.7000000      0.3345772
    17.9000000      0.2998724
    18.1000000      0.2594309
    18.3000000      0.2131955
    18.5000000      0.1719502
    18.7000000      0.1353635
    18.9000000      0.1109495
    19.1000000      0.0896808
    19.3000000      0.0743805
    19.5000000      0.0600488
    19.7000000      0.0460968
    19.9000000      0.0296043
    20.1000000      0.0206836
    20.3000000      0.0165154
    20.5000000      0.0187219
    20.7000000      0.0192567
    20.9000000      0.0163285
    21.1000000      0.0092774
    21.3000000     -0.0015638
    21.5000000     -0.0097303
    21.7000000     -0.0084244
    21.9000000     -0.0040452
    22.1000000     -0.0008054
    22.3000000     -0.0053634
    22.5000000     -0.0152572
    22.7000000     -0.0197560
    22.9000000     -0.0269575
    23.1000000     -0.0355507
    23.3000000     -0.0484748
    23.5000000     -0.0580201
    23.7000000     -0.0745579
    23.9000000     -0.0907604
    24.1000000     -0.1098292
    24.3000000     -0.1303207
    24.5000000     -0.1458164
    24.7000000     -0.1564824
    24.9000000     -0.1604593
 &EndTable
 &EndPotential
 &Potential
 Name=D-GLY
Type=NB
Min=     0.0000000
Max=    25.0000000
NPoints=125
 AtomTypes=D,GLY
 &Table
     0.1000000  33217.4921875
     0.3000000  32969.6015625
     0.5000000  32721.7089844
     0.7000000  32473.8183594
     0.9000000  32225.9257812
     1.1000000  31978.0351562
     1.3000000  31730.1425781
     1.5000000  31482.2519531
     1.7000000  31234.3593750
     1.9000000  30986.4667969
     2.1000000  30738.5761719
     2.3000000  30490.6835938
     2.5000000  30242.7929688
     2.7000000  29994.9003906
     2.9000000  29747.0097656
     3.1000000  29499.1171875
     3.3000000     15.3059790
     3.5000000      9.4197156
     3.7000000      6.1872562
     3.9000000      4.9557788
     4.1000000      4.2603085
     4.3000000      3.4513482
     4.5000000      2.7834227
     4.7000000      2.4577952
     4.9000000      2.3154325
     5.1000000      2.1410329
     5.3000000      2.1260353
     5.5000000      2.3741911
     5.7000000      2.5915647
     5.9000000      2.3703226
     6.1000000      1.9130393
     6.3000000      1.7025537
     6.5000000      1.7180544
     6.7000000      1.8236335
     6.9000000      1.9159548
     7.1000000      1.9478396
     7.3000000      1.8826794
     7.5000000      1.7459316
     7.7000000      1.5919206
     7.9000000      1.3565897
     8.1000000      1.0830509
     8.3000000      0.8851972
     8.5000000      0.8015641
     8.7000000      0.7833494
     8.9000000      0.7263053
     9.1000000      0.6055862
     9.3000000      0.4427540
     9.5000000      0.2866335
     9.7000000      0.1958098
     9.9000000      0.1791892
    10.1000000      0.2196878
    10.3000000      0.2430652
    10.5000000      0.2263942
    10.7000000      0.2086307
    10.9000000      0.2274767
    11.1000000      0.2491841
    11.3000000      0.2472769
    11.5000000      0.2269865
    11.7000000      0.1795207
    11.9000000      0.1185883
    12.1000000      0.0901740
    12.3000000      0.1117370
    12.5000000      0.1740038
    12.7000000      0.2459797
    12.9000000      0.2894919
    13.1000000      0.2988821
    13.3000000      0.2946347
    13.5000000      0.2920958
    13.7000000      0.2927952
    13.9000000      0.3056619
    14.1000000      0.3588619
    14.3000000      0.4521191
    14.5000000      0.5483039
    14.7000000      0.6159484
    14.9000000      0.6581489
    15.1000000      0.6774630
    15.3000000      0.6850101
    15.5000000      0.6893856
    15.7000000      0.6957300
    15.9000000      0.7101444
    16.1000000      0.7208628
    16.3000000      0.7184205
    16.5000000      0.6975981
    16.7000000      0.6703786
    16.9000000      0.6377936
    17.1000000      0.5947831
    17.3000000      0.5396616
    17.5000000      0.4715051
    17.7000000      0.4048829
    17.9000000      0.3515338
    18.1000000      0.3138710
    18.3000000      0.2761957
    18.5000000      0.2426436
    18.7000000      0.2058666
    18.9000000      0.1721276
    19.1000000      0.1518488
    19.3000000      0.1354123
    19.5000000      0.1339911
    19.7000000      0.1362281
    19.9000000      0.1412316
    20.1000000      0.1426646
    20.3000000      0.1377998
    20.5000000      0.1279879
    20.7000000      0.1147302
    20.9000000      0.0999727
    21.1000000      0.0882290
    21.3000000      0.0731811
    21.5000000      0.0533760
    21.7000000      0.0338218
    21.9000000      0.0129429
    22.1000000     -0.0104418
    22.3000000     -0.0338771
    22.5000000     -0.0606194
    22.7000000     -0.0864611
    22.9000000     -0.1020672
    23.1000000     -0.1053690
    23.3000000     -0.1012879
    23.5000000     -0.0898610
    23.7000000     -0.0863427
    23.9000000     -0.0930331
    24.1000000     -0.1103303
    24.3000000     -0.1347225
    24.5000000     -0.1610832
    24.7000000     -0.1829714
    24.9000000     -0.1995352
 &EndTable
 &EndPotential
 &Potential
 Name=D-NEG
Type=NB
Min=     0.0000000
Max=    25.0000000
NPoints=125
 AtomTypes=D,NEG
 &Table
     0.1000000  33217.4921875
     0.3000000  32969.6015625
     0.5000000  32721.7089844
     0.7000000  32473.8183594
     0.9000000  32225.9257812
     1.1000000  31978.0351562
     1.3000000  31730.1425781
     1.5000000  31482.2519531
     1.7000000  31234.3593750
     1.9000000  30986.4667969
     2.1000000  30738.5761719
     2.3000000  30490.6835938
     2.5000000  30242.7929688
     2.7000000  29994.9003906
     2.9000000  29747.0097656
     3.1000000  29499.1171875
     3.3000000  29251.2246094
     3.5000000  29003.3339844
     3.7000000  28755.4414062
     3.9000000  28507.5507812
     4.1000000  28259.6582031
     4.3000000  28011.7675781
     4.5000000  27763.8750000
     4.7000000  27515.9824219
     4.9000000  27268.0917969
     5.1000000  27020.1992188
     5.3000000  26772.3085938
     5.5000000  26524.4160156
     5.7000000  26276.5253906
     5.9000000  26028.6328125
     6.1000000  25780.7402344
     6.3000000  25532.8496094
     6.5000000  25284.9570312
     6.7000000     17.2474742
     6.9000000     14.7178679
     7.1000000     12.4296623
     7.3000000     10.9031678
     7.5000000      6.8769287
     7.7000000      4.0817135
     7.9000000      2.7716440
     8.1000000      2.5824292
     8.3000000      2.7098113
     8.5000000      2.6852942
     8.7000000      2.8060927
     8.9000000      3.2455443
     9.1000000      3.4145285
     9.3000000      2.9964332
     9.5000000      2.4895590
     9.7000000      1.9023684
     9.9000000      1.1783147
    10.1000000      0.5597718
    10.3000000      0.2563642
    10.5000000      0.2555595
    10.7000000      0.4236335
    10.9000000      0.5943800
    11.1000000      0.6947829
    11.3000000      0.7255035
    11.5000000      0.7285427
    11.7000000      0.7393830
    11.9000000      0.7011059
    12.1000000      0.5789647
    12.3000000      0.4193932
    12.5000000      0.3377031
    12.7000000      0.3482020
    12.9000000      0.4177032
    13.1000000      0.4822022
    13.3000000      0.5344001
    13.5000000      0.5904690
    13.7000000      0.6632158
    13.9000000      0.7215676
    14.1000000      0.7613606
    14.3000000      0.7634607
    14.5000000      0.7265084
    14.7000000      0.6768819
    14.9000000      0.6498589
    15.1000000      0.6467461
    15.3000000      0.6543494
    15.5000000      0.6682442
    15.7000000      0.6745104
    15.9000000      0.6697553
    16.1000000      0.6805414
    16.3000000      0.6820562
    16.5000000      0.6665966
    16.7000000      0.6181380
    16.9000000      0.5662213
    17.1000000      0.5264278
    17.3000000      0.5000994
    17.5000000      0.4913475
    17.7000000      0.4904143
    17.9000000      0.4941215
    18.1000000      0.4757636
    18.3000000      0.4317692
    18.5000000      0.3867303
    18.7000000      0.3574910
    18.9000000      0.3389374
    19.1000000      0.3227712
    19.3000000      0.3214056
    19.5000000      0.3394020
    19.7000000      0.3774352
    19.9000000      0.4091056
    20.1000000      0.4116264
    20.3000000      0.3762698
    20.5000000      0.3127117
    20.7000000      0.2211606
    20.9000000      0.1448137
    21.1000000      0.0829875
    21.3000000      0.0382143
    21.5000000      0.0075683
    21.7000000      0.0086612
    21.9000000      0.0319784
    22.1000000      0.0564442
    22.3000000      0.0642327
    22.5000000      0.0533150
    22.7000000      0.0244444
    22.9000000     -0.0193394
    23.1000000     -0.0634551
    23.3000000     -0.1105068
    23.5000000     -0.1515252
    23.7000000     -0.1851638
    23.9000000     -0.1980825
    24.1000000     -0.1897002
    24.3000000     -0.1750451
    24.5000000     -0.1589633
    24.7000000     -0.1508692
    24.9000000     -0.1515084
 &EndTable
 &EndPotential
 &Potential
 Name=D-K
Type=NB
Min=     0.0000000
Max=    25.0000000
NPoints=125
 AtomTypes=D,K
 &Table
     0.1000000  33217.4921875
     0.3000000  32969.6015625
     0.5000000  32721.7089844
     0.7000000  32473.8183594
     0.9000000  32225.9257812
     1.1000000  31978.0351562
     1.3000000  31730.1425781
     1.5000000  31482.2519531
     1.7000000  31234.3593750
     1.9000000  30986.4667969
     2.1000000  30738.5761719
     2.3000000  30490.6835938
     2.5000000  30242.7929688
     2.7000000  29994.9003906
     2.9000000  29747.0097656
     3.1000000     28.1182612
     3.3000000     14.8491959
     3.5000000      9.7653788
     3.7000000      6.9343264
     3.9000000      5.2569574
     4.1000000      3.9769952
     4.3000000      2.6967728
     4.5000000      1.4786320
     4.7000000      0.6130348
     4.9000000      0.1035745
     5.1000000     -0.3474710
     5.3000000     -0.9515756
     5.5000000     -1.5240121
     5.7000000     -1.8777726
     5.9000000     -2.0928057
     6.1000000     -2.2507641
     6.3000000     -2.2801275
     6.5000000     -2.1153930
     6.7000000     -1.7889658
     6.9000000     -1.3851996
     7.1000000     -1.0338613
     7.3000000     -0.8748021
     7.5000000     -0.9340096
     7.7000000     -1.1014143
     7.9000000     -1.2445381
     8.1000000     -1.2749716
     8.3000000     -1.1632816
     8.5000000     -0.9483471
     8.7000000     -0.7127791
     8.9000000     -0.5146063
     9.1000000     -0.3804229
     9.3000000     -0.3047450
     9.5000000     -0.2824651
     9.7000000     -0.2899727
     9.9000000     -0.3133452
    10.1000000     -0.3375158
    10.3000000     -0.3572797
    10.5000000     -0.3780454
    10.7000000     -0.4197240
    10.9000000     -0.4736389
    11.1000000     -0.5191240
    11.3000000     -0.5527628
    11.5000000     -0.5630914
    11.7000000     -0.5534269
    11.9000000     -0.5310943
    12.1000000     -0.5125839
    12.3000000     -0.5097774
    12.5000000     -0.5175154
    12.7000000     -0.5316934
    12.9000000     -0.5472663
    13.1000000     -0.5707820
    13.3000000     -0.6104106
    13.5000000     -0.6581371
    13.7000000     -0.6985661
    13.9000000     -0.7168677
    14.1000000     -0.7048174
    14.3000000     -0.6653149
    14.5000000     -0.6130070
    14.7000000     -0.5527344
    14.9000000     -0.5076106
    15.1000000     -0.4807413
    15.3000000     -0.4691763
    15.5000000     -0.4650463
    15.7000000     -0.4607734
    15.9000000     -0.4579086
    16.1000000     -0.4492298
    16.3000000     -0.4339456
    16.5000000     -0.4113447
    16.7000000     -0.3923054
    16.9000000     -0.3726405
    17.1000000     -0.3514871
    17.3000000     -0.3301135
    17.5000000     -0.3181156
    17.7000000     -0.3111283
    17.9000000     -0.3129602
    18.1000000     -0.3169102
    18.3000000     -0.3167955
    18.5000000     -0.3112082
    18.7000000     -0.3022518
    18.9000000     -0.2888036
    19.1000000     -0.2762716
    19.3000000     -0.2722110
    19.5000000     -0.2751015
    19.7000000     -0.2823029
    19.9000000     -0.2900206
    20.1000000     -0.2938852
    20.3000000     -0.2975490
    20.5000000     -0.2952976
    20.7000000     -0.2921202
    20.9000000     -0.2880390
    21.1000000     -0.2899003
    21.3000000     -0.2924264
    21.5000000     -0.2985252
    21.7000000     -0.3006177
    21.9000000     -0.3010518
    22.1000000     -0.2949043
    22.3000000     -0.2858542
    22.5000000     -0.2692738
    22.7000000     -0.2538582
    22.9000000     -0.2330980
    23.1000000     -0.2157047
    23.3000000     -0.1957608
    23.5000000     -0.1793892
    23.7000000     -0.1665636
    23.9000000     -0.1536269
    24.1000000     -0.1424437
    24.3000000     -0.1307167
    24.5000000     -0.1246297
    24.7000000     -0.1158031
    24.9000000     -0.1048576
 &EndTable
 &EndPotential
 &Potential
 Name=D-NA
Type=NB
Min=     0.0000000
Max=    25.0000000
NPoints=125
 AtomTypes=D,NA
 &Table
     0.1000000  33217.4921875
     0.3000000  32969.6015625
     0.5000000  32721.7089844
     0.7000000  32473.8183594
     0.9000000  32225.9257812
     1.1000000  31978.0351562
     1.3000000  31730.1425781
     1.5000000  31482.2519531
     1.7000000  31234.3593750
     1.9000000  30986.4667969
     2.1000000  30738.5761719
     2.3000000  30490.6835938
     2.5000000  30242.7929688
     2.7000000  29994.9003906
     2.9000000     20.0631776
     3.1000000     13.4401648
     3.3000000     11.1490929
     3.5000000     10.5240836
     3.7000000     10.2696995
     3.9000000      8.9665253
     4.1000000      7.5583154
     4.3000000      6.5477196
     4.5000000      5.7097363
     4.7000000      4.9726635
     4.9000000      3.8994573
     5.1000000      1.8057307
     5.3000000     -0.3597574
     5.5000000     -1.8030806
     5.7000000     -2.4606579
     5.9000000     -2.4766528
     6.1000000     -2.0980752
     6.3000000     -1.6362557
     6.5000000     -1.2227532
     6.7000000     -0.8822542
     6.9000000     -0.7733454
     7.1000000     -1.0095146
     7.3000000     -1.4325574
     7.5000000     -1.7143499
     7.7000000     -1.6818574
     7.9000000     -1.3325509
     8.1000000     -0.8347747
     8.3000000     -0.4951702
     8.5000000     -0.4558472
     8.7000000     -0.5484934
     8.9000000     -0.5843079
     9.1000000     -0.5233408
     9.3000000     -0.4123973
     9.5000000     -0.3599201
     9.7000000     -0.4049266
     9.9000000     -0.5245045
    10.1000000     -0.6597836
    10.3000000     -0.7591545
    10.5000000     -0.7918404
    10.7000000     -0.7566397
    10.9000000     -0.6629805
    11.1000000     -0.5622117
    11.3000000     -0.4990530
    11.5000000     -0.5073002
    11.7000000     -0.5617829
    11.9000000     -0.6106291
    12.1000000     -0.6118711
    12.3000000     -0.5675117
    12.5000000     -0.5180801
    12.7000000     -0.5059945
    12.9000000     -0.5553538
    13.1000000     -0.6425777
    13.3000000     -0.7313481
    13.5000000     -0.7754322
    13.7000000     -0.7498605
    13.9000000     -0.6633066
    14.1000000     -0.5401668
    14.3000000     -0.4162263
    14.5000000     -0.3226874
    14.7000000     -0.2822881
    14.9000000     -0.2881362
    15.1000000     -0.3262730
    15.3000000     -0.3667226
    15.5000000     -0.3884246
    15.7000000     -0.3899996
    15.9000000     -0.3769159
    16.1000000     -0.3583882
    16.3000000     -0.3512035
    16.5000000     -0.3486928
    16.7000000     -0.3491470
    16.9000000     -0.3449238
    17.1000000     -0.3358420
    17.3000000     -0.3264291
    17.5000000     -0.3262982
    17.7000000     -0.3417697
    17.9000000     -0.3704231
    18.1000000     -0.3991046
    18.3000000     -0.4183992
    18.5000000     -0.4309049
    18.7000000     -0.4383345
    18.9000000     -0.4444058
    19.1000000     -0.4557046
    19.3000000     -0.4682166
    19.5000000     -0.4818792
    19.7000000     -0.4909693
    19.9000000     -0.4872089
    20.1000000     -0.4826831
    20.3000000     -0.4735135
    20.5000000     -0.4629191
    20.7000000     -0.4564177
    20.9000000     -0.4553795
    21.1000000     -0.4595981
    21.3000000     -0.4621333
    21.5000000     -0.4624759
    21.7000000     -0.4592136
    21.9000000     -0.4478989
    22.1000000     -0.4280596
    22.3000000     -0.4040629
    22.5000000     -0.3728870
    22.7000000     -0.3329326
    22.9000000     -0.2901755
    23.1000000     -0.2553012
    23.3000000     -0.2246513
    23.5000000     -0.2018290
    23.7000000     -0.1847374
    23.9000000     -0.1734459
    24.1000000     -0.1642677
    24.3000000     -0.1537185
    24.5000000     -0.1439664
    24.7000000     -0.1321538
    24.9000000     -0.1190691
 &EndTable
 &EndPotential
 &Potential
 Name=D-CL
Type=NB
Min=     0.0000000
Max=    25.0000000
NPoints=125
 AtomTypes=D,CL
 &Table
     0.1000000  33217.4921875
     0.3000000  32969.6015625
     0.5000000  32721.7089844
     0.7000000  32473.8183594
     0.9000000  32225.9257812
     1.1000000  31978.0351562
     1.3000000  31730.1425781
     1.5000000  31482.2519531
     1.7000000  31234.3593750
     1.9000000  30986.4667969
     2.1000000  30738.5761719
     2.3000000  30490.6835938
     2.5000000  30242.7929688
     2.7000000  29994.9003906
     2.9000000  29747.0097656
     3.1000000  29499.1171875
     3.3000000  29251.2246094
     3.5000000  29003.3339844
     3.7000000  28755.4414062
     3.9000000  28507.5507812
     4.1000000  28259.6582031
     4.3000000  28011.7675781
     4.5000000  27763.8750000
     4.7000000  27515.9824219
     4.9000000  27268.0917969
     5.1000000  27020.1992188
     5.3000000  26772.3085938
     5.5000000     13.9934036
     5.7000000     10.8852768
     5.9000000      8.2859780
     6.1000000      7.2967805
     6.3000000      6.4959671
     6.5000000      5.8108298
     6.7000000      5.1421453
     6.9000000      4.4613123
     7.1000000      3.8900477
     7.3000000      3.5233052
     7.5000000      3.3477339
     7.7000000      3.1955975
     7.9000000      3.0378934
     8.1000000      2.7564703
     8.3000000      2.5391101
     8.5000000      2.3054614
     8.7000000      2.1763777
     8.9000000      2.1165410
     9.1000000      2.1247365
     9.3000000      2.0713289
     9.5000000      1.9893216
     9.7000000      1.9009456
     9.9000000      1.7810042
    10.1000000      1.6723515
    10.3000000      1.5838119
    10.5000000      1.5487748
    10.7000000      1.4939818
    10.9000000      1.4921783
    11.1000000      1.4907762
    11.3000000      1.4974375
    11.5000000      1.5171560
    11.7000000      1.4894165
    11.9000000      1.4717433
    12.1000000      1.4357091
    12.3000000      1.4088179
    12.5000000      1.3866973
    12.7000000      1.3777940
    12.9000000      1.3564563
    13.1000000      1.3268581
    13.3000000      1.2895664
    13.5000000      1.2580631
    13.7000000      1.2003401
    13.9000000      1.1526755
    14.1000000      1.1006105
    14.3000000      1.0730117
    14.5000000      1.0406609
    14.7000000      1.0214778
    14.9000000      0.9958843
    15.1000000      0.9790729
    15.3000000      0.9443791
    15.5000000      0.9226733
    15.7000000      0.9092875
    15.9000000      0.8971304
    16.1000000      0.8862088
    16.3000000      0.8754568
    16.5000000      0.8620710
    16.7000000      0.8368506
    16.9000000      0.8044107
    17.1000000      0.7712172
    17.3000000      0.7353176
    17.5000000      0.7044671
    17.7000000      0.6738793
    17.9000000      0.6509489
    18.1000000      0.6260624
    18.3000000      0.6050949
    18.5000000      0.5848637
    18.7000000      0.5732323
    18.9000000      0.5502100
    19.1000000      0.5255451
    19.3000000      0.5044022
    19.5000000      0.4828045
    19.7000000      0.4558054
    19.9000000      0.4328617
    20.1000000      0.4053132
    20.3000000      0.3829649
    20.5000000      0.3608735
    20.7000000      0.3392583
    20.9000000      0.3216424
    21.1000000      0.3027445
    21.3000000      0.2850636
    21.5000000      0.2691108
    21.7000000      0.2520566
    21.9000000      0.2384119
    22.1000000      0.2216441
    22.3000000      0.2088279
    22.5000000      0.1950117
    22.7000000      0.1841393
    22.9000000      0.1758688
    23.1000000      0.1655747
    23.3000000      0.1554279
    23.5000000      0.1428612
    23.7000000      0.1354645
    23.9000000      0.1261107
    24.1000000      0.1145897
    24.3000000      0.1095136
    24.5000000      0.1006346
    24.7000000      0.0936872
    24.9000000      0.0895460
 &EndTable
 &EndPotential
 &Potential
 Name=P-P
Type=NB
Min=     0.0000000
Max=    25.0000000
NPoints=125
 AtomTypes=P,P
 &Table
     0.1000000  33217.4921875
     0.3000000  32969.6015625
     0.5000000  32721.7089844
     0.7000000  32473.8183594
     0.9000000  32225.9257812
     1.1000000  31978.0351562
     1.3000000  31730.1425781
     1.5000000  31482.2519531
     1.7000000  31234.3593750
     1.9000000  30986.4667969
     2.1000000  30738.5761719
     2.3000000  30490.6835938
     2.5000000  30242.7929688
     2.7000000  29994.9003906
     2.9000000  29747.0097656
     3.1000000  29499.1171875
     3.3000000  29251.2246094
     3.5000000  29003.3339844
     3.7000000  28755.4414062
     3.9000000  28507.5507812
     4.1000000      7.9448361
     4.3000000      3.8432829
     4.5000000      2.1816756
     4.7000000      1.6110561
     4.9000000      0.8719299
     5.1000000     -0.4903913
     5.3000000     -1.5254256
     5.5000000     -2.0936958
     5.7000000     -2.4480631
     5.9000000     -2.7806085
     6.1000000     -3.0041004
     6.3000000     -2.9654095
     6.5000000     -2.7236933
     6.7000000     -2.4012397
     6.9000000     -2.0872818
     7.1000000     -1.8219637
     7.3000000     -1.6695662
     7.5000000     -1.5705896
     7.7000000     -1.4329948
     7.9000000     -1.2670164
     8.1000000     -1.1982437
     8.3000000     -1.2843975
     8.5000000     -1.4168183
     8.7000000     -1.4811556
     8.9000000     -1.4654507
     9.1000000     -1.4298192
     9.3000000     -1.3448683
     9.5000000     -1.1667559
     9.7000000     -0.9409846
     9.9000000     -0.7544774
    10.1000000     -0.6346308
    10.3000000     -0.5545931
    10.5000000     -0.5321625
    10.7000000     -0.5489188
    10.9000000     -0.5580698
    11.1000000     -0.5325342
    11.3000000     -0.4745857
    11.5000000     -0.3964226
    11.7000000     -0.3029904
    11.9000000     -0.2114849
    12.1000000     -0.1404960
    12.3000000     -0.1051177
    12.5000000     -0.1019810
    12.7000000     -0.1086288
    12.9000000     -0.1223807
    13.1000000     -0.1250034
    13.3000000     -0.1227670
    13.5000000     -0.1135169
    13.7000000     -0.1000604
    13.9000000     -0.0903904
    14.1000000     -0.0964998
    14.3000000     -0.1016301
    14.5000000     -0.1148982
    14.7000000     -0.1248905
    14.9000000     -0.1314105
    15.1000000     -0.1309728
    15.3000000     -0.1278017
    15.5000000     -0.1144461
    15.7000000     -0.0919740
    15.9000000     -0.0643236
    16.1000000     -0.0487361
    16.3000000     -0.0566306
    16.5000000     -0.0787634
    16.7000000     -0.1069809
    16.9000000     -0.1254074
    17.1000000     -0.1398737
    17.3000000     -0.1485150
    17.5000000     -0.1537701
    17.7000000     -0.1526615
    17.9000000     -0.1469479
    18.1000000     -0.1396528
    18.3000000     -0.1401604
    18.5000000     -0.1492109
    18.7000000     -0.1684469
    18.9000000     -0.1989152
    19.1000000     -0.2313005
    19.3000000     -0.2631620
    19.5000000     -0.2899071
    19.7000000     -0.3135610
    19.9000000     -0.3360423
    20.1000000     -0.3595488
    20.3000000     -0.3847081
    20.5000000     -0.4096349
    20.7000000     -0.4333432
    20.9000000     -0.4557611
    21.1000000     -0.4751951
    21.3000000     -0.4929457
    21.5000000     -0.5124780
    21.7000000     -0.5283672
    21.9000000     -0.5423281
    22.1000000     -0.5497459
    22.3000000     -0.5549133
    22.5000000     -0.5531533
    22.7000000     -0.5514172
    22.9000000     -0.5465316
    23.1000000     -0.5404550
    23.3000000     -0.5309308
    23.5000000     -0.5142899
    23.7000000     -0.4918145
    23.9000000     -0.4646188
    24.1000000     -0.4374189
    24.3000000     -0.4112382
    24.5000000     -0.3892939
    24.7000000     -0.3690811
    24.9000000     -0.3491135
 &EndTable
 &EndPotential
 &Potential
 Name=P-NPL
Type=NB
Min=     0.0000000
Max=    25.0000000
NPoints=125
 AtomTypes=P,NPL
 &Table
     0.1000000  33217.4921875
     0.3000000  32969.6015625
     0.5000000  32721.7089844
     0.7000000  32473.8183594
     0.9000000  32225.9257812
     1.1000000  31978.0351562
     1.3000000  31730.1425781
     1.5000000  31482.2519531
     1.7000000  31234.3593750
     1.9000000  30986.4667969
     2.1000000  30738.5761719
     2.3000000  30490.6835938
     2.5000000  30242.7929688
     2.7000000  29994.9003906
     2.9000000  29747.0097656
     3.1000000  29499.1171875
     3.3000000  29251.2246094
     3.5000000  29003.3339844
     3.7000000     13.9986153
     3.9000000      3.7361939
     4.1000000      1.3816395
     4.3000000     -0.1495114
     4.5000000     -0.8183365
     4.7000000     -0.9927710
     4.9000000     -0.6198767
     5.1000000      0.1009569
     5.3000000      0.7938195
     5.5000000      1.2091109
     5.7000000      1.3036212
     5.9000000      1.1813040
     6.1000000      0.8865131
     6.3000000      0.5521433
     6.5000000      0.2564118
     6.7000000      0.0486102
     6.9000000     -0.0733340
     7.1000000     -0.1291729
     7.3000000     -0.1272585
     7.5000000     -0.0593433
     7.7000000      0.0639193
     7.9000000      0.1859937
     8.1000000      0.2639587
     8.3000000      0.2746393
     8.5000000      0.2375397
     8.7000000      0.1766851
     8.9000000      0.1177073
     9.1000000      0.0951614
     9.3000000      0.1100354
     9.5000000      0.1579891
     9.7000000      0.2236497
     9.9000000      0.2796707
    10.1000000      0.2988868
    10.3000000      0.2785817
    10.5000000      0.2627324
    10.7000000      0.2880851
    10.9000000      0.3376059
    11.1000000      0.3753394
    11.3000000      0.3866657
    11.5000000      0.3696217
    11.7000000      0.3216078
    11.9000000      0.2611268
    12.1000000      0.2032271
    12.3000000      0.1589094
    12.5000000      0.1283202
    12.7000000      0.1082662
    12.9000000      0.0917942
    13.1000000      0.0756988
    13.3000000      0.0674022
    13.5000000      0.0711700
    13.7000000      0.0816175
    13.9000000      0.0850409
    14.1000000      0.0838185
    14.3000000      0.0920842
    14.5000000      0.1156393
    14.7000000      0.1489009
    14.9000000      0.1750676
    15.1000000      0.1885932
    15.3000000      0.1960831
    15.5000000      0.2088979
    15.7000000      0.2314221
    15.9000000      0.2584619
    16.1000000      0.2773103
    16.3000000      0.2819398
    16.5000000      0.2736505
    16.7000000      0.2553273
    16.9000000      0.2334786
    17.1000000      0.2122127
    17.3000000      0.1982548
    17.5000000      0.1939182
    17.7000000      0.1963712
    17.9000000      0.2018421
    18.1000000      0.2097214
    18.3000000      0.2195209
    18.5000000      0.2334991
    18.7000000      0.2518796
    18.9000000      0.2676744
    19.1000000      0.2770525
    19.3000000      0.2745578
    19.5000000      0.2600880
    19.7000000      0.2333901
    19.9000000      0.1991080
    20.1000000      0.1595109
    20.3000000      0.1142391
    20.5000000      0.0681739
    20.7000000      0.0268878
    20.9000000     -0.0100521
    21.1000000     -0.0445828
    21.3000000     -0.0849936
    21.5000000     -0.1318827
    21.7000000     -0.1736884
    21.9000000     -0.2127936
    22.1000000     -0.2478945
    22.3000000     -0.2772988
    22.5000000     -0.2983873
    22.7000000     -0.3082712
    22.9000000     -0.3047447
    23.1000000     -0.2903133
    23.3000000     -0.2697443
    23.5000000     -0.2496554
    23.7000000     -0.2357453
    23.9000000     -0.2280450
    24.1000000     -0.2251820
    24.3000000     -0.2252180
    24.5000000     -0.2241956
    24.7000000     -0.2235294
    24.9000000     -0.2260411
 &EndTable
 &EndPotential
 &Potential
 Name=P-POS
Type=NB
Min=     0.0000000
Max=    25.0000000
NPoints=125
 AtomTypes=P,POS
 &Table
     0.1000000  33217.4921875
     0.3000000  32969.6015625
     0.5000000  32721.7089844
     0.7000000  32473.8183594
     0.9000000  32225.9257812
     1.1000000  31978.0351562
     1.3000000  31730.1425781
     1.5000000  31482.2519531
     1.7000000  31234.3593750
     1.9000000  30986.4667969
     2.1000000  30738.5761719
     2.3000000  30490.6835938
     2.5000000  30242.7929688
     2.7000000  29994.9003906
     2.9000000  29747.0097656
     3.1000000  29499.1171875
     3.3000000  29251.2246094
     3.5000000     23.5204565
     3.7000000     14.3680732
     3.9000000      8.3236525
     4.1000000      3.6008977
     4.3000000      0.7914553
     4.5000000     -0.5744494
     4.7000000     -1.0012410
     4.9000000     -0.7095364
     5.1000000     -0.0772718
     5.3000000      0.7330893
     5.5000000      1.2846991
     5.7000000      1.1978794
     5.9000000      0.9970964
     6.1000000      0.8232219
     6.3000000      0.6421872
     6.5000000      0.4314095
     6.7000000      0.1993042
     6.9000000     -0.0161810
     7.1000000     -0.1500177
     7.3000000     -0.1585239
     7.5000000     -0.0558833
     7.7000000      0.0899065
     7.9000000      0.2019865
     8.1000000      0.2109192
     8.3000000      0.0865411
     8.5000000     -0.1005576
     8.7000000     -0.2541234
     8.9000000     -0.3063369
     9.1000000     -0.2665286
     9.3000000     -0.1770687
     9.5000000     -0.0702924
     9.7000000      0.0412312
     9.9000000      0.1418129
    10.1000000      0.2130817
    10.3000000      0.2425072
    10.5000000      0.2657296
    10.7000000      0.3025215
    10.9000000      0.3442631
    11.1000000      0.3656034
    11.3000000      0.3732507
    11.5000000      0.3673948
    11.7000000      0.3446674
    11.9000000      0.2990017
    12.1000000      0.2390047
    12.3000000      0.1792964
    12.5000000      0.1318015
    12.7000000      0.0973788
    12.9000000      0.0663938
    13.1000000      0.0366787
    13.3000000      0.0052328
    13.5000000     -0.0283506
    13.7000000     -0.0566924
    13.9000000     -0.0812580
    14.1000000     -0.1003269
    14.3000000     -0.1089818
    14.5000000     -0.0988315
    14.7000000     -0.0703971
    14.9000000     -0.0285363
    15.1000000      0.0131357
    15.3000000      0.0481482
    15.5000000      0.0800789
    15.7000000      0.1114281
    15.9000000      0.1416413
    16.1000000      0.1618649
    16.3000000      0.1682931
    16.5000000      0.1638032
    16.7000000      0.1526037
    16.9000000      0.1413507
    17.1000000      0.1352576
    17.3000000      0.1375761
    17.5000000      0.1460701
    17.7000000      0.1521509
    17.9000000      0.1572775
    18.1000000      0.1591391
    18.3000000      0.1555337
    18.5000000      0.1470925
    18.7000000      0.1362763
    18.9000000      0.1230407
    19.1000000      0.1067628
    19.3000000      0.0853513
    19.5000000      0.0577746
    19.7000000      0.0237627
    19.9000000     -0.0148436
    20.1000000     -0.0588504
    20.3000000     -0.1076102
    20.5000000     -0.1565549
    20.7000000     -0.2008739
    20.9000000     -0.2419308
    21.1000000     -0.2812203
    21.3000000     -0.3222194
    21.5000000     -0.3654955
    21.7000000     -0.3994753
    21.9000000     -0.4268124
    22.1000000     -0.4481966
    22.3000000     -0.4655000
    22.5000000     -0.4754831
    22.7000000     -0.4761077
    22.9000000     -0.4674080
    23.1000000     -0.4496558
    23.3000000     -0.4276004
    23.5000000     -0.4043714
    23.7000000     -0.3830475
    23.9000000     -0.3633421
    24.1000000     -0.3454027
    24.3000000     -0.3267706
    24.5000000     -0.3093461
    24.7000000     -0.2956293
    24.9000000     -0.2849779
 &EndTable
 &EndPotential
 &Potential
 Name=P-POL
Type=NB
Min=     0.0000000
Max=    25.0000000
NPoints=125
 AtomTypes=P,POL
 &Table
     0.1000000  33217.4921875
     0.3000000  32969.6015625
     0.5000000  32721.7089844
     0.7000000  32473.8183594
     0.9000000  32225.9257812
     1.1000000  31978.0351562
     1.3000000  31730.1425781
     1.5000000  31482.2519531
     1.7000000  31234.3593750
     1.9000000  30986.4667969
     2.1000000  30738.5761719
     2.3000000  30490.6835938
     2.5000000  30242.7929688
     2.7000000  29994.9003906
     2.9000000  29747.0097656
     3.1000000  29499.1171875
     3.3000000  29251.2246094
     3.5000000  29003.3339844
     3.7000000     14.6947346
     3.9000000      3.9928045
     4.1000000      1.0442451
     4.3000000     -0.7433832
     4.5000000     -1.5328477
     4.7000000     -1.8143262
     4.9000000     -1.6804033
     5.1000000     -1.1123979
     5.3000000     -0.3529401
     5.5000000      0.0541176
     5.7000000     -0.0689644
     5.9000000     -0.0778387
     6.1000000      0.0283675
     6.3000000      0.2542418
     6.5000000      0.3612979
     6.7000000      0.1581957
     6.9000000     -0.1518636
     7.1000000     -0.3490306
     7.3000000     -0.4082523
     7.5000000     -0.3504541
     7.7000000     -0.2453664
     7.9000000     -0.1430416
     8.1000000     -0.0934048
     8.3000000     -0.1246932
     8.5000000     -0.2058791
     8.7000000     -0.2616069
     8.9000000     -0.2621158
     9.1000000     -0.2367804
     9.3000000     -0.1990386
     9.5000000     -0.1681812
     9.7000000     -0.1460944
     9.9000000     -0.1213068
    10.1000000     -0.0941367
    10.3000000     -0.0730249
    10.5000000     -0.0576810
    10.7000000     -0.0151494
    10.9000000      0.0618009
    11.1000000      0.1405679
    11.3000000      0.1845200
    11.5000000      0.1826317
    11.7000000      0.1451939
    11.9000000      0.0891662
    12.1000000      0.0369932
    12.3000000     -0.0042870
    12.5000000     -0.0333608
    12.7000000     -0.0629501
    12.9000000     -0.0976878
    13.1000000     -0.1244311
    13.3000000     -0.1275611
    13.5000000     -0.1169400
    13.7000000     -0.1103457
    13.9000000     -0.1147339
    14.1000000     -0.1216407
    14.3000000     -0.1195259
    14.5000000     -0.1019887
    14.7000000     -0.0738657
    14.9000000     -0.0478871
    15.1000000     -0.0350878
    15.3000000     -0.0295308
    15.5000000     -0.0250623
    15.7000000     -0.0172475
    15.9000000     -0.0133536
    16.1000000     -0.0193740
    16.3000000     -0.0329298
    16.5000000     -0.0499341
    16.7000000     -0.0640556
    16.9000000     -0.0740737
    17.1000000     -0.0785342
    17.3000000     -0.0732680
    17.5000000     -0.0586559
    17.7000000     -0.0364867
    17.9000000     -0.0135358
    18.1000000      0.0056553
    18.3000000      0.0191596
    18.5000000      0.0265844
    18.7000000      0.0341358
    18.9000000      0.0441906
    19.1000000      0.0558334
    19.3000000      0.0723624
    19.5000000      0.0920917
    19.7000000      0.1107178
    19.9000000      0.1177220
    20.1000000      0.1098052
    20.3000000      0.0868185
    20.5000000      0.0536682
    20.7000000      0.0167179
    20.9000000     -0.0183697
    21.1000000     -0.0515398
    21.3000000     -0.0922789
    21.5000000     -0.1419087
    21.7000000     -0.1871269
    21.9000000     -0.2278793
    22.1000000     -0.2617556
    22.3000000     -0.2856520
    22.5000000     -0.2974953
    22.7000000     -0.2975171
    22.9000000     -0.2894027
    23.1000000     -0.2750941
    23.3000000     -0.2597306
    23.5000000     -0.2440479
    23.7000000     -0.2281900
    23.9000000     -0.2111481
    24.1000000     -0.1978763
    24.3000000     -0.1871994
    24.5000000     -0.1785168
    24.7000000     -0.1736340
    24.9000000     -0.1708515
 &EndTable
 &EndPotential
 &Potential
 Name=P-GLY
Type=NB
Min=     0.0000000
Max=    25.0000000
NPoints=125
 AtomTypes=P,GLY
 &Table
     0.1000000  33217.4921875
     0.3000000  32969.6015625
     0.5000000  32721.7089844
     0.7000000  32473.8183594
     0.9000000  32225.9257812
     1.1000000  31978.0351562
     1.3000000  31730.1425781
     1.5000000  31482.2519531
     1.7000000  31234.3593750
     1.9000000  30986.4667969
     2.1000000  30738.5761719
     2.3000000  30490.6835938
     2.5000000  30242.7929688
     2.7000000  29994.9003906
     2.9000000  29747.0097656
     3.1000000  29499.1171875
     3.3000000  29251.2246094
     3.5000000     14.5745683
     3.7000000      2.3923469
     3.9000000     -0.9837935
     4.1000000     -2.5754285
     4.3000000     -3.0615570
     4.5000000     -2.8986616
     4.7000000     -2.6969257
     4.9000000     -2.4189533
     5.1000000     -1.7496984
     5.3000000     -0.6343827
     5.5000000      0.2915125
     5.7000000      0.5189959
     5.9000000      0.4358336
     6.1000000      0.2494370
     6.3000000      0.0698807
     6.5000000     -0.0855414
     6.7000000     -0.2442615
     6.9000000     -0.4056799
     7.1000000     -0.5267192
     7.3000000     -0.5829470
     7.5000000     -0.5758584
     7.7000000     -0.5371580
     7.9000000     -0.4766811
     8.1000000     -0.4310042
     8.3000000     -0.4331991
     8.5000000     -0.4962608
     8.7000000     -0.5654095
     8.9000000     -0.6004794
     9.1000000     -0.5854140
     9.3000000     -0.5361149
     9.5000000     -0.4688482
     9.7000000     -0.4005272
     9.9000000     -0.3448973
    10.1000000     -0.3098281
    10.3000000     -0.2808710
    10.5000000     -0.2413564
    10.7000000     -0.1778146
    10.9000000     -0.1056556
    11.1000000     -0.0499783
    11.3000000     -0.0171132
    11.5000000     -0.0144668
    11.7000000     -0.0418677
    11.9000000     -0.0957049
    12.1000000     -0.1427608
    12.3000000     -0.1734314
    12.5000000     -0.1953671
    12.7000000     -0.2116477
    12.9000000     -0.2250795
    13.1000000     -0.2290475
    13.3000000     -0.2222174
    13.5000000     -0.2100550
    13.7000000     -0.1920914
    13.9000000     -0.1785172
    14.1000000     -0.1780019
    14.3000000     -0.1900537
    14.5000000     -0.2027023
    14.7000000     -0.1976215
    14.9000000     -0.1799253
    15.1000000     -0.1596929
    15.3000000     -0.1487838
    15.5000000     -0.1523592
    15.7000000     -0.1591590
    15.9000000     -0.1640042
    16.1000000     -0.1601011
    16.3000000     -0.1535242
    16.5000000     -0.1482890
    16.7000000     -0.1461821
    16.9000000     -0.1471530
    17.1000000     -0.1399978
    17.3000000     -0.1212947
    17.5000000     -0.0923423
    17.7000000     -0.0593989
    17.9000000     -0.0302780
    18.1000000     -0.0118483
    18.3000000     -0.0034649
    18.5000000     -0.0015747
    18.7000000     -0.0020995
    18.9000000      0.0014037
    19.1000000      0.0100808
    19.3000000      0.0170974
    19.5000000      0.0178591
    19.7000000      0.0102018
    19.9000000     -0.0032474
    20.1000000     -0.0201519
    20.3000000     -0.0423688
    20.5000000     -0.0628875
    20.7000000     -0.0806130
    20.9000000     -0.0973573
    21.1000000     -0.1150301
    21.3000000     -0.1382373
    21.5000000     -0.1695880
    21.7000000     -0.2000848
    21.9000000     -0.2303982
    22.1000000     -0.2560062
    22.3000000     -0.2690266
    22.5000000     -0.2686702
    22.7000000     -0.2551574
    22.9000000     -0.2389193
    23.1000000     -0.2258371
    23.3000000     -0.2193525
    23.5000000     -0.2200348
    23.7000000     -0.2244394
    23.9000000     -0.2288730
    24.1000000     -0.2336733
    24.3000000     -0.2394461
    24.5000000     -0.2453106
    24.7000000     -0.2480005
    24.9000000     -0.2481959
 &EndTable
 &EndPotential
 &Potential
 Name=P-NEG
Type=NB
Min=     0.0000000
Max=    25.0000000
NPoints=125
 AtomTypes=P,NEG
 &Table
     0.1000000  33217.4921875
     0.3000000  32969.6015625
     0.5000000  32721.7089844
     0.7000000  32473.8183594
     0.9000000  32225.9257812
     1.1000000  31978.0351562
     1.3000000  31730.1425781
     1.5000000  31482.2519531
     1.7000000  31234.3593750
     1.9000000  30986.4667969
     2.1000000  30738.5761719
     2.3000000  30490.6835938
     2.5000000  30242.7929688
     2.7000000  29994.9003906
     2.9000000  29747.0097656
     3.1000000  29499.1171875
     3.3000000  29251.2246094
     3.5000000  29003.3339844
     3.7000000      9.4467421
     3.9000000      4.6169004
     4.1000000      1.3967158
     4.3000000     -1.1614471
     4.5000000     -2.3264563
     4.7000000     -2.6707729
     4.9000000     -2.2626396
     5.1000000     -1.3854723
     5.3000000     -0.1178580
     5.5000000      1.0188877
     5.7000000      1.3181050
     5.9000000      1.1453771
     6.1000000      0.8588126
     6.3000000      0.4682366
     6.5000000      0.0231288
     6.7000000     -0.4242799
     6.9000000     -0.8031451
     7.1000000     -1.0945723
     7.3000000     -1.2454980
     7.5000000     -1.2031395
     7.7000000     -0.9777441
     7.9000000     -0.7072652
     8.1000000     -0.6250463
     8.3000000     -0.7261515
     8.5000000     -0.8164255
     8.7000000     -0.7986615
     8.9000000     -0.7226385
     9.1000000     -0.6575454
     9.3000000     -0.6333279
     9.5000000     -0.6536944
     9.7000000     -0.6831320
     9.9000000     -0.6928844
    10.1000000     -0.6609775
    10.3000000     -0.5915463
    10.5000000     -0.5161012
    10.7000000     -0.4425210
    10.9000000     -0.3647857
    11.1000000     -0.2775977
    11.3000000     -0.2177052
    11.5000000     -0.2102734
    11.7000000     -0.2371640
    11.9000000     -0.2637860
    12.1000000     -0.2784793
    12.3000000     -0.2735736
    12.5000000     -0.2615971
    12.7000000     -0.2597458
    12.9000000     -0.2637394
    13.1000000     -0.2542562
    13.3000000     -0.2100981
    13.5000000     -0.1305559
    13.7000000     -0.0548897
    13.9000000      0.0028360
    14.1000000      0.0403862
    14.3000000      0.0638330
    14.5000000      0.0798918
    14.7000000      0.0775788
    14.9000000      0.0714778
    15.1000000      0.0559996
    15.3000000      0.0481055
    15.5000000      0.0433927
    15.7000000      0.0475238
    15.9000000      0.0598948
    16.1000000      0.0704468
    16.3000000      0.0731200
    16.5000000      0.0604052
    16.7000000      0.0407664
    16.9000000      0.0268267
    17.1000000      0.0322477
    17.3000000      0.0460682
    17.5000000      0.0629953
    17.7000000      0.0727888
    17.9000000      0.0674595
    18.1000000      0.0486705
    18.3000000      0.0270245
    18.5000000      0.0123800
    18.7000000      0.0123291
    18.9000000      0.0200882
    19.1000000      0.0241528
    19.3000000      0.0187399
    19.5000000      0.0067899
    19.7000000     -0.0077417
    19.9000000     -0.0188215
    20.1000000     -0.0279683
    20.3000000     -0.0426533
    20.5000000     -0.0639060
    20.7000000     -0.0934935
    20.9000000     -0.1215719
    21.1000000     -0.1426064
    21.3000000     -0.1602474
    21.5000000     -0.1882976
    21.7000000     -0.2257885
    21.9000000     -0.2753130
    22.1000000     -0.3231259
    22.3000000     -0.3592872
    22.5000000     -0.3711837
    22.7000000     -0.3665490
    22.9000000     -0.3580780
    23.1000000     -0.3492549
    23.3000000     -0.3376577
    23.5000000     -0.3264383
    23.7000000     -0.3196753
    23.9000000     -0.3180966
    24.1000000     -0.3174795
    24.3000000     -0.3205119
    24.5000000     -0.3207329
    24.7000000     -0.3154310
    24.9000000     -0.3028755
 &EndTable
 &EndPotential
 &Potential
 Name=P-K
Type=NB
Min=     0.0000000
Max=    25.0000000
NPoints=125
 AtomTypes=P,K
 &Table
     0.1000000  33217.4921875
     0.3000000  32969.6015625
     0.5000000  32721.7089844
     0.7000000  32473.8183594
     0.9000000  32225.9257812
     1.1000000  31978.0351562
     1.3000000  31730.1425781
     1.5000000  31482.2519531
     1.7000000  31234.3593750
     1.9000000  30986.4667969
     2.1000000  30738.5761719
     2.3000000  30490.6835938
     2.5000000  30242.7929688
     2.7000000  29994.9003906
     2.9000000  29747.0097656
     3.1000000     18.0048484
     3.3000000      8.4002824
     3.5000000      5.6093502
     3.7000000      3.5387853
     3.9000000      3.0010021
     4.1000000      3.6393402
     4.3000000      6.1972856
     4.5000000      8.5345684
     4.7000000      7.2403261
     4.9000000      5.8731212
     5.1000000      4.4328398
     5.3000000      3.1330669
     5.5000000      2.0796305
     5.7000000      1.2829020
     5.9000000      0.6952076
     6.1000000      0.3103751
     6.3000000      0.2235298
     6.5000000      0.4437900
     6.7000000      0.7804819
     6.9000000      0.9981710
     7.1000000      1.0309998
     7.3000000      0.9145677
     7.5000000      0.6995598
     7.7000000      0.4726285
     7.9000000      0.2881737
     8.1000000      0.1553828
     8.3000000      0.0724874
     8.5000000      0.0349619
     8.7000000      0.0279976
     8.9000000      0.0500655
     9.1000000      0.1075238
     9.3000000      0.1889645
     9.5000000      0.2811126
     9.7000000      0.3312797
     9.9000000      0.3040270
    10.1000000      0.2643448
    10.3000000      0.2856367
    10.5000000      0.3699806
    10.7000000      0.4345917
    10.9000000      0.4546664
    11.1000000      0.4455313
    11.3000000      0.4288671
    11.5000000      0.4210252
    11.7000000      0.4288426
    11.9000000      0.4466122
    12.1000000      0.4666244
    12.3000000      0.4738303
    12.5000000      0.4705424
    12.7000000      0.4551888
    12.9000000      0.4228928
    13.1000000      0.3762904
    13.3000000      0.3378047
    13.5000000      0.3328665
    13.7000000      0.3673299
    13.9000000      0.4285699
    14.1000000      0.4840678
    14.3000000      0.5149453
    14.5000000      0.5209958
    14.7000000      0.5101992
    14.9000000      0.4914426
    15.1000000      0.4606625
    15.3000000      0.4229617
    15.5000000      0.3872480
    15.7000000      0.3559894
    15.9000000      0.3316623
    16.1000000      0.3106935
    16.3000000      0.2967346
    16.5000000      0.2815060
    16.7000000      0.2689372
    16.9000000      0.2579645
    17.1000000      0.2431896
    17.3000000      0.2263144
    17.5000000      0.2046593
    17.7000000      0.1809279
    17.9000000      0.1584496
    18.1000000      0.1357622
    18.3000000      0.1175287
    18.5000000      0.1006438
    18.7000000      0.0875932
    18.9000000      0.0757321
    19.1000000      0.0672939
    19.3000000      0.0592059
    19.5000000      0.0509746
    19.7000000      0.0419976
    19.9000000      0.0321559
    20.1000000      0.0188366
    20.3000000      0.0062398
    20.5000000     -0.0078827
    20.7000000     -0.0169318
    20.9000000     -0.0225457
    21.1000000     -0.0244362
    21.3000000     -0.0227838
    21.5000000     -0.0185807
    21.7000000     -0.0122164
    21.9000000     -0.0092250
    22.1000000     -0.0066164
    22.3000000     -0.0042358
    22.5000000     -0.0057433
    22.7000000     -0.0076509
    22.9000000     -0.0073345
    23.1000000     -0.0055040
    23.3000000     -0.0021914
    23.5000000      0.0022998
    23.7000000      0.0066151
    23.9000000      0.0091910
    24.1000000      0.0150585
    24.3000000      0.0186223
    24.5000000      0.0213090
    24.7000000      0.0233299
    24.9000000      0.0245491
 &EndTable
 &EndPotential
 &Potential
 Name=P-NA
Type=NB
Min=     0.0000000
Max=    25.0000000
NPoints=125
 AtomTypes=P,NA
 &Table
     0.1000000  33217.4921875
     0.3000000  32969.6015625
     0.5000000  32721.7089844
     0.7000000  32473.8183594
     0.9000000  32225.9257812
     1.1000000  31978.0351562
     1.3000000  31730.1425781
     1.5000000  31482.2519531
     1.7000000  31234.3593750
     1.9000000  30986.4667969
     2.1000000  30738.5761719
     2.3000000  30490.6835938
     2.5000000  30242.7929688
     2.7000000     23.5506981
     2.9000000     13.4285124
     3.1000000      8.8211078
     3.3000000      3.3577939
     3.5000000      1.7946544
     3.7000000      1.9793263
     3.9000000      4.2092213
     4.1000000     39.5484587
     4.3000000     10.4253534
     4.5000000      7.6535266
     4.7000000      5.1811180
     4.9000000      3.4521558
     5.1000000      2.3652211
     5.3000000      1.6722381
     5.5000000      0.9807672
     5.7000000      0.2788056
     5.9000000     -0.1006455
     6.1000000      0.0024666
     6.3000000      0.4276652
     6.5000000      0.7670681
     6.7000000      0.7738243
     6.9000000      0.5342348
     7.1000000      0.1890399
     7.3000000     -0.1644931
     7.5000000     -0.4476398
     7.7000000     -0.6163442
     7.9000000     -0.6591829
     8.1000000     -0.6221499
     8.3000000     -0.5678241
     8.5000000     -0.5065019
     8.7000000     -0.3833185
     8.9000000     -0.1810671
     9.1000000      0.0513192
     9.3000000      0.2519561
     9.5000000      0.4084423
     9.7000000      0.5236284
     9.9000000      0.5941345
    10.1000000      0.6166723
    10.3000000      0.5769412
    10.5000000      0.4976027
    10.7000000      0.4182170
    10.9000000      0.3825980
    11.1000000      0.4094902
    11.3000000      0.4904506
    11.5000000      0.5965975
    11.7000000      0.6888185
    11.9000000      0.7444822
    12.1000000      0.7626124
    12.3000000      0.7573538
    12.5000000      0.7406700
    12.7000000      0.7252192
    12.9000000      0.7169555
    13.1000000      0.7125446
    13.3000000      0.7026192
    13.5000000      0.6934999
    13.7000000      0.6794945
    13.9000000      0.6669987
    14.1000000      0.6520853
    14.3000000      0.6311412
    14.5000000      0.5903163
    14.7000000      0.5346303
    14.9000000      0.4811535
    15.1000000      0.4463335
    15.3000000      0.4342991
    15.5000000      0.4312402
    15.7000000      0.4225841
    15.9000000      0.4049126
    16.1000000      0.3836309
    16.3000000      0.3636762
    16.5000000      0.3469835
    16.7000000      0.3262725
    16.9000000      0.2971001
    17.1000000      0.2614759
    17.3000000      0.2260579
    17.5000000      0.1927360
    17.7000000      0.1654737
    17.9000000      0.1410847
    18.1000000      0.1226346
    18.3000000      0.1075087
    18.5000000      0.0934377
    18.7000000      0.0817038
    18.9000000      0.0680830
    19.1000000      0.0568358
    19.3000000      0.0446767
    19.5000000      0.0325431
    19.7000000      0.0159339
    19.9000000     -0.0033091
    20.1000000     -0.0233345
    20.3000000     -0.0414162
    20.5000000     -0.0554237
    20.7000000     -0.0654968
    20.9000000     -0.0702844
    21.1000000     -0.0694895
    21.3000000     -0.0644851
    21.5000000     -0.0564203
    21.7000000     -0.0495846
    21.9000000     -0.0442355
    22.1000000     -0.0408762
    22.3000000     -0.0360167
    22.5000000     -0.0297200
    22.7000000     -0.0221377
    22.9000000     -0.0140575
    23.1000000     -0.0041590
    23.3000000      0.0051838
    23.5000000      0.0157952
    23.7000000      0.0251855
    23.9000000      0.0351875
    24.1000000      0.0432695
    24.3000000      0.0495563
    24.5000000      0.0534598
    24.7000000      0.0537179
    24.9000000      0.0505325
 &EndTable
 &EndPotential
 &Potential
 Name=P-CL
Type=NB
Min=     0.0000000
Max=    25.0000000
NPoints=125
 AtomTypes=P,CL
 &Table
     0.1000000  33217.4921875
     0.3000000  32969.6015625
     0.5000000  32721.7089844
     0.7000000  32473.8183594
     0.9000000  32225.9257812
     1.1000000  31978.0351562
     1.3000000  31730.1425781
     1.5000000  31482.2519531
     1.7000000  31234.3593750
     1.9000000  30986.4667969
     2.1000000  30738.5761719
     2.3000000  30490.6835938
     2.5000000  30242.7929688
     2.7000000  29994.9003906
     2.9000000  29747.0097656
     3.1000000  29499.1171875
     3.3000000  29251.2246094
     3.5000000  29003.3339844
     3.7000000  28755.4414062
     3.9000000  28507.5507812
     4.1000000      8.3397674
     4.3000000      5.3172612
     4.5000000      2.3795460
     4.7000000      0.4026043
     4.9000000     -1.0092814
     5.1000000     -1.8865710
     5.3000000     -2.4863683
     5.5000000     -2.9236232
     5.7000000     -3.1170299
     5.9000000     -2.9348964
     6.1000000     -2.3928921
     6.3000000     -1.7220174
     6.5000000     -1.1671311
     6.7000000     -0.8405959
     6.9000000     -0.7807560
     7.1000000     -0.9578075
     7.3000000     -1.2486957
     7.5000000     -1.5402519
     7.7000000     -1.7446638
     7.9000000     -1.8559103
     8.1000000     -1.8551707
     8.3000000     -1.7489336
     8.5000000     -1.5603474
     8.7000000     -1.3515678
     8.9000000     -1.1771460
     9.1000000     -1.0788156
     9.3000000     -1.0554475
     9.5000000     -1.0797815
     9.7000000     -1.1243951
     9.9000000     -1.1660148
    10.1000000     -1.1807463
    10.3000000     -1.1587584
    10.5000000     -1.1116722
    10.7000000     -1.0460274
    10.9000000     -0.9663798
    11.1000000     -0.8889643
    11.3000000     -0.8178551
    11.5000000     -0.7693293
    11.7000000     -0.7299808
    11.9000000     -0.7086697
    12.1000000     -0.6849837
    12.3000000     -0.6667816
    12.5000000     -0.6450264
    12.7000000     -0.6254764
    12.9000000     -0.6008195
    13.1000000     -0.5745032
    13.3000000     -0.5456043
    13.5000000     -0.5170180
    13.7000000     -0.4945585
    13.9000000     -0.4734987
    14.1000000     -0.4516253
    14.3000000     -0.4346175
    14.5000000     -0.4160156
    14.7000000     -0.4007284
    14.9000000     -0.3868978
    15.1000000     -0.3698297
    15.3000000     -0.3554972
    15.5000000     -0.3382682
    15.7000000     -0.3242628
    15.9000000     -0.3079268
    16.1000000     -0.2943854
    16.3000000     -0.2804220
    16.5000000     -0.2676807
    16.7000000     -0.2569909
    16.9000000     -0.2452578
    17.1000000     -0.2335332
    17.3000000     -0.2224485
    17.5000000     -0.2124913
    17.7000000     -0.2012922
    17.9000000     -0.1912774
    18.1000000     -0.1803815
    18.3000000     -0.1692246
    18.5000000     -0.1593823
    18.7000000     -0.1531904
    18.9000000     -0.1439096
    19.1000000     -0.1333394
    19.3000000     -0.1258394
    19.5000000     -0.1188108
    19.7000000     -0.1115571
    19.9000000     -0.1025404
    20.1000000     -0.0951092
    20.3000000     -0.0881014
    20.5000000     -0.0792372
    20.7000000     -0.0710987
    20.9000000     -0.0629732
    21.1000000     -0.0566684
    21.3000000     -0.0501870
    21.5000000     -0.0445018
    21.7000000     -0.0408841
    21.9000000     -0.0365456
    22.1000000     -0.0336919
    22.3000000     -0.0287600
    22.5000000     -0.0248430
    22.7000000     -0.0198134
    22.9000000     -0.0172978
    23.1000000     -0.0139398
    23.3000000     -0.0097136
    23.5000000     -0.0055649
    23.7000000      0.0000764
    23.9000000      0.0025589
    24.1000000      0.0066630
    24.3000000      0.0089221
    24.5000000      0.0113289
    24.7000000      0.0141335
    24.9000000      0.0169294
 &EndTable
 &EndPotential
 &Potential
 Name=NPL-NPL
Type=NB
Min=     0.0000000
Max=    25.0000000
NPoints=125
 AtomTypes=NPL,NPL
 &Table
     0.1000000  33217.4921875
     0.3000000  32969.6015625
     0.5000000  32721.7089844
     0.7000000  32473.8183594
     0.9000000  32225.9257812
     1.1000000  31978.0351562
     1.3000000  31730.1425781
     1.5000000  31482.2519531
     1.7000000  31234.3593750
     1.9000000  30986.4667969
     2.1000000  30738.5761719
     2.3000000  30490.6835938
     2.5000000  30242.7929688
     2.7000000  29994.9003906
     2.9000000  29747.0097656
     3.1000000  29499.1171875
     3.3000000  29251.2246094
     3.5000000  29003.3339844
     3.7000000      7.7590278
     3.9000000      5.0263352
     4.1000000      3.1822872
     4.3000000      2.2787471
     4.5000000      1.3785116
     4.7000000      0.2048479
     4.9000000     -0.7498678
     5.1000000     -1.2293069
     5.3000000     -1.3014641
     5.5000000     -1.2232300
     5.7000000     -1.3701220
     5.9000000     -1.6740698
     6.1000000     -1.7129395
     6.3000000     -1.3412725
     6.5000000     -0.7819566
     6.7000000     -0.4270975
     6.9000000     -0.2455397
     7.1000000     -0.1274556
     7.3000000     -0.0270015
     7.5000000      0.0613854
     7.7000000      0.1152851
     7.9000000      0.1186805
     8.1000000      0.0525531
     8.3000000     -0.1163506
     8.5000000     -0.2441744
     8.7000000     -0.2688173
     8.9000000     -0.2063197
     9.1000000     -0.2253068
     9.3000000     -0.4019718
     9.5000000     -0.5350373
     9.7000000     -0.5882401
     9.9000000     -0.6381929
    10.1000000     -0.6295337
    10.3000000     -0.4976837
    10.5000000     -0.3144055
    10.7000000     -0.2125068
    10.9000000     -0.2048432
    11.1000000     -0.2145614
    11.3000000     -0.2231141
    11.5000000     -0.2248523
    11.7000000     -0.2300755
    11.9000000     -0.2444023
    12.1000000     -0.2491309
    12.3000000     -0.2332876
    12.5000000     -0.2209143
    12.7000000     -0.2114848
    12.9000000     -0.1959385
    13.1000000     -0.1751462
    13.3000000     -0.1458637
    13.5000000     -0.1156004
    13.7000000     -0.0864628
    13.9000000     -0.0716569
    14.1000000     -0.0464371
    14.3000000     -0.0155028
    14.5000000      0.0347279
    14.7000000      0.0732140
    14.9000000      0.0882606
    15.1000000      0.0715019
    15.3000000      0.0334881
    15.5000000     -0.0021184
    15.7000000     -0.0252101
    15.9000000     -0.0351119
    16.1000000     -0.0456129
    16.3000000     -0.0572246
    16.5000000     -0.0657404
    16.7000000     -0.0792452
    16.9000000     -0.0960724
    17.1000000     -0.1032365
    17.3000000     -0.1138497
    17.5000000     -0.1262141
    17.7000000     -0.1353254
    17.9000000     -0.1381240
    18.1000000     -0.1370557
    18.3000000     -0.1307978
    18.5000000     -0.1236917
    18.7000000     -0.1175550
    18.9000000     -0.1183620
    19.1000000     -0.1098596
    19.3000000     -0.0968181
    19.5000000     -0.0781314
    19.7000000     -0.0707539
    19.9000000     -0.0724502
    20.1000000     -0.0650765
    20.3000000     -0.0553775
    20.5000000     -0.0418412
    20.7000000     -0.0237224
    20.9000000     -0.0114579
    21.1000000      0.0001285
    21.3000000      0.0064187
    21.5000000     -0.0076658
    21.7000000     -0.0227503
    21.9000000     -0.0364829
    22.1000000     -0.0484615
    22.3000000     -0.0575371
    22.5000000     -0.0666503
    22.7000000     -0.0716341
    22.9000000     -0.0790636
    23.1000000     -0.0904961
    23.3000000     -0.1072861
    23.5000000     -0.1287545
    23.7000000     -0.1593277
    23.9000000     -0.1896358
    24.1000000     -0.2179390
    24.3000000     -0.2398839
    24.5000000     -0.2625331
    24.7000000     -0.2832097
    24.9000000     -0.2893983
 &EndTable
 &EndPotential
 &Potential
 Name=NPL-POS
Type=NB
Min=     0.0000000
Max=    25.0000000
NPoints=125
 AtomTypes=NPL,POS
 &Table
     0.1000000  33217.4921875
     0.3000000  32969.6015625
     0.5000000  32721.7089844
     0.7000000  32473.8183594
     0.9000000  32225.9257812
     1.1000000  31978.0351562
     1.3000000  31730.1425781
     1.5000000  31482.2519531
     1.7000000  31234.3593750
     1.9000000  30986.4667969
     2.1000000  30738.5761719
     2.3000000  30490.6835938
     2.5000000  30242.7929688
     2.7000000  29994.9003906
     2.9000000  29747.0097656
     3.1000000  29499.1171875
     3.3000000  29251.2246094
     3.5000000  29003.3339844
     3.7000000      8.7414417
     3.9000000      5.0487899
     4.1000000      3.1296033
     4.3000000      2.2450153
     4.5000000      1.3157809
     4.7000000     -0.3844055
     4.9000000     -1.7173070
     5.1000000     -2.3092323
     5.3000000     -2.2358179
     5.5000000     -1.7429447
     5.7000000     -1.2219348
     5.9000000     -0.9383093
     6.1000000     -0.7587897
     6.3000000     -0.4173902
     6.5000000      0.0345601
     6.7000000      0.3255599
     6.9000000      0.4321750
     7.1000000      0.4349549
     7.3000000      0.4008941
     7.5000000      0.3633511
     7.7000000      0.3563413
     7.9000000      0.3622205
     8.1000000      0.3376688
     8.3000000      0.2353109
     8.5000000      0.1033225
     8.7000000     -0.0810376
     8.9000000     -0.2342099
     9.1000000     -0.3095613
     9.3000000     -0.3869028
     9.5000000     -0.3992353
     9.7000000     -0.3442421
     9.9000000     -0.2911368
    10.1000000     -0.2576591
    10.3000000     -0.2323485
    10.5000000     -0.1744899
    10.7000000     -0.0933597
    10.9000000     -0.0305266
    11.1000000     -0.0101991
    11.3000000     -0.0326809
    11.5000000     -0.0715987
    11.7000000     -0.1278637
    11.9000000     -0.1839321
    12.1000000     -0.2111195
    12.3000000     -0.1957313
    12.5000000     -0.1519884
    12.7000000     -0.1071672
    12.9000000     -0.0720908
    13.1000000     -0.0379240
    13.3000000     -0.0146099
    13.5000000      0.0016577
    13.7000000      0.0229723
    13.9000000      0.0390173
    14.1000000      0.0498544
    14.3000000      0.0468257
    14.5000000      0.0357599
    14.7000000      0.0216403
    14.9000000      0.0090648
    15.1000000     -0.0022798
    15.3000000     -0.0071577
    15.5000000     -0.0169583
    15.7000000     -0.0320363
    15.9000000     -0.0493335
    16.1000000     -0.0665430
    16.3000000     -0.0774024
    16.5000000     -0.0894801
    16.7000000     -0.0953767
    16.9000000     -0.0958498
    17.1000000     -0.0934470
    17.3000000     -0.0931262
    17.5000000     -0.0921220
    17.7000000     -0.0914459
    17.9000000     -0.0862083
    18.1000000     -0.0783843
    18.3000000     -0.0649298
    18.5000000     -0.0550984
    18.7000000     -0.0415468
    18.9000000     -0.0280392
    19.1000000     -0.0146067
    19.3000000      0.0022595
    19.5000000      0.0208764
    19.7000000      0.0304176
    19.9000000      0.0329794
    20.1000000      0.0299499
    20.3000000      0.0274160
    20.5000000      0.0254642
    20.7000000      0.0236045
    20.9000000      0.0271340
    21.1000000      0.0325423
    21.3000000      0.0318078
    21.5000000      0.0121341
    21.7000000     -0.0056505
    21.9000000     -0.0269401
    22.1000000     -0.0510587
    22.3000000     -0.0790450
    22.5000000     -0.1047242
    22.7000000     -0.1245463
    22.9000000     -0.1396988
    23.1000000     -0.1491744
    23.3000000     -0.1578849
    23.5000000     -0.1669612
    23.7000000     -0.1795278
    23.9000000     -0.1889283
    24.1000000     -0.1964634
    24.3000000     -0.2048640
    24.5000000     -0.2144434
    24.7000000     -0.2239135
    24.9000000     -0.2310450
 &EndTable
 &EndPotential
 &Potential
 Name=NPL-POL
Type=NB
Min=     0.0000000
Max=    25.0000000
NPoints=125
 AtomTypes=NPL,POL
 &Table
     0.1000000  33217.4921875
     0.3000000  32969.6015625
     0.5000000  32721.7089844
     0.7000000  32473.8183594
     0.9000000  32225.9257812
     1.1000000  31978.0351562
     1.3000000  31730.1425781
     1.5000000  31482.2519531
     1.7000000  31234.3593750
     1.9000000  30986.4667969
     2.1000000  30738.5761719
     2.3000000  30490.6835938
     2.5000000  30242.7929688
     2.7000000  29994.9003906
     2.9000000  29747.0097656
     3.1000000  29499.1171875
     3.3000000  29251.2246094
     3.5000000  29003.3339844
     3.7000000     12.4279708
     3.9000000      7.8199023
     4.1000000      5.3402686
     4.3000000      4.2499355
     4.5000000      2.8133305
     4.7000000      0.4803923
     4.9000000     -1.1447476
     5.1000000     -1.9043152
     5.3000000     -1.9639796
     5.5000000     -1.5882470
     5.7000000     -1.2577996
     5.9000000     -1.1606719
     6.1000000     -0.9827080
     6.3000000     -0.4300311
     6.5000000      0.2766922
     6.7000000      0.7129547
     6.9000000      0.9276393
     7.1000000      1.0099568
     7.3000000      1.0025948
     7.5000000      0.9155726
     7.7000000      0.7915496
     7.9000000      0.7108204
     8.1000000      0.6582977
     8.3000000      0.5778121
     8.5000000      0.4990046
     8.7000000      0.3344017
     8.9000000      0.1469724
     9.1000000      0.0318740
     9.3000000     -0.0818191
     9.5000000     -0.0869377
     9.7000000     -0.0398495
     9.9000000     -0.0329571
    10.1000000     -0.0351571
    10.3000000     -0.0138820
    10.5000000      0.0582637
    10.7000000      0.1701694
    10.9000000      0.2449273
    11.1000000      0.2586605
    11.3000000      0.2136000
    11.5000000      0.1535129
    11.7000000      0.0773114
    11.9000000      0.0076684
    12.1000000     -0.0452300
    12.3000000     -0.0735442
    12.5000000     -0.0866596
    12.7000000     -0.0746083
    12.9000000     -0.0237247
    13.1000000      0.0525515
    13.3000000      0.1138356
    13.5000000      0.1485848
    13.7000000      0.1592828
    13.9000000      0.1724378
    14.1000000      0.1784686
    14.3000000      0.1792775
    14.5000000      0.1770167
    14.7000000      0.1695154
    14.9000000      0.1584302
    15.1000000      0.1508306
    15.3000000      0.1528793
    15.5000000      0.1628230
    15.7000000      0.1692466
    15.9000000      0.1653110
    16.1000000      0.1591068
    16.3000000      0.1469113
    16.5000000      0.1295401
    16.7000000      0.1124521
    16.9000000      0.0959930
    17.1000000      0.0821732
    17.3000000      0.0746774
    17.5000000      0.0730388
    17.7000000      0.0763491
    17.9000000      0.0836794
    18.1000000      0.0833163
    18.3000000      0.0821418
    18.5000000      0.0686473
    18.7000000      0.0521493
    18.9000000      0.0372443
    19.1000000      0.0325456
    19.3000000      0.0341653
    19.5000000      0.0432248
    19.7000000      0.0577312
    19.9000000      0.0678241
    20.1000000      0.0796270
    20.3000000      0.0888266
    20.5000000      0.0938029
    20.7000000      0.0979565
    20.9000000      0.1023232
    21.1000000      0.1031985
    21.3000000      0.0931025
    21.5000000      0.0688275
    21.7000000      0.0425073
    21.9000000      0.0181596
    22.1000000      0.0016661
    22.3000000     -0.0117450
    22.5000000     -0.0213285
    22.7000000     -0.0314204
    22.9000000     -0.0411703
    23.1000000     -0.0508179
    23.3000000     -0.0579024
    23.5000000     -0.0647161
    23.7000000     -0.0741855
    23.9000000     -0.0824187
    24.1000000     -0.0943195
    24.3000000     -0.1079824
    24.5000000     -0.1213233
    24.7000000     -0.1313942
    24.9000000     -0.1376971
 &EndTable
 &EndPotential
 &Potential
 Name=NPL-GLY
Type=NB
Min=     0.0000000
Max=    25.0000000
NPoints=125
 AtomTypes=NPL,GLY
 &Table
     0.1000000  33217.4921875
     0.3000000  32969.6015625
     0.5000000  32721.7089844
     0.7000000  32473.8183594
     0.9000000  32225.9257812
     1.1000000  31978.0351562
     1.3000000  31730.1425781
     1.5000000  31482.2519531
     1.7000000  31234.3593750
     1.9000000  30986.4667969
     2.1000000  30738.5761719
     2.3000000  30490.6835938
     2.5000000  30242.7929688
     2.7000000  29994.9003906
     2.9000000  29747.0097656
     3.1000000  29499.1171875
     3.3000000  29251.2246094
     3.5000000     10.8138532
     3.7000000      5.4013001
     3.9000000      2.8533135
     4.1000000      1.5217249
     4.3000000      0.7682330
     4.5000000     -0.0206071
     4.7000000     -0.9771622
     4.9000000     -1.7373470
     5.1000000     -2.0638185
     5.3000000     -1.9844063
     5.5000000     -1.6963584
     5.7000000     -1.4596584
     5.9000000     -1.3021801
     6.1000000     -1.0303930
     6.3000000     -0.5568996
     6.5000000     -0.0708453
     6.7000000      0.2451037
     6.9000000      0.3699345
     7.1000000      0.3173553
     7.3000000      0.2175164
     7.5000000      0.1965024
     7.7000000      0.2694415
     7.9000000      0.3451901
     8.1000000      0.3768991
     8.3000000      0.3729632
     8.5000000      0.3314185
     8.7000000      0.2022104
     8.9000000      0.0922175
     9.1000000      0.0421564
     9.3000000     -0.1230654
     9.5000000     -0.2740579
     9.7000000     -0.3303466
     9.9000000     -0.3246572
    10.1000000     -0.3231613
    10.3000000     -0.3046625
    10.5000000     -0.2498062
    10.7000000     -0.1720480
    10.9000000     -0.0981509
    11.1000000     -0.0659904
    11.3000000     -0.0811658
    11.5000000     -0.1055479
    11.7000000     -0.1197071
    11.9000000     -0.1142477
    12.1000000     -0.0931142
    12.3000000     -0.0667657
    12.5000000     -0.0581050
    12.7000000     -0.0505143
    12.9000000     -0.0377284
    13.1000000     -0.0067061
    13.3000000      0.0277617
    13.5000000      0.0567090
    13.7000000      0.0671035
    13.9000000      0.0593774
    14.1000000      0.0368148
    14.3000000      0.0097423
    14.5000000     -0.0121817
    14.7000000     -0.0224005
    14.9000000     -0.0275645
    15.1000000     -0.0180798
    15.3000000     -0.0071317
    15.5000000     -0.0042968
    15.7000000     -0.0108084
    15.9000000     -0.0184161
    16.1000000     -0.0281830
    16.3000000     -0.0392580
    16.5000000     -0.0459737
    16.7000000     -0.0546900
    16.9000000     -0.0646046
    17.1000000     -0.0857327
    17.3000000     -0.0970612
    17.5000000     -0.1044397
    17.7000000     -0.1045645
    17.9000000     -0.0976197
    18.1000000     -0.0840270
    18.3000000     -0.0683885
    18.5000000     -0.0534597
    18.7000000     -0.0410072
    18.9000000     -0.0344070
    19.1000000     -0.0272397
    19.3000000     -0.0206166
    19.5000000     -0.0123127
    19.7000000     -0.0029974
    19.9000000      0.0096164
    20.1000000      0.0177996
    20.3000000      0.0177842
    20.5000000      0.0178108
    20.7000000      0.0210528
    20.9000000      0.0296190
    21.1000000      0.0382179
    21.3000000      0.0409021
    21.5000000      0.0187806
    21.7000000      0.0009446
    21.9000000     -0.0165772
    22.1000000     -0.0278476
    22.3000000     -0.0340504
    22.5000000     -0.0388514
    22.7000000     -0.0444113
    22.9000000     -0.0562081
    23.1000000     -0.0740685
    23.3000000     -0.0913606
    23.5000000     -0.1133713
    23.7000000     -0.1315393
    23.9000000     -0.1546546
    24.1000000     -0.1714405
    24.3000000     -0.1921907
    24.5000000     -0.2103932
    24.7000000     -0.2239389
    24.9000000     -0.2354389
 &EndTable
 &EndPotential
 &Potential
 Name=NPL-NEG
Type=NB
Min=     0.0000000
Max=    25.0000000
NPoints=125
 AtomTypes=NPL,NEG
 &Table
     0.1000000  33217.4921875
     0.3000000  32969.6015625
     0.5000000  32721.7089844
     0.7000000  32473.8183594
     0.9000000  32225.9257812
     1.1000000  31978.0351562
     1.3000000  31730.1425781
     1.5000000  31482.2519531
     1.7000000  31234.3593750
     1.9000000  30986.4667969
     2.1000000  30738.5761719
     2.3000000  30490.6835938
     2.5000000  30242.7929688
     2.7000000  29994.9003906
     2.9000000  29747.0097656
     3.1000000  29499.1171875
     3.3000000  29251.2246094
     3.5000000     18.7348789
     3.7000000     14.0221301
     3.9000000      9.1033365
     4.1000000      6.1415746
     4.3000000      4.9578529
     4.5000000      3.2568200
     4.7000000      0.6169811
     4.9000000     -1.0847075
     5.1000000     -1.6479747
     5.3000000     -1.3180261
     5.5000000     -0.5424899
     5.7000000     -0.0528719
     5.9000000      0.0719161
     6.1000000      0.2639065
     6.3000000      0.7109422
     6.5000000      1.2496016
     6.7000000      1.4636871
     6.9000000      1.3469507
     7.1000000      1.1403934
     7.3000000      0.9050073
     7.5000000      0.7052287
     7.7000000      0.5350134
     7.9000000      0.4618524
     8.1000000      0.4707166
     8.3000000      0.3497212
     8.5000000      0.2225594
     8.7000000      0.1569148
     8.9000000      0.1829396
     9.1000000      0.1346941
     9.3000000     -0.0512719
     9.5000000     -0.1780184
     9.7000000     -0.3039114
     9.9000000     -0.4417117
    10.1000000     -0.5269018
    10.3000000     -0.4936241
    10.5000000     -0.3521118
    10.7000000     -0.2098791
    10.9000000     -0.1280102
    11.1000000     -0.1104117
    11.3000000     -0.1058696
    11.5000000     -0.1094316
    11.7000000     -0.1181229
    11.9000000     -0.1540816
    12.1000000     -0.2025616
    12.3000000     -0.2627973
    12.5000000     -0.2908001
    12.7000000     -0.2570569
    12.9000000     -0.1837215
    13.1000000     -0.1173642
    13.3000000     -0.0854116
    13.5000000     -0.0520652
    13.7000000     -0.0157505
    13.9000000      0.0320412
    14.1000000      0.0779634
    14.3000000      0.0940456
    14.5000000      0.0727022
    14.7000000      0.0413067
    14.9000000      0.0207364
    15.1000000      0.0196207
    15.3000000      0.0368515
    15.5000000      0.0616158
    15.7000000      0.0899866
    15.9000000      0.1113058
    16.1000000      0.1182771
    16.3000000      0.1093196
    16.5000000      0.1030902
    16.7000000      0.0917459
    16.9000000      0.0882675
    17.1000000      0.0799929
    17.3000000      0.0692523
    17.5000000      0.0513448
    17.7000000      0.0409353
    17.9000000      0.0268879
    18.1000000      0.0166626
    18.3000000     -0.0005418
    18.5000000     -0.0164746
    18.7000000     -0.0245199
    18.9000000     -0.0176511
    19.1000000     -0.0061930
    19.3000000      0.0038940
    19.5000000      0.0070234
    19.7000000      0.0009988
    19.9000000     -0.0032477
    20.1000000     -0.0260376
    20.3000000     -0.0605806
    20.5000000     -0.0971371
    20.7000000     -0.1261342
    20.9000000     -0.1303339
    21.1000000     -0.1217940
    21.3000000     -0.1169496
    21.5000000     -0.1254700
    21.7000000     -0.1380219
    21.9000000     -0.1627576
    22.1000000     -0.1835157
    22.3000000     -0.2154369
    22.5000000     -0.2399392
    22.7000000     -0.2562617
    22.9000000     -0.2563329
    23.1000000     -0.2468247
    23.3000000     -0.2346462
    23.5000000     -0.2278898
    23.7000000     -0.2209795
    23.9000000     -0.2174667
    24.1000000     -0.2112714
    24.3000000     -0.2118614
    24.5000000     -0.2066801
    24.7000000     -0.2016108
    24.9000000     -0.2039259
 &EndTable
 &EndPotential
 &Potential
 Name=NPL-K
Type=NB
Min=     0.0000000
Max=    25.0000000
NPoints=125
 AtomTypes=NPL,K
 &Table
     0.1000000  33217.4921875
     0.3000000  32969.6015625
     0.5000000  32721.7089844
     0.7000000  32473.8183594
     0.9000000  32225.9257812
     1.1000000  31978.0351562
     1.3000000  31730.1425781
     1.5000000  31482.2519531
     1.7000000  31234.3593750
     1.9000000  30986.4667969
     2.1000000  30738.5761719
     2.3000000  30490.6835938
     2.5000000  30242.7929688
     2.7000000  29994.9003906
     2.9000000  29747.0097656
     3.1000000  29499.1171875
     3.3000000     15.5433697
     3.5000000      9.1052977
     3.7000000      5.3329202
     3.9000000      2.8400586
     4.1000000      1.0758481
     4.3000000     -0.1797914
     4.5000000     -0.9066970
     4.7000000     -1.0973135
     4.9000000     -0.7508667
     5.1000000     -0.0607594
     5.3000000      0.6020992
     5.5000000      0.8351580
     5.7000000      0.7532166
     5.9000000      0.5212399
     6.1000000      0.2889395
     6.3000000      0.1125860
     6.5000000      0.0164295
     6.7000000     -0.0061177
     6.9000000      0.0131471
     7.1000000      0.0558550
     7.3000000      0.1204840
     7.5000000      0.1923341
     7.7000000      0.2405624
     7.9000000      0.2596717
     8.1000000      0.2530895
     8.3000000      0.2325733
     8.5000000      0.1601571
     8.7000000      0.0667562
     8.9000000     -0.0212847
     9.1000000     -0.0712667
     9.3000000     -0.0794736
     9.5000000     -0.0701442
     9.7000000     -0.0389466
     9.9000000     -0.0196554
    10.1000000     -0.0103557
    10.3000000     -0.0241890
    10.5000000     -0.0319720
    10.7000000     -0.0361069
    10.9000000     -0.0297017
    11.1000000     -0.0236372
    11.3000000     -0.0267907
    11.5000000     -0.0262354
    11.7000000     -0.0355106
    11.9000000     -0.0360895
    12.1000000     -0.0265271
    12.3000000     -0.0166885
    12.5000000     -0.0068417
    12.7000000     -0.0027452
    12.9000000     -0.0054085
    13.1000000     -0.0091784
    13.3000000     -0.0056393
    13.5000000     -0.0011336
    13.7000000      0.0040362
    13.9000000      0.0038863
    14.1000000      0.0039070
    14.3000000      0.0051748
    14.5000000     -0.0025436
    14.7000000     -0.0070998
    14.9000000     -0.0090477
    15.1000000     -0.0104651
    15.3000000     -0.0109368
    15.5000000     -0.0054364
    15.7000000      0.0000345
    15.9000000      0.0006734
    16.1000000      0.0010039
    16.3000000      0.0043665
    16.5000000      0.0017011
    16.7000000      0.0005628
    16.9000000      0.0030153
    17.1000000      0.0068407
    17.3000000      0.0080908
    17.5000000      0.0138498
    17.7000000      0.0178550
    17.9000000      0.0224534
    18.1000000      0.0240033
    18.3000000      0.0227612
    18.5000000      0.0235583
    18.7000000      0.0208781
    18.9000000      0.0189645
    19.1000000      0.0158325
    19.3000000      0.0096989
    19.5000000      0.0025214
    19.7000000     -0.0042433
    19.9000000     -0.0128873
    20.1000000     -0.0162567
    20.3000000     -0.0206716
    20.5000000     -0.0224089
    20.7000000     -0.0235852
    20.9000000     -0.0225168
    21.1000000     -0.0243813
    21.3000000     -0.0260517
    21.5000000     -0.0300468
    21.7000000     -0.0367924
    21.9000000     -0.0407058
    22.1000000     -0.0443915
    22.3000000     -0.0465340
    22.5000000     -0.0475917
    22.7000000     -0.0487968
    22.9000000     -0.0497908
    23.1000000     -0.0516353
    23.3000000     -0.0551240
    23.5000000     -0.0551539
    23.7000000     -0.0550416
    23.9000000     -0.0542955
    24.1000000     -0.0551995
    24.3000000     -0.0576572
    24.5000000     -0.0568673
    24.7000000     -0.0532027
    24.9000000     -0.0541719
 &EndTable
 &EndPotential
 &Potential
 Name=NPL-NA
Type=NB
Min=     0.0000000
Max=    25.0000000
NPoints=125
 AtomTypes=NPL,NA
 &Table
     0.1000000  33217.4921875
     0.3000000  32969.6015625
     0.5000000  32721.7089844
     0.7000000  32473.8183594
     0.9000000  32225.9257812
     1.1000000  31978.0351562
     1.3000000  31730.1425781
     1.5000000  31482.2519531
     1.7000000  31234.3593750
     1.9000000  30986.4667969
     2.1000000  30738.5761719
     2.3000000  30490.6835938
     2.5000000  30242.7929688
     2.7000000  29994.9003906
     2.9000000  29747.0097656
     3.1000000  29499.1171875
     3.3000000     12.2035233
     3.5000000      7.1440428
     3.7000000      3.7775203
     3.9000000      1.2495475
     4.1000000     -0.6081077
     4.3000000     -1.5054540
     4.5000000     -1.4203551
     4.7000000     -0.4560428
     4.9000000      0.8554514
     5.1000000      1.2031131
     5.3000000      0.8381356
     5.5000000      0.3766861
     5.7000000      0.0101974
     5.9000000     -0.2182904
     6.1000000     -0.2918351
     6.3000000     -0.2812867
     6.5000000     -0.2152589
     6.7000000     -0.1116893
     6.9000000      0.0078329
     7.1000000      0.1430976
     7.3000000      0.2621968
     7.5000000      0.3517624
     7.7000000      0.4129620
     7.9000000      0.4302352
     8.1000000      0.3585616
     8.3000000      0.2115433
     8.5000000      0.0593284
     8.7000000     -0.0258482
     8.9000000     -0.0478735
     9.1000000     -0.0433867
     9.3000000     -0.0318795
     9.5000000     -0.0338752
     9.7000000     -0.0418187
     9.9000000     -0.0437170
    10.1000000     -0.0341014
    10.3000000     -0.0310637
    10.5000000     -0.0362554
    10.7000000     -0.0424590
    10.9000000     -0.0498870
    11.1000000     -0.0534200
    11.3000000     -0.0533625
    11.5000000     -0.0428707
    11.7000000     -0.0202305
    11.9000000      0.0076102
    12.1000000      0.0204210
    12.3000000      0.0296149
    12.5000000      0.0336347
    12.7000000      0.0335292
    12.9000000      0.0309412
    13.1000000      0.0269349
    13.3000000      0.0226840
    13.5000000      0.0147157
    13.7000000      0.0099354
    13.9000000      0.0043468
    14.1000000      0.0025774
    14.3000000      0.0000287
    14.5000000     -0.0025085
    14.7000000     -0.0032792
    14.9000000     -0.0029085
    15.1000000      0.0038808
    15.3000000      0.0118757
    15.5000000      0.0244643
    15.7000000      0.0329587
    15.9000000      0.0360258
    16.1000000      0.0360305
    16.3000000      0.0318872
    16.5000000      0.0274708
    16.7000000      0.0244885
    16.9000000      0.0244199
    17.1000000      0.0237163
    17.3000000      0.0248893
    17.5000000      0.0269776
    17.7000000      0.0314397
    17.9000000      0.0345660
    18.1000000      0.0411325
    18.3000000      0.0399333
    18.5000000      0.0371971
    18.7000000      0.0298015
    18.9000000      0.0224476
    19.1000000      0.0138960
    19.3000000      0.0087017
    19.5000000     -0.0008132
    19.7000000     -0.0099177
    19.9000000     -0.0179257
    20.1000000     -0.0213095
    20.3000000     -0.0248034
    20.5000000     -0.0269881
    20.7000000     -0.0310616
    20.9000000     -0.0322118
    21.1000000     -0.0331901
    21.3000000     -0.0353016
    21.5000000     -0.0405572
    21.7000000     -0.0442148
    21.9000000     -0.0470594
    22.1000000     -0.0484551
    22.3000000     -0.0494969
    22.5000000     -0.0509719
    22.7000000     -0.0517222
    22.9000000     -0.0519963
    23.1000000     -0.0554655
    23.3000000     -0.0586425
    23.5000000     -0.0597289
    23.7000000     -0.0605898
    23.9000000     -0.0634362
    24.1000000     -0.0646953
    24.3000000     -0.0637248
    24.5000000     -0.0645840
    24.7000000     -0.0642609
    24.9000000     -0.0625741
 &EndTable
 &EndPotential
 &Potential
 Name=NPL-CL
Type=NB
Min=     0.0000000
Max=    25.0000000
NPoints=125
 AtomTypes=NPL,CL
 &Table
     0.1000000  33217.4921875
     0.3000000  32969.6015625
     0.5000000  32721.7089844
     0.7000000  32473.8183594
     0.9000000  32225.9257812
     1.1000000  31978.0351562
     1.3000000  31730.1425781
     1.5000000  31482.2519531
     1.7000000  31234.3593750
     1.9000000  30986.4667969
     2.1000000  30738.5761719
     2.3000000  30490.6835938
     2.5000000  30242.7929688
     2.7000000  29994.9003906
     2.9000000  29747.0097656
     3.1000000  29499.1171875
     3.3000000  29251.2246094
     3.5000000      9.5542653
     3.7000000      5.1922893
     3.9000000      2.9697602
     4.1000000      2.1382847
     4.3000000      2.2382642
     4.5000000      2.7142153
     4.7000000      2.9432459
     4.9000000      2.6438257
     5.1000000      2.2625133
     5.3000000      1.8704780
     5.5000000      1.4922443
     5.7000000      1.2424349
     5.9000000      1.1034293
     6.1000000      0.9517675
     6.3000000      0.7185206
     6.5000000      0.5311396
     6.7000000      0.4493789
     6.9000000      0.4533436
     7.1000000      0.4910018
     7.3000000      0.4873055
     7.5000000      0.4652072
     7.7000000      0.3970557
     7.9000000      0.3303002
     8.1000000      0.2525187
     8.3000000      0.1881539
     8.5000000      0.1339436
     8.7000000      0.0908615
     8.9000000      0.0660574
     9.1000000      0.0530143
     9.3000000      0.0583888
     9.5000000      0.0601848
     9.7000000      0.0711235
     9.9000000      0.0739815
    10.1000000      0.0880976
    10.3000000      0.0798017
    10.5000000      0.0772885
    10.7000000      0.0650740
    10.9000000      0.0526978
    11.1000000      0.0437485
    11.3000000      0.0359766
    11.5000000      0.0298499
    11.7000000      0.0363642
    11.9000000      0.0293877
    12.1000000      0.0316805
    12.3000000      0.0346700
    12.5000000      0.0400348
    12.7000000      0.0431033
    12.9000000      0.0429060
    13.1000000      0.0410364
    13.3000000      0.0405029
    13.5000000      0.0407937
    13.7000000      0.0361434
    13.9000000      0.0361421
    14.1000000      0.0372929
    14.3000000      0.0408844
    14.5000000      0.0406586
    14.7000000      0.0388785
    14.9000000      0.0370248
    15.1000000      0.0373498
    15.3000000      0.0363277
    15.5000000      0.0349588
    15.7000000      0.0339906
    15.9000000      0.0317264
    16.1000000      0.0309053
    16.3000000      0.0279791
    16.5000000      0.0270141
    16.7000000      0.0281996
    16.9000000      0.0281679
    17.1000000      0.0254102
    17.3000000      0.0256534
    17.5000000      0.0281123
    17.7000000      0.0232168
    17.9000000      0.0225019
    18.1000000      0.0192172
    18.3000000      0.0197759
    18.5000000      0.0171621
    18.7000000      0.0150515
    18.9000000      0.0150900
    19.1000000      0.0134476
    19.3000000      0.0150399
    19.5000000      0.0132819
    19.7000000      0.0147687
    19.9000000      0.0136862
    20.1000000      0.0147342
    20.3000000      0.0144395
    20.5000000      0.0157069
    20.7000000      0.0178307
    20.9000000      0.0181194
    21.1000000      0.0155237
    21.3000000      0.0187796
    21.5000000      0.0239323
    21.7000000      0.0305250
    21.9000000      0.0335512
    22.1000000      0.0423767
    22.3000000      0.0459700
    22.5000000      0.0531676
    22.7000000      0.0559708
    22.9000000      0.0616668
    23.1000000      0.0684333
    23.3000000      0.0720855
    23.5000000      0.0768219
    23.7000000      0.0778488
    23.9000000      0.0825786
    24.1000000      0.0885835
    24.3000000      0.0904763
    24.5000000      0.0944700
    24.7000000      0.0964503
    24.9000000      0.1025805
 &EndTable
 &EndPotential
 &Potential
 Name=POS-POS
Type=NB
Min=     0.0000000
Max=    25.0000000
NPoints=125
 AtomTypes=POS,POS
 &Table
     0.1000000  33217.4921875
     0.3000000  32969.6015625
     0.5000000  32721.7089844
     0.7000000  32473.8183594
     0.9000000  32225.9257812
     1.1000000  31978.0351562
     1.3000000  31730.1425781
     1.5000000  31482.2519531
     1.7000000  31234.3593750
     1.9000000  30986.4667969
     2.1000000  30738.5761719
     2.3000000  30490.6835938
     2.5000000  30242.7929688
     2.7000000  29994.9003906
     2.9000000  29747.0097656
     3.1000000  29499.1171875
     3.3000000  29251.2246094
     3.5000000     22.8679854
     3.7000000     10.6615825
     3.9000000      5.1520323
     4.1000000      2.9078648
     4.3000000      1.9690983
     4.5000000      1.3530671
     4.7000000      0.0565206
     4.9000000     -1.2630893
     5.1000000     -1.9623789
     5.3000000     -1.9978681
     5.5000000     -1.5516781
     5.7000000     -1.1411504
     5.9000000     -1.0482005
     6.1000000     -0.8633292
     6.3000000     -0.2973646
     6.5000000      0.4644479
     6.7000000      0.9409942
     6.9000000      1.1722280
     7.1000000      1.2737818
     7.3000000      1.2732209
     7.5000000      1.1748675
     7.7000000      1.0702444
     7.9000000      1.0444876
     8.1000000      1.0667694
     8.3000000      1.0216171
     8.5000000      0.9360027
     8.7000000      0.7834127
     8.9000000      0.6079644
     9.1000000      0.4370193
     9.3000000      0.2176603
     9.5000000      0.1615027
     9.7000000      0.2735641
     9.9000000      0.3561187
    10.1000000      0.3687056
    10.3000000      0.3604208
    10.5000000      0.3774898
    10.7000000      0.4229252
    10.9000000      0.4511552
    11.1000000      0.4608517
    11.3000000      0.4741292
    11.5000000      0.4732361
    11.7000000      0.4387992
    11.9000000      0.3876553
    12.1000000      0.3552561
    12.3000000      0.3494083
    12.5000000      0.3549111
    12.7000000      0.3764494
    12.9000000      0.4074284
    13.1000000      0.4339762
    13.3000000      0.4465018
    13.5000000      0.4592037
    13.7000000      0.4799139
    13.9000000      0.4987976
    14.1000000      0.5096674
    14.3000000      0.5175220
    14.5000000      0.5191393
    14.7000000      0.5199194
    14.9000000      0.5161829
    15.1000000      0.5145085
    15.3000000      0.5167501
    15.5000000      0.5217832
    15.7000000      0.5218517
    15.9000000      0.5086607
    16.1000000      0.4789266
    16.3000000      0.4447950
    16.5000000      0.4195588
    16.7000000      0.4046816
    16.9000000      0.3973378
    17.1000000      0.3886798
    17.3000000      0.3792135
    17.5000000      0.3690339
    17.7000000      0.3585475
    17.9000000      0.3526990
    18.1000000      0.3472301
    18.3000000      0.3471771
    18.5000000      0.3463067
    18.7000000      0.3415009
    18.9000000      0.3394263
    19.1000000      0.3386147
    19.3000000      0.3418306
    19.5000000      0.3528097
    19.7000000      0.3634447
    19.9000000      0.3662365
    20.1000000      0.3604357
    20.3000000      0.3484485
    20.5000000      0.3359388
    20.7000000      0.3216169
    20.9000000      0.3076994
    21.1000000      0.2962393
    21.3000000      0.2758812
    21.5000000      0.2417825
    21.7000000      0.2119120
    21.9000000      0.1812333
    22.1000000      0.1499364
    22.3000000      0.1170181
    22.5000000      0.0818492
    22.7000000      0.0499634
    22.9000000      0.0227143
    23.1000000      0.0013151
    23.3000000     -0.0146590
    23.5000000     -0.0306698
    23.7000000     -0.0430418
    23.9000000     -0.0541211
    24.1000000     -0.0635886
    24.3000000     -0.0740644
    24.5000000     -0.0847034
    24.7000000     -0.0967909
    24.9000000     -0.1093050
 &EndTable
 &EndPotential
 &Potential
 Name=POS-POL
Type=NB
Min=     0.0000000
Max=    25.0000000
NPoints=125
 AtomTypes=POS,POL
 &Table
     0.1000000  33217.4921875
     0.3000000  32969.6015625
     0.5000000  32721.7089844
     0.7000000  32473.8183594
     0.9000000  32225.9257812
     1.1000000  31978.0351562
     1.3000000  31730.1425781
     1.5000000  31482.2519531
     1.7000000  31234.3593750
     1.9000000  30986.4667969
     2.1000000  30738.5761719
     2.3000000  30490.6835938
     2.5000000  30242.7929688
     2.7000000  29994.9003906
     2.9000000  29747.0097656
     3.1000000  29499.1171875
     3.3000000  29251.2246094
     3.5000000  29003.3339844
     3.7000000      9.0637502
     3.9000000      5.6312844
     4.1000000      3.8256329
     4.3000000      3.0715845
     4.5000000      2.1883750
     4.7000000      0.3944314
     4.9000000     -1.1074882
     5.1000000     -1.8114745
     5.3000000     -1.7620500
     5.5000000     -1.2762062
     5.7000000     -1.0798547
     5.9000000     -1.2515466
     6.1000000     -1.1895443
     6.3000000     -0.6795576
     6.5000000     -0.0254280
     6.7000000      0.3622012
     6.9000000      0.5579714
     7.1000000      0.6593620
     7.3000000      0.6790438
     7.5000000      0.6386133
     7.7000000      0.5716619
     7.9000000      0.5296786
     8.1000000      0.4779622
     8.3000000      0.3382490
     8.5000000      0.2180182
     8.7000000      0.1447389
     8.9000000      0.1313399
     9.1000000      0.1303112
     9.3000000      0.0458606
     9.5000000     -0.0404583
     9.7000000     -0.1209757
     9.9000000     -0.1595729
    10.1000000     -0.1321808
    10.3000000     -0.0779337
    10.5000000     -0.0367023
    10.7000000     -0.0050757
    10.9000000      0.0318161
    11.1000000      0.0584907
    11.3000000      0.0718236
    11.5000000      0.0504102
    11.7000000     -0.0022576
    11.9000000     -0.0611498
    12.1000000     -0.0841336
    12.3000000     -0.0619170
    12.5000000     -0.0256073
    12.7000000     -0.0021410
    12.9000000      0.0006923
    13.1000000      0.0005936
    13.3000000      0.0061350
    13.5000000      0.0218795
    13.7000000      0.0311824
    13.9000000      0.0248011
    14.1000000      0.0128280
    14.3000000     -0.0025245
    14.5000000     -0.0099678
    14.7000000     -0.0055521
    14.9000000     -0.0031312
    15.1000000     -0.0071272
    15.3000000     -0.0123860
    15.5000000     -0.0193436
    15.7000000     -0.0249698
    15.9000000     -0.0285744
    16.1000000     -0.0257507
    16.3000000     -0.0190770
    16.5000000     -0.0126095
    16.7000000     -0.0125418
    16.9000000     -0.0181301
    17.1000000     -0.0232176
    17.3000000     -0.0257677
    17.5000000     -0.0283423
    17.7000000     -0.0335071
    17.9000000     -0.0363976
    18.1000000     -0.0347168
    18.3000000     -0.0255763
    18.5000000     -0.0142024
    18.7000000     -0.0032258
    18.9000000      0.0033246
    19.1000000      0.0117343
    19.3000000      0.0183267
    19.5000000      0.0209545
    19.7000000      0.0218589
    19.9000000      0.0236741
    20.1000000      0.0274993
    20.3000000      0.0334401
    20.5000000      0.0429938
    20.7000000      0.0530456
    20.9000000      0.0617957
    21.1000000      0.0690878
    21.3000000      0.0661453
    21.5000000      0.0519636
    21.7000000      0.0367489
    21.9000000      0.0244052
    22.1000000      0.0103131
    22.3000000     -0.0039411
    22.5000000     -0.0201242
    22.7000000     -0.0370087
    22.9000000     -0.0552436
    23.1000000     -0.0721703
    23.3000000     -0.0859836
    23.5000000     -0.0976304
    23.7000000     -0.1078639
    23.9000000     -0.1166508
    24.1000000     -0.1255444
    24.3000000     -0.1372020
    24.5000000     -0.1505178
    24.7000000     -0.1651814
    24.9000000     -0.1762458
 &EndTable
 &EndPotential
 &Potential
 Name=POS-GLY
Type=NB
Min=     0.0000000
Max=    25.0000000
NPoints=125
 AtomTypes=POS,GLY
 &Table
     0.1000000  33217.4921875
     0.3000000  32969.6015625
     0.5000000  32721.7089844
     0.7000000  32473.8183594
     0.9000000  32225.9257812
     1.1000000  31978.0351562
     1.3000000  31730.1425781
     1.5000000  31482.2519531
     1.7000000  31234.3593750
     1.9000000  30986.4667969
     2.1000000  30738.5761719
     2.3000000  30490.6835938
     2.5000000  30242.7929688
     2.7000000  29994.9003906
     2.9000000  29747.0097656
     3.1000000  29499.1171875
     3.3000000  29251.2246094
     3.5000000     10.4766723
     3.7000000      4.7451355
     3.9000000      2.3217392
     4.1000000      1.1103396
     4.3000000      0.4218031
     4.5000000     -0.4665097
     4.7000000     -1.4700098
     4.9000000     -2.0882053
     5.1000000     -2.1573958
     5.3000000     -1.7735260
     5.5000000     -1.2288707
     5.7000000     -0.7569609
     5.9000000     -0.3863991
     6.1000000      0.0254139
     6.3000000      0.5315150
     6.5000000      1.0155279
     6.7000000      1.2833728
     6.9000000      1.3109158
     7.1000000      1.1168978
     7.3000000      0.8065834
     7.5000000      0.5508615
     7.7000000      0.4617549
     7.9000000      0.5420141
     8.1000000      0.6575761
     8.3000000      0.6563805
     8.5000000      0.5818470
     8.7000000      0.4074356
     8.9000000      0.2195156
     9.1000000      0.1205304
     9.3000000     -0.0146836
     9.5000000     -0.1031407
     9.7000000     -0.1192816
     9.9000000     -0.1166449
    10.1000000     -0.0972469
    10.3000000     -0.0687220
    10.5000000     -0.0127489
    10.7000000      0.0393870
    10.9000000      0.0820729
    11.1000000      0.0901477
    11.3000000      0.0622830
    11.5000000      0.0226221
    11.7000000     -0.0132801
    11.9000000     -0.0330810
    12.1000000     -0.0476710
    12.3000000     -0.0509788
    12.5000000     -0.0509743
    12.7000000     -0.0541482
    12.9000000     -0.0452248
    13.1000000     -0.0373454
    13.3000000     -0.0327490
    13.5000000     -0.0135168
    13.7000000      0.0133295
    13.9000000      0.0466260
    14.1000000      0.0653573
    14.3000000      0.0733375
    14.5000000      0.0739268
    14.7000000      0.0653581
    14.9000000      0.0527064
    15.1000000      0.0455540
    15.3000000      0.0439697
    15.5000000      0.0460649
    15.7000000      0.0420317
    15.9000000      0.0374048
    16.1000000      0.0301363
    16.3000000      0.0296875
    16.5000000      0.0363876
    16.7000000      0.0406947
    16.9000000      0.0492031
    17.1000000      0.0495465
    17.3000000      0.0468841
    17.5000000      0.0385750
    17.7000000      0.0243297
    17.9000000      0.0143653
    18.1000000      0.0031319
    18.3000000     -0.0060178
    18.5000000     -0.0129215
    18.7000000     -0.0145854
    18.9000000     -0.0151890
    19.1000000     -0.0099704
    19.3000000     -0.0018358
    19.5000000      0.0092830
    19.7000000      0.0162886
    19.9000000      0.0233157
    20.1000000      0.0223713
    20.3000000      0.0177613
    20.5000000      0.0126819
    20.7000000      0.0158813
    20.9000000      0.0201671
    21.1000000      0.0304717
    21.3000000      0.0331519
    21.5000000      0.0192329
    21.7000000      0.0014914
    21.9000000     -0.0135073
    22.1000000     -0.0249701
    22.3000000     -0.0369720
    22.5000000     -0.0447975
    22.7000000     -0.0526302
    22.9000000     -0.0586098
    23.1000000     -0.0665295
    23.3000000     -0.0694680
    23.5000000     -0.0791862
    23.7000000     -0.0875988
    23.9000000     -0.1010256
    24.1000000     -0.1157530
    24.3000000     -0.1287634
    24.5000000     -0.1408493
    24.7000000     -0.1559261
    24.9000000     -0.1699177
 &EndTable
 &EndPotential
 &Potential
 Name=POS-NEG
Type=NB
Min=     0.0000000
Max=    25.0000000
NPoints=125
 AtomTypes=POS,NEG
 &Table
     0.1000000  33217.4921875
     0.3000000  32969.6015625
     0.5000000  32721.7089844
     0.7000000  32473.8183594
     0.9000000  32225.9257812
     1.1000000  31978.0351562
     1.3000000  31730.1425781
     1.5000000  31482.2519531
     1.7000000  31234.3593750
     1.9000000  30986.4667969
     2.1000000  30738.5761719
     2.3000000  30490.6835938
     2.5000000  30242.7929688
     2.7000000  29994.9003906
     2.9000000  29747.0097656
     3.1000000  29499.1171875
     3.3000000  29251.2246094
     3.5000000     27.0547351
     3.7000000     14.8022832
     3.9000000      9.1796309
     4.1000000      6.8739381
     4.3000000      5.9372404
     4.5000000      3.8537167
     4.7000000      1.1020918
     4.9000000     -0.5846839
     5.1000000     -1.3754552
     5.3000000     -1.4899424
     5.5000000     -1.2424113
     5.7000000     -1.1366164
     5.9000000     -1.2694112
     6.1000000     -1.1832484
     6.3000000     -0.5843479
     6.5000000      0.2067259
     6.7000000      0.6289146
     6.9000000      0.7371423
     7.1000000      0.6901009
     7.3000000      0.5655503
     7.5000000      0.3658540
     7.7000000      0.1600781
     7.9000000      0.0481363
     8.1000000      0.0511628
     8.3000000      0.0187529
     8.5000000     -0.0823198
     8.7000000     -0.2764269
     8.9000000     -0.4550708
     9.1000000     -0.5607307
     9.3000000     -0.6616366
     9.5000000     -0.6840157
     9.7000000     -0.7279381
     9.9000000     -0.8241285
    10.1000000     -0.8737709
    10.3000000     -0.8508813
    10.5000000     -0.8147046
    10.7000000     -0.7679603
    10.9000000     -0.7247182
    11.1000000     -0.7197490
    11.3000000     -0.7894733
    11.5000000     -0.8431922
    11.7000000     -0.8722660
    11.9000000     -0.8614609
    12.1000000     -0.8593787
    12.3000000     -0.8783930
    12.5000000     -0.8581601
    12.7000000     -0.7457078
    12.9000000     -0.5836438
    13.1000000     -0.4623365
    13.3000000     -0.3863606
    13.5000000     -0.3357141
    13.7000000     -0.3069624
    13.9000000     -0.3068258
    14.1000000     -0.3150275
    14.3000000     -0.3352323
    14.5000000     -0.3695870
    14.7000000     -0.3942130
    14.9000000     -0.3927284
    15.1000000     -0.3635131
    15.3000000     -0.3236307
    15.5000000     -0.2956590
    15.7000000     -0.2906447
    15.9000000     -0.3022371
    16.1000000     -0.3114559
    16.3000000     -0.3282212
    16.5000000     -0.3437516
    16.7000000     -0.3375864
    16.9000000     -0.3190722
    17.1000000     -0.2956995
    17.3000000     -0.2800252
    17.5000000     -0.2701026
    17.7000000     -0.2560315
    17.9000000     -0.2382270
    18.1000000     -0.2292664
    18.3000000     -0.2301307
    18.5000000     -0.2357480
    18.7000000     -0.2323662
    18.9000000     -0.2125128
    19.1000000     -0.1867948
    19.3000000     -0.1530895
    19.5000000     -0.1241459
    19.7000000     -0.1028814
    19.9000000     -0.0971460
    20.1000000     -0.1035007
    20.3000000     -0.1138016
    20.5000000     -0.1310574
    20.7000000     -0.1351410
    20.9000000     -0.1335185
    21.1000000     -0.1334195
    21.3000000     -0.1351412
    21.5000000     -0.1585949
    21.7000000     -0.1792990
    21.9000000     -0.1997254
    22.1000000     -0.2131824
    22.3000000     -0.2187076
    22.5000000     -0.2217204
    22.7000000     -0.2268790
    22.9000000     -0.2341083
    23.1000000     -0.2381596
    23.3000000     -0.2411435
    23.5000000     -0.2420634
    23.7000000     -0.2422156
    23.9000000     -0.2405372
    24.1000000     -0.2333975
    24.3000000     -0.2256012
    24.5000000     -0.2252231
    24.7000000     -0.2227647
    24.9000000     -0.2237309
 &EndTable
 &EndPotential
 &Potential
 Name=POS-K
Type=NB
Min=     0.0000000
Max=    25.0000000
NPoints=125
 AtomTypes=POS,K
 &Table
     0.1000000  33217.4921875
     0.3000000  32969.6015625
     0.5000000  32721.7089844
     0.7000000  32473.8183594
     0.9000000  32225.9257812
     1.1000000  31978.0351562
     1.3000000  31730.1425781
     1.5000000  31482.2519531
     1.7000000  31234.3593750
     1.9000000  30986.4667969
     2.1000000  30738.5761719
     2.3000000  30490.6835938
     2.5000000  30242.7929688
     2.7000000  29994.9003906
     2.9000000  29747.0097656
     3.1000000  29499.1171875
     3.3000000     17.8802323
     3.5000000      6.4175207
     3.7000000      3.1386033
     3.9000000      0.9483574
     4.1000000     -0.5141777
     4.3000000     -1.5818882
     4.5000000     -2.2941136
     4.7000000     -2.5857902
     4.9000000     -2.2392927
     5.1000000     -1.2773137
     5.3000000     -0.0029490
     5.5000000      0.6833202
     5.7000000      0.7382159
     5.9000000      0.6026840
     6.1000000      0.4008459
     6.3000000      0.1867807
     6.5000000      0.0219374
     6.7000000     -0.0862062
     6.9000000     -0.1042007
     7.1000000     -0.0509636
     7.3000000      0.0663729
     7.5000000      0.1776323
     7.7000000      0.2622638
     7.9000000      0.3073553
     8.1000000      0.3193192
     8.3000000      0.3092278
     8.5000000      0.2498796
     8.7000000      0.1534683
     8.9000000      0.0448099
     9.1000000     -0.0450841
     9.3000000     -0.0882752
     9.5000000     -0.0944937
     9.7000000     -0.0844870
     9.9000000     -0.0686234
    10.1000000     -0.0648223
    10.3000000     -0.0779643
    10.5000000     -0.1033165
    10.7000000     -0.1256561
    10.9000000     -0.1498520
    11.1000000     -0.1670794
    11.3000000     -0.1693096
    11.5000000     -0.1725657
    11.7000000     -0.1804868
    11.9000000     -0.1859328
    12.1000000     -0.1868191
    12.3000000     -0.1877711
    12.5000000     -0.1777144
    12.7000000     -0.1707568
    12.9000000     -0.1668748
    13.1000000     -0.1571936
    13.3000000     -0.1452865
    13.5000000     -0.1363030
    13.7000000     -0.1278980
    13.9000000     -0.1202299
    14.1000000     -0.1156450
    14.3000000     -0.1137010
    14.5000000     -0.1145582
    14.7000000     -0.1187186
    14.9000000     -0.1191725
    15.1000000     -0.1150749
    15.3000000     -0.1089568
    15.5000000     -0.1022093
    15.7000000     -0.1000809
    15.9000000     -0.0962462
    16.1000000     -0.0956837
    16.3000000     -0.0980430
    16.5000000     -0.0969761
    16.7000000     -0.1001653
    16.9000000     -0.0999830
    17.1000000     -0.0994377
    17.3000000     -0.0956899
    17.5000000     -0.0960341
    17.7000000     -0.0947691
    17.9000000     -0.0923811
    18.1000000     -0.0894282
    18.3000000     -0.0897713
    18.5000000     -0.0898946
    18.7000000     -0.0916595
    18.9000000     -0.0925592
    19.1000000     -0.0940256
    19.3000000     -0.0945637
    19.5000000     -0.0947725
    19.7000000     -0.0955116
    19.9000000     -0.0960809
    20.1000000     -0.0967662
    20.3000000     -0.0999242
    20.5000000     -0.1014572
    20.7000000     -0.1019302
    20.9000000     -0.1019409
    21.1000000     -0.1036390
    21.3000000     -0.1066166
    21.5000000     -0.1093274
    21.7000000     -0.1122269
    21.9000000     -0.1131195
    22.1000000     -0.1155744
    22.3000000     -0.1154118
    22.5000000     -0.1157553
    22.7000000     -0.1148434
    22.9000000     -0.1136724
    23.1000000     -0.1132158
    23.3000000     -0.1112419
    23.5000000     -0.1110322
    23.7000000     -0.1070382
    23.9000000     -0.1033211
    24.1000000     -0.1008306
    24.3000000     -0.0990535
    24.5000000     -0.0960848
    24.7000000     -0.0893673
    24.9000000     -0.0854924
 &EndTable
 &EndPotential
 &Potential
 Name=POS-NA
Type=NB
Min=     0.0000000
Max=    25.0000000
NPoints=125
 AtomTypes=POS,NA
 &Table
     0.1000000  33217.4921875
     0.3000000  32969.6015625
     0.5000000  32721.7089844
     0.7000000  32473.8183594
     0.9000000  32225.9257812
     1.1000000  31978.0351562
     1.3000000  31730.1425781
     1.5000000  31482.2519531
     1.7000000  31234.3593750
     1.9000000  30986.4667969
     2.1000000  30738.5761719
     2.3000000  30490.6835938
     2.5000000  30242.7929688
     2.7000000  29994.9003906
     2.9000000  29747.0097656
     3.1000000  29499.1171875
     3.3000000      9.1691875
     3.5000000      4.5764701
     3.7000000      1.5948511
     3.9000000     -0.4647044
     4.1000000     -2.1798906
     4.3000000     -3.0515839
     4.5000000     -2.9078252
     4.7000000     -1.8021865
     4.9000000     -0.1605313
     5.1000000      0.5416101
     5.3000000      0.3885003
     5.5000000      0.0361149
     5.7000000     -0.2812474
     5.9000000     -0.4636775
     6.1000000     -0.5051390
     6.3000000     -0.4706935
     6.5000000     -0.3979780
     6.7000000     -0.2614260
     6.9000000     -0.0821793
     7.1000000      0.0971143
     7.3000000      0.2137124
     7.5000000      0.2843576
     7.7000000      0.3271542
     7.9000000      0.3137402
     8.1000000      0.2025524
     8.3000000     -0.0044980
     8.5000000     -0.1747816
     8.7000000     -0.2226828
     8.9000000     -0.1942110
     9.1000000     -0.1542871
     9.3000000     -0.1267871
     9.5000000     -0.1141529
     9.7000000     -0.1033102
     9.9000000     -0.0867013
    10.1000000     -0.0929560
    10.3000000     -0.1181716
    10.5000000     -0.1507778
    10.7000000     -0.1643995
    10.9000000     -0.1595477
    11.1000000     -0.1514421
    11.3000000     -0.1468133
    11.5000000     -0.1385447
    11.7000000     -0.1270533
    11.9000000     -0.1123871
    12.1000000     -0.1024884
    12.3000000     -0.0991817
    12.5000000     -0.1038807
    12.7000000     -0.1049030
    12.9000000     -0.1067651
    13.1000000     -0.1081646
    13.3000000     -0.1065205
    13.5000000     -0.1075298
    13.7000000     -0.1114563
    13.9000000     -0.1147508
    14.1000000     -0.1170939
    14.3000000     -0.1142437
    14.5000000     -0.1081015
    14.7000000     -0.0966923
    14.9000000     -0.0876953
    15.1000000     -0.0790868
    15.3000000     -0.0702420
    15.5000000     -0.0635341
    15.7000000     -0.0588733
    15.9000000     -0.0575066
    16.1000000     -0.0562977
    16.3000000     -0.0557237
    16.5000000     -0.0583398
    16.7000000     -0.0615279
    16.9000000     -0.0618057
    17.1000000     -0.0637243
    17.3000000     -0.0645323
    17.5000000     -0.0698329
    17.7000000     -0.0728449
    17.9000000     -0.0747632
    18.1000000     -0.0751139
    18.3000000     -0.0747917
    18.5000000     -0.0751291
    18.7000000     -0.0750601
    18.9000000     -0.0770370
    19.1000000     -0.0797316
    19.3000000     -0.0830437
    19.5000000     -0.0828312
    19.7000000     -0.0847385
    19.9000000     -0.0897956
    20.1000000     -0.0932475
    20.3000000     -0.0994069
    20.5000000     -0.1037735
    20.7000000     -0.1097690
    20.9000000     -0.1101101
    21.1000000     -0.1112360
    21.3000000     -0.1105595
    21.5000000     -0.1127128
    21.7000000     -0.1131363
    21.9000000     -0.1139434
    22.1000000     -0.1149230
    22.3000000     -0.1142351
    22.5000000     -0.1131240
    22.7000000     -0.1137496
    22.9000000     -0.1108869
    23.1000000     -0.1089163
    23.3000000     -0.1073704
    23.5000000     -0.1069215
    23.7000000     -0.1080461
    23.9000000     -0.1065095
    24.1000000     -0.1054296
    24.3000000     -0.1032242
    24.5000000     -0.1012415
    24.7000000     -0.1005211
    24.9000000     -0.0989370
 &EndTable
 &EndPotential
 &Potential
 Name=POS-CL
Type=NB
Min=     0.0000000
Max=    25.0000000
NPoints=125
 AtomTypes=POS,CL
 &Table
     0.1000000  33217.4921875
     0.3000000  32969.6015625
     0.5000000  32721.7089844
     0.7000000  32473.8183594
     0.9000000  32225.9257812
     1.1000000  31978.0351562
     1.3000000  31730.1425781
     1.5000000  31482.2519531
     1.7000000  31234.3593750
     1.9000000  30986.4667969
     2.1000000  30738.5761719
     2.3000000  30490.6835938
     2.5000000  30242.7929688
     2.7000000  29994.9003906
     2.9000000  29747.0097656
     3.1000000  29499.1171875
     3.3000000  29251.2246094
     3.5000000     12.9587161
     3.7000000      7.3434329
     3.9000000      4.9348176
     4.1000000      3.9241569
     4.3000000      3.9073289
     4.5000000      4.3614871
     4.7000000      4.5138234
     4.9000000      4.0965275
     5.1000000      3.5524393
     5.3000000      3.0154524
     5.5000000      2.5466001
     5.7000000      2.1806387
     5.9000000      1.9563063
     6.1000000      1.7227015
     6.3000000      1.4069593
     6.5000000      1.1315364
     6.7000000      0.9266653
     6.9000000      0.7978782
     7.1000000      0.7278595
     7.3000000      0.6761428
     7.5000000      0.6455192
     7.7000000      0.5906692
     7.9000000      0.5173357
     8.1000000      0.4333536
     8.3000000      0.3204197
     8.5000000      0.2648933
     8.7000000      0.2827031
     8.9000000      0.3336911
     9.1000000      0.3666165
     9.3000000      0.3724840
     9.5000000      0.3730133
     9.7000000      0.3411511
     9.9000000      0.3265210
    10.1000000      0.3286655
    10.3000000      0.3358271
    10.5000000      0.3278943
    10.7000000      0.3170135
    10.9000000      0.3009792
    11.1000000      0.2871859
    11.3000000      0.2782022
    11.5000000      0.2710868
    11.7000000      0.2661360
    11.9000000      0.2588593
    12.1000000      0.2552300
    12.3000000      0.2547234
    12.5000000      0.2576336
    12.7000000      0.2591733
    12.9000000      0.2571910
    13.1000000      0.2514293
    13.3000000      0.2454352
    13.5000000      0.2415272
    13.7000000      0.2312839
    13.9000000      0.2251445
    14.1000000      0.2245217
    14.3000000      0.2208596
    14.5000000      0.2126611
    14.7000000      0.2056679
    14.9000000      0.2054150
    15.1000000      0.2006623
    15.3000000      0.1950948
    15.5000000      0.1879804
    15.7000000      0.1813211
    15.9000000      0.1750203
    16.1000000      0.1689107
    16.3000000      0.1660744
    16.5000000      0.1627668
    16.7000000      0.1599138
    16.9000000      0.1565230
    17.1000000      0.1515494
    17.3000000      0.1477117
    17.5000000      0.1453899
    17.7000000      0.1404245
    17.9000000      0.1349407
    18.1000000      0.1316364
    18.3000000      0.1269613
    18.5000000      0.1235077
    18.7000000      0.1207371
    18.9000000      0.1139790
    19.1000000      0.1102388
    19.3000000      0.1083683
    19.5000000      0.1049447
    19.7000000      0.1037642
    19.9000000      0.1009272
    20.1000000      0.0985844
    20.3000000      0.0954335
    20.5000000      0.0950378
    20.7000000      0.0933696
    20.9000000      0.0890671
    21.1000000      0.0845384
    21.3000000      0.0861457
    21.5000000      0.0914629
    21.7000000      0.0938638
    21.9000000      0.0951155
    22.1000000      0.0987600
    22.3000000      0.1021881
    22.5000000      0.1054767
    22.7000000      0.1057064
    22.9000000      0.1091543
    23.1000000      0.1113535
    23.3000000      0.1150611
    23.5000000      0.1166757
    23.7000000      0.1190184
    23.9000000      0.1213089
    24.1000000      0.1219164
    24.3000000      0.1250894
    24.5000000      0.1268692
    24.7000000      0.1320497
    24.9000000      0.1309639
 &EndTable
 &EndPotential
 &Potential
 Name=POL-POL
Type=NB
Min=     0.0000000
Max=    25.0000000
NPoints=125
 AtomTypes=POL,POL
 &Table
     0.1000000  33217.4921875
     0.3000000  32969.6015625
     0.5000000  32721.7089844
     0.7000000  32473.8183594
     0.9000000  32225.9257812
     1.1000000  31978.0351562
     1.3000000  31730.1425781
     1.5000000  31482.2519531
     1.7000000  31234.3593750
     1.9000000  30986.4667969
     2.1000000  30738.5761719
     2.3000000  30490.6835938
     2.5000000  30242.7929688
     2.7000000  29994.9003906
     2.9000000  29747.0097656
     3.1000000  29499.1171875
     3.3000000  29251.2246094
     3.5000000  29003.3339844
     3.7000000     11.9012907
     3.9000000      5.9332983
     4.1000000      2.5233864
     4.3000000      1.2468252
     4.5000000      0.5215585
     4.7000000     -1.2085650
     4.9000000     -2.7621399
     5.1000000     -3.3421979
     5.3000000     -3.0107964
     5.5000000     -2.2146971
     5.7000000     -1.7959187
     5.9000000     -1.7435393
     6.1000000     -1.4951724
     6.3000000     -0.9287176
     6.5000000     -0.3721487
     6.7000000     -0.0830408
     6.9000000      0.0985338
     7.1000000      0.2286308
     7.3000000      0.3024782
     7.5000000      0.3255668
     7.7000000      0.3038348
     7.9000000      0.2579353
     8.1000000      0.1579044
     8.3000000     -0.0275016
     8.5000000     -0.0928069
     8.7000000     -0.1277371
     8.9000000     -0.2185979
     9.1000000     -0.3078982
     9.3000000     -0.3583549
     9.5000000     -0.2330522
     9.7000000     -0.0530845
     9.9000000      0.0283371
    10.1000000     -0.0322146
    10.3000000     -0.1445328
    10.5000000     -0.2089872
    10.7000000     -0.2334628
    10.9000000     -0.2943706
    11.1000000     -0.3869572
    11.3000000     -0.4829170
    11.5000000     -0.5581740
    11.7000000     -0.6131376
    11.9000000     -0.5967503
    12.1000000     -0.5202787
    12.3000000     -0.4138636
    12.5000000     -0.3362488
    12.7000000     -0.3024088
    12.9000000     -0.2724309
    13.1000000     -0.2378554
    13.3000000     -0.2026113
    13.5000000     -0.1795875
    13.7000000     -0.1722171
    13.9000000     -0.1729949
    14.1000000     -0.1783577
    14.3000000     -0.1795892
    14.5000000     -0.1874598
    14.7000000     -0.2002594
    14.9000000     -0.2291216
    15.1000000     -0.2631071
    15.3000000     -0.2881039
    15.5000000     -0.2960770
    15.7000000     -0.2972352
    15.9000000     -0.2997008
    16.1000000     -0.2957914
    16.3000000     -0.2955362
    16.5000000     -0.2921178
    16.7000000     -0.2897243
    16.9000000     -0.2872056
    17.1000000     -0.2836751
    17.3000000     -0.2758609
    17.5000000     -0.2710015
    17.7000000     -0.2690639
    17.9000000     -0.2638779
    18.1000000     -0.2601412
    18.3000000     -0.2522645
    18.5000000     -0.2424422
    18.7000000     -0.2362601
    18.9000000     -0.2290219
    19.1000000     -0.2188814
    19.3000000     -0.2082027
    19.5000000     -0.1860733
    19.7000000     -0.1670127
    19.9000000     -0.1563051
    20.1000000     -0.1488532
    20.3000000     -0.1406019
    20.5000000     -0.1344130
    20.7000000     -0.1344472
    20.9000000     -0.1296939
    21.1000000     -0.1256504
    21.3000000     -0.1229966
    21.5000000     -0.1352673
    21.7000000     -0.1482078
    21.9000000     -0.1565875
    22.1000000     -0.1632959
    22.3000000     -0.1683787
    22.5000000     -0.1746399
    22.7000000     -0.1846353
    22.9000000     -0.1943280
    23.1000000     -0.2034493
    23.3000000     -0.2178720
    23.5000000     -0.2348058
    23.7000000     -0.2521393
    23.9000000     -0.2675257
    24.1000000     -0.2812675
    24.3000000     -0.2960436
    24.5000000     -0.3088368
    24.7000000     -0.3156378
    24.9000000     -0.3209902
 &EndTable
 &EndPotential
 &Potential
 Name=POL-GLY
Type=NB
Min=     0.0000000
Max=    25.0000000
NPoints=125
 AtomTypes=POL,GLY
 &Table
     0.1000000  33217.4921875
     0.3000000  32969.6015625
     0.5000000  32721.7089844
     0.7000000  32473.8183594
     0.9000000  32225.9257812
     1.1000000  31978.0351562
     1.3000000  31730.1425781
     1.5000000  31482.2519531
     1.7000000  31234.3593750
     1.9000000  30986.4667969
     2.1000000  30738.5761719
     2.3000000  30490.6835938
     2.5000000  30242.7929688
     2.7000000  29994.9003906
     2.9000000  29747.0097656
     3.1000000  29499.1171875
     3.3000000  29251.2246094
     3.5000000     10.3219515
     3.7000000      3.6729953
     3.9000000      1.1813757
     4.1000000      0.1550717
     4.3000000     -0.0536817
     4.5000000     -0.2745796
     4.7000000     -0.8852108
     4.9000000     -1.4130404
     5.1000000     -1.5756564
     5.3000000     -1.3444372
     5.5000000     -1.0597378
     5.7000000     -1.0802291
     5.9000000     -1.2368965
     6.1000000     -1.0945996
     6.3000000     -0.5759050
     6.5000000      0.0620895
     6.7000000      0.4285803
     6.9000000      0.5303225
     7.1000000      0.4739862
     7.3000000      0.3712514
     7.5000000      0.2774306
     7.7000000      0.2041072
     7.9000000      0.1511854
     8.1000000      0.1271457
     8.3000000      0.1493973
     8.5000000      0.1947358
     8.7000000      0.1986244
     8.9000000      0.1921418
     9.1000000      0.1837562
     9.3000000      0.1204320
     9.5000000      0.1002582
     9.7000000      0.1234871
     9.9000000      0.1374523
    10.1000000      0.1271429
    10.3000000      0.1224443
    10.5000000      0.1053742
    10.7000000      0.0987276
    10.9000000      0.0837043
    11.1000000      0.0633322
    11.3000000      0.0494402
    11.5000000      0.0370049
    11.7000000      0.0195470
    11.9000000      0.0040520
    12.1000000      0.0069095
    12.3000000      0.0159254
    12.5000000      0.0368676
    12.7000000      0.0712247
    12.9000000      0.1242127
    13.1000000      0.1762174
    13.3000000      0.2101760
    13.5000000      0.2283170
    13.7000000      0.2348493
    13.9000000      0.2406123
    14.1000000      0.2388727
    14.3000000      0.2493132
    14.5000000      0.2573791
    14.7000000      0.2570172
    14.9000000      0.2421431
    15.1000000      0.2261703
    15.3000000      0.2082602
    15.5000000      0.1987264
    15.7000000      0.1865233
    15.9000000      0.1740911
    16.1000000      0.1600937
    16.3000000      0.1479398
    16.5000000      0.1513480
    16.7000000      0.1654365
    16.9000000      0.1852750
    17.1000000      0.1998398
    17.3000000      0.2084027
    17.5000000      0.2012586
    17.7000000      0.1910645
    17.9000000      0.1741781
    18.1000000      0.1683455
    18.3000000      0.1720462
    18.5000000      0.1803572
    18.7000000      0.1907165
    18.9000000      0.1892850
    19.1000000      0.1867609
    19.3000000      0.1827516
    19.5000000      0.1758669
    19.7000000      0.1696856
    19.9000000      0.1643757
    20.1000000      0.1594768
    20.3000000      0.1555491
    20.5000000      0.1503601
    20.7000000      0.1527690
    20.9000000      0.1572130
    21.1000000      0.1625727
    21.3000000      0.1720266
    21.5000000      0.1640441
    21.7000000      0.1590985
    21.9000000      0.1452501
    22.1000000      0.1281483
    22.3000000      0.1091931
    22.5000000      0.0863237
    22.7000000      0.0625422
    22.9000000      0.0417305
    23.1000000      0.0204321
    23.3000000     -0.0002825
    23.5000000     -0.0163004
    23.7000000     -0.0297314
    23.9000000     -0.0368629
    24.1000000     -0.0390800
    24.3000000     -0.0406116
    24.5000000     -0.0482981
    24.7000000     -0.0557148
    24.9000000     -0.0662655
 &EndTable
 &EndPotential
 &Potential
 Name=POL-NEG
Type=NB
Min=     0.0000000
Max=    25.0000000
NPoints=125
 AtomTypes=POL,NEG
 &Table
     0.1000000  33217.4921875
     0.3000000  32969.6015625
     0.5000000  32721.7089844
     0.7000000  32473.8183594
     0.9000000  32225.9257812
     1.1000000  31978.0351562
     1.3000000  31730.1425781
     1.5000000  31482.2519531
     1.7000000  31234.3593750
     1.9000000  30986.4667969
     2.1000000  30738.5761719
     2.3000000  30490.6835938
     2.5000000  30242.7929688
     2.7000000  29994.9003906
     2.9000000  29747.0097656
     3.1000000  29499.1171875
     3.3000000  29251.2246094
     3.5000000  29003.3339844
     3.7000000      8.5468697
     3.9000000      5.5462652
     4.1000000      3.9939220
     4.3000000      3.9274055
     4.5000000      3.6904044
     4.7000000      1.5588989
     4.9000000     -0.1032709
     5.1000000     -0.7078804
     5.3000000     -0.5087642
     5.5000000      0.0952992
     5.7000000     -0.1873024
     5.9000000     -0.9451507
     6.1000000     -1.1189167
     6.3000000     -0.4690588
     6.5000000      0.6728849
     6.7000000      1.4968229
     6.9000000      1.9196268
     7.1000000      1.9850850
     7.3000000      1.7909500
     7.5000000      1.4980104
     7.7000000      1.2208598
     7.9000000      1.0244483
     8.1000000      0.9705388
     8.3000000      0.9783545
     8.5000000      1.0067612
     8.7000000      0.8817780
     8.9000000      0.6363065
     9.1000000      0.4552515
     9.3000000      0.3603163
     9.5000000      0.4289467
     9.7000000      0.4471052
     9.9000000      0.2488609
    10.1000000      0.0356695
    10.3000000      0.0144214
    10.5000000      0.1702703
    10.7000000      0.3449272
    10.9000000      0.4548466
    11.1000000      0.4603559
    11.3000000      0.3687077
    11.5000000      0.2505609
    11.7000000      0.1012468
    11.9000000     -0.0429677
    12.1000000     -0.1354828
    12.3000000     -0.1504426
    12.5000000     -0.1263740
    12.7000000     -0.0844391
    12.9000000     -0.0670335
    13.1000000     -0.0639632
    13.3000000     -0.0591666
    13.5000000     -0.0227565
    13.7000000      0.0404514
    13.9000000      0.0702442
    14.1000000      0.0595553
    14.3000000      0.0469954
    14.5000000      0.0442401
    14.7000000      0.0453886
    14.9000000      0.0317244
    15.1000000      0.0046497
    15.3000000     -0.0315908
    15.5000000     -0.0956410
    15.7000000     -0.1310303
    15.9000000     -0.1143246
    16.1000000     -0.0744068
    16.3000000     -0.0435085
    16.5000000     -0.0177749
    16.7000000      0.0134873
    16.9000000      0.0403824
    17.1000000      0.0465081
    17.3000000      0.0376976
    17.5000000      0.0222088
    17.7000000      0.0067029
    17.9000000     -0.0074714
    18.1000000     -0.0008477
    18.3000000      0.0027858
    18.5000000     -0.0072249
    18.7000000     -0.0260600
    18.9000000     -0.0499923
    19.1000000     -0.0592002
    19.3000000     -0.0566115
    19.5000000     -0.0631652
    19.7000000     -0.0796370
    19.9000000     -0.1011298
    20.1000000     -0.1139221
    20.3000000     -0.1234283
    20.5000000     -0.1189004
    20.7000000     -0.0979665
    20.9000000     -0.0654396
    21.1000000     -0.0227705
    21.3000000     -0.0000079
    21.5000000      0.0026473
    21.7000000     -0.0038556
    21.9000000     -0.0051967
    22.1000000     -0.0118991
    22.3000000     -0.0095061
    22.5000000     -0.0094278
    22.7000000     -0.0057418
    22.9000000      0.0064622
    23.1000000      0.0106934
    23.3000000      0.0147649
    23.5000000      0.0123130
    23.7000000     -0.0014020
    23.9000000     -0.0195907
    24.1000000     -0.0446564
    24.3000000     -0.0772727
    24.5000000     -0.1039962
    24.7000000     -0.1268824
    24.9000000     -0.1559306
 &EndTable
 &EndPotential
 &Potential
 Name=POL-K
Type=NB
Min=     0.0000000
Max=    25.0000000
NPoints=125
 AtomTypes=POL,K
 &Table
     0.1000000  33217.4921875
     0.3000000  32969.6015625
     0.5000000  32721.7089844
     0.7000000  32473.8183594
     0.9000000  32225.9257812
     1.1000000  31978.0351562
     1.3000000  31730.1425781
     1.5000000  31482.2519531
     1.7000000  31234.3593750
     1.9000000  30986.4667969
     2.1000000  30738.5761719
     2.3000000  30490.6835938
     2.5000000  30242.7929688
     2.7000000  29994.9003906
     2.9000000  29747.0097656
     3.1000000  29499.1171875
     3.3000000     10.6159157
     3.5000000      5.8412493
     3.7000000      2.7410576
     3.9000000      0.9214590
     4.1000000     -0.1502886
     4.3000000     -0.8546506
     4.5000000     -1.3872613
     4.7000000     -1.6211005
     4.9000000     -1.3739432
     5.1000000     -0.6490685
     5.3000000      0.2439949
     5.5000000      0.7464905
     5.7000000      0.7819744
     5.9000000      0.6000988
     6.1000000      0.3596659
     6.3000000      0.1498165
     6.5000000      0.0069465
     6.7000000     -0.0671795
     6.9000000     -0.0814165
     7.1000000     -0.0225448
     7.3000000      0.0866453
     7.5000000      0.2067100
     7.7000000      0.2771175
     7.9000000      0.2939468
     8.1000000      0.3054516
     8.3000000      0.2955921
     8.5000000      0.2496763
     8.7000000      0.1643234
     8.9000000      0.0625861
     9.1000000      0.0061447
     9.3000000     -0.0052243
     9.5000000      0.0150803
     9.7000000      0.0389250
     9.9000000      0.0586542
    10.1000000      0.0641746
    10.3000000      0.0577376
    10.5000000      0.0515396
    10.7000000      0.0373983
    10.9000000      0.0156643
    11.1000000      0.0061615
    11.3000000     -0.0041852
    11.5000000     -0.0065464
    11.7000000     -0.0052777
    11.9000000     -0.0011383
    12.1000000     -0.0002488
    12.3000000     -0.0020631
    12.5000000     -0.0023211
    12.7000000     -0.0143685
    12.9000000     -0.0259031
    13.1000000     -0.0292862
    13.3000000     -0.0198500
    13.5000000     -0.0114931
    13.7000000      0.0024441
    13.9000000      0.0115151
    14.1000000      0.0216269
    14.3000000      0.0335854
    14.5000000      0.0348796
    14.7000000      0.0367100
    14.9000000      0.0275563
    15.1000000      0.0281202
    15.3000000      0.0234517
    15.5000000      0.0171664
    15.7000000      0.0166701
    15.9000000      0.0201361
    16.1000000      0.0238035
    16.3000000      0.0256397
    16.5000000      0.0294763
    16.7000000      0.0291621
    16.9000000      0.0264976
    17.1000000      0.0246226
    17.3000000      0.0306258
    17.5000000      0.0347955
    17.7000000      0.0399610
    17.9000000      0.0408191
    18.1000000      0.0427123
    18.3000000      0.0453403
    18.5000000      0.0474748
    18.7000000      0.0460761
    18.9000000      0.0470463
    19.1000000      0.0461364
    19.3000000      0.0433621
    19.5000000      0.0455423
    19.7000000      0.0411544
    19.9000000      0.0400431
    20.1000000      0.0382203
    20.3000000      0.0378769
    20.5000000      0.0334125
    20.7000000      0.0297928
    20.9000000      0.0265404
    21.1000000      0.0260316
    21.3000000      0.0257645
    21.5000000      0.0189282
    21.7000000      0.0118571
    21.9000000      0.0078062
    22.1000000      0.0050542
    22.3000000     -0.0006427
    22.5000000     -0.0020270
    22.7000000     -0.0088957
    22.9000000     -0.0104602
    23.1000000     -0.0148855
    23.3000000     -0.0158323
    23.5000000     -0.0207482
    23.7000000     -0.0213758
    23.9000000     -0.0239907
    24.1000000     -0.0256964
    24.3000000     -0.0277218
    24.5000000     -0.0291390
    24.7000000     -0.0305100
    24.9000000     -0.0280549
 &EndTable
 &EndPotential
 &Potential
 Name=POL-NA
Type=NB
Min=     0.0000000
Max=    25.0000000
NPoints=125
 AtomTypes=POL,NA
 &Table
     0.1000000  33217.4921875
     0.3000000  32969.6015625
     0.5000000  32721.7089844
     0.7000000  32473.8183594
     0.9000000  32225.9257812
     1.1000000  31978.0351562
     1.3000000  31730.1425781
     1.5000000  31482.2519531
     1.7000000  31234.3593750
     1.9000000  30986.4667969
     2.1000000  30738.5761719
     2.3000000  30490.6835938
     2.5000000  30242.7929688
     2.7000000  29994.9003906
     2.9000000  29747.0097656
     3.1000000     13.3359346
     3.3000000      6.3137224
     3.5000000      3.6543655
     3.7000000      2.1072276
     3.9000000      0.6588392
     4.1000000     -0.8503200
     4.3000000     -1.6808698
     4.5000000     -1.5879564
     4.7000000     -0.6932251
     4.9000000      0.4092760
     5.1000000      0.8063261
     5.3000000      0.7837808
     5.5000000      0.5467149
     5.7000000      0.1981986
     5.9000000     -0.0662919
     6.1000000     -0.1770165
     6.3000000     -0.1732297
     6.5000000     -0.1481863
     6.7000000     -0.0976474
     6.9000000      0.0294523
     7.1000000      0.1821463
     7.3000000      0.2963852
     7.5000000      0.3815652
     7.7000000      0.4522915
     7.9000000      0.4721036
     8.1000000      0.3929986
     8.3000000      0.2299511
     8.5000000      0.0547429
     8.7000000     -0.0445929
     8.9000000     -0.0646175
     9.1000000     -0.0287561
     9.3000000      0.0246967
     9.5000000      0.0666088
     9.7000000      0.1098082
     9.9000000      0.1393727
    10.1000000      0.1250866
    10.3000000      0.0709351
    10.5000000      0.0192097
    10.7000000     -0.0161622
    10.9000000     -0.0213632
    11.1000000     -0.0145828
    11.3000000     -0.0059359
    11.5000000     -0.0031772
    11.7000000     -0.0087376
    11.9000000     -0.0113070
    12.1000000     -0.0174480
    12.3000000     -0.0197213
    12.5000000     -0.0206282
    12.7000000     -0.0197480
    12.9000000     -0.0146826
    13.1000000      0.0011895
    13.3000000      0.0221800
    13.5000000      0.0458657
    13.7000000      0.0588515
    13.9000000      0.0591499
    14.1000000      0.0528564
    14.3000000      0.0456928
    14.5000000      0.0484674
    14.7000000      0.0553318
    14.9000000      0.0643096
    15.1000000      0.0638395
    15.3000000      0.0630015
    15.5000000      0.0553131
    15.7000000      0.0486693
    15.9000000      0.0443377
    16.1000000      0.0418828
    16.3000000      0.0390265
    16.5000000      0.0386324
    16.7000000      0.0423281
    16.9000000      0.0492565
    17.1000000      0.0524474
    17.3000000      0.0567183
    17.5000000      0.0532855
    17.7000000      0.0489577
    17.9000000      0.0450451
    18.1000000      0.0460061
    18.3000000      0.0464205
    18.5000000      0.0467586
    18.7000000      0.0448628
    18.9000000      0.0437935
    19.1000000      0.0442596
    19.3000000      0.0420847
    19.5000000      0.0400426
    19.7000000      0.0387173
    19.9000000      0.0371877
    20.1000000      0.0341012
    20.3000000      0.0326656
    20.5000000      0.0341840
    20.7000000      0.0347782
    20.9000000      0.0334145
    21.1000000      0.0361285
    21.3000000      0.0338439
    21.5000000      0.0298430
    21.7000000      0.0240894
    21.9000000      0.0189357
    22.1000000      0.0136886
    22.3000000      0.0084632
    22.5000000      0.0058178
    22.7000000      0.0015279
    22.9000000     -0.0040857
    23.1000000     -0.0097860
    23.3000000     -0.0140252
    23.5000000     -0.0189982
    23.7000000     -0.0225581
    23.9000000     -0.0241698
    24.1000000     -0.0279317
    24.3000000     -0.0304927
    24.5000000     -0.0335988
    24.7000000     -0.0343348
    24.9000000     -0.0393209
 &EndTable
 &EndPotential
 &Potential
 Name=POL-CL
Type=NB
Min=     0.0000000
Max=    25.0000000
NPoints=125
 AtomTypes=POL,CL
 &Table
     0.1000000  33217.4921875
     0.3000000  32969.6015625
     0.5000000  32721.7089844
     0.7000000  32473.8183594
     0.9000000  32225.9257812
     1.1000000  31978.0351562
     1.3000000  31730.1425781
     1.5000000  31482.2519531
     1.7000000  31234.3593750
     1.9000000  30986.4667969
     2.1000000  30738.5761719
     2.3000000  30490.6835938
     2.5000000  30242.7929688
     2.7000000  29994.9003906
     2.9000000  29747.0097656
     3.1000000  29499.1171875
     3.3000000  29251.2246094
     3.5000000      9.3454938
     3.7000000      4.2193683
     3.9000000      1.9908273
     4.1000000      1.2719402
     4.3000000      1.5946768
     4.5000000      2.4769584
     4.7000000      2.8824692
     4.9000000      2.0639493
     5.1000000      0.9281397
     5.3000000      0.5458791
     5.5000000      0.7987264
     5.7000000      1.2856609
     5.9000000      1.2685054
     6.1000000      1.0041979
     6.3000000      0.7083068
     6.5000000      0.4906152
     6.7000000      0.3807310
     6.9000000      0.3775712
     7.1000000      0.4010778
     7.3000000      0.3870683
     7.5000000      0.3302058
     7.7000000      0.2612732
     7.9000000      0.2210225
     8.1000000      0.2318318
     8.3000000      0.2171963
     8.5000000      0.1675556
     8.7000000      0.1191022
     8.9000000      0.0772241
     9.1000000      0.0549340
     9.3000000      0.0290557
     9.5000000      0.0172811
     9.7000000      0.0163557
     9.9000000      0.0055767
    10.1000000      0.0123454
    10.3000000      0.0046134
    10.5000000      0.0050735
    10.7000000     -0.0004545
    10.9000000     -0.0123095
    11.1000000     -0.0214405
    11.3000000     -0.0247132
    11.5000000     -0.0292642
    11.7000000     -0.0332006
    11.9000000     -0.0357342
    12.1000000     -0.0345710
    12.3000000     -0.0281149
    12.5000000     -0.0149013
    12.7000000     -0.0042359
    12.9000000     -0.0011368
    13.1000000      0.0000566
    13.3000000     -0.0001821
    13.5000000      0.0004022
    13.7000000     -0.0041945
    13.9000000      0.0009903
    14.1000000      0.0047594
    14.3000000      0.0039069
    14.5000000      0.0056316
    14.7000000      0.0074993
    14.9000000      0.0115422
    15.1000000      0.0075232
    15.3000000      0.0075353
    15.5000000      0.0076342
    15.7000000      0.0121536
    15.9000000      0.0115798
    16.1000000      0.0092474
    16.3000000      0.0060704
    16.5000000      0.0044057
    16.7000000      0.0017162
    16.9000000      0.0078226
    17.1000000      0.0079469
    17.3000000      0.0065490
    17.5000000      0.0058762
    17.7000000      0.0050278
    17.9000000      0.0019922
    18.1000000      0.0011941
    18.3000000      0.0003227
    18.5000000     -0.0002379
    18.7000000     -0.0021135
    18.9000000     -0.0039451
    19.1000000     -0.0042221
    19.3000000     -0.0045195
    19.5000000     -0.0083142
    19.7000000     -0.0045928
    19.9000000     -0.0064357
    20.1000000     -0.0068443
    20.3000000     -0.0064462
    20.5000000     -0.0050385
    20.7000000     -0.0038246
    20.9000000     -0.0055718
    21.1000000     -0.0069371
    21.3000000     -0.0023322
    21.5000000      0.0027252
    21.7000000      0.0090318
    21.9000000      0.0124289
    22.1000000      0.0187809
    22.3000000      0.0262700
    22.5000000      0.0307199
    22.7000000      0.0331611
    22.9000000      0.0381188
    23.1000000      0.0455243
    23.3000000      0.0498894
    23.5000000      0.0529583
    23.7000000      0.0583695
    23.9000000      0.0606252
    24.1000000      0.0655669
    24.3000000      0.0702453
    24.5000000      0.0751047
    24.7000000      0.0790993
    24.9000000      0.0835256
 &EndTable
 &EndPotential
 &Potential
 Name=GLY-GLY
Type=NB
Min=     0.0000000
Max=    25.0000000
NPoints=125
 AtomTypes=GLY,GLY
 &Table
     0.1000000  33217.4921875
     0.3000000  32969.6015625
     0.5000000  32721.7089844
     0.7000000  32473.8183594
     0.9000000  32225.9257812
     1.1000000  31978.0351562
     1.3000000  31730.1425781
     1.5000000  31482.2519531
     1.7000000  31234.3593750
     1.9000000  30986.4667969
     2.1000000  30738.5761719
     2.3000000  30490.6835938
     2.5000000  30242.7929688
     2.7000000  29994.9003906
     2.9000000  29747.0097656
     3.1000000  29499.1171875
     3.3000000     16.9759666
     3.5000000      6.4384053
     3.7000000      1.9486759
     3.9000000     -0.0903885
     4.1000000     -1.0063194
     4.3000000     -1.3230169
     4.5000000     -1.4717283
     4.7000000     -1.6817689
     4.9000000     -1.9830850
     5.1000000     -2.1914786
     5.3000000     -2.1118755
     5.5000000     -1.8079903
     5.7000000     -1.4651834
     5.9000000     -1.1481720
     6.1000000     -0.7835308
     6.3000000     -0.3129420
     6.5000000      0.1984986
     6.7000000      0.5313261
     6.9000000      0.6009540
     7.1000000      0.4780202
     7.3000000      0.3304036
     7.5000000      0.1806377
     7.7000000      0.0937539
     7.9000000      0.0407536
     8.1000000      0.0770370
     8.3000000      0.1942720
     8.5000000      0.3664784
     8.7000000      0.4092112
     8.9000000      0.3176963
     9.1000000      0.2192703
     9.3000000      0.0591346
     9.5000000     -0.0574908
     9.7000000     -0.1190685
     9.9000000     -0.1757977
    10.1000000     -0.2175209
    10.3000000     -0.2279250
    10.5000000     -0.1807292
    10.7000000     -0.1821120
    10.9000000     -0.2108841
    11.1000000     -0.2583267
    11.3000000     -0.2796256
    11.5000000     -0.2688418
    11.7000000     -0.2432356
    11.9000000     -0.2236168
    12.1000000     -0.2137670
    12.3000000     -0.2190043
    12.5000000     -0.2275294
    12.7000000     -0.2316773
    12.9000000     -0.2152305
    13.1000000     -0.2067309
    13.3000000     -0.1736626
    13.5000000     -0.1403251
    13.7000000     -0.1155828
    13.9000000     -0.0809900
    14.1000000     -0.0503265
    14.3000000     -0.0062738
    14.5000000      0.0336232
    14.7000000      0.0832028
    14.9000000      0.1045294
    15.1000000      0.0983568
    15.3000000      0.0854062
    15.5000000      0.0748004
    15.7000000      0.0601781
    15.9000000      0.0590880
    16.1000000      0.0483355
    16.3000000      0.0361892
    16.5000000      0.0207014
    16.7000000      0.0077370
    16.9000000     -0.0083755
    17.1000000     -0.0129783
    17.3000000     -0.0088298
    17.5000000     -0.0021369
    17.7000000     -0.0037528
    17.9000000     -0.0033664
    18.1000000     -0.0022196
    18.3000000      0.0033326
    18.5000000      0.0132534
    18.7000000      0.0118178
    18.9000000      0.0119298
    19.1000000      0.0141316
    19.3000000      0.0199874
    19.5000000      0.0241425
    19.7000000      0.0392909
    19.9000000      0.0536462
    20.1000000      0.0744804
    20.3000000      0.0925321
    20.5000000      0.1028588
    20.7000000      0.1134145
    20.9000000      0.1284559
    21.1000000      0.1407209
    21.3000000      0.1375418
    21.5000000      0.1169143
    21.7000000      0.0881685
    21.9000000      0.0554294
    22.1000000      0.0230946
    22.3000000     -0.0030047
    22.5000000     -0.0400511
    22.7000000     -0.0704599
    22.9000000     -0.0944012
    23.1000000     -0.1160457
    23.3000000     -0.1359196
    23.5000000     -0.1426904
    23.7000000     -0.1453559
    23.9000000     -0.1452756
    24.1000000     -0.1394651
    24.3000000     -0.1405327
    24.5000000     -0.1417918
    24.7000000     -0.1559771
    24.9000000     -0.1746495
 &EndTable
 &EndPotential
 &Potential
 Name=GLY-NEG
Type=NB
Min=     0.0000000
Max=    25.0000000
NPoints=125
 AtomTypes=GLY,NEG
 &Table
     0.1000000  33217.4921875
     0.3000000  32969.6015625
     0.5000000  32721.7089844
     0.7000000  32473.8183594
     0.9000000  32225.9257812
     1.1000000  31978.0351562
     1.3000000  31730.1425781
     1.5000000  31482.2519531
     1.7000000  31234.3593750
     1.9000000  30986.4667969
     2.1000000  30738.5761719
     2.3000000  30490.6835938
     2.5000000  30242.7929688
     2.7000000  29994.9003906
     2.9000000  29747.0097656
     3.1000000  29499.1171875
     3.3000000  29251.2246094
     3.5000000     11.7573082
     3.7000000      5.6969764
     3.9000000      2.8240272
     4.1000000      1.2487154
     4.3000000      0.0672606
     4.5000000     -0.8988280
     4.7000000     -1.7005776
     4.9000000     -2.1100314
     5.1000000     -2.2048989
     5.3000000     -2.0318230
     5.5000000     -1.7215627
     5.7000000     -1.3508139
     5.9000000     -0.9434692
     6.1000000     -0.4082151
     6.3000000      0.1953991
     6.5000000      0.6955530
     6.7000000      0.9919601
     6.9000000      1.0209270
     7.1000000      0.9016809
     7.3000000      0.6724489
     7.5000000      0.4374487
     7.7000000      0.3056808
     7.9000000      0.2701218
     8.1000000      0.2772239
     8.3000000      0.3319600
     8.5000000      0.4525590
     8.7000000      0.5314502
     8.9000000      0.5166329
     9.1000000      0.4214945
     9.3000000      0.3178528
     9.5000000      0.2190023
     9.7000000      0.0721813
     9.9000000     -0.1195614
    10.1000000     -0.2047765
    10.3000000     -0.1213902
    10.5000000      0.0813142
    10.7000000      0.2555037
    10.9000000      0.2890107
    11.1000000      0.2139871
    11.3000000      0.1581488
    11.5000000      0.1265931
    11.7000000      0.1435988
    11.9000000      0.1484779
    12.1000000      0.1266689
    12.3000000      0.0770106
    12.5000000      0.0600397
    12.7000000      0.0814601
    12.9000000      0.0973462
    13.1000000      0.0765390
    13.3000000      0.0190225
    13.5000000     -0.0473673
    13.7000000     -0.0999269
    13.9000000     -0.1180658
    14.1000000     -0.1354954
    14.3000000     -0.1267828
    14.5000000     -0.1108565
    14.7000000     -0.0789808
    14.9000000     -0.0747146
    15.1000000     -0.0826564
    15.3000000     -0.1057415
    15.5000000     -0.1514658
    15.7000000     -0.1923568
    15.9000000     -0.2160154
    16.1000000     -0.2122891
    16.3000000     -0.1957389
    16.5000000     -0.1752861
    16.7000000     -0.1848480
    16.9000000     -0.1940463
    17.1000000     -0.1832258
    17.3000000     -0.1482791
    17.5000000     -0.1101797
    17.7000000     -0.0787329
    17.9000000     -0.0550373
    18.1000000     -0.0433879
    18.3000000     -0.0492810
    18.5000000     -0.0639348
    18.7000000     -0.0753472
    18.9000000     -0.0712706
    19.1000000     -0.0459700
    19.3000000     -0.0096155
    19.5000000      0.0252197
    19.7000000      0.0623876
    19.9000000      0.0956001
    20.1000000      0.1222762
    20.3000000      0.1315242
    20.5000000      0.1293288
    20.7000000      0.1059344
    20.9000000      0.0736016
    21.1000000      0.0430672
    21.3000000      0.0056662
    21.5000000     -0.0447568
    21.7000000     -0.0824459
    21.9000000     -0.0918748
    22.1000000     -0.1013516
    22.3000000     -0.1062778
    22.5000000     -0.1113391
    22.7000000     -0.1150639
    22.9000000     -0.1087674
    23.1000000     -0.0927795
    23.3000000     -0.0794452
    23.5000000     -0.0706734
    23.7000000     -0.0836452
    23.9000000     -0.1017633
    24.1000000     -0.1199435
    24.3000000     -0.1349551
    24.5000000     -0.1512054
    24.7000000     -0.1711991
    24.9000000     -0.1737880
 &EndTable
 &EndPotential
 &Potential
 Name=GLY-K
Type=NB
Min=     0.0000000
Max=    25.0000000
NPoints=125
 AtomTypes=GLY,K
 &Table
     0.1000000  33217.4921875
     0.3000000  32969.6015625
     0.5000000  32721.7089844
     0.7000000  32473.8183594
     0.9000000  32225.9257812
     1.1000000  31978.0351562
     1.3000000  31730.1425781
     1.5000000  31482.2519531
     1.7000000  31234.3593750
     1.9000000  30986.4667969
     2.1000000  30738.5761719
     2.3000000  30490.6835938
     2.5000000  30242.7929688
     2.7000000  29994.9003906
     2.9000000  29747.0097656
     3.1000000  29499.1171875
     3.3000000     12.8489866
     3.5000000      6.7957461
     3.7000000      3.3686099
     3.9000000      1.1482531
     4.1000000     -0.3961411
     4.3000000     -1.2505363
     4.5000000     -1.6476697
     4.7000000     -1.7065385
     4.9000000     -1.3785753
     5.1000000     -0.7288327
     5.3000000      0.0021676
     5.5000000      0.3602540
     5.7000000      0.3932300
     5.9000000      0.2967192
     6.1000000      0.1305373
     6.3000000      0.0179369
     6.5000000     -0.0668776
     6.7000000     -0.1233185
     6.9000000     -0.1047081
     7.1000000     -0.0299128
     7.3000000      0.1078821
     7.5000000      0.2389220
     7.7000000      0.3186078
     7.9000000      0.3135535
     8.1000000      0.2821906
     8.3000000      0.2544500
     8.5000000      0.2106507
     8.7000000      0.1431088
     8.9000000      0.0819290
     9.1000000      0.0389265
     9.3000000      0.0380142
     9.5000000      0.0388713
     9.7000000      0.0344324
     9.9000000      0.0305183
    10.1000000      0.0226208
    10.3000000      0.0171277
    10.5000000      0.0050367
    10.7000000     -0.0117310
    10.9000000     -0.0252283
    11.1000000     -0.0285574
    11.3000000     -0.0209891
    11.5000000     -0.0065792
    11.7000000     -0.0029630
    11.9000000      0.0019596
    12.1000000      0.0049539
    12.3000000      0.0037669
    12.5000000      0.0024789
    12.7000000      0.0024362
    12.9000000      0.0043850
    13.1000000      0.0058034
    13.3000000      0.0033014
    13.5000000      0.0120488
    13.7000000      0.0188008
    13.9000000      0.0239192
    14.1000000      0.0258921
    14.3000000      0.0249328
    14.5000000      0.0255243
    14.7000000      0.0249342
    14.9000000      0.0237661
    15.1000000      0.0268165
    15.3000000      0.0304563
    15.5000000      0.0335557
    15.7000000      0.0379683
    15.9000000      0.0441850
    16.1000000      0.0446429
    16.3000000      0.0457639
    16.5000000      0.0457283
    16.7000000      0.0444469
    16.9000000      0.0422436
    17.1000000      0.0452738
    17.3000000      0.0435034
    17.5000000      0.0442775
    17.7000000      0.0437324
    17.9000000      0.0395561
    18.1000000      0.0362832
    18.3000000      0.0270965
    18.5000000      0.0187645
    18.7000000      0.0100387
    18.9000000      0.0012068
    19.1000000     -0.0054866
    19.3000000     -0.0071114
    19.5000000     -0.0115373
    19.7000000     -0.0141522
    19.9000000     -0.0135391
    20.1000000     -0.0155647
    20.3000000     -0.0224817
    20.5000000     -0.0262846
    20.7000000     -0.0274442
    20.9000000     -0.0277813
    21.1000000     -0.0296762
    21.3000000     -0.0343947
    21.5000000     -0.0362161
    21.7000000     -0.0344386
    21.9000000     -0.0347995
    22.1000000     -0.0347166
    22.3000000     -0.0337931
    22.5000000     -0.0359455
    22.7000000     -0.0328112
    22.9000000     -0.0339384
    23.1000000     -0.0352313
    23.3000000     -0.0358101
    23.5000000     -0.0342209
    23.7000000     -0.0342275
    23.9000000     -0.0307064
    24.1000000     -0.0292328
    24.3000000     -0.0263374
    24.5000000     -0.0227378
    24.7000000     -0.0236327
    24.9000000     -0.0157911
 &EndTable
 &EndPotential
 &Potential
 Name=GLY-NA
Type=NB
Min=     0.0000000
Max=    25.0000000
NPoints=125
 AtomTypes=GLY,NA
 &Table
     0.1000000  33217.4921875
     0.3000000  32969.6015625
     0.5000000  32721.7089844
     0.7000000  32473.8183594
     0.9000000  32225.9257812
     1.1000000  31978.0351562
     1.3000000  31730.1425781
     1.5000000  31482.2519531
     1.7000000  31234.3593750
     1.9000000  30986.4667969
     2.1000000  30738.5761719
     2.3000000  30490.6835938
     2.5000000  30242.7929688
     2.7000000  29994.9003906
     2.9000000  29747.0097656
     3.1000000     17.4271104
     3.3000000      9.7693296
     3.5000000      4.6655853
     3.7000000      1.5692738
     3.9000000     -0.3676986
     4.1000000     -1.5122485
     4.3000000     -2.0097229
     4.5000000     -1.8333259
     4.7000000     -1.1294142
     4.9000000     -0.3101922
     5.1000000      0.0315973
     5.3000000      0.1094826
     5.5000000      0.1213808
     5.7000000      0.0550506
     5.9000000     -0.0800437
     6.1000000     -0.2272537
     6.3000000     -0.3043770
     6.5000000     -0.2780701
     6.7000000     -0.1725528
     6.9000000     -0.0778191
     7.1000000      0.0060486
     7.3000000      0.0781447
     7.5000000      0.1468660
     7.7000000      0.1611288
     7.9000000      0.1384417
     8.1000000      0.0481669
     8.3000000     -0.0545555
     8.5000000     -0.1245015
     8.7000000     -0.1123872
     8.9000000     -0.0631512
     9.1000000     -0.0331816
     9.3000000     -0.0137126
     9.5000000      0.0006554
     9.7000000      0.0152480
     9.9000000      0.0261227
    10.1000000      0.0297220
    10.3000000      0.0140562
    10.5000000     -0.0074715
    10.7000000     -0.0118918
    10.9000000     -0.0086367
    11.1000000     -0.0021487
    11.3000000      0.0049003
    11.5000000      0.0143965
    11.7000000      0.0178672
    11.9000000      0.0076015
    12.1000000     -0.0105392
    12.3000000     -0.0372455
    12.5000000     -0.0431996
    12.7000000     -0.0374195
    12.9000000     -0.0237093
    13.1000000     -0.0130458
    13.3000000      0.0020009
    13.5000000      0.0094957
    13.7000000      0.0116150
    13.9000000      0.0112874
    14.1000000      0.0123951
    14.3000000      0.0136028
    14.5000000      0.0104463
    14.7000000      0.0146590
    14.9000000      0.0225490
    15.1000000      0.0319260
    15.3000000      0.0395716
    15.5000000      0.0480814
    15.7000000      0.0538806
    15.9000000      0.0572346
    16.1000000      0.0588487
    16.3000000      0.0550647
    16.5000000      0.0540453
    16.7000000      0.0512104
    16.9000000      0.0493741
    17.1000000      0.0501581
    17.3000000      0.0515357
    17.5000000      0.0485476
    17.7000000      0.0471287
    17.9000000      0.0424210
    18.1000000      0.0368145
    18.3000000      0.0340137
    18.5000000      0.0301741
    18.7000000      0.0270112
    18.9000000      0.0234002
    19.1000000      0.0214265
    19.3000000      0.0202547
    19.5000000      0.0172532
    19.7000000      0.0148757
    19.9000000      0.0132785
    20.1000000      0.0107258
    20.3000000      0.0084211
    20.5000000      0.0035108
    20.7000000      0.0022687
    20.9000000      0.0019398
    21.1000000      0.0024035
    21.3000000      0.0000337
    21.5000000     -0.0025028
    21.7000000     -0.0076201
    21.9000000     -0.0129135
    22.1000000     -0.0186356
    22.3000000     -0.0235262
    22.5000000     -0.0266123
    22.7000000     -0.0299544
    22.9000000     -0.0319534
    23.1000000     -0.0348330
    23.3000000     -0.0358373
    23.5000000     -0.0377292
    23.7000000     -0.0361790
    23.9000000     -0.0350563
    24.1000000     -0.0344054
    24.3000000     -0.0338394
    24.5000000     -0.0318248
    24.7000000     -0.0314766
    24.9000000     -0.0299777
 &EndTable
 &EndPotential
 &Potential
 Name=GLY-CL
Type=NB
Min=     0.0000000
Max=    25.0000000
NPoints=125
 AtomTypes=GLY,CL
 &Table
     0.1000000  33217.4921875
     0.3000000  32969.6015625
     0.5000000  32721.7089844
     0.7000000  32473.8183594
     0.9000000  32225.9257812
     1.1000000  31978.0351562
     1.3000000  31730.1425781
     1.5000000  31482.2519531
     1.7000000  31234.3593750
     1.9000000  30986.4667969
     2.1000000  30738.5761719
     2.3000000  30490.6835938
     2.5000000  30242.7929688
     2.7000000  29994.9003906
     2.9000000  29747.0097656
     3.1000000  29499.1171875
     3.3000000     15.2863082
     3.5000000      3.7925754
     3.7000000      0.9899246
     3.9000000     -0.3402995
     4.1000000     -0.5132430
     4.3000000      0.0259087
     4.5000000      0.8160787
     4.7000000      1.3214923
     4.9000000      1.5517916
     5.1000000      1.5921843
     5.3000000      1.4056743
     5.5000000      1.1228030
     5.7000000      0.8994759
     5.9000000      0.7323015
     6.1000000      0.5080545
     6.3000000      0.2452452
     6.5000000      0.0496947
     6.7000000      0.0190096
     6.9000000      0.0999475
     7.1000000      0.2599375
     7.3000000      0.3700266
     7.5000000      0.4475710
     7.7000000      0.4303474
     7.9000000      0.3639160
     8.1000000      0.3028675
     8.3000000      0.2461152
     8.5000000      0.1823544
     8.7000000      0.1460434
     8.9000000      0.1186480
     9.1000000      0.1033857
     9.3000000      0.1125623
     9.5000000      0.1151478
     9.7000000      0.1119933
     9.9000000      0.1084846
    10.1000000      0.0944432
    10.3000000      0.0834462
    10.5000000      0.0635076
    10.7000000      0.0550103
    10.9000000      0.0341947
    11.1000000      0.0354857
    11.3000000      0.0302861
    11.5000000      0.0380620
    11.7000000      0.0341395
    11.9000000      0.0250893
    12.1000000      0.0207585
    12.3000000      0.0253489
    12.5000000      0.0260598
    12.7000000      0.0288269
    12.9000000      0.0317944
    13.1000000      0.0382002
    13.3000000      0.0368773
    13.5000000      0.0421091
    13.7000000      0.0356299
    13.9000000      0.0382201
    14.1000000      0.0348240
    14.3000000      0.0416426
    14.5000000      0.0428416
    14.7000000      0.0367861
    14.9000000      0.0368441
    15.1000000      0.0292718
    15.3000000      0.0305846
    15.5000000      0.0248531
    15.7000000      0.0235955
    15.9000000      0.0248716
    16.1000000      0.0232031
    16.3000000      0.0224912
    16.5000000      0.0236079
    16.7000000      0.0242091
    16.9000000      0.0201449
    17.1000000      0.0248578
    17.3000000      0.0279634
    17.5000000      0.0243221
    17.7000000      0.0192427
    17.9000000      0.0177674
    18.1000000      0.0167889
    18.3000000      0.0187199
    18.5000000      0.0168449
    18.7000000      0.0118863
    18.9000000      0.0086764
    19.1000000      0.0092630
    19.3000000      0.0111929
    19.5000000      0.0063002
    19.7000000      0.0065706
    19.9000000      0.0056680
    20.1000000      0.0066213
    20.3000000      0.0054869
    20.5000000      0.0036940
    20.7000000      0.0065875
    20.9000000      0.0043002
    21.1000000      0.0029632
    21.3000000      0.0097179
    21.5000000      0.0162731
    21.7000000      0.0182595
    21.9000000      0.0209134
    22.1000000      0.0264399
    22.3000000      0.0336904
    22.5000000      0.0405325
    22.7000000      0.0459129
    22.9000000      0.0464193
    23.1000000      0.0548291
    23.3000000      0.0580306
    23.5000000      0.0608049
    23.7000000      0.0649496
    23.9000000      0.0686630
    24.1000000      0.0727703
    24.3000000      0.0772978
    24.5000000      0.0789920
    24.7000000      0.0825074
    24.9000000      0.0856107
 &EndTable
 &EndPotential
 &Potential
 Name=NEG-NEG
Type=NB
Min=     0.0000000
Max=    25.0000000
NPoints=125
 AtomTypes=NEG,NEG
 &Table
     0.1000000  33217.4921875
     0.3000000  32969.6015625
     0.5000000  32721.7089844
     0.7000000  32473.8183594
     0.9000000  32225.9257812
     1.1000000  31978.0351562
     1.3000000  31730.1425781
     1.5000000  31482.2519531
     1.7000000  31234.3593750
     1.9000000  30986.4667969
     2.1000000  30738.5761719
     2.3000000  30490.6835938
     2.5000000  30242.7929688
     2.7000000  29994.9003906
     2.9000000  29747.0097656
     3.1000000  29499.1171875
     3.3000000  29251.2246094
     3.5000000     13.3586560
     3.7000000     12.2822047
     3.9000000      8.6591143
     4.1000000      6.6531736
     4.3000000      6.6488358
     4.5000000      6.4690548
     4.7000000      1.9440454
     4.9000000     -0.1004916
     5.1000000     -0.9258501
     5.3000000     -0.6429342
     5.5000000      0.2465502
     5.7000000      1.1951900
     5.9000000      1.6962063
     6.1000000      1.6400232
     6.3000000      1.6335773
     6.5000000      1.8972572
     6.7000000      2.2875193
     6.9000000      2.2002425
     7.1000000      1.7093098
     7.3000000      1.1024745
     7.5000000      0.6239298
     7.7000000      0.3522730
     7.9000000      0.3383617
     8.1000000      0.5545010
     8.3000000      0.6784697
     8.5000000      0.8217967
     8.7000000      1.0200254
     8.9000000      1.4747986
     9.1000000      1.8000033
     9.3000000      1.6198986
     9.5000000      1.4177303
     9.7000000      1.3127712
     9.9000000      1.1782717
    10.1000000      0.8697258
    10.3000000      0.4899181
    10.5000000      0.3507120
    10.7000000      0.4812676
    10.9000000      0.5855475
    11.1000000      0.5748329
    11.3000000      0.6815553
    11.5000000      1.0256726
    11.7000000      1.3409348
    11.9000000      1.4692955
    12.1000000      1.4137156
    12.3000000      1.2643170
    12.5000000      1.1612320
    12.7000000      1.1185419
    12.9000000      1.1461175
    13.1000000      1.1375724
    13.3000000      1.0074379
    13.5000000      0.8391156
    13.7000000      0.8777215
    13.9000000      1.0545143
    14.1000000      1.1614555
    14.3000000      1.1438453
    14.5000000      1.2445859
    14.7000000      1.4825011
    14.9000000      1.7486948
    15.1000000      1.8730023
    15.3000000      1.8833104
    15.5000000      1.8067807
    15.7000000      1.6881056
    15.9000000      1.5405840
    16.1000000      1.3918374
    16.3000000      1.2716298
    16.5000000      1.2017524
    16.7000000      1.1578104
    16.9000000      1.0921824
    17.1000000      1.0233149
    17.3000000      0.9301662
    17.5000000      0.8046328
    17.7000000      0.7024089
    17.9000000      0.6093352
    18.1000000      0.4987873
    18.3000000      0.4094060
    18.5000000      0.3867212
    18.7000000      0.4404883
    18.9000000      0.5574670
    19.1000000      0.6818204
    19.3000000      0.7625398
    19.5000000      0.7947021
    19.7000000      0.7968367
    19.9000000      0.7754110
    20.1000000      0.7585466
    20.3000000      0.7569644
    20.5000000      0.7590663
    20.7000000      0.7794259
    20.9000000      0.7843820
    21.1000000      0.7964580
    21.3000000      0.7639253
    21.5000000      0.7226220
    21.7000000      0.6848724
    21.9000000      0.6509755
    22.1000000      0.5969584
    22.3000000      0.5670716
    22.5000000      0.4977816
    22.7000000      0.4394375
    22.9000000      0.3712478
    23.1000000      0.2928435
    23.3000000      0.2173458
    23.5000000      0.1252951
    23.7000000      0.0819451
    23.9000000      0.0647031
    24.1000000      0.0706394
    24.3000000      0.0607222
    24.5000000      0.0488949
    24.7000000      0.0507589
    24.9000000      0.0393035
 &EndTable
 &EndPotential
 &Potential
 Name=NEG-K
Type=NB
Min=     0.0000000
Max=    25.0000000
NPoints=125
 AtomTypes=NEG,K
 &Table
     0.1000000  33217.4921875
     0.3000000  32969.6015625
     0.5000000  32721.7089844
     0.7000000  32473.8183594
     0.9000000  32225.9257812
     1.1000000  31978.0351562
     1.3000000  31730.1425781
     1.5000000  31482.2519531
     1.7000000  31234.3593750
     1.9000000  30986.4667969
     2.1000000  30738.5761719
     2.3000000  30490.6835938
     2.5000000  30242.7929688
     2.7000000  29994.9003906
     2.9000000  29747.0097656
     3.1000000  29499.1171875
     3.3000000     13.0674678
     3.5000000      8.5463502
     3.7000000      5.5871657
     3.9000000      3.5759257
     4.1000000      2.1181696
     4.3000000      1.1372451
     4.5000000      0.5099513
     4.7000000      0.0437305
     4.9000000     -0.1482508
     5.1000000     -0.1783789
     5.3000000     -0.2880174
     5.5000000     -0.2160736
     5.7000000      0.1287698
     5.9000000      0.5260206
     6.1000000      0.5076840
     6.3000000      0.4119707
     6.5000000      0.1779304
     6.7000000     -0.1452111
     6.9000000     -0.2732145
     7.1000000     -0.1694560
     7.3000000      0.0400071
     7.5000000      0.1353697
     7.7000000      0.2103489
     7.9000000      0.3013143
     8.1000000      0.3504392
     8.3000000      0.4032223
     8.5000000      0.4268325
     8.7000000      0.3999079
     8.9000000      0.3348987
     9.1000000      0.2837358
     9.3000000      0.2577984
     9.5000000      0.2337230
     9.7000000      0.2401989
     9.9000000      0.2716864
    10.1000000      0.3101486
    10.3000000      0.3252423
    10.5000000      0.3451459
    10.7000000      0.3208704
    10.9000000      0.3190138
    11.1000000      0.2989417
    11.3000000      0.2889100
    11.5000000      0.2793178
    11.7000000      0.2637572
    11.9000000      0.2587378
    12.1000000      0.2548558
    12.3000000      0.2391865
    12.5000000      0.2189914
    12.7000000      0.1968797
    12.9000000      0.1858361
    13.1000000      0.1787806
    13.3000000      0.1862741
    13.5000000      0.1914909
    13.7000000      0.1846574
    13.9000000      0.1862076
    14.1000000      0.1790177
    14.3000000      0.1711760
    14.5000000      0.1606770
    14.7000000      0.1443501
    14.9000000      0.1275521
    15.1000000      0.1198347
    15.3000000      0.1137161
    15.5000000      0.1115445
    15.7000000      0.0950732
    15.9000000      0.0894063
    16.1000000      0.0837304
    16.3000000      0.0781704
    16.5000000      0.0744386
    16.7000000      0.0726375
    16.9000000      0.0772479
    17.1000000      0.0735121
    17.3000000      0.0716310
    17.5000000      0.0607320
    17.7000000      0.0583825
    17.9000000      0.0498159
    18.1000000      0.0571843
    18.3000000      0.0541275
    18.5000000      0.0581972
    18.7000000      0.0639525
    18.9000000      0.0686025
    19.1000000      0.0827243
    19.3000000      0.0895445
    19.5000000      0.0926259
    19.7000000      0.0946564
    19.9000000      0.1000651
    20.1000000      0.0954810
    20.3000000      0.0929534
    20.5000000      0.0832791
    20.7000000      0.0812775
    20.9000000      0.0737589
    21.1000000      0.0672265
    21.3000000      0.0630803
    21.5000000      0.0540503
    21.7000000      0.0434481
    21.9000000      0.0369358
    22.1000000      0.0292781
    22.3000000      0.0201990
    22.5000000      0.0123453
    22.7000000      0.0123356
    22.9000000      0.0063058
    23.1000000     -0.0007967
    23.3000000     -0.0026187
    23.5000000     -0.0036006
    23.7000000     -0.0053609
    23.9000000     -0.0079447
    24.1000000     -0.0107385
    24.3000000     -0.0148388
    24.5000000     -0.0203115
    24.7000000     -0.0236334
    24.9000000     -0.0316930
 &EndTable
 &EndPotential
 &Potential
 Name=NEG-NA
Type=NB
Min=     0.0000000
Max=    25.0000000
NPoints=125
 AtomTypes=NEG,NA
 &Table
     0.1000000  33217.4921875
     0.3000000  32969.6015625
     0.5000000  32721.7089844
     0.7000000  32473.8183594
     0.9000000  32225.9257812
     1.1000000  31978.0351562
     1.3000000  31730.1425781
     1.5000000  31482.2519531
     1.7000000  31234.3593750
     1.9000000  30986.4667969
     2.1000000  30738.5761719
     2.3000000  30490.6835938
     2.5000000  30242.7929688
     2.7000000  29994.9003906
     2.9000000  29747.0097656
     3.1000000     19.4842327
     3.3000000      8.9087932
     3.5000000      5.2117859
     3.7000000      3.0203644
     3.9000000      1.5809163
     4.1000000      0.4158343
     4.3000000     -0.6267699
     4.5000000     -1.4713915
     4.7000000     -2.5687201
     4.9000000     -3.1848254
     5.1000000     -2.9097671
     5.3000000     -1.7997918
     5.5000000     -0.7045893
     5.7000000     -0.5543383
     5.9000000     -0.2491592
     6.1000000     -0.9848839
     6.3000000     -1.8637097
     6.5000000     -1.7870626
     6.7000000     -0.8366396
     6.9000000      0.2390146
     7.1000000      0.1147356
     7.3000000      0.2764911
     7.5000000      0.4228797
     7.7000000      0.5028990
     7.9000000      0.5285133
     8.1000000      0.5429124
     8.3000000      0.5052964
     8.5000000      0.3917609
     8.7000000      0.2460246
     8.9000000      0.1705184
     9.1000000      0.1481901
     9.3000000      0.1945753
     9.5000000      0.2551295
     9.7000000      0.2774003
     9.9000000      0.2571625
    10.1000000      0.2240143
    10.3000000      0.2044278
    10.5000000      0.2109563
    10.7000000      0.2180576
    10.9000000      0.2153115
    11.1000000      0.1892417
    11.3000000      0.1793113
    11.5000000      0.1881230
    11.7000000      0.2111793
    11.9000000      0.2259771
    12.1000000      0.2113544
    12.3000000      0.1963367
    12.5000000      0.1513048
    12.7000000      0.1157696
    12.9000000      0.0686736
    13.1000000      0.0410329
    13.3000000      0.0262800
    13.5000000      0.0299952
    13.7000000      0.0349673
    13.9000000      0.0585752
    14.1000000      0.0795471
    14.3000000      0.0921246
    14.5000000      0.0872011
    14.7000000      0.0713067
    14.9000000      0.0634617
    15.1000000      0.0707210
    15.3000000      0.0869801
    15.5000000      0.1053345
    15.7000000      0.1094060
    15.9000000      0.0971661
    16.1000000      0.0878763
    16.3000000      0.0773715
    16.5000000      0.0785024
    16.7000000      0.0847264
    16.9000000      0.0875948
    17.1000000      0.0862416
    17.3000000      0.0816858
    17.5000000      0.0752260
    17.7000000      0.0670859
    17.9000000      0.0613619
    18.1000000      0.0507033
    18.3000000      0.0568435
    18.5000000      0.0585300
    18.7000000      0.0641520
    18.9000000      0.0642111
    19.1000000      0.0681776
    19.3000000      0.0695777
    19.5000000      0.0653653
    19.7000000      0.0633654
    19.9000000      0.0651388
    20.1000000      0.0619256
    20.3000000      0.0631987
    20.5000000      0.0626662
    20.7000000      0.0638855
    20.9000000      0.0689043
    21.1000000      0.0718330
    21.3000000      0.0701830
    21.5000000      0.0577129
    21.7000000      0.0500719
    21.9000000      0.0352076
    22.1000000      0.0208059
    22.3000000      0.0065604
    22.5000000     -0.0042637
    22.7000000     -0.0147515
    22.9000000     -0.0253991
    23.1000000     -0.0265269
    23.3000000     -0.0207283
    23.5000000     -0.0202746
    23.7000000     -0.0118143
    23.9000000     -0.0143242
    24.1000000     -0.0151819
    24.3000000     -0.0191662
    24.5000000     -0.0268055
    24.7000000     -0.0362095
    24.9000000     -0.0404672
 &EndTable
 &EndPotential
 &Potential
 Name=NEG-CL
Type=NB
Min=     0.0000000
Max=    25.0000000
NPoints=125
 AtomTypes=NEG,CL
 &Table
     0.1000000  33217.4921875
     0.3000000  32969.6015625
     0.5000000  32721.7089844
     0.7000000  32473.8183594
     0.9000000  32225.9257812
     1.1000000  31978.0351562
     1.3000000  31730.1425781
     1.5000000  31482.2519531
     1.7000000  31234.3593750
     1.9000000  30986.4667969
     2.1000000  30738.5761719
     2.3000000  30490.6835938
     2.5000000  30242.7929688
     2.7000000  29994.9003906
     2.9000000  29747.0097656
     3.1000000  29499.1171875
     3.3000000  29251.2246094
     3.5000000      7.2414311
     3.7000000      2.4009782
     3.9000000      0.3443126
     4.1000000     -0.2892480
     4.3000000      0.2284368
     4.5000000      1.1164503
     4.7000000      1.6682447
     4.9000000      1.5064635
     5.1000000      1.2187339
     5.3000000      0.8625343
     5.5000000      0.5313305
     5.7000000      0.3318119
     5.9000000      0.1969488
     6.1000000      0.0122374
     6.3000000     -0.3860916
     6.5000000     -0.6274434
     6.7000000     -0.7742316
     6.9000000     -0.7529132
     7.1000000     -0.7304968
     7.3000000     -0.6507528
     7.5000000     -0.5854953
     7.7000000     -0.5521073
     7.9000000     -0.5415439
     8.1000000     -0.5459646
     8.3000000     -0.5313897
     8.5000000     -0.5182534
     8.7000000     -0.5257836
     8.9000000     -0.5066556
     9.1000000     -0.4814011
     9.3000000     -0.4397978
     9.5000000     -0.4058984
     9.7000000     -0.3669513
     9.9000000     -0.3169653
    10.1000000     -0.2935873
    10.3000000     -0.2704911
    10.5000000     -0.2467041
    10.7000000     -0.2417205
    10.9000000     -0.2384655
    11.1000000     -0.2447310
    11.3000000     -0.2245281
    11.5000000     -0.2303552
    11.7000000     -0.2273074
    11.9000000     -0.2092229
    12.1000000     -0.1905907
    12.3000000     -0.1702570
    12.5000000     -0.1484286
    12.7000000     -0.1273237
    12.9000000     -0.1131472
    13.1000000     -0.1016223
    13.3000000     -0.1015446
    13.5000000     -0.1028064
    13.7000000     -0.0962801
    13.9000000     -0.0922054
    14.1000000     -0.0931267
    14.3000000     -0.0788539
    14.5000000     -0.0890274
    14.7000000     -0.0751496
    14.9000000     -0.0640545
    15.1000000     -0.0645092
    15.3000000     -0.0728782
    15.5000000     -0.0653498
    15.7000000     -0.0683397
    15.9000000     -0.0633932
    16.1000000     -0.0579845
    16.3000000     -0.0591310
    16.5000000     -0.0567534
    16.7000000     -0.0576038
    16.9000000     -0.0520605
    17.1000000     -0.0480729
    17.3000000     -0.0477431
    17.5000000     -0.0498439
    17.7000000     -0.0452999
    17.9000000     -0.0443884
    18.1000000     -0.0422055
    18.3000000     -0.0430821
    18.5000000     -0.0357205
    18.7000000     -0.0366207
    18.9000000     -0.0373847
    19.1000000     -0.0378058
    19.3000000     -0.0350095
    19.5000000     -0.0344397
    19.7000000     -0.0313537
    19.9000000     -0.0318710
    20.1000000     -0.0204953
    20.3000000     -0.0230581
    20.5000000     -0.0237888
    20.7000000     -0.0189522
    20.9000000     -0.0183642
    21.1000000     -0.0151794
    21.3000000     -0.0114454
    21.5000000     -0.0040904
    21.7000000     -0.0020607
    21.9000000      0.0076617
    22.1000000      0.0155145
    22.3000000      0.0210246
    22.5000000      0.0307313
    22.7000000      0.0325430
    22.9000000      0.0409040
    23.1000000      0.0489396
    23.3000000      0.0557620
    23.5000000      0.0577102
    23.7000000      0.0621257
    23.9000000      0.0705970
    24.1000000      0.0782888
    24.3000000      0.0783727
    24.5000000      0.0858968
    24.7000000      0.0923337
    24.9000000      0.0905005
 &EndTable
 &EndPotential
 &Potential
 Name=K-K
Type=NB
Min=     0.0000000
Max=    25.0000000
NPoints=125
 AtomTypes=K,K
 &Table
     0.1000000  33217.4921875
     0.3000000  32969.6015625
     0.5000000  32721.7089844
     0.7000000  32473.8183594
     0.9000000  32225.9257812
     1.1000000  31978.0351562
     1.3000000  31730.1425781
     1.5000000  31482.2519531
     1.7000000  31234.3593750
     1.9000000  30986.4667969
     2.1000000  30738.5761719
     2.3000000  30490.6835938
     2.5000000  30242.7929688
     2.7000000  29994.9003906
     2.9000000  29747.0097656
     3.1000000  29499.1171875
     3.3000000  29251.2246094
     3.5000000      4.9150628
     3.7000000      1.1087174
     3.9000000     -1.1528175
     4.1000000     -2.1825646
     4.3000000     -2.4095271
     4.5000000     -2.0417194
     4.7000000     -1.3673681
     4.9000000     -0.6467935
     5.1000000     -0.0499232
     5.3000000      0.3813094
     5.5000000      0.5960202
     5.7000000      0.5346485
     5.9000000      0.2873197
     6.1000000     -0.0397224
     6.3000000     -0.3334846
     6.5000000     -0.5178649
     6.7000000     -0.5646721
     6.9000000     -0.4952753
     7.1000000     -0.3390720
     7.3000000     -0.1514471
     7.5000000     -0.0047710
     7.7000000      0.0795517
     7.9000000      0.0789545
     8.1000000      0.0252111
     8.3000000     -0.0595433
     8.5000000     -0.1206447
     8.7000000     -0.1593330
     8.9000000     -0.1662601
     9.1000000     -0.1437783
     9.3000000     -0.1089036
     9.5000000     -0.0800143
     9.7000000     -0.0611638
     9.9000000     -0.0597779
    10.1000000     -0.0752338
    10.3000000     -0.1012165
    10.5000000     -0.1246420
    10.7000000     -0.1341136
    10.9000000     -0.1416857
    11.1000000     -0.1338224
    11.3000000     -0.1214992
    11.5000000     -0.1051566
    11.7000000     -0.0884381
    11.9000000     -0.0752824
    12.1000000     -0.0669903
    12.3000000     -0.0661377
    12.5000000     -0.0596637
    12.7000000     -0.0561775
    12.9000000     -0.0507848
    13.1000000     -0.0509042
    13.3000000     -0.0520937
    13.5000000     -0.0462447
    13.7000000     -0.0446446
    13.9000000     -0.0359406
    14.1000000     -0.0340343
    14.3000000     -0.0237063
    14.5000000     -0.0206940
    14.7000000     -0.0188687
    14.9000000     -0.0197982
    15.1000000     -0.0196112
    15.3000000     -0.0189369
    15.5000000     -0.0200020
    15.7000000     -0.0206471
    15.9000000     -0.0206779
    16.1000000     -0.0177914
    16.3000000     -0.0161333
    16.5000000     -0.0156533
    16.7000000     -0.0170960
    16.9000000     -0.0143068
    17.1000000     -0.0133579
    17.3000000     -0.0109480
    17.5000000     -0.0100862
    17.7000000     -0.0069938
    17.9000000     -0.0088301
    18.1000000     -0.0070753
    18.3000000     -0.0071922
    18.5000000     -0.0082254
    18.7000000     -0.0086294
    18.9000000     -0.0060771
    19.1000000     -0.0052714
    19.3000000     -0.0022370
    19.5000000     -0.0029919
    19.7000000     -0.0062092
    19.9000000     -0.0038029
    20.1000000     -0.0058415
    20.3000000     -0.0045869
    20.5000000     -0.0065609
    20.7000000     -0.0039302
    20.9000000     -0.0059185
    21.1000000     -0.0042206
    21.3000000     -0.0015367
    21.5000000     -0.0028327
    21.7000000     -0.0015504
    21.9000000     -0.0006581
    22.1000000      0.0005346
    22.3000000     -0.0024234
    22.5000000     -0.0012633
    22.7000000     -0.0006928
    22.9000000      0.0018822
    23.1000000      0.0029312
    23.3000000      0.0041169
    23.5000000      0.0025321
    23.7000000      0.0026458
    23.9000000      0.0046246
    24.1000000      0.0054038
    24.3000000      0.0052083
    24.5000000      0.0053043
    24.7000000      0.0073565
    24.9000000      0.0092253
 &EndTable
 &EndPotential
 &Potential
 Name=K-NA
Type=NB
Min=     0.0000000
Max=    25.0000000
NPoints=125
 AtomTypes=K,NA
 &Table
     0.1000000  33217.4921875
     0.3000000  32969.6015625
     0.5000000  32721.7089844
     0.7000000  32473.8183594
     0.9000000  32225.9257812
     1.1000000  31978.0351562
     1.3000000  31730.1425781
     1.5000000  31482.2519531
     1.7000000  31234.3593750
     1.9000000  30986.4667969
     2.1000000  30738.5761719
     2.3000000  30490.6835938
     2.5000000  30242.7929688
     2.7000000  29994.9003906
     2.9000000  29747.0097656
     3.1000000  29499.1171875
     3.3000000      3.2034139
     3.5000000      0.2033734
     3.7000000     -1.5370872
     3.9000000     -2.0186376
     4.1000000     -1.6826708
     4.3000000     -0.9153927
     4.5000000     -0.0990385
     4.7000000      0.5082812
     4.9000000      0.9535033
     5.1000000      1.1645052
     5.3000000      1.0218298
     5.5000000      0.6059635
     5.7000000      0.1140491
     5.9000000     -0.3369934
     6.1000000     -0.6226370
     6.3000000     -0.7443022
     6.5000000     -0.6919549
     6.7000000     -0.5173759
     6.9000000     -0.2610194
     7.1000000     -0.0191317
     7.3000000      0.1382864
     7.5000000      0.1750142
     7.7000000      0.1235221
     7.9000000      0.0338362
     8.1000000     -0.0591338
     8.3000000     -0.1292768
     8.5000000     -0.1555552
     8.7000000     -0.1542348
     8.9000000     -0.1253333
     9.1000000     -0.0887758
     9.3000000     -0.0546440
     9.5000000     -0.0544142
     9.7000000     -0.0718675
     9.9000000     -0.0999754
    10.1000000     -0.1240112
    10.3000000     -0.1419613
    10.5000000     -0.1473269
    10.7000000     -0.1432050
    10.9000000     -0.1286633
    11.1000000     -0.1116802
    11.3000000     -0.0972181
    11.5000000     -0.0823874
    11.7000000     -0.0730255
    11.9000000     -0.0625891
    12.1000000     -0.0585135
    12.3000000     -0.0593276
    12.5000000     -0.0580923
    12.7000000     -0.0590143
    12.9000000     -0.0573510
    13.1000000     -0.0530712
    13.3000000     -0.0469874
    13.5000000     -0.0394764
    13.7000000     -0.0301595
    13.9000000     -0.0222376
    14.1000000     -0.0168896
    14.3000000     -0.0097491
    14.5000000     -0.0090142
    14.7000000     -0.0087350
    14.9000000     -0.0066420
    15.1000000     -0.0045717
    15.3000000     -0.0050618
    15.5000000     -0.0049020
    15.7000000     -0.0022531
    15.9000000     -0.0016073
    16.1000000      0.0001568
    16.3000000     -0.0007767
    16.5000000      0.0016581
    16.7000000      0.0042074
    16.9000000      0.0041397
    17.1000000      0.0023937
    17.3000000      0.0018720
    17.5000000      0.0020588
    17.7000000      0.0001320
    17.9000000     -0.0004742
    18.1000000      0.0003323
    18.3000000      0.0011233
    18.5000000      0.0013314
    18.7000000      0.0020348
    18.9000000      0.0015912
    19.1000000      0.0012989
    19.3000000      0.0012190
    19.5000000      0.0006646
    19.7000000      0.0011243
    19.9000000      0.0010182
    20.1000000      0.0021238
    20.3000000      0.0018454
    20.5000000      0.0006871
    20.7000000      0.0006409
    20.9000000      0.0021262
    21.1000000      0.0009012
    21.3000000      0.0019405
    21.5000000      0.0012057
    21.7000000      0.0027816
    21.9000000      0.0025105
    22.1000000      0.0049408
    22.3000000      0.0056509
    22.5000000      0.0045404
    22.7000000      0.0069345
    22.9000000      0.0082599
    23.1000000      0.0088718
    23.3000000      0.0093995
    23.5000000      0.0098890
    23.7000000      0.0120786
    23.9000000      0.0112140
    24.1000000      0.0124521
    24.3000000      0.0116431
    24.5000000      0.0140962
    24.7000000      0.0137904
    24.9000000      0.0151962
 &EndTable
 &EndPotential
 &Potential
 Name=K-CL
Type=NB
Min=     0.0000000
Max=    25.0000000
NPoints=125
 AtomTypes=K,CL
 &Table
     0.1000000  33217.4921875
     0.3000000  32969.6015625
     0.5000000  32721.7089844
     0.7000000  32473.8183594
     0.9000000  32225.9257812
     1.1000000  31978.0351562
     1.3000000  31730.1425781
     1.5000000  31482.2519531
     1.7000000  31234.3593750
     1.9000000  30986.4667969
     2.1000000  30738.5761719
     2.3000000  30490.6835938
     2.5000000  30242.7929688
     2.7000000      1.6277258
     2.9000000     -1.0792994
     3.1000000     -2.0260361
     3.3000000     -0.8339350
     3.5000000      4.0917946
     3.7000000      5.5464581
     3.9000000      5.2584308
     4.1000000      4.4776939
     4.3000000      3.1710573
     4.5000000      1.7718965
     4.7000000      0.6383341
     4.9000000     -0.0779080
     5.1000000     -0.4413529
     5.3000000     -0.5982485
     5.5000000     -0.5890222
     5.7000000     -0.3135053
     5.9000000      0.2414722
     6.1000000      0.7989631
     6.3000000      1.0118241
     6.5000000      0.8884453
     6.7000000      0.6460820
     6.9000000      0.4001804
     7.1000000      0.2096448
     7.3000000      0.0784945
     7.5000000      0.0154921
     7.7000000      0.0120309
     7.9000000      0.0541449
     8.1000000      0.1244980
     8.3000000      0.1978003
     8.5000000      0.2424829
     8.7000000      0.2538428
     8.9000000      0.2342486
     9.1000000      0.1962853
     9.3000000      0.1555285
     9.5000000      0.1262190
     9.7000000      0.1072742
     9.9000000      0.0995646
    10.1000000      0.0987321
    10.3000000      0.1012597
    10.5000000      0.1093301
    10.7000000      0.1122530
    10.9000000      0.1126272
    11.1000000      0.1080411
    11.3000000      0.1027358
    11.5000000      0.0936711
    11.7000000      0.0845235
    11.9000000      0.0778968
    12.1000000      0.0753734
    12.3000000      0.0711228
    12.5000000      0.0695046
    12.7000000      0.0652995
    12.9000000      0.0647030
    13.1000000      0.0630713
    13.3000000      0.0604540
    13.5000000      0.0571542
    13.7000000      0.0562631
    13.9000000      0.0520708
    14.1000000      0.0498244
    14.3000000      0.0496199
    14.5000000      0.0473790
    14.7000000      0.0443783
    14.9000000      0.0405159
    15.1000000      0.0377468
    15.3000000      0.0361133
    15.5000000      0.0337013
    15.7000000      0.0328630
    15.9000000      0.0312080
    16.1000000      0.0300138
    16.3000000      0.0300846
    16.5000000      0.0277801
    16.7000000      0.0269910
    16.9000000      0.0247604
    17.1000000      0.0231368
    17.3000000      0.0206657
    17.5000000      0.0194684
    17.7000000      0.0180163
    17.9000000      0.0171717
    18.1000000      0.0171179
    18.3000000      0.0150882
    18.5000000      0.0156691
    18.7000000      0.0131033
    18.9000000      0.0132388
    19.1000000      0.0125721
    19.3000000      0.0116628
    19.5000000      0.0109932
    19.7000000      0.0102322
    19.9000000      0.0100113
    20.1000000      0.0080747
    20.3000000      0.0089053
    20.5000000      0.0074365
    20.7000000      0.0071805
    20.9000000      0.0052828
    21.1000000      0.0056224
    21.3000000      0.0058834
    21.5000000      0.0039568
    21.7000000      0.0048898
    21.9000000      0.0036953
    22.1000000      0.0045172
    22.3000000      0.0028537
    22.5000000      0.0031738
    22.7000000      0.0036180
    22.9000000      0.0029166
    23.1000000      0.0017908
    23.3000000      0.0025143
    23.5000000      0.0021580
    23.7000000      0.0020327
    23.9000000      0.0005871
    24.1000000      0.0001715
    24.3000000      0.0003879
    24.5000000     -0.0003039
    24.7000000     -0.0009592
    24.9000000     -0.0002842
 &EndTable
 &EndPotential
 &Potential
 Name=NA-NA
Type=NB
Min=     0.0000000
Max=    25.0000000
NPoints=125
 AtomTypes=NA,NA
 &Table
     0.1000000  33217.4921875
     0.3000000  32969.6015625
     0.5000000  32721.7089844
     0.7000000  32473.8183594
     0.9000000  32225.9257812
     1.1000000  31978.0351562
     1.3000000  31730.1425781
     1.5000000  31482.2519531
     1.7000000  31234.3593750
     1.9000000  30986.4667969
     2.1000000  30738.5761719
     2.3000000  30490.6835938
     2.5000000  30242.7929688
     2.7000000      9.9827380
     2.9000000      4.2433777
     3.1000000      1.1396504
     3.3000000     -0.0774502
     3.5000000     -0.3331461
     3.7000000      0.1814837
     3.9000000      1.0619816
     4.1000000      1.9015454
     4.3000000      2.3267768
     4.5000000      2.7638591
     4.7000000      3.0112535
     4.9000000      2.5398426
     5.1000000      1.5301256
     5.3000000      0.5061781
     5.5000000     -0.3075354
     5.7000000     -0.8162787
     5.9000000     -1.0526920
     6.1000000     -1.0319094
     6.3000000     -0.8087037
     6.5000000     -0.4457138
     6.7000000     -0.0519128
     6.9000000      0.2345308
     7.1000000      0.3300002
     7.3000000      0.2746588
     7.5000000      0.1421907
     7.7000000     -0.0012199
     7.9000000     -0.1225943
     8.1000000     -0.1956035
     8.3000000     -0.2246923
     8.5000000     -0.2027676
     8.7000000     -0.1553185
     8.9000000     -0.1052969
     9.1000000     -0.0618744
     9.3000000     -0.0440296
     9.5000000     -0.0476265
     9.7000000     -0.0692859
     9.9000000     -0.0911037
    10.1000000     -0.1087515
    10.3000000     -0.1158875
    10.5000000     -0.1108970
    10.7000000     -0.0938498
    10.9000000     -0.0722865
    11.1000000     -0.0478212
    11.3000000     -0.0345090
    11.5000000     -0.0267607
    11.7000000     -0.0290855
    11.9000000     -0.0328970
    12.1000000     -0.0411144
    12.3000000     -0.0471949
    12.5000000     -0.0539866
    12.7000000     -0.0509461
    12.9000000     -0.0452858
    13.1000000     -0.0333232
    13.3000000     -0.0201016
    13.5000000     -0.0086156
    13.7000000     -0.0000573
    13.9000000      0.0053244
    14.1000000      0.0091349
    14.3000000      0.0117980
    14.5000000      0.0150867
    14.7000000      0.0147601
    14.9000000      0.0150003
    15.1000000      0.0147378
    15.3000000      0.0159029
    15.5000000      0.0196451
    15.7000000      0.0193485
    15.9000000      0.0217036
    16.1000000      0.0207106
    16.3000000      0.0219646
    16.5000000      0.0186664
    16.7000000      0.0197249
    16.9000000      0.0178912
    17.1000000      0.0157128
    17.3000000      0.0124114
    17.5000000      0.0111354
    17.7000000      0.0085496
    17.9000000      0.0077897
    18.1000000      0.0086684
    18.3000000      0.0108097
    18.5000000      0.0094178
    18.7000000      0.0101837
    18.9000000      0.0089332
    19.1000000      0.0084949
    19.3000000      0.0082927
    19.5000000      0.0083551
    19.7000000      0.0084820
    19.9000000      0.0051364
    20.1000000      0.0036956
    20.3000000      0.0055339
    20.5000000      0.0053442
    20.7000000      0.0067374
    20.9000000      0.0068345
    21.1000000      0.0081578
    21.3000000      0.0073346
    21.5000000      0.0086494
    21.7000000      0.0100694
    21.9000000      0.0098904
    22.1000000      0.0116253
    22.3000000      0.0118036
    22.5000000      0.0120747
    22.7000000      0.0128321
    22.9000000      0.0138833
    23.1000000      0.0152546
    23.3000000      0.0171704
    23.5000000      0.0186789
    23.7000000      0.0195578
    23.9000000      0.0208156
    24.1000000      0.0213671
    24.3000000      0.0233181
    24.5000000      0.0228714
    24.7000000      0.0230256
    24.9000000      0.0238337
 &EndTable
 &EndPotential
 &Potential
 Name=NA-CL
Type=NB
Min=     0.0000000
Max=    25.0000000
NPoints=125
 AtomTypes=NA,CL
 &Table
     0.1000000  33217.4921875
     0.3000000  32969.6015625
     0.5000000  32721.7089844
     0.7000000  32473.8183594
     0.9000000  32225.9257812
     1.1000000  31978.0351562
     1.3000000  31730.1425781
     1.5000000  31482.2519531
     1.7000000  31234.3593750
     1.9000000  30986.4667969
     2.1000000  30738.5761719
     2.3000000      3.6360501
     2.5000000      0.3647344
     2.7000000     -0.3534134
     2.9000000     -0.0512284
     3.1000000     39.7526306
     3.3000000     31.7221596
     3.5000000     10.2705903
     3.7000000     10.0406127
     3.9000000      6.5788752
     4.1000000      3.4646015
     4.3000000      1.3393477
     4.5000000      0.1604770
     4.7000000     -0.4803882
     4.9000000     -0.8761570
     5.1000000     -1.0101218
     5.3000000     -0.6276397
     5.5000000      0.2744000
     5.7000000      1.2061898
     5.9000000      1.4719673
     6.1000000      1.2165782
     6.3000000      0.8387827
     6.5000000      0.4944509
     6.7000000      0.2280429
     6.9000000      0.0443831
     7.1000000     -0.0618209
     7.3000000     -0.0887163
     7.5000000     -0.0371662
     7.7000000      0.0751914
     7.9000000      0.2041473
     8.1000000      0.2917509
     8.3000000      0.3125487
     8.5000000      0.2752306
     8.7000000      0.2182279
     8.9000000      0.1641753
     9.1000000      0.1213636
     9.3000000      0.0961172
     9.5000000      0.0861912
     9.7000000      0.0874151
     9.9000000      0.0974686
    10.1000000      0.1086546
    10.3000000      0.1194064
    10.5000000      0.1220122
    10.7000000      0.1152211
    10.9000000      0.1027822
    11.1000000      0.0915215
    11.3000000      0.0801053
    11.5000000      0.0711014
    11.7000000      0.0640729
    11.9000000      0.0621614
    12.1000000      0.0590497
    12.3000000      0.0565236
    12.5000000      0.0580495
    12.7000000      0.0568644
    12.9000000      0.0563415
    13.1000000      0.0524280
    13.3000000      0.0484577
    13.5000000      0.0453760
    13.7000000      0.0435029
    13.9000000      0.0412824
    14.1000000      0.0365455
    14.3000000      0.0346181
    14.5000000      0.0319716
    14.7000000      0.0303058
    14.9000000      0.0282220
    15.1000000      0.0259271
    15.3000000      0.0247170
    15.5000000      0.0228798
    15.7000000      0.0229026
    15.9000000      0.0218556
    16.1000000      0.0200574
    16.3000000      0.0177526
    16.5000000      0.0170036
    16.7000000      0.0154451
    16.9000000      0.0141389
    17.1000000      0.0134506
    17.3000000      0.0118613
    17.5000000      0.0108443
    17.7000000      0.0098270
    17.9000000      0.0091605
    18.1000000      0.0070451
    18.3000000      0.0072886
    18.5000000      0.0067058
    18.7000000      0.0063518
    18.9000000      0.0047784
    19.1000000      0.0044956
    19.3000000      0.0038367
    19.5000000      0.0032543
    19.7000000      0.0019524
    19.9000000      0.0016159
    20.1000000      0.0007614
    20.3000000      0.0013636
    20.5000000      0.0003775
    20.7000000      0.0006910
    20.9000000      0.0003675
    21.1000000      0.0003319
    21.3000000     -0.0008421
    21.5000000     -0.0009041
    21.7000000     -0.0011232
    21.9000000     -0.0014627
    22.1000000     -0.0019472
    22.3000000     -0.0019241
    22.5000000     -0.0015560
    22.7000000     -0.0009960
    22.9000000     -0.0017921
    23.1000000     -0.0028927
    23.3000000     -0.0028164
    23.5000000     -0.0032249
    23.7000000     -0.0030114
    23.9000000     -0.0027896
    24.1000000     -0.0021758
    24.3000000     -0.0027280
    24.5000000     -0.0025370
    24.7000000     -0.0034471
    24.9000000     -0.0025691
 &EndTable
 &EndPotential
 &Potential
 Name=CL-CL
Type=NB
Min=     0.0000000
Max=    25.0000000
NPoints=125
 AtomTypes=CL,CL
 &Table
     0.1000000  33217.4921875
     0.3000000  32969.6015625
     0.5000000  32721.7089844
     0.7000000  32473.8183594
     0.9000000  32225.9257812
     1.1000000  31978.0351562
     1.3000000  31730.1425781
     1.5000000  31482.2519531
     1.7000000  31234.3593750
     1.9000000  30986.4667969
     2.1000000  30738.5761719
     2.3000000  30490.6835938
     2.5000000  30242.7929688
     2.7000000  29994.9003906
     2.9000000  29747.0097656
     3.1000000  29499.1171875
     3.3000000  29251.2246094
     3.5000000  29003.3339844
     3.7000000     12.2336375
     3.9000000      7.6701022
     4.1000000      3.7993058
     4.3000000      0.7076075
     4.5000000     -1.3133941
     4.7000000     -2.3190153
     4.9000000     -2.4954307
     5.1000000     -2.0204672
     5.3000000     -1.1904471
     5.5000000     -0.3179835
     5.7000000      0.4035801
     5.9000000      0.8922221
     6.1000000      1.0457484
     6.3000000      0.8514811
     6.5000000      0.4706986
     6.7000000      0.0474768
     6.9000000     -0.3019909
     7.1000000     -0.5414344
     7.3000000     -0.6428617
     7.5000000     -0.6049365
     7.7000000     -0.4551993
     7.9000000     -0.2374717
     8.1000000     -0.0413252
     8.3000000      0.0900491
     8.5000000      0.1149931
     8.7000000      0.0672143
     8.9000000     -0.0236230
     9.1000000     -0.1105616
     9.3000000     -0.1790117
     9.5000000     -0.2111844
     9.7000000     -0.2136293
     9.9000000     -0.1887747
    10.1000000     -0.1511760
    10.3000000     -0.1049390
    10.5000000     -0.0660804
    10.7000000     -0.0429230
    10.9000000     -0.0388797
    11.1000000     -0.0477887
    11.3000000     -0.0645542
    11.5000000     -0.0808771
    11.7000000     -0.0891360
    11.9000000     -0.0942639
    12.1000000     -0.0900941
    12.3000000     -0.0819948
    12.5000000     -0.0673825
    12.7000000     -0.0590626
    12.9000000     -0.0489563
    13.1000000     -0.0426970
    13.3000000     -0.0422525
    13.5000000     -0.0444864
    13.7000000     -0.0475011
    13.9000000     -0.0475843
    14.1000000     -0.0472475
    14.3000000     -0.0478391
    14.5000000     -0.0451345
    14.7000000     -0.0402381
    14.9000000     -0.0364711
    15.1000000     -0.0345035
    15.3000000     -0.0305751
    15.5000000     -0.0288072
    15.7000000     -0.0274436
    15.9000000     -0.0261737
    16.1000000     -0.0268615
    16.3000000     -0.0249203
    16.5000000     -0.0248131
    16.7000000     -0.0238769
    16.9000000     -0.0223752
    17.1000000     -0.0207444
    17.3000000     -0.0187371
    17.5000000     -0.0189303
    17.7000000     -0.0167276
    17.9000000     -0.0147643
    18.1000000     -0.0144597
    18.3000000     -0.0142975
    18.5000000     -0.0125754
    18.7000000     -0.0115930
    18.9000000     -0.0115906
    19.1000000     -0.0103886
    19.3000000     -0.0090427
    19.5000000     -0.0085212
    19.7000000     -0.0076553
    19.9000000     -0.0077910
    20.1000000     -0.0073613
    20.3000000     -0.0064956
    20.5000000     -0.0067570
    20.7000000     -0.0052163
    20.9000000     -0.0045259
    21.1000000     -0.0041264
    21.3000000     -0.0035250
    21.5000000     -0.0035090
    21.7000000     -0.0039100
    21.9000000     -0.0032942
    22.1000000     -0.0027587
    22.3000000     -0.0027889
    22.5000000     -0.0025550
    22.7000000     -0.0026344
    22.9000000     -0.0019574
    23.1000000     -0.0015839
    23.3000000     -0.0011046
    23.5000000     -0.0012529
    23.7000000     -0.0007440
    23.9000000     -0.0022227
    24.1000000     -0.0022195
    24.3000000     -0.0018160
    24.5000000     -0.0017769
    24.7000000     -0.0010425
    24.9000000     -0.0006675
 &EndTable
 &EndPotential
 &Potential
 Name=DNA.CG:1
 Type=B
 MolType=DNA.CG
BondNumber=1
Min=     7.4600000
Max=    10.5200000
NPoints=153
NPairs=28
Pairs=   1-   2,    1-   3,   34-  35,   34-  36,    4-   5,    4-   6,    4-   7,    4-   8,    9-  10,    9-  11,    9-  12,    9-  13,   14-  15,   14-  16,   14-  17,   14-  18,   19-  20,   19-  21,   19-  22,   19-  23,   24-  25,   24-  26,   24-  27,   24-  28,   29-  30,   29-  31,   29-  32,   29-  33 
 &Table
     7.4700000    20.4982768
     7.4900000    18.4962217
     7.5100000    19.1391640
     7.5300000    17.6105706
     7.5500000    18.1982013
     7.5700000    17.2008301
     7.5900000    16.8123404
     7.6100000    16.3279099
     7.6300000    16.0440848
     7.6500000    15.8039886
     7.6700000    15.2076729
     7.6900000    15.1146311
     7.7100000    14.7560738
     7.7300000    14.2770072
     7.7500000    13.8448529
     7.7700000    13.5902024
     7.7900000    13.0702334
     7.8100000    12.7137726
     7.8300000    12.4432976
     7.8500000    12.0028033
     7.8700000    11.7244343
     7.8900000    11.3463386
     7.9100000    10.9734367
     7.9300000    10.6255187
     7.9500000    10.3378979
     7.9700000     9.9664877
     7.9900000     9.6564163
     8.0100000     9.3188423
     8.0300000     9.0133060
     8.0500000     8.7049263
     8.0700000     8.3736988
     8.0900000     8.0809332
     8.1100000     7.7790994
     8.1300000     7.4768317
     8.1500000     7.1836323
     8.1700000     6.8993637
     8.1900000     6.6203229
     8.2100000     6.3313456
     8.2300000     6.0596274
     8.2500000     5.7773133
     8.2700000     5.5086067
     8.2900000     5.2441323
     8.3100000     4.9764610
     8.3300000     4.7108254
     8.3500000     4.4528140
     8.3700000     4.1912452
     8.3900000     3.9310584
     8.4100000     3.6790824
     8.4300000     3.4306948
     8.4500000     3.1819640
     8.4700000     2.9474741
     8.4900000     2.7093129
     8.5100000     2.4790900
     8.5300000     2.2521099
     8.5500000     2.0342217
     8.5700000     1.8286731
     8.5900000     1.6274611
     8.6100000     1.4375169
     8.6300000     1.2560229
     8.6500000     1.0851625
     8.6700000     0.9254709
     8.6900000     0.7799913
     8.7100000     0.6465662
     8.7300000     0.5249093
     8.7500000     0.4166076
     8.7700000     0.3215891
     8.7900000     0.2383545
     8.8100000     0.1711149
     8.8300000     0.1122801
     8.8500000     0.0661565
     8.8700000     0.0319614
     8.8900000     0.0105154
     8.9100000     0.0000000
     8.9300000     0.0040994
     8.9500000     0.0148675
     8.9700000     0.0348999
     8.9900000     0.0645511
     9.0100000     0.1035061
     9.0300000     0.1535462
     9.0500000     0.2110503
     9.0700000     0.2740383
     9.0900000     0.3447557
     9.1100000     0.4237712
     9.1300000     0.5038997
     9.1500000     0.5911948
     9.1700000     0.6859156
     9.1900000     0.7850957
     9.2100000     0.8860948
     9.2300000     0.9938150
     9.2500000     1.1072832
     9.2700000     1.2199098
     9.2900000     1.3397487
     9.3100000     1.4676082
     9.3300000     1.5977669
     9.3500000     1.7284201
     9.3700000     1.8651942
     9.3900000     2.0093867
     9.4100000     2.1596230
     9.4300000     2.3202597
     9.4500000     2.4871314
     9.4700000     2.6673038
     9.4900000     2.8581521
     9.5100000     3.0539461
     9.5300000     3.2655734
     9.5500000     3.4958062
     9.5700000     3.7383526
     9.5900000     4.0037985
     9.6100000     4.2912096
     9.6300000     4.5798433
     9.6500000     4.8954934
     9.6700000     5.2280653
     9.6900000     5.5833325
     9.7100000     5.9544138
     9.7300000     6.3430783
     9.7500000     6.7334321
     9.7700000     7.1424301
     9.7900000     7.5736750
     9.8100000     7.9924134
     9.8300000     8.4110214
     9.8500000     8.8292809
     9.8700000     9.2595763
     9.8900000     9.6852573
     9.9100000    10.0609794
     9.9300000    10.4847012
     9.9500000    10.8850375
     9.9700000    11.2148447
     9.9900000    11.6296887
    10.0100000    11.9802637
    10.0300000    12.3489245
    10.0500000    12.6982697
    10.0700000    13.0917939
    10.0900000    13.4655648
    10.1100000    13.8227986
    10.1300000    14.2097541
    10.1500000    14.5382896
    10.1700000    14.9875946
    10.1900000    15.2995334
    10.2100000    15.7151761
    10.2300000    16.0204190
    10.2500000    16.4073119
    10.2700000    16.8809782
    10.2900000    17.2235016
    10.3100000    17.6648837
    10.3300000    18.2730630
    10.3500000    18.4915656
    10.3700000    18.8430798
    10.3900000    19.3525963
    10.4100000    19.7244294
    10.4300000    20.6817809
    10.4500000    20.3682560
    10.4700000    21.4146445
    10.4900000    23.2887691
    10.5100000    23.0893169
 &EndTable
 &EndPotential
 &Potential
 Name=DNA.CG:2
 Type=B
 MolType=DNA.CG
BondNumber=2
Min=     5.1800000
Max=     7.7200000
NPoints=127
NPairs=26
Pairs=   2-   5,    5-   6,    6-  10,   10-  11,   11-  15,   15-  16,   16-  20,   20-  21,   21-  25,   25-  26,   26-  30,   30-  31,   31-  35,   36-  32,   32-  33,   33-  27,   27-  28,   28-  22,   22-  23,   23-  17,   17-  18,   18-  12,   12-  13,   13-   7,    7-   8,    8-   3 
 &Table
     5.1900000    27.0853756
     5.2100000    27.2502025
     5.2300000    25.0800106
     5.2500000    24.0762830
     5.2700000    23.2947829
     5.2900000    23.4579398
     5.3100000    22.8388146
     5.3300000    21.8175958
     5.3500000    21.6172320
     5.3700000    20.9427863
     5.3900000    20.4674085
     5.4100000    20.0960981
     5.4300000    19.5307339
     5.4500000    19.0961841
     5.4700000    18.7273799
     5.4900000    18.2893869
     5.5100000    17.8581899
     5.5300000    17.4487179
     5.5500000    17.0564693
     5.5700000    16.6797299
     5.5900000    16.2675063
     5.6100000    15.9261321
     5.6300000    15.6114929
     5.6500000    15.2145483
     5.6700000    14.8588986
     5.6900000    14.5031743
     5.7100000    14.1977436
     5.7300000    13.8506175
     5.7500000    13.5344233
     5.7700000    13.1646755
     5.7900000    12.8590160
     5.8100000    12.5142126
     5.8300000    12.1736052
     5.8500000    11.8406303
     5.8700000    11.5038741
     5.8900000    11.1866495
     5.9100000    10.8605679
     5.9300000    10.5334886
     5.9500000    10.2203697
     5.9700000     9.9077831
     5.9900000     9.5991825
     6.0100000     9.2919296
     6.0300000     9.0035008
     6.0500000     8.7086853
     6.0700000     8.4282150
     6.0900000     8.1522728
     6.1100000     7.8868047
     6.1300000     7.6351508
     6.1500000     7.3893512
     6.1700000     7.1471954
     6.1900000     6.9078279
     6.2100000     6.6762591
     6.2300000     6.4532658
     6.2500000     6.2305532
     6.2700000     6.0027569
     6.2900000     5.7787387
     6.3100000     5.5473893
     6.3300000     5.3119264
     6.3500000     5.0636390
     6.3700000     4.8033581
     6.3900000     4.5373556
     6.4100000     4.2652698
     6.4300000     3.9759906
     6.4500000     3.6784285
     6.4700000     3.3779789
     6.4900000     3.0739411
     6.5100000     2.7736073
     6.5300000     2.4778733
     6.5500000     2.1910101
     6.5700000     1.9148054
     6.5900000     1.6537531
     6.6100000     1.4055168
     6.6300000     1.1732195
     6.6500000     0.9626342
     6.6700000     0.7714199
     6.6900000     0.6012111
     6.7100000     0.4514715
     6.7300000     0.3222511
     6.7500000     0.2166223
     6.7700000     0.1310790
     6.7900000     0.0661813
     6.8100000     0.0243227
     6.8300000     0.0015719
     6.8500000     0.0000000
     6.8700000     0.0160329
     6.8900000     0.0519111
     6.9100000     0.1100147
     6.9300000     0.1863602
     6.9500000     0.2818808
     6.9700000     0.3974349
     6.9900000     0.5311923
     7.0100000     0.6835896
     7.0300000     0.8599157
     7.0500000     1.0525297
     7.0700000     1.2723696
     7.0900000     1.5121645
     7.1100000     1.7793008
     7.1300000     2.0745513
     7.1500000     2.3927766
     7.1700000     2.7397134
     7.1900000     3.1186816
     7.2100000     3.5300546
     7.2300000     3.9698614
     7.2500000     4.4458233
     7.2700000     4.9683281
     7.2900000     5.5258886
     7.3100000     6.1174632
     7.3300000     6.7497388
     7.3500000     7.4383615
     7.3700000     8.1624942
     7.3900000     8.9346316
     7.4100000     9.7266127
     7.4300000    10.5325878
     7.4500000    11.3932945
     7.4700000    12.2336603
     7.4900000    13.0315608
     7.5100000    13.8664275
     7.5300000    14.5431948
     7.5500000    15.1635158
     7.5700000    15.9857586
     7.5900000    16.3726361
     7.6100000    17.1006649
     7.6300000    17.4350923
     7.6500000    18.8559832
     7.6700000    19.1767678
     7.6900000    19.6071210
     7.7100000    22.7837444
 &EndTable
 &EndPotential
 &Potential
 Name=DNA.CG:3
 Type=B
 MolType=DNA.CG
BondNumber=3
Min=     6.1200000
Max=     8.7200000
NPoints=130
NPairs=7
Pairs=   1-   4,   34-  29,    4-   9,    9-  14,   14-  19,   19-  24,   24-  29 
 &Table
     6.1300000    19.9736313
     6.1500000    20.2788621
     6.1700000    19.2862129
     6.1900000    18.0117933
     6.2100000    16.9870248
     6.2300000    15.9082750
     6.2500000    15.0837186
     6.2700000    14.2614659
     6.2900000    13.4599628
     6.3100000    12.5888492
     6.3300000    11.9660875
     6.3500000    11.2254920
     6.3700000    10.5418044
     6.3900000     9.8886493
     6.4100000     9.2565324
     6.4300000     8.6660884
     6.4500000     8.0784310
     6.4700000     7.5204000
     6.4900000     6.9697844
     6.5100000     6.4814365
     6.5300000     6.0204455
     6.5500000     5.5518376
     6.5700000     5.0940702
     6.5900000     4.6783546
     6.6100000     4.2855746
     6.6300000     3.9088556
     6.6500000     3.5369546
     6.6700000     3.2017087
     6.6900000     2.8840733
     6.7100000     2.5792317
     6.7300000     2.2964572
     6.7500000     2.0285465
     6.7700000     1.7848473
     6.7900000     1.5509164
     6.8100000     1.3306268
     6.8300000     1.1351002
     6.8500000     0.9456970
     6.8700000     0.7814284
     6.8900000     0.6252358
     6.9100000     0.4966256
     6.9300000     0.3778705
     6.9500000     0.2821604
     6.9700000     0.1944083
     6.9900000     0.1241968
     7.0100000     0.0708318
     7.0300000     0.0348767
     7.0500000     0.0106255
     7.0700000     0.0000000
     7.0900000     0.0084761
     7.1100000     0.0301671
     7.1300000     0.0665042
     7.1500000     0.1116642
     7.1700000     0.1754650
     7.1900000     0.2495320
     7.2100000     0.3332392
     7.2300000     0.4320085
     7.2500000     0.5424579
     7.2700000     0.6684171
     7.2900000     0.8013747
     7.3100000     0.9428334
     7.3300000     1.0955386
     7.3500000     1.2622522
     7.3700000     1.4379127
     7.3900000     1.6185393
     7.4100000     1.8127370
     7.4300000     2.0178007
     7.4500000     2.2339966
     7.4700000     2.4549372
     7.4900000     2.6795784
     7.5100000     2.9200703
     7.5300000     3.1702613
     7.5500000     3.4317825
     7.5700000     3.6897740
     7.5900000     3.9716169
     7.6100000     4.2550764
     7.6300000     4.5420717
     7.6500000     4.8405111
     7.6700000     5.1446388
     7.6900000     5.4574482
     7.7100000     5.7846250
     7.7300000     6.1040129
     7.7500000     6.4350270
     7.7700000     6.7573825
     7.7900000     7.0892214
     7.8100000     7.4328081
     7.8300000     7.7991446
     7.8500000     8.1464159
     7.8700000     8.4862872
     7.8900000     8.8317752
     7.9100000     9.2146400
     7.9300000     9.5410981
     7.9500000     9.8839830
     7.9700000    10.2577853
     7.9900000    10.6288586
     8.0100000    10.9943662
     8.0300000    11.3414087
     8.0500000    11.7211875
     8.0700000    12.0984396
     8.0900000    12.4619531
     8.1100000    12.8382736
     8.1300000    13.1530659
     8.1500000    13.5434939
     8.1700000    13.9238378
     8.1900000    14.3379230
     8.2100000    14.6897560
     8.2300000    15.0574613
     8.2500000    15.4283731
     8.2700000    15.8564873
     8.2900000    16.2442302
     8.3100000    16.5988503
     8.3300000    17.0447005
     8.3500000    17.4767295
     8.3700000    17.9172303
     8.3900000    18.2001195
     8.4100000    18.5901902
     8.4300000    18.9901634
     8.4500000    19.6393553
     8.4700000    20.0805525
     8.4900000    20.6802632
     8.5100000    20.8654126
     8.5300000    21.2325814
     8.5500000    21.7520252
     8.5700000    22.1006537
     8.5900000    22.7041511
     8.6100000    23.6054595
     8.6300000    23.3432229
     8.6500000    24.4892584
     8.6700000    26.7051058
     8.6900000    26.4374498
     8.7100000    26.5256552
 &EndTable
 &EndPotential
 &Potential
 Name=DNA.CG:4
 Type=B
 MolType=DNA.CG
BondNumber=4
Min=     8.1600000
Max=    18.9400000
NPoints=539
NPairs=10
Pairs=   8-  10,    7-  11,   13-  16,   12-  15,   18-  20,   17-  21,   23-  25,   22-  26,   28-  30,   27-  31 
 &Table
     8.1700000    12.9989117
     8.1900000    13.0488428
     8.2100000    13.3357040
     8.2300000    11.1619397
     8.2500000    11.6143586
     8.2700000    11.5151315
     8.2900000    11.5901634
     8.3100000    12.0837439
     8.3300000    10.3882096
     8.3500000    11.0176579
     8.3700000     9.9180325
     8.3900000    10.3124230
     8.4100000     9.5556301
     8.4300000     9.7684260
     8.4500000     9.1971216
     8.4700000     9.3735877
     8.4900000     8.9249495
     8.5100000     8.7177976
     8.5300000     8.2955197
     8.5500000     8.5347085
     8.5700000     8.2128115
     8.5900000     8.0698168
     8.6100000     7.8018001
     8.6300000     7.9545941
     8.6500000     7.8388622
     8.6700000     7.5913375
     8.6900000     7.4616368
     8.7100000     7.3809294
     8.7300000     7.2308580
     8.7500000     7.3273831
     8.7700000     7.1696821
     8.7900000     7.2611780
     8.8100000     7.1165586
     8.8300000     7.1491740
     8.8500000     7.2031652
     8.8700000     7.1115390
     8.8900000     7.1567360
     8.9100000     7.1754344
     8.9300000     7.0959894
     8.9500000     7.1865352
     8.9700000     7.1976794
     8.9900000     7.1881596
     9.0100000     7.2880750
     9.0300000     7.2441074
     9.0500000     7.3046277
     9.0700000     7.3301957
     9.0900000     7.4351743
     9.1100000     7.4363657
     9.1300000     7.3175336
     9.1500000     7.4045212
     9.1700000     7.4378966
     9.1900000     7.4567954
     9.2100000     7.4935337
     9.2300000     7.3732676
     9.2500000     7.4527632
     9.2700000     7.4019547
     9.2900000     7.3576431
     9.3100000     7.2479050
     9.3300000     7.2196063
     9.3500000     7.1157870
     9.3700000     7.0689823
     9.3900000     7.1507016
     9.4100000     7.0091069
     9.4300000     6.9468355
     9.4500000     6.8234202
     9.4700000     6.7425139
     9.4900000     6.7148310
     9.5100000     6.6160408
     9.5300000     6.4862326
     9.5500000     6.3452175
     9.5700000     6.2630201
     9.5900000     6.1348960
     9.6100000     6.0511732
     9.6300000     5.8978438
     9.6500000     5.8187015
     9.6700000     5.7572641
     9.6900000     5.6025787
     9.7100000     5.4461894
     9.7300000     5.4323808
     9.7500000     5.3362361
     9.7700000     5.2154543
     9.7900000     5.1293679
     9.8100000     5.0312869
     9.8300000     4.9250336
     9.8500000     4.8217921
     9.8700000     4.7735886
     9.8900000     4.6936707
     9.9100000     4.5823078
     9.9300000     4.5012110
     9.9500000     4.4209800
     9.9700000     4.3328523
     9.9900000     4.2237833
    10.0100000     4.1711896
    10.0300000     4.0791388
    10.0500000     4.0180577
    10.0700000     3.9317408
    10.0900000     3.8559484
    10.1100000     3.7698303
    10.1300000     3.6921586
    10.1500000     3.6366139
    10.1700000     3.5847700
    10.1900000     3.4805838
    10.2100000     3.4645329
    10.2300000     3.3709496
    10.2500000     3.3193997
    10.2700000     3.2621460
    10.2900000     3.1974624
    10.3100000     3.1210531
    10.3300000     3.0450392
    10.3500000     2.9821269
    10.3700000     2.9299928
    10.3900000     2.8721259
    10.4100000     2.8358683
    10.4300000     2.7502088
    10.4500000     2.7235809
    10.4700000     2.6695257
    10.4900000     2.6097927
    10.5100000     2.5374824
    10.5300000     2.4817635
    10.5500000     2.4538970
    10.5700000     2.3866271
    10.5900000     2.3330131
    10.6100000     2.2872461
    10.6300000     2.2222303
    10.6500000     2.1888914
    10.6700000     2.1344285
    10.6900000     2.0967280
    10.7100000     2.0601335
    10.7300000     2.0220192
    10.7500000     1.9760983
    10.7700000     1.9291552
    10.7900000     1.8924699
    10.8100000     1.8724471
    10.8300000     1.8250796
    10.8500000     1.7942702
    10.8700000     1.7539320
    10.8900000     1.7219298
    10.9100000     1.6877699
    10.9300000     1.6560156
    10.9500000     1.6324052
    10.9700000     1.6029572
    10.9900000     1.5812122
    11.0100000     1.5598882
    11.0300000     1.5286052
    11.0500000     1.5110458
    11.0700000     1.4950390
    11.0900000     1.4727008
    11.1100000     1.4500283
    11.1300000     1.4174073
    11.1500000     1.4072264
    11.1700000     1.3984179
    11.1900000     1.3786695
    11.2100000     1.3598212
    11.2300000     1.3507085
    11.2500000     1.3258307
    11.2700000     1.3192483
    11.2900000     1.3025647
    11.3100000     1.3060137
    11.3300000     1.2959804
    11.3500000     1.2793338
    11.3700000     1.2639707
    11.3900000     1.2627330
    11.4100000     1.2413968
    11.4300000     1.2403221
    11.4500000     1.2333377
    11.4700000     1.2197952
    11.4900000     1.2163653
    11.5100000     1.2103106
    11.5300000     1.1982423
    11.5500000     1.1921904
    11.5700000     1.1787937
    11.5900000     1.1808573
    11.6100000     1.1763346
    11.6300000     1.1655386
    11.6500000     1.1584682
    11.6700000     1.1533177
    11.6900000     1.1442323
    11.7100000     1.1431694
    11.7300000     1.1287660
    11.7500000     1.1244156
    11.7700000     1.1117294
    11.7900000     1.1050616
    11.8100000     1.0954474
    11.8300000     1.0800215
    11.8500000     1.0651523
    11.8700000     1.0567583
    11.8900000     1.0524624
    11.9100000     1.0362923
    11.9300000     1.0237368
    11.9500000     1.0226209
    11.9700000     1.0042010
    11.9900000     0.9945091
    12.0100000     0.9763320
    12.0300000     0.9687172
    12.0500000     0.9500464
    12.0700000     0.9377983
    12.0900000     0.9266619
    12.1100000     0.9030121
    12.1300000     0.8988131
    12.1500000     0.8819448
    12.1700000     0.8712427
    12.1900000     0.8494316
    12.2100000     0.8374169
    12.2300000     0.8234043
    12.2500000     0.8062155
    12.2700000     0.7847878
    12.2900000     0.7696837
    12.3100000     0.7527806
    12.3300000     0.7437296
    12.3500000     0.7248464
    12.3700000     0.7119088
    12.3900000     0.6874629
    12.4100000     0.6757620
    12.4300000     0.6592575
    12.4500000     0.6491391
    12.4700000     0.6332902
    12.4900000     0.6098462
    12.5100000     0.6005300
    12.5300000     0.5840192
    12.5500000     0.5755613
    12.5700000     0.5499714
    12.5900000     0.5420055
    12.6100000     0.5301257
    12.6300000     0.5082817
    12.6500000     0.4984316
    12.6700000     0.4861162
    12.6900000     0.4690480
    12.7100000     0.4489154
    12.7300000     0.4261425
    12.7500000     0.4206427
    12.7700000     0.4030849
    12.7900000     0.3951123
    12.8100000     0.3802456
    12.8300000     0.3649472
    12.8500000     0.3519219
    12.8700000     0.3421152
    12.8900000     0.3296955
    12.9100000     0.3111891
    12.9300000     0.2962829
    12.9500000     0.2798796
    12.9700000     0.2675058
    12.9900000     0.2559035
    13.0100000     0.2419079
    13.0300000     0.2355724
    13.0500000     0.2248786
    13.0700000     0.2132909
    13.0900000     0.2044303
    13.1100000     0.1885186
    13.1300000     0.1750442
    13.1500000     0.1678164
    13.1700000     0.1621039
    13.1900000     0.1523600
    13.2100000     0.1388214
    13.2300000     0.1318863
    13.2500000     0.1179643
    13.2700000     0.1113938
    13.2900000     0.1067746
    13.3100000     0.0959007
    13.3300000     0.0873814
    13.3500000     0.0811137
    13.3700000     0.0761672
    13.3900000     0.0663050
    13.4100000     0.0608206
    13.4300000     0.0492338
    13.4500000     0.0495284
    13.4700000     0.0433387
    13.4900000     0.0420839
    13.5100000     0.0323530
    13.5300000     0.0326763
    13.5500000     0.0295872
    13.5700000     0.0222877
    13.5900000     0.0172257
    13.6100000     0.0261474
    13.6300000     0.0192178
    13.6500000     0.0116779
    13.6700000     0.0055608
    13.6900000     0.0113238
    13.7100000     0.0067970
    13.7300000     0.0040404
    13.7500000     0.0000000
    13.7700000     0.0048085
    13.7900000     0.0106540
    13.8100000     0.0071408
    13.8300000     0.0059271
    13.8500000     0.0085501
    13.8700000     0.0133936
    13.8900000     0.0088065
    13.9100000     0.0138213
    13.9300000     0.0188062
    13.9500000     0.0174331
    13.9700000     0.0261694
    13.9900000     0.0299593
    14.0100000     0.0301612
    14.0300000     0.0245375
    14.0500000     0.0334736
    14.0700000     0.0371285
    14.0900000     0.0406302
    14.1100000     0.0544774
    14.1300000     0.0509371
    14.1500000     0.0581070
    14.1700000     0.0583015
    14.1900000     0.0727194
    14.2100000     0.0770246
    14.2300000     0.0827051
    14.2500000     0.0833885
    14.2700000     0.0948617
    14.2900000     0.0962306
    14.3100000     0.1015592
    14.3300000     0.1171596
    14.3500000     0.1169381
    14.3700000     0.1306946
    14.3900000     0.1487166
    14.4100000     0.1459930
    14.4300000     0.1502799
    14.4500000     0.1660052
    14.4700000     0.1746192
    14.4900000     0.1838008
    14.5100000     0.1974460
    14.5300000     0.2032315
    14.5500000     0.2064148
    14.5700000     0.2160823
    14.5900000     0.2333512
    14.6100000     0.2395785
    14.6300000     0.2514940
    14.6500000     0.2640099
    14.6700000     0.2782682
    14.6900000     0.2843057
    14.7100000     0.3073742
    14.7300000     0.3075190
    14.7500000     0.3143316
    14.7700000     0.3346605
    14.7900000     0.3559860
    14.8100000     0.3632127
    14.8300000     0.3770279
    14.8500000     0.3903770
    14.8700000     0.3983345
    14.8900000     0.4166503
    14.9100000     0.4300320
    14.9300000     0.4429789
    14.9500000     0.4626901
    14.9700000     0.4705659
    14.9900000     0.4949227
    15.0100000     0.5048735
    15.0300000     0.5276621
    15.0500000     0.5360452
    15.0700000     0.5609404
    15.0900000     0.5747890
    15.1100000     0.5942630
    15.1300000     0.6129687
    15.1500000     0.6230207
    15.1700000     0.6413138
    15.1900000     0.6628816
    15.2100000     0.6778837
    15.2300000     0.6937919
    15.2500000     0.7228198
    15.2700000     0.7456184
    15.2900000     0.7551851
    15.3100000     0.7744697
    15.3300000     0.8031747
    15.3500000     0.8194120
    15.3700000     0.8403453
    15.3900000     0.8519086
    15.4100000     0.8695682
    15.4300000     0.8912781
    15.4500000     0.9176265
    15.4700000     0.9373783
    15.4900000     0.9642390
    15.5100000     0.9901965
    15.5300000     0.9977830
    15.5500000     1.0258221
    15.5700000     1.0511853
    15.5900000     1.0632636
    15.6100000     1.0916847
    15.6300000     1.1089643
    15.6500000     1.1357324
    15.6700000     1.1719639
    15.6900000     1.2082939
    15.7100000     1.2183065
    15.7300000     1.2401540
    15.7500000     1.2651171
    15.7700000     1.2877377
    15.7900000     1.3046601
    15.8100000     1.3336753
    15.8300000     1.3634693
    15.8500000     1.4029857
    15.8700000     1.4267992
    15.8900000     1.4571964
    15.9100000     1.4869339
    15.9300000     1.5055699
    15.9500000     1.5398835
    15.9700000     1.5802086
    15.9900000     1.6007482
    16.0100000     1.6188164
    16.0300000     1.6633886
    16.0500000     1.6915681
    16.0700000     1.7440971
    16.0900000     1.7517535
    16.1100000     1.8023847
    16.1300000     1.8404954
    16.1500000     1.8736749
    16.1700000     1.9014926
    16.1900000     1.9418686
    16.2100000     1.9689054
    16.2300000     2.0053939
    16.2500000     2.0501948
    16.2700000     2.0695175
    16.2900000     2.1111560
    16.3100000     2.1563457
    16.3300000     2.2015577
    16.3500000     2.2310878
    16.3700000     2.2738902
    16.3900000     2.3190275
    16.4100000     2.3520475
    16.4300000     2.3980296
    16.4500000     2.4415336
    16.4700000     2.4953662
    16.4900000     2.5401196
    16.5100000     2.5795806
    16.5300000     2.5827378
    16.5500000     2.6767409
    16.5700000     2.6752263
    16.5900000     2.7479606
    16.6100000     2.7841204
    16.6300000     2.8297169
    16.6500000     2.9010634
    16.6700000     2.9618090
    16.6900000     3.0032270
    16.7100000     3.0295912
    16.7300000     3.0869838
    16.7500000     3.1226664
    16.7700000     3.1645018
    16.7900000     3.1966790
    16.8100000     3.2860084
    16.8300000     3.3182204
    16.8500000     3.4032905
    16.8700000     3.4160403
    16.8900000     3.4950245
    16.9100000     3.5249660
    16.9300000     3.5804765
    16.9500000     3.6289198
    16.9700000     3.7215843
    16.9900000     3.7422844
    17.0100000     3.7939385
    17.0300000     3.8505726
    17.0500000     3.9183259
    17.0700000     3.9421590
    17.0900000     4.0089323
    17.1100000     4.0543747
    17.1300000     4.1543907
    17.1500000     4.1537452
    17.1700000     4.1988192
    17.1900000     4.2790170
    17.2100000     4.3201174
    17.2300000     4.4190966
    17.2500000     4.4319676
    17.2700000     4.4667305
    17.2900000     4.5703816
    17.3100000     4.5818857
    17.3300000     4.7137510
    17.3500000     4.6866934
    17.3700000     4.7885679
    17.3900000     4.7966011
    17.4100000     4.8958548
    17.4300000     4.9509478
    17.4500000     4.9756984
    17.4700000     5.0472985
    17.4900000     5.1391330
    17.5100000     5.1530173
    17.5300000     5.2175470
    17.5500000     5.3413390
    17.5700000     5.3700202
    17.5900000     5.4260922
    17.6100000     5.4564447
    17.6300000     5.6457587
    17.6500000     5.6183943
    17.6700000     5.7925524
    17.6900000     5.8721758
    17.7100000     5.7704979
    17.7300000     5.8769188
    17.7500000     5.8999352
    17.7700000     6.1148803
    17.7900000     6.1652827
    17.8100000     6.2544994
    17.8300000     6.3849480
    17.8500000     6.4233147
    17.8700000     6.3316683
    17.8900000     6.4845988
    17.9100000     6.6304827
    17.9300000     6.6123632
    17.9500000     6.6966420
    17.9700000     6.7515867
    17.9900000     7.0382287
    18.0100000     6.8997027
    18.0300000     7.0794785
    18.0500000     7.0631065
    18.0700000     6.9676212
    18.0900000     7.1376842
    18.1100000     7.3682018
    18.1300000     7.2824890
    18.1500000     7.1799387
    18.1700000     7.7112542
    18.1900000     7.3826198
    18.2100000     7.8788533
    18.2300000     7.5978113
    18.2500000     8.0019532
    18.2700000     7.8930706
    18.2900000     7.8782213
    18.3100000     8.3055781
    18.3300000     8.1432327
    18.3500000     8.2111705
    18.3700000     7.9737032
    18.3900000     8.5477168
    18.4100000     8.3712135
    18.4300000     8.2233401
    18.4500000     9.0067184
    18.4700000     8.7835472
    18.4900000     8.7905220
    18.5100000     8.7750371
    18.5300000     8.4393571
    18.5500000     9.5608362
    18.5700000     9.2358090
    18.5900000     9.2465734
    18.6100000     9.2297622
    18.6300000     9.2643389
    18.6500000     9.0923361
    18.6700000     8.8036242
    18.6900000    10.0294165
    18.7100000    10.0672831
    18.7300000     9.8516943
    18.7500000     9.8428460
    18.7700000     9.6369013
    18.7900000     9.1667559
    18.8100000    11.9721819
    18.8300000     9.2310252
    18.8500000     9.4778944
    18.8700000    11.4859329
    18.8900000    11.0042389
    18.9100000    11.3819800
    18.9300000    10.8658495
 &EndTable
 &EndPotential
 &Potential
 Name=DNA.CG:5
 Type=A
 MolType=DNA.CG
BondNumber=5
Min=    97.0000000
Max=   148.0000000
NPoints=51
NTriplets=14
Triplets=   2-   1-   3,    5-   4-   8,    6-   4-   7,   10-   9-  13,   11-   9-  12,   15-  14-  18,   16-  14-  17,   20-  19-  23,   21-  19-  22,   25-  24-  28,   26-  24-  27,   30-  29-  33,   31-  29-  32,   35-  34-  36 
 &Table
    97.5000000    25.0010621
    98.5000000    22.7129836
    99.5000000    20.9408861
   100.5000000    19.9591037
   101.5000000    18.9101886
   102.5000000    17.8995064
   103.5000000    16.5472999
   104.5000000    15.1059529
   105.5000000    13.5682280
   106.5000000    12.0771896
   107.5000000    10.7230273
   108.5000000     9.4673616
   109.5000000     8.2890982
   110.5000000     7.1703939
   111.5000000     6.1181702
   112.5000000     5.1208298
   113.5000000     4.1953191
   114.5000000     3.3498766
   115.5000000     2.5904846
   116.5000000     1.9200481
   117.5000000     1.3378421
   118.5000000     0.8551542
   119.5000000     0.4752445
   120.5000000     0.2024731
   121.5000000     0.0415780
   122.5000000     0.0000000
   123.5000000     0.0751025
   124.5000000     0.2673315
   125.5000000     0.5559750
   126.5000000     0.9291248
   127.5000000     1.3563273
   128.5000000     1.8108633
   129.5000000     2.2662270
   130.5000000     2.7210210
   131.5000000     3.1835068
   132.5000000     3.6738978
   133.5000000     4.2116793
   134.5000000     4.8191355
   135.5000000     5.4979334
   136.5000000     6.2757867
   137.5000000     7.1718735
   138.5000000     8.2036882
   139.5000000     9.3785860
   140.5000000    10.7064274
   141.5000000    12.2115491
   142.5000000    13.8624325
   143.5000000    15.5696344
   144.5000000    17.3850268
   145.5000000    19.1274408
   146.5000000    21.3496813
   147.5000000    23.3227520
 &EndTable
 &EndPotential
 &Potential
 Name=DNA.CG:6
 Type=A
 MolType=DNA.CG
BondNumber=6
Min=   106.0000000
Max=   180.0000000
NPoints=74
NTriplets=24
Triplets=   2-   5-   6,    5-   6-  10,    6-  10-  11,   10-  11-  15,   11-  15-  16,   15-  16-  20,   16-  20-  21,   20-  21-  25,   21-  25-  26,   25-  26-  30,   26-  30-  31,   30-  31-  35,   36-  32-  33,   32-  33-  27,   33-  27-  28,   27-  28-  22,   28-  22-  23,   22-  23-  17,   23-  17-  18,   17-  18-  12,   18-  12-  13,   12-  13-   7,   13-   7-   8,    7-   8-   3 
 &Table
   106.5000000    31.3739469
   107.5000000    28.1451625
   108.5000000    26.9969203
   109.5000000    26.2150619
   110.5000000    24.8902620
   111.5000000    24.2321241
   112.5000000    23.2830845
   113.5000000    22.3620070
   114.5000000    21.4806528
   115.5000000    20.5191137
   116.5000000    19.5192686
   117.5000000    18.5625691
   118.5000000    17.5690650
   119.5000000    16.5968010
   120.5000000    15.5870036
   121.5000000    14.6385802
   122.5000000    13.6955445
   123.5000000    12.8067665
   124.5000000    11.9561754
   125.5000000    11.1616841
   126.5000000    10.4157197
   127.5000000     9.7178970
   128.5000000     9.0726717
   129.5000000     8.4771569
   130.5000000     7.9313127
   131.5000000     7.4309782
   132.5000000     6.9743357
   133.5000000     6.5488943
   134.5000000     6.1565978
   135.5000000     5.7907177
   136.5000000     5.4442457
   137.5000000     5.1123665
   138.5000000     4.7922560
   139.5000000     4.4845104
   140.5000000     4.1829369
   141.5000000     3.8879837
   142.5000000     3.5962123
   143.5000000     3.3095523
   144.5000000     3.0248245
   145.5000000     2.7444508
   146.5000000     2.4665474
   147.5000000     2.1924708
   148.5000000     1.9217269
   149.5000000     1.6558807
   150.5000000     1.3975567
   151.5000000     1.1480139
   152.5000000     0.9114737
   153.5000000     0.6942037
   154.5000000     0.4982379
   155.5000000     0.3290023
   156.5000000     0.1900032
   157.5000000     0.0894971
   158.5000000     0.0238485
   159.5000000     0.0000000
   160.5000000     0.0261021
   161.5000000     0.0992050
   162.5000000     0.2201019
   163.5000000     0.3942415
   164.5000000     0.6245881
   165.5000000     0.9063575
   166.5000000     1.2468761
   167.5000000     1.6423682
   168.5000000     2.1050962
   169.5000000     2.6307233
   170.5000000     3.2074384
   171.5000000     3.8607904
   172.5000000     4.5596715
   173.5000000     5.3048363
   174.5000000     6.1041141
   175.5000000     6.9361767
   176.5000000     7.8448830
   177.5000000     8.5680549
   178.5000000     9.2954739
   179.5000000    10.1828816
 &EndTable
 &EndPotential
 &Potential
 Name=DNA.CG:7
 Type=A
 MolType=DNA.CG
BondNumber=7
Min=   120.0000000
Max=   180.0000000
NPoints=60
NTriplets=6
Triplets=   1-   4-   9,   34-  29-  24,    4-   9-  14,    9-  14-  19,   14-  19-  24,   19-  24-  29 
 &Table
   120.5000000    26.3214248
   121.5000000    23.3887404
   122.5000000    21.5822196
   123.5000000    20.0380043
   124.5000000    18.4782341
   125.5000000    17.2183421
   126.5000000    15.9847295
   127.5000000    14.7622343
   128.5000000    13.6224382
   129.5000000    12.5817217
   130.5000000    11.5836304
   131.5000000    10.6585211
   132.5000000     9.7802116
   133.5000000     8.9658317
   134.5000000     8.1603087
   135.5000000     7.3908448
   136.5000000     6.6534181
   137.5000000     5.9505971
   138.5000000     5.2808545
   139.5000000     4.6587312
   140.5000000     4.0880134
   141.5000000     3.5626975
   142.5000000     3.0733584
   143.5000000     2.6301785
   144.5000000     2.2174748
   145.5000000     1.8455571
   146.5000000     1.5054239
   147.5000000     1.1982046
   148.5000000     0.9309298
   149.5000000     0.6964074
   150.5000000     0.4969359
   151.5000000     0.3285644
   152.5000000     0.1943853
   153.5000000     0.0958334
   154.5000000     0.0322597
   155.5000000     0.0000000
   156.5000000     0.0015587
   157.5000000     0.0389926
   158.5000000     0.1172449
   159.5000000     0.2348996
   160.5000000     0.3902429
   161.5000000     0.5854687
   162.5000000     0.8171491
   163.5000000     1.0813076
   164.5000000     1.3742749
   165.5000000     1.6867503
   166.5000000     2.0194918
   167.5000000     2.3683879
   168.5000000     2.7290673
   169.5000000     3.1116418
   170.5000000     3.4916211
   171.5000000     3.8721571
   172.5000000     4.2533073
   173.5000000     4.6285464
   174.5000000     4.9583329
   175.5000000     5.2815349
   176.5000000     5.5433458
   177.5000000     5.7750295
   178.5000000     5.8721174
   179.5000000     5.9918354
 &EndTable
 &EndPotential
 &Potential
 Name=frgm_1.CG:1
 Type=B
 MolType=frgm_1.CG
BondNumber=1
Min=     3.6000000
Max=     3.9000000
NPoints=15
NPairs=7
Pairs=   1-   2,    2-   3,    3-   4,    4-   5,    5-   6,    6-   7,    7-   8 
 &Table
     3.6100000    26.3467709
     3.6300000    21.2356424
     3.6500000    15.9084800
     3.6700000    11.2355167
     3.6900000     7.4835735
     3.7100000     4.4697299
     3.7300000     2.2340330
     3.7500000     0.7415945
     3.7700000     0.0000000
     3.7900000     0.0117016
     3.8100000     0.8121868
     3.8300000     2.4687302
     3.8500000     5.1415974
     3.8700000     9.0781527
     3.8900000    17.3541144
 &EndTable
 &EndPotential
 &Potential
 Name=frgm_1.CG:2
 Type=A
 MolType=frgm_1.CG
BondNumber=2
 SameAsBond=frgm_3.CG:4
Min=    75.0000000
Max=   161.0000000
NPoints=86
NTriplets=6
Triplets=   1-   2-   3,    2-   3-   4,    3-   4-   5,    4-   5-   6,    5-   6-   7,    6-   7-   8 
 &Table
    75.5000000    23.7473081
    76.5000000    21.2114536
    77.5000000    18.7457810
    78.5000000    16.7197466
    79.5000000    14.7278090
    80.5000000    12.9296012
    81.5000000    11.1836274
    82.5000000     9.5336099
    83.5000000     7.9347881
    84.5000000     6.4068338
    85.5000000     4.9715247
    86.5000000     3.6679857
    87.5000000     2.5323523
    88.5000000     1.6089262
    89.5000000     0.9046083
    90.5000000     0.4170364
    91.5000000     0.1259885
    92.5000000     0.0000000
    93.5000000     0.0012789
    94.5000000     0.0953660
    95.5000000     0.2541551
    96.5000000     0.4639149
    97.5000000     0.7161080
    98.5000000     1.0078383
    99.5000000     1.3321141
   100.5000000     1.6873064
   101.5000000     2.0630815
   102.5000000     2.4469106
   103.5000000     2.8196884
   104.5000000     3.1547841
   105.5000000     3.4431076
   106.5000000     3.6613382
   107.5000000     3.8064329
   108.5000000     3.8710857
   109.5000000     3.8664620
   110.5000000     3.8007235
   111.5000000     3.6852033
   112.5000000     3.5292322
   113.5000000     3.3476737
   114.5000000     3.1464667
   115.5000000     2.9384124
   116.5000000     2.7469922
   117.5000000     2.5723964
   118.5000000     2.4289703
   119.5000000     2.3191135
   120.5000000     2.2470132
   121.5000000     2.2111996
   122.5000000     2.2108416
   123.5000000     2.2458298
   124.5000000     2.3064418
   125.5000000     2.3894128
   126.5000000     2.4873538
   127.5000000     2.5884630
   128.5000000     2.6874509
   129.5000000     2.7743232
   130.5000000     2.8468828
   131.5000000     2.8981238
   132.5000000     2.9311507
   133.5000000     2.9482570
   134.5000000     2.9614093
   135.5000000     2.9763687
   136.5000000     3.0073596
   137.5000000     3.0597382
   138.5000000     3.1421116
   139.5000000     3.2660997
   140.5000000     3.4401140
   141.5000000     3.6738776
   142.5000000     3.9603929
   143.5000000     4.3092138
   144.5000000     4.7157926
   145.5000000     5.1956367
   146.5000000     5.7453591
   147.5000000     6.3768199
   148.5000000     7.0807445
   149.5000000     7.8645823
   150.5000000     8.7245640
   151.5000000     9.6699819
   152.5000000    10.6731658
   153.5000000    11.7837185
   154.5000000    13.0044790
   155.5000000    14.2824169
   156.5000000    15.6075815
   157.5000000    17.0845280
   158.5000000    18.7726385
   159.5000000    19.9760823
   160.5000000    22.4667682
 &EndTable
 &EndPotential
 &Potential
 Name=frgm_2.CG:1
 Type=B
 MolType=frgm_2.CG
BondNumber=1
 SameAsBond=frgm_1.CG:1
Min=     3.6000000
Max=     3.9000000
NPoints=15
NPairs=7
Pairs=   1-   2,    2-   3,    3-   4,    4-   5,    5-   6,    6-   7,    7-   8 
 &Table
     3.6100000    26.3467709
     3.6300000    21.2356424
     3.6500000    15.9084800
     3.6700000    11.2355167
     3.6900000     7.4835735
     3.7100000     4.4697299
     3.7300000     2.2340330
     3.7500000     0.7415945
     3.7700000     0.0000000
     3.7900000     0.0117016
     3.8100000     0.8121868
     3.8300000     2.4687302
     3.8500000     5.1415974
     3.8700000     9.0781527
     3.8900000    17.3541144
 &EndTable
 &EndPotential
 &Potential
 Name=frgm_2.CG:2
 Type=A
 MolType=frgm_2.CG
BondNumber=2
 SameAsBond=frgm_3.CG:2
Min=    76.0000000
Max=   150.0000000
NPoints=74
NTriplets=2
Triplets=   4-   5-   6,    6-   7-   8 
 &Table
    76.5000000    26.3322210
    77.5000000    22.8139236
    78.5000000    20.2094260
    79.5000000    17.7164974
    80.5000000    15.6948207
    81.5000000    13.8624224
    82.5000000    12.2597964
    83.5000000    10.8061943
    84.5000000     9.5020519
    85.5000000     8.1720666
    86.5000000     7.0207838
    87.5000000     6.0996760
    88.5000000     5.4197881
    89.5000000     4.9663731
    90.5000000     4.7152548
    91.5000000     4.6385119
    92.5000000     4.6382493
    93.5000000     4.6563619
    94.5000000     4.7193533
    95.5000000     4.7850581
    96.5000000     4.8347570
    97.5000000     4.8627139
    98.5000000     4.9009890
    99.5000000     4.9228976
   100.5000000     4.9278133
   101.5000000     4.8988390
   102.5000000     4.8410227
   103.5000000     4.7307237
   104.5000000     4.5200334
   105.5000000     4.2378683
   106.5000000     3.8295194
   107.5000000     3.3416642
   108.5000000     2.8369553
   109.5000000     2.3360002
   110.5000000     1.8632874
   111.5000000     1.4268937
   112.5000000     1.0411361
   113.5000000     0.7162970
   114.5000000     0.4445313
   115.5000000     0.2380696
   116.5000000     0.0928507
   117.5000000     0.0147807
   118.5000000     0.0000000
   119.5000000     0.0508906
   120.5000000     0.1649243
   121.5000000     0.3482174
   122.5000000     0.5981668
   123.5000000     0.9112565
   124.5000000     1.2809413
   125.5000000     1.6987391
   126.5000000     2.1684512
   127.5000000     2.6960294
   128.5000000     3.2829753
   129.5000000     3.9067281
   130.5000000     4.5886171
   131.5000000     5.2972815
   132.5000000     6.0585880
   133.5000000     6.8483861
   134.5000000     7.6734083
   135.5000000     8.5624138
   136.5000000     9.4440993
   137.5000000    10.3699214
   138.5000000    11.3364715
   139.5000000    12.4080736
   140.5000000    13.3585703
   141.5000000    14.6350724
   142.5000000    15.7474737
   143.5000000    16.9334475
   144.5000000    18.2594234
   145.5000000    19.9251378
   146.5000000    20.6593182
   147.5000000    21.8308711
   148.5000000    22.8615146
   149.5000000    25.2725533
 &EndTable
 &EndPotential
 &Potential
 Name=frgm_2.CG:3
 Type=A
 MolType=frgm_2.CG
BondNumber=3
 SameAsBond=frgm_3.CG:4
Min=    75.0000000
Max=   161.0000000
NPoints=86
NTriplets=4
Triplets=   1-   2-   3,    2-   3-   4,    3-   4-   5,    5-   6-   7 
 &Table
    75.5000000    23.7473081
    76.5000000    21.2114536
    77.5000000    18.7457810
    78.5000000    16.7197466
    79.5000000    14.7278090
    80.5000000    12.9296012
    81.5000000    11.1836274
    82.5000000     9.5336099
    83.5000000     7.9347881
    84.5000000     6.4068338
    85.5000000     4.9715247
    86.5000000     3.6679857
    87.5000000     2.5323523
    88.5000000     1.6089262
    89.5000000     0.9046083
    90.5000000     0.4170364
    91.5000000     0.1259885
    92.5000000     0.0000000
    93.5000000     0.0012789
    94.5000000     0.0953660
    95.5000000     0.2541551
    96.5000000     0.4639149
    97.5000000     0.7161080
    98.5000000     1.0078383
    99.5000000     1.3321141
   100.5000000     1.6873064
   101.5000000     2.0630815
   102.5000000     2.4469106
   103.5000000     2.8196884
   104.5000000     3.1547841
   105.5000000     3.4431076
   106.5000000     3.6613382
   107.5000000     3.8064329
   108.5000000     3.8710857
   109.5000000     3.8664620
   110.5000000     3.8007235
   111.5000000     3.6852033
   112.5000000     3.5292322
   113.5000000     3.3476737
   114.5000000     3.1464667
   115.5000000     2.9384124
   116.5000000     2.7469922
   117.5000000     2.5723964
   118.5000000     2.4289703
   119.5000000     2.3191135
   120.5000000     2.2470132
   121.5000000     2.2111996
   122.5000000     2.2108416
   123.5000000     2.2458298
   124.5000000     2.3064418
   125.5000000     2.3894128
   126.5000000     2.4873538
   127.5000000     2.5884630
   128.5000000     2.6874509
   129.5000000     2.7743232
   130.5000000     2.8468828
   131.5000000     2.8981238
   132.5000000     2.9311507
   133.5000000     2.9482570
   134.5000000     2.9614093
   135.5000000     2.9763687
   136.5000000     3.0073596
   137.5000000     3.0597382
   138.5000000     3.1421116
   139.5000000     3.2660997
   140.5000000     3.4401140
   141.5000000     3.6738776
   142.5000000     3.9603929
   143.5000000     4.3092138
   144.5000000     4.7157926
   145.5000000     5.1956367
   146.5000000     5.7453591
   147.5000000     6.3768199
   148.5000000     7.0807445
   149.5000000     7.8645823
   150.5000000     8.7245640
   151.5000000     9.6699819
   152.5000000    10.6731658
   153.5000000    11.7837185
   154.5000000    13.0044790
   155.5000000    14.2824169
   156.5000000    15.6075815
   157.5000000    17.0845280
   158.5000000    18.7726385
   159.5000000    19.9760823
   160.5000000    22.4667682
 &EndTable
 &EndPotential
 &Potential
 Name=frgm_3.CG:1
 Type=B
 MolType=frgm_3.CG
BondNumber=1
 SameAsBond=frgm_1.CG:1
Min=     3.6000000
Max=     3.9000000
NPoints=15
NPairs=7
Pairs=   1-   2,    2-   3,    3-   4,    4-   5,    5-   6,    6-   7,    7-   8 
 &Table
     3.6100000    26.3467709
     3.6300000    21.2356424
     3.6500000    15.9084800
     3.6700000    11.2355167
     3.6900000     7.4835735
     3.7100000     4.4697299
     3.7300000     2.2340330
     3.7500000     0.7415945
     3.7700000     0.0000000
     3.7900000     0.0117016
     3.8100000     0.8121868
     3.8300000     2.4687302
     3.8500000     5.1415974
     3.8700000     9.0781527
     3.8900000    17.3541144
 &EndTable
 &EndPotential
 &Potential
 Name=frgm_3.CG:2
 Type=A
 MolType=frgm_3.CG
BondNumber=2
Min=    76.0000000
Max=   150.0000000
NPoints=74
NTriplets=1
Triplets=   1-   2-   3 
 &Table
    76.5000000    26.3322210
    77.5000000    22.8139236
    78.5000000    20.2094260
    79.5000000    17.7164974
    80.5000000    15.6948207
    81.5000000    13.8624224
    82.5000000    12.2597964
    83.5000000    10.8061943
    84.5000000     9.5020519
    85.5000000     8.1720666
    86.5000000     7.0207838
    87.5000000     6.0996760
    88.5000000     5.4197881
    89.5000000     4.9663731
    90.5000000     4.7152548
    91.5000000     4.6385119
    92.5000000     4.6382493
    93.5000000     4.6563619
    94.5000000     4.7193533
    95.5000000     4.7850581
    96.5000000     4.8347570
    97.5000000     4.8627139
    98.5000000     4.9009890
    99.5000000     4.9228976
   100.5000000     4.9278133
   101.5000000     4.8988390
   102.5000000     4.8410227
   103.5000000     4.7307237
   104.5000000     4.5200334
   105.5000000     4.2378683
   106.5000000     3.8295194
   107.5000000     3.3416642
   108.5000000     2.8369553
   109.5000000     2.3360002
   110.5000000     1.8632874
   111.5000000     1.4268937
   112.5000000     1.0411361
   113.5000000     0.7162970
   114.5000000     0.4445313
   115.5000000     0.2380696
   116.5000000     0.0928507
   117.5000000     0.0147807
   118.5000000     0.0000000
   119.5000000     0.0508906
   120.5000000     0.1649243
   121.5000000     0.3482174
   122.5000000     0.5981668
   123.5000000     0.9112565
   124.5000000     1.2809413
   125.5000000     1.6987391
   126.5000000     2.1684512
   127.5000000     2.6960294
   128.5000000     3.2829753
   129.5000000     3.9067281
   130.5000000     4.5886171
   131.5000000     5.2972815
   132.5000000     6.0585880
   133.5000000     6.8483861
   134.5000000     7.6734083
   135.5000000     8.5624138
   136.5000000     9.4440993
   137.5000000    10.3699214
   138.5000000    11.3364715
   139.5000000    12.4080736
   140.5000000    13.3585703
   141.5000000    14.6350724
   142.5000000    15.7474737
   143.5000000    16.9334475
   144.5000000    18.2594234
   145.5000000    19.9251378
   146.5000000    20.6593182
   147.5000000    21.8308711
   148.5000000    22.8615146
   149.5000000    25.2725533
 &EndTable
 &EndPotential
 &Potential
 Name=frgm_3.CG:3
 Type=A
 MolType=frgm_3.CG
BondNumber=3
Min=    75.0000000
Max=   163.0000000
NPoints=88
NTriplets=1
Triplets=   4-   5-   6 
 &Table
    75.5000000    24.3853077
    76.5000000    22.0823228
    77.5000000    19.2924879
    78.5000000    16.8555704
    79.5000000    14.5304765
    80.5000000    12.4373337
    81.5000000    10.4487651
    82.5000000     8.6339634
    83.5000000     6.9643830
    84.5000000     5.4874881
    85.5000000     4.1679346
    86.5000000     3.0271487
    87.5000000     2.0629494
    88.5000000     1.2934601
    89.5000000     0.7166136
    90.5000000     0.3203386
    91.5000000     0.0879730
    92.5000000     0.0000000
    93.5000000     0.0325466
    94.5000000     0.1724372
    95.5000000     0.3998707
    96.5000000     0.6984595
    97.5000000     1.0579843
    98.5000000     1.4796482
    99.5000000     1.9425184
   100.5000000     2.4477824
   101.5000000     2.9829536
   102.5000000     3.5392957
   103.5000000     4.1193416
   104.5000000     4.7016281
   105.5000000     5.2585603
   106.5000000     5.7845214
   107.5000000     6.2283939
   108.5000000     6.5635746
   109.5000000     6.7746651
   110.5000000     6.8606132
   111.5000000     6.8510787
   112.5000000     6.7909369
   113.5000000     6.7102364
   114.5000000     6.6018037
   115.5000000     6.4411079
   116.5000000     6.2615967
   117.5000000     6.0629027
   118.5000000     5.8184125
   119.5000000     5.5272594
   120.5000000     5.1770361
   121.5000000     4.7794752
   122.5000000     4.3537689
   123.5000000     3.9227365
   124.5000000     3.4973080
   125.5000000     3.1127389
   126.5000000     2.7789167
   127.5000000     2.4930797
   128.5000000     2.2704635
   129.5000000     2.1242719
   130.5000000     2.0433645
   131.5000000     2.0464243
   132.5000000     2.1292477
   133.5000000     2.2890799
   134.5000000     2.5174737
   135.5000000     2.8135441
   136.5000000     3.1830239
   137.5000000     3.6010504
   138.5000000     4.0634426
   139.5000000     4.5481051
   140.5000000     5.0620475
   141.5000000     5.5904850
   142.5000000     6.1179241
   143.5000000     6.6420054
   144.5000000     7.1430285
   145.5000000     7.6643513
   146.5000000     8.1783125
   147.5000000     8.6739987
   148.5000000     9.1864388
   149.5000000     9.7650603
   150.5000000    10.3367410
   151.5000000    11.0199727
   152.5000000    11.7400042
   153.5000000    12.5231183
   154.5000000    13.4213342
   155.5000000    14.3965164
   156.5000000    15.3646289
   157.5000000    16.4138144
   158.5000000    17.5397762
   159.5000000    19.0710457
   160.5000000    19.9614725
   161.5000000    22.1938439
   162.5000000    22.6656373
 &EndTable
 &EndPotential
 &Potential
 Name=frgm_3.CG:4
 Type=A
 MolType=frgm_3.CG
BondNumber=4
Min=    75.0000000
Max=   161.0000000
NPoints=86
NTriplets=4
Triplets=   2-   3-   4,    3-   4-   5,    5-   6-   7,    6-   7-   8 
 &Table
    75.5000000    23.7473081
    76.5000000    21.2114536
    77.5000000    18.7457810
    78.5000000    16.7197466
    79.5000000    14.7278090
    80.5000000    12.9296012
    81.5000000    11.1836274
    82.5000000     9.5336099
    83.5000000     7.9347881
    84.5000000     6.4068338
    85.5000000     4.9715247
    86.5000000     3.6679857
    87.5000000     2.5323523
    88.5000000     1.6089262
    89.5000000     0.9046083
    90.5000000     0.4170364
    91.5000000     0.1259885
    92.5000000     0.0000000
    93.5000000     0.0012789
    94.5000000     0.0953660
    95.5000000     0.2541551
    96.5000000     0.4639149
    97.5000000     0.7161080
    98.5000000     1.0078383
    99.5000000     1.3321141
   100.5000000     1.6873064
   101.5000000     2.0630815
   102.5000000     2.4469106
   103.5000000     2.8196884
   104.5000000     3.1547841
   105.5000000     3.4431076
   106.5000000     3.6613382
   107.5000000     3.8064329
   108.5000000     3.8710857
   109.5000000     3.8664620
   110.5000000     3.8007235
   111.5000000     3.6852033
   112.5000000     3.5292322
   113.5000000     3.3476737
   114.5000000     3.1464667
   115.5000000     2.9384124
   116.5000000     2.7469922
   117.5000000     2.5723964
   118.5000000     2.4289703
   119.5000000     2.3191135
   120.5000000     2.2470132
   121.5000000     2.2111996
   122.5000000     2.2108416
   123.5000000     2.2458298
   124.5000000     2.3064418
   125.5000000     2.3894128
   126.5000000     2.4873538
   127.5000000     2.5884630
   128.5000000     2.6874509
   129.5000000     2.7743232
   130.5000000     2.8468828
   131.5000000     2.8981238
   132.5000000     2.9311507
   133.5000000     2.9482570
   134.5000000     2.9614093
   135.5000000     2.9763687
   136.5000000     3.0073596
   137.5000000     3.0597382
   138.5000000     3.1421116
   139.5000000     3.2660997
   140.5000000     3.4401140
   141.5000000     3.6738776
   142.5000000     3.9603929
   143.5000000     4.3092138
   144.5000000     4.7157926
   145.5000000     5.1956367
   146.5000000     5.7453591
   147.5000000     6.3768199
   148.5000000     7.0807445
   149.5000000     7.8645823
   150.5000000     8.7245640
   151.5000000     9.6699819
   152.5000000    10.6731658
   153.5000000    11.7837185
   154.5000000    13.0044790
   155.5000000    14.2824169
   156.5000000    15.6075815
   157.5000000    17.0845280
   158.5000000    18.7726385
   159.5000000    19.9760823
   160.5000000    22.4667682
 &EndTable
 &EndPotential
 &Potential
 Name=frgm_4.CG:1
 Type=B
 MolType=frgm_4.CG
BondNumber=1
 SameAsBond=frgm_1.CG:1
Min=     3.6000000
Max=     3.9000000
NPoints=15
NPairs=7
Pairs=   1-   2,    2-   3,    3-   4,    4-   5,    5-   6,    6-   7,    7-   8 
 &Table
     3.6100000    26.3467709
     3.6300000    21.2356424
     3.6500000    15.9084800
     3.6700000    11.2355167
     3.6900000     7.4835735
     3.7100000     4.4697299
     3.7300000     2.2340330
     3.7500000     0.7415945
     3.7700000     0.0000000
     3.7900000     0.0117016
     3.8100000     0.8121868
     3.8300000     2.4687302
     3.8500000     5.1415974
     3.8700000     9.0781527
     3.8900000    17.3541144
 &EndTable
 &EndPotential
 &Potential
 Name=frgm_4.CG:2
 Type=A
 MolType=frgm_4.CG
BondNumber=2
 SameAsBond=frgm_3.CG:4
Min=    75.0000000
Max=   161.0000000
NPoints=86
NTriplets=6
Triplets=   1-   2-   3,    2-   3-   4,    3-   4-   5,    4-   5-   6,    5-   6-   7,    6-   7-   8 
 &Table
    75.5000000    23.7473081
    76.5000000    21.2114536
    77.5000000    18.7457810
    78.5000000    16.7197466
    79.5000000    14.7278090
    80.5000000    12.9296012
    81.5000000    11.1836274
    82.5000000     9.5336099
    83.5000000     7.9347881
    84.5000000     6.4068338
    85.5000000     4.9715247
    86.5000000     3.6679857
    87.5000000     2.5323523
    88.5000000     1.6089262
    89.5000000     0.9046083
    90.5000000     0.4170364
    91.5000000     0.1259885
    92.5000000     0.0000000
    93.5000000     0.0012789
    94.5000000     0.0953660
    95.5000000     0.2541551
    96.5000000     0.4639149
    97.5000000     0.7161080
    98.5000000     1.0078383
    99.5000000     1.3321141
   100.5000000     1.6873064
   101.5000000     2.0630815
   102.5000000     2.4469106
   103.5000000     2.8196884
   104.5000000     3.1547841
   105.5000000     3.4431076
   106.5000000     3.6613382
   107.5000000     3.8064329
   108.5000000     3.8710857
   109.5000000     3.8664620
   110.5000000     3.8007235
   111.5000000     3.6852033
   112.5000000     3.5292322
   113.5000000     3.3476737
   114.5000000     3.1464667
   115.5000000     2.9384124
   116.5000000     2.7469922
   117.5000000     2.5723964
   118.5000000     2.4289703
   119.5000000     2.3191135
   120.5000000     2.2470132
   121.5000000     2.2111996
   122.5000000     2.2108416
   123.5000000     2.2458298
   124.5000000     2.3064418
   125.5000000     2.3894128
   126.5000000     2.4873538
   127.5000000     2.5884630
   128.5000000     2.6874509
   129.5000000     2.7743232
   130.5000000     2.8468828
   131.5000000     2.8981238
   132.5000000     2.9311507
   133.5000000     2.9482570
   134.5000000     2.9614093
   135.5000000     2.9763687
   136.5000000     3.0073596
   137.5000000     3.0597382
   138.5000000     3.1421116
   139.5000000     3.2660997
   140.5000000     3.4401140
   141.5000000     3.6738776
   142.5000000     3.9603929
   143.5000000     4.3092138
   144.5000000     4.7157926
   145.5000000     5.1956367
   146.5000000     5.7453591
   147.5000000     6.3768199
   148.5000000     7.0807445
   149.5000000     7.8645823
   150.5000000     8.7245640
   151.5000000     9.6699819
   152.5000000    10.6731658
   153.5000000    11.7837185
   154.5000000    13.0044790
   155.5000000    14.2824169
   156.5000000    15.6075815
   157.5000000    17.0845280
   158.5000000    18.7726385
   159.5000000    19.9760823
   160.5000000    22.4667682
 &EndTable
 &EndPotential
 &Potential
 Name=frgm_5.CG:1
 Type=B
 MolType=frgm_5.CG
BondNumber=1
 SameAsBond=frgm_1.CG:1
Min=     3.6000000
Max=     3.9000000
NPoints=15
NPairs=7
Pairs=   1-   2,    2-   3,    3-   4,    4-   5,    5-   6,    6-   7,    7-   8 
 &Table
     3.6100000    26.3467709
     3.6300000    21.2356424
     3.6500000    15.9084800
     3.6700000    11.2355167
     3.6900000     7.4835735
     3.7100000     4.4697299
     3.7300000     2.2340330
     3.7500000     0.7415945
     3.7700000     0.0000000
     3.7900000     0.0117016
     3.8100000     0.8121868
     3.8300000     2.4687302
     3.8500000     5.1415974
     3.8700000     9.0781527
     3.8900000    17.3541144
 &EndTable
 &EndPotential
 &Potential
 Name=frgm_5.CG:2
 Type=A
 MolType=frgm_5.CG
BondNumber=2
 SameAsBond=frgm_3.CG:3
Min=    75.0000000
Max=   163.0000000
NPoints=88
NTriplets=2
Triplets=   2-   3-   4,    3-   4-   5 
 &Table
    75.5000000    24.3853077
    76.5000000    22.0823228
    77.5000000    19.2924879
    78.5000000    16.8555704
    79.5000000    14.5304765
    80.5000000    12.4373337
    81.5000000    10.4487651
    82.5000000     8.6339634
    83.5000000     6.9643830
    84.5000000     5.4874881
    85.5000000     4.1679346
    86.5000000     3.0271487
    87.5000000     2.0629494
    88.5000000     1.2934601
    89.5000000     0.7166136
    90.5000000     0.3203386
    91.5000000     0.0879730
    92.5000000     0.0000000
    93.5000000     0.0325466
    94.5000000     0.1724372
    95.5000000     0.3998707
    96.5000000     0.6984595
    97.5000000     1.0579843
    98.5000000     1.4796482
    99.5000000     1.9425184
   100.5000000     2.4477824
   101.5000000     2.9829536
   102.5000000     3.5392957
   103.5000000     4.1193416
   104.5000000     4.7016281
   105.5000000     5.2585603
   106.5000000     5.7845214
   107.5000000     6.2283939
   108.5000000     6.5635746
   109.5000000     6.7746651
   110.5000000     6.8606132
   111.5000000     6.8510787
   112.5000000     6.7909369
   113.5000000     6.7102364
   114.5000000     6.6018037
   115.5000000     6.4411079
   116.5000000     6.2615967
   117.5000000     6.0629027
   118.5000000     5.8184125
   119.5000000     5.5272594
   120.5000000     5.1770361
   121.5000000     4.7794752
   122.5000000     4.3537689
   123.5000000     3.9227365
   124.5000000     3.4973080
   125.5000000     3.1127389
   126.5000000     2.7789167
   127.5000000     2.4930797
   128.5000000     2.2704635
   129.5000000     2.1242719
   130.5000000     2.0433645
   131.5000000     2.0464243
   132.5000000     2.1292477
   133.5000000     2.2890799
   134.5000000     2.5174737
   135.5000000     2.8135441
   136.5000000     3.1830239
   137.5000000     3.6010504
   138.5000000     4.0634426
   139.5000000     4.5481051
   140.5000000     5.0620475
   141.5000000     5.5904850
   142.5000000     6.1179241
   143.5000000     6.6420054
   144.5000000     7.1430285
   145.5000000     7.6643513
   146.5000000     8.1783125
   147.5000000     8.6739987
   148.5000000     9.1864388
   149.5000000     9.7650603
   150.5000000    10.3367410
   151.5000000    11.0199727
   152.5000000    11.7400042
   153.5000000    12.5231183
   154.5000000    13.4213342
   155.5000000    14.3965164
   156.5000000    15.3646289
   157.5000000    16.4138144
   158.5000000    17.5397762
   159.5000000    19.0710457
   160.5000000    19.9614725
   161.5000000    22.1938439
   162.5000000    22.6656373
 &EndTable
 &EndPotential
 &Potential
 Name=frgm_5.CG:3
 Type=A
 MolType=frgm_5.CG
BondNumber=3
 SameAsBond=frgm_3.CG:4
Min=    75.0000000
Max=   161.0000000
NPoints=86
NTriplets=4
Triplets=   1-   2-   3,    4-   5-   6,    5-   6-   7,    6-   7-   8 
 &Table
    75.5000000    23.7473081
    76.5000000    21.2114536
    77.5000000    18.7457810
    78.5000000    16.7197466
    79.5000000    14.7278090
    80.5000000    12.9296012
    81.5000000    11.1836274
    82.5000000     9.5336099
    83.5000000     7.9347881
    84.5000000     6.4068338
    85.5000000     4.9715247
    86.5000000     3.6679857
    87.5000000     2.5323523
    88.5000000     1.6089262
    89.5000000     0.9046083
    90.5000000     0.4170364
    91.5000000     0.1259885
    92.5000000     0.0000000
    93.5000000     0.0012789
    94.5000000     0.0953660
    95.5000000     0.2541551
    96.5000000     0.4639149
    97.5000000     0.7161080
    98.5000000     1.0078383
    99.5000000     1.3321141
   100.5000000     1.6873064
   101.5000000     2.0630815
   102.5000000     2.4469106
   103.5000000     2.8196884
   104.5000000     3.1547841
   105.5000000     3.4431076
   106.5000000     3.6613382
   107.5000000     3.8064329
   108.5000000     3.8710857
   109.5000000     3.8664620
   110.5000000     3.8007235
   111.5000000     3.6852033
   112.5000000     3.5292322
   113.5000000     3.3476737
   114.5000000     3.1464667
   115.5000000     2.9384124
   116.5000000     2.7469922
   117.5000000     2.5723964
   118.5000000     2.4289703
   119.5000000     2.3191135
   120.5000000     2.2470132
   121.5000000     2.2111996
   122.5000000     2.2108416
   123.5000000     2.2458298
   124.5000000     2.3064418
   125.5000000     2.3894128
   126.5000000     2.4873538
   127.5000000     2.5884630
   128.5000000     2.6874509
   129.5000000     2.7743232
   130.5000000     2.8468828
   131.5000000     2.8981238
   132.5000000     2.9311507
   133.5000000     2.9482570
   134.5000000     2.9614093
   135.5000000     2.9763687
   136.5000000     3.0073596
   137.5000000     3.0597382
   138.5000000     3.1421116
   139.5000000     3.2660997
   140.5000000     3.4401140
   141.5000000     3.6738776
   142.5000000     3.9603929
   143.5000000     4.3092138
   144.5000000     4.7157926
   145.5000000     5.1956367
   146.5000000     5.7453591
   147.5000000     6.3768199
   148.5000000     7.0807445
   149.5000000     7.8645823
   150.5000000     8.7245640
   151.5000000     9.6699819
   152.5000000    10.6731658
   153.5000000    11.7837185
   154.5000000    13.0044790
   155.5000000    14.2824169
   156.5000000    15.6075815
   157.5000000    17.0845280
   158.5000000    18.7726385
   159.5000000    19.9760823
   160.5000000    22.4667682
 &EndTable
 &EndPotential
 &Potential
 Name=frgm_6.CG:1
 Type=B
 MolType=frgm_6.CG
BondNumber=1
 SameAsBond=frgm_1.CG:1
Min=     3.6000000
Max=     3.9000000
NPoints=15
NPairs=7
Pairs=   1-   2,    2-   3,    3-   4,    4-   5,    5-   6,    6-   7,    7-   8 
 &Table
     3.6100000    26.3467709
     3.6300000    21.2356424
     3.6500000    15.9084800
     3.6700000    11.2355167
     3.6900000     7.4835735
     3.7100000     4.4697299
     3.7300000     2.2340330
     3.7500000     0.7415945
     3.7700000     0.0000000
     3.7900000     0.0117016
     3.8100000     0.8121868
     3.8300000     2.4687302
     3.8500000     5.1415974
     3.8700000     9.0781527
     3.8900000    17.3541144
 &EndTable
 &EndPotential
 &Potential
 Name=frgm_6.CG:2
 Type=A
 MolType=frgm_6.CG
BondNumber=2
 SameAsBond=frgm_3.CG:2
Min=    76.0000000
Max=   150.0000000
NPoints=74
NTriplets=1
Triplets=   4-   5-   6 
 &Table
    76.5000000    26.3322210
    77.5000000    22.8139236
    78.5000000    20.2094260
    79.5000000    17.7164974
    80.5000000    15.6948207
    81.5000000    13.8624224
    82.5000000    12.2597964
    83.5000000    10.8061943
    84.5000000     9.5020519
    85.5000000     8.1720666
    86.5000000     7.0207838
    87.5000000     6.0996760
    88.5000000     5.4197881
    89.5000000     4.9663731
    90.5000000     4.7152548
    91.5000000     4.6385119
    92.5000000     4.6382493
    93.5000000     4.6563619
    94.5000000     4.7193533
    95.5000000     4.7850581
    96.5000000     4.8347570
    97.5000000     4.8627139
    98.5000000     4.9009890
    99.5000000     4.9228976
   100.5000000     4.9278133
   101.5000000     4.8988390
   102.5000000     4.8410227
   103.5000000     4.7307237
   104.5000000     4.5200334
   105.5000000     4.2378683
   106.5000000     3.8295194
   107.5000000     3.3416642
   108.5000000     2.8369553
   109.5000000     2.3360002
   110.5000000     1.8632874
   111.5000000     1.4268937
   112.5000000     1.0411361
   113.5000000     0.7162970
   114.5000000     0.4445313
   115.5000000     0.2380696
   116.5000000     0.0928507
   117.5000000     0.0147807
   118.5000000     0.0000000
   119.5000000     0.0508906
   120.5000000     0.1649243
   121.5000000     0.3482174
   122.5000000     0.5981668
   123.5000000     0.9112565
   124.5000000     1.2809413
   125.5000000     1.6987391
   126.5000000     2.1684512
   127.5000000     2.6960294
   128.5000000     3.2829753
   129.5000000     3.9067281
   130.5000000     4.5886171
   131.5000000     5.2972815
   132.5000000     6.0585880
   133.5000000     6.8483861
   134.5000000     7.6734083
   135.5000000     8.5624138
   136.5000000     9.4440993
   137.5000000    10.3699214
   138.5000000    11.3364715
   139.5000000    12.4080736
   140.5000000    13.3585703
   141.5000000    14.6350724
   142.5000000    15.7474737
   143.5000000    16.9334475
   144.5000000    18.2594234
   145.5000000    19.9251378
   146.5000000    20.6593182
   147.5000000    21.8308711
   148.5000000    22.8615146
   149.5000000    25.2725533
 &EndTable
 &EndPotential
 &Potential
 Name=frgm_6.CG:3
 Type=A
 MolType=frgm_6.CG
BondNumber=3
 SameAsBond=frgm_3.CG:4
Min=    75.0000000
Max=   161.0000000
NPoints=86
NTriplets=5
Triplets=   1-   2-   3,    2-   3-   4,    3-   4-   5,    5-   6-   7,    6-   7-   8 
 &Table
    75.5000000    23.7473081
    76.5000000    21.2114536
    77.5000000    18.7457810
    78.5000000    16.7197466
    79.5000000    14.7278090
    80.5000000    12.9296012
    81.5000000    11.1836274
    82.5000000     9.5336099
    83.5000000     7.9347881
    84.5000000     6.4068338
    85.5000000     4.9715247
    86.5000000     3.6679857
    87.5000000     2.5323523
    88.5000000     1.6089262
    89.5000000     0.9046083
    90.5000000     0.4170364
    91.5000000     0.1259885
    92.5000000     0.0000000
    93.5000000     0.0012789
    94.5000000     0.0953660
    95.5000000     0.2541551
    96.5000000     0.4639149
    97.5000000     0.7161080
    98.5000000     1.0078383
    99.5000000     1.3321141
   100.5000000     1.6873064
   101.5000000     2.0630815
   102.5000000     2.4469106
   103.5000000     2.8196884
   104.5000000     3.1547841
   105.5000000     3.4431076
   106.5000000     3.6613382
   107.5000000     3.8064329
   108.5000000     3.8710857
   109.5000000     3.8664620
   110.5000000     3.8007235
   111.5000000     3.6852033
   112.5000000     3.5292322
   113.5000000     3.3476737
   114.5000000     3.1464667
   115.5000000     2.9384124
   116.5000000     2.7469922
   117.5000000     2.5723964
   118.5000000     2.4289703
   119.5000000     2.3191135
   120.5000000     2.2470132
   121.5000000     2.2111996
   122.5000000     2.2108416
   123.5000000     2.2458298
   124.5000000     2.3064418
   125.5000000     2.3894128
   126.5000000     2.4873538
   127.5000000     2.5884630
   128.5000000     2.6874509
   129.5000000     2.7743232
   130.5000000     2.8468828
   131.5000000     2.8981238
   132.5000000     2.9311507
   133.5000000     2.9482570
   134.5000000     2.9614093
   135.5000000     2.9763687
   136.5000000     3.0073596
   137.5000000     3.0597382
   138.5000000     3.1421116
   139.5000000     3.2660997
   140.5000000     3.4401140
   141.5000000     3.6738776
   142.5000000     3.9603929
   143.5000000     4.3092138
   144.5000000     4.7157926
   145.5000000     5.1956367
   146.5000000     5.7453591
   147.5000000     6.3768199
   148.5000000     7.0807445
   149.5000000     7.8645823
   150.5000000     8.7245640
   151.5000000     9.6699819
   152.5000000    10.6731658
   153.5000000    11.7837185
   154.5000000    13.0044790
   155.5000000    14.2824169
   156.5000000    15.6075815
   157.5000000    17.0845280
   158.5000000    18.7726385
   159.5000000    19.9760823
   160.5000000    22.4667682
 &EndTable
 &EndPotential
 &Potential
 Name=frgm_7.CG:1
 Type=B
 MolType=frgm_7.CG
BondNumber=1
 SameAsBond=frgm_1.CG:1
Min=     3.6000000
Max=     3.9000000
NPoints=15
NPairs=7
Pairs=   1-   2,    2-   3,    3-   4,    4-   5,    5-   6,    6-   7,    7-   8 
 &Table
     3.6100000    26.3467709
     3.6300000    21.2356424
     3.6500000    15.9084800
     3.6700000    11.2355167
     3.6900000     7.4835735
     3.7100000     4.4697299
     3.7300000     2.2340330
     3.7500000     0.7415945
     3.7700000     0.0000000
     3.7900000     0.0117016
     3.8100000     0.8121868
     3.8300000     2.4687302
     3.8500000     5.1415974
     3.8700000     9.0781527
     3.8900000    17.3541144
 &EndTable
 &EndPotential
 &Potential
 Name=frgm_7.CG:2
 Type=A
 MolType=frgm_7.CG
BondNumber=2
 SameAsBond=frgm_3.CG:4
Min=    75.0000000
Max=   161.0000000
NPoints=86
NTriplets=6
Triplets=   1-   2-   3,    2-   3-   4,    3-   4-   5,    4-   5-   6,    5-   6-   7,    6-   7-   8 
 &Table
    75.5000000    23.7473081
    76.5000000    21.2114536
    77.5000000    18.7457810
    78.5000000    16.7197466
    79.5000000    14.7278090
    80.5000000    12.9296012
    81.5000000    11.1836274
    82.5000000     9.5336099
    83.5000000     7.9347881
    84.5000000     6.4068338
    85.5000000     4.9715247
    86.5000000     3.6679857
    87.5000000     2.5323523
    88.5000000     1.6089262
    89.5000000     0.9046083
    90.5000000     0.4170364
    91.5000000     0.1259885
    92.5000000     0.0000000
    93.5000000     0.0012789
    94.5000000     0.0953660
    95.5000000     0.2541551
    96.5000000     0.4639149
    97.5000000     0.7161080
    98.5000000     1.0078383
    99.5000000     1.3321141
   100.5000000     1.6873064
   101.5000000     2.0630815
   102.5000000     2.4469106
   103.5000000     2.8196884
   104.5000000     3.1547841
   105.5000000     3.4431076
   106.5000000     3.6613382
   107.5000000     3.8064329
   108.5000000     3.8710857
   109.5000000     3.8664620
   110.5000000     3.8007235
   111.5000000     3.6852033
   112.5000000     3.5292322
   113.5000000     3.3476737
   114.5000000     3.1464667
   115.5000000     2.9384124
   116.5000000     2.7469922
   117.5000000     2.5723964
   118.5000000     2.4289703
   119.5000000     2.3191135
   120.5000000     2.2470132
   121.5000000     2.2111996
   122.5000000     2.2108416
   123.5000000     2.2458298
   124.5000000     2.3064418
   125.5000000     2.3894128
   126.5000000     2.4873538
   127.5000000     2.5884630
   128.5000000     2.6874509
   129.5000000     2.7743232
   130.5000000     2.8468828
   131.5000000     2.8981238
   132.5000000     2.9311507
   133.5000000     2.9482570
   134.5000000     2.9614093
   135.5000000     2.9763687
   136.5000000     3.0073596
   137.5000000     3.0597382
   138.5000000     3.1421116
   139.5000000     3.2660997
   140.5000000     3.4401140
   141.5000000     3.6738776
   142.5000000     3.9603929
   143.5000000     4.3092138
   144.5000000     4.7157926
   145.5000000     5.1956367
   146.5000000     5.7453591
   147.5000000     6.3768199
   148.5000000     7.0807445
   149.5000000     7.8645823
   150.5000000     8.7245640
   151.5000000     9.6699819
   152.5000000    10.6731658
   153.5000000    11.7837185
   154.5000000    13.0044790
   155.5000000    14.2824169
   156.5000000    15.6075815
   157.5000000    17.0845280
   158.5000000    18.7726385
   159.5000000    19.9760823
   160.5000000    22.4667682
 &EndTable
 &EndPotential
 &Potential
 Name=frgm_8.CG:1
 Type=B
 MolType=frgm_8.CG
BondNumber=1
 SameAsBond=frgm_1.CG:1
Min=     3.6000000
Max=     3.9000000
NPoints=15
NPairs=7
Pairs=   1-   2,    2-   3,    3-   4,    4-   5,    5-   6,    6-   7,    7-   8 
 &Table
     3.6100000    26.3467709
     3.6300000    21.2356424
     3.6500000    15.9084800
     3.6700000    11.2355167
     3.6900000     7.4835735
     3.7100000     4.4697299
     3.7300000     2.2340330
     3.7500000     0.7415945
     3.7700000     0.0000000
     3.7900000     0.0117016
     3.8100000     0.8121868
     3.8300000     2.4687302
     3.8500000     5.1415974
     3.8700000     9.0781527
     3.8900000    17.3541144
 &EndTable
 &EndPotential
 &Potential
 Name=frgm_8.CG:2
 Type=A
 MolType=frgm_8.CG
BondNumber=2
 SameAsBond=frgm_3.CG:4
Min=    75.0000000
Max=   161.0000000
NPoints=86
NTriplets=6
Triplets=   1-   2-   3,    2-   3-   4,    3-   4-   5,    4-   5-   6,    5-   6-   7,    6-   7-   8 
 &Table
    75.5000000    23.7473081
    76.5000000    21.2114536
    77.5000000    18.7457810
    78.5000000    16.7197466
    79.5000000    14.7278090
    80.5000000    12.9296012
    81.5000000    11.1836274
    82.5000000     9.5336099
    83.5000000     7.9347881
    84.5000000     6.4068338
    85.5000000     4.9715247
    86.5000000     3.6679857
    87.5000000     2.5323523
    88.5000000     1.6089262
    89.5000000     0.9046083
    90.5000000     0.4170364
    91.5000000     0.1259885
    92.5000000     0.0000000
    93.5000000     0.0012789
    94.5000000     0.0953660
    95.5000000     0.2541551
    96.5000000     0.4639149
    97.5000000     0.7161080
    98.5000000     1.0078383
    99.5000000     1.3321141
   100.5000000     1.6873064
   101.5000000     2.0630815
   102.5000000     2.4469106
   103.5000000     2.8196884
   104.5000000     3.1547841
   105.5000000     3.4431076
   106.5000000     3.6613382
   107.5000000     3.8064329
   108.5000000     3.8710857
   109.5000000     3.8664620
   110.5000000     3.8007235
   111.5000000     3.6852033
   112.5000000     3.5292322
   113.5000000     3.3476737
   114.5000000     3.1464667
   115.5000000     2.9384124
   116.5000000     2.7469922
   117.5000000     2.5723964
   118.5000000     2.4289703
   119.5000000     2.3191135
   120.5000000     2.2470132
   121.5000000     2.2111996
   122.5000000     2.2108416
   123.5000000     2.2458298
   124.5000000     2.3064418
   125.5000000     2.3894128
   126.5000000     2.4873538
   127.5000000     2.5884630
   128.5000000     2.6874509
   129.5000000     2.7743232
   130.5000000     2.8468828
   131.5000000     2.8981238
   132.5000000     2.9311507
   133.5000000     2.9482570
   134.5000000     2.9614093
   135.5000000     2.9763687
   136.5000000     3.0073596
   137.5000000     3.0597382
   138.5000000     3.1421116
   139.5000000     3.2660997
   140.5000000     3.4401140
   141.5000000     3.6738776
   142.5000000     3.9603929
   143.5000000     4.3092138
   144.5000000     4.7157926
   145.5000000     5.1956367
   146.5000000     5.7453591
   147.5000000     6.3768199
   148.5000000     7.0807445
   149.5000000     7.8645823
   150.5000000     8.7245640
   151.5000000     9.6699819
   152.5000000    10.6731658
   153.5000000    11.7837185
   154.5000000    13.0044790
   155.5000000    14.2824169
   156.5000000    15.6075815
   157.5000000    17.0845280
   158.5000000    18.7726385
   159.5000000    19.9760823
   160.5000000    22.4667682
 &EndTable
 &EndPotential
 &Potential
 Name=frgm_9.CG:1
 Type=B
 MolType=frgm_9.CG
BondNumber=1
 SameAsBond=frgm_1.CG:1
Min=     3.6000000
Max=     3.9000000
NPoints=15
NPairs=7
Pairs=   1-   2,    2-   3,    3-   4,    4-   5,    5-   6,    6-   7,    7-   8 
 &Table
     3.6100000    26.3467709
     3.6300000    21.2356424
     3.6500000    15.9084800
     3.6700000    11.2355167
     3.6900000     7.4835735
     3.7100000     4.4697299
     3.7300000     2.2340330
     3.7500000     0.7415945
     3.7700000     0.0000000
     3.7900000     0.0117016
     3.8100000     0.8121868
     3.8300000     2.4687302
     3.8500000     5.1415974
     3.8700000     9.0781527
     3.8900000    17.3541144
 &EndTable
 &EndPotential
 &Potential
 Name=frgm_9.CG:2
 Type=A
 MolType=frgm_9.CG
BondNumber=2
 SameAsBond=frgm_3.CG:3
Min=    75.0000000
Max=   163.0000000
NPoints=88
NTriplets=1
Triplets=   1-   2-   3 
 &Table
    75.5000000    24.3853077
    76.5000000    22.0823228
    77.5000000    19.2924879
    78.5000000    16.8555704
    79.5000000    14.5304765
    80.5000000    12.4373337
    81.5000000    10.4487651
    82.5000000     8.6339634
    83.5000000     6.9643830
    84.5000000     5.4874881
    85.5000000     4.1679346
    86.5000000     3.0271487
    87.5000000     2.0629494
    88.5000000     1.2934601
    89.5000000     0.7166136
    90.5000000     0.3203386
    91.5000000     0.0879730
    92.5000000     0.0000000
    93.5000000     0.0325466
    94.5000000     0.1724372
    95.5000000     0.3998707
    96.5000000     0.6984595
    97.5000000     1.0579843
    98.5000000     1.4796482
    99.5000000     1.9425184
   100.5000000     2.4477824
   101.5000000     2.9829536
   102.5000000     3.5392957
   103.5000000     4.1193416
   104.5000000     4.7016281
   105.5000000     5.2585603
   106.5000000     5.7845214
   107.5000000     6.2283939
   108.5000000     6.5635746
   109.5000000     6.7746651
   110.5000000     6.8606132
   111.5000000     6.8510787
   112.5000000     6.7909369
   113.5000000     6.7102364
   114.5000000     6.6018037
   115.5000000     6.4411079
   116.5000000     6.2615967
   117.5000000     6.0629027
   118.5000000     5.8184125
   119.5000000     5.5272594
   120.5000000     5.1770361
   121.5000000     4.7794752
   122.5000000     4.3537689
   123.5000000     3.9227365
   124.5000000     3.4973080
   125.5000000     3.1127389
   126.5000000     2.7789167
   127.5000000     2.4930797
   128.5000000     2.2704635
   129.5000000     2.1242719
   130.5000000     2.0433645
   131.5000000     2.0464243
   132.5000000     2.1292477
   133.5000000     2.2890799
   134.5000000     2.5174737
   135.5000000     2.8135441
   136.5000000     3.1830239
   137.5000000     3.6010504
   138.5000000     4.0634426
   139.5000000     4.5481051
   140.5000000     5.0620475
   141.5000000     5.5904850
   142.5000000     6.1179241
   143.5000000     6.6420054
   144.5000000     7.1430285
   145.5000000     7.6643513
   146.5000000     8.1783125
   147.5000000     8.6739987
   148.5000000     9.1864388
   149.5000000     9.7650603
   150.5000000    10.3367410
   151.5000000    11.0199727
   152.5000000    11.7400042
   153.5000000    12.5231183
   154.5000000    13.4213342
   155.5000000    14.3965164
   156.5000000    15.3646289
   157.5000000    16.4138144
   158.5000000    17.5397762
   159.5000000    19.0710457
   160.5000000    19.9614725
   161.5000000    22.1938439
   162.5000000    22.6656373
 &EndTable
 &EndPotential
 &Potential
 Name=frgm_9.CG:3
 Type=A
 MolType=frgm_9.CG
BondNumber=3
 SameAsBond=frgm_3.CG:4
Min=    75.0000000
Max=   161.0000000
NPoints=86
NTriplets=5
Triplets=   2-   3-   4,    3-   4-   5,    4-   5-   6,    5-   6-   7,    6-   7-   8 
 &Table
    75.5000000    23.7473081
    76.5000000    21.2114536
    77.5000000    18.7457810
    78.5000000    16.7197466
    79.5000000    14.7278090
    80.5000000    12.9296012
    81.5000000    11.1836274
    82.5000000     9.5336099
    83.5000000     7.9347881
    84.5000000     6.4068338
    85.5000000     4.9715247
    86.5000000     3.6679857
    87.5000000     2.5323523
    88.5000000     1.6089262
    89.5000000     0.9046083
    90.5000000     0.4170364
    91.5000000     0.1259885
    92.5000000     0.0000000
    93.5000000     0.0012789
    94.5000000     0.0953660
    95.5000000     0.2541551
    96.5000000     0.4639149
    97.5000000     0.7161080
    98.5000000     1.0078383
    99.5000000     1.3321141
   100.5000000     1.6873064
   101.5000000     2.0630815
   102.5000000     2.4469106
   103.5000000     2.8196884
   104.5000000     3.1547841
   105.5000000     3.4431076
   106.5000000     3.6613382
   107.5000000     3.8064329
   108.5000000     3.8710857
   109.5000000     3.8664620
   110.5000000     3.8007235
   111.5000000     3.6852033
   112.5000000     3.5292322
   113.5000000     3.3476737
   114.5000000     3.1464667
   115.5000000     2.9384124
   116.5000000     2.7469922
   117.5000000     2.5723964
   118.5000000     2.4289703
   119.5000000     2.3191135
   120.5000000     2.2470132
   121.5000000     2.2111996
   122.5000000     2.2108416
   123.5000000     2.2458298
   124.5000000     2.3064418
   125.5000000     2.3894128
   126.5000000     2.4873538
   127.5000000     2.5884630
   128.5000000     2.6874509
   129.5000000     2.7743232
   130.5000000     2.8468828
   131.5000000     2.8981238
   132.5000000     2.9311507
   133.5000000     2.9482570
   134.5000000     2.9614093
   135.5000000     2.9763687
   136.5000000     3.0073596
   137.5000000     3.0597382
   138.5000000     3.1421116
   139.5000000     3.2660997
   140.5000000     3.4401140
   141.5000000     3.6738776
   142.5000000     3.9603929
   143.5000000     4.3092138
   144.5000000     4.7157926
   145.5000000     5.1956367
   146.5000000     5.7453591
   147.5000000     6.3768199
   148.5000000     7.0807445
   149.5000000     7.8645823
   150.5000000     8.7245640
   151.5000000     9.6699819
   152.5000000    10.6731658
   153.5000000    11.7837185
   154.5000000    13.0044790
   155.5000000    14.2824169
   156.5000000    15.6075815
   157.5000000    17.0845280
   158.5000000    18.7726385
   159.5000000    19.9760823
   160.5000000    22.4667682
 &EndTable
 &EndPotential
 &Potential
 Name=frgm_10.CG:1
 Type=B
 MolType=frgm_10.CG
BondNumber=1
 SameAsBond=frgm_1.CG:1
Min=     3.6000000
Max=     3.9000000
NPoints=15
NPairs=7
Pairs=   1-   2,    2-   3,    3-   4,    4-   5,    5-   6,    6-   7,    7-   8 
 &Table
     3.6100000    26.3467709
     3.6300000    21.2356424
     3.6500000    15.9084800
     3.6700000    11.2355167
     3.6900000     7.4835735
     3.7100000     4.4697299
     3.7300000     2.2340330
     3.7500000     0.7415945
     3.7700000     0.0000000
     3.7900000     0.0117016
     3.8100000     0.8121868
     3.8300000     2.4687302
     3.8500000     5.1415974
     3.8700000     9.0781527
     3.8900000    17.3541144
 &EndTable
 &EndPotential
 &Potential
 Name=frgm_10.CG:2
 Type=A
 MolType=frgm_10.CG
BondNumber=2
 SameAsBond=frgm_3.CG:2
Min=    76.0000000
Max=   150.0000000
NPoints=74
NTriplets=1
Triplets=   4-   5-   6 
 &Table
    76.5000000    26.3322210
    77.5000000    22.8139236
    78.5000000    20.2094260
    79.5000000    17.7164974
    80.5000000    15.6948207
    81.5000000    13.8624224
    82.5000000    12.2597964
    83.5000000    10.8061943
    84.5000000     9.5020519
    85.5000000     8.1720666
    86.5000000     7.0207838
    87.5000000     6.0996760
    88.5000000     5.4197881
    89.5000000     4.9663731
    90.5000000     4.7152548
    91.5000000     4.6385119
    92.5000000     4.6382493
    93.5000000     4.6563619
    94.5000000     4.7193533
    95.5000000     4.7850581
    96.5000000     4.8347570
    97.5000000     4.8627139
    98.5000000     4.9009890
    99.5000000     4.9228976
   100.5000000     4.9278133
   101.5000000     4.8988390
   102.5000000     4.8410227
   103.5000000     4.7307237
   104.5000000     4.5200334
   105.5000000     4.2378683
   106.5000000     3.8295194
   107.5000000     3.3416642
   108.5000000     2.8369553
   109.5000000     2.3360002
   110.5000000     1.8632874
   111.5000000     1.4268937
   112.5000000     1.0411361
   113.5000000     0.7162970
   114.5000000     0.4445313
   115.5000000     0.2380696
   116.5000000     0.0928507
   117.5000000     0.0147807
   118.5000000     0.0000000
   119.5000000     0.0508906
   120.5000000     0.1649243
   121.5000000     0.3482174
   122.5000000     0.5981668
   123.5000000     0.9112565
   124.5000000     1.2809413
   125.5000000     1.6987391
   126.5000000     2.1684512
   127.5000000     2.6960294
   128.5000000     3.2829753
   129.5000000     3.9067281
   130.5000000     4.5886171
   131.5000000     5.2972815
   132.5000000     6.0585880
   133.5000000     6.8483861
   134.5000000     7.6734083
   135.5000000     8.5624138
   136.5000000     9.4440993
   137.5000000    10.3699214
   138.5000000    11.3364715
   139.5000000    12.4080736
   140.5000000    13.3585703
   141.5000000    14.6350724
   142.5000000    15.7474737
   143.5000000    16.9334475
   144.5000000    18.2594234
   145.5000000    19.9251378
   146.5000000    20.6593182
   147.5000000    21.8308711
   148.5000000    22.8615146
   149.5000000    25.2725533
 &EndTable
 &EndPotential
 &Potential
 Name=frgm_10.CG:3
 Type=A
 MolType=frgm_10.CG
BondNumber=3
 SameAsBond=frgm_3.CG:3
Min=    75.0000000
Max=   163.0000000
NPoints=88
NTriplets=1
Triplets=   1-   2-   3 
 &Table
    75.5000000    24.3853077
    76.5000000    22.0823228
    77.5000000    19.2924879
    78.5000000    16.8555704
    79.5000000    14.5304765
    80.5000000    12.4373337
    81.5000000    10.4487651
    82.5000000     8.6339634
    83.5000000     6.9643830
    84.5000000     5.4874881
    85.5000000     4.1679346
    86.5000000     3.0271487
    87.5000000     2.0629494
    88.5000000     1.2934601
    89.5000000     0.7166136
    90.5000000     0.3203386
    91.5000000     0.0879730
    92.5000000     0.0000000
    93.5000000     0.0325466
    94.5000000     0.1724372
    95.5000000     0.3998707
    96.5000000     0.6984595
    97.5000000     1.0579843
    98.5000000     1.4796482
    99.5000000     1.9425184
   100.5000000     2.4477824
   101.5000000     2.9829536
   102.5000000     3.5392957
   103.5000000     4.1193416
   104.5000000     4.7016281
   105.5000000     5.2585603
   106.5000000     5.7845214
   107.5000000     6.2283939
   108.5000000     6.5635746
   109.5000000     6.7746651
   110.5000000     6.8606132
   111.5000000     6.8510787
   112.5000000     6.7909369
   113.5000000     6.7102364
   114.5000000     6.6018037
   115.5000000     6.4411079
   116.5000000     6.2615967
   117.5000000     6.0629027
   118.5000000     5.8184125
   119.5000000     5.5272594
   120.5000000     5.1770361
   121.5000000     4.7794752
   122.5000000     4.3537689
   123.5000000     3.9227365
   124.5000000     3.4973080
   125.5000000     3.1127389
   126.5000000     2.7789167
   127.5000000     2.4930797
   128.5000000     2.2704635
   129.5000000     2.1242719
   130.5000000     2.0433645
   131.5000000     2.0464243
   132.5000000     2.1292477
   133.5000000     2.2890799
   134.5000000     2.5174737
   135.5000000     2.8135441
   136.5000000     3.1830239
   137.5000000     3.6010504
   138.5000000     4.0634426
   139.5000000     4.5481051
   140.5000000     5.0620475
   141.5000000     5.5904850
   142.5000000     6.1179241
   143.5000000     6.6420054
   144.5000000     7.1430285
   145.5000000     7.6643513
   146.5000000     8.1783125
   147.5000000     8.6739987
   148.5000000     9.1864388
   149.5000000     9.7650603
   150.5000000    10.3367410
   151.5000000    11.0199727
   152.5000000    11.7400042
   153.5000000    12.5231183
   154.5000000    13.4213342
   155.5000000    14.3965164
   156.5000000    15.3646289
   157.5000000    16.4138144
   158.5000000    17.5397762
   159.5000000    19.0710457
   160.5000000    19.9614725
   161.5000000    22.1938439
   162.5000000    22.6656373
 &EndTable
 &EndPotential
 &Potential
 Name=frgm_10.CG:4
 Type=A
 MolType=frgm_10.CG
BondNumber=4
 SameAsBond=frgm_3.CG:4
Min=    75.0000000
Max=   161.0000000
NPoints=86
NTriplets=4
Triplets=   2-   3-   4,    3-   4-   5,    5-   6-   7,    6-   7-   8 
 &Table
    75.5000000    23.7473081
    76.5000000    21.2114536
    77.5000000    18.7457810
    78.5000000    16.7197466
    79.5000000    14.7278090
    80.5000000    12.9296012
    81.5000000    11.1836274
    82.5000000     9.5336099
    83.5000000     7.9347881
    84.5000000     6.4068338
    85.5000000     4.9715247
    86.5000000     3.6679857
    87.5000000     2.5323523
    88.5000000     1.6089262
    89.5000000     0.9046083
    90.5000000     0.4170364
    91.5000000     0.1259885
    92.5000000     0.0000000
    93.5000000     0.0012789
    94.5000000     0.0953660
    95.5000000     0.2541551
    96.5000000     0.4639149
    97.5000000     0.7161080
    98.5000000     1.0078383
    99.5000000     1.3321141
   100.5000000     1.6873064
   101.5000000     2.0630815
   102.5000000     2.4469106
   103.5000000     2.8196884
   104.5000000     3.1547841
   105.5000000     3.4431076
   106.5000000     3.6613382
   107.5000000     3.8064329
   108.5000000     3.8710857
   109.5000000     3.8664620
   110.5000000     3.8007235
   111.5000000     3.6852033
   112.5000000     3.5292322
   113.5000000     3.3476737
   114.5000000     3.1464667
   115.5000000     2.9384124
   116.5000000     2.7469922
   117.5000000     2.5723964
   118.5000000     2.4289703
   119.5000000     2.3191135
   120.5000000     2.2470132
   121.5000000     2.2111996
   122.5000000     2.2108416
   123.5000000     2.2458298
   124.5000000     2.3064418
   125.5000000     2.3894128
   126.5000000     2.4873538
   127.5000000     2.5884630
   128.5000000     2.6874509
   129.5000000     2.7743232
   130.5000000     2.8468828
   131.5000000     2.8981238
   132.5000000     2.9311507
   133.5000000     2.9482570
   134.5000000     2.9614093
   135.5000000     2.9763687
   136.5000000     3.0073596
   137.5000000     3.0597382
   138.5000000     3.1421116
   139.5000000     3.2660997
   140.5000000     3.4401140
   141.5000000     3.6738776
   142.5000000     3.9603929
   143.5000000     4.3092138
   144.5000000     4.7157926
   145.5000000     5.1956367
   146.5000000     5.7453591
   147.5000000     6.3768199
   148.5000000     7.0807445
   149.5000000     7.8645823
   150.5000000     8.7245640
   151.5000000     9.6699819
   152.5000000    10.6731658
   153.5000000    11.7837185
   154.5000000    13.0044790
   155.5000000    14.2824169
   156.5000000    15.6075815
   157.5000000    17.0845280
   158.5000000    18.7726385
   159.5000000    19.9760823
   160.5000000    22.4667682
 &EndTable
 &EndPotential
 &Potential
 Name=frgm_11.CG:1
 Type=B
 MolType=frgm_11.CG
BondNumber=1
 SameAsBond=frgm_1.CG:1
Min=     3.6000000
Max=     3.9000000
NPoints=15
NPairs=7
Pairs=   1-   2,    2-   3,    3-   4,    4-   5,    5-   6,    6-   7,    7-   8 
 &Table
     3.6100000    26.3467709
     3.6300000    21.2356424
     3.6500000    15.9084800
     3.6700000    11.2355167
     3.6900000     7.4835735
     3.7100000     4.4697299
     3.7300000     2.2340330
     3.7500000     0.7415945
     3.7700000     0.0000000
     3.7900000     0.0117016
     3.8100000     0.8121868
     3.8300000     2.4687302
     3.8500000     5.1415974
     3.8700000     9.0781527
     3.8900000    17.3541144
 &EndTable
 &EndPotential
 &Potential
 Name=frgm_11.CG:2
 Type=A
 MolType=frgm_11.CG
BondNumber=2
 SameAsBond=frgm_3.CG:3
Min=    75.0000000
Max=   163.0000000
NPoints=88
NTriplets=1
Triplets=   1-   2-   3 
 &Table
    75.5000000    24.3853077
    76.5000000    22.0823228
    77.5000000    19.2924879
    78.5000000    16.8555704
    79.5000000    14.5304765
    80.5000000    12.4373337
    81.5000000    10.4487651
    82.5000000     8.6339634
    83.5000000     6.9643830
    84.5000000     5.4874881
    85.5000000     4.1679346
    86.5000000     3.0271487
    87.5000000     2.0629494
    88.5000000     1.2934601
    89.5000000     0.7166136
    90.5000000     0.3203386
    91.5000000     0.0879730
    92.5000000     0.0000000
    93.5000000     0.0325466
    94.5000000     0.1724372
    95.5000000     0.3998707
    96.5000000     0.6984595
    97.5000000     1.0579843
    98.5000000     1.4796482
    99.5000000     1.9425184
   100.5000000     2.4477824
   101.5000000     2.9829536
   102.5000000     3.5392957
   103.5000000     4.1193416
   104.5000000     4.7016281
   105.5000000     5.2585603
   106.5000000     5.7845214
   107.5000000     6.2283939
   108.5000000     6.5635746
   109.5000000     6.7746651
   110.5000000     6.8606132
   111.5000000     6.8510787
   112.5000000     6.7909369
   113.5000000     6.7102364
   114.5000000     6.6018037
   115.5000000     6.4411079
   116.5000000     6.2615967
   117.5000000     6.0629027
   118.5000000     5.8184125
   119.5000000     5.5272594
   120.5000000     5.1770361
   121.5000000     4.7794752
   122.5000000     4.3537689
   123.5000000     3.9227365
   124.5000000     3.4973080
   125.5000000     3.1127389
   126.5000000     2.7789167
   127.5000000     2.4930797
   128.5000000     2.2704635
   129.5000000     2.1242719
   130.5000000     2.0433645
   131.5000000     2.0464243
   132.5000000     2.1292477
   133.5000000     2.2890799
   134.5000000     2.5174737
   135.5000000     2.8135441
   136.5000000     3.1830239
   137.5000000     3.6010504
   138.5000000     4.0634426
   139.5000000     4.5481051
   140.5000000     5.0620475
   141.5000000     5.5904850
   142.5000000     6.1179241
   143.5000000     6.6420054
   144.5000000     7.1430285
   145.5000000     7.6643513
   146.5000000     8.1783125
   147.5000000     8.6739987
   148.5000000     9.1864388
   149.5000000     9.7650603
   150.5000000    10.3367410
   151.5000000    11.0199727
   152.5000000    11.7400042
   153.5000000    12.5231183
   154.5000000    13.4213342
   155.5000000    14.3965164
   156.5000000    15.3646289
   157.5000000    16.4138144
   158.5000000    17.5397762
   159.5000000    19.0710457
   160.5000000    19.9614725
   161.5000000    22.1938439
   162.5000000    22.6656373
 &EndTable
 &EndPotential
 &Potential
 Name=frgm_11.CG:3
 Type=A
 MolType=frgm_11.CG
BondNumber=3
 SameAsBond=frgm_3.CG:4
Min=    75.0000000
Max=   161.0000000
NPoints=86
NTriplets=5
Triplets=   2-   3-   4,    3-   4-   5,    4-   5-   6,    5-   6-   7,    6-   7-   8 
 &Table
    75.5000000    23.7473081
    76.5000000    21.2114536
    77.5000000    18.7457810
    78.5000000    16.7197466
    79.5000000    14.7278090
    80.5000000    12.9296012
    81.5000000    11.1836274
    82.5000000     9.5336099
    83.5000000     7.9347881
    84.5000000     6.4068338
    85.5000000     4.9715247
    86.5000000     3.6679857
    87.5000000     2.5323523
    88.5000000     1.6089262
    89.5000000     0.9046083
    90.5000000     0.4170364
    91.5000000     0.1259885
    92.5000000     0.0000000
    93.5000000     0.0012789
    94.5000000     0.0953660
    95.5000000     0.2541551
    96.5000000     0.4639149
    97.5000000     0.7161080
    98.5000000     1.0078383
    99.5000000     1.3321141
   100.5000000     1.6873064
   101.5000000     2.0630815
   102.5000000     2.4469106
   103.5000000     2.8196884
   104.5000000     3.1547841
   105.5000000     3.4431076
   106.5000000     3.6613382
   107.5000000     3.8064329
   108.5000000     3.8710857
   109.5000000     3.8664620
   110.5000000     3.8007235
[truncated: 196,381 more chars]
