# Supplementary material for: A Bottom-Up Coarse-Grained Model for Nucleosome–Nucleosome Interactions with Explicit Ions
Source: J Chem Theory Comput. 2022 May 17;18(6):3948–60. doi: 10.1021/acs.jctc.2c00083 (PMC9202350; doi:10.1021/acs.jctc.2c00083)
Supplement: Supplementary file 2 — ct2c00083_si_002.zip [file ct2c00083_si_002.zip › archive/Gather_potential/potential_from_Tails-Mg/14.Tails_MG_C27.i002.pot]

 &General
NTypes=9
N_NB=45
N_B=48
N_A=82
Min=     0.0000000
Max=    25.0000000
NPoints=125
NAngleBondsExclude=frgm_1.CG:1, frgm_2.CG:1, frgm_3.CG:1, frgm_4.CG:1, frgm_5.CG:1, frgm_6.CG:1, frgm_7.CG:1, frgm_8.CG:1, frgm_9.CG:1, frgm_10.CG:1, frgm_11.CG:1, frgm_12.CG:1, frgm_13.CG:1, frgm_14.CG:1, frgm_15.CG:1, frgm_16.CG:1, frgm_17.CG:1, frgm_18.CG:1, frgm_19.CG:1, frgm_20.CG:1, frgm_21.CG:1, frgm_22.CG:1, frgm_23.CG:1, frgm_24.CG:1, frgm_25.CG:1, frgm_26.CG:1, frgm_27.CG:1, frgm_28.CG:1, frgm_29.CG:1, frgm_30.CG:1, frgm_31.CG:1, frgm_32.CG:1, frgm_33.CG:1, frgm_34.CG:1, frgm_35.CG:1, frgm_36.CG:1, frgm_37.CG:1, frgm_38.CG:1, frgm_39.CG:1, frgm_40.CG:1, frgm_41.CG:1, frgm_42.CG:1, frgm_43.CG:1, frgm_44.CG:1, frgm_45.CG:1, frgm_46.CG:1, frgm_47.CG:1, frgm_48.CG:1, MG.CG:1, NA.CG:1, K.CG:1, CL.CG:1
 
NPairBondsExclude=frgm_1.CG:1, frgm_2.CG:1, frgm_3.CG:1, frgm_4.CG:1, frgm_5.CG:1, frgm_6.CG:1, frgm_7.CG:1, frgm_8.CG:1, frgm_9.CG:1, frgm_10.CG:1, frgm_11.CG:1, frgm_12.CG:1, frgm_13.CG:1, frgm_14.CG:1, frgm_15.CG:1, frgm_16.CG:1, frgm_17.CG:1, frgm_18.CG:1, frgm_19.CG:1, frgm_20.CG:1, frgm_21.CG:1, frgm_22.CG:1, frgm_23.CG:1, frgm_24.CG:1, frgm_25.CG:1, frgm_26.CG:1, frgm_27.CG:1, frgm_28.CG:1, frgm_29.CG:1, frgm_30.CG:1, frgm_31.CG:1, frgm_32.CG:1, frgm_33.CG:1, frgm_34.CG:1, frgm_35.CG:1, frgm_36.CG:1, frgm_37.CG:1, frgm_38.CG:1, frgm_39.CG:1, frgm_40.CG:1, frgm_41.CG:1, frgm_42.CG:1, frgm_43.CG:1, frgm_44.CG:1, frgm_45.CG:1, frgm_46.CG:1, frgm_47.CG:1, frgm_48.CG:1, MG.CG:1, NA.CG:1, K.CG:1, CL.CG:1
 
 &EndGeneral
 &Potential
 Name=NPL-NPL
Type=NB
Min=     0.0000000
Max=    25.0000000
NPoints=125
 AtomTypes=NPL,NPL
 &Table
     0.1000000  33757.8398438
     0.3000000  33505.9179688
     0.5000000  33253.9921875
     0.7000000  33002.0703125
     0.9000000  32750.1445312
     1.1000000  32498.2207031
     1.3000000  32246.2968750
     1.5000000  31994.3730469
     1.7000000  31742.4472656
     1.9000000  31490.5234375
     2.1000000  31238.5996094
     2.3000000  30986.6757812
     2.5000000  30734.7519531
     2.7000000  30482.8281250
     2.9000000  30230.9023438
     3.1000000  29978.9785156
     3.3000000  29727.0546875
     3.5000000  29475.1308594
     3.7000000      7.2445947
     3.9000000      5.0608747
     4.1000000      3.4079776
     4.3000000      2.7518857
     4.5000000      1.3262068
     4.7000000     -0.5761474
     4.9000000     -1.7641415
     5.1000000     -2.0786203
     5.3000000     -1.7275659
     5.5000000     -1.2260847
     5.7000000     -1.8404902
     5.9000000     -2.6616679
     6.1000000     -2.7037120
     6.3000000     -1.9048974
     6.5000000     -0.7879403
     6.7000000     -0.1853665
     6.9000000      0.1000289
     7.1000000      0.3060753
     7.3000000      0.4850390
     7.5000000      0.6268191
     7.7000000      0.7093236
     7.9000000      0.7611966
     8.1000000      0.6956973
     8.3000000      0.2816955
     8.5000000     -0.1089171
     8.7000000     -0.2789053
     8.9000000     -0.1481992
     9.1000000     -0.0624076
     9.3000000     -0.2313110
     9.5000000     -0.4172923
     9.7000000     -0.6815998
     9.9000000     -0.9510140
    10.1000000     -0.9959639
    10.3000000     -0.7694086
    10.5000000     -0.4741134
    10.7000000     -0.3076023
    10.9000000     -0.2877793
    11.1000000     -0.3005273
    11.3000000     -0.3211143
    11.5000000     -0.3254356
    11.7000000     -0.3077614
    11.9000000     -0.2847181
    12.1000000     -0.2573218
    12.3000000     -0.2366278
    12.5000000     -0.2249809
    12.7000000     -0.1954137
    12.9000000     -0.1245605
    13.1000000     -0.0346711
    13.3000000      0.0601537
    13.5000000      0.1235393
    13.7000000      0.1481360
    13.9000000      0.1448134
    14.1000000      0.1310877
    14.3000000      0.1181251
    14.5000000      0.1192722
    14.7000000      0.1259780
    14.9000000      0.1171755
    15.1000000      0.1092907
    15.3000000      0.1141943
    15.5000000      0.1153472
    15.7000000      0.1032716
    15.9000000      0.0811849
    16.1000000      0.0486853
    16.3000000      0.0300023
    16.5000000      0.0089554
    16.7000000     -0.0103901
    16.9000000     -0.0076917
    17.1000000      0.0049179
    17.3000000      0.0179832
    17.5000000      0.0244568
    17.7000000      0.0289210
    17.9000000      0.0221794
    18.1000000      0.0173984
    18.3000000      0.0149177
    18.5000000      0.0080256
    18.7000000     -0.0075414
    18.9000000     -0.0189932
    19.1000000     -0.0254171
    19.3000000     -0.0389211
    19.5000000     -0.0490316
    19.7000000     -0.0480455
    19.9000000     -0.0456462
    20.1000000     -0.0493055
    20.3000000     -0.0435850
    20.5000000     -0.0391217
    20.7000000     -0.0332604
    20.9000000     -0.0352364
    21.1000000     -0.0296475
    21.3000000     -0.0296661
    21.5000000     -0.0331815
    21.7000000     -0.0426282
    21.9000000     -0.0546747
    22.1000000     -0.0592352
    22.3000000     -0.0641525
    22.5000000     -0.0690824
    22.7000000     -0.0787699
    22.9000000     -0.0820801
    23.1000000     -0.0880939
    23.3000000     -0.0905302
    23.5000000     -0.0906249
    23.7000000     -0.0861197
    23.9000000     -0.0832285
    24.1000000     -0.0771688
    24.3000000     -0.0820027
    24.5000000     -0.0765639
    24.7000000     -0.0669688
    24.9000000     -0.0821534
 &EndTable
 &EndPotential
 &Potential
 Name=NPL-POS
Type=NB
Min=     0.0000000
Max=    25.0000000
NPoints=125
 AtomTypes=NPL,POS
 &Table
     0.1000000  33757.8398438
     0.3000000  33505.9179688
     0.5000000  33253.9921875
     0.7000000  33002.0703125
     0.9000000  32750.1445312
     1.1000000  32498.2207031
     1.3000000  32246.2968750
     1.5000000  31994.3730469
     1.7000000  31742.4472656
     1.9000000  31490.5234375
     2.1000000  31238.5996094
     2.3000000  30986.6757812
     2.5000000  30734.7519531
     2.7000000  30482.8281250
     2.9000000  30230.9023438
     3.1000000  29978.9785156
     3.3000000  29727.0546875
     3.5000000  29475.1308594
     3.7000000      8.8942455
     3.9000000      5.1698367
     4.1000000      2.9021028
     4.3000000      1.9638252
     4.5000000      0.8313116
     4.7000000     -1.5293978
     4.9000000     -3.2371283
     5.1000000     -3.8597820
     5.3000000     -3.5013267
     5.5000000     -2.4749198
     5.7000000     -1.6568611
     5.9000000     -1.5543487
     6.1000000     -1.4178959
     6.3000000     -0.8264954
     6.5000000      0.0356465
     6.7000000      0.6714119
     6.9000000      1.0142332
     7.1000000      1.2041898
     7.3000000      1.3056188
     7.5000000      1.3583625
     7.7000000      1.4130373
     7.9000000      1.4926837
     8.1000000      1.4215800
     8.3000000      0.9750397
     8.5000000      0.5790728
     8.7000000      0.2942155
     8.9000000      0.2848672
     9.1000000      0.3634954
     9.3000000      0.1917955
     9.5000000      0.0326670
     9.7000000     -0.1273425
     9.9000000     -0.3286484
    10.1000000     -0.4787176
    10.3000000     -0.5335921
    10.5000000     -0.5063133
    10.7000000     -0.4026046
    10.9000000     -0.2899924
    11.1000000     -0.2168489
    11.3000000     -0.2270898
    11.5000000     -0.2616997
    11.7000000     -0.3188334
    11.9000000     -0.3527264
    12.1000000     -0.3561579
    12.3000000     -0.3356762
    12.5000000     -0.3076082
    12.7000000     -0.2534187
    12.9000000     -0.1534967
    13.1000000     -0.0426980
    13.3000000      0.0542462
    13.5000000      0.1166560
    13.7000000      0.1434008
    13.9000000      0.1371963
    14.1000000      0.1160425
    14.3000000      0.0868313
    14.5000000      0.0601688
    14.7000000      0.0393900
    14.9000000      0.0255199
    15.1000000      0.0158495
    15.3000000      0.0019819
    15.5000000     -0.0153027
    15.7000000     -0.0288652
    15.9000000     -0.0375849
    16.1000000     -0.0423785
    16.3000000     -0.0347817
    16.5000000     -0.0231204
    16.7000000     -0.0213493
    16.9000000     -0.0215702
    17.1000000     -0.0272186
    17.3000000     -0.0370762
    17.5000000     -0.0493222
    17.7000000     -0.0604478
    17.9000000     -0.0689314
    18.1000000     -0.0775291
    18.3000000     -0.0806207
    18.5000000     -0.0796498
    18.7000000     -0.0688015
    18.9000000     -0.0584774
    19.1000000     -0.0457905
    19.3000000     -0.0368118
    19.5000000     -0.0219041
    19.7000000     -0.0155764
    19.9000000     -0.0059642
    20.1000000      0.0023644
    20.3000000      0.0077479
    20.5000000      0.0132449
    20.7000000      0.0150270
    20.9000000      0.0229090
    21.1000000      0.0229253
    21.3000000      0.0287796
    21.5000000      0.0262624
    21.7000000      0.0253589
    21.9000000      0.0210647
    22.1000000      0.0175361
    22.3000000      0.0147825
    22.5000000      0.0181404
    22.7000000      0.0160053
    22.9000000      0.0120493
    23.1000000      0.0087088
    23.3000000      0.0093514
    23.5000000      0.0063413
    23.7000000      0.0055593
    23.9000000      0.0030352
    24.1000000      0.0021501
    24.3000000     -0.0000159
    24.5000000     -0.0018842
    24.7000000     -0.0024724
    24.9000000     -0.0019481
 &EndTable
 &EndPotential
 &Potential
 Name=NPL-POL
Type=NB
Min=     0.0000000
Max=    25.0000000
NPoints=125
 AtomTypes=NPL,POL
 &Table
     0.1000000  33757.8398438
     0.3000000  33505.9179688
     0.5000000  33253.9921875
     0.7000000  33002.0703125
     0.9000000  32750.1445312
     1.1000000  32498.2207031
     1.3000000  32246.2968750
     1.5000000  31994.3730469
     1.7000000  31742.4472656
     1.9000000  31490.5234375
     2.1000000  31238.5996094
     2.3000000  30986.6757812
     2.5000000  30734.7519531
     2.7000000  30482.8281250
     2.9000000  30230.9023438
     3.1000000  29978.9785156
     3.3000000  29727.0546875
     3.5000000  29475.1308594
     3.7000000     10.1477737
     3.9000000      6.4309251
     4.1000000      4.4152045
     4.3000000      3.8116147
     4.5000000      2.1696839
     4.7000000     -1.0142825
     4.9000000     -2.9946584
     5.1000000     -3.8086037
     5.3000000     -3.6913964
     5.5000000     -2.8515679
     5.7000000     -2.2470946
     5.9000000     -2.4472319
     6.1000000     -2.4471363
     6.3000000     -1.6418957
     6.5000000     -0.2674535
     6.7000000      0.6965484
     6.9000000      1.1402669
     7.1000000      1.3669017
     7.3000000      1.4442365
     7.5000000      1.3908950
     7.7000000      1.2999140
     7.9000000      1.3108968
     8.1000000      1.3501786
     8.3000000      1.0332792
     8.5000000      0.6561126
     8.7000000      0.2928248
     8.9000000      0.1802005
     9.1000000      0.1979379
     9.3000000     -0.0082976
     9.5000000     -0.2238808
     9.7000000     -0.5014072
     9.9000000     -0.7836893
    10.1000000     -0.9043526
    10.3000000     -0.8442517
    10.5000000     -0.6889789
    10.7000000     -0.5256467
    10.9000000     -0.4241715
    11.1000000     -0.3861795
    11.3000000     -0.4032985
    11.5000000     -0.4565126
    11.7000000     -0.5170974
    11.9000000     -0.5656286
    12.1000000     -0.5951216
    12.3000000     -0.6096015
    12.5000000     -0.5993285
    12.7000000     -0.5289780
    12.9000000     -0.3838236
    13.1000000     -0.1999744
    13.3000000     -0.0300789
    13.5000000      0.0946728
    13.7000000      0.1527011
    13.9000000      0.1580942
    14.1000000      0.1448103
    14.3000000      0.1413724
    14.5000000      0.1554865
    14.7000000      0.1786705
    14.9000000      0.2006758
    15.1000000      0.2182181
    15.3000000      0.2390218
    15.5000000      0.2516524
    15.7000000      0.2618344
    15.9000000      0.2638932
    16.1000000      0.2583737
    16.3000000      0.2381641
    16.5000000      0.2093359
    16.7000000      0.1830868
    16.9000000      0.1493767
    17.1000000      0.1148933
    17.3000000      0.0847595
    17.5000000      0.0586594
    17.7000000      0.0378897
    17.9000000      0.0209406
    18.1000000      0.0166523
    18.3000000      0.0135444
    18.5000000      0.0174448
    18.7000000      0.0261774
    18.9000000      0.0364340
    19.1000000      0.0423874
    19.3000000      0.0458902
    19.5000000      0.0522223
    19.7000000      0.0571019
    19.9000000      0.0619199
    20.1000000      0.0599576
    20.3000000      0.0604780
    20.5000000      0.0601017
    20.7000000      0.0582231
    20.9000000      0.0540241
    21.1000000      0.0531255
    21.3000000      0.0538421
    21.5000000      0.0504005
    21.7000000      0.0404973
    21.9000000      0.0347150
    22.1000000      0.0275800
    22.3000000      0.0201389
    22.5000000      0.0199843
    22.7000000      0.0187040
    22.9000000      0.0127029
    23.1000000      0.0062573
    23.3000000      0.0076381
    23.5000000      0.0048613
    23.7000000      0.0005218
    23.9000000     -0.0006910
    24.1000000     -0.0019420
    24.3000000     -0.0108850
    24.5000000     -0.0148164
    24.7000000     -0.0115822
    24.9000000     -0.0121597
 &EndTable
 &EndPotential
 &Potential
 Name=NPL-GLY
Type=NB
Min=     0.0000000
Max=    25.0000000
NPoints=125
 AtomTypes=NPL,GLY
 &Table
     0.1000000  33757.8398438
     0.3000000  33505.9179688
     0.5000000  33253.9921875
     0.7000000  33002.0703125
     0.9000000  32750.1445312
     1.1000000  32498.2207031
     1.3000000  32246.2968750
     1.5000000  31994.3730469
     1.7000000  31742.4472656
     1.9000000  31490.5234375
     2.1000000  31238.5996094
     2.3000000  30986.6757812
     2.5000000  30734.7519531
     2.7000000  30482.8281250
     2.9000000  30230.9023438
     3.1000000  29978.9785156
     3.3000000  29727.0546875
     3.5000000     10.5717974
     3.7000000      5.8386921
     3.9000000      3.4972855
     4.1000000      2.3654395
     4.3000000      1.5615561
     4.5000000      0.2266421
     4.7000000     -1.1895277
     4.9000000     -2.1448969
     5.1000000     -2.4743858
     5.3000000     -2.3091959
     5.5000000     -1.8567525
     5.7000000     -1.5533362
     5.9000000     -1.4713332
     6.1000000     -1.2087692
     6.3000000     -0.5466933
     6.5000000      0.2520213
     6.7000000      0.7806684
     6.9000000      0.9935339
     7.1000000      0.9646575
     7.3000000      0.8138668
     7.5000000      0.6759448
     7.7000000      0.6542926
     7.9000000      0.7398608
     8.1000000      0.8429113
     8.3000000      0.8663678
     8.5000000      0.8066173
     8.7000000      0.4746787
     8.9000000      0.2310860
     9.1000000      0.2275412
     9.3000000      0.0448955
     9.5000000     -0.1548863
     9.7000000     -0.2875914
     9.9000000     -0.4178118
    10.1000000     -0.4835795
    10.3000000     -0.4907265
    10.5000000     -0.4381680
    10.7000000     -0.3315241
    10.9000000     -0.2092776
    11.1000000     -0.1216673
    11.3000000     -0.0792968
    11.5000000     -0.0686137
    11.7000000     -0.1010084
    11.9000000     -0.1360400
    12.1000000     -0.1347855
    12.3000000     -0.1051475
    12.5000000     -0.0806206
    12.7000000     -0.0577292
    12.9000000     -0.0031945
    13.1000000      0.0635699
    13.3000000      0.1150387
    13.5000000      0.1562441
    13.7000000      0.1812973
    13.9000000      0.1944686
    14.1000000      0.1885478
    14.3000000      0.1924786
    14.5000000      0.1971219
    14.7000000      0.1907490
    14.9000000      0.1732957
    15.1000000      0.1595042
    15.3000000      0.1526308
    15.5000000      0.1346548
    15.7000000      0.1158371
    15.9000000      0.0971926
    16.1000000      0.0781372
    16.3000000      0.0643232
    16.5000000      0.0492951
    16.7000000      0.0245036
    16.9000000      0.0049429
    17.1000000     -0.0123529
    17.3000000     -0.0281964
    17.5000000     -0.0454088
    17.7000000     -0.0553576
    17.9000000     -0.0569917
    18.1000000     -0.0581496
    18.3000000     -0.0409648
    18.5000000     -0.0327329
    18.7000000     -0.0188306
    18.9000000     -0.0162456
    19.1000000     -0.0001134
    19.3000000      0.0047892
    19.5000000      0.0070320
    19.7000000      0.0013069
    19.9000000     -0.0006610
    20.1000000      0.0057819
    20.3000000      0.0095469
    20.5000000      0.0085212
    20.7000000      0.0068984
    20.9000000      0.0063696
    21.1000000      0.0068793
    21.3000000      0.0084637
    21.5000000      0.0021790
    21.7000000     -0.0038342
    21.9000000     -0.0130990
    22.1000000     -0.0152539
    22.3000000     -0.0126827
    22.5000000     -0.0101176
    22.7000000     -0.0119370
    22.9000000     -0.0148700
    23.1000000     -0.0199581
    23.3000000     -0.0273308
    23.5000000     -0.0280249
    23.7000000     -0.0333786
    23.9000000     -0.0326728
    24.1000000     -0.0342417
    24.3000000     -0.0284496
    24.5000000     -0.0287004
    24.7000000     -0.0275023
    24.9000000     -0.0281217
 &EndTable
 &EndPotential
 &Potential
 Name=NPL-NEG
Type=NB
Min=     0.0000000
Max=    25.0000000
NPoints=125
 AtomTypes=NPL,NEG
 &Table
     0.1000000  33757.8398438
     0.3000000  33505.9179688
     0.5000000  33253.9921875
     0.7000000  33002.0703125
     0.9000000  32750.1445312
     1.1000000  32498.2207031
     1.3000000  32246.2968750
     1.5000000  31994.3730469
     1.7000000  31742.4472656
     1.9000000  31490.5234375
     2.1000000  31238.5996094
     2.3000000  30986.6757812
     2.5000000  30734.7519531
     2.7000000  30482.8281250
     2.9000000  30230.9023438
     3.1000000  29978.9785156
     3.3000000  29727.0546875
     3.5000000  29475.1308594
     3.7000000     10.9586351
     3.9000000      8.2523599
     4.1000000      6.3698554
     4.3000000      5.4239331
     4.5000000      3.1492950
     4.7000000      0.5285322
     4.9000000     -1.2539676
     5.1000000     -2.2128597
     5.3000000     -2.5317489
     5.5000000     -2.3094204
     5.7000000     -1.8030821
     5.9000000     -1.3909581
     6.1000000     -0.9504766
     6.3000000     -0.1006859
     6.5000000      1.0840107
     6.7000000      1.8285502
     6.9000000      1.8879789
     7.1000000      1.6093429
     7.3000000      1.2655505
     7.5000000      1.0005067
     7.7000000      0.8993412
     7.9000000      1.0470074
     8.1000000      1.0794832
     8.3000000      0.5471314
     8.5000000      0.1953159
     8.7000000      0.1580590
     8.9000000      0.4934787
     9.1000000      0.7001213
     9.3000000      0.4653707
     9.5000000      0.1316446
     9.7000000     -0.2680694
     9.9000000     -0.5853387
    10.1000000     -0.6199204
    10.3000000     -0.4457503
    10.5000000     -0.3228033
    10.7000000     -0.3186451
    10.9000000     -0.3707509
    11.1000000     -0.4071885
    11.3000000     -0.4214074
    11.5000000     -0.4283542
    11.7000000     -0.4503953
    11.9000000     -0.4672527
    12.1000000     -0.4682291
    12.3000000     -0.4633097
    12.5000000     -0.4523859
    12.7000000     -0.4162935
    12.9000000     -0.3234418
    13.1000000     -0.2149921
    13.3000000     -0.1219610
    13.5000000     -0.0559465
    13.7000000     -0.0222909
    13.9000000     -0.0212800
    14.1000000     -0.0355481
    14.3000000     -0.0378508
    14.5000000     -0.0255503
    14.7000000      0.0029306
    14.9000000      0.0398075
    15.1000000      0.0598878
    15.3000000      0.0875641
    15.5000000      0.0857865
    15.7000000      0.0701913
    15.9000000      0.0287445
    16.1000000     -0.0194370
    16.3000000     -0.0573062
    16.5000000     -0.0778665
    16.7000000     -0.0843620
    16.9000000     -0.0776587
    17.1000000     -0.0601608
    17.3000000     -0.0512339
    17.5000000     -0.0319591
    17.7000000     -0.0290048
    17.9000000     -0.0190761
    18.1000000     -0.0319701
    18.3000000     -0.0392229
    18.5000000     -0.0612767
    18.7000000     -0.0606579
    18.9000000     -0.0694877
    19.1000000     -0.0770791
    19.3000000     -0.0868571
    19.5000000     -0.0887051
    19.7000000     -0.0829826
    19.9000000     -0.0791195
    20.1000000     -0.0774010
    20.3000000     -0.0760444
    20.5000000     -0.0695151
    20.7000000     -0.0641490
    20.9000000     -0.0612004
    21.1000000     -0.0504508
    21.3000000     -0.0328417
    21.5000000     -0.0290945
    21.7000000     -0.0210085
    21.9000000     -0.0140501
    22.1000000     -0.0021978
    22.3000000     -0.0031503
    22.5000000     -0.0085673
    22.7000000     -0.0111816
    22.9000000     -0.0122438
    23.1000000     -0.0117830
    23.3000000     -0.0144894
    23.5000000     -0.0157585
    23.7000000     -0.0205154
    23.9000000     -0.0250549
    24.1000000     -0.0266713
    24.3000000     -0.0327825
    24.5000000     -0.0375603
    24.7000000     -0.0327651
    24.9000000     -0.0505860
 &EndTable
 &EndPotential
 &Potential
 Name=NPL-MG
Type=NB
Min=     0.0000000
Max=    25.0000000
NPoints=125
 AtomTypes=NPL,MG
 &Table
     0.1000000  33757.8398438
     0.3000000  33505.9179688
     0.5000000  33253.9921875
     0.7000000  33002.0703125
     0.9000000  32750.1445312
     1.1000000  32498.2207031
     1.3000000  32246.2968750
     1.5000000  31994.3730469
     1.7000000  31742.4472656
     1.9000000  31490.5234375
     2.1000000  31238.5996094
     2.3000000  30986.6757812
     2.5000000  30734.7519531
     2.7000000  30482.8281250
     2.9000000  30230.9023438
     3.1000000  29978.9785156
     3.3000000  29727.0546875
     3.5000000  29475.1308594
     3.7000000  29223.2070312
     3.9000000  28971.2812500
     4.1000000  28719.3574219
     4.3000000     11.7013499
     4.5000000      8.3503424
     4.7000000      5.5257264
     4.9000000      4.2532252
     5.1000000      3.0396842
     5.3000000      2.2232041
     5.5000000      1.4763286
     5.7000000      1.0178008
     5.9000000      0.7426677
     6.1000000      0.7259815
     6.3000000      0.8540462
     6.5000000      1.1210358
     6.7000000      1.4272917
     6.9000000      1.5672794
     7.1000000      1.5655480
     7.3000000      1.3657652
     7.5000000      1.1608466
     7.7000000      0.9667659
     7.9000000      0.8275408
     8.1000000      0.6824742
     8.3000000      0.5876130
     8.5000000      0.5487909
     8.7000000      0.5226984
     8.9000000      0.4576416
     9.1000000      0.3397767
     9.3000000      0.1981478
     9.5000000      0.0910373
     9.7000000      0.0252795
     9.9000000     -0.0519515
    10.1000000     -0.1556006
    10.3000000     -0.2212409
    10.5000000     -0.1550320
    10.7000000     -0.0557350
    10.9000000     -0.0003020
    11.1000000     -0.0176547
    11.3000000      0.0252035
    11.5000000      0.0906761
    11.7000000      0.1839477
    11.9000000      0.2325237
    12.1000000      0.2315627
    12.3000000      0.1749528
    12.5000000      0.1290392
    12.7000000      0.0862076
    12.9000000      0.0360631
    13.1000000     -0.0147269
    13.3000000     -0.0223751
    13.5000000      0.0313545
    13.7000000      0.1088465
    13.9000000      0.1529491
    14.1000000      0.1598283
    14.3000000      0.1515635
    14.5000000      0.1297784
    14.7000000      0.1062405
    14.9000000      0.0924689
    15.1000000      0.0841437
    15.3000000      0.0665510
    15.5000000      0.0515904
    15.7000000      0.0479916
    15.9000000      0.0403867
    16.1000000      0.0373532
    16.3000000      0.0254800
    16.5000000      0.0106983
    16.7000000      0.0037636
    16.9000000     -0.0014817
    17.1000000     -0.0096060
    17.3000000     -0.0104083
    17.5000000     -0.0080613
    17.7000000     -0.0066519
    17.9000000      0.0016163
    18.1000000      0.0041450
    18.3000000      0.0099527
    18.5000000      0.0153679
    18.7000000      0.0166816
    18.9000000      0.0148475
    19.1000000      0.0193802
    19.3000000      0.0186613
    19.5000000      0.0148007
    19.7000000      0.0135896
    19.9000000      0.0142590
    20.1000000      0.0059067
    20.3000000      0.0022519
    20.5000000      0.0024252
    20.7000000      0.0019410
    20.9000000      0.0003875
    21.1000000     -0.0000030
    21.3000000     -0.0025009
    21.5000000     -0.0097558
    21.7000000     -0.0140859
    21.9000000     -0.0072209
    22.1000000     -0.0089956
    22.3000000     -0.0122741
    22.5000000     -0.0205335
    22.7000000     -0.0123427
    22.9000000     -0.0159394
    23.1000000     -0.0189260
    23.3000000     -0.0171622
    23.5000000     -0.0141411
    23.7000000     -0.0170989
    23.9000000     -0.0147538
    24.1000000     -0.0129524
    24.3000000     -0.0163175
    24.5000000     -0.0176106
    24.7000000     -0.0095992
    24.9000000     -0.0155656
 &EndTable
 &EndPotential
 &Potential
 Name=NPL-NA
Type=NB
Min=     0.0000000
Max=    25.0000000
NPoints=125
 AtomTypes=NPL,NA
 &Table
     0.1000000  33757.8398438
     0.3000000  33505.9179688
     0.5000000  33253.9921875
     0.7000000  33002.0703125
     0.9000000  32750.1445312
     1.1000000  32498.2207031
     1.3000000  32246.2968750
     1.5000000  31994.3730469
     1.7000000  31742.4472656
     1.9000000  31490.5234375
     2.1000000  31238.5996094
     2.3000000  30986.6757812
     2.5000000  30734.7519531
     2.7000000  30482.8281250
     2.9000000  30230.9023438
     3.1000000     18.3899511
     3.3000000     13.4771359
     3.5000000      7.7695307
     3.7000000      4.9192998
     3.9000000      2.2733614
     4.1000000      0.4168437
     4.3000000     -0.4945398
     4.5000000     -0.4016653
     4.7000000      0.3632608
     4.9000000      1.1939940
     5.1000000      1.2634012
     5.3000000      1.0375349
     5.5000000      0.6132517
     5.7000000      0.3006592
     5.9000000      0.0458926
     6.1000000     -0.0911134
     6.3000000     -0.1428370
     6.5000000     -0.1365114
     6.7000000     -0.1431914
     6.9000000     -0.0657074
     7.1000000      0.0308142
     7.3000000      0.1493087
     7.5000000      0.2010545
     7.7000000      0.2340390
     7.9000000      0.2007745
     8.1000000      0.1283087
     8.3000000      0.0276627
     8.5000000     -0.0839682
     8.7000000     -0.1099095
     8.9000000     -0.0972310
     9.1000000     -0.0554723
     9.3000000     -0.0279157
     9.5000000     -0.0061733
     9.7000000      0.0078697
     9.9000000      0.0265355
    10.1000000      0.0204300
    10.3000000      0.0153509
    10.5000000      0.0201979
    10.7000000      0.0169923
    10.9000000      0.0086748
    11.1000000      0.0034686
    11.3000000     -0.0040665
    11.5000000     -0.0160757
    11.7000000     -0.0017892
    11.9000000      0.0165656
    12.1000000      0.0140917
    12.3000000      0.0033200
    12.5000000      0.0011455
    12.7000000      0.0077417
    12.9000000     -0.0010518
    13.1000000     -0.0070687
    13.3000000     -0.0090050
    13.5000000     -0.0069846
    13.7000000     -0.0064926
    13.9000000     -0.0035068
    14.1000000     -0.0067296
    14.3000000     -0.0060489
    14.5000000     -0.0086857
    14.7000000     -0.0083102
    14.9000000     -0.0098491
    15.1000000     -0.0106710
    15.3000000     -0.0059486
    15.5000000     -0.0071365
    15.7000000     -0.0002067
    15.9000000     -0.0043042
    16.1000000     -0.0047759
    16.3000000     -0.0112768
    16.5000000     -0.0051837
    16.7000000     -0.0058738
    16.9000000     -0.0018690
    17.1000000     -0.0002473
    17.3000000     -0.0082745
    17.5000000     -0.0078828
    17.7000000     -0.0062178
    17.9000000     -0.0017693
    18.1000000     -0.0080667
    18.3000000     -0.0064095
    18.5000000     -0.0080503
    18.7000000      0.0071947
    18.9000000      0.0064412
    19.1000000      0.0034724
    19.3000000     -0.0010594
    19.5000000      0.0025642
    19.7000000     -0.0030549
    19.9000000     -0.0020440
    20.1000000     -0.0015049
    20.3000000     -0.0031903
    20.5000000      0.0005042
    20.7000000      0.0002270
    20.9000000      0.0000197
    21.1000000     -0.0043248
    21.3000000     -0.0023459
    21.5000000     -0.0022620
    21.7000000     -0.0028370
    21.9000000     -0.0064595
    22.1000000     -0.0100664
    22.3000000     -0.0072786
    22.5000000     -0.0088538
    22.7000000     -0.0068560
    22.9000000     -0.0099755
    23.1000000     -0.0041501
    23.3000000     -0.0098640
    23.5000000     -0.0144631
    23.7000000     -0.0141970
    23.9000000     -0.0106755
    24.1000000     -0.0144733
    24.3000000     -0.0125400
    24.5000000     -0.0123217
    24.7000000     -0.0233420
    24.9000000     -0.0104738
 &EndTable
 &EndPotential
 &Potential
 Name=NPL-K
Type=NB
Min=     0.0000000
Max=    25.0000000
NPoints=125
 AtomTypes=NPL,K
 &Table
     0.1000000  33757.8398438
     0.3000000  33505.9179688
     0.5000000  33253.9921875
     0.7000000  33002.0703125
     0.9000000  32750.1445312
     1.1000000  32498.2207031
     1.3000000  32246.2968750
     1.5000000  31994.3730469
     1.7000000  31742.4472656
     1.9000000  31490.5234375
     2.1000000  31238.5996094
     2.3000000  30986.6757812
     2.5000000  30734.7519531
     2.7000000  30482.8281250
     2.9000000  30230.9023438
     3.1000000  29978.9785156
     3.3000000     16.4217770
     3.5000000     10.3802313
     3.7000000      5.5223165
     3.9000000      3.3343239
     4.1000000      1.6570273
     4.3000000      0.5508082
     4.5000000     -0.3094777
     4.7000000     -0.7003152
     4.9000000     -0.5349985
     5.1000000      0.1234559
     5.3000000      0.8299077
     5.5000000      1.0056315
     5.7000000      0.9164931
     5.9000000      0.7216257
     6.1000000      0.5227426
     6.3000000      0.2650945
     6.5000000      0.1499693
     6.7000000      0.0416709
     6.9000000      0.0225056
     7.1000000      0.0097710
     7.3000000      0.0384636
     7.5000000      0.1092003
     7.7000000      0.1618948
     7.9000000      0.2015682
     8.1000000      0.1915799
     8.3000000      0.1783781
     8.5000000      0.1277750
     8.7000000      0.0650673
     8.9000000      0.0019247
     9.1000000     -0.0538700
     9.3000000     -0.0622587
     9.5000000     -0.0066159
     9.7000000      0.0227954
     9.9000000      0.0210535
    10.1000000     -0.0057535
    10.3000000      0.0111762
    10.5000000     -0.0070855
    10.7000000     -0.0131419
    10.9000000     -0.0327418
    11.1000000     -0.0373541
    11.3000000     -0.0467657
    11.5000000     -0.0293792
    11.7000000     -0.0314015
    11.9000000     -0.0276596
    12.1000000     -0.0317624
    12.3000000     -0.0197773
    12.5000000     -0.0259511
    12.7000000     -0.0221446
    12.9000000     -0.0261052
    13.1000000     -0.0221521
    13.3000000     -0.0211469
    13.5000000     -0.0165074
    13.7000000     -0.0214005
    13.9000000     -0.0172513
    14.1000000     -0.0114410
    14.3000000     -0.0093790
    14.5000000     -0.0130567
    14.7000000     -0.0217798
    14.9000000     -0.0231240
    15.1000000     -0.0200298
    15.3000000     -0.0131164
    15.5000000     -0.0108036
    15.7000000     -0.0080534
    15.9000000     -0.0147447
    16.1000000     -0.0184743
    16.3000000     -0.0169766
    16.5000000     -0.0162462
    16.7000000     -0.0207533
    16.9000000     -0.0208755
    17.1000000     -0.0223370
    17.3000000     -0.0209179
    17.5000000     -0.0203816
    17.7000000     -0.0142901
    17.9000000     -0.0117511
    18.1000000     -0.0142850
    18.3000000     -0.0089541
    18.5000000     -0.0078051
    18.7000000     -0.0194464
    18.9000000     -0.0193752
    19.1000000     -0.0130650
    19.3000000     -0.0149311
    19.5000000     -0.0147687
    19.7000000     -0.0082005
    19.9000000     -0.0061303
    20.1000000     -0.0075940
    20.3000000     -0.0080332
    20.5000000     -0.0142531
    20.7000000     -0.0136190
    20.9000000     -0.0111837
    21.1000000     -0.0056039
    21.3000000     -0.0085110
    21.5000000     -0.0097647
    21.7000000     -0.0153961
    21.9000000     -0.0155866
    22.1000000     -0.0120919
    22.3000000     -0.0078180
    22.5000000     -0.0061749
    22.7000000     -0.0097393
    22.9000000     -0.0161936
    23.1000000     -0.0125556
    23.3000000     -0.0125859
    23.5000000     -0.0080808
    23.7000000     -0.0136817
    23.9000000     -0.0142695
    24.1000000     -0.0146894
    24.3000000     -0.0103464
    24.5000000     -0.0105378
    24.7000000     -0.0089870
    24.9000000     -0.0088895
 &EndTable
 &EndPotential
 &Potential
 Name=NPL-CL
Type=NB
Min=     0.0000000
Max=    25.0000000
NPoints=125
 AtomTypes=NPL,CL
 &Table
     0.1000000  33757.8398438
     0.3000000  33505.9179688
     0.5000000  33253.9921875
     0.7000000  33002.0703125
     0.9000000  32750.1445312
     1.1000000  32498.2207031
     1.3000000  32246.2968750
     1.5000000  31994.3730469
     1.7000000  31742.4472656
     1.9000000  31490.5234375
     2.1000000  31238.5996094
     2.3000000  30986.6757812
     2.5000000  30734.7519531
     2.7000000  30482.8281250
     2.9000000  30230.9023438
     3.1000000  29978.9785156
     3.3000000  29727.0546875
     3.5000000      8.8317431
     3.7000000      4.7041968
     3.9000000      2.5811434
     4.1000000      1.8466741
     4.3000000      2.0275831
     4.5000000      2.6635740
     4.7000000      3.0015850
     4.9000000      2.7308436
     5.1000000      2.3786923
     5.3000000      2.0709054
     5.5000000      1.7892914
     5.7000000      1.5410903
     5.9000000      1.3413839
     6.1000000      1.0985419
     6.3000000      0.8215924
     6.5000000      0.6063569
     6.7000000      0.5079073
     6.9000000      0.5108065
     7.1000000      0.5588274
     7.3000000      0.5778460
     7.5000000      0.5527868
     7.7000000      0.4848396
     7.9000000      0.3938298
     8.1000000      0.3025359
     8.3000000      0.2210854
     8.5000000      0.1498300
     8.7000000      0.0902126
     8.9000000      0.0518629
     9.1000000      0.0295919
     9.3000000      0.0262713
     9.5000000      0.0223962
     9.7000000      0.0178218
     9.9000000      0.0149608
    10.1000000      0.0217646
    10.3000000      0.0205565
    10.5000000      0.0165336
    10.7000000      0.0040613
    10.9000000     -0.0046758
    11.1000000     -0.0146094
    11.3000000     -0.0153885
    11.5000000     -0.0150158
    11.7000000     -0.0234225
    11.9000000     -0.0290942
    12.1000000     -0.0315870
    12.3000000     -0.0177500
    12.5000000     -0.0074504
    12.7000000     -0.0008688
    12.9000000      0.0010120
    13.1000000      0.0011298
    13.3000000      0.0005927
    13.5000000      0.0006850
    13.7000000      0.0023828
    13.9000000      0.0030803
    14.1000000      0.0036038
    14.3000000      0.0071075
    14.5000000      0.0066273
    14.7000000      0.0080885
    14.9000000      0.0090983
    15.1000000      0.0073451
    15.3000000      0.0082821
    15.5000000      0.0097440
    15.7000000      0.0071821
    15.9000000      0.0065551
    16.1000000      0.0042051
    16.3000000      0.0047586
    16.5000000      0.0049557
    16.7000000      0.0051680
    16.9000000      0.0056963
    17.1000000      0.0038804
    17.3000000      0.0040234
    17.5000000      0.0004962
    17.7000000      0.0014578
    17.9000000      0.0012843
    18.1000000      0.0032265
    18.3000000      0.0002305
    18.5000000     -0.0030586
    18.7000000     -0.0010190
    18.9000000     -0.0016670
    19.1000000     -0.0017201
    19.3000000     -0.0023118
    19.5000000     -0.0018062
    19.7000000     -0.0018593
    19.9000000     -0.0021271
    20.1000000     -0.0021070
    20.3000000     -0.0013114
    20.5000000     -0.0018728
    20.7000000     -0.0010583
    20.9000000     -0.0018224
    21.1000000      0.0005011
    21.3000000      0.0011432
    21.5000000      0.0026056
    21.7000000      0.0023694
    21.9000000      0.0027310
    22.1000000      0.0037399
    22.3000000      0.0049199
    22.5000000      0.0058864
    22.7000000      0.0064297
    22.9000000      0.0074325
    23.1000000      0.0083278
    23.3000000      0.0086509
    23.5000000      0.0088671
    23.7000000      0.0074496
    23.9000000      0.0076281
    24.1000000      0.0086760
    24.3000000      0.0081374
    24.5000000      0.0088416
    24.7000000      0.0119079
    24.9000000      0.0084559
 &EndTable
 &EndPotential
 &Potential
 Name=POS-POS
Type=NB
Min=     0.0000000
Max=    25.0000000
NPoints=125
 AtomTypes=POS,POS
 &Table
     0.1000000  33757.8398438
     0.3000000  33505.9179688
     0.5000000  33253.9921875
     0.7000000  33002.0703125
     0.9000000  32750.1445312
     1.1000000  32498.2207031
     1.3000000  32246.2968750
     1.5000000  31994.3730469
     1.7000000  31742.4472656
     1.9000000  31490.5234375
     2.1000000  31238.5996094
     2.3000000  30986.6757812
     2.5000000  30734.7519531
     2.7000000  30482.8281250
     2.9000000  30230.9023438
     3.1000000  29978.9785156
     3.3000000  29727.0546875
     3.5000000  29475.1308594
     3.7000000     10.4519120
     3.9000000      6.4637012
     4.1000000      3.9611842
     4.3000000      2.2970587
     4.5000000     -0.2672869
     4.7000000     -2.9945022
     4.9000000     -4.6634995
     5.1000000     -5.3822683
     5.3000000     -5.2804586
     5.5000000     -4.5548015
     5.7000000     -3.9247256
     5.9000000     -3.9723530
     6.1000000     -3.8469835
     6.3000000     -2.9604702
     6.5000000     -1.4592446
     6.7000000     -0.1721927
     6.9000000      0.6053281
     7.1000000      1.0332593
     7.3000000      1.1202497
     7.5000000      0.9350747
     7.7000000      0.7229961
     7.9000000      0.7112419
     8.1000000      0.8209527
     8.3000000      0.6749046
     8.5000000      0.4207062
     8.7000000      0.1059734
     8.9000000     -0.0096353
     9.1000000      0.0313508
     9.3000000     -0.1485147
     9.5000000     -0.3713987
     9.7000000     -0.6981277
     9.9000000     -1.0086893
    10.1000000     -1.1067028
    10.3000000     -1.0064040
    10.5000000     -0.8446378
    10.7000000     -0.6796911
    10.9000000     -0.5470642
    11.1000000     -0.4810296
    11.3000000     -0.4920732
    11.5000000     -0.5447132
    11.7000000     -0.6095013
    11.9000000     -0.6431904
    12.1000000     -0.6548078
    12.3000000     -0.6557619
    12.5000000     -0.6492822
    12.7000000     -0.5948922
    12.9000000     -0.4758629
    13.1000000     -0.3333310
    13.3000000     -0.2072924
    13.5000000     -0.1114443
    13.7000000     -0.0443758
    13.9000000     -0.0049783
    14.1000000      0.0284780
    14.3000000      0.0579071
    14.5000000      0.0847650
    14.7000000      0.1081861
    14.9000000      0.1180842
    15.1000000      0.1194182
    15.3000000      0.1128326
    15.5000000      0.1094796
    15.7000000      0.1128533
    15.9000000      0.1193274
    16.1000000      0.1203907
    16.3000000      0.1179728
    16.5000000      0.1141249
    16.7000000      0.1063042
    16.9000000      0.1018667
    17.1000000      0.1022478
    17.3000000      0.0939336
    17.5000000      0.0879823
    17.7000000      0.0780001
    17.9000000      0.0673574
    18.1000000      0.0470198
    18.3000000      0.0354230
    18.5000000      0.0206127
    18.7000000      0.0121515
    18.9000000      0.0006457
    19.1000000      0.0023369
    19.3000000      0.0030476
    19.5000000      0.0083689
    19.7000000      0.0093790
    19.9000000      0.0157600
    20.1000000      0.0179740
    20.3000000      0.0216738
    20.5000000      0.0218940
    20.7000000      0.0237499
    20.9000000      0.0197898
    21.1000000      0.0193920
    21.3000000      0.0117305
    21.5000000      0.0064893
    21.7000000     -0.0008547
    21.9000000     -0.0018347
    22.1000000     -0.0059654
    22.3000000     -0.0101076
    22.5000000     -0.0146748
    22.7000000     -0.0153855
    22.9000000     -0.0106276
    23.1000000     -0.0155139
    23.3000000     -0.0187111
    23.5000000     -0.0231020
    23.7000000     -0.0230294
    23.9000000     -0.0262389
    24.1000000     -0.0267279
    24.3000000     -0.0263223
    24.5000000     -0.0287596
    24.7000000     -0.0320310
    24.9000000     -0.0229932
 &EndTable
 &EndPotential
 &Potential
 Name=POS-POL
Type=NB
Min=     0.0000000
Max=    25.0000000
NPoints=125
 AtomTypes=POS,POL
 &Table
     0.1000000  33757.8398438
     0.3000000  33505.9179688
     0.5000000  33253.9921875
     0.7000000  33002.0703125
     0.9000000  32750.1445312
     1.1000000  32498.2207031
     1.3000000  32246.2968750
     1.5000000  31994.3730469
     1.7000000  31742.4472656
     1.9000000  31490.5234375
     2.1000000  31238.5996094
     2.3000000  30986.6757812
     2.5000000  30734.7519531
     2.7000000  30482.8281250
     2.9000000  30230.9023438
     3.1000000  29978.9785156
     3.3000000  29727.0546875
     3.5000000  29475.1308594
     3.7000000     14.4205233
     3.9000000      8.8838895
     4.1000000      6.2325981
     4.3000000      5.0461935
     4.5000000      3.3156684
     4.7000000     -0.0508502
     4.9000000     -2.2068892
     5.1000000     -3.0828727
     5.3000000     -2.9128268
     5.5000000     -1.9468464
     5.7000000     -1.7705120
     5.9000000     -2.5442169
     6.1000000     -2.6793067
     6.3000000     -1.8208739
     6.5000000     -0.3128118
     6.7000000      0.8211202
     6.9000000      1.4533107
     7.1000000      1.8222461
     7.3000000      1.9852934
     7.5000000      1.9806338
     7.7000000      1.8957827
     7.9000000      1.8814510
     8.1000000      1.6954317
     8.3000000      0.9126771
     8.5000000      0.3337911
     8.7000000      0.1479544
     8.9000000      0.4081533
     9.1000000      0.6814743
     9.3000000      0.6064623
     9.5000000      0.4230865
     9.7000000      0.0940684
     9.9000000     -0.2475405
    10.1000000     -0.3720548
    10.3000000     -0.2877867
    10.5000000     -0.1770511
    10.7000000     -0.1557604
    10.9000000     -0.2016281
    11.1000000     -0.2852668
    11.3000000     -0.3817721
    11.5000000     -0.4924001
    11.7000000     -0.5941752
    11.9000000     -0.6555970
    12.1000000     -0.6522438
    12.3000000     -0.6223927
    12.5000000     -0.5941806
    12.7000000     -0.5611612
    12.9000000     -0.4771240
    13.1000000     -0.3591572
    13.3000000     -0.2359895
    13.5000000     -0.1280863
    13.7000000     -0.0602247
    13.9000000     -0.0382199
    14.1000000     -0.0462886
    14.3000000     -0.0618405
    14.5000000     -0.0829820
    14.7000000     -0.1076021
    14.9000000     -0.1336254
    15.1000000     -0.1485418
    15.3000000     -0.1528265
    15.5000000     -0.1483639
    15.7000000     -0.1329772
    15.9000000     -0.1062957
    16.1000000     -0.0820134
    16.3000000     -0.0745058
    16.5000000     -0.0803085
    16.7000000     -0.0902489
    16.9000000     -0.0943603
    17.1000000     -0.0961654
    17.3000000     -0.0986688
    17.5000000     -0.1021109
    17.7000000     -0.1129166
    17.9000000     -0.1163965
    18.1000000     -0.1238607
    18.3000000     -0.1272642
    18.5000000     -0.1326172
    18.7000000     -0.1291939
    18.9000000     -0.1261571
    19.1000000     -0.1193274
    19.3000000     -0.1005083
    19.5000000     -0.0844593
    19.7000000     -0.0698166
    19.9000000     -0.0624278
    20.1000000     -0.0573017
    20.3000000     -0.0566505
    20.5000000     -0.0571851
    20.7000000     -0.0554149
    20.9000000     -0.0583562
    21.1000000     -0.0580860
    21.3000000     -0.0565219
    21.5000000     -0.0503680
    21.7000000     -0.0406893
    21.9000000     -0.0351999
    22.1000000     -0.0299735
    22.3000000     -0.0281122
    22.5000000     -0.0258460
    22.7000000     -0.0229161
    22.9000000     -0.0183548
    23.1000000     -0.0172093
    23.3000000     -0.0192012
    23.5000000     -0.0170707
    23.7000000     -0.0170211
    23.9000000     -0.0204608
    24.1000000     -0.0230112
    24.3000000     -0.0229668
    24.5000000     -0.0240559
    24.7000000     -0.0212083
    24.9000000     -0.0227235
 &EndTable
 &EndPotential
 &Potential
 Name=POS-GLY
Type=NB
Min=     0.0000000
Max=    25.0000000
NPoints=125
 AtomTypes=POS,GLY
 &Table
     0.1000000  33757.8398438
     0.3000000  33505.9179688
     0.5000000  33253.9921875
     0.7000000  33002.0703125
     0.9000000  32750.1445312
     1.1000000  32498.2207031
     1.3000000  32246.2968750
     1.5000000  31994.3730469
     1.7000000  31742.4472656
     1.9000000  31490.5234375
     2.1000000  31238.5996094
     2.3000000  30986.6757812
     2.5000000  30734.7519531
     2.7000000  30482.8281250
     2.9000000  30230.9023438
     3.1000000  29978.9785156
     3.3000000  29727.0546875
     3.5000000     13.1114546
     3.7000000      6.0403140
     3.9000000      3.3693461
     4.1000000      1.9825116
     4.3000000      1.0935438
     4.5000000     -0.4799777
     4.7000000     -2.2584538
     4.9000000     -3.3919322
     5.1000000     -3.7334482
     5.3000000     -3.4304105
     5.5000000     -2.7731677
     5.7000000     -2.1343309
     5.9000000     -1.7002324
     6.1000000     -1.2200619
     6.3000000     -0.4693904
     6.5000000      0.4091146
     6.7000000      1.0639068
     6.9000000      1.4159774
     7.1000000      1.4576804
     7.3000000      1.2692145
     7.5000000      1.0688285
     7.7000000      0.9837570
     7.9000000      1.0214777
     8.1000000      1.0769624
     8.3000000      1.0035337
     8.5000000      0.8556239
     8.7000000      0.5283095
     8.9000000      0.3155428
     9.1000000      0.3365473
     9.3000000      0.1786449
     9.5000000     -0.0324230
     9.7000000     -0.3262124
     9.9000000     -0.6135349
    10.1000000     -0.6916084
    10.3000000     -0.5743135
    10.5000000     -0.3871346
    10.7000000     -0.2529332
    10.9000000     -0.2021844
    11.1000000     -0.2195428
    11.3000000     -0.2746661
    11.5000000     -0.3270369
    11.7000000     -0.3640868
    11.9000000     -0.3742156
    12.1000000     -0.3586941
    12.3000000     -0.3369129
    12.5000000     -0.3033289
    12.7000000     -0.2539999
    12.9000000     -0.1761111
    13.1000000     -0.1067973
    13.3000000     -0.0553244
    13.5000000     -0.0275587
    13.7000000     -0.0203527
    13.9000000     -0.0347066
    14.1000000     -0.0516065
    14.3000000     -0.0739201
    14.5000000     -0.0872710
    14.7000000     -0.1044890
    14.9000000     -0.1120769
    15.1000000     -0.1160389
    15.3000000     -0.1111059
    15.5000000     -0.1073812
    15.7000000     -0.1005602
    15.9000000     -0.0908550
    16.1000000     -0.0834981
    16.3000000     -0.0703453
    16.5000000     -0.0564992
    16.7000000     -0.0539168
    16.9000000     -0.0604181
    17.1000000     -0.0628058
    17.3000000     -0.0644633
    17.5000000     -0.0718068
    17.7000000     -0.0803591
    17.9000000     -0.0827544
    18.1000000     -0.0830605
    18.3000000     -0.0735695
    18.5000000     -0.0637385
    18.7000000     -0.0591054
    18.9000000     -0.0486150
    19.1000000     -0.0339159
    19.3000000     -0.0197904
    19.5000000     -0.0123894
    19.7000000     -0.0019340
    19.9000000      0.0040912
    20.1000000      0.0084419
    20.3000000      0.0119110
    20.5000000      0.0169731
    20.7000000      0.0236002
    20.9000000      0.0220918
    21.1000000      0.0188350
    21.3000000      0.0104313
    21.5000000      0.0103868
    21.7000000      0.0100211
    21.9000000      0.0097939
    22.1000000      0.0040212
    22.3000000     -0.0021177
    22.5000000     -0.0021105
    22.7000000     -0.0009828
    22.9000000     -0.0025605
    23.1000000     -0.0075755
    23.3000000     -0.0112471
    23.5000000     -0.0109584
    23.7000000     -0.0149315
    23.9000000     -0.0167838
    24.1000000     -0.0200524
    24.3000000     -0.0239821
    24.5000000     -0.0256978
    24.7000000     -0.0204319
    24.9000000     -0.0183844
 &EndTable
 &EndPotential
 &Potential
 Name=POS-NEG
Type=NB
Min=     0.0000000
Max=    25.0000000
NPoints=125
 AtomTypes=POS,NEG
 &Table
     0.1000000  33757.8398438
     0.3000000  33505.9179688
     0.5000000  33253.9921875
     0.7000000  33002.0703125
     0.9000000  32750.1445312
     1.1000000  32498.2207031
     1.3000000  32246.2968750
     1.5000000  31994.3730469
     1.7000000  31742.4472656
     1.9000000  31490.5234375
     2.1000000  31238.5996094
     2.3000000  30986.6757812
     2.5000000  30734.7519531
     2.7000000  30482.8281250
     2.9000000  30230.9023438
     3.1000000  29978.9785156
     3.3000000  29727.0546875
     3.5000000  29475.1308594
     3.7000000     19.6926925
     3.9000000     11.7067140
     4.1000000      8.4344776
     4.3000000      6.3034972
     4.5000000      2.9551089
     4.7000000     -0.1243774
     4.9000000     -1.9129267
     5.1000000     -2.6600903
     5.3000000     -2.6041931
     5.5000000     -2.0791994
     5.7000000     -1.6224681
     5.9000000     -1.4777256
     6.1000000     -1.1786254
     6.3000000     -0.3538625
     6.5000000      0.7886442
     6.7000000      1.6203975
     6.9000000      2.0800237
     7.1000000      2.2721338
     7.3000000      2.2021912
     7.5000000      1.8668275
     7.7000000      1.5130901
     7.9000000      1.3386690
     8.1000000      1.3280315
     8.3000000      1.0299556
     8.5000000      0.6421355
     8.7000000      0.3188970
     8.9000000      0.2903175
     9.1000000      0.4064958
     9.3000000      0.3087416
     9.5000000      0.1950333
     9.7000000     -0.0086165
     9.9000000     -0.3493191
    10.1000000     -0.6285199
    10.3000000     -0.7732056
    10.5000000     -0.8070710
    10.7000000     -0.7817716
    10.9000000     -0.7317003
    11.1000000     -0.6650201
    11.3000000     -0.5933779
    11.5000000     -0.5188053
    11.7000000     -0.4702411
    11.9000000     -0.4466155
    12.1000000     -0.4590975
    12.3000000     -0.4973291
    12.5000000     -0.5115044
    12.7000000     -0.4750117
    12.9000000     -0.3824739
    13.1000000     -0.2687886
    13.3000000     -0.1328068
    13.5000000     -0.0130145
    13.7000000      0.0623656
    13.9000000      0.0976441
    14.1000000      0.1197325
    14.3000000      0.1447424
    14.5000000      0.1692986
    14.7000000      0.2067380
    14.9000000      0.2349760
    15.1000000      0.2548265
    15.3000000      0.2519320
    15.5000000      0.2430102
    15.7000000      0.2089968
    15.9000000      0.1841499
    16.1000000      0.1734759
    16.3000000      0.1725518
    16.5000000      0.1657464
    16.7000000      0.1452707
    16.9000000      0.1212592
    17.1000000      0.1033188
    17.3000000      0.0832169
    17.5000000      0.0738153
    17.7000000      0.0608703
    17.9000000      0.0538373
    18.1000000      0.0476712
    18.3000000      0.0450637
    18.5000000      0.0323992
    18.7000000      0.0231496
    18.9000000      0.0030038
    19.1000000     -0.0148290
    19.3000000     -0.0388623
    19.5000000     -0.0416249
    19.7000000     -0.0561808
    19.9000000     -0.0533336
    20.1000000     -0.0535001
    20.3000000     -0.0490441
    20.5000000     -0.0441930
    20.7000000     -0.0439087
    20.9000000     -0.0466930
    21.1000000     -0.0372470
    21.3000000     -0.0261749
    21.5000000     -0.0242668
    21.7000000     -0.0297576
    21.9000000     -0.0280278
    22.1000000     -0.0301987
    22.3000000     -0.0190958
    22.5000000     -0.0134022
    22.7000000     -0.0018997
    22.9000000      0.0032781
    23.1000000      0.0067588
    23.3000000      0.0061132
    23.5000000      0.0114616
    23.7000000      0.0183155
    23.9000000      0.0193305
    24.1000000      0.0217473
    24.3000000      0.0233188
    24.5000000      0.0195394
    24.7000000      0.0217825
    24.9000000      0.0180815
 &EndTable
 &EndPotential
 &Potential
 Name=POS-MG
Type=NB
Min=     0.0000000
Max=    25.0000000
NPoints=125
 AtomTypes=POS,MG
 &Table
     0.1000000  33757.8398438
     0.3000000  33505.9179688
     0.5000000  33253.9921875
     0.7000000  33002.0703125
     0.9000000  32750.1445312
     1.1000000  32498.2207031
     1.3000000  32246.2968750
     1.5000000  31994.3730469
     1.7000000  31742.4472656
     1.9000000  31490.5234375
     2.1000000  31238.5996094
     2.3000000  30986.6757812
     2.5000000  30734.7519531
     2.7000000  30482.8281250
     2.9000000  30230.9023438
     3.1000000  29978.9785156
     3.3000000  29727.0546875
     3.5000000  29475.1308594
     3.7000000  29223.2070312
     3.9000000  28971.2812500
     4.1000000  28719.3574219
     4.3000000     11.1488182
     4.5000000      6.8990133
     4.7000000      4.4567358
     4.9000000      3.0611314
     5.1000000      2.0776954
     5.3000000      1.3330495
     5.5000000      0.7519334
     5.7000000      0.2092652
     5.9000000     -0.2993727
     6.1000000     -0.6490240
     6.3000000     -0.7698634
     6.5000000     -0.5553671
     6.7000000     -0.1988522
     6.9000000      0.0975640
     7.1000000      0.0398306
     7.3000000     -0.0894818
     7.5000000     -0.2458297
     7.7000000     -0.3841700
     7.9000000     -0.5460274
     8.1000000     -0.6797660
     8.3000000     -0.8326221
     8.5000000     -0.9263870
     8.7000000     -0.9467612
     8.9000000     -0.9110361
     9.1000000     -0.8728431
     9.3000000     -0.8010246
     9.5000000     -0.7669508
     9.7000000     -0.8106527
     9.9000000     -0.9440854
    10.1000000     -1.0865206
    10.3000000     -1.1651792
    10.5000000     -1.0788695
    10.7000000     -0.8994089
    10.9000000     -0.7428306
    11.1000000     -0.6778026
    11.3000000     -0.6183381
    11.5000000     -0.5287859
    11.7000000     -0.4285123
    11.9000000     -0.3848167
    12.1000000     -0.3768559
    12.3000000     -0.3462735
    12.5000000     -0.2826288
    12.7000000     -0.2343971
    12.9000000     -0.2320060
    13.1000000     -0.2148872
    13.3000000     -0.1790873
    13.5000000     -0.1457767
    13.7000000     -0.1588557
    13.9000000     -0.2016899
    14.1000000     -0.2305070
    14.3000000     -0.2250273
    14.5000000     -0.2005285
    14.7000000     -0.1790086
    14.9000000     -0.1778636
    15.1000000     -0.1726003
    15.3000000     -0.1808522
    15.5000000     -0.1777763
    15.7000000     -0.1744060
    15.9000000     -0.1687912
    16.1000000     -0.1658118
    16.3000000     -0.1672278
    16.5000000     -0.1708194
    16.7000000     -0.1751636
    16.9000000     -0.1737832
    17.1000000     -0.1639250
    17.3000000     -0.1552970
    17.5000000     -0.1389224
    17.7000000     -0.1310407
    17.9000000     -0.1159751
    18.1000000     -0.1084156
    18.3000000     -0.1020811
    18.5000000     -0.1066025
    18.7000000     -0.0988881
    18.9000000     -0.0938148
    19.1000000     -0.0936689
    19.3000000     -0.0967189
    19.5000000     -0.0909799
    19.7000000     -0.0911554
    19.9000000     -0.0881532
    20.1000000     -0.0899129
    20.3000000     -0.0888273
    20.5000000     -0.0896754
    20.7000000     -0.0868071
    20.9000000     -0.0892798
    21.1000000     -0.0852059
    21.3000000     -0.0857562
    21.5000000     -0.0838402
    21.7000000     -0.0843516
    21.9000000     -0.0789531
    22.1000000     -0.0745716
    22.3000000     -0.0689257
    22.5000000     -0.0704125
    22.7000000     -0.0699194
    22.9000000     -0.0710094
    23.1000000     -0.0707634
    23.3000000     -0.0701250
    23.5000000     -0.0676109
    23.7000000     -0.0661965
    23.9000000     -0.0642334
    24.1000000     -0.0631131
    24.3000000     -0.0597566
    24.5000000     -0.0562956
    24.7000000     -0.0544536
    24.9000000     -0.0528826
 &EndTable
 &EndPotential
 &Potential
 Name=POS-NA
Type=NB
Min=     0.0000000
Max=    25.0000000
NPoints=125
 AtomTypes=POS,NA
 &Table
     0.1000000  33757.8398438
     0.3000000  33505.9179688
     0.5000000  33253.9921875
     0.7000000  33002.0703125
     0.9000000  32750.1445312
     1.1000000  32498.2207031
     1.3000000  32246.2968750
     1.5000000  31994.3730469
     1.7000000  31742.4472656
     1.9000000  31490.5234375
     2.1000000  31238.5996094
     2.3000000  30986.6757812
     2.5000000  30734.7519531
     2.7000000  30482.8281250
     2.9000000  30230.9023438
     3.1000000  29978.9785156
     3.3000000      9.8610445
     3.5000000      6.4928788
     3.7000000      3.1241165
     3.9000000      0.3490397
     4.1000000     -1.6138096
     4.3000000     -2.5643615
     4.5000000     -2.4348371
     4.7000000     -1.3665189
     4.9000000      0.1443168
     5.1000000      0.6607795
     5.3000000      0.3394664
     5.5000000     -0.0643516
     5.7000000     -0.3918988
     5.9000000     -0.5647728
     6.1000000     -0.6376261
     6.3000000     -0.6273610
     6.5000000     -0.5532864
     6.7000000     -0.4293605
     6.9000000     -0.2474107
     7.1000000     -0.0743481
     7.3000000      0.0542738
     7.5000000      0.1186862
     7.7000000      0.1691499
     7.9000000      0.1859135
     8.1000000      0.1492954
     8.3000000      0.0127161
     8.5000000     -0.1686536
     8.7000000     -0.2680496
     8.9000000     -0.2748617
     9.1000000     -0.2346959
     9.3000000     -0.1917788
     9.5000000     -0.1446344
     9.7000000     -0.1231634
     9.9000000     -0.1164927
    10.1000000     -0.1127850
    10.3000000     -0.0954567
    10.5000000     -0.0957085
    10.7000000     -0.1006003
    10.9000000     -0.1100397
    11.1000000     -0.0989699
    11.3000000     -0.1121445
    11.5000000     -0.0969809
    11.7000000     -0.1021722
    11.9000000     -0.0936787
    12.1000000     -0.1068337
    12.3000000     -0.1067062
    12.5000000     -0.1235368
    12.7000000     -0.1182135
    12.9000000     -0.1143481
    13.1000000     -0.1067101
    13.3000000     -0.1029637
    13.5000000     -0.0962649
    13.7000000     -0.0917797
    13.9000000     -0.0876071
    14.1000000     -0.0871038
    14.3000000     -0.0895781
    14.5000000     -0.0864072
    14.7000000     -0.0742650
    14.9000000     -0.0776373
    15.1000000     -0.0777982
    15.3000000     -0.0805217
    15.5000000     -0.0785093
    15.7000000     -0.0735737
    15.9000000     -0.0641838
    16.1000000     -0.0572957
    16.3000000     -0.0573959
    16.5000000     -0.0575457
    16.7000000     -0.0628344
    16.9000000     -0.0578583
    17.1000000     -0.0542965
    17.3000000     -0.0518784
    17.5000000     -0.0526777
    17.7000000     -0.0495547
    17.9000000     -0.0486873
    18.1000000     -0.0464612
    18.3000000     -0.0427772
    18.5000000     -0.0377300
    18.7000000     -0.0416571
    18.9000000     -0.0432377
    19.1000000     -0.0391544
    19.3000000     -0.0359058
    19.5000000     -0.0407490
    19.7000000     -0.0423762
    19.9000000     -0.0365115
    20.1000000     -0.0291779
    20.3000000     -0.0229861
    20.5000000     -0.0250362
    20.7000000     -0.0303974
    20.9000000     -0.0290719
    21.1000000     -0.0256025
    21.3000000     -0.0251723
    21.5000000     -0.0275610
    21.7000000     -0.0255554
    21.9000000     -0.0246208
    22.1000000     -0.0270899
    22.3000000     -0.0279267
    22.5000000     -0.0265815
    22.7000000     -0.0237076
    22.9000000     -0.0207646
    23.1000000     -0.0244559
    23.3000000     -0.0253142
    23.5000000     -0.0263219
    23.7000000     -0.0186192
    23.9000000     -0.0202567
    24.1000000     -0.0217659
    24.3000000     -0.0240089
    24.5000000     -0.0183191
    24.7000000     -0.0126686
    24.9000000     -0.0171316
 &EndTable
 &EndPotential
 &Potential
 Name=POS-K
Type=NB
Min=     0.0000000
Max=    25.0000000
NPoints=125
 AtomTypes=POS,K
 &Table
     0.1000000  33757.8398438
     0.3000000  33505.9179688
     0.5000000  33253.9921875
     0.7000000  33002.0703125
     0.9000000  32750.1445312
     1.1000000  32498.2207031
     1.3000000  32246.2968750
     1.5000000  31994.3730469
     1.7000000  31742.4472656
     1.9000000  31490.5234375
     2.1000000  31238.5996094
     2.3000000  30986.6757812
     2.5000000  30734.7519531
     2.7000000  30482.8281250
     2.9000000  30230.9023438
     3.1000000  29978.9785156
     3.3000000     16.4739951
     3.5000000      6.5558138
     3.7000000      2.6496251
     3.9000000      0.5287834
     4.1000000     -0.7170456
     4.3000000     -1.5707076
     4.5000000     -2.2415981
     4.7000000     -2.5552403
     4.9000000     -2.2347868
     5.1000000     -1.2891457
     5.3000000     -0.0764112
     5.5000000      0.5433018
     5.7000000      0.5719944
     5.9000000      0.3923736
     6.1000000      0.2073619
     6.3000000     -0.0389984
     6.5000000     -0.1913354
     6.7000000     -0.2819249
     6.9000000     -0.2720845
     7.1000000     -0.2077518
     7.3000000     -0.1176826
     7.5000000     -0.0208920
     7.7000000      0.0136579
     7.9000000      0.0622407
     8.1000000      0.0738687
     8.3000000      0.0926703
     8.5000000      0.0497133
     8.7000000     -0.0351618
     8.9000000     -0.1363920
     9.1000000     -0.1949648
     9.3000000     -0.2230022
     9.5000000     -0.1957932
     9.7000000     -0.1711596
     9.9000000     -0.1490135
    10.1000000     -0.1485666
    10.3000000     -0.1475584
    10.5000000     -0.1461561
    10.7000000     -0.1525575
    10.9000000     -0.1561555
    11.1000000     -0.1585417
    11.3000000     -0.1467090
    11.5000000     -0.1423346
    11.7000000     -0.1384187
    11.9000000     -0.1347172
    12.1000000     -0.1314413
    12.3000000     -0.1351771
    12.5000000     -0.1298131
    12.7000000     -0.1187405
    12.9000000     -0.1277451
    13.1000000     -0.1251207
    13.3000000     -0.1274339
    13.5000000     -0.1109601
    13.7000000     -0.1157401
    13.9000000     -0.1044554
    14.1000000     -0.1037180
    14.3000000     -0.0928484
    14.5000000     -0.0914533
    14.7000000     -0.0857837
    14.9000000     -0.0872491
    15.1000000     -0.0832762
    15.3000000     -0.0794386
    15.5000000     -0.0777787
    15.7000000     -0.0759372
    15.9000000     -0.0740255
    16.1000000     -0.0635843
    16.3000000     -0.0621668
    16.5000000     -0.0565741
    16.7000000     -0.0518642
    16.9000000     -0.0510736
    17.1000000     -0.0548185
    17.3000000     -0.0568775
    17.5000000     -0.0610967
    17.7000000     -0.0564195
    17.9000000     -0.0538474
    18.1000000     -0.0470693
    18.3000000     -0.0485298
    18.5000000     -0.0428728
    18.7000000     -0.0462298
    18.9000000     -0.0444429
    19.1000000     -0.0408530
    19.3000000     -0.0404361
    19.5000000     -0.0426494
    19.7000000     -0.0373618
    19.9000000     -0.0366882
    20.1000000     -0.0390105
    20.3000000     -0.0375528
    20.5000000     -0.0282796
    20.7000000     -0.0301410
    20.9000000     -0.0359222
    21.1000000     -0.0316874
    21.3000000     -0.0298481
    21.5000000     -0.0288942
    21.7000000     -0.0291864
    21.9000000     -0.0252067
    22.1000000     -0.0287925
    22.3000000     -0.0253436
    22.5000000     -0.0263979
    22.7000000     -0.0208308
    22.9000000     -0.0179388
    23.1000000     -0.0173250
    23.3000000     -0.0221011
    23.5000000     -0.0225865
    23.7000000     -0.0224896
    23.9000000     -0.0163719
    24.1000000     -0.0116865
    24.3000000     -0.0155652
    24.5000000     -0.0171380
    24.7000000     -0.0090804
    24.9000000     -0.0080969
 &EndTable
 &EndPotential
 &Potential
 Name=POS-CL
Type=NB
Min=     0.0000000
Max=    25.0000000
NPoints=125
 AtomTypes=POS,CL
 &Table
     0.1000000  33757.8398438
     0.3000000  33505.9179688
     0.5000000  33253.9921875
     0.7000000  33002.0703125
     0.9000000  32750.1445312
     1.1000000  32498.2207031
     1.3000000  32246.2968750
     1.5000000  31994.3730469
     1.7000000  31742.4472656
     1.9000000  31490.5234375
     2.1000000  31238.5996094
     2.3000000  30986.6757812
     2.5000000  30734.7519531
     2.7000000  30482.8281250
     2.9000000  30230.9023438
     3.1000000  29978.9785156
     3.3000000  29727.0546875
     3.5000000     12.9337915
     3.7000000      7.1139614
     3.9000000      4.4923976
     4.1000000      3.3746339
     4.3000000      3.3038105
     4.5000000      3.8096924
     4.7000000      3.9855272
     4.9000000      3.5443777
     5.1000000      2.9749916
     5.3000000      2.4942840
     5.5000000      2.0904450
     5.7000000      1.7861337
     5.9000000      1.5450290
     6.1000000      1.2898860
     6.3000000      0.9827200
     6.5000000      0.7088677
     6.7000000      0.5191667
     6.9000000      0.4055009
     7.1000000      0.3458662
     7.3000000      0.3217597
     7.5000000      0.3074334
     7.7000000      0.2786533
     7.9000000      0.2313757
     8.1000000      0.1625784
     8.3000000      0.0695586
     8.5000000      0.0149553
     8.7000000      0.0255783
     8.9000000      0.0647951
     9.1000000      0.0857770
     9.3000000      0.0889136
     9.5000000      0.0825050
     9.7000000      0.0472045
     9.9000000      0.0323867
    10.1000000      0.0502166
    10.3000000      0.0829233
    10.5000000      0.0935175
    10.7000000      0.1009778
    10.9000000      0.1006814
    11.1000000      0.0945112
    11.3000000      0.0925507
    11.5000000      0.0953041
    11.7000000      0.0943629
    11.9000000      0.0889456
    12.1000000      0.0902641
    12.3000000      0.1002577
    12.5000000      0.1122121
    12.7000000      0.1222650
    12.9000000      0.1298075
    13.1000000      0.1302249
    13.3000000      0.1277903
    13.5000000      0.1244865
    13.7000000      0.1201667
    13.9000000      0.1159108
    14.1000000      0.1144832
    14.3000000      0.1149928
    14.5000000      0.1104109
    14.7000000      0.1077967
    14.9000000      0.1059943
    15.1000000      0.1056870
    15.3000000      0.1032599
    15.5000000      0.1014912
    15.7000000      0.0977903
    15.9000000      0.0933811
    16.1000000      0.0880031
    16.3000000      0.0847929
    16.5000000      0.0798362
    16.7000000      0.0757113
    16.9000000      0.0741870
    17.1000000      0.0746370
    17.3000000      0.0713975
    17.5000000      0.0681285
    17.7000000      0.0654531
    17.9000000      0.0633868
    18.1000000      0.0605619
    18.3000000      0.0560527
    18.5000000      0.0526711
    18.7000000      0.0505424
    18.9000000      0.0500766
    19.1000000      0.0494345
    19.3000000      0.0462680
    19.5000000      0.0428780
    19.7000000      0.0412569
    19.9000000      0.0424699
    20.1000000      0.0403864
    20.3000000      0.0388527
    20.5000000      0.0377310
    20.7000000      0.0381422
    20.9000000      0.0382913
    21.1000000      0.0377834
    21.3000000      0.0363452
    21.5000000      0.0351810
    21.7000000      0.0356332
    21.9000000      0.0350441
    22.1000000      0.0331545
    22.3000000      0.0317320
    22.5000000      0.0314463
    22.7000000      0.0319147
    22.9000000      0.0305478
    23.1000000      0.0294778
    23.3000000      0.0289760
    23.5000000      0.0292717
    23.7000000      0.0285796
    23.9000000      0.0285507
    24.1000000      0.0264547
    24.3000000      0.0266581
    24.5000000      0.0256579
    24.7000000      0.0247681
    24.9000000      0.0237783
 &EndTable
 &EndPotential
 &Potential
 Name=POL-POL
Type=NB
Min=     0.0000000
Max=    25.0000000
NPoints=125
 AtomTypes=POL,POL
 &Table
     0.1000000  33757.8398438
     0.3000000  33505.9179688
     0.5000000  33253.9921875
     0.7000000  33002.0703125
     0.9000000  32750.1445312
     1.1000000  32498.2207031
     1.3000000  32246.2968750
     1.5000000  31994.3730469
     1.7000000  31742.4472656
     1.9000000  31490.5234375
     2.1000000  31238.5996094
     2.3000000  30986.6757812
     2.5000000  30734.7519531
     2.7000000  30482.8281250
     2.9000000  30230.9023438
     3.1000000  29978.9785156
     3.3000000  29727.0546875
     3.5000000  29475.1308594
     3.7000000     11.3340460
     3.9000000      7.6963250
     4.1000000      5.3155837
     4.3000000      5.0251912
     4.5000000      2.7056222
     4.7000000     -2.1599007
     4.9000000     -4.5306748
     5.1000000     -5.3198142
     5.3000000     -4.8243542
     5.5000000     -3.1807509
     5.7000000     -2.0806657
     5.9000000     -2.2790312
     6.1000000     -2.0612425
     6.3000000     -0.9123956
     6.5000000      0.6532479
     6.7000000      1.6180631
     6.9000000      2.1293702
     7.1000000      2.3418963
     7.3000000      2.2223530
     7.5000000      1.9519417
     7.7000000      1.8260829
     7.9000000      2.0154301
     8.1000000      2.1036004
     8.3000000      1.4823083
     8.5000000      1.0093875
     8.7000000      0.8065498
     8.9000000      1.0077810
     9.1000000      1.2732991
     9.3000000      1.1148290
     9.5000000      0.9393332
     9.7000000      0.7888180
     9.9000000      0.5979134
    10.1000000      0.4493868
    10.3000000      0.3439128
    10.5000000      0.2738950
    10.7000000      0.1861027
    10.9000000      0.0829311
    11.1000000     -0.0539059
    11.3000000     -0.2416218
    11.5000000     -0.4230949
    11.7000000     -0.5435798
    11.9000000     -0.5389260
    12.1000000     -0.4278454
    12.3000000     -0.2752659
    12.5000000     -0.1816601
    12.7000000     -0.1329306
    12.9000000     -0.0812929
    13.1000000      0.0030224
    13.3000000      0.0970715
    13.5000000      0.1847625
    13.7000000      0.2301921
    13.9000000      0.2479896
    14.1000000      0.2514995
    14.3000000      0.2418324
    14.5000000      0.2210227
    14.7000000      0.2168595
    14.9000000      0.2307717
    15.1000000      0.2788205
    15.3000000      0.3321864
    15.5000000      0.3806495
    15.7000000      0.3944489
    15.9000000      0.3876843
    16.1000000      0.3607343
    16.3000000      0.3390982
    16.5000000      0.3103989
    16.7000000      0.2731179
    16.9000000      0.2337404
    17.1000000      0.2069412
    17.3000000      0.1729610
    17.5000000      0.1308341
    17.7000000      0.1013356
    17.9000000      0.0818018
    18.1000000      0.0732112
    18.3000000      0.0591061
    18.5000000      0.0582117
    18.7000000      0.0648522
    18.9000000      0.0762940
    19.1000000      0.0886860
    19.3000000      0.0953185
    19.5000000      0.1081077
    19.7000000      0.1136976
    19.9000000      0.1293514
    20.1000000      0.1298944
    20.3000000      0.1235992
    20.5000000      0.1252329
    20.7000000      0.1265990
    20.9000000      0.1235057
    21.1000000      0.1113027
    21.3000000      0.1131229
    21.5000000      0.1029522
    21.7000000      0.0983892
    21.9000000      0.0907528
    22.1000000      0.0834598
    22.3000000      0.0741368
    22.5000000      0.0685931
    22.7000000      0.0625878
    22.9000000      0.0531656
    23.1000000      0.0419217
    23.3000000      0.0344409
    23.5000000      0.0293110
    23.7000000      0.0282728
    23.9000000      0.0192976
    24.1000000      0.0132106
    24.3000000      0.0094942
    24.5000000      0.0004371
    24.7000000     -0.0186352
    24.9000000     -0.0102945
 &EndTable
 &EndPotential
 &Potential
 Name=POL-GLY
Type=NB
Min=     0.0000000
Max=    25.0000000
NPoints=125
 AtomTypes=POL,GLY
 &Table
     0.1000000  33757.8398438
     0.3000000  33505.9179688
     0.5000000  33253.9921875
     0.7000000  33002.0703125
     0.9000000  32750.1445312
     1.1000000  32498.2207031
     1.3000000  32246.2968750
     1.5000000  31994.3730469
     1.7000000  31742.4472656
     1.9000000  31490.5234375
     2.1000000  31238.5996094
     2.3000000  30986.6757812
     2.5000000  30734.7519531
     2.7000000  30482.8281250
     2.9000000  30230.9023438
     3.1000000  29978.9785156
     3.3000000  29727.0546875
     3.5000000     12.1120404
     3.7000000      5.0355669
     3.9000000      2.3169989
     4.1000000      0.9028636
     4.3000000      0.2158866
     4.5000000     -0.5652868
     4.7000000     -1.6724610
     4.9000000     -2.5982354
     5.1000000     -2.9876834
     5.3000000     -2.8421267
     5.5000000     -2.4032669
     5.7000000     -2.3139739
     5.9000000     -2.4469754
     6.1000000     -2.1661598
     6.3000000     -1.2585464
     6.5000000     -0.1050310
     6.7000000      0.6696798
     6.9000000      1.0480680
     7.1000000      1.1125081
     7.3000000      0.9279430
     7.5000000      0.6849924
     7.7000000      0.5614120
     7.9000000      0.6229569
     8.1000000      0.7016378
     8.3000000      0.6168024
     8.5000000      0.5052380
     8.7000000      0.4234200
     8.9000000      0.4507012
     9.1000000      0.4966067
     9.3000000      0.3108155
     9.5000000      0.0874548
     9.7000000     -0.1169541
     9.9000000     -0.3047499
    10.1000000     -0.4388779
    10.3000000     -0.4992875
    10.5000000     -0.5048926
    10.7000000     -0.4653344
    10.9000000     -0.3969041
    11.1000000     -0.3273488
    11.3000000     -0.2766837
    11.5000000     -0.2471762
    11.7000000     -0.2341110
    11.9000000     -0.2067681
    12.1000000     -0.1685639
    12.3000000     -0.1379768
    12.5000000     -0.1160883
    12.7000000     -0.0828089
    12.9000000     -0.0313720
    13.1000000      0.0333114
    13.3000000      0.0945441
    13.5000000      0.1538694
    13.7000000      0.1821024
    13.9000000      0.1912457
    14.1000000      0.1985270
    14.3000000      0.2117613
    14.5000000      0.2244273
    14.7000000      0.2342696
    14.9000000      0.2484250
    15.1000000      0.2549356
    15.3000000      0.2506793
    15.5000000      0.2307527
    15.7000000      0.2079412
    15.9000000      0.1804593
    16.1000000      0.1620371
    16.3000000      0.1467453
    16.5000000      0.1303606
    16.7000000      0.1047794
    16.9000000      0.0804832
    17.1000000      0.0621139
    17.3000000      0.0476265
    17.5000000      0.0261149
    17.7000000      0.0057484
    17.9000000     -0.0136994
    18.1000000     -0.0228930
    18.3000000     -0.0309049
    18.5000000     -0.0368331
    18.7000000     -0.0422257
    18.9000000     -0.0463846
    19.1000000     -0.0458347
    19.3000000     -0.0521758
    19.5000000     -0.0522221
    19.7000000     -0.0535700
    19.9000000     -0.0525349
    20.1000000     -0.0539386
    20.3000000     -0.0492721
    20.5000000     -0.0517159
    20.7000000     -0.0479751
    20.9000000     -0.0368254
    21.1000000     -0.0276377
    21.3000000     -0.0253150
    21.5000000     -0.0151695
    21.7000000     -0.0051987
    21.9000000      0.0006020
    22.1000000      0.0012849
    22.3000000      0.0090113
    22.5000000      0.0149462
    22.7000000      0.0159225
    22.9000000      0.0122856
    23.1000000      0.0102123
    23.3000000      0.0037476
    23.5000000     -0.0041827
    23.7000000     -0.0089126
    23.9000000     -0.0091137
    24.1000000     -0.0112647
    24.3000000     -0.0250742
    24.5000000     -0.0284723
    24.7000000     -0.0302586
    24.9000000     -0.0377955
 &EndTable
 &EndPotential
 &Potential
 Name=POL-NEG
Type=NB
Min=     0.0000000
Max=    25.0000000
NPoints=125
 AtomTypes=POL,NEG
 &Table
     0.1000000  33757.8398438
     0.3000000  33505.9179688
     0.5000000  33253.9921875
     0.7000000  33002.0703125
     0.9000000  32750.1445312
     1.1000000  32498.2207031
     1.3000000  32246.2968750
     1.5000000  31994.3730469
     1.7000000  31742.4472656
     1.9000000  31490.5234375
     2.1000000  31238.5996094
     2.3000000  30986.6757812
     2.5000000  30734.7519531
     2.7000000  30482.8281250
     2.9000000  30230.9023438
     3.1000000  29978.9785156
     3.3000000  29727.0546875
     3.5000000  29475.1308594
     3.7000000      8.6885197
     3.9000000      5.2059724
     4.1000000      3.5243948
     4.3000000      3.3164321
     4.5000000      2.8751453
     4.7000000      0.1508406
     4.9000000     -1.6961744
     5.1000000     -2.2856838
     5.3000000     -1.8635542
     5.5000000     -0.7714852
     5.7000000     -1.4816953
     5.9000000     -2.6883498
     6.1000000     -2.7883889
     6.3000000     -1.6894529
     6.5000000      0.1787039
     6.7000000      1.4861558
     6.9000000      2.1088083
     7.1000000      2.3021139
     7.3000000      2.2633810
     7.5000000      2.1486195
     7.7000000      1.9625731
     7.9000000      1.7822380
     8.1000000      1.6958091
     8.3000000      1.7127084
     8.5000000      1.6994160
     8.7000000      1.4370309
     8.9000000      1.1290707
     9.1000000      0.9604089
     9.3000000      0.7383140
     9.5000000      0.4442308
     9.7000000     -0.0889657
     9.9000000     -0.7086854
    10.1000000     -1.0235544
    10.3000000     -0.9302732
    10.5000000     -0.6440017
    10.7000000     -0.4251633
    10.9000000     -0.3544567
    11.1000000     -0.3647343
    11.3000000     -0.4611130
    11.5000000     -0.6411598
    11.7000000     -0.8567893
    11.9000000     -0.9969362
    12.1000000     -1.0264928
    12.3000000     -0.9940658
    12.5000000     -0.9523586
    12.7000000     -0.8979487
    12.9000000     -0.7871790
    13.1000000     -0.6595358
    13.3000000     -0.5609335
    13.5000000     -0.5098909
    13.7000000     -0.4974969
    13.9000000     -0.4997679
    14.1000000     -0.4898502
    14.3000000     -0.4549509
    14.5000000     -0.4065806
    14.7000000     -0.3467557
    14.9000000     -0.2886253
    15.1000000     -0.2437508
    15.3000000     -0.2290848
    15.5000000     -0.2358456
    15.7000000     -0.2507421
    15.9000000     -0.2538218
    16.1000000     -0.2526039
    16.3000000     -0.2424866
    16.5000000     -0.2182503
    16.7000000     -0.1859579
    16.9000000     -0.1521175
    17.1000000     -0.1149019
    17.3000000     -0.0919047
    17.5000000     -0.0759476
    17.7000000     -0.0799819
    17.9000000     -0.0787508
    18.1000000     -0.0901995
    18.3000000     -0.0806617
    18.5000000     -0.0743526
    18.7000000     -0.0753663
    18.9000000     -0.0955885
    19.1000000     -0.1023899
    19.3000000     -0.1008454
    19.5000000     -0.0974871
    19.7000000     -0.0906573
    19.9000000     -0.0828064
    20.1000000     -0.0807560
    20.3000000     -0.0944566
    20.5000000     -0.0956016
    20.7000000     -0.0987431
    20.9000000     -0.1030612
    21.1000000     -0.1113410
    21.3000000     -0.1029302
    21.5000000     -0.1010848
    21.7000000     -0.0963927
    21.9000000     -0.1016118
    22.1000000     -0.0987329
    22.3000000     -0.0866685
    22.5000000     -0.0688502
    22.7000000     -0.0575153
    22.9000000     -0.0543071
    23.1000000     -0.0547330
    23.3000000     -0.0582366
    23.5000000     -0.0561737
    23.7000000     -0.0607600
    23.9000000     -0.0688645
    24.1000000     -0.0721744
    24.3000000     -0.0703841
    24.5000000     -0.0687680
    24.7000000     -0.0633064
    24.9000000     -0.0631135
 &EndTable
 &EndPotential
 &Potential
 Name=POL-MG
Type=NB
Min=     0.0000000
Max=    25.0000000
NPoints=125
 AtomTypes=POL,MG
 &Table
     0.1000000  33757.8398438
     0.3000000  33505.9179688
     0.5000000  33253.9921875
     0.7000000  33002.0703125
     0.9000000  32750.1445312
     1.1000000  32498.2207031
     1.3000000  32246.2968750
     1.5000000  31994.3730469
     1.7000000  31742.4472656
     1.9000000  31490.5234375
     2.1000000  31238.5996094
     2.3000000  30986.6757812
     2.5000000  30734.7519531
     2.7000000  30482.8281250
     2.9000000  30230.9023438
     3.1000000  29978.9785156
     3.3000000  29727.0546875
     3.5000000  29475.1308594
     3.7000000  29223.2070312
     3.9000000  28971.2812500
     4.1000000     20.4414687
     4.3000000     10.1157545
     4.5000000      7.2779353
     4.7000000      5.4636120
     4.9000000      4.3675766
     5.1000000      3.6154986
     5.3000000      2.8283754
     5.5000000      2.0858925
     5.7000000      1.4989402
     5.9000000      1.0669227
     6.1000000      0.7215056
     6.3000000      0.5968125
     6.5000000      0.8113639
     6.7000000      1.2326185
     6.9000000      1.5988945
     7.1000000      1.5731099
     7.3000000      1.3202278
     7.5000000      1.0235171
     7.7000000      0.7975343
     7.9000000      0.5960035
     8.1000000      0.4012003
     8.3000000      0.2755696
     8.5000000      0.1577009
     8.7000000      0.0116184
     8.9000000     -0.1304975
     9.1000000     -0.3030759
     9.3000000     -0.5082648
     9.5000000     -0.6825175
     9.7000000     -0.7400309
     9.9000000     -0.8181628
    10.1000000     -0.9225385
    10.3000000     -1.0137849
    10.5000000     -1.0240625
    10.7000000     -0.9796881
    10.9000000     -0.8565634
    11.1000000     -0.6958995
    11.3000000     -0.5477034
    11.5000000     -0.3271913
    11.7000000     -0.0852681
    11.9000000      0.0738108
    12.1000000      0.0455150
    12.3000000      0.0124685
    12.5000000      0.0013377
    12.7000000      0.0123774
    12.9000000     -0.0133880
    13.1000000     -0.0585951
    13.3000000     -0.0665288
    13.5000000     -0.0160101
    13.7000000      0.0515320
    13.9000000      0.0704652
    14.1000000      0.0551320
    14.3000000      0.0169384
    14.5000000     -0.0135104
    14.7000000     -0.0382596
    14.9000000     -0.0408045
    15.1000000     -0.0232141
    15.3000000     -0.0133970
    15.5000000     -0.0048251
    15.7000000     -0.0121345
    15.9000000     -0.0055794
    16.1000000     -0.0003843
    16.3000000      0.0023392
    16.5000000     -0.0180219
    16.7000000     -0.0214931
    16.9000000     -0.0244754
    17.1000000     -0.0260627
    17.3000000     -0.0312611
    17.5000000     -0.0180381
    17.7000000     -0.0196462
    17.9000000     -0.0222338
    18.1000000     -0.0188734
    18.3000000     -0.0084240
    18.5000000     -0.0051418
    18.7000000     -0.0014772
    18.9000000      0.0006334
    19.1000000      0.0057356
    19.3000000      0.0108266
    19.5000000      0.0174570
    19.7000000      0.0099540
    19.9000000      0.0092226
    20.1000000      0.0099584
    20.3000000      0.0021521
    20.5000000      0.0032515
    20.7000000      0.0107046
    20.9000000      0.0105949
    21.1000000      0.0049076
    21.3000000      0.0000920
    21.5000000     -0.0040480
    21.7000000     -0.0073542
    21.9000000     -0.0034989
    22.1000000     -0.0087942
    22.3000000     -0.0136165
    22.5000000     -0.0091322
    22.7000000     -0.0056268
    22.9000000     -0.0079096
    23.1000000     -0.0117737
    23.3000000     -0.0077168
    23.5000000     -0.0108875
    23.7000000     -0.0084003
    23.9000000     -0.0103295
    24.1000000     -0.0101490
    24.3000000     -0.0108926
    24.5000000     -0.0092730
    24.7000000     -0.0126987
    24.9000000     -0.0101461
 &EndTable
 &EndPotential
 &Potential
 Name=POL-NA
Type=NB
Min=     0.0000000
Max=    25.0000000
NPoints=125
 AtomTypes=POL,NA
 &Table
     0.1000000  33757.8398438
     0.3000000  33505.9179688
     0.5000000  33253.9921875
     0.7000000  33002.0703125
     0.9000000  32750.1445312
     1.1000000  32498.2207031
     1.3000000  32246.2968750
     1.5000000  31994.3730469
     1.7000000  31742.4472656
     1.9000000  31490.5234375
     2.1000000  31238.5996094
     2.3000000  30986.6757812
     2.5000000  30734.7519531
     2.7000000  30482.8281250
     2.9000000  30230.9023438
     3.1000000     15.9674900
     3.3000000      7.4487277
     3.5000000      4.1672831
     3.7000000      2.4150333
     3.9000000      0.7696324
     4.1000000     -0.7366970
     4.3000000     -1.5736343
     4.5000000     -1.4173944
     4.7000000     -0.3982777
     4.9000000      0.7827983
     5.1000000      0.9852924
     5.3000000      0.6818992
     5.5000000      0.3669936
     5.7000000      0.1169046
     5.9000000     -0.1010257
     6.1000000     -0.2064086
     6.3000000     -0.2863812
     6.5000000     -0.2632422
     6.7000000     -0.2185007
     6.9000000     -0.0734661
     7.1000000      0.0640209
     7.3000000      0.1073838
     7.5000000      0.0830040
     7.7000000      0.0883488
     7.9000000      0.0580066
     8.1000000     -0.0560516
     8.3000000     -0.2006080
     8.5000000     -0.2969826
     8.7000000     -0.3497415
     8.9000000     -0.3399926
     9.1000000     -0.2777498
     9.3000000     -0.1928435
     9.5000000     -0.1281334
     9.7000000     -0.0906582
     9.9000000     -0.0607816
    10.1000000     -0.0496323
    10.3000000     -0.0620569
    10.5000000     -0.0790624
    10.7000000     -0.1101060
    10.9000000     -0.1003000
    11.1000000     -0.1118678
    11.3000000     -0.1082318
    11.5000000     -0.1156181
    11.7000000     -0.0882487
    11.9000000     -0.0656440
    12.1000000     -0.0525107
    12.3000000     -0.0626266
    12.5000000     -0.0725608
    12.7000000     -0.0771330
    12.9000000     -0.0751523
    13.1000000     -0.0692516
    13.3000000     -0.0621644
    13.5000000     -0.0467490
    13.7000000     -0.0386996
    13.9000000     -0.0259523
    14.1000000     -0.0305241
    14.3000000     -0.0270175
    14.5000000     -0.0299464
    14.7000000     -0.0303625
    14.9000000     -0.0344708
    15.1000000     -0.0322275
    15.3000000     -0.0292592
    15.5000000     -0.0212946
    15.7000000     -0.0222010
    15.9000000     -0.0149770
    16.1000000     -0.0248921
    16.3000000     -0.0196962
    16.5000000     -0.0242225
    16.7000000     -0.0190212
    16.9000000     -0.0229209
    17.1000000     -0.0123704
    17.3000000     -0.0196786
    17.5000000     -0.0252395
    17.7000000     -0.0173479
    17.9000000     -0.0053589
    18.1000000     -0.0158507
    18.3000000     -0.0185628
    18.5000000     -0.0207799
    18.7000000     -0.0121906
    18.9000000     -0.0097097
    19.1000000     -0.0054003
    19.3000000     -0.0111800
    19.5000000     -0.0120110
    19.7000000     -0.0091640
    19.9000000     -0.0152982
    20.1000000     -0.0157254
    20.3000000     -0.0147676
    20.5000000     -0.0124339
    20.7000000     -0.0075314
    20.9000000     -0.0073716
    21.1000000     -0.0082450
    21.3000000     -0.0143316
    21.5000000     -0.0138295
    21.7000000     -0.0200371
    21.9000000     -0.0205505
    22.1000000     -0.0137251
    22.3000000     -0.0110368
    22.5000000     -0.0144636
    22.7000000     -0.0192967
    22.9000000     -0.0208683
    23.1000000     -0.0152812
    23.3000000     -0.0188932
    23.5000000     -0.0155686
    23.7000000     -0.0153467
    23.9000000     -0.0133442
    24.1000000     -0.0189198
    24.3000000     -0.0184143
    24.5000000     -0.0163207
    24.7000000     -0.0113217
    24.9000000     -0.0225507
 &EndTable
 &EndPotential
 &Potential
 Name=POL-K
Type=NB
Min=     0.0000000
Max=    25.0000000
NPoints=125
 AtomTypes=POL,K
 &Table
     0.1000000  33757.8398438
     0.3000000  33505.9179688
     0.5000000  33253.9921875
     0.7000000  33002.0703125
     0.9000000  32750.1445312
     1.1000000  32498.2207031
     1.3000000  32246.2968750
     1.5000000  31994.3730469
     1.7000000  31742.4472656
     1.9000000  31490.5234375
     2.1000000  31238.5996094
     2.3000000  30986.6757812
     2.5000000  30734.7519531
     2.7000000  30482.8281250
     2.9000000  30230.9023438
     3.1000000  29978.9785156
     3.3000000     11.7083096
     3.5000000      6.3787418
     3.7000000      3.0382354
     3.9000000      1.1480575
     4.1000000      0.1446010
     4.3000000     -0.4730652
     4.5000000     -1.0658081
     4.7000000     -1.3735677
     4.9000000     -1.1623018
     5.1000000     -0.4627724
     5.3000000      0.2939812
     5.5000000      0.7950855
     5.7000000      0.8065390
     5.9000000      0.6188749
     6.1000000      0.3082852
     6.3000000      0.1123626
     6.5000000     -0.0470017
     6.7000000     -0.1139524
     6.9000000     -0.1492949
     7.1000000     -0.1005979
     7.3000000     -0.0273827
     7.5000000      0.0936777
     7.7000000      0.1286150
     7.9000000      0.1157549
     8.1000000      0.0995260
     8.3000000      0.1058070
     8.5000000      0.0511178
     8.7000000     -0.0274649
     8.9000000     -0.1244023
     9.1000000     -0.1618438
     9.3000000     -0.1628312
     9.5000000     -0.1003072
     9.7000000     -0.0667211
     9.9000000     -0.0334856
    10.1000000     -0.0174545
    10.3000000     -0.0052750
    10.5000000     -0.0346870
    10.7000000     -0.0442743
    10.9000000     -0.0538973
    11.1000000     -0.0539034
    11.3000000     -0.0482344
    11.5000000     -0.0390463
    11.7000000     -0.0372089
    11.9000000     -0.0280419
    12.1000000     -0.0141869
    12.3000000     -0.0031391
    12.5000000     -0.0085591
    12.7000000     -0.0005207
    12.9000000     -0.0202083
    13.1000000     -0.0167684
    13.3000000     -0.0151338
    13.5000000     -0.0010819
    13.7000000     -0.0108077
    13.9000000     -0.0066824
    14.1000000     -0.0007882
    14.3000000      0.0180652
    14.5000000      0.0178268
    14.7000000      0.0276039
    14.9000000      0.0196773
    15.1000000      0.0131994
    15.3000000      0.0069575
    15.5000000      0.0107965
    15.7000000      0.0178408
    15.9000000      0.0131204
    16.1000000      0.0215880
    16.3000000      0.0129524
    16.5000000      0.0106712
    16.7000000      0.0102103
    16.9000000      0.0246618
    17.1000000      0.0234644
    17.3000000      0.0226301
    17.5000000      0.0082656
    17.7000000      0.0170682
    17.9000000      0.0132395
    18.1000000      0.0240948
    18.3000000      0.0138238
    18.5000000      0.0200529
    18.7000000      0.0197789
    18.9000000      0.0236076
    19.1000000      0.0243146
    19.3000000      0.0199184
    19.5000000      0.0155408
    19.7000000      0.0124928
    19.9000000      0.0139817
    20.1000000      0.0173645
    20.3000000      0.0099844
    20.5000000      0.0127318
    20.7000000      0.0125138
    20.9000000      0.0128790
    21.1000000      0.0086282
    21.3000000      0.0062742
    21.5000000      0.0107514
    21.7000000      0.0131070
    21.9000000      0.0124363
    22.1000000      0.0040633
    22.3000000      0.0022059
    22.5000000      0.0080076
    22.7000000      0.0027130
    22.9000000     -0.0014129
    23.1000000     -0.0000336
    23.3000000     -0.0009110
    23.5000000     -0.0030779
    23.7000000      0.0020647
    23.9000000      0.0061431
    24.1000000      0.0029358
    24.3000000     -0.0011213
    24.5000000      0.0000008
    24.7000000      0.0014849
    24.9000000     -0.0015572
 &EndTable
 &EndPotential
 &Potential
 Name=POL-CL
Type=NB
Min=     0.0000000
Max=    25.0000000
NPoints=125
 AtomTypes=POL,CL
 &Table
     0.1000000  33757.8398438
     0.3000000  33505.9179688
     0.5000000  33253.9921875
     0.7000000  33002.0703125
     0.9000000  32750.1445312
     1.1000000  32498.2207031
     1.3000000  32246.2968750
     1.5000000  31994.3730469
     1.7000000  31742.4472656
     1.9000000  31490.5234375
     2.1000000  31238.5996094
     2.3000000  30986.6757812
     2.5000000  30734.7519531
     2.7000000  30482.8281250
     2.9000000  30230.9023438
     3.1000000  29978.9785156
     3.3000000  29727.0546875
     3.5000000      8.6639403
     3.7000000      4.2283213
     3.9000000      1.9635469
     4.1000000      1.2660399
     4.3000000      1.5942607
     4.5000000      2.4791868
     4.7000000      2.9024132
     4.9000000      2.1039628
     5.1000000      0.9702904
     5.3000000      0.5561473
     5.5000000      0.8426764
     5.7000000      1.3851928
     5.9000000      1.3868670
     6.1000000      1.0974051
     6.3000000      0.8009912
     6.5000000      0.5978183
     6.7000000      0.5074082
     6.9000000      0.5136302
     7.1000000      0.5316944
     7.3000000      0.5010578
     7.5000000      0.4131846
     7.7000000      0.3348151
     7.9000000      0.3097193
     8.1000000      0.3058523
     8.3000000      0.2807634
     8.5000000      0.2211040
     8.7000000      0.1572793
     8.9000000      0.1025256
     9.1000000      0.0603118
     9.3000000      0.0347049
     9.5000000      0.0191769
     9.7000000      0.0030598
     9.9000000     -0.0134511
    10.1000000     -0.0234633
    10.3000000     -0.0254208
    10.5000000     -0.0274760
    10.7000000     -0.0306944
    10.9000000     -0.0332766
    11.1000000     -0.0386688
    11.3000000     -0.0417125
    11.5000000     -0.0503766
    11.7000000     -0.0605164
    11.9000000     -0.0746311
    12.1000000     -0.0724501
    12.3000000     -0.0628926
    12.5000000     -0.0468844
    12.7000000     -0.0314399
    12.9000000     -0.0194186
    13.1000000     -0.0134638
    13.3000000     -0.0085030
    13.5000000     -0.0039555
    13.7000000     -0.0034692
    13.9000000     -0.0031555
    14.1000000      0.0022862
    14.3000000      0.0041588
    14.5000000      0.0037557
    14.7000000      0.0050343
    14.9000000      0.0098840
    15.1000000      0.0095498
    15.3000000      0.0115353
    15.5000000      0.0085436
    15.7000000      0.0062222
    15.9000000      0.0062045
    16.1000000      0.0067542
    16.3000000      0.0052436
    16.5000000      0.0022700
    16.7000000      0.0038490
    16.9000000      0.0032826
    17.1000000      0.0016697
    17.3000000      0.0000602
    17.5000000     -0.0001766
    17.7000000     -0.0022182
    17.9000000     -0.0041989
    18.1000000     -0.0057187
    18.3000000     -0.0023749
    18.5000000     -0.0021029
    18.7000000     -0.0040667
    18.9000000     -0.0065472
    19.1000000     -0.0051775
    19.3000000     -0.0025673
    19.5000000     -0.0055130
    19.7000000     -0.0048188
    19.9000000     -0.0051758
    20.1000000     -0.0040389
    20.3000000     -0.0033761
    20.5000000     -0.0040153
    20.7000000     -0.0050558
    20.9000000     -0.0046431
    21.1000000     -0.0019680
    21.3000000     -0.0008185
    21.5000000      0.0016839
    21.7000000      0.0018638
    21.9000000      0.0008287
    22.1000000      0.0032379
    22.3000000      0.0037926
    22.5000000      0.0025455
    22.7000000      0.0030020
    22.9000000      0.0050370
    23.1000000      0.0068345
    23.3000000      0.0057287
    23.5000000      0.0069635
    23.7000000      0.0061611
    23.9000000      0.0063759
    24.1000000      0.0069086
    24.3000000      0.0078540
    24.5000000      0.0075568
    24.7000000      0.0048141
    24.9000000      0.0057234
 &EndTable
 &EndPotential
 &Potential
 Name=GLY-GLY
Type=NB
Min=     0.0000000
Max=    25.0000000
NPoints=125
 AtomTypes=GLY,GLY
 &Table
     0.1000000  33757.8398438
     0.3000000  33505.9179688
     0.5000000  33253.9921875
     0.7000000  33002.0703125
     0.9000000  32750.1445312
     1.1000000  32498.2207031
     1.3000000  32246.2968750
     1.5000000  31994.3730469
     1.7000000  31742.4472656
     1.9000000  31490.5234375
     2.1000000  31238.5996094
     2.3000000  30986.6757812
     2.5000000  30734.7519531
     2.7000000  30482.8281250
     2.9000000  30230.9023438
     3.1000000  29978.9785156
     3.3000000     23.2729890
     3.5000000      6.6746524
     3.7000000      2.6738535
     3.9000000      0.5085212
     4.1000000     -0.4984771
     4.3000000     -0.9938092
     4.5000000     -1.4672564
     4.7000000     -2.0524389
     4.9000000     -2.5551727
     5.1000000     -2.7862643
     5.3000000     -2.6959868
     5.5000000     -2.3323789
     5.7000000     -1.9160048
     5.9000000     -1.6227363
     6.1000000     -1.3776891
     6.3000000     -0.9659544
     6.5000000     -0.3416827
     6.7000000      0.3326132
     6.9000000      0.7380653
     7.1000000      0.7759654
     7.3000000      0.6435653
     7.5000000      0.5171713
     7.7000000      0.4774879
     7.9000000      0.5277655
     8.1000000      0.5827516
     8.3000000      0.6328157
     8.5000000      0.6817342
     8.7000000      0.4821649
     8.9000000      0.2620601
     9.1000000      0.2058318
     9.3000000     -0.0053535
     9.5000000     -0.2172453
     9.7000000     -0.3300788
     9.9000000     -0.4099319
    10.1000000     -0.4138145
    10.3000000     -0.3550004
    10.5000000     -0.2523340
    10.7000000     -0.1779844
    10.9000000     -0.1450559
    11.1000000     -0.1362285
    11.3000000     -0.1257825
    11.5000000     -0.1206071
    11.7000000     -0.1195383
    11.9000000     -0.1066552
    12.1000000     -0.0799283
    12.3000000     -0.0570936
    12.5000000     -0.0332068
    12.7000000     -0.0185730
    12.9000000     -0.0002749
    13.1000000      0.0378029
    13.3000000      0.0739063
    13.5000000      0.0992523
    13.7000000      0.0958533
    13.9000000      0.0921520
    14.1000000      0.0845830
    14.3000000      0.0839689
    14.5000000      0.0768757
    14.7000000      0.0935566
    14.9000000      0.1175322
    15.1000000      0.1280476
    15.3000000      0.1211951
    15.5000000      0.1198964
    15.7000000      0.1228852
    15.9000000      0.1185255
    16.1000000      0.0992968
    16.3000000      0.0718074
    16.5000000      0.0491728
    16.7000000      0.0182545
    16.9000000      0.0034663
    17.1000000     -0.0036573
    17.3000000      0.0039238
    17.5000000      0.0025863
    17.7000000      0.0090779
    17.9000000      0.0047483
    18.1000000      0.0111640
    18.3000000      0.0171479
    18.5000000      0.0178618
    18.7000000      0.0118416
    18.9000000      0.0005601
    19.1000000     -0.0132564
    19.3000000     -0.0239866
    19.5000000     -0.0143348
    19.7000000     -0.0114437
    19.9000000     -0.0284844
    20.1000000     -0.0294086
    20.3000000     -0.0256356
    20.5000000     -0.0299788
    20.7000000     -0.0373375
    20.9000000     -0.0244044
    21.1000000     -0.0145151
    21.3000000     -0.0167209
    21.5000000     -0.0222828
    21.7000000     -0.0167111
    21.9000000     -0.0065836
    22.1000000      0.0001049
    22.3000000     -0.0010040
    22.5000000     -0.0002313
    22.7000000     -0.0000104
    22.9000000     -0.0005826
    23.1000000      0.0036497
    23.3000000      0.0060968
    23.5000000     -0.0006748
    23.7000000     -0.0018046
    23.9000000      0.0087085
    24.1000000      0.0111333
    24.3000000     -0.0027364
    24.5000000     -0.0108505
    24.7000000     -0.0037456
    24.9000000     -0.0071973
 &EndTable
 &EndPotential
 &Potential
 Name=GLY-NEG
Type=NB
Min=     0.0000000
Max=    25.0000000
NPoints=125
 AtomTypes=GLY,NEG
 &Table
     0.1000000  33757.8398438
     0.3000000  33505.9179688
     0.5000000  33253.9921875
     0.7000000  33002.0703125
     0.9000000  32750.1445312
     1.1000000  32498.2207031
     1.3000000  32246.2968750
     1.5000000  31994.3730469
     1.7000000  31742.4472656
     1.9000000  31490.5234375
     2.1000000  31238.5996094
     2.3000000  30986.6757812
     2.5000000  30734.7519531
     2.7000000  30482.8281250
     2.9000000  30230.9023438
     3.1000000  29978.9785156
     3.3000000  29727.0546875
     3.5000000     10.7581628
     3.7000000      5.2586496
     3.9000000      2.6837250
     4.1000000      1.2487126
     4.3000000      0.3228592
     4.5000000     -0.6204853
     4.7000000     -1.4779630
     4.9000000     -1.9551859
     5.1000000     -1.9582586
     5.3000000     -1.5760368
     5.5000000     -1.1409081
     5.7000000     -0.9920129
     5.9000000     -0.9985664
     6.1000000     -0.7609935
     6.3000000     -0.1914158
     6.5000000      0.4688108
     6.7000000      1.0199011
     6.9000000      1.3276675
     7.1000000      1.3772756
     7.3000000      1.1343723
     7.5000000      0.8259819
     7.7000000      0.6171746
     7.9000000      0.5463289
     8.1000000      0.5273213
     8.3000000      0.6416246
     8.5000000      0.8080899
     8.7000000      0.7429904
     8.9000000      0.5315352
     9.1000000      0.4063563
     9.3000000      0.2928238
     9.5000000      0.2148344
     9.7000000      0.1065790
     9.9000000     -0.0360632
    10.1000000     -0.1240899
    10.3000000     -0.1573132
    10.5000000     -0.1941621
    10.7000000     -0.2293289
    10.9000000     -0.2642579
    11.1000000     -0.2656595
    11.3000000     -0.2798788
    11.5000000     -0.2964094
    11.7000000     -0.3197395
    11.9000000     -0.3182796
    12.1000000     -0.3127373
    12.3000000     -0.2921279
    12.5000000     -0.2897075
    12.7000000     -0.2859572
    12.9000000     -0.2709590
    13.1000000     -0.2474205
    13.3000000     -0.2395749
    13.5000000     -0.2424085
    13.7000000     -0.2589202
    13.9000000     -0.2617551
    14.1000000     -0.2493461
    14.3000000     -0.2277148
    14.5000000     -0.1900387
    14.7000000     -0.1310721
    14.9000000     -0.0700264
    15.1000000     -0.0125998
    15.3000000      0.0415481
    15.5000000      0.0841322
    15.7000000      0.1205381
    15.9000000      0.1277026
    16.1000000      0.1478805
    16.3000000      0.1639677
    16.5000000      0.1711465
    16.7000000      0.1589514
    16.9000000      0.1621020
    17.1000000      0.1544017
    17.3000000      0.1483681
    17.5000000      0.1446259
    17.7000000      0.1404353
    17.9000000      0.1306932
    18.1000000      0.1343326
    18.3000000      0.1286941
    18.5000000      0.1255033
    18.7000000      0.1115355
    18.9000000      0.1107781
    19.1000000      0.1047627
    19.3000000      0.0923332
    19.5000000      0.0839389
    19.7000000      0.0732070
    19.9000000      0.0552700
    20.1000000      0.0450159
    20.3000000      0.0429790
    20.5000000      0.0301586
    20.7000000      0.0254403
    20.9000000      0.0326891
    21.1000000      0.0339958
    21.3000000      0.0227654
    21.5000000      0.0191660
    21.7000000      0.0150949
    21.9000000      0.0256923
    22.1000000      0.0333915
    22.3000000      0.0407024
    22.5000000      0.0444404
    22.7000000      0.0556943
    22.9000000      0.0598738
    23.1000000      0.0696007
    23.3000000      0.0610045
    23.5000000      0.0497464
    23.7000000      0.0470009
    23.9000000      0.0490217
    24.1000000      0.0461167
    24.3000000      0.0400433
    24.5000000      0.0321238
    24.7000000      0.0291563
    24.9000000      0.0240251
 &EndTable
 &EndPotential
 &Potential
 Name=GLY-MG
Type=NB
Min=     0.0000000
Max=    25.0000000
NPoints=125
 AtomTypes=GLY,MG
 &Table
     0.1000000  33757.8398438
     0.3000000  33505.9179688
     0.5000000  33253.9921875
     0.7000000  33002.0703125
     0.9000000  32750.1445312
     1.1000000  32498.2207031
     1.3000000  32246.2968750
     1.5000000  31994.3730469
     1.7000000  31742.4472656
     1.9000000  31490.5234375
     2.1000000  31238.5996094
     2.3000000  30986.6757812
     2.5000000  30734.7519531
     2.7000000  30482.8281250
     2.9000000  30230.9023438
     3.1000000  29978.9785156
     3.3000000  29727.0546875
     3.5000000  29475.1308594
     3.7000000  29223.2070312
     3.9000000  28971.2812500
     4.1000000      9.4250010
     4.3000000      5.6387487
     4.5000000      3.5139055
     4.7000000      2.3197616
     4.9000000      1.7311963
     5.1000000      1.5033006
     5.3000000      1.3822992
     5.5000000      1.2199025
     5.7000000      0.9649512
     5.9000000      0.7240123
     6.1000000      0.4990042
     6.3000000      0.4927800
     6.5000000      0.7524485
     6.7000000      1.1110713
     6.9000000      1.2951561
     7.1000000      1.2936451
     7.3000000      1.1387196
     7.5000000      0.9158699
     7.7000000      0.6801486
     7.9000000      0.5404020
     8.1000000      0.3611686
     8.3000000      0.2083068
     8.5000000      0.0775170
     8.7000000      0.0066030
     8.9000000     -0.0946032
     9.1000000     -0.1993267
     9.3000000     -0.3703994
     9.5000000     -0.6141475
     9.7000000     -0.8839754
     9.9000000     -1.0855067
    10.1000000     -1.2101455
    10.3000000     -1.1544134
    10.5000000     -0.8579856
    10.7000000     -0.4346882
    10.9000000     -0.1736556
    11.1000000     -0.1105881
    11.3000000     -0.0944641
    11.5000000     -0.0674742
    11.7000000     -0.0421649
    11.9000000     -0.0370732
    12.1000000     -0.0340120
    12.3000000      0.0235090
    12.5000000      0.0951636
    12.7000000      0.1218673
    12.9000000      0.1267063
    13.1000000      0.1366982
    13.3000000      0.1379803
    13.5000000      0.1343178
    13.7000000      0.1165659
    13.9000000      0.0875597
    14.1000000      0.0558070
    14.3000000      0.0450822
    14.5000000      0.0095311
    14.7000000      0.0092954
    14.9000000      0.0198719
    15.1000000      0.0356255
    15.3000000      0.0392613
    15.5000000      0.0548232
    15.7000000      0.0542641
    15.9000000      0.0456161
    16.1000000      0.0258888
    16.3000000      0.0161092
    16.5000000      0.0074892
    16.7000000      0.0105448
    16.9000000      0.0123351
    17.1000000      0.0082828
    17.3000000      0.0139397
    17.5000000      0.0074941
    17.7000000      0.0041178
    17.9000000      0.0085132
    18.1000000     -0.0014603
    18.3000000     -0.0008209
    18.5000000     -0.0067625
    18.7000000      0.0161819
    18.9000000      0.0045426
    19.1000000      0.0105730
    19.3000000      0.0029833
    19.5000000      0.0053026
    19.7000000     -0.0046075
    19.9000000      0.0134230
    20.1000000      0.0152700
    20.3000000      0.0179947
    20.5000000      0.0193470
    20.7000000      0.0189428
    20.9000000      0.0112466
    21.1000000      0.0156206
    21.3000000      0.0277278
    21.5000000      0.0240107
    21.7000000      0.0181111
    21.9000000      0.0123502
    22.1000000      0.0067171
    22.3000000      0.0097306
    22.5000000      0.0083498
    22.7000000      0.0057262
    22.9000000     -0.0003631
    23.1000000     -0.0034214
    23.3000000     -0.0087331
    23.5000000     -0.0046755
    23.7000000     -0.0026465
    23.9000000     -0.0044733
    24.1000000     -0.0084976
    24.3000000     -0.0079473
    24.5000000     -0.0043128
    24.7000000      0.0043878
    24.9000000     -0.0053279
 &EndTable
 &EndPotential
 &Potential
 Name=GLY-NA
Type=NB
Min=     0.0000000
Max=    25.0000000
NPoints=125
 AtomTypes=GLY,NA
 &Table
     0.1000000  33757.8398438
     0.3000000  33505.9179688
     0.5000000  33253.9921875
     0.7000000  33002.0703125
     0.9000000  32750.1445312
     1.1000000  32498.2207031
     1.3000000  32246.2968750
     1.5000000  31994.3730469
     1.7000000  31742.4472656
     1.9000000  31490.5234375
     2.1000000  31238.5996094
     2.3000000  30986.6757812
     2.5000000  30734.7519531
     2.7000000  30482.8281250
     2.9000000  30230.9023438
     3.1000000     16.1317023
     3.3000000     11.9633800
     3.5000000      5.4076888
     3.7000000      2.3545036
     3.9000000      0.2169332
     4.1000000     -1.0905737
     4.3000000     -1.7421457
     4.5000000     -1.6998266
     4.7000000     -1.1135899
     4.9000000     -0.2737542
     5.1000000      0.1524544
     5.3000000      0.2068812
     5.5000000      0.1169240
     5.7000000      0.0131506
     5.9000000     -0.1272760
     6.1000000     -0.2781166
     6.3000000     -0.3348097
     6.5000000     -0.3106690
     6.7000000     -0.2048865
     6.9000000     -0.0872353
     7.1000000      0.0330467
     7.3000000      0.1129698
     7.5000000      0.1169634
     7.7000000      0.0961777
     7.9000000      0.0216844
     8.1000000     -0.0606925
     8.3000000     -0.2039485
     8.5000000     -0.2914275
     8.7000000     -0.2660400
     8.9000000     -0.1442611
     9.1000000     -0.0553512
     9.3000000     -0.0252874
     9.5000000      0.0152044
     9.7000000      0.0245595
     9.9000000      0.0260712
    10.1000000     -0.0195959
    10.3000000     -0.0276596
    10.5000000     -0.0365732
    10.7000000     -0.0334334
    10.9000000     -0.0260079
    11.1000000     -0.0296564
    11.3000000     -0.0216779
    11.5000000     -0.0131488
    11.7000000      0.0055558
    11.9000000     -0.0034892
    12.1000000     -0.0038192
    12.3000000      0.0023605
    12.5000000      0.0115063
    12.7000000     -0.0164737
    12.9000000     -0.0182758
    13.1000000     -0.0215543
    13.3000000     -0.0026202
    13.5000000      0.0032910
    13.7000000     -0.0057090
    13.9000000     -0.0126560
    14.1000000     -0.0102908
    14.3000000     -0.0026557
    14.5000000     -0.0107156
    14.7000000     -0.0151232
    14.9000000     -0.0145775
    15.1000000     -0.0091249
    15.3000000     -0.0122391
    15.5000000     -0.0169296
    15.7000000     -0.0249355
    15.9000000     -0.0152951
    16.1000000     -0.0227279
    16.3000000     -0.0123156
    16.5000000     -0.0147094
    16.7000000     -0.0112396
    16.9000000     -0.0183944
    17.1000000     -0.0138812
    17.3000000     -0.0164114
    17.5000000     -0.0221943
    17.7000000     -0.0174508
    17.9000000     -0.0141004
    18.1000000     -0.0084817
    18.3000000     -0.0081198
    18.5000000     -0.0017625
    18.7000000     -0.0089048
    18.9000000     -0.0032922
    19.1000000     -0.0077621
    19.3000000      0.0002872
    19.5000000     -0.0083417
    19.7000000      0.0044446
    19.9000000     -0.0044395
    20.1000000     -0.0001954
    20.3000000      0.0018225
    20.5000000      0.0013587
    20.7000000     -0.0087425
    20.9000000     -0.0119160
    21.1000000     -0.0000626
    21.3000000     -0.0036838
    21.5000000     -0.0007625
    21.7000000     -0.0064180
    21.9000000     -0.0086593
    22.1000000     -0.0100098
    22.3000000     -0.0059504
    22.5000000     -0.0073561
    22.7000000     -0.0107528
    22.9000000     -0.0047218
    23.1000000     -0.0051953
    23.3000000     -0.0125714
    23.5000000     -0.0134160
    23.7000000     -0.0084329
    23.9000000     -0.0116441
    24.1000000     -0.0168576
    24.3000000     -0.0163008
    24.5000000     -0.0131710
    24.7000000     -0.0139577
    24.9000000     -0.0065174
 &EndTable
 &EndPotential
 &Potential
 Name=GLY-K
Type=NB
Min=     0.0000000
Max=    25.0000000
NPoints=125
 AtomTypes=GLY,K
 &Table
     0.1000000  33757.8398438
     0.3000000  33505.9179688
     0.5000000  33253.9921875
     0.7000000  33002.0703125
     0.9000000  32750.1445312
     1.1000000  32498.2207031
     1.3000000  32246.2968750
     1.5000000  31994.3730469
     1.7000000  31742.4472656
     1.9000000  31490.5234375
     2.1000000  31238.5996094
     2.3000000  30986.6757812
     2.5000000  30734.7519531
     2.7000000  30482.8281250
     2.9000000  30230.9023438
     3.1000000  29978.9785156
     3.3000000     13.7887250
     3.5000000      7.0644173
     3.7000000      3.5503596
     3.9000000      1.3942943
     4.1000000     -0.1685976
     4.3000000     -1.0754824
     4.5000000     -1.5935159
     4.7000000     -1.7131781
     4.9000000     -1.4191087
     5.1000000     -0.7607704
     5.3000000     -0.0678384
     5.5000000      0.2145404
     5.7000000      0.2245735
     5.9000000      0.1534281
     6.1000000      0.0411948
     6.3000000     -0.0975020
     6.5000000     -0.1998018
     6.7000000     -0.2181690
     6.9000000     -0.1973754
     7.1000000     -0.1495464
     7.3000000     -0.0592388
     7.5000000      0.0406126
     7.7000000      0.1123674
     7.9000000      0.1253570
     8.1000000      0.1014332
     8.3000000      0.0811354
     8.5000000      0.0102486
     8.7000000     -0.0363938
     8.9000000     -0.0801240
     9.1000000     -0.0767914
     9.3000000     -0.0769753
     9.5000000     -0.0197151
     9.7000000     -0.0061317
     9.9000000      0.0087114
    10.1000000     -0.0021637
    10.3000000      0.0145360
    10.5000000      0.0252502
    10.7000000      0.0204073
    10.9000000     -0.0067964
    11.1000000     -0.0218781
    11.3000000     -0.0206990
    11.5000000     -0.0244372
    11.7000000     -0.0273432
    11.9000000     -0.0161029
    12.1000000     -0.0025351
    12.3000000      0.0058953
    12.5000000     -0.0147045
    12.7000000     -0.0078930
    12.9000000     -0.0007063
    13.1000000      0.0013037
    13.3000000      0.0047396
    13.5000000      0.0097884
    13.7000000      0.0081378
    13.9000000     -0.0124166
    14.1000000     -0.0049940
    14.3000000     -0.0029766
    14.5000000      0.0054690
    14.7000000     -0.0104874
    14.9000000     -0.0095885
    15.1000000     -0.0099751
    15.3000000      0.0002398
    15.5000000     -0.0079912
    15.7000000     -0.0161261
    15.9000000     -0.0141607
    16.1000000     -0.0051096
    16.3000000     -0.0028127
    16.5000000      0.0038207
    16.7000000      0.0023030
    16.9000000      0.0045041
    17.1000000     -0.0009201
    17.3000000      0.0106573
    17.5000000      0.0066804
    17.7000000      0.0045513
    17.9000000     -0.0021689
    18.1000000      0.0043509
    18.3000000      0.0126547
    18.5000000      0.0122704
    18.7000000     -0.0008677
    18.9000000     -0.0088620
    19.1000000     -0.0130972
    19.3000000     -0.0157200
    19.5000000     -0.0125467
    19.7000000     -0.0015288
    19.9000000     -0.0058188
    20.1000000     -0.0086333
    20.3000000     -0.0095251
    20.5000000     -0.0013309
    20.7000000      0.0079419
    20.9000000      0.0037799
    21.1000000     -0.0082760
    21.3000000     -0.0126561
    21.5000000     -0.0084104
    21.7000000     -0.0050660
    21.9000000     -0.0106473
    22.1000000     -0.0031941
    22.3000000     -0.0014546
    22.5000000      0.0010352
    22.7000000     -0.0047180
    22.9000000     -0.0011561
    23.1000000      0.0003991
    23.3000000     -0.0087154
    23.5000000     -0.0115538
    23.7000000     -0.0077699
    23.9000000     -0.0028154
    24.1000000     -0.0087743
    24.3000000     -0.0044517
    24.5000000      0.0011942
    24.7000000     -0.0057635
    24.9000000     -0.0064742
 &EndTable
 &EndPotential
 &Potential
 Name=GLY-CL
Type=NB
Min=     0.0000000
Max=    25.0000000
NPoints=125
 AtomTypes=GLY,CL
 &Table
     0.1000000  33757.8398438
     0.3000000  33505.9179688
     0.5000000  33253.9921875
     0.7000000  33002.0703125
     0.9000000  32750.1445312
     1.1000000  32498.2207031
     1.3000000  32246.2968750
     1.5000000  31994.3730469
     1.7000000  31742.4472656
     1.9000000  31490.5234375
     2.1000000  31238.5996094
     2.3000000  30986.6757812
     2.5000000  30734.7519531
     2.7000000  30482.8281250
     2.9000000  30230.9023438
     3.1000000  29978.9785156
     3.3000000     21.0929117
     3.5000000      2.8353392
     3.7000000      0.2181094
     3.9000000     -1.1553117
     4.1000000     -1.3205173
     4.3000000     -0.6850075
     4.5000000      0.2095474
     4.7000000      0.8643635
     4.9000000      1.1665180
     5.1000000      1.2688599
     5.3000000      1.1862381
     5.5000000      0.9708845
     5.7000000      0.7637642
     5.9000000      0.5822003
     6.1000000      0.3701968
     6.3000000      0.1084102
     6.5000000     -0.0580695
     6.7000000     -0.0701451
     6.9000000      0.0579400
     7.1000000      0.2254423
     7.3000000      0.3732371
     7.5000000      0.4401231
     7.7000000      0.4354748
     7.9000000      0.3587351
     8.1000000      0.2748992
     8.3000000      0.1910869
     8.5000000      0.1273091
     8.7000000      0.0778328
     8.9000000      0.0537153
     9.1000000      0.0395663
     9.3000000      0.0358049
     9.5000000      0.0352793
     9.7000000      0.0337982
     9.9000000      0.0240134
    10.1000000      0.0156393
    10.3000000      0.0059523
    10.5000000     -0.0003556
    10.7000000     -0.0102593
    10.9000000     -0.0203492
    11.1000000     -0.0303168
    11.3000000     -0.0326962
    11.5000000     -0.0323842
    11.7000000     -0.0378890
    11.9000000     -0.0449356
    12.1000000     -0.0468278
    12.3000000     -0.0417352
    12.5000000     -0.0290603
    12.7000000     -0.0165742
    12.9000000     -0.0116293
    13.1000000     -0.0105539
    13.3000000     -0.0054797
    13.5000000     -0.0045190
    13.7000000     -0.0025461
    13.9000000      0.0015327
    14.1000000      0.0077004
    14.3000000      0.0063675
    14.5000000      0.0099621
    14.7000000      0.0105129
    14.9000000      0.0130063
    15.1000000      0.0147885
    15.3000000      0.0156944
    15.5000000      0.0130782
    15.7000000      0.0114839
    15.9000000      0.0116248
    16.1000000      0.0091855
    16.3000000      0.0069874
    16.5000000      0.0061510
    16.7000000      0.0091469
    16.9000000      0.0097064
    17.1000000      0.0084518
    17.3000000      0.0078357
    17.5000000      0.0074830
    17.7000000      0.0058991
    17.9000000      0.0028753
    18.1000000      0.0014502
    18.3000000     -0.0001054
    18.5000000     -0.0001070
    18.7000000      0.0011908
    18.9000000      0.0008252
    19.1000000     -0.0002763
    19.3000000     -0.0006914
    19.5000000      0.0000867
    19.7000000      0.0023569
    19.9000000     -0.0003825
    20.1000000     -0.0003775
    20.3000000      0.0031567
    20.5000000      0.0037831
    20.7000000     -0.0025302
    20.9000000     -0.0006549
    21.1000000      0.0047335
    21.3000000      0.0062445
    21.5000000      0.0029271
    21.7000000      0.0040045
    21.9000000      0.0041801
    22.1000000      0.0070007
    22.3000000      0.0058548
    22.5000000      0.0072933
    22.7000000      0.0079023
    22.9000000      0.0114821
    23.1000000      0.0065694
    23.3000000      0.0070183
    23.5000000      0.0060180
    23.7000000      0.0115164
    23.9000000      0.0089372
    24.1000000      0.0099588
    24.3000000      0.0091646
    24.5000000      0.0081019
    24.7000000      0.0062809
    24.9000000      0.0095479
 &EndTable
 &EndPotential
 &Potential
 Name=NEG-NEG
Type=NB
Min=     0.0000000
Max=    25.0000000
NPoints=125
 AtomTypes=NEG,NEG
 &Table
     0.1000000  33757.8398438
     0.3000000  33505.9179688
     0.5000000  33253.9921875
     0.7000000  33002.0703125
     0.9000000  32750.1445312
     1.1000000  32498.2207031
     1.3000000  32246.2968750
     1.5000000  31994.3730469
     1.7000000  31742.4472656
     1.9000000  31490.5234375
     2.1000000  31238.5996094
     2.3000000  30986.6757812
     2.5000000  30734.7519531
     2.7000000  30482.8281250
     2.9000000  30230.9023438
     3.1000000  29978.9785156
     3.3000000  29727.0546875
     3.5000000     23.9554416
     3.7000000     17.9078147
     3.9000000     16.1460500
     4.1000000     13.3187510
     4.3000000     14.8988593
     4.5000000      4.4111544
     4.7000000     -0.1302326
     4.9000000     -1.9594691
     5.1000000     -2.5005448
     5.3000000     -2.0893095
     5.5000000     -1.3180227
     5.7000000     -0.6242586
     5.9000000      0.1010953
     6.1000000      0.9440834
     6.3000000      1.9220102
     6.5000000      2.7530742
     6.7000000      3.2755386
     6.9000000      3.4718149
     7.1000000      3.2023838
     7.3000000      2.1207530
     7.5000000      1.0180278
     7.7000000      0.5103582
     7.9000000      0.5939371
     8.1000000      0.9177831
     8.3000000      0.8914998
     8.5000000      0.6843924
     8.7000000      0.3355411
     8.9000000      0.2817366
     9.1000000      0.4400059
     9.3000000      0.1942424
     9.5000000      0.0844109
     9.7000000      0.2714577
     9.9000000      0.3714440
    10.1000000      0.3573562
    10.3000000      0.3450008
    10.5000000      0.2800924
    10.7000000      0.1784339
    10.9000000      0.1238570
    11.1000000      0.1646815
    11.3000000      0.2995906
    11.5000000      0.4246716
    11.7000000      0.4958477
    11.9000000      0.5248227
    12.1000000      0.5798508
    12.3000000      0.6035100
    12.5000000      0.6521090
    12.7000000      0.7384180
    12.9000000      0.8936872
    13.1000000      1.0103490
    13.3000000      1.0364574
    13.5000000      0.9579403
    13.7000000      0.8934733
    13.9000000      0.8896879
    14.1000000      0.9464358
    14.3000000      1.0051908
    14.5000000      1.0591003
    14.7000000      1.0603217
    14.9000000      1.0633459
    15.1000000      1.0032851
    15.3000000      0.9337090
    15.5000000      0.8619301
    15.7000000      0.8139257
    15.9000000      0.7500584
    16.1000000      0.6410030
    16.3000000      0.5538365
    16.5000000      0.4520549
    16.7000000      0.3768211
    16.9000000      0.2803162
    17.1000000      0.2245211
    17.3000000      0.1658874
    17.5000000      0.0841136
    17.7000000      0.0163388
    17.9000000     -0.0282156
    18.1000000     -0.0550787
    18.3000000     -0.0685225
    18.5000000     -0.0949357
    18.7000000     -0.1275893
    18.9000000     -0.1543901
    19.1000000     -0.1776941
    19.3000000     -0.2003001
    19.5000000     -0.2183729
    19.7000000     -0.1858563
    19.9000000     -0.1448586
    20.1000000     -0.1192051
    20.3000000     -0.1429804
    20.5000000     -0.1481626
    20.7000000     -0.1632032
    20.9000000     -0.1227083
    21.1000000     -0.0851497
    21.3000000     -0.0086295
    21.5000000      0.0383821
    21.7000000      0.1034181
    21.9000000      0.1424900
    22.1000000      0.2048798
    22.3000000      0.2370584
    22.5000000      0.2716655
    22.7000000      0.2619483
    22.9000000      0.2454983
    23.1000000      0.2265078
    23.3000000      0.2327088
    23.5000000      0.2284813
    23.7000000      0.2152905
    23.9000000      0.1858228
    24.1000000      0.1532895
    24.3000000      0.1555971
    24.5000000      0.1459451
    24.7000000      0.0853104
    24.9000000      0.1322621
 &EndTable
 &EndPotential
 &Potential
 Name=NEG-MG
Type=NB
Min=     0.0000000
Max=    25.0000000
NPoints=125
 AtomTypes=NEG,MG
 &Table
     0.1000000  33757.8398438
     0.3000000  33505.9179688
     0.5000000  33253.9921875
     0.7000000  33002.0703125
     0.9000000  32750.1445312
     1.1000000  32498.2207031
     1.3000000  32246.2968750
     1.5000000  31994.3730469
     1.7000000  31742.4472656
     1.9000000  31490.5234375
     2.1000000  31238.5996094
     2.3000000  30986.6757812
     2.5000000  30734.7519531
     2.7000000  30482.8281250
     2.9000000  30230.9023438
     3.1000000  29978.9785156
     3.3000000  29727.0546875
     3.5000000  29475.1308594
     3.7000000  29223.2070312
     3.9000000  28971.2812500
     4.1000000     22.6560382
     4.3000000      3.3827515
     4.5000000     -0.2971218
     4.7000000     -2.2332316
     4.9000000     -2.9748246
     5.1000000     -3.3651293
     5.3000000     -4.2545504
     5.5000000     -5.0608465
     5.7000000     -5.4617295
     5.9000000     -5.7041353
     6.1000000     -6.1120205
     6.3000000     -6.4501805
     6.5000000     -6.9230318
     6.7000000     -7.1704709
     6.9000000     -6.6176550
     7.1000000     -5.4051680
     7.3000000     -4.4041540
     7.5000000     -4.4655967
     7.7000000     -4.2804333
     7.9000000     -5.1874216
     8.1000000     -6.0794960
     8.3000000     -5.6658495
     8.5000000     -3.9093180
     8.7000000     -0.4426583
     8.9000000     -0.8183108
     9.1000000     -0.4400674
     9.3000000     -0.0327116
     9.5000000      0.1716059
     9.7000000      0.2031559
     9.9000000      0.2009164
    10.1000000      0.1914819
    10.3000000      0.1979359
    10.5000000      0.1879986
    10.7000000      0.1958407
    10.9000000      0.2394430
    11.1000000      0.2682252
    11.3000000      0.3032837
    11.5000000      0.3280785
    11.7000000      0.3406961
    11.9000000      0.3468436
    12.1000000      0.3383690
    12.3000000      0.3076919
    12.5000000      0.2700337
    12.7000000      0.2525471
    12.9000000      0.2024008
    13.1000000      0.1319899
    13.3000000      0.0926996
    13.5000000      0.1219007
    13.7000000      0.1640838
    13.9000000      0.1936441
    14.1000000      0.1664050
    14.3000000      0.1582639
    14.5000000      0.1249457
    14.7000000      0.1020183
    14.9000000      0.0736643
    15.1000000      0.0881330
    15.3000000      0.0933791
    15.5000000      0.1316892
    15.7000000      0.1336921
    15.9000000      0.1603882
    16.1000000      0.1392234
    16.3000000      0.1211133
    16.5000000      0.0885003
    16.7000000      0.0843455
    16.9000000      0.0776407
    17.1000000      0.1071498
    17.3000000      0.1179450
    17.5000000      0.0993785
    17.7000000      0.0804780
    17.9000000      0.0867185
    18.1000000      0.0993666
    18.3000000      0.1107769
    18.5000000      0.1151683
    18.7000000      0.1126647
    18.9000000      0.1368605
    19.1000000      0.1226305
    19.3000000      0.1042122
    19.5000000      0.0802593
    19.7000000      0.0967722
    19.9000000      0.0859707
    20.1000000      0.0811037
    20.3000000      0.0591997
    20.5000000      0.0585714
    20.7000000      0.0543752
    20.9000000      0.0492217
    21.1000000      0.0423345
    21.3000000      0.0305199
    21.5000000      0.0213621
    21.7000000      0.0178341
    21.9000000      0.0333795
    22.1000000      0.0176119
    22.3000000      0.0070987
    22.5000000      0.0023873
    22.7000000      0.0136544
    22.9000000      0.0065617
    23.1000000      0.0119968
    23.3000000      0.0059607
    23.5000000      0.0031344
    23.7000000     -0.0059545
    23.9000000     -0.0089794
    24.1000000     -0.0046117
    24.3000000     -0.0071145
    24.5000000     -0.0079041
    24.7000000      0.0093664
    24.9000000     -0.0109169
 &EndTable
 &EndPotential
 &Potential
 Name=NEG-NA
Type=NB
Min=     0.0000000
Max=    25.0000000
NPoints=125
 AtomTypes=NEG,NA
 &Table
     0.1000000  33757.8398438
     0.3000000  33505.9179688
     0.5000000  33253.9921875
     0.7000000  33002.0703125
     0.9000000  32750.1445312
     1.1000000  32498.2207031
     1.3000000  32246.2968750
     1.5000000  31994.3730469
     1.7000000  31742.4472656
     1.9000000  31490.5234375
     2.1000000  31238.5996094
     2.3000000  30986.6757812
     2.5000000  30734.7519531
     2.7000000  30482.8281250
     2.9000000     20.3553700
     3.1000000     14.0553414
     3.3000000     10.0330651
     3.5000000      5.5798049
     3.7000000      2.7980646
     3.9000000      1.1730149
     4.1000000      0.1063187
     4.3000000     -0.7898438
     4.5000000     -1.7315227
     4.7000000     -3.1158347
     4.9000000     -3.8324029
     5.1000000     -3.4271063
     5.3000000     -1.9018719
     5.5000000     -0.3302223
     5.7000000     -0.4320727
     5.9000000     -0.1417651
     6.1000000     -0.9188883
     6.3000000     -1.9007914
     6.5000000     -1.8926574
     6.7000000     -0.9545032
     6.9000000      0.2514066
     7.1000000      0.1386274
     7.3000000      0.2842595
     7.5000000      0.3689834
     7.7000000      0.4567889
     7.9000000      0.4162398
     8.1000000      0.4194323
     8.3000000      0.3244637
     8.5000000      0.2167414
     8.7000000      0.1575005
     8.9000000      0.1674008
     9.1000000      0.1383127
     9.3000000      0.1670734
     9.5000000      0.1727813
     9.7000000      0.2435605
     9.9000000      0.2631019
    10.1000000      0.2927806
    10.3000000      0.2668466
    10.5000000      0.2545294
    10.7000000      0.2650625
    10.9000000      0.2390046
    11.1000000      0.2139026
    11.3000000      0.1922090
    11.5000000      0.2366125
    11.7000000      0.2430710
    11.9000000      0.2136994
    12.1000000      0.1748375
    12.3000000      0.1575584
    12.5000000      0.1494178
    12.7000000      0.1407836
    12.9000000      0.1245597
    13.1000000      0.1159529
    13.3000000      0.1075806
    13.5000000      0.1348946
    13.7000000      0.1312429
    13.9000000      0.1218082
    14.1000000      0.1100585
    14.3000000      0.1231581
    14.5000000      0.1110460
    14.7000000      0.1015141
    14.9000000      0.1026447
    15.1000000      0.1055436
    15.3000000      0.0941624
    15.5000000      0.0902177
    15.7000000      0.0772763
    15.9000000      0.0652307
    16.1000000      0.0748907
    16.3000000      0.0770853
    16.5000000      0.0648250
    16.7000000      0.0546024
    16.9000000      0.0503596
    17.1000000      0.0654811
    17.3000000      0.0612957
    17.5000000      0.0661030
    17.7000000      0.0608958
    17.9000000      0.0681549
    18.1000000      0.0583980
    18.3000000      0.0567542
    18.5000000      0.0467656
    18.7000000      0.0453175
    18.9000000      0.0528228
    19.1000000      0.0526078
    19.3000000      0.0417560
    19.5000000      0.0420086
    19.7000000      0.0402424
    19.9000000      0.0308463
    20.1000000      0.0318488
    20.3000000      0.0351767
    20.5000000      0.0317100
    20.7000000      0.0247905
    20.9000000      0.0211671
    21.1000000      0.0300043
    21.3000000      0.0263137
    21.5000000      0.0211947
    21.7000000      0.0112676
    21.9000000      0.0116927
    22.1000000      0.0088428
    22.3000000      0.0081481
    22.5000000      0.0121152
    22.7000000      0.0029390
    22.9000000      0.0002831
    23.1000000     -0.0025658
    23.3000000      0.0024140
    23.5000000      0.0023821
    23.7000000     -0.0064129
    23.9000000     -0.0153809
    24.1000000     -0.0155802
    24.3000000     -0.0085449
    24.5000000     -0.0091856
    24.7000000     -0.0123942
    24.9000000     -0.0092111
 &EndTable
 &EndPotential
 &Potential
 Name=NEG-K
Type=NB
Min=     0.0000000
Max=    25.0000000
NPoints=125
 AtomTypes=NEG,K
 &Table
     0.1000000  33757.8398438
     0.3000000  33505.9179688
     0.5000000  33253.9921875
     0.7000000  33002.0703125
     0.9000000  32750.1445312
     1.1000000  32498.2207031
     1.3000000  32246.2968750
     1.5000000  31994.3730469
     1.7000000  31742.4472656
     1.9000000  31490.5234375
     2.1000000  31238.5996094
     2.3000000  30986.6757812
     2.5000000  30734.7519531
     2.7000000  30482.8281250
     2.9000000  30230.9023438
     3.1000000  29978.9785156
     3.3000000     13.6287863
     3.5000000      8.5676360
     3.7000000      5.6816948
     3.9000000      2.9259705
     4.1000000      1.3209986
     4.3000000      0.3649616
     4.5000000     -0.0999238
     4.7000000     -0.4304783
     4.9000000     -0.4572048
     5.1000000     -0.3686078
     5.3000000     -0.4145677
     5.5000000     -0.4093892
     5.7000000     -0.1691822
     5.9000000      0.1651073
     6.1000000      0.2022800
     6.3000000      0.1473537
     6.5000000     -0.1439705
     6.7000000     -0.4717683
     6.9000000     -0.5295193
     7.1000000     -0.3396973
     7.3000000     -0.0689231
     7.5000000      0.0654636
     7.7000000      0.1054885
     7.9000000      0.0914954
     8.1000000      0.1554042
     8.3000000      0.2652122
     8.5000000      0.2763612
     8.7000000      0.2275225
     8.9000000      0.1508481
     9.1000000      0.1049761
     9.3000000      0.1207232
     9.5000000      0.1594476
     9.7000000      0.1619569
     9.9000000      0.1668934
    10.1000000      0.1682075
    10.3000000      0.1695250
    10.5000000      0.1628947
    10.7000000      0.1747897
    10.9000000      0.1554416
    11.1000000      0.1647633
    11.3000000      0.1507189
    11.5000000      0.1440636
    11.7000000      0.1321157
    11.9000000      0.1329804
    12.1000000      0.1163161
    12.3000000      0.0962870
    12.5000000      0.1014750
    12.7000000      0.1055340
    12.9000000      0.1009563
    13.1000000      0.0868659
    13.3000000      0.0724769
    13.5000000      0.1135709
    13.7000000      0.1069008
    13.9000000      0.1092043
    14.1000000      0.1113494
    14.3000000      0.1043258
    14.5000000      0.0913992
    14.7000000      0.0737933
    14.9000000      0.0729613
    15.1000000      0.0763187
    15.3000000      0.0887731
    15.5000000      0.0865268
    15.7000000      0.0713390
    15.9000000      0.0546905
    16.1000000      0.0553205
    16.3000000      0.0510210
    16.5000000      0.0636200
    16.7000000      0.0569650
    16.9000000      0.0479280
    17.1000000      0.0376920
    17.3000000      0.0429031
    17.5000000      0.0535893
    17.7000000      0.0397417
    17.9000000      0.0426834
    18.1000000      0.0460245
    18.3000000      0.0508366
    18.5000000      0.0441866
    18.7000000      0.0372999
    18.9000000      0.0440052
    19.1000000      0.0295380
    19.3000000      0.0278117
    19.5000000      0.0287552
    19.7000000      0.0401060
    19.9000000      0.0263647
    20.1000000      0.0221429
    20.3000000      0.0267064
    20.5000000      0.0280143
    20.7000000      0.0207680
    20.9000000      0.0176038
    21.1000000      0.0238587
    21.3000000      0.0235318
    21.5000000      0.0103542
    21.7000000      0.0119911
    21.9000000      0.0085803
    22.1000000      0.0103032
    22.3000000      0.0101441
    22.5000000      0.0108283
    22.7000000      0.0015905
    22.9000000     -0.0070296
    23.1000000      0.0058829
    23.3000000      0.0184014
    23.5000000      0.0151638
    23.7000000      0.0080504
    23.9000000      0.0110327
    24.1000000      0.0057899
    24.3000000     -0.0072864
    24.5000000     -0.0048588
    24.7000000      0.0078318
    24.9000000     -0.0087543
 &EndTable
 &EndPotential
 &Potential
 Name=NEG-CL
Type=NB
Min=     0.0000000
Max=    25.0000000
NPoints=125
 AtomTypes=NEG,CL
 &Table
     0.1000000  33757.8398438
     0.3000000  33505.9179688
     0.5000000  33253.9921875
     0.7000000  33002.0703125
     0.9000000  32750.1445312
     1.1000000  32498.2207031
     1.3000000  32246.2968750
     1.5000000  31994.3730469
     1.7000000  31742.4472656
     1.9000000  31490.5234375
     2.1000000  31238.5996094
     2.3000000  30986.6757812
     2.5000000  30734.7519531
     2.7000000  30482.8281250
     2.9000000  30230.9023438
     3.1000000  29978.9785156
     3.3000000  29727.0546875
     3.5000000     11.2562924
     3.7000000      3.8729960
     3.9000000      1.3842944
     4.1000000      0.4932862
     4.3000000      0.7508168
     4.5000000      1.7231285
     4.7000000      2.5085876
     4.9000000      2.5697896
     5.1000000      2.3005302
     5.3000000      1.9348129
     5.5000000      1.5917206
     5.7000000      1.3054243
     5.9000000      1.0789390
     6.1000000      0.7652241
     6.3000000      0.3878358
     6.5000000      0.0520048
     6.7000000     -0.1241470
     6.9000000     -0.1978712
     7.1000000     -0.2070330
     7.3000000     -0.1991261
     7.5000000     -0.1826623
     7.7000000     -0.1820185
     7.9000000     -0.2027757
     8.1000000     -0.2402260
     8.3000000     -0.2891078
     8.5000000     -0.3392406
     8.7000000     -0.3756292
     8.9000000     -0.4021166
     9.1000000     -0.4028541
     9.3000000     -0.3678858
     9.5000000     -0.3264462
     9.7000000     -0.2999170
     9.9000000     -0.2631428
    10.1000000     -0.2299547
    10.3000000     -0.2151918
    10.5000000     -0.2033882
    10.7000000     -0.1856303
    10.9000000     -0.1785014
    11.1000000     -0.1860656
    11.3000000     -0.1806050
    11.5000000     -0.1769274
    11.7000000     -0.1756052
    11.9000000     -0.1824812
    12.1000000     -0.1682371
    12.3000000     -0.1459833
    12.5000000     -0.1166354
    12.7000000     -0.1056574
    12.9000000     -0.0970607
    13.1000000     -0.0873278
    13.3000000     -0.0760803
    13.5000000     -0.0752914
    13.7000000     -0.0789432
    13.9000000     -0.0759057
    14.1000000     -0.0645542
    14.3000000     -0.0650717
    14.5000000     -0.0674067
    14.7000000     -0.0642114
    14.9000000     -0.0562077
    15.1000000     -0.0543745
    15.3000000     -0.0484223
    15.5000000     -0.0504409
    15.7000000     -0.0539129
    15.9000000     -0.0522243
    16.1000000     -0.0474865
    16.3000000     -0.0483699
    16.5000000     -0.0513085
    16.7000000     -0.0503156
    16.9000000     -0.0500604
    17.1000000     -0.0465356
    17.3000000     -0.0440854
    17.5000000     -0.0426586
    17.7000000     -0.0460565
    17.9000000     -0.0469628
    18.1000000     -0.0457984
    18.3000000     -0.0427056
    18.5000000     -0.0402224
    18.7000000     -0.0426385
    18.9000000     -0.0456704
    19.1000000     -0.0423866
    19.3000000     -0.0345844
    19.5000000     -0.0392520
    19.7000000     -0.0378592
    19.9000000     -0.0380234
    20.1000000     -0.0316779
    20.3000000     -0.0341249
    20.5000000     -0.0284805
    20.7000000     -0.0308175
    20.9000000     -0.0239522
    21.1000000     -0.0223915
    21.3000000     -0.0218815
    21.5000000     -0.0273398
    21.7000000     -0.0214552
    21.9000000     -0.0215093
    22.1000000     -0.0132384
    22.3000000     -0.0151939
    22.5000000     -0.0107894
    22.7000000     -0.0098027
    22.9000000     -0.0077619
    23.1000000     -0.0093063
    23.3000000     -0.0083299
    23.5000000     -0.0079301
    23.7000000     -0.0094577
    23.9000000     -0.0065126
    24.1000000     -0.0028209
    24.3000000     -0.0032786
    24.5000000     -0.0030497
    24.7000000     -0.0019075
    24.9000000      0.0005483
 &EndTable
 &EndPotential
 &Potential
 Name=MG-MG
Type=NB
Min=     0.0000000
Max=    25.0000000
NPoints=125
 AtomTypes=MG,MG
 &Table
     0.1000000  33757.8398438
     0.3000000  33505.9179688
     0.5000000  33253.9921875
     0.7000000  33002.0703125
     0.9000000  32750.1445312
     1.1000000  32498.2207031
     1.3000000  32246.2968750
     1.5000000  31994.3730469
     1.7000000  31742.4472656
     1.9000000  31490.5234375
     2.1000000  31238.5996094
     2.3000000  30986.6757812
     2.5000000  30734.7519531
     2.7000000  30482.8281250
     2.9000000  30230.9023438
     3.1000000  29978.9785156
     3.3000000  29727.0546875
     3.5000000  29475.1308594
     3.7000000  29223.2070312
     3.9000000  28971.2812500
     4.1000000  28719.3574219
     4.3000000  28467.4335938
     4.5000000  28215.5097656
     4.7000000      6.7903611
     4.9000000      2.6047047
     5.1000000      0.7545278
     5.3000000     -0.4416521
     5.5000000     -0.5650930
     5.7000000      0.4220367
     5.9000000      2.8134345
     6.1000000      4.7635833
     6.3000000      4.1378093
     6.5000000      3.0583745
     6.7000000      2.0292975
     6.9000000      1.0888704
     7.1000000      0.3223009
     7.3000000     -0.2959741
     7.5000000     -0.6845180
     7.7000000     -0.8713239
     7.9000000     -0.8396122
     8.1000000     -0.5582119
     8.3000000     -0.2651166
     8.5000000     -0.2329700
     8.7000000     -0.3412952
     8.9000000     -0.4698412
     9.1000000     -0.6394707
     9.3000000     -0.7532770
     9.5000000     -0.8088833
     9.7000000     -0.7750394
     9.9000000     -0.7888324
    10.1000000     -0.7049687
    10.3000000     -0.6021503
    10.5000000     -0.4650880
    10.7000000     -0.4200527
    10.9000000     -0.4225937
    11.1000000     -0.4858754
    11.3000000     -0.5199966
    11.5000000     -0.5619731
    11.7000000     -0.5437158
    11.9000000     -0.5545340
    12.1000000     -0.5271818
    12.3000000     -0.5197108
    12.5000000     -0.4887695
    12.7000000     -0.4558626
    12.9000000     -0.4440388
    13.1000000     -0.4150070
    13.3000000     -0.4332660
    13.5000000     -0.4279673
    13.7000000     -0.4493475
    13.9000000     -0.4167389
    14.1000000     -0.3981415
    14.3000000     -0.3805699
    14.5000000     -0.3765251
    14.7000000     -0.3686526
    14.9000000     -0.3574586
    15.1000000     -0.3532884
    15.3000000     -0.3395077
    15.5000000     -0.3296606
    15.7000000     -0.3126584
    15.9000000     -0.3092426
    16.1000000     -0.3007498
    16.3000000     -0.2976294
    16.5000000     -0.2908373
    16.7000000     -0.2925757
    16.9000000     -0.2934573
    17.1000000     -0.2932619
    17.3000000     -0.2749658
    17.5000000     -0.2673901
    17.7000000     -0.2599242
    17.9000000     -0.2563222
    18.1000000     -0.2385745
    18.3000000     -0.2502973
    18.5000000     -0.2516999
    18.7000000     -0.2416749
    18.9000000     -0.2244445
    19.1000000     -0.2115848
    19.3000000     -0.2064790
    19.5000000     -0.1968540
    19.7000000     -0.2117329
    19.9000000     -0.1964878
    20.1000000     -0.1854481
    20.3000000     -0.1728410
    20.5000000     -0.1741693
    20.7000000     -0.1761845
    20.9000000     -0.1739758
    21.1000000     -0.1686905
    21.3000000     -0.1457016
    21.5000000     -0.1443212
    21.7000000     -0.1396732
    21.9000000     -0.1484825
    22.1000000     -0.1380327
    22.3000000     -0.1300889
    22.5000000     -0.1293887
    22.7000000     -0.1363836
    22.9000000     -0.1255086
    23.1000000     -0.1196684
    23.3000000     -0.1162259
    23.5000000     -0.1154172
    23.7000000     -0.1046511
    23.9000000     -0.1097116
    24.1000000     -0.1077845
    24.3000000     -0.1028390
    24.5000000     -0.0890002
    24.7000000     -0.0806227
    24.9000000     -0.0918458
 &EndTable
 &EndPotential
 &Potential
 Name=MG-NA
Type=NB
Min=     0.0000000
Max=    25.0000000
NPoints=125
 AtomTypes=MG,NA
 &Table
     0.1000000  33757.8398438
     0.3000000  33505.9179688
     0.5000000  33253.9921875
     0.7000000  33002.0703125
     0.9000000  32750.1445312
     1.1000000  32498.2207031
     1.3000000  32246.2968750
     1.5000000  31994.3730469
     1.7000000  31742.4472656
     1.9000000  31490.5234375
     2.1000000  31238.5996094
     2.3000000  30986.6757812
     2.5000000  30734.7519531
     2.7000000      4.6678411
     2.9000000      1.2612178
     3.1000000     -0.5355665
     3.3000000     -0.1052331
     3.5000000      1.4535384
     3.7000000      6.0361269
     3.9000000      9.7359982
     4.1000000     10.0725897
     4.3000000     10.0637661
     4.5000000      9.1307902
     4.7000000      7.3265228
     4.9000000      4.7231317
     5.1000000      2.6991833
     5.3000000      1.2388973
     5.5000000      0.3061201
     5.7000000     -0.2638088
     5.9000000     -0.4510675
     6.1000000     -0.3312300
     6.3000000      0.0069178
     6.5000000      0.3719956
     6.7000000      0.3924355
     6.9000000      0.1935907
     7.1000000     -0.1699926
     7.3000000     -0.4691712
     7.5000000     -0.7338720
     7.7000000     -0.8622422
     7.9000000     -0.9144909
     8.1000000     -0.8264983
     8.3000000     -0.6100397
     8.5000000     -0.3987060
     8.7000000     -0.2486382
     8.9000000     -0.2116461
     9.1000000     -0.2151859
     9.3000000     -0.2900141
     9.5000000     -0.3442377
     9.7000000     -0.3969592
     9.9000000     -0.4248006
    10.1000000     -0.4198310
    10.3000000     -0.3949724
    10.5000000     -0.3739292
    10.7000000     -0.3443183
    10.9000000     -0.2931325
    11.1000000     -0.2878979
    11.3000000     -0.2896809
    11.5000000     -0.2818861
    11.7000000     -0.2798594
    11.9000000     -0.2907681
    12.1000000     -0.2969293
    12.3000000     -0.2945539
    12.5000000     -0.2931627
    12.7000000     -0.2553383
    12.9000000     -0.2378010
    13.1000000     -0.2229823
    13.3000000     -0.2316621
    13.5000000     -0.2290663
    13.7000000     -0.2237518
    13.9000000     -0.2218994
    14.1000000     -0.2287831
    14.3000000     -0.2243232
    14.5000000     -0.2091644
    14.7000000     -0.2114165
    14.9000000     -0.2033196
    15.1000000     -0.1865971
    15.3000000     -0.1685251
    15.5000000     -0.1818887
    15.7000000     -0.1647264
    15.9000000     -0.1671088
    16.1000000     -0.1539142
    16.3000000     -0.1649286
    16.5000000     -0.1473744
    16.7000000     -0.1475027
    16.9000000     -0.1421368
    17.1000000     -0.1483609
    17.3000000     -0.1358385
    17.5000000     -0.1307661
    17.7000000     -0.1229940
    17.9000000     -0.1208477
    18.1000000     -0.1179341
    18.3000000     -0.1118283
    18.5000000     -0.1058844
    18.7000000     -0.1107964
    18.9000000     -0.1079260
    19.1000000     -0.0981671
    19.3000000     -0.0928057
    19.5000000     -0.0929829
    19.7000000     -0.0916619
    19.9000000     -0.0850957
    20.1000000     -0.0846626
    20.3000000     -0.0816309
    20.5000000     -0.0883419
    20.7000000     -0.0784435
    20.9000000     -0.0767915
    21.1000000     -0.0747028
    21.3000000     -0.0657820
    21.5000000     -0.0600023
    21.7000000     -0.0607703
    21.9000000     -0.0672848
    22.1000000     -0.0547772
    22.3000000     -0.0514911
    22.5000000     -0.0550049
    22.7000000     -0.0501077
    22.9000000     -0.0499542
    23.1000000     -0.0501165
    23.3000000     -0.0549636
    23.5000000     -0.0523371
    23.7000000     -0.0479294
    23.9000000     -0.0394804
    24.1000000     -0.0419489
    24.3000000     -0.0474081
    24.5000000     -0.0457701
    24.7000000     -0.0415760
    24.9000000     -0.0301097
 &EndTable
 &EndPotential
 &Potential
 Name=MG-K
Type=NB
Min=     0.0000000
Max=    25.0000000
NPoints=125
 AtomTypes=MG,K
 &Table
     0.1000000  33757.8398438
     0.3000000  33505.9179688
     0.5000000  33253.9921875
     0.7000000  33002.0703125
     0.9000000  32750.1445312
     1.1000000  32498.2207031
     1.3000000  32246.2968750
     1.5000000  31994.3730469
     1.7000000  31742.4472656
     1.9000000  31490.5234375
     2.1000000  31238.5996094
     2.3000000  30986.6757812
     2.5000000  30734.7519531
     2.7000000  30482.8281250
     2.9000000  30230.9023438
     3.1000000     15.6637374
     3.3000000      1.6833047
     3.5000000     -0.4275525
     3.7000000     -1.0747070
     3.9000000     -0.2402450
     4.1000000      1.3148197
     4.3000000      3.0449778
     4.5000000      3.7502991
     4.7000000      3.5723355
     4.9000000      2.9745147
     5.1000000      2.3238058
     5.3000000      1.3589128
     5.5000000      0.4078515
     5.7000000     -0.3256170
     5.9000000     -0.7150319
     6.1000000     -0.8454090
     6.3000000     -0.7776472
     6.5000000     -0.5264694
     6.7000000     -0.2210910
     6.9000000      0.0255022
     7.1000000     -0.0187372
     7.3000000     -0.1912212
     7.5000000     -0.4051257
     7.7000000     -0.5720143
     7.9000000     -0.7156593
     8.1000000     -0.7958487
     8.3000000     -0.7454343
     8.5000000     -0.6403184
     8.7000000     -0.4907610
     8.9000000     -0.3863939
     9.1000000     -0.3052617
     9.3000000     -0.2677949
     9.5000000     -0.2813225
     9.7000000     -0.3172765
     9.9000000     -0.3779814
    10.1000000     -0.4160159
    10.3000000     -0.4350792
    10.5000000     -0.4087753
    10.7000000     -0.3702080
    10.9000000     -0.3361031
    11.1000000     -0.3110888
    11.3000000     -0.2889220
    11.5000000     -0.2723312
    11.7000000     -0.2638996
    11.9000000     -0.2682053
    12.1000000     -0.2908158
    12.3000000     -0.2856953
    12.5000000     -0.2916458
    12.7000000     -0.2685893
    12.9000000     -0.2568331
    13.1000000     -0.2368546
    13.3000000     -0.2431350
    13.5000000     -0.2261752
    13.7000000     -0.2123978
    13.9000000     -0.2206026
    14.1000000     -0.2104554
    14.3000000     -0.2044857
    14.5000000     -0.2013286
    14.7000000     -0.2021659
    14.9000000     -0.1925294
    15.1000000     -0.1933857
    15.3000000     -0.1844846
    15.5000000     -0.1690139
    15.7000000     -0.1565445
    15.9000000     -0.1642808
    16.1000000     -0.1592276
    16.3000000     -0.1604288
    16.5000000     -0.1503236
    16.7000000     -0.1528670
    16.9000000     -0.1461309
    17.1000000     -0.1416417
    17.3000000     -0.1356138
    17.5000000     -0.1252529
    17.7000000     -0.1190213
    17.9000000     -0.1176504
    18.1000000     -0.1265888
    18.3000000     -0.1247070
    18.5000000     -0.1238712
    18.7000000     -0.1189491
    18.9000000     -0.1170175
    19.1000000     -0.1069411
    19.3000000     -0.1062345
    19.5000000     -0.0976618
    19.7000000     -0.0944989
    19.9000000     -0.0899268
    20.1000000     -0.0970721
    20.3000000     -0.1002506
    20.5000000     -0.0931673
    20.7000000     -0.0827194
    20.9000000     -0.0728031
    21.1000000     -0.0786285
    21.3000000     -0.0757263
    21.5000000     -0.0744214
    21.7000000     -0.0682696
    21.9000000     -0.0705715
    22.1000000     -0.0689877
    22.3000000     -0.0722045
    22.5000000     -0.0650630
    22.7000000     -0.0649883
    22.9000000     -0.0603398
    23.1000000     -0.0545756
    23.3000000     -0.0492152
    23.5000000     -0.0490600
    23.7000000     -0.0514564
    23.9000000     -0.0544925
    24.1000000     -0.0485268
    24.3000000     -0.0382583
    24.5000000     -0.0339735
    24.7000000     -0.0446254
    24.9000000     -0.0405151
 &EndTable
 &EndPotential
 &Potential
 Name=MG-CL
Type=NB
Min=     0.0000000
Max=    25.0000000
NPoints=125
 AtomTypes=MG,CL
 &Table
     0.1000000  33757.8398438
     0.3000000  33505.9179688
     0.5000000  33253.9921875
     0.7000000  33002.0703125
     0.9000000  32750.1445312
     1.1000000  32498.2207031
     1.3000000  32246.2968750
     1.5000000  31994.3730469
     1.7000000  31742.4472656
     1.9000000  31490.5234375
     2.1000000  31238.5996094
     2.3000000  30986.6757812
     2.5000000  30734.7519531
     2.7000000  30482.8281250
     2.9000000  30230.9023438
     3.1000000  29978.9785156
     3.3000000  29727.0546875
     3.5000000  29475.1308594
     3.7000000  29223.2070312
     3.9000000      8.6815190
     4.1000000      7.2937983
     4.3000000      2.4580751
     4.5000000     -0.0064679
     4.7000000     -0.6677267
     4.9000000      0.3402801
     5.1000000      4.6266887
     5.3000000      9.1176453
     5.5000000      4.9949740
     5.7000000      3.3338482
     5.9000000      1.9433984
     6.1000000      0.9691212
     6.3000000      0.3610745
     6.5000000      0.0724268
     6.7000000     -0.0783423
     6.9000000     -0.1523764
     7.1000000     -0.0097342
     7.3000000      0.4935689
     7.5000000      1.1619179
     7.7000000      1.4960492
     7.9000000      1.3538971
     8.1000000      1.0327618
     8.3000000      0.7379988
     8.5000000      0.5195533
     8.7000000      0.3823895
     8.9000000      0.3149828
     9.1000000      0.2992151
     9.3000000      0.3394228
     9.5000000      0.4060780
     9.7000000      0.4850325
     9.9000000      0.5368921
    10.1000000      0.5535720
    10.3000000      0.5244646
    10.5000000      0.4695192
    10.7000000      0.4070083
    10.9000000      0.3637164
    11.1000000      0.3336375
    11.3000000      0.3187483
    11.5000000      0.3155764
    11.7000000      0.3244241
    11.9000000      0.3278235
    12.1000000      0.3319690
    12.3000000      0.3280019
    12.5000000      0.3162467
    12.7000000      0.2995944
    12.9000000      0.2855853
    13.1000000      0.2701315
    13.3000000      0.2592458
    13.5000000      0.2507901
    13.7000000      0.2418277
    13.9000000      0.2366427
    14.1000000      0.2308829
    14.3000000      0.2273363
    14.5000000      0.2214947
    14.7000000      0.2150356
    14.9000000      0.2072573
    15.1000000      0.1994181
    15.3000000      0.1979716
    15.5000000      0.1899812
    15.7000000      0.1842920
    15.9000000      0.1733457
    16.1000000      0.1678973
    16.3000000      0.1613583
    16.5000000      0.1570710
    16.7000000      0.1538171
    16.9000000      0.1501242
    17.1000000      0.1427163
    17.3000000      0.1371810
    17.5000000      0.1340097
    17.7000000      0.1310395
    17.9000000      0.1200757
    18.1000000      0.1188371
    18.3000000      0.1152697
    18.5000000      0.1152319
    18.7000000      0.1099845
    18.9000000      0.1064700
    19.1000000      0.0998827
    19.3000000      0.1000879
    19.5000000      0.0956323
    19.7000000      0.0904665
    19.9000000      0.0852442
    20.1000000      0.0812470
    20.3000000      0.0778973
    20.5000000      0.0748704
    20.7000000      0.0751765
    20.9000000      0.0729913
    21.1000000      0.0717372
    21.3000000      0.0643197
    21.5000000      0.0606075
    21.7000000      0.0613422
    21.9000000      0.0585281
    22.1000000      0.0546839
    22.3000000      0.0511766
    22.5000000      0.0504062
    22.7000000      0.0454739
    22.9000000      0.0459659
    23.1000000      0.0475348
    23.3000000      0.0491281
    23.5000000      0.0444793
    23.7000000      0.0420420
    23.9000000      0.0391454
    24.1000000      0.0384539
    24.3000000      0.0380105
    24.5000000      0.0349184
    24.7000000      0.0320187
    24.9000000      0.0324532
 &EndTable
 &EndPotential
 &Potential
 Name=NA-NA
Type=NB
Min=     0.0000000
Max=    25.0000000
NPoints=125
 AtomTypes=NA,NA
 &Table
     0.1000000  33757.8398438
     0.3000000  33505.9179688
     0.5000000  33253.9921875
     0.7000000  33002.0703125
     0.9000000  32750.1445312
     1.1000000  32498.2207031
     1.3000000  32246.2968750
     1.5000000  31994.3730469
     1.7000000  31742.4472656
     1.9000000  31490.5234375
     2.1000000  31238.5996094
     2.3000000  30986.6757812
     2.5000000  30734.7519531
     2.7000000     12.4264628
     2.9000000     13.9845624
     3.1000000      4.1370514
     3.3000000      1.7209832
     3.5000000      0.3427514
     3.7000000      0.4707097
     3.9000000      1.1186314
     4.1000000      1.8330318
     4.3000000      2.0103281
     4.5000000      2.4566852
     4.7000000      2.7446362
     4.9000000      2.3719874
     5.1000000      1.3567316
     5.3000000      0.3025445
     5.5000000     -0.5247821
     5.7000000     -1.0497170
     5.9000000     -1.2738135
     6.1000000     -1.2732174
     6.3000000     -1.0697526
     6.5000000     -0.6806490
     6.7000000     -0.2684529
     6.9000000     -0.0018035
     7.1000000      0.0812851
     7.3000000      0.0607763
     7.5000000     -0.0914606
     7.7000000     -0.2073445
     7.9000000     -0.2857858
     8.1000000     -0.3542021
     8.3000000     -0.4062340
     8.5000000     -0.4069660
     8.7000000     -0.3500737
     8.9000000     -0.2709814
     9.1000000     -0.2053070
     9.3000000     -0.1977423
     9.5000000     -0.2048268
     9.7000000     -0.2152642
     9.9000000     -0.2378180
    10.1000000     -0.2463068
    10.3000000     -0.2368194
    10.5000000     -0.2121852
    10.7000000     -0.1839393
    10.9000000     -0.1695416
    11.1000000     -0.1557978
    11.3000000     -0.1405730
    11.5000000     -0.1421770
    11.7000000     -0.1500269
    11.9000000     -0.1629042
    12.1000000     -0.1554632
    12.3000000     -0.1606322
    12.5000000     -0.1454433
    12.7000000     -0.1383527
    12.9000000     -0.1296694
    13.1000000     -0.1212452
    13.3000000     -0.1162479
    13.5000000     -0.1162809
    13.7000000     -0.1027342
    13.9000000     -0.0882489
    14.1000000     -0.0910776
    14.3000000     -0.1110694
    14.5000000     -0.1200817
    14.7000000     -0.1010790
    14.9000000     -0.0954103
    15.1000000     -0.1027238
    15.3000000     -0.1032483
    15.5000000     -0.0979537
    15.7000000     -0.0911096
    15.9000000     -0.1008524
    16.1000000     -0.0849969
    16.3000000     -0.0868012
    16.5000000     -0.0664601
    16.7000000     -0.0713735
    16.9000000     -0.0666850
    17.1000000     -0.0715881
    17.3000000     -0.0654428
    17.5000000     -0.0648171
    17.7000000     -0.0616272
    17.9000000     -0.0471254
    18.1000000     -0.0549457
    18.3000000     -0.0587044
    18.5000000     -0.0595398
    18.7000000     -0.0376368
    18.9000000     -0.0413843
    19.1000000     -0.0473467
    19.3000000     -0.0505805
    19.5000000     -0.0317226
    19.7000000     -0.0257675
    19.9000000     -0.0374519
    20.1000000     -0.0436196
    20.3000000     -0.0376633
    20.5000000     -0.0356274
    20.7000000     -0.0412070
    20.9000000     -0.0454833
    21.1000000     -0.0390691
    21.3000000     -0.0353867
    21.5000000     -0.0284911
    21.7000000     -0.0335883
    21.9000000     -0.0322031
    22.1000000     -0.0305437
    22.3000000     -0.0357044
    22.5000000     -0.0357851
    22.7000000     -0.0230106
    22.9000000     -0.0181131
    23.1000000     -0.0243525
    23.3000000     -0.0265416
    23.5000000     -0.0152074
    23.7000000     -0.0162614
    23.9000000     -0.0228099
    24.1000000     -0.0286826
    24.3000000     -0.0216279
    24.5000000     -0.0197040
    24.7000000     -0.0153940
    24.9000000     -0.0255614
 &EndTable
 &EndPotential
 &Potential
 Name=NA-K
Type=NB
Min=     0.0000000
Max=    25.0000000
NPoints=125
 AtomTypes=NA,K
 &Table
     0.1000000  33757.8398438
     0.3000000  33505.9179688
     0.5000000  33253.9921875
     0.7000000  33002.0703125
     0.9000000  32750.1445312
     1.1000000  32498.2207031
     1.3000000  32246.2968750
     1.5000000  31994.3730469
     1.7000000  31742.4472656
     1.9000000  31490.5234375
     2.1000000  31238.5996094
     2.3000000  30986.6757812
     2.5000000  30734.7519531
     2.7000000  30482.8281250
     2.9000000  30230.9023438
     3.1000000  29978.9785156
     3.3000000      3.3063304
     3.5000000      0.0882008
     3.7000000     -1.7631091
     3.9000000     -2.3288602
     4.1000000     -2.0474447
     4.3000000     -1.2879249
     4.5000000     -0.4421705
     4.7000000      0.1336488
     4.9000000      0.6312095
     5.1000000      0.8587415
     5.3000000      0.7593371
     5.5000000      0.3399200
     5.7000000     -0.1457268
     5.9000000     -0.5590601
     6.1000000     -0.8279759
     6.3000000     -0.9413150
     6.5000000     -0.8986090
     6.7000000     -0.6922844
     6.9000000     -0.4305712
     7.1000000     -0.2006601
     7.3000000     -0.0609973
     7.5000000     -0.0216588
     7.7000000     -0.0872581
     7.9000000     -0.1541727
     8.1000000     -0.2523268
     8.3000000     -0.3042264
     8.5000000     -0.3281533
     8.7000000     -0.3178556
     8.9000000     -0.2900011
     9.1000000     -0.2488083
     9.3000000     -0.2061547
     9.5000000     -0.1794528
     9.7000000     -0.1600789
     9.9000000     -0.1515813
    10.1000000     -0.1558229
    10.3000000     -0.1830926
    10.5000000     -0.1982195
    10.7000000     -0.2008631
    10.9000000     -0.1763397
    11.1000000     -0.1800013
    11.3000000     -0.1640239
    11.5000000     -0.1493027
    11.7000000     -0.1384192
    11.9000000     -0.1408980
    12.1000000     -0.1321562
    12.3000000     -0.1330191
    12.5000000     -0.1328238
    12.7000000     -0.1477087
    12.9000000     -0.1420472
    13.1000000     -0.1464941
    13.3000000     -0.1272663
    13.5000000     -0.1206336
    13.7000000     -0.1141996
    13.9000000     -0.1172015
    14.1000000     -0.0996033
    14.3000000     -0.0854102
    14.5000000     -0.0890474
    14.7000000     -0.0966846
    14.9000000     -0.1009275
    15.1000000     -0.0966089
    15.3000000     -0.0938627
    15.5000000     -0.0955503
    15.7000000     -0.0951089
    15.9000000     -0.0904365
    16.1000000     -0.0766561
    16.3000000     -0.0815109
    16.5000000     -0.0902712
    16.7000000     -0.0919304
    16.9000000     -0.0803187
    17.1000000     -0.0730767
    17.3000000     -0.0686339
    17.5000000     -0.0657639
    17.7000000     -0.0615909
    17.9000000     -0.0707362
    18.1000000     -0.0669556
    18.3000000     -0.0661700
    18.5000000     -0.0538890
    18.7000000     -0.0553139
    18.9000000     -0.0560476
    19.1000000     -0.0605710
    19.3000000     -0.0568103
    19.5000000     -0.0516961
    19.7000000     -0.0523779
    19.9000000     -0.0527502
    20.1000000     -0.0472371
    20.3000000     -0.0392254
    20.5000000     -0.0441934
    20.7000000     -0.0441994
    20.9000000     -0.0381583
    21.1000000     -0.0303056
    21.3000000     -0.0329735
    21.5000000     -0.0371344
    21.7000000     -0.0332745
    21.9000000     -0.0348578
    22.1000000     -0.0275359
    22.3000000     -0.0259748
    22.5000000     -0.0311615
    22.7000000     -0.0299009
    22.9000000     -0.0250658
    23.1000000     -0.0177726
    23.3000000     -0.0275375
    23.5000000     -0.0275701
    23.7000000     -0.0200390
    23.9000000     -0.0218244
    24.1000000     -0.0218065
    24.3000000     -0.0227003
    24.5000000     -0.0133863
    24.7000000     -0.0165142
    24.9000000     -0.0172950
 &EndTable
 &EndPotential
 &Potential
 Name=NA-CL
Type=NB
Min=     0.0000000
Max=    25.0000000
NPoints=125
 AtomTypes=NA,CL
 &Table
     0.1000000  33757.8398438
     0.3000000  33505.9179688
     0.5000000  33253.9921875
     0.7000000  33002.0703125
     0.9000000  32750.1445312
     1.1000000  32498.2207031
     1.3000000  32246.2968750
     1.5000000  31994.3730469
     1.7000000  31742.4472656
     1.9000000  31490.5234375
     2.1000000  31238.5996094
     2.3000000      3.8236355
     2.5000000      0.5366980
     2.7000000     -0.1827371
     2.9000000      0.1351160
     3.1000000     41.0429505
     3.3000000     32.9572707
     3.5000000     10.5810557
     3.7000000     10.3890235
     3.9000000      6.8108126
     4.1000000      3.6836101
     4.3000000      1.5064312
     4.5000000      0.3008870
     4.7000000     -0.3507178
     4.9000000     -0.7456251
     5.1000000     -0.8823489
     5.3000000     -0.4997399
     5.5000000      0.4109041
     5.7000000      1.3566322
     5.9000000      1.6308980
     6.1000000      1.3720165
     6.3000000      0.9875039
     6.5000000      0.6356536
     6.7000000      0.3579767
     6.9000000      0.1698576
     7.1000000      0.0653151
     7.3000000      0.0404784
     7.5000000      0.0859761
     7.7000000      0.2001987
     7.9000000      0.3352899
     8.1000000      0.4194348
     8.3000000      0.4297018
     8.5000000      0.3901082
     8.7000000      0.3308015
     8.9000000      0.2737804
     9.1000000      0.2313793
     9.3000000      0.2035882
     9.5000000      0.1873004
     9.7000000      0.1901201
     9.9000000      0.2053240
    10.1000000      0.2153062
    10.3000000      0.2196828
    10.5000000      0.2191885
    10.7000000      0.2149413
    10.9000000      0.2013900
    11.1000000      0.1818924
    11.3000000      0.1686321
    11.5000000      0.1611469
    11.7000000      0.1597447
    11.9000000      0.1531210
    12.1000000      0.1501400
    12.3000000      0.1486086
    12.5000000      0.1481599
    12.7000000      0.1437024
    12.9000000      0.1432952
    13.1000000      0.1407605
    13.3000000      0.1367733
    13.5000000      0.1311361
    13.7000000      0.1272109
    13.9000000      0.1217316
    14.1000000      0.1157096
    14.3000000      0.1131854
    14.5000000      0.1097538
    14.7000000      0.1077160
    14.9000000      0.0998091
    15.1000000      0.0948382
    15.3000000      0.0907232
    15.5000000      0.0903844
    15.7000000      0.0911931
    15.9000000      0.0876792
    16.1000000      0.0876482
    16.3000000      0.0795373
    16.5000000      0.0813598
    16.7000000      0.0756100
    16.9000000      0.0741869
    17.1000000      0.0722959
    17.3000000      0.0704193
    17.5000000      0.0658136
    17.7000000      0.0606238
    17.9000000      0.0616473
    18.1000000      0.0599088
    18.3000000      0.0579658
    18.5000000      0.0558846
    18.7000000      0.0552994
    18.9000000      0.0509283
    19.1000000      0.0515587
    19.3000000      0.0491852
    19.5000000      0.0456296
    19.7000000      0.0413724
    19.9000000      0.0409753
    20.1000000      0.0412540
    20.3000000      0.0412495
    20.5000000      0.0377215
    20.7000000      0.0350651
    20.9000000      0.0345901
    21.1000000      0.0363824
    21.3000000      0.0344816
    21.5000000      0.0293013
    21.7000000      0.0256383
    21.9000000      0.0229444
    22.1000000      0.0254555
    22.3000000      0.0256697
    22.5000000      0.0283396
    22.7000000      0.0271083
    22.9000000      0.0246459
    23.1000000      0.0220703
    23.3000000      0.0219498
    23.5000000      0.0219586
    23.7000000      0.0229199
    23.9000000      0.0176811
    24.1000000      0.0162225
    24.3000000      0.0140885
    24.5000000      0.0137185
    24.7000000      0.0128516
    24.9000000      0.0178093
 &EndTable
 &EndPotential
 &Potential
 Name=K-K
Type=NB
Min=     0.0000000
Max=    25.0000000
NPoints=125
 AtomTypes=K,K
 &Table
     0.1000000  33757.8398438
     0.3000000  33505.9179688
     0.5000000  33253.9921875
     0.7000000  33002.0703125
     0.9000000  32750.1445312
     1.1000000  32498.2207031
     1.3000000  32246.2968750
     1.5000000  31994.3730469
     1.7000000  31742.4472656
     1.9000000  31490.5234375
     2.1000000  31238.5996094
     2.3000000  30986.6757812
     2.5000000  30734.7519531
     2.7000000  30482.8281250
     2.9000000  30230.9023438
     3.1000000     12.0225638
     3.3000000     24.9829451
     3.5000000      4.6131129
     3.7000000      0.7678557
     3.9000000     -1.5251440
     4.1000000     -2.5577070
     4.3000000     -2.7430612
     4.5000000     -2.3425814
     4.7000000     -1.6390877
     4.9000000     -0.9477857
     5.1000000     -0.3737907
     5.3000000      0.0247542
     5.5000000      0.3259502
     5.7000000      0.3292438
     5.9000000      0.0768988
     6.1000000     -0.2684395
     6.3000000     -0.5232303
     6.5000000     -0.7076779
     6.7000000     -0.7447493
     6.9000000     -0.6768180
     7.1000000     -0.5105551
     7.3000000     -0.3645913
     7.5000000     -0.2161499
     7.7000000     -0.1063899
     7.9000000     -0.0358122
     8.1000000     -0.0884118
     8.3000000     -0.1524991
     8.5000000     -0.2133271
     8.7000000     -0.2728160
     8.9000000     -0.3251677
     9.1000000     -0.2907956
     9.3000000     -0.2446016
     9.5000000     -0.2021352
     9.7000000     -0.2042516
     9.9000000     -0.1423941
    10.1000000     -0.1309667
    10.3000000     -0.1194715
    10.5000000     -0.1378659
    10.7000000     -0.1695631
    10.9000000     -0.1984468
    11.1000000     -0.1899331
    11.3000000     -0.1641293
    11.5000000     -0.1546768
    11.7000000     -0.1449146
    11.9000000     -0.1373450
    12.1000000     -0.1177279
    12.3000000     -0.1124625
    12.5000000     -0.0967520
    12.7000000     -0.1044265
    12.9000000     -0.0947121
    13.1000000     -0.1057429
    13.3000000     -0.1035546
    13.5000000     -0.1057089
    13.7000000     -0.1008814
    13.9000000     -0.0858950
    14.1000000     -0.0744341
    14.3000000     -0.0746423
    14.5000000     -0.0750107
    14.7000000     -0.0752164
    14.9000000     -0.0762652
    15.1000000     -0.0878400
    15.3000000     -0.0813953
    15.5000000     -0.0732020
    15.7000000     -0.0668562
    15.9000000     -0.0730646
    16.1000000     -0.0621682
    16.3000000     -0.0609691
    16.5000000     -0.0443251
    16.7000000     -0.0484515
    16.9000000     -0.0361239
    17.1000000     -0.0530707
    17.3000000     -0.0409040
    17.5000000     -0.0487852
    17.7000000     -0.0390250
    17.9000000     -0.0453224
    18.1000000     -0.0416657
    18.3000000     -0.0322498
    18.5000000     -0.0174088
    18.7000000     -0.0204825
    18.9000000     -0.0434056
    19.1000000     -0.0337529
    19.3000000     -0.0269064
    19.5000000     -0.0180819
    19.7000000     -0.0281005
    19.9000000     -0.0216175
    20.1000000     -0.0322476
    20.3000000     -0.0311541
    20.5000000     -0.0186719
    20.7000000     -0.0154780
    20.9000000     -0.0209315
    21.1000000     -0.0255800
    21.3000000     -0.0240630
    21.5000000     -0.0219787
    21.7000000     -0.0207750
    21.9000000     -0.0177615
    22.1000000     -0.0144345
    22.3000000     -0.0113885
    22.5000000     -0.0139507
    22.7000000     -0.0160397
    22.9000000     -0.0022960
    23.1000000     -0.0011374
    23.3000000     -0.0044639
    23.5000000     -0.0028756
    23.7000000      0.0045726
    23.9000000     -0.0001205
    24.1000000      0.0027528
    24.3000000      0.0022239
    24.5000000     -0.0028882
    24.7000000     -0.0039293
    24.9000000     -0.0020465
 &EndTable
 &EndPotential
 &Potential
 Name=K-CL
Type=NB
Min=     0.0000000
Max=    25.0000000
NPoints=125
 AtomTypes=K,CL
 &Table
     0.1000000  33757.8398438
     0.3000000  33505.9179688
     0.5000000  33253.9921875
     0.7000000  33002.0703125
     0.9000000  32750.1445312
     1.1000000  32498.2207031
     1.3000000  32246.2968750
     1.5000000  31994.3730469
     1.7000000  31742.4472656
     1.9000000  31490.5234375
     2.1000000  31238.5996094
     2.3000000  30986.6757812
     2.5000000  30734.7519531
     2.7000000      1.7671407
     2.9000000     -0.9701987
     3.1000000     -1.9299875
     3.3000000     -0.7102899
     3.5000000      4.2871446
     3.7000000      5.7971060
     3.9000000      5.4877073
     4.1000000      4.6896786
     4.3000000      3.3431938
     4.5000000      1.9295652
     4.7000000      0.7664178
     4.9000000      0.0470429
     5.1000000     -0.3256224
     5.3000000     -0.4851970
     5.5000000     -0.4893142
     5.7000000     -0.2010271
     5.9000000      0.3555556
     6.1000000      0.9329009
     6.3000000      1.1451119
     6.5000000      1.0286213
     6.7000000      0.7719976
     6.9000000      0.5276497
     7.1000000      0.3241966
     7.3000000      0.1920300
     7.5000000      0.1244457
     7.7000000      0.1197591
     7.9000000      0.1625801
     8.1000000      0.2343203
     8.3000000      0.3021923
     8.5000000      0.3543701
     8.7000000      0.3622217
     8.9000000      0.3371732
     9.1000000      0.2959745
     9.3000000      0.2497198
     9.5000000      0.2211266
     9.7000000      0.1987612
     9.9000000      0.1895385
    10.1000000      0.1855930
    10.3000000      0.1889468
    10.5000000      0.1932721
    10.7000000      0.1938115
    10.9000000      0.1959490
    11.1000000      0.1909893
    11.3000000      0.1862139
    11.5000000      0.1742162
    11.7000000      0.1643430
    11.9000000      0.1584084
    12.1000000      0.1525715
    12.3000000      0.1515837
    12.5000000      0.1446957
    12.7000000      0.1399197
    12.9000000      0.1370693
    13.1000000      0.1359388
    13.3000000      0.1303550
    13.5000000      0.1272731
    13.7000000      0.1216913
    13.9000000      0.1205943
    14.1000000      0.1180939
    14.3000000      0.1163991
    14.5000000      0.1099143
    14.7000000      0.1065208
    14.9000000      0.1032027
    15.1000000      0.1004001
    15.3000000      0.0918311
    15.5000000      0.0911883
    15.7000000      0.0890185
    15.9000000      0.0899782
    16.1000000      0.0850104
    16.3000000      0.0829122
    16.5000000      0.0827110
    16.7000000      0.0788016
    16.9000000      0.0777240
    17.1000000      0.0702951
    17.3000000      0.0697086
    17.5000000      0.0664551
    17.7000000      0.0677512
    17.9000000      0.0642402
    18.1000000      0.0645993
    18.3000000      0.0591522
    18.5000000      0.0610046
    18.7000000      0.0561731
    18.9000000      0.0556527
    19.1000000      0.0502876
    19.3000000      0.0505670
    19.5000000      0.0496966
    19.7000000      0.0494936
    19.9000000      0.0473057
    20.1000000      0.0464732
    20.3000000      0.0431189
    20.5000000      0.0411923
    20.7000000      0.0386741
    20.9000000      0.0402025
    21.1000000      0.0378825
    21.3000000      0.0372754
    21.5000000      0.0344028
    21.7000000      0.0335613
    21.9000000      0.0332669
    22.1000000      0.0332259
    22.3000000      0.0289133
    22.5000000      0.0292758
    22.7000000      0.0303952
    22.9000000      0.0334203
    23.1000000      0.0261081
    23.3000000      0.0240065
    23.5000000      0.0245801
    23.7000000      0.0260437
    23.9000000      0.0263828
    24.1000000      0.0239034
    24.3000000      0.0214696
    24.5000000      0.0203676
    24.7000000      0.0235438
    24.9000000      0.0196355
 &EndTable
 &EndPotential
 &Potential
 Name=CL-CL
Type=NB
Min=     0.0000000
Max=    25.0000000
NPoints=125
 AtomTypes=CL,CL
 &Table
     0.1000000  33757.8398438
     0.3000000  33505.9179688
     0.5000000  33253.9921875
     0.7000000  33002.0703125
     0.9000000  32750.1445312
     1.1000000  32498.2207031
     1.3000000  32246.2968750
     1.5000000  31994.3730469
     1.7000000  31742.4472656
     1.9000000  31490.5234375
     2.1000000  31238.5996094
     2.3000000  30986.6757812
     2.5000000  30734.7519531
     2.7000000  30482.8281250
     2.9000000  30230.9023438
     3.1000000  29978.9785156
     3.3000000  29727.0546875
     3.5000000  29475.1308594
     3.7000000  29223.2070312
     3.9000000     16.6167495
     4.1000000      4.5783918
     4.3000000      0.7660005
     4.5000000     -1.4812712
     4.7000000     -2.5582219
     4.9000000     -2.7414741
     5.1000000     -2.2610326
     5.3000000     -1.4095251
     5.5000000     -0.5206415
     5.7000000      0.2274862
     5.9000000      0.7567121
     6.1000000      0.9439366
     6.3000000      0.7699677
     6.5000000      0.3781165
     6.7000000     -0.0675110
     6.9000000     -0.4447350
     7.1000000     -0.7049894
     7.3000000     -0.8187160
     7.5000000     -0.7797774
     7.7000000     -0.6138834
     7.9000000     -0.3847936
     8.1000000     -0.1707288
     8.3000000     -0.0395753
     8.5000000     -0.0059780
     8.7000000     -0.0549282
     8.9000000     -0.1388411
     9.1000000     -0.2310682
     9.3000000     -0.3001100
     9.5000000     -0.3396690
     9.7000000     -0.3455445
     9.9000000     -0.3171753
    10.1000000     -0.2691187
    10.3000000     -0.2180421
    10.5000000     -0.1781129
    10.7000000     -0.1525242
    10.9000000     -0.1450055
    11.1000000     -0.1492896
    11.3000000     -0.1651116
    11.5000000     -0.1802463
    11.7000000     -0.1906780
    11.9000000     -0.1884131
    12.1000000     -0.1869403
    12.3000000     -0.1773423
    12.5000000     -0.1609557
    12.7000000     -0.1414706
    12.9000000     -0.1318802
    13.1000000     -0.1286142
    13.3000000     -0.1234956
    13.5000000     -0.1215926
    13.7000000     -0.1217542
    13.9000000     -0.1246623
    14.1000000     -0.1269148
    14.3000000     -0.1210059
    14.5000000     -0.1140419
    14.7000000     -0.1066785
    14.9000000     -0.1023615
    15.1000000     -0.0991827
    15.3000000     -0.0956039
    15.5000000     -0.0928017
    15.7000000     -0.0900942
    15.9000000     -0.0903087
    16.1000000     -0.0858881
    16.3000000     -0.0859996
    16.5000000     -0.0823825
    16.7000000     -0.0812021
    16.9000000     -0.0748909
    17.1000000     -0.0746112
    17.3000000     -0.0734978
    17.5000000     -0.0715440
    17.7000000     -0.0681352
    17.9000000     -0.0640556
    18.1000000     -0.0627382
    18.3000000     -0.0596452
    18.5000000     -0.0595127
    18.7000000     -0.0560002
    18.9000000     -0.0561648
    19.1000000     -0.0537366
    19.3000000     -0.0525286
    19.5000000     -0.0489939
    19.7000000     -0.0488470
    19.9000000     -0.0472187
    20.1000000     -0.0472669
    20.3000000     -0.0444105
    20.5000000     -0.0422712
    20.7000000     -0.0405034
    20.9000000     -0.0389918
    21.1000000     -0.0390763
    21.3000000     -0.0380890
    21.5000000     -0.0371246
    21.7000000     -0.0338525
    21.9000000     -0.0322048
    22.1000000     -0.0297494
    22.3000000     -0.0295011
    22.5000000     -0.0273125
    22.7000000     -0.0276084
    22.9000000     -0.0267406
    23.1000000     -0.0265981
    23.3000000     -0.0233794
    23.5000000     -0.0220251
    23.7000000     -0.0214765
    23.9000000     -0.0210580
    24.1000000     -0.0192544
    24.3000000     -0.0185139
    24.5000000     -0.0187981
    24.7000000     -0.0175961
    24.9000000     -0.0164848
 &EndTable
 &EndPotential
 &Potential
 Name=frgm_1.CG:1
 Type=B
 MolType=frgm_1.CG
BondNumber=1
Min=     3.6200000
Max=     3.9000000
NPoints=14
NPairs=7
Pairs=   1-   2,    2-   3,    3-   4,    4-   5,    5-   6,    6-   7,    7-   8
 
 &Table
     3.6300000    23.7350274
     3.6500000    17.0830862
     3.6700000    12.0011685
     3.6900000     7.9841286
     3.7100000     4.8022145
     3.7300000     2.4322168
     3.7500000     0.8480996
     3.7700000     0.0378372
     3.7900000     0.0000000
     3.8100000     0.7607295
     3.8300000     2.4001931
     3.8500000     5.0691482
     3.8700000     9.0029659
     3.8900000    17.0622323
 &EndTable
 &EndPotential
 &Potential
 Name=frgm_1.CG:2
 Type=A
 MolType=frgm_1.CG
BondNumber=2
 SameAsBond=frgm_3.CG:4
Min=    75.0000000
Max=   161.0000000
NPoints=86
NTriplets=6
Triplets=   1-   2-   3,    2-   3-   4,    3-   4-   5,    4-   5-   6,    5-   6-   7,    6-   7-   8
 
 &Table
    75.5000000    25.8433087
    76.5000000    23.0216943
    77.5000000    20.5316841
    78.5000000    18.5086935
    79.5000000    16.4060670
    80.5000000    14.3318094
    81.5000000    12.3165623
    82.5000000    10.4471927
    83.5000000     8.6038579
    84.5000000     6.8189828
    85.5000000     5.1518993
    86.5000000     3.6602886
    87.5000000     2.3906869
    88.5000000     1.3864368
    89.5000000     0.6596296
    90.5000000     0.2060149
    91.5000000     0.0000000
    92.5000000     0.0094337
    93.5000000     0.1862286
    94.5000000     0.4824253
    95.5000000     0.8597135
    96.5000000     1.2834965
    97.5000000     1.7392681
    98.5000000     2.2172483
    99.5000000     2.7261637
   100.5000000     3.2519685
   101.5000000     3.8020982
   102.5000000     4.3636569
   103.5000000     4.9276473
   104.5000000     5.4615824
   105.5000000     5.9411488
   106.5000000     6.3344259
   107.5000000     6.6146072
   108.5000000     6.7616520
   109.5000000     6.7816509
   110.5000000     6.6973535
   111.5000000     6.5346764
   112.5000000     6.3138228
   113.5000000     6.0570426
   114.5000000     5.7873012
   115.5000000     5.5317842
   116.5000000     5.2935248
   117.5000000     5.0858587
   118.5000000     4.9089211
   119.5000000     4.7733961
   120.5000000     4.6719672
   121.5000000     4.6109539
   122.5000000     4.5733463
   123.5000000     4.5751119
   124.5000000     4.5990247
   125.5000000     4.6373453
   126.5000000     4.6804942
   127.5000000     4.7295064
   128.5000000     4.7711729
   129.5000000     4.7952004
   130.5000000     4.8103612
   131.5000000     4.8073056
   132.5000000     4.7938523
   133.5000000     4.7723810
   134.5000000     4.7521456
   135.5000000     4.7486875
   136.5000000     4.7672284
   137.5000000     4.8154832
   138.5000000     4.8914360
   139.5000000     5.0225380
   140.5000000     5.2085201
   141.5000000     5.4491795
   142.5000000     5.7400237
   143.5000000     6.0958425
   144.5000000     6.5176596
   145.5000000     7.0051584
   146.5000000     7.5600247
   147.5000000     8.1766282
   148.5000000     8.8747233
   149.5000000     9.6589960
   150.5000000    10.5305664
   151.5000000    11.4707225
   152.5000000    12.4856603
   153.5000000    13.5578440
   154.5000000    14.7472437
   155.5000000    16.0789945
   156.5000000    17.5529330
   157.5000000    18.8398477
   158.5000000    20.4685761
   159.5000000    22.4740877
   160.5000000    25.2697429
 &EndTable
 &EndPotential
 &Potential
 Name=frgm_2.CG:1
 Type=B
 MolType=frgm_2.CG
BondNumber=1
 SameAsBond=frgm_1.CG:1
Min=     3.6200000
Max=     3.9000000
NPoints=14
NPairs=7
Pairs=   1-   2,    2-   3,    3-   4,    4-   5,    5-   6,    6-   7,    7-   8
 
 &Table
     3.6300000    23.7350274
     3.6500000    17.0830862
     3.6700000    12.0011685
     3.6900000     7.9841286
     3.7100000     4.8022145
     3.7300000     2.4322168
     3.7500000     0.8480996
     3.7700000     0.0378372
     3.7900000     0.0000000
     3.8100000     0.7607295
     3.8300000     2.4001931
     3.8500000     5.0691482
     3.8700000     9.0029659
     3.8900000    17.0622323
 &EndTable
 &EndPotential
 &Potential
 Name=frgm_2.CG:2
 Type=A
 MolType=frgm_2.CG
BondNumber=2
 SameAsBond=frgm_3.CG:2
Min=    75.0000000
Max=   150.0000000
NPoints=75
NTriplets=2
Triplets=   4-   5-   6,    6-   7-   8 
 &Table
    75.5000000    27.0633821
    76.5000000    22.4065938
    77.5000000    21.1018698
    78.5000000    19.0016637
    79.5000000    17.0001523
    80.5000000    15.0959796
    81.5000000    13.2594217
    82.5000000    11.7407240
    83.5000000    10.2234230
    84.5000000     8.9128616
    85.5000000     7.6633951
    86.5000000     6.5999169
    87.5000000     5.6858384
    88.5000000     5.0265493
    89.5000000     4.5828079
    90.5000000     4.3806630
    91.5000000     4.3153133
    92.5000000     4.3915554
    93.5000000     4.5224169
    94.5000000     4.7456472
    95.5000000     4.9449601
    96.5000000     5.1304419
    97.5000000     5.3051552
    98.5000000     5.4682598
    99.5000000     5.6363271
   100.5000000     5.7575848
   101.5000000     5.8897852
   102.5000000     5.8834560
   103.5000000     5.7758021
   104.5000000     5.5212915
   105.5000000     5.1212907
   106.5000000     4.5944278
   107.5000000     4.0174136
   108.5000000     3.4463713
   109.5000000     2.8694151
   110.5000000     2.3308514
   111.5000000     1.8300430
   112.5000000     1.3746109
   113.5000000     0.9768684
   114.5000000     0.6402200
   115.5000000     0.3787335
   116.5000000     0.1824561
   117.5000000     0.0638872
   118.5000000     0.0000000
   119.5000000     0.0125787
   120.5000000     0.0933918
   121.5000000     0.2583709
   122.5000000     0.4708184
   123.5000000     0.7636134
   124.5000000     1.1158698
   125.5000000     1.5350433
   126.5000000     1.9850870
   127.5000000     2.5237443
   128.5000000     3.0964545
   129.5000000     3.7306196
   130.5000000     4.3809857
   131.5000000     5.1236404
   132.5000000     5.8616970
   133.5000000     6.7081783
   134.5000000     7.5076559
   135.5000000     8.3392379
   136.5000000     9.2526816
   137.5000000    10.3175853
   138.5000000    11.2690973
   139.5000000    12.3220340
   140.5000000    13.3904293
   141.5000000    14.5549165
   142.5000000    15.5950433
   143.5000000    17.0042326
   144.5000000    17.8521178
   145.5000000    19.6835483
   146.5000000    20.6549613
   147.5000000    22.6391540
   148.5000000    22.6759686
   149.5000000    25.7383286
 &EndTable
 &EndPotential
 &Potential
 Name=frgm_2.CG:3
 Type=A
 MolType=frgm_2.CG
BondNumber=3
 SameAsBond=frgm_3.CG:4
Min=    75.0000000
Max=   161.0000000
NPoints=86
NTriplets=4
Triplets=   1-   2-   3,    2-   3-   4,    3-   4-   5,    5-   6-   7 
 &Table
    75.5000000    25.8433087
    76.5000000    23.0216943
    77.5000000    20.5316841
    78.5000000    18.5086935
    79.5000000    16.4060670
    80.5000000    14.3318094
    81.5000000    12.3165623
    82.5000000    10.4471927
    83.5000000     8.6038579
    84.5000000     6.8189828
    85.5000000     5.1518993
    86.5000000     3.6602886
    87.5000000     2.3906869
    88.5000000     1.3864368
    89.5000000     0.6596296
    90.5000000     0.2060149
    91.5000000     0.0000000
    92.5000000     0.0094337
    93.5000000     0.1862286
    94.5000000     0.4824253
    95.5000000     0.8597135
    96.5000000     1.2834965
    97.5000000     1.7392681
    98.5000000     2.2172483
    99.5000000     2.7261637
   100.5000000     3.2519685
   101.5000000     3.8020982
   102.5000000     4.3636569
   103.5000000     4.9276473
   104.5000000     5.4615824
   105.5000000     5.9411488
   106.5000000     6.3344259
   107.5000000     6.6146072
   108.5000000     6.7616520
   109.5000000     6.7816509
   110.5000000     6.6973535
   111.5000000     6.5346764
   112.5000000     6.3138228
   113.5000000     6.0570426
   114.5000000     5.7873012
   115.5000000     5.5317842
   116.5000000     5.2935248
   117.5000000     5.0858587
   118.5000000     4.9089211
   119.5000000     4.7733961
   120.5000000     4.6719672
   121.5000000     4.6109539
   122.5000000     4.5733463
   123.5000000     4.5751119
   124.5000000     4.5990247
   125.5000000     4.6373453
   126.5000000     4.6804942
   127.5000000     4.7295064
   128.5000000     4.7711729
   129.5000000     4.7952004
   130.5000000     4.8103612
   131.5000000     4.8073056
   132.5000000     4.7938523
   133.5000000     4.7723810
   134.5000000     4.7521456
   135.5000000     4.7486875
   136.5000000     4.7672284
   137.5000000     4.8154832
   138.5000000     4.8914360
   139.5000000     5.0225380
   140.5000000     5.2085201
   141.5000000     5.4491795
   142.5000000     5.7400237
   143.5000000     6.0958425
   144.5000000     6.5176596
   145.5000000     7.0051584
   146.5000000     7.5600247
   147.5000000     8.1766282
   148.5000000     8.8747233
   149.5000000     9.6589960
   150.5000000    10.5305664
   151.5000000    11.4707225
   152.5000000    12.4856603
   153.5000000    13.5578440
   154.5000000    14.7472437
   155.5000000    16.0789945
   156.5000000    17.5529330
   157.5000000    18.8398477
   158.5000000    20.4685761
   159.5000000    22.4740877
   160.5000000    25.2697429
 &EndTable
 &EndPotential
 &Potential
 Name=frgm_3.CG:1
 Type=B
 MolType=frgm_3.CG
BondNumber=1
 SameAsBond=frgm_1.CG:1
Min=     3.6200000
Max=     3.9000000
NPoints=14
NPairs=7
Pairs=   1-   2,    2-   3,    3-   4,    4-   5,    5-   6,    6-   7,    7-   8
 
 &Table
     3.6300000    23.7350274
     3.6500000    17.0830862
     3.6700000    12.0011685
     3.6900000     7.9841286
     3.7100000     4.8022145
     3.7300000     2.4322168
     3.7500000     0.8480996
     3.7700000     0.0378372
     3.7900000     0.0000000
     3.8100000     0.7607295
     3.8300000     2.4001931
     3.8500000     5.0691482
     3.8700000     9.0029659
     3.8900000    17.0622323
 &EndTable
 &EndPotential
 &Potential
 Name=frgm_3.CG:2
 Type=A
 MolType=frgm_3.CG
BondNumber=2
Min=    75.0000000
Max=   150.0000000
NPoints=75
NTriplets=1
Triplets=   1-   2-   3 
 &Table
    75.5000000    27.0633821
    76.5000000    22.4065938
    77.5000000    21.1018698
    78.5000000    19.0016637
    79.5000000    17.0001523
    80.5000000    15.0959796
    81.5000000    13.2594217
    82.5000000    11.7407240
    83.5000000    10.2234230
    84.5000000     8.9128616
    85.5000000     7.6633951
    86.5000000     6.5999169
    87.5000000     5.6858384
    88.5000000     5.0265493
    89.5000000     4.5828079
    90.5000000     4.3806630
    91.5000000     4.3153133
    92.5000000     4.3915554
    93.5000000     4.5224169
    94.5000000     4.7456472
    95.5000000     4.9449601
    96.5000000     5.1304419
    97.5000000     5.3051552
    98.5000000     5.4682598
    99.5000000     5.6363271
   100.5000000     5.7575848
   101.5000000     5.8897852
   102.5000000     5.8834560
   103.5000000     5.7758021
   104.5000000     5.5212915
   105.5000000     5.1212907
   106.5000000     4.5944278
   107.5000000     4.0174136
   108.5000000     3.4463713
   109.5000000     2.8694151
   110.5000000     2.3308514
   111.5000000     1.8300430
   112.5000000     1.3746109
   113.5000000     0.9768684
   114.5000000     0.6402200
   115.5000000     0.3787335
   116.5000000     0.1824561
   117.5000000     0.0638872
   118.5000000     0.0000000
   119.5000000     0.0125787
   120.5000000     0.0933918
   121.5000000     0.2583709
   122.5000000     0.4708184
   123.5000000     0.7636134
   124.5000000     1.1158698
   125.5000000     1.5350433
   126.5000000     1.9850870
   127.5000000     2.5237443
   128.5000000     3.0964545
   129.5000000     3.7306196
   130.5000000     4.3809857
   131.5000000     5.1236404
   132.5000000     5.8616970
   133.5000000     6.7081783
   134.5000000     7.5076559
   135.5000000     8.3392379
   136.5000000     9.2526816
   137.5000000    10.3175853
   138.5000000    11.2690973
   139.5000000    12.3220340
   140.5000000    13.3904293
   141.5000000    14.5549165
   142.5000000    15.5950433
   143.5000000    17.0042326
   144.5000000    17.8521178
   145.5000000    19.6835483
   146.5000000    20.6549613
   147.5000000    22.6391540
   148.5000000    22.6759686
   149.5000000    25.7383286
 &EndTable
 &EndPotential
 &Potential
 Name=frgm_3.CG:3
 Type=A
 MolType=frgm_3.CG
BondNumber=3
Min=    75.0000000
Max=   163.0000000
NPoints=88
NTriplets=1
Triplets=   4-   5-   6 
 &Table
    75.5000000    25.9041882
    76.5000000    23.9100741
    77.5000000    20.5024749
    78.5000000    18.1412245
    79.5000000    15.4839949
    80.5000000    13.2778211
    81.5000000    11.2022381
    82.5000000     9.2368895
    83.5000000     7.4468743
    84.5000000     5.8192161
    85.5000000     4.3718578
    86.5000000     3.1312390
    87.5000000     2.0917396
    88.5000000     1.2667036
    89.5000000     0.6562740
    90.5000000     0.2564846
    91.5000000     0.0441192
    92.5000000     0.0000000
    93.5000000     0.0976471
    94.5000000     0.3182909
    95.5000000     0.6350893
    96.5000000     1.0365205
    97.5000000     1.5112805
    98.5000000     2.0526968
    99.5000000     2.6483704
   100.5000000     3.2840544
   101.5000000     3.9561813
   102.5000000     4.6598282
   103.5000000     5.3968847
   104.5000000     6.1378351
   105.5000000     6.8508183
   106.5000000     7.5482194
   107.5000000     8.1644104
   108.5000000     8.6880256
   109.5000000     9.0604769
   110.5000000     9.2883584
   111.5000000     9.3468159
   112.5000000     9.2647827
   113.5000000     9.1243491
   114.5000000     8.8811097
   115.5000000     8.5903202
   116.5000000     8.2741541
   117.5000000     7.9463318
   118.5000000     7.5581193
   119.5000000     7.1185134
   120.5000000     6.6661407
   121.5000000     6.2081693
   122.5000000     5.7424869
   123.5000000     5.2765438
   124.5000000     4.8348449
   125.5000000     4.4378942
   126.5000000     4.0810036
   127.5000000     3.7986233
   128.5000000     3.5779101
   129.5000000     3.4172737
   130.5000000     3.3455381
   131.5000000     3.3691404
   132.5000000     3.4656032
   133.5000000     3.6256737
   134.5000000     3.8735087
   135.5000000     4.2077680
   136.5000000     4.6079881
   137.5000000     5.0666693
   138.5000000     5.5494169
   139.5000000     6.0802420
   140.5000000     6.6490164
   141.5000000     7.2092545
   142.5000000     7.7824991
   143.5000000     8.3612572
   144.5000000     8.8973900
   145.5000000     9.4318784
   146.5000000     9.9717990
   147.5000000    10.5069673
   148.5000000    11.0667644
   149.5000000    11.7307178
   150.5000000    12.3605289
   151.5000000    12.9743811
   152.5000000    13.6925996
   153.5000000    14.5622353
   154.5000000    15.3955665
   155.5000000    16.3280488
   156.5000000    17.1935443
   157.5000000    18.5502095
   158.5000000    19.5981157
   159.5000000    21.1402163
   160.5000000    21.6642563
   161.5000000    23.4955224
   162.5000000    24.7842008
 &EndTable
 &EndPotential
 &Potential
 Name=frgm_3.CG:4
 Type=A
 MolType=frgm_3.CG
BondNumber=4
Min=    75.0000000
Max=   161.0000000
NPoints=86
NTriplets=4
Triplets=   2-   3-   4,    3-   4-   5,    5-   6-   7,    6-   7-   8 
 &Table
    75.5000000    25.8433087
    76.5000000    23.0216943
    77.5000000    20.5316841
    78.5000000    18.5086935
    79.5000000    16.4060670
    80.5000000    14.3318094
    81.5000000    12.3165623
    82.5000000    10.4471927
    83.5000000     8.6038579
    84.5000000     6.8189828
    85.5000000     5.1518993
    86.5000000     3.6602886
    87.5000000     2.3906869
    88.5000000     1.3864368
    89.5000000     0.6596296
    90.5000000     0.2060149
    91.5000000     0.0000000
    92.5000000     0.0094337
    93.5000000     0.1862286
    94.5000000     0.4824253
    95.5000000     0.8597135
    96.5000000     1.2834965
    97.5000000     1.7392681
    98.5000000     2.2172483
    99.5000000     2.7261637
   100.5000000     3.2519685
   101.5000000     3.8020982
   102.5000000     4.3636569
   103.5000000     4.9276473
   104.5000000     5.4615824
   105.5000000     5.9411488
   106.5000000     6.3344259
   107.5000000     6.6146072
   108.5000000     6.7616520
   109.5000000     6.7816509
   110.5000000     6.6973535
   111.5000000     6.5346764
   112.5000000     6.3138228
   113.5000000     6.0570426
   114.5000000     5.7873012
   115.5000000     5.5317842
   116.5000000     5.2935248
   117.5000000     5.0858587
   118.5000000     4.9089211
   119.5000000     4.7733961
   120.5000000     4.6719672
   121.5000000     4.6109539
   122.5000000     4.5733463
   123.5000000     4.5751119
   124.5000000     4.5990247
   125.5000000     4.6373453
   126.5000000     4.6804942
   127.5000000     4.7295064
   128.5000000     4.7711729
   129.5000000     4.7952004
   130.5000000     4.8103612
   131.5000000     4.8073056
   132.5000000     4.7938523
   133.5000000     4.7723810
   134.5000000     4.7521456
   135.5000000     4.7486875
   136.5000000     4.7672284
   137.5000000     4.8154832
   138.5000000     4.8914360
   139.5000000     5.0225380
   140.5000000     5.2085201
   141.5000000     5.4491795
   142.5000000     5.7400237
   143.5000000     6.0958425
   144.5000000     6.5176596
   145.5000000     7.0051584
   146.5000000     7.5600247
   147.5000000     8.1766282
   148.5000000     8.8747233
   149.5000000     9.6589960
   150.5000000    10.5305664
   151.5000000    11.4707225
   152.5000000    12.4856603
   153.5000000    13.5578440
   154.5000000    14.7472437
   155.5000000    16.0789945
   156.5000000    17.5529330
   157.5000000    18.8398477
   158.5000000    20.4685761
   159.5000000    22.4740877
   160.5000000    25.2697429
 &EndTable
 &EndPotential
 &Potential
 Name=frgm_4.CG:1
 Type=B
 MolType=frgm_4.CG
BondNumber=1
 SameAsBond=frgm_1.CG:1
Min=     3.6200000
Max=     3.9000000
NPoints=14
NPairs=7
Pairs=   1-   2,    2-   3,    3-   4,    4-   5,    5-   6,    6-   7,    7-   8
 
 &Table
     3.6300000    23.7350274
     3.6500000    17.0830862
     3.6700000    12.0011685
     3.6900000     7.9841286
     3.7100000     4.8022145
     3.7300000     2.4322168
     3.7500000     0.8480996
     3.7700000     0.0378372
     3.7900000     0.0000000
     3.8100000     0.7607295
     3.8300000     2.4001931
     3.8500000     5.0691482
     3.8700000     9.0029659
     3.8900000    17.0622323
 &EndTable
 &EndPotential
 &Potential
 Name=frgm_4.CG:2
 Type=A
 MolType=frgm_4.CG
BondNumber=2
 SameAsBond=frgm_3.CG:4
Min=    75.0000000
Max=   161.0000000
NPoints=86
NTriplets=6
Triplets=   1-   2-   3,    2-   3-   4,    3-   4-   5,    4-   5-   6,    5-   6-   7,    6-   7-   8
 
 &Table
    75.5000000    25.8433087
    76.5000000    23.0216943
    77.5000000    20.5316841
    78.5000000    18.5086935
    79.5000000    16.4060670
    80.5000000    14.3318094
    81.5000000    12.3165623
    82.5000000    10.4471927
    83.5000000     8.6038579
    84.5000000     6.8189828
    85.5000000     5.1518993
    86.5000000     3.6602886
    87.5000000     2.3906869
    88.5000000     1.3864368
    89.5000000     0.6596296
    90.5000000     0.2060149
    91.5000000     0.0000000
    92.5000000     0.0094337
    93.5000000     0.1862286
    94.5000000     0.4824253
    95.5000000     0.8597135
    96.5000000     1.2834965
    97.5000000     1.7392681
    98.5000000     2.2172483
    99.5000000     2.7261637
   100.5000000     3.2519685
   101.5000000     3.8020982
   102.5000000     4.3636569
   103.5000000     4.9276473
   104.5000000     5.4615824
   105.5000000     5.9411488
   106.5000000     6.3344259
   107.5000000     6.6146072
   108.5000000     6.7616520
   109.5000000     6.7816509
   110.5000000     6.6973535
   111.5000000     6.5346764
   112.5000000     6.3138228
   113.5000000     6.0570426
   114.5000000     5.7873012
   115.5000000     5.5317842
   116.5000000     5.2935248
   117.5000000     5.0858587
   118.5000000     4.9089211
   119.5000000     4.7733961
   120.5000000     4.6719672
   121.5000000     4.6109539
   122.5000000     4.5733463
   123.5000000     4.5751119
   124.5000000     4.5990247
   125.5000000     4.6373453
   126.5000000     4.6804942
   127.5000000     4.7295064
   128.5000000     4.7711729
   129.5000000     4.7952004
   130.5000000     4.8103612
   131.5000000     4.8073056
   132.5000000     4.7938523
   133.5000000     4.7723810
   134.5000000     4.7521456
   135.5000000     4.7486875
   136.5000000     4.7672284
   137.5000000     4.8154832
   138.5000000     4.8914360
   139.5000000     5.0225380
   140.5000000     5.2085201
   141.5000000     5.4491795
   142.5000000     5.7400237
   143.5000000     6.0958425
   144.5000000     6.5176596
   145.5000000     7.0051584
   146.5000000     7.5600247
   147.5000000     8.1766282
   148.5000000     8.8747233
   149.5000000     9.6589960
   150.5000000    10.5305664
   151.5000000    11.4707225
   152.5000000    12.4856603
   153.5000000    13.5578440
   154.5000000    14.7472437
   155.5000000    16.0789945
   156.5000000    17.5529330
   157.5000000    18.8398477
   158.5000000    20.4685761
   159.5000000    22.4740877
   160.5000000    25.2697429
 &EndTable
 &EndPotential
 &Potential
 Name=frgm_5.CG:1
 Type=B
 MolType=frgm_5.CG
BondNumber=1
 SameAsBond=frgm_1.CG:1
Min=     3.6200000
Max=     3.9000000
NPoints=14
NPairs=7
Pairs=   1-   2,    2-   3,    3-   4,    4-   5,    5-   6,    6-   7,    7-   8
 
 &Table
     3.6300000    23.7350274
     3.6500000    17.0830862
     3.6700000    12.0011685
     3.6900000     7.9841286
     3.7100000     4.8022145
     3.7300000     2.4322168
     3.7500000     0.8480996
     3.7700000     0.0378372
     3.7900000     0.0000000
     3.8100000     0.7607295
     3.8300000     2.4001931
     3.8500000     5.0691482
     3.8700000     9.0029659
     3.8900000    17.0622323
 &EndTable
 &EndPotential
 &Potential
 Name=frgm_5.CG:2
 Type=A
 MolType=frgm_5.CG
BondNumber=2
 SameAsBond=frgm_3.CG:3
Min=    75.0000000
Max=   163.0000000
NPoints=88
NTriplets=2
Triplets=   2-   3-   4,    3-   4-   5 
 &Table
    75.5000000    25.9041882
    76.5000000    23.9100741
    77.5000000    20.5024749
    78.5000000    18.1412245
    79.5000000    15.4839949
    80.5000000    13.2778211
    81.5000000    11.2022381
    82.5000000     9.2368895
    83.5000000     7.4468743
    84.5000000     5.8192161
    85.5000000     4.3718578
    86.5000000     3.1312390
    87.5000000     2.0917396
    88.5000000     1.2667036
    89.5000000     0.6562740
    90.5000000     0.2564846
    91.5000000     0.0441192
    92.5000000     0.0000000
    93.5000000     0.0976471
    94.5000000     0.3182909
    95.5000000     0.6350893
    96.5000000     1.0365205
    97.5000000     1.5112805
    98.5000000     2.0526968
    99.5000000     2.6483704
   100.5000000     3.2840544
   101.5000000     3.9561813
   102.5000000     4.6598282
   103.5000000     5.3968847
   104.5000000     6.1378351
   105.5000000     6.8508183
   106.5000000     7.5482194
   107.5000000     8.1644104
   108.5000000     8.6880256
   109.5000000     9.0604769
   110.5000000     9.2883584
   111.5000000     9.3468159
   112.5000000     9.2647827
   113.5000000     9.1243491
   114.5000000     8.8811097
   115.5000000     8.5903202
   116.5000000     8.2741541
   117.5000000     7.9463318
   118.5000000     7.5581193
   119.5000000     7.1185134
   120.5000000     6.6661407
   121.5000000     6.2081693
   122.5000000     5.7424869
   123.5000000     5.2765438
   124.5000000     4.8348449
   125.5000000     4.4378942
   126.5000000     4.0810036
   127.5000000     3.7986233
   128.5000000     3.5779101
   129.5000000     3.4172737
   130.5000000     3.3455381
   131.5000000     3.3691404
   132.5000000     3.4656032
   133.5000000     3.6256737
   134.5000000     3.8735087
   135.5000000     4.2077680
   136.5000000     4.6079881
   137.5000000     5.0666693
   138.5000000     5.5494169
   139.5000000     6.0802420
   140.5000000     6.6490164
   141.5000000     7.2092545
   142.5000000     7.7824991
   143.5000000     8.3612572
   144.5000000     8.8973900
   145.5000000     9.4318784
   146.5000000     9.9717990
   147.5000000    10.5069673
   148.5000000    11.0667644
   149.5000000    11.7307178
   150.5000000    12.3605289
   151.5000000    12.9743811
   152.5000000    13.6925996
   153.5000000    14.5622353
   154.5000000    15.3955665
   155.5000000    16.3280488
   156.5000000    17.1935443
   157.5000000    18.5502095
   158.5000000    19.5981157
   159.5000000    21.1402163
   160.5000000    21.6642563
   161.5000000    23.4955224
   162.5000000    24.7842008
 &EndTable
 &EndPotential
 &Potential
 Name=frgm_5.CG:3
 Type=A
 MolType=frgm_5.CG
BondNumber=3
 SameAsBond=frgm_3.CG:4
Min=    75.0000000
Max=   161.0000000
NPoints=86
NTriplets=4
Triplets=   1-   2-   3,    4-   5-   6,    5-   6-   7,    6-   7-   8 
 &Table
    75.5000000    25.8433087
    76.5000000    23.0216943
    77.5000000    20.5316841
    78.5000000    18.5086935
    79.5000000    16.4060670
    80.5000000    14.3318094
    81.5000000    12.3165623
    82.5000000    10.4471927
    83.5000000     8.6038579
    84.5000000     6.8189828
    85.5000000     5.1518993
    86.5000000     3.6602886
    87.5000000     2.3906869
    88.5000000     1.3864368
    89.5000000     0.6596296
    90.5000000     0.2060149
    91.5000000     0.0000000
    92.5000000     0.0094337
    93.5000000     0.1862286
    94.5000000     0.4824253
    95.5000000     0.8597135
    96.5000000     1.2834965
    97.5000000     1.7392681
    98.5000000     2.2172483
    99.5000000     2.7261637
   100.5000000     3.2519685
   101.5000000     3.8020982
   102.5000000     4.3636569
   103.5000000     4.9276473
   104.5000000     5.4615824
   105.5000000     5.9411488
   106.5000000     6.3344259
   107.5000000     6.6146072
   108.5000000     6.7616520
   109.5000000     6.7816509
   110.5000000     6.6973535
   111.5000000     6.5346764
   112.5000000     6.3138228
   113.5000000     6.0570426
   114.5000000     5.7873012
   115.5000000     5.5317842
   116.5000000     5.2935248
   117.5000000     5.0858587
   118.5000000     4.9089211
   119.5000000     4.7733961
   120.5000000     4.6719672
   121.5000000     4.6109539
   122.5000000     4.5733463
   123.5000000     4.5751119
   124.5000000     4.5990247
   125.5000000     4.6373453
   126.5000000     4.6804942
   127.5000000     4.7295064
   128.5000000     4.7711729
   129.5000000     4.7952004
   130.5000000     4.8103612
   131.5000000     4.8073056
   132.5000000     4.7938523
   133.5000000     4.7723810
   134.5000000     4.7521456
   135.5000000     4.7486875
   136.5000000     4.7672284
   137.5000000     4.8154832
   138.5000000     4.8914360
   139.5000000     5.0225380
   140.5000000     5.2085201
   141.5000000     5.4491795
   142.5000000     5.7400237
   143.5000000     6.0958425
   144.5000000     6.5176596
   145.5000000     7.0051584
   146.5000000     7.5600247
   147.5000000     8.1766282
   148.5000000     8.8747233
   149.5000000     9.6589960
   150.5000000    10.5305664
   151.5000000    11.4707225
   152.5000000    12.4856603
   153.5000000    13.5578440
   154.5000000    14.7472437
   155.5000000    16.0789945
   156.5000000    17.5529330
   157.5000000    18.8398477
   158.5000000    20.4685761
   159.5000000    22.4740877
   160.5000000    25.2697429
 &EndTable
 &EndPotential
 &Potential
 Name=frgm_6.CG:1
 Type=B
 MolType=frgm_6.CG
BondNumber=1
 SameAsBond=frgm_1.CG:1
Min=     3.6200000
Max=     3.9000000
NPoints=14
NPairs=7
Pairs=   1-   2,    2-   3,    3-   4,    4-   5,    5-   6,    6-   7,    7-   8
 
 &Table
     3.6300000    23.7350274
     3.6500000    17.0830862
     3.6700000    12.0011685
     3.6900000     7.9841286
     3.7100000     4.8022145
     3.7300000     2.4322168
     3.7500000     0.8480996
     3.7700000     0.0378372
     3.7900000     0.0000000
     3.8100000     0.7607295
     3.8300000     2.4001931
     3.8500000     5.0691482
     3.8700000     9.0029659
     3.8900000    17.0622323
 &EndTable
 &EndPotential
 &Potential
 Name=frgm_6.CG:2
 Type=A
 MolType=frgm_6.CG
BondNumber=2
 SameAsBond=frgm_3.CG:2
Min=    75.0000000
Max=   150.0000000
NPoints=75
NTriplets=1
Triplets=   4-   5-   6 
 &Table
    75.5000000    27.0633821
    76.5000000    22.4065938
    77.5000000    21.1018698
    78.5000000    19.0016637
    79.5000000    17.0001523
    80.5000000    15.0959796
    81.5000000    13.2594217
    82.5000000    11.7407240
    83.5000000    10.2234230
    84.5000000     8.9128616
    85.5000000     7.6633951
    86.5000000     6.5999169
    87.5000000     5.6858384
    88.5000000     5.0265493
    89.5000000     4.5828079
    90.5000000     4.3806630
    91.5000000     4.3153133
    92.5000000     4.3915554
    93.5000000     4.5224169
    94.5000000     4.7456472
    95.5000000     4.9449601
    96.5000000     5.1304419
    97.5000000     5.3051552
    98.5000000     5.4682598
    99.5000000     5.6363271
   100.5000000     5.7575848
   101.5000000     5.8897852
   102.5000000     5.8834560
   103.5000000     5.7758021
   104.5000000     5.5212915
   105.5000000     5.1212907
   106.5000000     4.5944278
   107.5000000     4.0174136
   108.5000000     3.4463713
   109.5000000     2.8694151
   110.5000000     2.3308514
   111.5000000     1.8300430
   112.5000000     1.3746109
   113.5000000     0.9768684
   114.5000000     0.6402200
   115.5000000     0.3787335
   116.5000000     0.1824561
   117.5000000     0.0638872
   118.5000000     0.0000000
   119.5000000     0.0125787
   120.5000000     0.0933918
   121.5000000     0.2583709
   122.5000000     0.4708184
   123.5000000     0.7636134
   124.5000000     1.1158698
   125.5000000     1.5350433
   126.5000000     1.9850870
   127.5000000     2.5237443
   128.5000000     3.0964545
   129.5000000     3.7306196
   130.5000000     4.3809857
   131.5000000     5.1236404
   132.5000000     5.8616970
   133.5000000     6.7081783
   134.5000000     7.5076559
   135.5000000     8.3392379
   136.5000000     9.2526816
   137.5000000    10.3175853
   138.5000000    11.2690973
   139.5000000    12.3220340
   140.5000000    13.3904293
   141.5000000    14.5549165
   142.5000000    15.5950433
   143.5000000    17.0042326
   144.5000000    17.8521178
   145.5000000    19.6835483
   146.5000000    20.6549613
   147.5000000    22.6391540
   148.5000000    22.6759686
   149.5000000    25.7383286
 &EndTable
 &EndPotential
 &Potential
 Name=frgm_6.CG:3
 Type=A
 MolType=frgm_6.CG
BondNumber=3
 SameAsBond=frgm_3.CG:4
Min=    75.0000000
Max=   161.0000000
NPoints=86
NTriplets=5
Triplets=   1-   2-   3,    2-   3-   4,    3-   4-   5,    5-   6-   7,    6-   7-   8
 
 &Table
    75.5000000    25.8433087
    76.5000000    23.0216943
    77.5000000    20.5316841
    78.5000000    18.5086935
    79.5000000    16.4060670
    80.5000000    14.3318094
    81.5000000    12.3165623
    82.5000000    10.4471927
    83.5000000     8.6038579
    84.5000000     6.8189828
    85.5000000     5.1518993
    86.5000000     3.6602886
    87.5000000     2.3906869
    88.5000000     1.3864368
    89.5000000     0.6596296
    90.5000000     0.2060149
    91.5000000     0.0000000
    92.5000000     0.0094337
    93.5000000     0.1862286
    94.5000000     0.4824253
    95.5000000     0.8597135
    96.5000000     1.2834965
    97.5000000     1.7392681
    98.5000000     2.2172483
    99.5000000     2.7261637
   100.5000000     3.2519685
   101.5000000     3.8020982
   102.5000000     4.3636569
   103.5000000     4.9276473
   104.5000000     5.4615824
   105.5000000     5.9411488
   106.5000000     6.3344259
   107.5000000     6.6146072
   108.5000000     6.7616520
   109.5000000     6.7816509
   110.5000000     6.6973535
   111.5000000     6.5346764
   112.5000000     6.3138228
   113.5000000     6.0570426
   114.5000000     5.7873012
   115.5000000     5.5317842
   116.5000000     5.2935248
   117.5000000     5.0858587
   118.5000000     4.9089211
   119.5000000     4.7733961
   120.5000000     4.6719672
   121.5000000     4.6109539
   122.5000000     4.5733463
   123.5000000     4.5751119
   124.5000000     4.5990247
   125.5000000     4.6373453
   126.5000000     4.6804942
   127.5000000     4.7295064
   128.5000000     4.7711729
   129.5000000     4.7952004
   130.5000000     4.8103612
   131.5000000     4.8073056
   132.5000000     4.7938523
   133.5000000     4.7723810
   134.5000000     4.7521456
   135.5000000     4.7486875
   136.5000000     4.7672284
   137.5000000     4.8154832
   138.5000000     4.8914360
   139.5000000     5.0225380
   140.5000000     5.2085201
   141.5000000     5.4491795
   142.5000000     5.7400237
   143.5000000     6.0958425
   144.5000000     6.5176596
   145.5000000     7.0051584
   146.5000000     7.5600247
   147.5000000     8.1766282
   148.5000000     8.8747233
   149.5000000     9.6589960
   150.5000000    10.5305664
   151.5000000    11.4707225
   152.5000000    12.4856603
   153.5000000    13.5578440
   154.5000000    14.7472437
   155.5000000    16.0789945
   156.5000000    17.5529330
   157.5000000    18.8398477
   158.5000000    20.4685761
   159.5000000    22.4740877
   160.5000000    25.2697429
 &EndTable
 &EndPotential
 &Potential
 Name=frgm_7.CG:1
 Type=B
 MolType=frgm_7.CG
BondNumber=1
 SameAsBond=frgm_1.CG:1
Min=     3.6200000
Max=     3.9000000
NPoints=14
NPairs=7
Pairs=   1-   2,    2-   3,    3-   4,    4-   5,    5-   6,    6-   7,    7-   8
 
 &Table
     3.6300000    23.7350274
     3.6500000    17.0830862
     3.6700000    12.0011685
     3.6900000     7.9841286
     3.7100000     4.8022145
     3.7300000     2.4322168
     3.7500000     0.8480996
     3.7700000     0.0378372
     3.7900000     0.0000000
     3.8100000     0.7607295
     3.8300000     2.4001931
     3.8500000     5.0691482
     3.8700000     9.0029659
     3.8900000    17.0622323
 &EndTable
 &EndPotential
 &Potential
 Name=frgm_7.CG:2
 Type=A
 MolType=frgm_7.CG
BondNumber=2
 SameAsBond=frgm_3.CG:4
Min=    75.0000000
Max=   161.0000000
NPoints=86
NTriplets=6
Triplets=   1-   2-   3,    2-   3-   4,    3-   4-   5,    4-   5-   6,    5-   6-   7,    6-   7-   8
 
 &Table
    75.5000000    25.8433087
    76.5000000    23.0216943
    77.5000000    20.5316841
    78.5000000    18.5086935
    79.5000000    16.4060670
    80.5000000    14.3318094
    81.5000000    12.3165623
    82.5000000    10.4471927
    83.5000000     8.6038579
    84.5000000     6.8189828
    85.5000000     5.1518993
    86.5000000     3.6602886
    87.5000000     2.3906869
    88.5000000     1.3864368
    89.5000000     0.6596296
    90.5000000     0.2060149
    91.5000000     0.0000000
    92.5000000     0.0094337
    93.5000000     0.1862286
    94.5000000     0.4824253
    95.5000000     0.8597135
    96.5000000     1.2834965
    97.5000000     1.7392681
    98.5000000     2.2172483
    99.5000000     2.7261637
   100.5000000     3.2519685
   101.5000000     3.8020982
   102.5000000     4.3636569
   103.5000000     4.9276473
   104.5000000     5.4615824
   105.5000000     5.9411488
   106.5000000     6.3344259
   107.5000000     6.6146072
   108.5000000     6.7616520
   109.5000000     6.7816509
   110.5000000     6.6973535
   111.5000000     6.5346764
   112.5000000     6.3138228
   113.5000000     6.0570426
   114.5000000     5.7873012
   115.5000000     5.5317842
   116.5000000     5.2935248
   117.5000000     5.0858587
   118.5000000     4.9089211
   119.5000000     4.7733961
   120.5000000     4.6719672
   121.5000000     4.6109539
   122.5000000     4.5733463
   123.5000000     4.5751119
   124.5000000     4.5990247
   125.5000000     4.6373453
   126.5000000     4.6804942
   127.5000000     4.7295064
   128.5000000     4.7711729
   129.5000000     4.7952004
   130.5000000     4.8103612
   131.5000000     4.8073056
   132.5000000     4.7938523
   133.5000000     4.7723810
   134.5000000     4.7521456
   135.5000000     4.7486875
   136.5000000     4.7672284
   137.5000000     4.8154832
   138.5000000     4.8914360
   139.5000000     5.0225380
   140.5000000     5.2085201
   141.5000000     5.4491795
   142.5000000     5.7400237
   143.5000000     6.0958425
   144.5000000     6.5176596
   145.5000000     7.0051584
   146.5000000     7.5600247
   147.5000000     8.1766282
   148.5000000     8.8747233
   149.5000000     9.6589960
   150.5000000    10.5305664
   151.5000000    11.4707225
   152.5000000    12.4856603
   153.5000000    13.5578440
   154.5000000    14.7472437
   155.5000000    16.0789945
   156.5000000    17.5529330
   157.5000000    18.8398477
   158.5000000    20.4685761
   159.5000000    22.4740877
   160.5000000    25.2697429
 &EndTable
 &EndPotential
 &Potential
 Name=frgm_8.CG:1
 Type=B
 MolType=frgm_8.CG
BondNumber=1
 SameAsBond=frgm_1.CG:1
Min=     3.6200000
Max=     3.9000000
NPoints=14
NPairs=7
Pairs=   1-   2,    2-   3,    3-   4,    4-   5,    5-   6,    6-   7,    7-   8
 
 &Table
     3.6300000    23.7350274
     3.6500000    17.0830862
     3.6700000    12.0011685
     3.6900000     7.9841286
     3.7100000     4.8022145
     3.7300000     2.4322168
     3.7500000     0.8480996
     3.7700000     0.0378372
     3.7900000     0.0000000
     3.8100000     0.7607295
     3.8300000     2.4001931
     3.8500000     5.0691482
     3.8700000     9.0029659
     3.8900000    17.0622323
 &EndTable
 &EndPotential
 &Potential
 Name=frgm_8.CG:2
 Type=A
 MolType=frgm_8.CG
BondNumber=2
 SameAsBond=frgm_3.CG:4
Min=    75.0000000
Max=   161.0000000
NPoints=86
NTriplets=6
Triplets=   1-   2-   3,    2-   3-   4,    3-   4-   5,    4-   5-   6,    5-   6-   7,    6-   7-   8
 
 &Table
    75.5000000    25.8433087
    76.5000000    23.0216943
    77.5000000    20.5316841
    78.5000000    18.5086935
    79.5000000    16.4060670
    80.5000000    14.3318094
    81.5000000    12.3165623
    82.5000000    10.4471927
    83.5000000     8.6038579
    84.5000000     6.8189828
    85.5000000     5.1518993
    86.5000000     3.6602886
    87.5000000     2.3906869
    88.5000000     1.3864368
    89.5000000     0.6596296
    90.5000000     0.2060149
    91.5000000     0.0000000
    92.5000000     0.0094337
    93.5000000     0.1862286
    94.5000000     0.4824253
    95.5000000     0.8597135
    96.5000000     1.2834965
    97.5000000     1.7392681
    98.5000000     2.2172483
    99.5000000     2.7261637
   100.5000000     3.2519685
   101.5000000     3.8020982
   102.5000000     4.3636569
   103.5000000     4.9276473
   104.5000000     5.4615824
   105.5000000     5.9411488
   106.5000000     6.3344259
   107.5000000     6.6146072
   108.5000000     6.7616520
   109.5000000     6.7816509
   110.5000000     6.6973535
   111.5000000     6.5346764
   112.5000000     6.3138228
   113.5000000     6.0570426
   114.5000000     5.7873012
   115.5000000     5.5317842
   116.5000000     5.2935248
   117.5000000     5.0858587
   118.5000000     4.9089211
   119.5000000     4.7733961
   120.5000000     4.6719672
   121.5000000     4.6109539
   122.5000000     4.5733463
   123.5000000     4.5751119
   124.5000000     4.5990247
   125.5000000     4.6373453
   126.5000000     4.6804942
   127.5000000     4.7295064
   128.5000000     4.7711729
   129.5000000     4.7952004
   130.5000000     4.8103612
   131.5000000     4.8073056
   132.5000000     4.7938523
   133.5000000     4.7723810
   134.5000000     4.7521456
   135.5000000     4.7486875
   136.5000000     4.7672284
   137.5000000     4.8154832
   138.5000000     4.8914360
   139.5000000     5.0225380
   140.5000000     5.2085201
   141.5000000     5.4491795
   142.5000000     5.7400237
   143.5000000     6.0958425
   144.5000000     6.5176596
   145.5000000     7.0051584
   146.5000000     7.5600247
   147.5000000     8.1766282
   148.5000000     8.8747233
   149.5000000     9.6589960
   150.5000000    10.5305664
   151.5000000    11.4707225
   152.5000000    12.4856603
   153.5000000    13.5578440
   154.5000000    14.7472437
   155.5000000    16.0789945
   156.5000000    17.5529330
   157.5000000    18.8398477
   158.5000000    20.4685761
   159.5000000    22.4740877
   160.5000000    25.2697429
 &EndTable
 &EndPotential
 &Potential
 Name=frgm_9.CG:1
 Type=B
 MolType=frgm_9.CG
BondNumber=1
 SameAsBond=frgm_1.CG:1
Min=     3.6200000
Max=     3.9000000
NPoints=14
NPairs=7
Pairs=   1-   2,    2-   3,    3-   4,    4-   5,    5-   6,    6-   7,    7-   8
 
 &Table
     3.6300000    23.7350274
     3.6500000    17.0830862
     3.6700000    12.0011685
     3.6900000     7.9841286
     3.7100000     4.8022145
     3.7300000     2.4322168
     3.7500000     0.8480996
     3.7700000     0.0378372
     3.7900000     0.0000000
     3.8100000     0.7607295
     3.8300000     2.4001931
     3.8500000     5.0691482
     3.8700000     9.0029659
     3.8900000    17.0622323
 &EndTable
 &EndPotential
 &Potential
 Name=frgm_9.CG:2
 Type=A
 MolType=frgm_9.CG
BondNumber=2
 SameAsBond=frgm_3.CG:3
Min=    75.0000000
Max=   163.0000000
NPoints=88
NTriplets=1
Triplets=   1-   2-   3 
 &Table
    75.5000000    25.9041882
    76.5000000    23.9100741
    77.5000000    20.5024749
    78.5000000    18.1412245
    79.5000000    15.4839949
    80.5000000    13.2778211
    81.5000000    11.2022381
    82.5000000     9.2368895
    83.5000000     7.4468743
    84.5000000     5.8192161
    85.5000000     4.3718578
    86.5000000     3.1312390
    87.5000000     2.0917396
    88.5000000     1.2667036
    89.5000000     0.6562740
    90.5000000     0.2564846
    91.5000000     0.0441192
    92.5000000     0.0000000
    93.5000000     0.0976471
    94.5000000     0.3182909
    95.5000000     0.6350893
    96.5000000     1.0365205
    97.5000000     1.5112805
    98.5000000     2.0526968
    99.5000000     2.6483704
   100.5000000     3.2840544
   101.5000000     3.9561813
   102.5000000     4.6598282
   103.5000000     5.3968847
   104.5000000     6.1378351
   105.5000000     6.8508183
   106.5000000     7.5482194
   107.5000000     8.1644104
   108.5000000     8.6880256
   109.5000000     9.0604769
   110.5000000     9.2883584
   111.5000000     9.3468159
   112.5000000     9.2647827
   113.5000000     9.1243491
   114.5000000     8.8811097
   115.5000000     8.5903202
   116.5000000     8.2741541
   117.5000000     7.9463318
   118.5000000     7.5581193
   119.5000000     7.1185134
   120.5000000     6.6661407
   121.5000000     6.2081693
   122.5000000     5.7424869
   123.5000000     5.2765438
   124.5000000     4.8348449
   125.5000000     4.4378942
   126.5000000     4.0810036
   127.5000000     3.7986233
   128.5000000     3.5779101
   129.5000000     3.4172737
   130.5000000     3.3455381
   131.5000000     3.3691404
   132.5000000     3.4656032
   133.5000000     3.6256737
   134.5000000     3.8735087
   135.5000000     4.2077680
   136.5000000     4.6079881
   137.5000000     5.0666693
   138.5000000     5.5494169
   139.5000000     6.0802420
   140.5000000     6.6490164
   141.5000000     7.2092545
   142.5000000     7.7824991
   143.5000000     8.3612572
   144.5000000     8.8973900
   145.5000000     9.4318784
   146.5000000     9.9717990
   147.5000000    10.5069673
   148.5000000    11.0667644
   149.5000000    11.7307178
   150.5000000    12.3605289
   151.5000000    12.9743811
   152.5000000    13.6925996
   153.5000000    14.5622353
   154.5000000    15.3955665
   155.5000000    16.3280488
   156.5000000    17.1935443
   157.5000000    18.5502095
   158.5000000    19.5981157
   159.5000000    21.1402163
   160.5000000    21.6642563
   161.5000000    23.4955224
   162.5000000    24.7842008
 &EndTable
 &EndPotential
 &Potential
 Name=frgm_9.CG:3
 Type=A
 MolType=frgm_9.CG
BondNumber=3
 SameAsBond=frgm_3.CG:4
Min=    75.0000000
Max=   161.0000000
NPoints=86
NTriplets=5
Triplets=   2-   3-   4,    3-   4-   5,    4-   5-   6,    5-   6-   7,    6-   7-   8
 
 &Table
    75.5000000    25.8433087
    76.5000000    23.0216943
    77.5000000    20.5316841
    78.5000000    18.5086935
    79.5000000    16.4060670
    80.5000000    14.3318094
    81.5000000    12.3165623
    82.5000000    10.4471927
    83.5000000     8.6038579
    84.5000000     6.8189828
    85.5000000     5.1518993
    86.5000000     3.6602886
    87.5000000     2.3906869
    88.5000000     1.3864368
    89.5000000     0.6596296
    90.5000000     0.2060149
    91.5000000     0.0000000
    92.5000000     0.0094337
    93.5000000     0.1862286
    94.5000000     0.4824253
    95.5000000     0.8597135
    96.5000000     1.2834965
    97.5000000     1.7392681
    98.5000000     2.2172483
    99.5000000     2.7261637
   100.5000000     3.2519685
   101.5000000     3.8020982
   102.5000000     4.3636569
   103.5000000     4.9276473
   104.5000000     5.4615824
   105.5000000     5.9411488
   106.5000000     6.3344259
   107.5000000     6.6146072
   108.5000000     6.7616520
   109.5000000     6.7816509
   110.5000000     6.6973535
   111.5000000     6.5346764
   112.5000000     6.3138228
   113.5000000     6.0570426
   114.5000000     5.7873012
   115.5000000     5.5317842
   116.5000000     5.2935248
   117.5000000     5.0858587
   118.5000000     4.9089211
   119.5000000     4.7733961
   120.5000000     4.6719672
   121.5000000     4.6109539
   122.5000000     4.5733463
   123.5000000     4.5751119
   124.5000000     4.5990247
   125.5000000     4.6373453
   126.5000000     4.6804942
   127.5000000     4.7295064
   128.5000000     4.7711729
   129.5000000     4.7952004
   130.5000000     4.8103612
   131.5000000     4.8073056
   132.5000000     4.7938523
   133.5000000     4.7723810
   134.5000000     4.7521456
   135.5000000     4.7486875
   136.5000000     4.7672284
   137.5000000     4.8154832
   138.5000000     4.8914360
   139.5000000     5.0225380
   140.5000000     5.2085201
   141.5000000     5.4491795
   142.5000000     5.7400237
   143.5000000     6.0958425
   144.5000000     6.5176596
   145.5000000     7.0051584
   146.5000000     7.5600247
   147.5000000     8.1766282
   148.5000000     8.8747233
   149.5000000     9.6589960
   150.5000000    10.5305664
   151.5000000    11.4707225
   152.5000000    12.4856603
   153.5000000    13.5578440
   154.5000000    14.7472437
   155.5000000    16.0789945
   156.5000000    17.5529330
   157.5000000    18.8398477
   158.5000000    20.4685761
   159.5000000    22.4740877
   160.5000000    25.2697429
 &EndTable
 &EndPotential
 &Potential
 Name=frgm_10.CG:1
 Type=B
 MolType=frgm_10.CG
BondNumber=1
 SameAsBond=frgm_1.CG:1
Min=     3.6200000
Max=     3.9000000
NPoints=14
NPairs=7
Pairs=   1-   2,    2-   3,    3-   4,    4-   5,    5-   6,    6-   7,    7-   8
 
 &Table
     3.6300000    23.7350274
     3.6500000    17.0830862
     3.6700000    12.0011685
     3.6900000     7.9841286
     3.7100000     4.8022145
     3.7300000     2.4322168
     3.7500000     0.8480996
     3.7700000     0.0378372
     3.7900000     0.0000000
     3.8100000     0.7607295
     3.8300000     2.4001931
     3.8500000     5.0691482
     3.8700000     9.0029659
     3.8900000    17.0622323
 &EndTable
 &EndPotential
 &Potential
 Name=frgm_10.CG:2
 Type=A
 MolType=frgm_10.CG
BondNumber=2
 SameAsBond=frgm_3.CG:2
Min=    75.0000000
Max=   150.0000000
NPoints=75
NTriplets=1
Triplets=   4-   5-   6 
 &Table
    75.5000000    27.0633821
    76.5000000    22.4065938
    77.5000000    21.1018698
    78.5000000    19.0016637
    79.5000000    17.0001523
    80.5000000    15.0959796
    81.5000000    13.2594217
    82.5000000    11.7407240
    83.5000000    10.2234230
    84.5000000     8.9128616
    85.5000000     7.6633951
    86.5000000     6.5999169
    87.5000000     5.6858384
    88.5000000     5.0265493
    89.5000000     4.5828079
    90.5000000     4.3806630
    91.5000000     4.3153133
    92.5000000     4.3915554
    93.5000000     4.5224169
    94.5000000     4.7456472
    95.5000000     4.9449601
    96.5000000     5.1304419
    97.5000000     5.3051552
    98.5000000     5.4682598
    99.5000000     5.6363271
   100.5000000     5.7575848
   101.5000000     5.8897852
   102.5000000     5.8834560
   103.5000000     5.7758021
   104.5000000     5.5212915
   105.5000000     5.1212907
   106.5000000     4.5944278
   107.5000000     4.0174136
   108.5000000     3.4463713
   109.5000000     2.8694151
   110.5000000     2.3308514
   111.5000000     1.8300430
   112.5000000     1.3746109
   113.5000000     0.9768684
   114.5000000     0.6402200
   115.5000000     0.3787335
   116.5000000     0.1824561
   117.5000000     0.0638872
   118.5000000     0.0000000
   119.5000000     0.0125787
   120.5000000     0.0933918
   121.5000000     0.2583709
   122.5000000     0.4708184
   123.5000000     0.7636134
   124.5000000     1.1158698
   125.5000000     1.5350433
   126.5000000     1.9850870
   127.5000000     2.5237443
   128.5000000     3.0964545
   129.5000000     3.7306196
   130.5000000     4.3809857
   131.5000000     5.1236404
   132.5000000     5.8616970
   133.5000000     6.7081783
   134.5000000     7.5076559
   135.5000000     8.3392379
   136.5000000     9.2526816
   137.5000000    10.3175853
   138.5000000    11.2690973
   139.5000000    12.3220340
   140.5000000    13.3904293
   141.5000000    14.5549165
   142.5000000    15.5950433
   143.5000000    17.0042326
   144.5000000    17.8521178
   145.5000000    19.6835483
   146.5000000    20.6549613
   147.5000000    22.6391540
   148.5000000    22.6759686
   149.5000000    25.7383286
 &EndTable
 &EndPotential
 &Potential
 Name=frgm_10.CG:3
 Type=A
 MolType=frgm_10.CG
BondNumber=3
 SameAsBond=frgm_3.CG:3
Min=    75.0000000
Max=   163.0000000
NPoints=88
NTriplets=1
Triplets=   1-   2-   3 
 &Table
    75.5000000    25.9041882
    76.5000000    23.9100741
    77.5000000    20.5024749
    78.5000000    18.1412245
    79.5000000    15.4839949
    80.5000000    13.2778211
    81.5000000    11.2022381
    82.5000000     9.2368895
    83.5000000     7.4468743
    84.5000000     5.8192161
    85.5000000     4.3718578
    86.5000000     3.1312390
    87.5000000     2.0917396
    88.5000000     1.2667036
    89.5000000     0.6562740
    90.5000000     0.2564846
    91.5000000     0.0441192
    92.5000000     0.0000000
    93.5000000     0.0976471
    94.5000000     0.3182909
    95.5000000     0.6350893
    96.5000000     1.0365205
    97.5000000     1.5112805
    98.5000000     2.0526968
    99.5000000     2.6483704
   100.5000000     3.2840544
   101.5000000     3.9561813
   102.5000000     4.6598282
   103.5000000     5.3968847
   104.5000000     6.1378351
   105.5000000     6.8508183
   106.5000000     7.5482194
   107.5000000     8.1644104
   108.5000000     8.6880256
   109.5000000     9.0604769
   110.5000000     9.2883584
   111.5000000     9.3468159
   112.5000000     9.2647827
   113.5000000     9.1243491
   114.5000000     8.8811097
   115.5000000     8.5903202
   116.5000000     8.2741541
   117.5000000     7.9463318
   118.5000000     7.5581193
   119.5000000     7.1185134
   120.5000000     6.6661407
   121.5000000     6.2081693
   122.5000000     5.7424869
   123.5000000     5.2765438
   124.5000000     4.8348449
   125.5000000     4.4378942
   126.5000000     4.0810036
   127.5000000     3.7986233
   128.5000000     3.5779101
   129.5000000     3.4172737
   130.5000000     3.3455381
   131.5000000     3.3691404
   132.5000000     3.4656032
   133.5000000     3.6256737
   134.5000000     3.8735087
   135.5000000     4.2077680
   136.5000000     4.6079881
   137.5000000     5.0666693
   138.5000000     5.5494169
   139.5000000     6.0802420
   140.5000000     6.6490164
   141.5000000     7.2092545
   142.5000000     7.7824991
   143.5000000     8.3612572
   144.5000000     8.8973900
   145.5000000     9.4318784
   146.5000000     9.9717990
   147.5000000    10.5069673
   148.5000000    11.0667644
   149.5000000    11.7307178
   150.5000000    12.3605289
   151.5000000    12.9743811
   152.5000000    13.6925996
   153.5000000    14.5622353
   154.5000000    15.3955665
   155.5000000    16.3280488
   156.5000000    17.1935443
   157.5000000    18.5502095
   158.5000000    19.5981157
   159.5000000    21.1402163
   160.5000000    21.6642563
   161.5000000    23.4955224
   162.5000000    24.7842008
 &EndTable
 &EndPotential
 &Potential
 Name=frgm_10.CG:4
 Type=A
 MolType=frgm_10.CG
BondNumber=4
 SameAsBond=frgm_3.CG:4
Min=    75.0000000
Max=   161.0000000
NPoints=86
NTriplets=4
Triplets=   2-   3-   4,    3-   4-   5,    5-   6-   7,    6-   7-   8 
 &Table
    75.5000000    25.8433087
    76.5000000    23.0216943
    77.5000000    20.5316841
    78.5000000    18.5086935
    79.5000000    16.4060670
    80.5000000    14.3318094
    81.5000000    12.3165623
    82.5000000    10.4471927
    83.5000000     8.6038579
    84.5000000     6.8189828
    85.5000000     5.1518993
    86.5000000     3.6602886
    87.5000000     2.3906869
    88.5000000     1.3864368
    89.5000000     0.6596296
    90.5000000     0.2060149
    91.5000000     0.0000000
    92.5000000     0.0094337
    93.5000000     0.1862286
    94.5000000     0.4824253
    95.5000000     0.8597135
    96.5000000     1.2834965
    97.5000000     1.7392681
    98.5000000     2.2172483
    99.5000000     2.7261637
   100.5000000     3.2519685
   101.5000000     3.8020982
   102.5000000     4.3636569
   103.5000000     4.9276473
   104.5000000     5.4615824
   105.5000000     5.9411488
   106.5000000     6.3344259
   107.5000000     6.6146072
   108.5000000     6.7616520
   109.5000000     6.7816509
   110.5000000     6.6973535
   111.5000000     6.5346764
   112.5000000     6.3138228
   113.5000000     6.0570426
   114.5000000     5.7873012
   115.5000000     5.5317842
   116.5000000     5.2935248
   117.5000000     5.0858587
   118.5000000     4.9089211
   119.5000000     4.7733961
   120.5000000     4.6719672
   121.5000000     4.6109539
   122.5000000     4.5733463
   123.5000000     4.5751119
   124.5000000     4.5990247
   125.5000000     4.6373453
   126.5000000     4.6804942
   127.5000000     4.7295064
   128.5000000     4.7711729
   129.5000000     4.7952004
   130.5000000     4.8103612
   131.5000000     4.8073056
   132.5000000     4.7938523
   133.5000000     4.7723810
   134.5000000     4.7521456
   135.5000000     4.7486875
   136.5000000     4.7672284
   137.5000000     4.8154832
   138.5000000     4.8914360
   139.5000000     5.0225380
   140.5000000     5.2085201
   141.5000000     5.4491795
   142.5000000     5.7400237
   143.5000000     6.0958425
   144.5000000     6.5176596
   145.5000000     7.0051584
   146.5000000     7.5600247
   147.5000000     8.1766282
   148.5000000     8.8747233
   149.5000000     9.6589960
   150.5000000    10.5305664
   151.5000000    11.4707225
   152.5000000    12.4856603
   153.5000000    13.5578440
   154.5000000    14.7472437
   155.5000000    16.0789945
   156.5000000    17.5529330
   157.5000000    18.8398477
   158.5000000    20.4685761
   159.5000000    22.4740877
   160.5000000    25.2697429
 &EndTable
 &EndPotential
 &Potential
 Name=frgm_11.CG:1
 Type=B
 MolType=frgm_11.CG
BondNumber=1
 SameAsBond=frgm_1.CG:1
Min=     3.6200000
Max=     3.9000000
NPoints=14
NPairs=7
Pairs=   1-   2,    2-   3,    3-   4,    4-   5,    5-   6,    6-   7,    7-   8
 
 &Table
     3.6300000    23.7350274
     3.6500000    17.0830862
     3.6700000    12.0011685
     3.6900000     7.9841286
     3.7100000     4.8022145
     3.7300000     2.4322168
     3.7500000     0.8480996
     3.7700000     0.0378372
     3.7900000     0.0000000
     3.8100000     0.7607295
     3.8300000     2.4001931
     3.8500000     5.0691482
     3.8700000     9.0029659
     3.8900000    17.0622323
 &EndTable
 &EndPotential
 &Potential
 Name=frgm_11.CG:2
 Type=A
 MolType=frgm_11.CG
BondNumber=2
 SameAsBond=frgm_3.CG:3
Min=    75.0000000
Max=   163.0000000
NPoints=88
NTriplets=1
Triplets=   1-   2-   3 
 &Table
    75.5000000    25.9041882
    76.5000000    23.9100741
    77.5000000    20.5024749
    78.5000000    18.1412245
    79.5000000    15.4839949
    80.5000000    13.2778211
    81.5000000    11.2022381
    82.5000000     9.2368895
    83.5000000     7.4468743
    84.5000000     5.8192161
    85.5000000     4.3718578
    86.5000000     3.1312390
    87.5000000     2.0917396
    88.5000000     1.2667036
    89.5000000     0.6562740
    90.5000000     0.2564846
    91.5000000     0.0441192
    92.5000000     0.0000000
    93.5000000     0.0976471
    94.5000000     0.3182909
    95.5000000     0.6350893
    96.5000000     1.0365205
    97.5000000     1.5112805
    98.5000000     2.0526968
    99.5000000     2.6483704
   100.5000000     3.2840544
   101.5000000     3.9561813
   102.5000000     4.6598282
   103.5000000     5.3968847
   104.5000000     6.1378351
   105.5000000     6.8508183
   106.5000000     7.5482194
   107.5000000     8.1644104
   108.5000000     8.6880256
   109.5000000     9.0604769
   110.5000000     9.2883584
   111.5000000     9.3468159
   112.5000000     9.2647827
   113.5000000     9.1243491
   114.5000000     8.8811097
   115.5000000     8.5903202
   116.5000000     8.2741541
   117.5000000     7.9463318
   118.5000000     7.5581193
   119.5000000     7.1185134
   120.5000000     6.6661407
   121.5000000     6.2081693
   122.5000000     5.7424869
   123.5000000     5.2765438
   124.5000000     4.8348449
   125.5000000     4.4378942
   126.5000000     4.0810036
   127.5000000     3.7986233
   128.5000000     3.5779101
   129.5000000     3.4172737
   130.5000000     3.3455381
   131.5000000     3.3691404
   132.5000000     3.4656032
   133.5000000     3.6256737
   134.5000000     3.8735087
   135.5000000     4.2077680
   136.5000000     4.6079881
   137.5000000     5.0666693
   138.5000000     5.5494169
   139.5000000     6.0802420
   140.5000000     6.6490164
   141.5000000     7.2092545
   142.5000000     7.7824991
   143.5000000     8.3612572
   144.5000000     8.8973900
   145.5000000     9.4318784
   146.5000000     9.9717990
   147.5000000    10.5069673
   148.5000000    11.0667644
   149.5000000    11.7307178
   150.5000000    12.3605289
   151.5000000    12.9743811
   152.5000000    13.6925996
   153.5000000    14.5622353
   154.5000000    15.3955665
   155.5000000    16.3280488
   156.5000000    17.1935443
   157.5000000    18.5502095
   158.5000000    19.5981157
   159.5000000    21.1402163
   160.5000000    21.6642563
   161.5000000    23.4955224
   162.5000000    24.7842008
 &EndTable
 &EndPotential
 &Potential
 Name=frgm_11.CG:3
 Type=A
 MolType=frgm_11.CG
BondNumber=3
 SameAsBond=frgm_3.CG:4
Min=    75.0000000
Max=   161.0000000
NPoints=86
NTriplets=5
Triplets=   2-   3-   4,    3-   4-   5,    4-   5-   6,    5-   6-   7,    6-   7-   8
 
 &Table
    75.5000000    25.8433087
    76.5000000    23.0216943
    77.5000000    20.5316841
    78.5000000    18.5086935
    79.5000000    16.4060670
    80.5000000    14.3318094
    81.5000000    12.3165623
    82.5000000    10.4471927
    83.5000000     8.6038579
    84.5000000     6.8189828
    85.5000000     5.1518993
    86.5000000     3.6602886
    87.5000000     2.3906869
    88.5000000     1.3864368
    89.5000000     0.6596296
    90.5000000     0.2060149
    91.5000000     0.0000000
    92.5000000     0.0094337
    93.5000000     0.1862286
    94.5000000     0.4824253
    95.5000000     0.8597135
    96.5000000     1.2834965
    97.5000000     1.7392681
    98.5000000     2.2172483
    99.5000000     2.7261637
   100.5000000     3.2519685
   101.5000000     3.8020982
   102.5000000     4.3636569
   103.5000000     4.9276473
   104.5000000     5.4615824
   105.5000000     5.9411488
   106.5000000     6.3344259
   107.5000000     6.6146072
   108.5000000     6.7616520
   109.5000000     6.7816509
   110.5000000     6.6973535
   111.5000000     6.5346764
   112.5000000     6.3138228
   113.5000000     6.0570426
   114.5000000     5.7873012
   115.5000000     5.5317842
   116.5000000     5.2935248
   117.5000000     5.0858587
   118.5000000     4.9089211
   119.5000000     4.7733961
   120.5000000     4.6719672
   121.5000000     4.6109539
   122.5000000     4.5733463
   123.5000000     4.5751119
   124.5000000     4.5990247
   125.5000000     4.6373453
   126.5000000     4.6804942
   127.5000000     4.7295064
   128.5000000     4.7711729
   129.5000000     4.7952004
   130.5000000     4.8103612
   131.5000000     4.8073056
   132.5000000     4.7938523
   133.5000000     4.7723810
   134.5000000     4.7521456
   135.5000000     4.7486875
   136.5000000     4.7672284
   137.5000000     4.8154832
   138.5000000     4.8914360
   139.5000000     5.0225380
   140.5000000     5.2085201
   141.5000000     5.4491795
   142.5000000     5.7400237
   143.5000000     6.0958425
   144.5000000     6.5176596
   145.5000000     7.0051584
   146.5000000     7.5600247
   147.5000000     8.1766282
   148.5000000     8.8747233
   149.5000000     9.6589960
   150.5000000    10.5305664
   151.5000000    11.4707225
   152.5000000    12.4856603
   153.5000000    13.5578440
   154.5000000    14.7472437
   155.5000000    16.0789945
   156.5000000    17.5529330
   157.5000000    18.8398477
   158.5000000    20.4685761
   159.5000000    22.4740877
   160.5000000    25.2697429
 &EndTable
 &EndPotential
 &Potential
 Name=frgm_12.CG:1
 Type=B
 MolType=frgm_12.CG
BondNumber=1
 SameAsBond=frgm_1.CG:1
Min=     3.6200000
Max=     3.9000000
NPoints=14
NPairs=7
Pairs=   1-   2,    2-   3,    3-   4,    4-   5,    5-   6,    6-   7,    7-   8
 
 &Table
     3.6300000    23.7350274
     3.6500000    17.0830862
     3.6700000    12.0011685
     3.6900000     7.9841286
     3.7100000     4.8022145
     3.7300000     2.4322168
     3.7500000     0.8480996
     3.7700000     0.0378372
     3.7900000     0.0000000
     3.8100000     0.7607295
     3.8300000     2.4001931
     3.8500000     5.0691482
     3.8700000     9.0029659
     3.8900000    17.0622323
 &EndTable
 &EndPotential
 &Potential
 Name=frgm_12.CG:2
 Type=A
 MolType=frgm_12.CG
BondNumber=2
 SameAsBond=frgm_3.CG:3
Min=    75.0000000
Max=   163.0000000
NPoints=88
NTriplets=3
Triplets=   2-   3-   4,    4-   5-   6,    6-   7-   8 
 &Table
    75.5000000    25.9041882
    76.5000000    23.9100741
    77.5000000    20.5024749
    78.5000000    18.1412245
    79.5000000    15.4839949
    80.5000000    13.2778211
    81.5000000    11.2022381
    82.5000000     9.2368895
    83.5000000     7.4468743
    84.5000000     5.8192161
    85.5000000     4.3718578
    86.5000000     3.1312390
    87.5000000     2.0917396
    88.5000000     1.2667036
    89.5000000     0.6562740
    90.5000000     0.2564846
    91.5000000     0.0441192
    92.5000000     0.0000000
    93.5000000     0.0976471
    94.5000000     0.3182909
    95.5000000     0.6350893
    96.5000000     1.0365205
    97.5000000     1.5112805
    98.5000000     2.0526968
    99.5000000     2.6483704
   100.5000000     3.2840544
   101.5000000     3.9561813
   102.5000000     4.6598282
   103.5000000     5.3968847
   104.5000000     6.1378351
   105.5000000     6.8508183
   106.5000000     7.5482194
   107.5000000     8.1644104
   108.5000000     8.6880256
   109.5000000     9.0604769
   110.5000000     9.2883584
   111.5000000     9.3468159
   112.5000000     9.2647827
   113.5000000     9.1243491
   114.5000000     8.8811097
   115.5000000     8.5903202
   116.5000000     8.2741541
   117.5000000     7.9463318
   118.5000000     7.5581193
   119.5000000     7.1185134
   120.5000000     6.6661407
   121.5000000     6.2081693
   122.5000000     5.7424869
   123.5000000     5.2765438
   124.5000000     4.8348449
   125.5000000     4.4378942
   126.5000000     4.0810036
   127.5000000     3.7986233
   128.5000000     3.5779101
   129.5000000     3.4172737
   130.5000000     3.3455381
   131.5000000     3.3691404
   132.5000000     3.4656032
   133.5000000     3.6256737
   134.5000000     3.8735087
   135.5000000     4.2077680
   136.5000000     4.6079881
   137.5000000     5.0666693
   138.5000000     5.5494169
   139.5000000     6.0802420
   140.5000000     6.6490164
   141.5000000     7.2092545
   142.5000000     7.7824991
   143.5000000     8.3612572
   144.5000000     8.8973900
   145.5000000     9.4318784
   146.5000000     9.9717990
   147.5000000    10.5069673
   148.5000000    11.0667644
   149.5000000    11.7307178
   150.5000000    12.3605289
   151.5000000    12.9743811
   152.5000000    13.6925996
   153.5000000    14.5622353
   154.5000000    15.3955665
   155.5000000    16.3280488
   156.5000000    17.1935443
   157.5000000    18.5502095
   158.5000000    19.5981157
   159.5000000    21.1402163
   160.5000000    21.6642563
   161.5000000    23.4955224
   162.5000000    24.7842008
 &EndTable
 &EndPotential
 &Potential
 Name=frgm_12.CG:3
 Type=A
 MolType=frgm_12.CG
BondNumber=3
 SameAsBond=frgm_3.CG:4
Min=    75.0000000
Max=   161.0000000
NPoints=86
NTriplets=3
Triplets=   1-   2-   3,    3-   4-   5,    5-   6-   7 
 &Table
    75.5000000    25.8433087
    76.5000000    23.0216943
    77.5000000    20.5316841
    78.5000000    18.5086935
    79.5000000    16.4060670
    80.5000000    14.3318094
    81.5000000    12.3165623
    82.5000000    10.4471927
    83.5000000     8.6038579
    84.5000000     6.8189828
    85.5000000     5.1518993
    86.5000000     3.6602886
    87.5000000     2.3906869
    88.5000000     1.3864368
    89.5000000     0.6596296
    90.5000000     0.2060149
    91.5000000     0.0000000
    92.5000000     0.0094337
    93.5000000     0.1862286
    94.5000000     0.4824253
    95.5000000     0.8597135
    96.5000000     1.2834965
    97.5000000     1.7392681
    98.5000000     2.2172483
    99.5000000     2.7261637
   100.5000000     3.2519685
   101.5000000     3.8020982
   102.5000000     4.3636569
   103.5000000     4.9276473
   104.5000000     5.4615824
   105.5000000     5.9411488
   106.5000000     6.3344259
   107.5000000     6.6146072
   108.5000000     6.7616520
   109.5000000     6.7816509
   110.5000000     6.6973535
   111.5000000     6.5346764
   112.5000000     6.3138228
   113.5000000     6.0570426
   114.5000000     5.7873012
   115.5000000     5.5317842
   116.5000000     5.2935248
   117.5000000     5.0858587
   118.5000000     4.9089211
   119.5000000     4.7733961
   120.5000000     4.6719672
   121.5000000     4.6109539
   122.5000000     4.5733463
   123.5000000     4.5751119
   124.5000000     4.5990247
   125.5000000     4.6373453
   126.5000000     4.6804942
   127.5000000     4.7295064
   128.5000000     4.7711729
   129.5000000     4.7952004
   130.5000000     4.8103612
   131.5000000     4.8073056
   132.5000000     4.7938523
   133.5000000     4.7723810
   134.5000000     4.7521456
   135.5000000     4.7486875
   136.5000000     4.7672284
   137.5000000     4.8154832
   138.5000000     4.8914360
   139.5000000     5.0225380
   140.5000000     5.2085201
   141.5000000     5.4491795
   142.5000000     5.7400237
   143.5000000     6.0958425
   144.5000000     6.5176596
   145.5000000     7.0051584
   146.5000000     7.5600247
   147.5000000     8.1766282
   148.5000000     8.8747233
   149.5000000     9.6589960
   150.5000000    10.5305664
   151.5000000    11.4707225
   152.5000000    12.4856603
   153.5000000    13.5578440
   154.5000000    14.7472437
   155.5000000    16.0789945
   156.5000000    17.5529330
   157.5000000    18.8398477
   158.5000000    20.4685761
   159.5000000    22.4740877
   160.5000000    25.2697429
 &EndTable
 &EndPotential
 &Potential
 Name=frgm_13.CG:1
 Type=B
 MolType=frgm_13.CG
BondNumber=1
 SameAsBond=frgm_1.CG:1
Min=     3.6200000
Max=     3.9000000
NPoints=14
NPairs=7
Pairs=   1-   2,    2-   3,    3-   4,    4-   5,    5-   6,    6-   7,    7-   8
 
 &Table
     3.6300000    23.7350274
     3.6500000    17.0830862
     3.6700000    12.0011685
     3.6900000     7.9841286
     3.7100000     4.8022145
     3.7300000     2.4322168
     3.7500000     0.8480996
     3.7700000     0.0378372
     3.7900000     0.0000000
     3.8100000     0.7607295
     3.8300000     2.4001931
     3.8500000     5.0691482
     3.8700000     9.0029659
     3.8900000    17.0622323
 &EndTable
 &EndPotential
 &Potential
 Name=frgm_13.CG:2
 Type=A
 MolType=frgm_13.CG
BondNumber=2
 SameAsBond=frgm_3.CG:4
Min=    75.0000000
Max=   161.0000000
NPoints=86
NTriplets=6
Triplets=   1-   2-   3,    2-   3-   4,    3-   4-   5,    4-   5-   6,    5-   6-   7,    6-   7-   8
 
 &Table
    75.5000000    25.8433087
    76.5000000    23.0216943
    77.5000000    20.5316841
    78.5000000    18.5086935
    79.5000000    16.4060670
    80.5000000    14.3318094
    81.5000000    12.3165623
    82.5000000    10.4471927
    83.5000000     8.6038579
    84.5000000     6.8189828
    85.5000000     5.1518993
    86.5000000     3.6602886
    87.5000000     2.3906869
    88.5000000     1.3864368
    89.5000000     0.6596296
    90.5000000     0.2060149
    91.5000000     0.0000000
    92.5000000     0.0094337
    93.5000000     0.1862286
    94.5000000     0.4824253
    95.5000000     0.8597135
    96.5000000     1.2834965
    97.5000000     1.7392681
    98.5000000     2.2172483
    99.5000000     2.7261637
   100.5000000     3.2519685
   101.5000000     3.8020982
   102.5000000     4.3636569
   103.5000000     4.9276473
   104.5000000     5.4615824
   105.5000000     5.9411488
   106.5000000     6.3344259
   107.5000000     6.6146072
   108.5000000     6.7616520
   109.5000000     6.7816509
   110.5000000     6.6973535
   111.5000000     6.5346764
   112.5000000     6.3138228
   113.5000000     6.0570426
   114.5000000     5.7873012
   115.5000000     5.5317842
   116.5000000     5.2935248
   117.5000000     5.0858587
   118.5000000     4.9089211
   119.5000000     4.7733961
   120.5000000     4.6719672
   121.5000000     4.6109539
   122.5000000     4.5733463
   123.5000000     4.5751119
   124.5000000     4.5990247
   125.5000000     4.6373453
   126.5000000     4.6804942
   127.5000000     4.7295064
   128.5000000     4.7711729
   129.5000000     4.7952004
   130.5000000     4.8103612
   131.5000000     4.8073056
   132.5000000     4.7938523
   133.5000000     4.7723810
   134.5000000     4.7521456
   135.5000000     4.7486875
   136.5000000     4.7672284
   137.5000000     4.8154832
   138.5000000     4.8914360
   139.5000000     5.0225380
   140.5000000     5.2085201
   141.5000000     5.4491795
   142.5000000     5.7400237
   143.5000000     6.0958425
   144.5000000     6.5176596
   145.5000000     7.0051584
   146.5000000     7.5600247
   147.5000000     8.1766282
   148.5000000     8.8747233
   149.5000000     9.6589960
   150.5000000    10.5305664
   151.5000000    11.4707225
   152.5000000    12.4856603
   153.5000000    13.5578440
   154.5000000    14.7472437
   155.5000000    16.0789945
   156.5000000    17.5529330
   157.5000000    18.8398477
   158.5000000    20.4685761
   159.5000000    22.4740877
   160.5000000    25.2697429
 &EndTable
 &EndPotential
 &Potential
 Name=frgm_14.CG:1
 Type=B
 MolType=frgm_14.CG
BondNumber=1
 SameAsBond=frgm_1.CG:1
Min=     3.6200000
Max=     3.9000000
NPoints=14
NPairs=7
Pairs=   1-   2,    2-   3,    3-   4,    4-   5,    5-   6,    6-   7,    7-   8
 
 &Table
     3.6300000    23.7350274
     3.6500000    17.0830862
     3.6700000    12.0011685
     3.6900000     7.9841286
     3.7100000     4.8022145
     3.7300000     2.4322168
     3.7500000     0.8480996
     3.7700000     0.0378372
     3.7900000     0.0000000
     3.8100000     0.7607295
     3.8300000     2.4001931
     3.8500000     5.0691482
     3.8700000     9.0029659
     3.8900000    17.0622323
 &EndTable
 &EndPotential
 &Potential
 Name=frgm_14.CG:2
 Type=A
 MolType=frgm_14.CG
BondNumber=2
 SameAsBond=frgm_3.CG:4
Min=    75.0000000
Max=   161.0000000
NPoints=86
NTriplets=6
Triplets=   1-   2-   3,    2-   3-   4,    3-   4-   5,    4-   5-   6,    5-   6-   7,    6-   7-   8
 
 &Table
    75.5000000    25.8433087
    76.5000000    23.0216943
    77.5000000    20.5316841
    78.5000000    18.5086935
    79.5000000    16.4060670
    80.5000000    14.3318094
    81.5000000    12.3165623
    82.5000000    10.4471927
    83.5000000     8.6038579
    84.5000000     6.8189828
    85.5000000     5.1518993
    86.5000000     3.6602886
    87.5000000     2.3906869
    88.5000000     1.3864368
    89.5000000     0.6596296
    90.5000000     0.2060149
    91.5000000     0.0000000
    92.5000000     0.0094337
    93.5000000     0.1862286
    94.5000000     0.4824253
    95.5000000     0.8597135
    96.5000000     1.2834965
    97.5000000     1.7392681
    98.5000000     2.2172483
    99.5000000     2.7261637
   100.5000000     3.2519685
   101.5000000     3.8020982
   102.5000000     4.3636569
   103.5000000     4.9276473
   104.5000000     5.4615824
   105.5000000     5.9411488
   106.5000000     6.3344259
   107.5000000     6.6146072
   108.5000000     6.7616520
   109.5000000     6.7816509
   110.5000000     6.6973535
   111.5000000     6.5346764
   112.5000000     6.3138228
   113.5000000     6.0570426
   114.5000000     5.7873012
   115.5000000     5.5317842
   116.5000000     5.2935248
   117.5000000     5.0858587
   118.5000000     4.9089211
   119.5000000     4.7733961
   120.5000000     4.6719672
   121.5000000     4.6109539
   122.5000000     4.5733463
   123.5000000     4.5751119
   124.5000000     4.5990247
   125.5000000     4.6373453
   126.5000000     4.6804942
   127.5000000     4.7295064
   128.5000000     4.7711729
   129.5000000     4.7952004
   130.5000000     4.8103612
   131.5000000     4.8073056
   132.5000000     4.7938523
   133.5000000     4.7723810
   134.5000000     4.7521456
   135.5000000     4.7486875
   136.5000000     4.7672284
   137.5000000     4.8154832
   138.5000000     4.8914360
   139.5000000     5.0225380
   140.5000000     5.2085201
   141.5000000     5.4491795
   142.5000000     5.7400237
   143.5000000     6.0958425
   144.5000000     6.5176596
   145.5000000     7.0051584
   146.5000000     7.5600247
   147.5000000     8.1766282
   148.5000000     8.8747233
   149.5000000     9.6589960
   150.5000000    10.5305664
   151.5000000    11.4707225
   152.5000000    12.4856603
   153.5000000    13.5578440
   154.5000000    14.7472437
   155.5000000    16.0789945
   156.5000000    17.5529330
   157.5000000    18.8398477
   158.5000000    20.4685761
   159.5000000    22.4740877
   160.5000000    25.2697429
 &EndTable
 &EndPotential
 &Potential
 Name=frgm_15.CG:1
 Type=B
 MolType=frgm_15.CG
BondNumber=1
 SameAsBond=frgm_1.CG:1
Min=     3.6200000
Max=     3.9000000
NPoints=14
NPairs=7
Pairs=   1-   2,    2-   3,    3-   4,    4-   5,    5-   6,    6-   7,    7-   8
 
 &Table
     3.6300000    23.7350274
     3.6500000    17.0830862
     3.6700000    12.0011685
     3.6900000     7.9841286
     3.7100000     4.8022145
     3.7300000     2.4322168
     3.7500000     0.8480996
     3.7700000     0.0378372
     3.7900000     0.0000000
     3.8100000     0.7607295
     3.8300000     2.4001931
     3.8500000     5.0691482
     3.8700000     9.0029659
     3.8900000    17.0622323
 &EndTable
 &EndPotential
 &Potential
 Name=frgm_15.CG:2
 Type=A
 MolType=frgm_15.CG
BondNumber=2
 SameAsBond=frgm_3.CG:4
Min=    75.0000000
Max=   161.0000000
NPoints=86
NTriplets=6
Triplets=   1-   2-   3,    2-   3-   4,    3-   4-   5,    4-   5-   6,    5-   6-   7,    6-   7-   8
 
 &Table
    75.5000000    25.8433087
    76.5000000    23.0216943
    77.5000000    20.5316841
    78.5000000    18.5086935
    79.5000000    16.4060670
    80.5000000    14.3318094
    81.5000000    12.3165623
    82.5000000    10.4471927
    83.5000000     8.6038579
    84.5000000     6.8189828
    85.5000000     5.1518993
    86.5000000     3.6602886
    87.5000000     2.3906869
    88.5000000     1.3864368
    89.5000000     0.6596296
    90.5000000     0.2060149
    91.5000000     0.0000000
    92.5000000     0.0094337
    93.5000000     0.1862286
    94.5000000     0.4824253
    95.5000000     0.8597135
    96.5000000     1.2834965
    97.5000000     1.7392681
    98.5000000     2.2172483
    99.5000000     2.7261637
   100.5000000     3.2519685
   101.5000000     3.8020982
   102.5000000     4.3636569
   103.5000000     4.9276473
   104.5000000     5.4615824
   105.5000000     5.9411488
   106.5000000     6.3344259
   107.5000000     6.6146072
   108.5000000     6.7616520
   109.5000000     6.7816509
   110.5000000     6.6973535
   111.5000000     6.5346764
   112.5000000     6.3138228
   113.5000000     6.0570426
   114.5000000     5.7873012
   115.5000000     5.5317842
   116.5000000     5.2935248
   117.5000000     5.0858587
   118.5000000     4.9089211
   119.5000000     4.7733961
   120.5000000     4.6719672
   121.5000000     4.6109539
   122.5000000     4.5733463
   123.5000000     4.5751119
   124.5000000     4.5990247
   125.5000000     4.6373453
   126.5000000     4.6804942
   127.5000000     4.7295064
   128.5000000     4.7711729
   129.5000000     4.7952004
   130.5000000     4.8103612
   131.5000000     4.8073056
   132.5000000     4.7938523
   133.5000000     4.7723810
   134.5000000     4.7521456
   135.5000000     4.7486875
   136.5000000     4.7672284
   137.5000000     4.8154832
   138.5000000     4.8914360
   139.5000000     5.0225380
   140.5000000     5.2085201
   141.5000000     5.4491795
   142.5000000     5.7400237
   143.5000000     6.0958425
   144.5000000     6.5176596
   145.5000000     7.0051584
   146.5000000     7.5600247
   147.5000000     8.1766282
   148.5000000     8.8747233
   149.5000000     9.6589960
   150.5000000    10.5305664
   151.5000000    11.4707225
   152.5000000    12.4856603
   153.5000000    13.5578440
   154.5000000    14.7472437
   155.5000000    16.0789945
   156.5000000    17.5529330
   157.5000000    18.8398477
   158.5000000    20.4685761
   159.5000000    22.4740877
   160.5000000    25.2697429
 &EndTable
 &EndPotential
 &Potential
 Name=frgm_16.CG:1
 Type=B
 MolType=frgm_16.CG
BondNumber=1
 SameAsBond=frgm_1.CG:1
Min=     3.6200000
Max=     3.9000000
NPoints=14
NPairs=7
Pairs=   1-   2,    2-   3,    3-   4,    4-   5,    5-   6,    6-   7,    7-   8
 
 &Table
     3.6300000    23.7350274
     3.6500000    17.0830862
     3.6700000    12.0011685
     3.6900000     7.9841286
     3.7100000     4.8022145
     3.7300000     2.4322168
     3.7500000     0.8480996
     3.7700000     0.0378372
     3.7900000     0.0000000
     3.8100000     0.7607295
     3.8300000     2.4001931
     3.8500000     5.0691482
     3.8700000     9.0029659
     3.8900000    17.0622323
 &EndTable
 &EndPotential
 &Potential
 Name=frgm_16.CG:2
 Type=A
 MolType=frgm_16.CG
BondNumber=2
 SameAsBond=frgm_3.CG:4
Min=    75.0000000
Max=   161.0000000
NPoints=86
NTriplets=6
Triplets=   1-   2-   3,    2-   3-   4,    3-   4-   5,    4-   5-   6,    5-   6-   7,    6-   7-   8
 
 &Table
    75.5000000    25.8433087
    76.5000000    23.0216943
    77.5000000    20.5316841
    78.5000000    18.5086935
    79.5000000    16.4060670
    80.5000000    14.3318094
    81.5000000    12.3165623
    82.5000000    10.4471927
    83.5000000     8.6038579
    84.5000000     6.8189828
    85.5000000     5.1518993
    86.5000000     3.6602886
    87.5000000     2.3906869
    88.5000000     1.3864368
    89.5000000     0.6596296
    90.5000000     0.2060149
    91.5000000     0.0000000
    92.5000000     0.0094337
    93.5000000     0.1862286
    94.5000000     0.4824253
    95.5000000     0.8597135
    96.5000000     1.2834965
    97.5000000     1.7392681
    98.5000000     2.2172483
    99.5000000     2.7261637
   100.5000000     3.2519685
   101.5000000     3.8020982
   102.5000000     4.3636569
   103.5000000     4.9276473
   104.5000000     5.4615824
   105.5000000     5.9411488
   106.5000000     6.3344259
   107.5000000     6.6146072
   108.5000000     6.7616520
   109.5000000     6.7816509
   110.5000000     6.6973535
   111.5000000     6.5346764
   112.5000000     6.3138228
   113.5000000     6.0570426
   114.5000000     5.7873012
   115.5000000     5.5317842
   116.5000000     5.2935248
   117.5000000     5.0858587
   118.5000000     4.9089211
   119.5000000     4.7733961
   120.5000000     4.6719672
   121.5000000     4.6109539
   122.5000000     4.5733463
   123.5000000     4.5751119
   124.5000000     4.5990247
   125.5000000     4.6373453
   126.5000000     4.6804942
   127.5000000     4.7295064
   128.5000000     4.7711729
   129.5000000     4.7952004
   130.5000000     4.8103612
   131.5000000     4.8073056
   132.5000000     4.7938523
   133.5000000     4.7723810
   134.5000000     4.7521456
   135.5000000     4.7486875
   136.5000000     4.7672284
   137.5000000     4.8154832
   138.5000000     4.8914360
   139.5000000     5.0225380
   140.5000000     5.2085201
   141.5000000     5.4491795
   142.5000000     5.7400237
   143.5000000     6.0958425
   144.5000000     6.5176596
   145.5000000     7.0051584
   146.5000000     7.5600247
   147.5000000     8.1766282
   148.5000000     8.8747233
   149.5000000     9.6589960
   150.5000000    10.5305664
   151.5000000    11.4707225
   152.5000000    12.4856603
   153.5000000    13.5578440
   154.5000000    14.7472437
   155.5000000    16.0789945
   156.5000000    17.5529330
   157.5000000    18.8398477
   158.5000000    20.4685761
   159.5000000    22.4740877
   160.5000000    25.2697429
 &EndTable
 &EndPotential
 &Potential
 Name=frgm_17.CG:1
 Type=B
 MolType=frgm_17.CG
BondNumber=1
 SameAsBond=frgm_1.CG:1
Min=     3.6200000
Max=     3.9000000
NPoints=14
NPairs=7
Pairs=   1-   2,    2-   3,    3-   4,    4-   5,    5-   6,    6-   7,    7-   8
 
 &Table
     3.6300000    23.7350274
     3.6500000    17.0830862
     3.6700000    12.0011685
     3.6900000     7.9841286
     3.7100000     4.8022145
     3.7300000     2.4322168
     3.7500000     0.8480996
     3.7700000     0.0378372
     3.7900000     0.0000000
     3.8100000     0.7607295
     3.8300000     2.4001931
     3.8500000     5.0691482
     3.8700000     9.0029659
     3.8900000    17.0622323
 &EndTable
 &EndPotential
 &Potential
 Name=frgm_17.CG:2
 Type=A
 MolType=frgm_17.CG
BondNumber=2
 SameAsBond=frgm_3.CG:3
Min=    75.0000000
Max=   163.0000000
NPoints=88
NTriplets=3
Triplets=   1-   2-   3,    2-   3-   4,    4-   5-   6 
 &Table
    75.5000000    25.9041882
    76.5000000    23.9100741
    77.5000000    20.5024749
    78.5000000    18.1412245
    79.5000000    15.4839949
    80.5000000    13.2778211
    81.5000000    11.2022381
    82.5000000     9.2368895
    83.5000000     7.4468743
    84.5000000     5.8192161
    85.5000000     4.3718578
    86.5000000     3.1312390
    87.5000000     2.0917396
    88.5000000     1.2667036
    89.5000000     0.6562740
    90.5000000     0.2564846
    91.5000000     0.0441192
    92.5000000     0.0000000
    93.5000000     0.0976471
    94.5000000     0.3182909
    95.5000000     0.6350893
    96.5000000     1.0365205
    97.5000000     1.5112805
    98.5000000     2.0526968
    99.5000000     2.6483704
   100.5000000     3.2840544
   101.5000000     3.9561813
   102.5000000     4.6598282
   103.5000000     5.3968847
   104.5000000     6.1378351
   105.5000000     6.8508183
   106.5000000     7.5482194
   107.5000000     8.1644104
   108.5000000     8.6880256
   109.5000000     9.0604769
   110.5000000     9.2883584
   111.5000000     9.3468159
   112.5000000     9.2647827
   113.5000000     9.1243491
   114.5000000     8.8811097
   115.5000000     8.5903202
   116.5000000     8.2741541
   117.5000000     7.9463318
   118.5000000     7.5581193
   119.5000000     7.1185134
   120.5000000     6.6661407
   121.5000000     6.2081693
   122.5000000     5.7424869
   123.5000000     5.2765438
   124.5000000     4.8348449
   125.5000000     4.4378942
   126.5000000     4.0810036
   127.5000000     3.7986233
   128.5000000     3.5779101
   129.5000000     3.4172737
   130.5000000     3.3455381
   131.5000000     3.3691404
   132.5000000     3.4656032
   133.5000000     3.6256737
   134.5000000     3.8735087
   135.5000000     4.2077680
   136.5000000     4.6079881
   137.5000000     5.0666693
   138.5000000     5.5494169
   139.5000000     6.0802420
   140.5000000     6.6490164
   141.5000000     7.2092545
   142.5000000     7.7824991
   143.5000000     8.3612572
   144.5000000     8.8973900
   145.5000000     9.4318784
   146.5000000     9.9717990
   147.5000000    10.5069673
   148.5000000    11.0667644
   149.5000000    11.7307178
   150.5000000    12.3605289
   151.5000000    12.9743811
   152.5000000    13.6925996
   153.5000000    14.5622353
   154.5000000    15.3955665
   155.5000000    16.3280488
   156.5000000    17.1935443
   157.5000000    18.5502095
   158.5000000    19.5981157
   159.5000000    21.1402163
   160.5000000    21.6642563
   161.5000000    23.4955224
   162.5000000    24.7842008
 &EndTable
 &EndPotential
 &Potential
 Name=frgm_17.CG:3
 Type=A
 MolType=frgm_17.CG
BondNumber=3
 SameAsBond=frgm_3.CG:4
Min=    75.0000000
Max=   161.0000000
NPoints=86
NTriplets=3
Triplets=   3-   4-   5,    5-   6-   7,    6-   7-   8 
 &Table
    75.5000000    25.8433087
    76.5000000    23.0216943
    77.5000000    20.5316841
    78.5000000    18.5086935
    79.5000000    16.4060670
    80.5000000    14.3318094
    81.5000000    12.3165623
    82.5000000    10.4471927
    83.5000000     8.6038579
    84.5000000     6.8189828
    85.5000000     5.1518993
    86.5000000     3.6602886
    87.5000000     2.3906869
    88.5000000     1.3864368
    89.5000000     0.6596296
    90.5000000     0.2060149
    91.5000000     0.0000000
    92.5000000     0.0094337
    93.5000000     0.1862286
    94.5000000     0.4824253
    95.5000000     0.8597135
    96.5000000     1.2834965
    97.5000000     1.7392681
    98.5000000     2.2172483
    99.5000000     2.7261637
   100.5000000     3.2519685
   101.5000000     3.8020982
   102.5000000     4.3636569
   103.5000000     4.9276473
   104.5000000     5.4615824
   105.5000000     5.9411488
   106.5000000     6.3344259
   107.5000000     6.6146072
   108.5000000     6.7616520
   109.5000000     6.7816509
   110.5000000     6.6973535
   111.5000000     6.5346764
   112.5000000     6.3138228
   113.5000000     6.0570426
   114.5000000     5.7873012
   115.5000000     5.5317842
   116.5000000     5.2935248
   117.5000000     5.0858587
   118.5000000     4.9089211
   119.5000000     4.7733961
   120.5000000     4.6719672
   121.5000000     4.6109539
   122.5000000     4.5733463
   123.5000000     4.5751119
   124.5000000     4.5990247
   125.5000000     4.6373453
   126.5000000     4.6804942
   127.5000000     4.7295064
   128.5000000     4.7711729
   129.5000000     4.7952004
   130.5000000     4.8103612
   131.5000000     4.8073056
   132.5000000     4.7938523
   133.5000000     4.7723810
   134.5000000     4.7521456
   135.5000000     4.7486875
   136.5000000     4.7672284
   137.5000000     4.8154832
   138.5000000     4.8914360
   139.5000000     5.0225380
   140.5000000     5.2085201
   141.5000000     5.4491795
   142.5000000     5.7400237
   143.5000000     6.0958425
   144.5000000     6.5176596
   145.5000000     7.0051584
   146.5000000     7.5600247
   147.5000000     8.1766282
   148.5000000     8.8747233
   149.5000000     9.6589960
   150.5000000    10.5305664
   151.5000000    11.4707225
   152.5000000    12.4856603
   153.5000000    13.5578440
   154.5000000    14.7472437
   155.5000000    16.0789945
   156.5000000    17.5529330
   157.5000000    18.8398477
   158.5000000    20.4685761
   159.5000000    22.4740877
   160.5000000    25.2697429
 &EndTable
 &EndPotential
 &Potential
 Name=frgm_18.CG:1
 Type=B
 MolType=frgm_18.CG
BondNumber=1
 SameAsBond=frgm_1.CG:1
Min=     3.6200000
Max=     3.9000000
NPoints=14
NPairs=7
Pairs=   1-   2,    2-   3,    3-   4,    4-   5,    5-   6,    6-   7,    7-   8
 
 &Table
     3.6300000    23.7350274
     3.6500000    17.0830862
     3.6700000    12.0011685
     3.6900000     7.9841286
     3.7100000     4.8022145
     3.7300000     2.4322168
     3.7500000     0.8480996
     3.7700000     0.0378372
     3.7900000     0.0000000
     3.8100000     0.7607295
     3.8300000     2.4001931
     3.8500000     5.0691482
     3.8700000     9.0029659
     3.8900000    17.0622323
 &EndTable
 &EndPotential
 &Potential
 Name=frgm_18.CG:2
 Type=A
 MolType=frgm_18.CG
BondNumber=2
 SameAsBond=frgm_3.CG:3
Min=    75.0000000
Max=   163.0000000
NPoints=88
NTriplets=4
Triplets=   1-   2-   3,    2-   3-   4,    4-   5-   6,    6-   7-   8 
 &Table
    75.5000000    25.9041882
    76.5000000    23.9100741
    77.5000000    20.5024749
    78.5000000    18.1412245
    79.5000000    15.4839949
    80.5000000    13.2778211
    81.5000000    11.2022381
    82.5000000     9.2368895
    83.5000000     7.4468743
    84.5000000     5.8192161
    85.5000000     4.3718578
    86.5000000     3.1312390
    87.5000000     2.0917396
    88.5000000     1.2667036
    89.5000000     0.6562740
    90.5000000     0.2564846
    91.5000000     0.0441192
    92.5000000     0.0000000
    93.5000000     0.0976471
    94.5000000     0.3182909
    95.5000000     0.6350893
    96.5000000     1.0365205
    97.5000000     1.5112805
    98.5000000     2.0526968
    99.5000000     2.6483704
   100.5000000     3.2840544
   101.5000000     3.9561813
   102.5000000     4.6598282
   103.5000000     5.3968847
   104.5000000     6.1378351
   105.5000000     6.8508183
   106.5000000     7.5482194
   107.5000000     8.1644104
   108.5000000     8.6880256
   109.5000000     9.0604769
   110.5000000     9.2883584
   111.5000000     9.3468159
   112.5000000     9.2647827
   113.5000000     9.1243491
   114.5000000     8.8811097
   115.5000000     8.5903202
   116.5000000     8.2741541
   117.5000000     7.9463318
   118.5000000     7.5581193
   119.5000000     7.1185134
   120.5000000     6.6661407
   121.5000000     6.2081693
   122.5000000     5.7424869
   123.5000000     5.2765438
   124.5000000     4.8348449
   125.5000000     4.4378942
   126.5000000     4.0810036
   127.5000000     3.7986233
   128.5000000     3.5779101
   129.5000000     3.4172737
   130.5000000     3.3455381
   131.5000000     3.3691404
   132.5000000     3.4656032
   133.5000000     3.6256737
   134.5000000     3.8735087
   135.5000000     4.2077680
   136.5000000     4.6079881
   137.5000000     5.0666693
   138.5000000     5.5494169
   139.5000000     6.0802420
   140.5000000     6.6490164
   141.5000000     7.2092545
   142.5000000     7.7824991
   143.5000000     8.3612572
   144.5000000     8.8973900
   145.5000000     9.4318784
   146.5000000     9.9717990
   147.5000000    10.5069673
   148.5000000    11.0667644
   149.5000000    11.7307178
   150.5000000    12.3605289
   151.5000000    12.9743811
   152.5000000    13.6925996
   153.5000000    14.5622353
   154.5000000    15.3955665
   155.5000000    16.3280488
   156.5000000    17.1935443
   157.5000000    18.5502095
   158.5000000    19.5981157
   159.5000000    21.1402163
   160.5000000    21.6642563
   161.5000000    23.4955224
   162.5000000    24.7842008
 &EndTable
 &EndPotential
 &Potential
 Name=frgm_18.CG:3
 Type=A
 MolType=frgm_18.CG
BondNumber=3
 SameAsBond=frgm_3.CG:4
Min=    75.0000000
Max=   161.0000000
NPoints=86
NTriplets=2
Triplets=   3-   4-   5,    5-   6-   7 
 &Table
    75.5000000    25.8433087
    76.5000000    23.0216943
    77.5000000    20.5316841
    78.5000000    18.5086935
    79.5000000    16.4060670
    80.5000000    14.3318094
    81.5000000    12.3165623
    82.5000000    10.4471927
    83.5000000     8.6038579
    84.5000000     6.8189828
    85.5000000     5.1518993
    86.5000000     3.6602886
    87.5000000     2.3906869
    88.5000000     1.3864368
    89.5000000     0.6596296
    90.5000000     0.2060149
    91.5000000     0.0000000
    92.5000000     0.0094337
    93.5000000     0.1862286
    94.5000000     0.4824253
    95.5000000     0.8597135
    96.5000000     1.2834965
    97.5000000     1.7392681
    98.5000000     2.2172483
    99.5000000     2.7261637
   100.5000000     3.2519685
   101.5000000     3.8020982
   102.5000000     4.3636569
   103.5000000     4.9276473
   104.5000000     5.4615824
   105.5000000     5.9411488
   106.5000000     6.3344259
   107.5000000     6.6146072
   108.5000000     6.7616520
   109.5000000     6.7816509
   110.5000000     6.6973535
   111.5000000     6.5346764
   112.5000000     6.3138228
   113.5000000     6.0570426
   114.5000000     5.7873012
   115.5000000     5.5317842
   116.5000000     5.2935248
   117.5000000     5.0858587
   118.5000000     4.9089211
   119.5000000     4.7733961
   120.5000000     4.6719672
   121.5000000     4.6109539
   122.5000000     4.5733463
   123.5000000     4.5751119
   124.5000000     4.5990247
   125.5000000     4.6373453
   126.5000000     4.6804942
   127.5000000     4.7295064
   128.5000000     4.7711729
   129.5000000     4.7952004
   130.5000000     4.8103612
   131.5000000     4.8073056
   132.5000000     4.7938523
   133.5000000     4.7723810
   134.5000000     4.7521456
   135.5000000     4.7486875
   136.5000000     4.7672284
   137.5000000     4.8154832
   138.5000000     4.8914360
   139.5000000     5.0225380
   140.5000000     5.2085201
   141.5000000     5.4491795
   142.5000000     5.7400237
   143.5000000     6.0958425
   144.5000000     6.5176596
   145.5000000     7.0051584
   146.5000000     7.5600247
   147.5000000     8.1766282
   148.5000000     8.8747233
   149.5000000     9.6589960
   150.5000000    10.5305664
   151.5000000    11.4707225
   152.5000000    12.4856603
   153.5000000    13.5578440
   154.5000000    14.7472437
   155.5000000    16.0789945
   156.5000000    17.5529330
   157.5000000    18.8398477
   158.5000000    20.4685761
   159.5000000    22.4740877
   160.5000000    25.2697429
 &EndTable
 &EndPotential
 &Potential
 Name=frgm_19.CG:1
 Type=B
 MolType=frgm_19.CG
BondNumber=1
 SameAsBond=frgm_1.CG:1
Min=     3.6200000
Max=     3.9000000
NPoints=14
NPairs=7
Pairs=   1-   2,    2-   3,    3-   4,    4-   5,    5-   6,    6-   7,    7-   8
 
 &Table
     3.6300000    23.7350274
     3.6500000    17.0830862
     3.6700000    12.0011685
     3.6900000     7.9841286
     3.7100000     4.8022145
     3.7300000     2.4322168
     3.7500000     0.8480996
     3.7700000     0.0378372
     3.7900000     0.0000000
     3.8100000     0.7607295
     3.8300000     2.4001931
     3.8500000     5.0691482
     3.8700000     9.0029659
     3.8900000    17.0622323
 &EndTable
 &EndPotential
 &Potential
 Name=frgm_19.CG:2
 Type=A
 MolType=frgm_19.CG
BondNumber=2
 SameAsBond=frgm_3.CG:4
Min=    75.0000000
Max=   161.0000000
NPoints=86
NTriplets=6
Triplets=   1-   2-   3,    2-   3-   4,    3-   4-   5,    4-   5-   6,    5-   6-   7,    6-   7-   8
 
 &Table
    75.5000000    25.8433087
    76.5000000    23.0216943
    77.5000000    20.5316841
    78.5000000    18.5086935
    79.5000000    16.4060670
    80.5000000    14.3318094
    81.5000000    12.3165623
    82.5000000    10.4471927
    83.5000000     8.6038579
    84.5000000     6.8189828
    85.5000000     5.1518993
    86.5000000     3.6602886
    87.5000000     2.3906869
    88.5000000     1.3864368
    89.5000000     0.6596296
    90.5000000     0.2060149
    91.5000000     0.0000000
    92.5000000     0.0094337
    93.5000000     0.1862286
    94.5000000     0.4824253
    95.5000000     0.8597135
    96.5000000     1.2834965
    97.5000000     1.7392681
    98.5000000     2.2172483
    99.5000000     2.7261637
   100.5000000     3.2519685
   101.5000000     3.8020982
   102.5000000     4.3636569
   103.5000000     4.9276473
   104.5000000     5.4615824
   105.5000000     5.9411488
   106.5000000     6.3344259
   107.5000000     6.6146072
   108.5000000     6.7616520
   109.5000000     6.7816509
   110.5000000     6.6973535
   111.5000000     6.5346764
   112.5000000     6.3138228
   113.5000000     6.0570426
   114.5000000     5.7873012
   115.5000000     5.5317842
   116.5000000     5.2935248
   117.5000000     5.0858587
   118.5000000     4.9089211
   119.5000000     4.7733961
   120.5000000     4.6719672
   121.5000000     4.6109539
   122.5000000     4.5733463
   123.5000000     4.5751119
   124.5000000     4.5990247
   125.5000000     4.6373453
   126.5000000     4.6804942
   127.5000000     4.7295064
   128.5000000     4.7711729
   129.5000000     4.7952004
   130.5000000     4.8103612
   131.5000000     4.8073056
   132.5000000     4.7938523
   133.5000000     4.7723810
   134.5000000     4.7521456
   135.5000000     4.7486875
   136.5000000     4.7672284
   137.5000000     4.8154832
   138.5000000     4.8914360
   139.5000000     5.0225380
   140.5000000     5.2085201
   141.5000000     5.4491795
   142.5000000     5.7400237
   143.5000000     6.0958425
   144.5000000     6.5176596
   145.5000000     7.0051584
   146.5000000     7.5600247
   147.5000000     8.1766282
   148.5000000     8.8747233
   149.5000000     9.6589960
   150.5000000    10.5305664
   151.5000000    11.4707225
   152.5000000    12.4856603
   153.5000000    13.5578440
   154.5000000    14.7472437
   155.5000000    16.0789945
   156.5000000    17.5529330
   157.5000000    18.8398477
   158.5000000    20.4685761
   159.5000000    22.4740877
   160.5000000    25.2697429
 &EndTable
 &EndPotential
 &Potential
 Name=frgm_20.CG:1
 Type=B
 MolType=frgm_20.CG
BondNumber=1
 SameAsBond=frgm_1.CG:1
Min=     3.6200000
Max=     3.9000000
NPoints=14
NPairs=7
Pairs=   1-   2,    2-   3,    3-   4,    4-   5,    5-   6,    6-   7,    7-   8
 
 &Table
     3.6300000    23.7350274
     3.6500000    17.0830862
     3.6700000    12.0011685
     3.6900000     7.9841286
     3.7100000     4.8022145
     3.7300000     2.4322168
     3.7500000     0.8480996
     3.7700000     0.0378372
     3.7900000     0.0000000
     3.8100000     0.7607295
     3.8300000     2.4001931
     3.8500000     5.0691482
     3.8700000     9.0029659
     3.8900000    17.0622323
 &EndTable
 &EndPotential
 &Potential
 Name=frgm_20.CG:2
 Type=A
 MolType=frgm_20.CG
BondNumber=2
 SameAsBond=frgm_3.CG:3
Min=    75.0000000
Max=   163.0000000
NPoints=88
NTriplets=1
Triplets=   3-   4-   5 
 &Table
    75.5000000    25.9041882
    76.5000000    23.9100741
    77.5000000    20.5024749
    78.5000000    18.1412245
    79.5000000    15.4839949
    80.5000000    13.2778211
    81.5000000    11.2022381
    82.5000000     9.2368895
    83.5000000     7.4468743
    84.5000000     5.8192161
    85.5000000     4.3718578
    86.5000000     3.1312390
    87.5000000     2.0917396
    88.5000000     1.2667036
    89.5000000     0.6562740
    90.5000000     0.2564846
    91.5000000     0.0441192
    92.5000000     0.0000000
    93.5000000     0.0976471
    94.5000000     0.3182909
    95.5000000     0.6350893
    96.5000000     1.0365205
    97.5000000     1.5112805
    98.5000000     2.0526968
    99.5000000     2.6483704
   100.5000000     3.2840544
   101.5000000     3.9561813
   102.5000000     4.6598282
   103.5000000     5.3968847
   104.5000000     6.1378351
   105.5000000     6.8508183
   106.5000000     7.5482194
   107.5000000     8.1644104
   108.5000000     8.6880256
   109.5000000     9.0604769
   110.5000000     9.2883584
   111.5000000     9.3468159
   112.5000000     9.2647827
   113.5000000     9.1243491
   114.5000000     8.8811097
   115.5000000     8.5903202
   116.5000000     8.2741541
   117.5000000     7.9463318
   118.5000000     7.5581193
   119.5000000     7.1185134
   120.5000000     6.6661407
   121.5000000     6.2081693
   122.5000000     5.7424869
   123.5000000     5.2765438
   124.5000000     4.8348449
   125.5000000     4.4378942
   126.5000000     4.0810036
   127.5000000     3.7986233
   128.5000000     3.5779101
   129.5000000     3.4172737
   130.5000000     3.3455381
   131.5000000     3.3691404
   132.5000000     3.4656032
   133.5000000     3.6256737
   134.5000000     3.8735087
   135.5000000     4.2077680
   136.5000000     4.6079881
   137.5000000     5.0666693
   138.5000000     5.5494169
   139.5000000     6.0802420
   140.5000000     6.6490164
   141.5000000     7.2092545
   142.5000000     7.7824991
   143.5000000     8.3612572
   144.5000000     8.8973900
   145.5000000     9.4318784
   146.5000000     9.9717990
   147.5000000    10.5069673
   148.5000000    11.0667644
   149.5000000    11.7307178
   150.5000000    12.3605289
   151.5000000    12.9743811
   152.5000000    13.6925996
   153.5000000    14.5622353
   154.5000000    15.3955665
   155.5000000    16.3280488
   156.5000000    17.1935443
   157.5000000    18.5502095
   158.5000000    19.5981157
   159.5000000    21.1402163
   160.5000000    21.6642563
   161.5000000    23.4955224
   162.5000000    24.7842008
 &EndTable
 &EndPotential
 &Potential
 Name=frgm_20.CG:3
 Type=A
 MolType=frgm_20.CG
BondNumber=3
 SameAsBond=frgm_3.CG:4
Min=    75.0000000
Max=   161.0000000
NPoints=86
NTriplets=5
Triplets=   1-   2-   3,    2-   3-   4,    4-   5-   6,    5-   6-   7,    6-   7-   8
 
 &Table
    75.5000000    25.8433087
    76.5000000    23.0216943
    77.5000000    20.5316841
    78.5000000    18.5086935
    79.5000000    16.4060670
    80.5000000    14.3318094
    81.5000000    12.3165623
    82.5000000    10.4471927
    83.5000000     8.6038579
    84.5000000     6.8189828
    85.5000000     5.1518993
    86.5000000     3.6602886
    87.5000000     2.3906869
    88.5000000     1.3864368
    89.5000000     0.6596296
    90.5000000     0.2060149
    91.5000000     0.0000000
    92.5000000     0.0094337
    93.5000000     0.1862286
    94.5000000     0.4824253
    95.5000000     0.8597135
    96.5000000     1.2834965
    97.5000000     1.7392681
    98.5000000     2.2172483
    99.5000000     2.7261637
   100.5000000     3.2519685
   101.5000000     3.8020982
   102.5000000     4.3636569
   103.5000000     4.9276473
   104.5000000     5.4615824
   105.5000000     5.9411488
   106.5000000     6.3344259
   107.5000000     6.6146072
   108.5000000     6.7616520
   109.5000000     6.7816509
   110.5000000     6.6973535
   111.5000000     6.5346764
   112.5000000     6.3138228
   113.5000000     6.0570426
   114.5000000     5.7873012
   115.5000000     5.5317842
   116.5000000     5.2935248
   117.5000000     5.0858587
   118.5000000     4.9089211
   119.5000000     4.7733961
   120.5000000     4.6719672
   121.5000000     4.6109539
   122.5000000     4.5733463
   123.5000000     4.5751119
   124.5000000     4.5990247
   125.5000000     4.6373453
   126.5000000     4.6804942
   127.5000000     4.7295064
   128.5000000     4.7711729
   129.5000000     4.7952004
   130.5000000     4.8103612
   131.5000000     4.8073056
   132.5000000     4.7938523
   133.5000000     4.7723810
   134.5000000     4.7521456
   135.5000000     4.7486875
   136.5000000     4.7672284
   137.5000000     4.8154832
   138.5000000     4.8914360
   139.5000000     5.0225380
   140.5000000     5.2085201
   141.5000000     5.4491795
   142.5000000     5.7400237
   143.5000000     6.0958425
   144.5000000     6.5176596
   145.5000000     7.0051584
   146.5000000     7.5600247
   147.5000000     8.1766282
   148.5000000     8.8747233
   149.5000000     9.6589960
   150.5000000    10.5305664
   151.5000000    11.4707225
   152.5000000    12.4856603
   153.5000000    13.5578440
   154.5000000    14.7472437
   155.5000000    16.0789945
   156.5000000    17.5529330
   157.5000000    18.8398477
   158.5000000    20.4685761
   159.5000000    22.4740877
   160.5000000    25.2697429
 &EndTable
 &EndPotential
 &Potential
 Name=frgm_21.CG:1
 Type=B
 MolType=frgm_21.CG
BondNumber=1
 SameAsBond=frgm_1.CG:1
Min=     3.6200000
Max=     3.9000000
NPoints=14
NPairs=7
Pairs=   1-   2,    2-   3,    3-   4,    4-   5,    5-   6,    6-   7,    7-   8
 
 &Table
     3.6300000    23.7350274
     3.6500000    17.0830862
     3.6700000    12.0011685
     3.6900000     7.9841286
     3.7100000     4.8022145
     3.7300000     2.4322168
     3.7500000     0.8480996
     3.7700000     0.0378372
     3.7900000     0.0000000
     3.8100000     0.7607295
     3.8300000     2.4001931
     3.8500000     5.0691482
     3.8700000     9.0029659
     3.8900000    17.0622323
 &EndTable
 &EndPotential
 &Potential
 Name=frgm_21.CG:2
 Type=A
 MolType=frgm_21.CG
BondNumber=2
 SameAsBond=frgm_3.CG:3
Min=    75.0000000
Max=   163.0000000
NPoints=88
NTriplets=1
Triplets=   3-   4-   5 
 &Table
    75.5000000    25.9041882
    76.5000000    23.9100741
    77.5000000    20.5024749
    78.5000000    18.1412245
    79.5000000    15.4839949
    80.5000000    13.2778211
    81.5000000    11.2022381
    82.5000000     9.2368895
    83.5000000     7.4468743
    84.5000000     5.8192161
    85.5000000     4.3718578
    86.5000000     3.1312390
    87.5000000     2.0917396
    88.5000000     1.2667036
    89.5000000     0.6562740
    90.5000000     0.2564846
    91.5000000     0.0441192
    92.5000000     0.0000000
    93.5000000     0.0976471
    94.5000000     0.3182909
    95.5000000     0.6350893
    96.5000000     1.0365205
    97.5000000     1.5112805
    98.5000000     2.0526968
    99.5000000     2.6483704
   100.5000000     3.2840544
   101.5000000     3.9561813
   102.5000000     4.6598282
   103.5000000     5.3968847
   104.5000000     6.1378351
   105.5000000     6.8508183
   106.5000000     7.5482194
   107.5000000     8.1644104
   108.5000000     8.6880256
   109.5000000     9.0604769
   110.5000000     9.2883584
   111.5000000     9.3468159
   112.5000000     9.2647827
   113.5000000     9.1243491
   114.5000000     8.8811097
   115.5000000     8.5903202
   116.5000000     8.2741541
   117.5000000     7.9463318
   118.5000000     7.5581193
   119.5000000     7.1185134
   120.5000000     6.6661407
   121.5000000     6.2081693
   122.5000000     5.7424869
   123.5000000     5.2765438
   124.5000000     4.8348449
   125.5000000     4.4378942
   126.5000000     4.0810036
   127.5000000     3.7986233
   128.5000000     3.5779101
   129.5000000     3.4172737
   130.5000000     3.3455381
   131.5000000     3.3691404
   132.5000000     3.4656032
   133.5000000     3.6256737
   134.5000000     3.8735087
   135.5000000     4.2077680
   136.5000000     4.6079881
   137.5000000     5.0666693
   138.5000000     5.5494169
   139.5000000     6.0802420
   140.5000000     6.6490164
   141.5000000     7.2092545
   142.5000000     7.7824991
   143.5000000     8.3612572
   144.5000000     8.8973900
   145.5000000     9.4318784
   146.5000000     9.9717990
   147.5000000    10.5069673
   148.5000000    11.0667644
   149.5000000    11.7307178
   150.5000000    12.3605289
   151.5000000    12.9743811
   152.5000000    13.6925996
   153.5000000    14.5622353
   154.5000000    15.3955665
   155.5000000    16.3280488
   156.5000000    17.1935443
   157.5000000    18.5502095
   158.5000000    19.5981157
   159.5000000    21.1402163
   160.5000000    21.6642563
   161.5000000    23.4955224
   162.5000000    24.7842008
 &EndTable
 &EndPotential
 &Potential
 Name=frgm_21.CG:3
 Type=A
 MolType=frgm_21.CG
BondNumber=3
 SameAsBond=frgm_3.CG:4
Min=    75.0000000
Max=   161.0000000
NPoints=86
NTriplets=5
Triplets=   1-   2-   3,    2-   3-   4,    4-   5-   6,    5-   6-   7,    6-   7-   8
 
 &Table
    75.5000000    25.8433087
    76.5000000    23.0216943
    77.5000000    20.5316841
    78.5000000    18.5086935
    79.5000000    16.4060670
    80.5000000    14.3318094
    81.5000000    12.3165623
    82.5000000    10.4471927
    83.5000000     8.6038579
    84.5000000     6.8189828
    85.5000000     5.1518993
    86.5000000     3.6602886
    87.5000000     2.3906869
    88.5000000     1.3864368
    89.5000000     0.6596296
    90.5000000     0.2060149
    91.5000000     0.0000000
    92.5000000     0.0094337
    93.5000000     0.1862286
    94.5000000     0.4824253
    95.5000000     0.8597135
    96.5000000     1.2834965
    97.5000000     1.7392681
    98.5000000     2.2172483
    99.5000000     2.7261637
   100.5000000     3.2519685
   101.5000000     3.8020982
   102.5000000     4.3636569
   103.5000000     4.9276473
   104.5000000     5.4615824
   105.5000000     5.9411488
   106.5000000     6.3344259
   107.5000000     6.6146072
   108.5000000     6.7616520
   109.5000000     6.7816509
   110.5000000     6.6973535
   111.5000000     6.5346764
   112.5000000     6.3138228
   113.5000000     6.0570426
   114.5000000     5.7873012
   115.5000000     5.5317842
   116.5000000     5.2935248
   117.5000000     5.0858587
   118.5000000     4.9089211
   119.5000000     4.7733961
   120.5000000     4.6719672
   121.5000000     4.6109539
   122.5000000     4.5733463
   123.5000000     4.5751119
   124.5000000     4.5990247
   125.5000000     4.6373453
   126.5000000     4.6804942
   127.5000000     4.7295064
   128.5000000     4.7711729
   129.5000000     4.7952004
   130.5000000     4.8103612
   131.5000000     4.8073056
   132.5000000     4.7938523
   133.5000000     4.7723810
   134.5000000     4.7521456
   135.5000000     4.7486875
   136.5000000     4.7672284
   137.5000000     4.8154832
   138.5000000     4.8914360
   139.5000000     5.0225380
   140.5000000     5.2085201
   141.5000000     5.4491795
   142.5000000     5.7400237
   143.5000000     6.0958425
   144.5000000     6.5176596
   145.5000000     7.0051584
   146.5000000     7.5600247
   147.5000000     8.1766282
   148.5000000     8.8747233
   149.5000000     9.6589960
   150.5000000    10.5305664
   151.5000000    11.4707225
   152.5000000    12.4856603
   153.5000000    13.5578440
   154.5000000    14.7472437
   155.5000000    16.0789945
   156.5000000    17.5529330
   157.5000000    18.8398477
   158.5000000    20.4685761
   159.5000000    22.4740877
   160.5000000    25.2697429
 &EndTable
 &EndPotential
 &Potential
 Name=frgm_22.CG:1
 Type=B
 MolType=frgm_22.CG
BondNumber=1
 SameAsBond=frgm_1.CG:1
Min=     3.6200000
Max=     3.9000000
NPoints=14
NPairs=7
Pairs=   1-   2,    2-   3,    3-   4,    4-   5,    5-   6,    6-   7,    7-   8
 
 &Table
     3.6300000    23.7350274
     3.6500000    17.0830862
     3.6700000    12.0011685
     3.6900000     7.9841286
     3.7100000     4.8022145
     3.7300000     2.4322168
     3.7500000     0.8480996
     3.7700000     0.0378372
     3.7900000     0.0000000
     3.8100000     0.7607295
     3.8300000     2.4001931
     3.8500000     5.0691482
     3.8700000     9.0029659
     3.8900000    17.0622323
 &EndTable
 &EndPotential
 &Potential
 Name=frgm_22.CG:2
 Type=A
 MolType=frgm_22.CG
BondNumber=2
 SameAsBond=frgm_3.CG:2
Min=    75.0000000
Max=   150.0000000
NPoints=75
NTriplets=1
Triplets=   3-   4-   5 
 &Table
    75.5000000    27.0633821
    76.5000000    22.4065938
    77.5000000    21.1018698
    78.5000000    19.0016637
    79.5000000    17.0001523
    80.5000000    15.0959796
    81.5000000    13.2594217
    82.5000000    11.7407240
    83.5000000    10.2234230
    84.5000000     8.9128616
    85.5000000     7.6633951
    86.5000000     6.5999169
    87.5000000     5.6858384
    88.5000000     5.0265493
    89.5000000     4.5828079
    90.5000000     4.3806630
    91.5000000     4.3153133
    92.5000000     4.3915554
    93.5000000     4.5224169
    94.5000000     4.7456472
    95.5000000     4.9449601
    96.5000000     5.1304419
    97.5000000     5.3051552
    98.5000000     5.4682598
    99.5000000     5.6363271
   100.5000000     5.7575848
   101.5000000     5.8897852
   102.5000000     5.8834560
   103.5000000     5.7758021
   104.5000000     5.5212915
   105.5000000     5.1212907
   106.5000000     4.5944278
   107.5000000     4.0174136
   108.5000000     3.4463713
   109.5000000     2.8694151
   110.5000000     2.3308514
   111.5000000     1.8300430
   112.5000000     1.3746109
   113.5000000     0.9768684
   114.5000000     0.6402200
   115.5000000     0.3787335
   116.5000000     0.1824561
   117.5000000     0.0638872
   118.5000000     0.0000000
   119.5000000     0.0125787
   120.5000000     0.0933918
   121.5000000     0.2583709
   122.5000000     0.4708184
   123.5000000     0.7636134
   124.5000000     1.1158698
   125.5000000     1.5350433
   126.5000000     1.9850870
   127.5000000     2.5237443
   128.5000000     3.0964545
   129.5000000     3.7306196
   130.5000000     4.3809857
   131.5000000     5.1236404
   132.5000000     5.8616970
   133.5000000     6.7081783
   134.5000000     7.5076559
   135.5000000     8.3392379
   136.5000000     9.2526816
   137.5000000    10.3175853
   138.5000000    11.2690973
   139.5000000    12.3220340
   140.5000000    13.3904293
   141.5000000    14.5549165
   142.5000000    15.5950433
   143.5000000    17.0042326
   144.5000000    17.8521178
   145.5000000    19.6835483
   146.5000000    20.6549613
   147.5000000    22.6391540
   148.5000000    22.6759686
   149.5000000    25.7383286
 &EndTable
 &EndPotential
 &Potential
 Name=frgm_22.CG:3
 Type=A
 MolType=frgm_22.CG
BondNumber=3
 SameAsBond=frgm_3.CG:3
Min=    75.0000000
Max=   163.0000000
NPoints=88
NTriplets=1
Triplets=   6-   7-   8 
 &Table
    75.5000000    25.9041882
    76.5000000    23.9100741
    77.5000000    20.5024749
    78.5000000    18.1412245
    79.5000000    15.4839949
    80.5000000    13.2778211
    81.5000000    11.2022381
    82.5000000     9.2368895
    83.5000000     7.4468743
    84.5000000     5.8192161
    85.5000000     4.3718578
    86.5000000     3.1312390
    87.5000000     2.0917396
    88.5000000     1.2667036
    89.5000000     0.6562740
    90.5000000     0.2564846
    91.5000000     0.0441192
    92.5000000     0.0000000
    93.5000000     0.0976471
    94.5000000     0.3182909
    95.5000000     0.6350893
    96.5000000     1.0365205
    97.5000000     1.5112805
    98.5000000     2.0526968
    99.5000000     2.6483704
   100.5000000     3.2840544
   101.5000000     3.9561813
   102.5000000     4.6598282
   103.5000000     5.3968847
   104.5000000     6.1378351
   105.5000000     6.8508183
   106.5000000     7.5482194
   107.5000000     8.1644104
   108.5000000     8.6880256
   109.5000000     9.0604769
   110.5000000     9.2883584
   111.5000000     9.3468159
   112.5000000     9.2647827
   113.5000000     9.1243491
   114.5000000     8.8811097
   115.5000000     8.5903202
   116.5000000     8.2741541
   117.5000000     7.9463318
   118.5000000     7.5581193
   119.5000000     7.1185134
   120.5000000     6.6661407
   121.5000000     6.2081693
   122.5000000     5.7424869
   123.5000000     5.2765438
   124.5000000     4.8348449
   125.5000000     4.4378942
   126.5000000     4.0810036
   127.5000000     3.7986233
   128.5000000     3.5779101
   129.5000000     3.4172737
   130.5000000     3.3455381
   131.5000000     3.3691404
   132.5000000     3.4656032
   133.5000000     3.6256737
   134.5000000     3.8735087
   135.5000000     4.2077680
   136.5000000     4.6079881
   137.5000000     5.0666693
   138.5000000     5.5494169
   139.5000000     6.0802420
   140.5000000     6.6490164
   141.5000000     7.2092545
   142.5000000     7.7824991
   143.5000000     8.3612572
   144.5000000     8.8973900
   145.5000000     9.4318784
   146.5000000     9.9717990
   147.5000000    10.5069673
   148.5000000    11.0667644
   149.5000000    11.7307178
   150.5000000    12.3605289
   151.5000000    12.9743811
   152.5000000    13.6925996
   153.5000000    14.5622353
   154.5000000    15.3955665
   155.5000000    16.3280488
   156.5000000    17.1935443
   157.5000000    18.5502095
   158.5000000    19.5981157
   159.5000000    21.1402163
   160.5000000    21.6642563
   161.5000000    23.4955224
   162.5000000    24.7842008
 &EndTable
 &EndPotential
 &Potential
 Name=frgm_22.CG:4
 Type=A
 MolType=frgm_22.CG
BondNumber=4
 SameAsBond=frgm_3.CG:4
Min=    75.0000000
Max=   161.0000000
NPoints=86
NTriplets=4
Triplets=   1-   2-   3,    2-   3-   4,    4-   5-   6,    5-   6-   7 
 &Table
    75.5000000    25.8433087
    76.5000000    23.0216943
    77.5000000    20.5316841
    78.5000000    18.5086935
    79.5000000    16.4060670
    80.5000000    14.3318094
    81.5000000    12.3165623
    82.5000000    10.4471927
    83.5000000     8.6038579
    84.5000000     6.8189828
    85.5000000     5.1518993
    86.5000000     3.6602886
    87.5000000     2.3906869
    88.5000000     1.3864368
    89.5000000     0.6596296
    90.5000000     0.2060149
    91.5000000     0.0000000
    92.5000000     0.0094337
    93.5000000     0.1862286
    94.5000000     0.4824253
    95.5000000     0.8597135
    96.5000000     1.2834965
    97.5000000     1.7392681
    98.5000000     2.2172483
    99.5000000     2.7261637
   100.5000000     3.2519685
   101.5000000     3.8020982
   102.5000000     4.3636569
   103.5000000     4.9276473
   104.5000000     5.4615824
   105.5000000     5.9411488
   106.5000000     6.3344259
   107.5000000     6.6146072
   108.5000000     6.7616520
   109.5000000     6.7816509
   110.5000000     6.6973535
   111.5000000     6.5346764
   112.5000000     6.3138228
   113.5000000     6.0570426
   114.5000000     5.7873012
   115.5000000     5.5317842
   116.5000000     5.2935248
   117.5000000     5.0858587
   118.5000000     4.9089211
   119.5000000     4.7733961
   120.5000000     4.6719672
   121.5000000     4.6109539
   122.5000000     4.5733463
   123.5000000     4.5751119
   124.5000000     4.5990247
   125.5000000     4.6373453
   126.5000000     4.6804942
   127.5000000     4.7295064
   128.5000000     4.7711729
   129.5000000     4.7952004
   130.5000000     4.8103612
   131.5000000     4.8073056
   132.5000000     4.7938523
   133.5000000     4.7723810
   134.5000000     4.7521456
   135.5000000     4.7486875
   136.5000000     4.7672284
   137.5000000     4.8154832
   138.5000000     4.8914360
   139.5000000     5.0225380
   140.5000000     5.2085201
   141.5000000     5.4491795
   142.5000000     5.7400237
   143.5000000     6.0958425
   144.5000000     6.5176596
   145.5000000     7.0051584
   146.5000000     7.5600247
   147.5000000     8.1766282
   148.5000000     8.8747233
   149.5000000     9.6589960
   150.5000000    10.5305664
   151.5000000    11.4707225
   152.5000000    12.4856603
   153.5000000    13.5578440
   154.5000000    14.7472437
   155.5000000    16.0789945
   156.5000000    17.5529330
   157.5000000    18.8398477
   158.5000000    20.4685761
   159.5000000    22.4740877
   160.5000000    25.2697429
 &EndTable
 &EndPotential
 &Potential
 Name=frgm_23.CG:1
 Type=B
 MolType=frgm_23.CG
BondNumber=1
 SameAsBond=frgm_1.CG:1
Min=     3.6200000
Max=     3.9000000
NPoints=14
NPairs=7
Pairs=   1-   2,    2-   3,    3-   4,    4-   5,    5-   6,    6-   7,    7-   8
 
 &Table
     3.6300000    23.7350274
     3.6500000    17.0830862
     3.6700000    12.0011685
     3.6900000     7.9841286
     3.7100000     4.8022145
     3.7300000     2.4322168
     3.7500000     0.8480996
     3.7700000     0.0378372
     3.7900000     0.0000000
     3.8100000     0.7607295
     3.8300000     2.4001931
     3.8500000     5.0691482
     3.8700000     9.0029659
     3.8900000    17.0622323
 &EndTable
 &EndPotential
 &Potential
 Name=frgm_23.CG:2
 Type=A
 MolType=frgm_23.CG
BondNumber=2
 SameAsBond=frgm_3.CG:3
Min=    75.0000000
Max=   163.0000000
NPoints=88
NTriplets=1
Triplets=   6-   7-   8 
 &Table
    75.5000000    25.9041882
    76.5000000    23.9100741
    77.5000000    20.5024749
    78.5000000    18.1412245
    79.5000000    15.4839949
    80.5000000    13.2778211
    81.5000000    11.2022381
    82.5000000     9.2368895
    83.5000000     7.4468743
    84.5000000     5.8192161
    85.5000000     4.3718578
    86.5000000     3.1312390
    87.5000000     2.0917396
    88.5000000     1.2667036
    89.5000000     0.6562740
    90.5000000     0.2564846
    91.5000000     0.0441192
    92.5000000     0.0000000
    93.5000000     0.0976471
    94.5000000     0.3182909
    95.5000000     0.6350893
    96.5000000     1.0365205
    97.5000000     1.5112805
    98.5000000     2.0526968
    99.5000000     2.6483704
   100.5000000     3.2840544
   101.5000000     3.9561813
   102.5000000     4.6598282
   103.5000000     5.3968847
   104.5000000     6.1378351
   105.5000000     6.8508183
   106.5000000     7.5482194
   107.5000000     8.1644104
   108.5000000     8.6880256
   109.5000000     9.0604769
   110.5000000     9.2883584
   111.5000000     9.3468159
   112.5000000     9.2647827
   113.5000000     9.1243491
   114.5000000     8.8811097
   115.5000000     8.5903202
   116.5000000     8.2741541
   117.5000000     7.9463318
   118.5000000     7.5581193
   119.5000000     7.1185134
   120.5000000     6.6661407
   121.5000000     6.2081693
   122.5000000     5.7424869
   123.5000000     5.2765438
   124.5000000     4.8348449
   125.5000000     4.4378942
   126.5000000     4.0810036
   127.5000000     3.7986233
   128.5000000     3.5779101
   129.5000000     3.4172737
   130.5000000     3.3455381
   131.5000000     3.3691404
   132.5000000     3.4656032
   133.5000000     3.6256737
   134.5000000     3.8735087
   135.5000000     4.2077680
   136.5000000     4.6079881
   137.5000000     5.0666693
   138.5000000     5.5494169
   139.5000000     6.0802420
   140.5000000     6.6490164
   141.5000000     7.2092545
   142.5000000     7.7824991
   143.5000000     8.3612572
   144.5000000     8.8973900
   145.5000000     9.4318784
   146.5000000     9.9717990
   147.5000000    10.5069673
   148.5000000    11.0667644
   149.5000000    11.7307178
   150.5000000    12.3605289
   151.5000000    12.9743811
   152.5000000    13.6925996
   153.5000000    14.5622353
   154.5000000    15.3955665
   155.5000000    16.3280488
   156.5000000    17.1935443
   157.5000000    18.5502095
   158.5000000    19.5981157
   159.5000000    21.1402163
   160.5000000    21.6642563
   161.5000000    23.4955224
   162.5000000    24.7842008
 &EndTable
 &EndPotential
 &Potential
 Name=frgm_23.CG:3
 Type=A
 MolType=frgm_23.CG
BondNumber=3
 SameAsBond=frgm_3.CG:4
Min=    75.0000000
Max=   161.0000000
NPoints=86
NTriplets=5
Triplets=   1-   2-   3,    2-   3-   4,    3-   4-   5,    4-   5-   6,    5-   6-   7
 
 &Table
    75.5000000    25.8433087
    76.5000000    23.0216943
    77.5000000    20.5316841
    78.5000000    18.5086935
    79.5000000    16.4060670
    80.5000000    14.3318094
    81.5000000    12.3165623
    82.5000000    10.4471927
    83.5000000     8.6038579
    84.5000000     6.8189828
    85.5000000     5.1518993
    86.5000000     3.6602886
    87.5000000     2.3906869
    88.5000000     1.3864368
    89.5000000     0.6596296
    90.5000000     0.2060149
    91.5000000     0.0000000
    92.5000000     0.0094337
    93.5000000     0.1862286
    94.5000000     0.4824253
    95.5000000     0.8597135
    96.5000000     1.2834965
    97.5000000     1.7392681
    98.5000000     2.2172483
    99.5000000     2.7261637
   100.5000000     3.2519685
   101.5000000     3.8020982
   102.5000000     4.3636569
   103.5000000     4.9276473
   104.5000000     5.4615824
   105.5000000     5.9411488
   106.5000000     6.3344259
   107.5000000     6.6146072
   108.5000000     6.7616520
   109.5000000     6.7816509
   110.5000000     6.6973535
   111.5000000     6.5346764
   112.5000000     6.3138228
   113.5000000     6.0570426
   114.5000000     5.7873012
   115.5000000     5.5317842
   116.5000000     5.2935248
   117.5000000     5.0858587
   118.5000000     4.9089211
   119.5000000     4.7733961
   120.5000000     4.6719672
   121.5000000     4.6109539
   122.5000000     4.5733463
   123.5000000     4.5751119
   124.5000000     4.5990247
   125.5000000     4.6373453
   126.5000000     4.6804942
   127.5000000     4.7295064
   128.5000000     4.7711729
   129.5000000     4.7952004
   130.5000000     4.8103612
   131.5000000     4.8073056
   132.5000000     4.7938523
   133.5000000     4.7723810
   134.5000000     4.7521456
   135.5000000     4.7486875
   136.5000000     4.7672284
   137.5000000     4.8154832
   138.5000000     4.8914360
   139.5000000     5.0225380
   140.5000000     5.2085201
   141.5000000     5.4491795
   142.5000000     5.7400237
   143.5000000     6.0958425
   144.5000000     6.5176596
   145.5000000     7.0051584
   146.5000000     7.5600247
   147.5000000     8.1766282
   148.5000000     8.8747233
   149.5000000     9.6589960
   150.5000000    10.5305664
   151.5000000    11.4707225
   152.5000000    12.4856603
   153.5000000    13.5578440
   154.5000000    14.7472437
   155.5000000    16.0789945
   156.5000000    17.5529330
   157.5000000    18.8398477
   158.5000000    20.4685761
   159.5000000    22.4740877
   160.5000000    25.2697429
 &EndTable
 &EndPotential
 &Potential
 Name=frgm_24.CG:1
 Type=B
 MolType=frgm_24.CG
BondNumber=1
 SameAsBond=frgm_1.CG:1
Min=     3.6200000
Max=     3.9000000
NPoints=14
NPairs=7
Pairs=   1-   2,    2-   3,    3-   4,    4-   5,    5-   6,    6-   7,    7-   8
 
 &Table
     3.6300000    23.7350274
     3.6500000    17.0830862
     3.6700000    12.0011685
     3.6900000     7.9841286
     3.7100000     4.8022145
     3.7300000     2.4322168
     3.7500000     0.8480996
     3.7700000     0.0378372
     3.7900000     0.0000000
     3.8100000     0.7607295
     3.8300000     2.4001931
     3.8500000     5.0691482
     3.8700000     9.0029659
     3.8900000    17.0622323
 &EndTable
 &EndPotential
 &Potential
 Name=frgm_24.CG:2
 Type=A
 MolType=frgm_24.CG
BondNumber=2
 SameAsBond=frgm_3.CG:3
Min=    75.0000000
Max=   163.0000000
NPoints=88
NTriplets=1
Triplets=   6-   7-   8 
 &Table
    75.5000000    25.9041882
    76.5000000    23.9100741
    77.5000000    20.5024749
    78.5000000    18.1412245
    79.5000000    15.4839949
    80.5000000    13.2778211
    81.5000000    11.2022381
    82.5000000     9.2368895
    83.5000000     7.4468743
    84.5000000     5.8192161
    85.5000000     4.3718578
    86.5000000     3.1312390
    87.5000000     2.0917396
    88.5000000     1.2667036
    89.5000000     0.6562740
    90.5000000     0.2564846
    91.5000000     0.0441192
    92.5000000     0.0000000
    93.5000000     0.0976471
    94.5000000     0.3182909
    95.5000000     0.6350893
    96.5000000     1.0365205
    97.5000000     1.5112805
    98.5000000     2.0526968
    99.5000000     2.6483704
   100.5000000     3.2840544
   101.5000000     3.9561813
   102.5000000     4.6598282
   103.5000000     5.3968847
   104.5000000     6.1378351
   105.5000000     6.8508183
   106.5000000     7.5482194
   107.5000000     8.1644104
   108.5000000     8.6880256
   109.5000000     9.0604769
   110.5000000     9.2883584
   111.5000000     9.3468159
   112.5000000     9.2647827
   113.5000000     9.1243491
   114.5000000     8.8811097
   115.5000000     8.5903202
   116.5000000     8.2741541
   117.5000000     7.9463318
   118.5000000     7.5581193
   119.5000000     7.1185134
   120.5000000     6.6661407
   121.5000000     6.2081693
   122.5000000     5.7424869
   123.5000000     5.2765438
   124.5000000     4.8348449
   125.5000000     4.4378942
   126.5000000     4.0810036
   127.5000000     3.7986233
   128.5000000     3.5779101
   129.5000000     3.4172737
   130.5000000     3.3455381
   131.5000000     3.3691404
   132.5000000     3.4656032
   133.5000000     3.6256737
   134.5000000     3.8735087
   135.5000000     4.2077680
   136.5000000     4.6079881
   137.5000000     5.0666693
   138.5000000     5.5494169
   139.5000000     6.0802420
   140.5000000     6.6490164
   141.5000000     7.2092545
   142.5000000     7.7824991
   143.5000000     8.3612572
   144.5000000     8.8973900
   145.5000000     9.4318784
   146.5000000     9.9717990
   147.5000000    10.5069673
   148.5000000    11.0667644
   149.5000000    11.7307178
   150.5000000    12.3605289
   151.5000000    12.9743811
   152.5000000    13.6925996
   153.5000000    14.5622353
   154.5000000    15.3955665
   155.5000000    16.3280488
   156.5000000    17.1935443
   157.5000000    18.5502095
   158.5000000    19.5981157
   159.5000000    21.1402163
   160.5000000    21.6642563
   161.5000000    23.4955224
   162.5000000    24.7842008
 &EndTable
 &EndPotential
 &Potential
 Name=frgm_24.CG:3
 Type=A
 MolType=frgm_24.CG
BondNumber=3
 SameAsBond=frgm_3.CG:4
Min=    75.0000000
Max=   161.0000000
NPoints=86
NTriplets=5
Triplets=   1-   2-   3,    2-   3-   4,    3-   4-   5,    4-   5-   6,    5-   6-   7
 
 &Table
    75.5000000    25.8433087
    76.5000000    23.0216943
    77.5000000    20.5316841
    78.5000000    18.5086935
    79.5000000    16.4060670
    80.5000000    14.3318094
    81.5000000    12.3165623
    82.5000000    10.4471927
    83.5000000     8.6038579
    84.5000000     6.8189828
    85.5000000     5.1518993
    86.5000000     3.6602886
    87.5000000     2.3906869
    88.5000000     1.3864368
    89.5000000     0.6596296
    90.5000000     0.2060149
    91.5000000     0.0000000
    92.5000000     0.0094337
    93.5000000     0.1862286
    94.5000000     0.4824253
    95.5000000     0.8597135
    96.5000000     1.2834965
    97.5000000     1.7392681
    98.5000000     2.2172483
    99.5000000     2.7261637
   100.5000000     3.2519685
   101.5000000     3.8020982
   102.5000000     4.3636569
   103.5000000     4.9276473
   104.5000000     5.4615824
   105.5000000     5.9411488
   106.5000000     6.3344259
   107.5000000     6.6146072
   108.5000000     6.7616520
   109.5000000     6.7816509
   110.5000000     6.6973535
   111.5000000     6.5346764
   112.5000000     6.3138228
   113.5000000     6.0570426
   114.5000000     5.7873012
   115.5000000     5.5317842
   116.5000000     5.2935248
   117.5000000     5.0858587
   118.5000000     4.9089211
   119.5000000     4.7733961
   120.5000000     4.6719672
   121.5000000     4.6109539
   122.5000000     4.5733463
   123.5000000     4.5751119
   124.5000000     4.5990247
   125.5000000     4.6373453
   126.5000000     4.6804942
   127.5000000     4.7295064
   128.5000000     4.7711729
   129.5000000     4.7952004
   130.5000000     4.8103612
   131.5000000     4.8073056
   132.5000000     4.7938523
   133.5000000     4.7723810
   134.5000000     4.7521456
   135.5000000     4.7486875
   136.5000000     4.7672284
   137.5000000     4.8154832
   138.5000000     4.8914360
   139.5000000     5.0225380
   140.5000000     5.2085201
   141.5000000     5.4491795
   142.5000000     5.7400237
   143.5000000     6.0958425
   144.5000000     6.5176596
   145.5000000     7.0051584
   146.5000000     7.5600247
   147.5000000     8.1766282
   148.5000000     8.8747233
   149.5000000     9.6589960
   150.5000000    10.5305664
   151.5000000    11.4707225
   152.5000000    12.4856603
   153.5000000    13.5578440
   154.5000000    14.7472437
   155.5000000    16.0789945
   156.5000000    17.5529330
   157.5000000    18.8398477
   158.5000000    20.4685761
   159.5000000    22.4740877
   160.5000000    25.2697429
 &EndTable
 &EndPotential
 &Potential
 Name=frgm_25.CG:1
 Type=B
 MolType=frgm_25.CG
BondNumber=1
 SameAsBond=frgm_1.CG:1
Min=     3.6200000
Max=     3.9000000
NPoints=14
NPairs=7
Pairs=   1-   2,    2-   3,    3-   4,    4-   5,    5-   6,    6-   7,    7-   8
 
 &Table
     3.6300000    23.7350274
     3.6500000    17.0830862
     3.6700000    12.0011685
     3.6900000     7.9841286
     3.7100000     4.8022145
     3.7300000     2.4322168
     3.7500000     0.8480996
     3.7700000     0.0378372
     3.7900000     0.0000000
     3.8100000     0.7607295
     3.8300000     2.4001931
     3.8500000     5.0691482
     3.8700000     9.0029659
     3.8900000    17.0622323
 &EndTable
 &EndPotential
 &Potential
 Name=frgm_25.CG:2
 Type=A
 MolType=frgm_25.CG
BondNumber=2
 SameAsBond=frgm_3.CG:3
Min=    75.0000000
Max=   163.0000000
NPoints=88
NTriplets=1
Triplets=   3-   4-   5 
 &Table
    75.5000000    25.9041882
    76.5000000    23.9100741
    77.5000000    20.5024749
    78.5000000    18.1412245
    79.5000000    15.4839949
    80.5000000    13.2778211
    81.5000000    11.2022381
    82.5000000     9.2368895
    83.5000000     7.4468743
    84.5000000     5.8192161
    85.5000000     4.3718578
    86.5000000     3.1312390
    87.5000000     2.0917396
    88.5000000     1.2667036
    89.5000000     0.6562740
    90.5000000     0.2564846
    91.5000000     0.0441192
    92.5000000     0.0000000
    93.5000000     0.0976471
    94.5000000     0.3182909
    95.5000000     0.6350893
    96.5000000     1.0365205
    97.5000000     1.5112805
    98.5000000     2.0526968
    99.5000000     2.6483704
   100.5000000     3.2840544
   101.5000000     3.9561813
   102.5000000     4.6598282
   103.5000000     5.3968847
   104.5000000     6.1378351
   105.5000000     6.8508183
   106.5000000     7.5482194
   107.5000000     8.1644104
   108.5000000     8.6880256
   109.5000000     9.0604769
   110.5000000     9.2883584
   111.5000000     9.3468159
   112.5000000     9.2647827
   113.5000000     9.1243491
   114.5000000     8.8811097
   115.5000000     8.5903202
   116.5000000     8.2741541
   117.5000000     7.9463318
   118.5000000     7.5581193
   119.5000000     7.1185134
   120.5000000     6.6661407
   121.5000000     6.2081693
   122.5000000     5.7424869
   123.5000000     5.2765438
   124.5000000     4.8348449
   125.5000000     4.4378942
   126.5000000     4.0810036
   127.5000000     3.7986233
   128.5000000     3.5779101
   129.5000000     3.4172737
   130.5000000     3.3455381
   131.5000000     3.3691404
   132.5000000     3.4656032
   133.5000000     3.6256737
   134.5000000     3.8735087
   135.5000000     4.2077680
   136.5000000     4.6079881
   137.5000000     5.0666693
   138.5000000     5.5494169
   139.5000000     6.0802420
   140.5000000     6.6490164
   141.5000000     7.2092545
   142.5000000     7.7824991
   143.5000000     8.3612572
   144.5000000     8.8973900
   145.5000000     9.4318784
   146.5000000     9.9717990
   147.5000000    10.5069673
   148.5000000    11.0667644
   149.5000000    11.7307178
   150.5000000    12.3605289
   151.5000000    12.9743811
   152.5000000    13.6925996
   153.5000000    14.5622353
   154.5000000    15.3955665
   155.5000000    16.3280488
   156.5000000    17.1935443
   157.5000000    18.5502095
   158.5000000    19.5981157
   159.5000000    21.1402163
   160.5000000    21.6642563
   161.5000000    23.4955224
   162.5000000    24.7842008
 &EndTable
 &EndPotential
 &Potential
 Name=frgm_25.CG:3
 Type=A
 MolType=frgm_25.CG
BondNumber=3
 SameAsBond=frgm_3.CG:4
Min=    75.0000000
Max=   161.0000000
NPoints=86
NTriplets=5
Triplets=   1-   2-   3,    2-   3-   4,    4-   5-   6,    5-   6-   7,    6-   7-   8
 
 &Table
    75.5000000    25.8433087
    76.5000000    23.0216943
    77.5000000    20.5316841
    78.5000000    18.5086935
    79.5000000    16.4060670
    80.5000000    14.3318094
    81.5000000    12.3165623
    82.5000000    10.4471927
    83.5000000     8.6038579
    84.5000000     6.8189828
    85.5000000     5.1518993
    86.5000000     3.6602886
    87.5000000     2.3906869
    88.5000000     1.3864368
    89.5000000     0.6596296
    90.5000000     0.2060149
    91.5000000     0.0000000
    92.5000000     0.0094337
    93.5000000     0.1862286
    94.5000000     0.4824253
    95.5000000     0.8597135
    96.5000000     1.2834965
    97.5000000     1.7392681
    98.5000000     2.2172483
    99.5000000     2.7261637
   100.5000000     3.2519685
   101.5000000     3.8020982
   102.5000000     4.3636569
   103.5000000     4.9276473
   104.5000000     5.4615824
   105.5000000     5.9411488
   106.5000000     6.3344259
   107.5000000     6.6146072
   108.5000000     6.7616520
   109.5000000     6.7816509
   110.5000000     6.6973535
   111.5000000     6.5346764
   112.5000000     6.3138228
   113.5000000     6.0570426
   114.5000000     5.7873012
   115.5000000     5.5317842
   116.5000000     5.2935248
   117.5000000     5.0858587
   118.5000000     4.9089211
   119.5000000     4.7733961
   120.5000000     4.6719672
   121.5000000     4.6109539
   122.5000000     4.5733463
   123.5000000     4.5751119
   124.5000000     4.5990247
   125.5000000     4.6373453
   126.5000000     4.6804942
   127.5000000     4.7295064
   128.5000000     4.7711729
   129.5000000     4.7952004
   130.5000000     4.8103612
   131.5000000     4.8073056
   132.5000000     4.7938523
   133.5000000     4.7723810
   134.5000000     4.7521456
   135.5000000     4.7486875
   136.5000000     4.7672284
   137.5000000     4.8154832
   138.5000000     4.8914360
   139.5000000     5.0225380
   140.5000000     5.2085201
   141.5000000     5.4491795
   142.5000000     5.7400237
   143.5000000     6.0958425
   144.5000000     6.5176596
   145.5000000     7.0051584
   146.5000000     7.5600247
   147.5000000     8.1766282
   148.5000000     8.8747233
   149.5000000     9.6589960
   150.5000000    10.5305664
   151.5000000    11.4707225
   152.5000000    12.4856603
   153.5000000    13.5578440
   154.5000000    14.7472437
   155.5000000    16.0789945
   156.5000000    17.5529330
   157.5000000    18.8398477
   158.5000000    20.4685761
   159.5000000    22.4740877
   160.5000000    25.2697429
 &EndTable
 &EndPotential
 &Potential
 Name=frgm_26.CG:1
 Type=B
 MolType=frgm_26.CG
BondNumber=1
 SameAsBond=frgm_1.CG:1
Min=     3.6200000
Max=     3.9000000
NPoints=14
NPairs=7
Pairs=   1-   2,    2-   3,    3-   4,    4-   5,    5-   6,    6-   7,    7-   8
 
 &Table
     3.6300000    23.7350274
     3.6500000    17.0830862
     3.6700000    12.0011685
     3.6900000     7.9841286
     3.7100000     4.8022145
     3.7300000     2.4322168
     3.7500000     0.8480996
     3.7700000     0.0378372
     3.7900000     0.0000000
     3.8100000     0.7607295
     3.8300000     2.4001931
     3.8500000     5.0691482
     3.8700000     9.0029659
     3.8900000    17.0622323
 &EndTable
 &EndPotential
 &Potential
 Name=frgm_26.CG:2
 Type=A
 MolType=frgm_26.CG
BondNumber=2
 SameAsBond=frgm_3.CG:4
Min=    75.0000000
Max=   161.0000000
NPoints=86
NTriplets=6
Triplets=   1-   2-   3,    2-   3-   4,    3-   4-   5,    4-   5-   6,    5-   6-   7,    6-   7-   8
 
 &Table
    75.5000000    25.8433087
    76.5000000    23.0216943
    77.5000000    20.5316841
    78.5000000    18.5086935
    79.5000000    16.4060670
    80.5000000    14.3318094
    81.5000000    12.3165623
    82.5000000    10.4471927
    83.5000000     8.6038579
    84.5000000     6.8189828
    85.5000000     5.1518993
    86.5000000     3.6602886
    87.5000000     2.3906869
    88.5000000     1.3864368
    89.5000000     0.6596296
    90.5000000     0.2060149
    91.5000000     0.0000000
    92.5000000     0.0094337
    93.5000000     0.1862286
    94.5000000     0.4824253
    95.5000000     0.8597135
    96.5000000     1.2834965
    97.5000000     1.7392681
    98.5000000     2.2172483
    99.5000000     2.7261637
   100.5000000     3.2519685
   101.5000000     3.8020982
   102.5000000     4.3636569
   103.5000000     4.9276473
   104.5000000     5.4615824
   105.5000000     5.9411488
   106.5000000     6.3344259
   107.5000000     6.6146072
   108.5000000     6.7616520
   109.5000000     6.7816509
   110.5000000     6.6973535
   111.5000000     6.5346764
   112.5000000     6.3138228
   113.5000000     6.0570426
   114.5000000     5.7873012
   115.5000000     5.5317842
   116.5000000     5.2935248
   117.5000000     5.0858587
   118.5000000     4.9089211
   119.5000000     4.7733961
   120.5000000     4.6719672
   121.5000000     4.6109539
   122.5000000     4.5733463
   123.5000000     4.5751119
   124.5000000     4.5990247
   125.5000000     4.6373453
   126.5000000     4.6804942
   127.5000000     4.7295064
   128.5000000     4.7711729
   129.5000000     4.7952004
   130.5000000     4.8103612
   131.5000000     4.8073056
   132.5000000     4.7938523
   133.5000000     4.7723810
   134.5000000     4.7521456
   135.5000000     4.7486875
   136.5000000     4.7672284
   137.5000000     4.8154832
   138.5000000     4.8914360
   139.5000000     5.0225380
   140.5000000     5.2085201
   141.5000000     5.4491795
   142.5000000     5.7400237
   143.5000000     6.0958425
   144.5000000     6.5176596
   145.5000000     7.0051584
   146.5000000     7.5600247
   147.5000000     8.1766282
   148.5000000     8.8747233
   149.5000000     9.6589960
   150.5000000    10.5305664
   151.5000000    11.4707225
   152.5000000    12.4856603
   153.5000000    13.5578440
   154.5000000    14.7472437
   155.5000000    16.0789945
   156.5000000    17.5529330
   157.5000000    18.8398477
   158.5000000    20.4685761
   159.5000000    22.4740877
   160.5000000    25.2697429
 &EndTable
 &EndPotential
 &Potential
 Name=frgm_27.CG:1
 Type=B
 MolType=frgm_27.CG
BondNumber=1
 SameAsBond=frgm_1.CG:1
Min=     3.6200000
Max=     3.9000000
NPoints=14
NPairs=7
Pairs=   1-   2,    2-   3,    3-   4,    4-   5,    5-   6,    6-   7,    7-   8
 
 &Table
     3.6300000    23.7350274
     3.6500000    17.0830862
     3.6700000    12.0011685
     3.6900000     7.9841286
     3.7100000     4.8022145
     3.7300000     2.4322168
     3.7500000     0.8480996
     3.7700000     0.0378372
     3.7900000     0.0000000
     3.8100000     0.7607295
     3.8300000     2.4001931
     3.8500000     5.0691482
     3.8700000     9.0029659
     3.8900000    17.0622323
 &EndTable
 &EndPotential
 &Potential
 Name=frgm_27.CG:2
 Type=A
 MolType=frgm_27.CG
BondNumber=2
 SameAsBond=frgm_3.CG:4
Min=    75.0000000
Max=   161.0000000
NPoints=86
NTriplets=6
Triplets=   1-   2-   3,    2-   3-   4,    3-   4-   5,    4-   5-   6,    5-   6-   7,    6-   7-   8
 
 &Table
    75.5000000    25.8433087
    76.5000000    23.0216943
    77.5000000    20.5316841
    78.5000000    18.5086935
    79.5000000    16.4060670
    80.5000000    14.3318094
    81.5000000    12.3165623
    82.5000000    10.4471927
    83.5000000     8.6038579
    84.5000000     6.8189828
    85.5000000     5.1518993
    86.5000000     3.6602886
    87.5000000     2.3906869
    88.5000000     1.3864368
    89.5000000     0.6596296
    90.5000000     0.2060149
    91.5000000     0.0000000
    92.5000000     0.0094337
    93.5000000     0.1862286
    94.5000000     0.4824253
    95.5000000     0.8597135
    96.5000000     1.2834965
    97.5000000     1.7392681
    98.5000000     2.2172483
    99.5000000     2.7261637
   100.5000000     3.2519685
   101.5000000     3.8020982
   102.5000000     4.3636569
   103.5000000     4.9276473
   104.5000000     5.4615824
   105.5000000     5.9411488
   106.5000000     6.3344259
   107.5000000     6.6146072
   108.5000000     6.7616520
   109.5000000     6.7816509
   110.5000000     6.6973535
   111.5000000     6.5346764
   112.5000000     6.3138228
   113.5000000     6.0570426
   114.5000000     5.7873012
   115.5000000     5.5317842
   116.5000000     5.2935248
   117.5000000     5.0858587
   118.5000000     4.9089211
   119.5000000     4.7733961
   120.5000000     4.6719672
   121.5000000     4.6109539
   122.5000000     4.5733463
   123.5000000     4.5751119
   124.5000000     4.5990247
   125.5000000     4.6373453
   126.5000000     4.6804942
   127.5000000     4.7295064
   128.5000000     4.7711729
   129.5000000     4.7952004
   130.5000000     4.8103612
   131.5000000     4.8073056
   132.5000000     4.7938523
   133.5000000     4.7723810
   134.5000000     4.7521456
   135.5000000     4.7486875
   136.5000000     4.7672284
   137.5000000     4.8154832
   138.5000000     4.8914360
   139.5000000     5.0225380
   140.5000000     5.2085201
   141.5000000     5.4491795
   142.5000000     5.7400237
   143.5000000     6.0958425
   144.5000000     6.5176596
   145.5000000     7.0051584
   146.5000000     7.5600247
   147.5000000     8.1766282
   148.5000000     8.8747233
   149.5000000     9.6589960
   150.5000000    10.5305664
   151.5000000    11.4707225
   152.5000000    12.4856603
   153.5000000    13.5578440
   154.5000000    14.7472437
   155.5000000    16.0789945
   156.5000000    17.5529330
   157.5000000    18.8398477
   158.5000000    20.4685761
   159.5000000    22.4740877
   160.5000000    25.2697429
 &EndTable
 &EndPotential
 &Potential
 Name=frgm_28.CG:1
 Type=B
 MolType=frgm_28.CG
BondNumber=1
 SameAsBond=frgm_1.CG:1
Min=     3.6200000
Max=     3.9000000
NPoints=14
NPairs=7
Pairs=   1-   2,    2-   3,    3-   4,    4-   5,    5-   6,    6-   7,    7-   8
 
 &Table
     3.6300000    23.7350274
     3.6500000    17.0830862
     3.6700000    12.0011685
     3.6900000     7.9841286
     3.7100000     4.8022145
     3.7300000     2.4322168
     3.7500000     0.8480996
     3.7700000     0.0378372
     3.7900000     0.0000000
     3.8100000     0.7607295
     3.8300000     2.4001931
     3.8500000     5.0691482
     3.8700000     9.0029659
     3.8900000    17.0622323
 &EndTable
 &EndPotential
 &Potential
 Name=frgm_28.CG:2
 Type=A
 MolType=frgm_28.CG
BondNumber=2
 SameAsBond=frgm_3.CG:4
Min=    75.0000000
Max=   161.0000000
NPoints=86
NTriplets=6
Triplets=   1-   2-   3,    2-   3-   4,    3-   4-   5,    4-   5-   6,    5-   6-   7,    6-   7-   8
 
 &Table
    75.5000000    25.8433087
    76.5000000    23.0216943
    77.5000000    20.5316841
    78.5000000    18.5086935
    79.5000000    16.4060670
    80.5000000    14.3318094
    81.5000000    12.3165623
    82.5000000    10.4471927
    83.5000000     8.6038579
    84.5000000     6.8189828
    85.5000000     5.1518993
    86.5000000     3.6602886
    87.5000000     2.3906869
    88.5000000     1.3864368
    89.5000000     0.6596296
    90.5000000     0.2060149
    91.5000000     0.0000000
    92.5000000     0.0094337
    93.5000000     0.1862286
    94.5000000     0.4824253
    95.5000000     0.8597135
    96.5000000     1.2834965
    97.5000000     1.7392681
    98.5000000     2.2172483
    99.5000000     2.7261637
   100.5000000     3.2519685
   101.5000000     3.8020982
   102.5000000     4.3636569
   103.5000000     4.9276473
   104.5000000     5.4615824
   105.5000000     5.9411488
   106.5000000     6.3344259
   107.5000000     6.6146072
   108.5000000     6.7616520
   109.5000000     6.7816509
   110.5000000     6.6973535
   111.5000000     6.5346764
   112.5000000     6.3138228
   113.5000000     6.0570426
   114.5000000     5.7873012
   115.5000000     5.5317842
   116.5000000     5.2935248
   117.5000000     5.0858587
   118.5000000     4.9089211
   119.5000000     4.7733961
   120.5000000     4.6719672
   121.5000000     4.6109539
   122.5000000     4.5733463
   123.5000000     4.5751119
   124.5000000     4.5990247
   125.5000000     4.6373453
   126.5000000     4.6804942
   127.5000000     4.7295064
   128.5000000     4.7711729
   129.5000000     4.7952004
   130.5000000     4.8103612
   131.5000000     4.8073056
   132.5000000     4.7938523
   133.5000000     4.7723810
   134.5000000     4.7521456
   135.5000000     4.7486875
   136.5000000     4.7672284
   137.5000000     4.8154832
   138.5000000     4.8914360
   139.5000000     5.0225380
   140.5000000     5.2085201
   141.5000000     5.4491795
   142.5000000     5.7400237
   143.5000000     6.0958425
   144.5000000     6.5176596
   145.5000000     7.0051584
   146.5000000     7.5600247
   147.5000000     8.1766282
   148.5000000     8.8747233
   149.5000000     9.6589960
   150.5000000    10.5305664
   151.5000000    11.4707225
   152.5000000    12.4856603
   153.5000000    13.5578440
   154.5000000    14.7472437
   155.5000000    16.0789945
   156.5000000    17.5529330
   157.5000000    18.8398477
   158.5000000    20.4685761
   159.5000000    22.4740877
   160.5000000    25.2697429
 &EndTable
 &EndPotential
 &Potential
 Name=frgm_29.CG:1
 Type=B
 MolType=frgm_29.CG
BondNumber=1
 SameAsBond=frgm_1.CG:1
Min=     3.6200000
Max=     3.9000000
NPoints=14
NPairs=7
Pairs=   1-   2,    2-   3,    3-   4,    4-   5,    5-   6,    6-   7,    7-   8
 
 &Table
     3.6300000    23.7350274
     3.6500000    17.0830862
     3.6700000    12.0011685
     3.6900000     7.9841286
     3.7100000     4.8022145
     3.7300000     2.4322168
     3.7500000     0.8480996
     3.7700000     0.0378372
     3.7900000     0.0000000
     3.8100000     0.7607295
     3.8300000     2.4001931
     3.8500000     5.0691482
     3.8700000     9.0029659
     3.8900000    17.0622323
 &EndTable
 &EndPotential
 &Potential
 Name=frgm_29.CG:2
 Type=A
 MolType=frgm_29.CG
BondNumber=2
 SameAsBond=frgm_3.CG:2
Min=    75.0000000
Max=   150.0000000
NPoints=75
NTriplets=1
Triplets=   5-   6-   7 
 &Table
    75.5000000    27.0633821
    76.5000000    22.4065938
    77.5000000    21.1018698
    78.5000000    19.0016637
    79.5000000    17.0001523
    80.5000000    15.0959796
    81.5000000    13.2594217
    82.5000000    11.7407240
    83.5000000    10.2234230
    84.5000000     8.9128616
    85.5000000     7.6633951
    86.5000000     6.5999169
    87.5000000     5.6858384
    88.5000000     5.0265493
    89.5000000     4.5828079
    90.5000000     4.3806630
    91.5000000     4.3153133
    92.5000000     4.3915554
    93.5000000     4.5224169
    94.5000000     4.7456472
    95.5000000     4.9449601
    96.5000000     5.1304419
    97.5000000     5.3051552
    98.5000000     5.4682598
    99.5000000     5.6363271
   100.5000000     5.7575848
   101.5000000     5.8897852
   102.5000000     5.8834560
   103.5000000     5.7758021
   104.5000000     5.5212915
   105.5000000     5.1212907
   106.5000000     4.5944278
   107.5000000     4.0174136
   108.5000000     3.4463713
   109.5000000     2.8694151
   110.5000000     2.3308514
   111.5000000     1.8300430
   112.5000000     1.3746109
   113.5000000     0.9768684
   114.5000000     0.6402200
   115.5000000     0.3787335
   116.5000000     0.1824561
   117.5000000     0.0638872
   118.5000000     0.0000000
   119.5000000     0.0125787
   120.5000000     0.0933918
   121.5000000     0.2583709
   122.5000000     0.4708184
   123.5000000     0.7636134
   124.5000000     1.1158698
   125.5000000     1.5350433
   126.5000000     1.9850870
   127.5000000     2.5237443
   128.5000000     3.0964545
   129.5000000     3.7306196
   130.5000000     4.3809857
   131.5000000     5.1236404
   132.5000000     5.8616970
   133.5000000     6.7081783
   134.5000000     7.5076559
   135.5000000     8.3392379
   136.5000000     9.2526816
   137.5000000    10.3175853
   138.5000000    11.2690973
   139.5000000    12.3220340
   140.5000000    13.3904293
   141.5000000    14.5549165
   142.5000000    15.5950433
   143.5000000    17.0042326
   144.5000000    17.8521178
   145.5000000    19.6835483
   146.5000000    20.6549613
   147.5000000    22.6391540
   148.5000000    22.6759686
   149.5000000    25.7383286
 &EndTable
 &EndPotential
 &Potential
 Name=frgm_29.CG:3
 Type=A
 MolType=frgm_29.CG
BondNumber=3
 SameAsBond=frgm_3.CG:4
Min=    75.0000000
Max=   161.0000000
NPoints=86
NTriplets=5
Triplets=   1-   2-   3,    2-   3-   4,    3-   4-   5,    4-   5-   6,    6-   7-   8
 
 &Table
    75.5000000    25.8433087
    76.5000000    23.0216943
    77.5000000    20.5316841
    78.5000000    18.5086935
    79.5000000    16.4060670
    80.5000000    14.3318094
    81.5000000    12.3165623
    82.5000000    10.4471927
    83.5000000     8.6038579
    84.5000000     6.8189828
    85.5000000     5.1518993
    86.5000000     3.6602886
    87.5000000     2.3906869
    88.5000000     1.3864368
    89.5000000     0.6596296
    90.5000000     0.2060149
    91.5000000     0.0000000
    92.5000000     0.0094337
    93.5000000     0.1862286
    94.5000000     0.4824253
    95.5000000     0.8597135
    96.5000000     1.2834965
    97.5000000     1.7392681
    98.5000000     2.2172483
    99.5000000     2.7261637
   100.5000000     3.2519685
   101.5000000     3.8020982
   102.5000000     4.3636569
   103.5000000     4.9276473
   104.5000000     5.4615824
   105.5000000     5.9411488
   106.5000000     6.3344259
   107.5000000     6.6146072
   108.5000000     6.7616520
   109.5000000     6.7816509
   110.5000000     6.6973535
   111.5000000     6.5346764
   112.5000000     6.3138228
   113.5000000     6.0570426
   114.5000000     5.7873012
   115.5000000     5.5317842
   116.5000000     5.2935248
   117.5000000     5.0858587
   118.5000000     4.9089211
   119.5000000     4.7733961
   120.5000000     4.6719672
   121.5000000     4.6109539
   122.5000000     4.5733463
   123.5000000     4.5751119
   124.5000000     4.5990247
   125.5000000     4.6373453
   126.5000000     4.6804942
   127.5000000     4.7295064
   128.5000000     4.7711729
   129.5000000     4.7952004
   130.5000000     4.8103612
   131.5000000     4.8073056
   132.5000000     4.7938523
   133.5000000     4.7723810
   134.5000000     4.7521456
   135.5000000     4.7486875
   136.5000000     4.7672284
   137.5000000     4.8154832
   138.5000000     4.8914360
   139.5000000     5.0225380
   140.5000000     5.2085201
   141.5000000     5.4491795
   142.5000000     5.7400237
   143.5000000     6.0958425
   144.5000000     6.5176596
   145.5000000     7.0051584
   146.5000000     7.5600247
   147.5000000     8.1766282
   148.5000000     8.8747233
   149.5000000     9.6589960
   150.5000000    10.5305664
   151.5000000    11.4707225
   152.5000000    12.4856603
   153.5000000    13.5578440
   154.5000000    14.7472437
   155.5000000    16.0789945
   156.5000000    17.5529330
   157.5000000    18.8398477
   158.5000000    20.4685761
   159.5000000    22.4740877
   160.5000000    25.2697429
 &EndTable
 &EndPotential
 &Potential
 Name=frgm_30.CG:1
 Type=B
 MolType=frgm_30.CG
BondNumber=1
 SameAsBond=frgm_1.CG:1
Min=     3.6200000
Max=     3.9000000
NPoints=14
NPairs=7
Pairs=   1-   2,    2-   3,    3-   4,    4-   5,    5-   6,    6-   7,    7-   8
 
 &Table
     3.6300000    23.7350274
     3.6500000    17.0830862
     3.6700000    12.0011685
     3.6900000     7.9841286
     3.7100000     4.8022145
     3.7300000     2.4322168
     3.7500000     0.8480996
     3.7700000     0.0378372
     3.7900000     0.0000000
     3.8100000     0.7607295
     3.8300000     2.4001931
     3.8500000     5.0691482
     3.8700000     9.0029659
     3.8900000    17.0622323
 &EndTable
 &EndPotential
 &Potential
 Name=frgm_30.CG:2
 Type=A
 MolType=frgm_30.CG
BondNumber=2
 SameAsBond=frgm_3.CG:4
Min=    75.0000000
Max=   161.0000000
NPoints=86
NTriplets=6
Triplets=   1-   2-   3,    2-   3-   4,    3-   4-   5,    4-   5-   6,    5-   6-   7,    6-   7-   8
 
 &Table
    75.5000000    25.8433087
    76.5000000    23.0216943
    77.5000000    20.5316841
    78.5000000    18.5086935
    79.5000000    16.4060670
    80.5000000    14.3318094
    81.5000000    12.3165623
    82.5000000    10.4471927
    83.5000000     8.6038579
    84.5000000     6.8189828
    85.5000000     5.1518993
    86.5000000     3.6602886
    87.5000000     2.3906869
    88.5000000     1.3864368
    89.5000000     0.6596296
    90.5000000     0.2060149
    91.5000000     0.0000000
    92.5000000     0.0094337
    93.5000000     0.1862286
    94.5000000     0.4824253
    95.5000000     0.8597135
    96.5000000     1.2834965
    97.5000000     1.7392681
    98.5000000     2.2172483
    99.5000000     2.7261637
   100.5000000     3.2519685
   101.5000000     3.8020982
   102.5000000     4.3636569
   103.5000000     4.9276473
   104.5000000     5.4615824
   105.5000000     5.9411488
   106.5000000     6.3344259
   107.5000000     6.6146072
   108.5000000     6.7616520
   109.5000000     6.7816509
   110.5000000     6.6973535
   111.5000000     6.5346764
   112.5000000     6.3138228
   113.5000000     6.0570426
   114.5000000     5.7873012
   115.5000000     5.5317842
   116.5000000     5.2935248
   117.5000000     5.0858587
   118.5000000     4.9089211
   119.5000000     4.7733961
   120.5000000     4.6719672
   121.5000000     4.6109539
   122.5000000     4.5733463
   123.5000000     4.5751119
   124.5000000     4.5990247
   125.5000000     4.6373453
   126.5000000     4.6804942
   127.5000000     4.7295064
   128.5000000     4.7711729
   129.5000000     4.7952004
   130.5000000     4.8103612
   131.5000000     4.8073056
   132.5000000     4.7938523
   133.5000000     4.7723810
   134.5000000     4.7521456
   135.5000000     4.7486875
   136.5000000     4.7672284
   137.5000000     4.8154832
   138.5000000     4.8914360
   139.5000000     5.0225380
   140.5000000     5.2085201
   141.5000000     5.4491795
   142.5000000     5.7400237
   143.5000000     6.0958425
   144.5000000     6.5176596
   145.5000000     7.0051584
   146.5000000     7.5600247
   147.5000000     8.1766282
   148.5000000     8.8747233
   149.5000000     9.6589960
   150.5000000    10.5305664
   151.5000000    11.4707225
   152.5000000    12.4856603
   153.5000000    13.5578440
   154.5000000    14.7472437
   155.5000000    16.0789945
   156.5000000    17.5529330
   157.5000000    18.8398477
   158.5000000    20.4685761
   159.5000000    22.4740877
   160.5000000    25.2697429
 &EndTable
 &EndPotential
 &Potential
 Name=frgm_31.CG:1
 Type=B
 MolType=frgm_31.CG
BondNumber=1
 SameAsBond=frgm_1.CG:1
Min=     3.6200000
Max=     3.9000000
NPoints=14
NPairs=7
Pairs=   1-   2,    2-   3,    3-   4,    4-   5,    5-   6,    6-   7,    7-   8
 
 &Table
     3.6300000    23.7350274
     3.6500000    17.0830862
     3.6700000    12.0011685
     3.6900000     7.9841286
     3.7100000     4.8022145
     3.7300000     2.4322168
     3.7500000     0.8480996
     3.7700000     0.0378372
     3.7900000     0.0000000
     3.8100000     0.7607295
     3.8300000     2.4001931
     3.8500000     5.0691482
     3.8700000     9.0029659
     3.8900000    17.0622323
 &EndTable
 &EndPotential
 &Potential
 Name=frgm_31.CG:2
 Type=A
 MolType=frgm_31.CG
BondNumber=2
 SameAsBond=frgm_3.CG:3
Min=    75.0000000
Max=   163.0000000
NPoints=88
NTriplets=1
Triplets=   4-   5-   6 
 &Table
    75.5000000    25.9041882
    76.5000000    23.9100741
    77.5000000    20.5024749
    78.5000000    18.1412245
    79.5000000    15.4839949
    80.5000000    13.2778211
    81.5000000    11.2022381
    82.5000000     9.2368895
    83.5000000     7.4468743
    84.5000000     5.8192161
    85.5000000     4.3718578
    86.5000000     3.1312390
    87.5000000     2.0917396
    88.5000000     1.2667036
    89.5000000     0.6562740
    90.5000000     0.2564846
    91.5000000     0.0441192
    92.5000000     0.0000000
    93.5000000     0.0976471
    94.5000000     0.3182909
    95.5000000     0.6350893
    96.5000000     1.0365205
    97.5000000     1.5112805
    98.5000000     2.0526968
    99.5000000     2.6483704
   100.5000000     3.2840544
   101.5000000     3.9561813
   102.5000000     4.6598282
   103.5000000     5.3968847
   104.5000000     6.1378351
   105.5000000     6.8508183
   106.5000000     7.5482194
   107.5000000     8.1644104
   108.5000000     8.6880256
   109.5000000     9.0604769
   110.5000000     9.2883584
   111.5000000     9.3468159
   112.5000000     9.2647827
   113.5000000     9.1243491
   114.5000000     8.8811097
   115.5000000     8.5903202
   116.5000000     8.2741541
   117.5000000     7.9463318
   118.5000000     7.5581193
   119.5000000     7.1185134
   120.5000000     6.6661407
   121.5000000     6.2081693
   122.5000000     5.7424869
   123.5000000     5.2765438
   124.5000000     4.8348449
   125.5000000     4.4378942
   126.5000000     4.0810036
   127.5000000     3.7986233
   128.5000000     3.5779101
   129.5000000     3.4172737
   130.5000000     3.3455381
   131.5000000     3.3691404
   132.5000000     3.4656032
   133.5000000     3.6256737
   134.5000000     3.8735087
   135.5000000     4.2077680
   136.5000000     4.6079881
   137.5000000     5.0666693
   138.5000000     5.5494169
   139.5000000     6.0802420
   140.5000000     6.6490164
   141.5000000     7.2092545
   142.5000000     7.7824991
   143.5000000     8.3612572
   144.5000000     8.8973900
   145.5000000     9.4318784
   146.5000000     9.9717990
   147.5000000    10.5069673
   148.5000000    11.0667644
   149.5000000    11.7307178
   150.5000000    12.3605289
   151.5000000    12.9743811
   152.5000000    13.6925996
   153.5000000    14.5622353
   154.5000000    15.3955665
   155.5000000    16.3280488
   156.5000000    17.1935443
   157.5000000    18.5502095
   158.5000000    19.5981157
   159.5000000    21.1402163
   160.5000000    21.6642563
   161.5000000    23.4955224
   162.5000000    24.7842008
 &EndTable
 &EndPotential
 &Potential
 Name=frgm_31.CG:3
 Type=A
 MolType=frgm_31.CG
BondNumber=3
 SameAsBond=frgm_3.CG:4
Min=    75.0000000
Max=   161.0000000
NPoints=86
NTriplets=5
Triplets=   1-   2-   3,    2-   3-   4,    3-   4-   5,    5-   6-   7,    6-   7-   8
 
 &Table
    75.5000000    25.8433087
    76.5000000    23.0216943
    77.5000000    20.5316841
    78.5000000    18.5086935
    79.5000000    16.4060670
    80.5000000    14.3318094
    81.5000000    12.3165623
    82.5000000    10.4471927
    83.5000000     8.6038579
    84.5000000     6.8189828
    85.5000000     5.1518993
    86.5000000     3.6602886
    87.5000000     2.3906869
    88.5000000     1.3864368
    89.5000000     0.6596296
    90.5000000     0.2060149
    91.5000000     0.0000000
    92.5000000     0.0094337
    93.5000000     0.1862286
    94.5000000     0.4824253
    95.5000000     0.8597135
    96.5000000     1.2834965
    97.5000000     1.7392681
    98.5000000     2.2172483
    99.5000000     2.7261637
   100.5000000     3.2519685
   101.5000000     3.8020982
   102.5000000     4.3636569
   103.5000000     4.9276473
   104.5000000     5.4615824
   105.5000000     5.9411488
   106.5000000     6.3344259
   107.5000000     6.6146072
   108.5000000     6.7616520
   109.5000000     6.7816509
   110.5000000     6.6973535
   111.5000000     6.5346764
   112.5000000     6.3138228
   113.5000000     6.0570426
   114.5000000     5.7873012
   115.5000000     5.5317842
   116.5000000     5.2935248
   117.5000000     5.0858587
   118.5000000     4.9089211
   119.5000000     4.7733961
   120.5000000     4.6719672
   121.5000000     4.6109539
   122.5000000     4.5733463
   123.5000000     4.5751119
   124.5000000     4.5990247
   125.5000000     4.6373453
   126.5000000     4.6804942
   127.5000000     4.7295064
   128.5000000     4.7711729
   129.5000000     4.7952004
   130.5000000     4.8103612
   131.5000000     4.8073056
   132.5000000     4.7938523
   133.5000000     4.7723810
   134.5000000     4.7521456
   135.5000000     4.7486875
   136.5000000     4.7672284
   137.5000000     4.8154832
   138.5000000     4.8914360
   139.5000000     5.0225380
   140.5000000     5.2085201
   141.5000000     5.4491795
   142.5000000     5.7400237
   143.5000000     6.0958425
   144.5000000     6.5176596
   145.5000000     7.0051584
   146.5000000     7.5600247
   147.5000000     8.1766282
   148.5000000     8.8747233
   149.5000000     9.6589960
   150.5000000    10.5305664
   151.5000000    11.4707225
   152.5000000    12.4856603
   153.5000000    13.5578440
   154.5000000    14.7472437
   155.5000000    16.0789945
   156.5000000    17.5529330
   157.5000000    18.8398477
   158.5000000    20.4685761
   159.5000000    22.4740877
   160.5000000    25.2697429
 &EndTable
 &EndPotential
 &Potential
 Name=frgm_32.CG:1
 Type=B
 MolType=frgm_32.CG
BondNumber=1
 SameAsBond=frgm_1.CG:1
Min=     3.6200000
Max=     3.9000000
NPoints=14
NPairs=7
Pairs=   1-   2,    2-   3,    3-   4,    4-   5,    5-   6,    6-   7,    7-   8
 
 &Table
     3.6300000    23.7350274
     3.6500000    17.0830862
     3.6700000    12.0011685
     3.6900000     7.9841286
     3.7100000     4.8022145
     3.7300000     2.4322168
     3.7500000     0.8480996
     3.7700000     0.0378372
     3.7900000     0.0000000
     3.8100000     0.7607295
     3.8300000     2.4001931
     3.8500000     5.0691482
     3.8700000     9.0029659
     3.8900000    17.0622323
 &EndTable
 &EndPotential
 &Potential
 Name=frgm_32.CG:2
 Type=A
 MolType=frgm_32.CG
BondNumber=2
 SameAsBond=frgm_3.CG:4
Min=    75.0000000
Max=   161.0000000
NPoints=86
NTriplets=6
Triplets=   1-   2-   3,    2-   3-   4,    3-   4-   5,    4-   5-   6,    5-   6-   7,    6-   7-   8
 
 &Table
    75.5000000    25.8433087
    76.5000000    23.0216943
    77.5000000    20.5316841
    78.5000000    18.5086935
    79.5000000    16.4060670
    80.5000000    14.3318094
    81.5000000    12.3165623
    82.5000000    10.4471927
    83.5000000     8.6038579
    84.5000000     6.8189828
    85.5000000     5.1518993
    86.5000000     3.6602886
    87.5000000     2.3906869
    88.5000000     1.3864368
    89.5000000     0.6596296
    90.5000000     0.2060149
    91.5000000     0.0000000
    92.5000000     0.0094337
    93.5000000     0.1862286
    94.5000000     0.4824253
    95.5000000     0.8597135
    96.5000000     1.2834965
    97.5000000     1.7392681
    98.5000000     2.2172483
    99.5000000     2.7261637
   100.5000000     3.2519685
   101.5000000     3.8020982
   102.5000000     4.3636569
   103.5000000     4.9276473
   104.5000000     5.4615824
   105.5000000     5.9411488
   106.5000000     6.3344259
   107.5000000     6.6146072
   108.5000000     6.7616520
   109.5000000     6.7816509
   110.5000000     6.6973535
   111.5000000     6.5346764
   112.5000000     6.3138228
   113.5000000     6.0570426
   114.5000000     5.7873012
   115.5000000     5.5317842
   116.5000000     5.2935248
   117.5000000     5.0858587
   118.5000000     4.9089211
   119.5000000     4.7733961
   120.5000000     4.6719672
   121.5000000     4.6109539
   122.5000000     4.5733463
   123.5000000     4.5751119
   124.5000000     4.5990247
   125.5000000     4.6373453
   126.5000000     4.6804942
   127.5000000     4.7295064
   128.5000000     4.7711729
   129.5000000     4.7952004
   130.5000000     4.8103612
   131.5000000     4.8073056
   132.5000000     4.7938523
   133.5000000     4.7723810
   134.5000000     4.7521456
   135.5000000     4.7486875
   136.5000000     4.7672284
   137.5000000     4.8154832
   138.5000000     4.8914360
   139.5000000     5.0225380
   140.5000000     5.2085201
   141.5000000     5.4491795
   142.5000000     5.7400237
   143.5000000     6.0958425
   144.5000000     6.5176596
   145.5000000     7.0051584
   146.5000000     7.5600247
   147.5000000     8.1766282
   148.5000000     8.8747233
   149.5000000     9.6589960
   150.5000000    10.5305664
   151.5000000    11.4707225
   152.5000000    12.4856603
   153.5000000    13.5578440
   154.5000000    14.7472437
   155.5000000    16.0789945
   156.5000000    17.5529330
   157.5000000    18.8398477
   158.5000000    20.4685761
   159.5000000    22.4740877
   160.5000000    25.2697429
 &EndTable
 &EndPotential
 &Potential
 Name=frgm_33.CG:1
 Type=B
 MolType=frgm_33.CG
BondNumber=1
 SameAsBond=frgm_1.CG:1
Min=     3.6200000
Max=     3.9000000
NPoints=14
NPairs=7
Pairs=   1-   2,    2-   3,    3-   4,    4-   5,    5-   6,    6-   7,    7-   8
 
 &Table
     3.6300000    23.7350274
     3.6500000    17.0830862
     3.6700000    12.0011685
     3.6900000     7.9841286
     3.7100000     4.8022145
     3.7300000     2.4322168
     3.7500000     0.8480996
     3.7700000     0.0378372
     3.7900000     0.0000000
     3.8100000     0.7607295
     3.8300000     2.4001931
     3.8500000     5.0691482
     3.8700000     9.0029659
     3.8900000    17.0622323
 &EndTable
 &EndPotential
 &Potential
 Name=frgm_33.CG:2
 Type=A
 MolType=frgm_33.CG
BondNumber=2
 SameAsBond=frgm_3.CG:2
Min=    75.0000000
Max=   150.0000000
NPoints=75
NTriplets=1
Triplets=   4-   5-   6 
 &Table
    75.5000000    27.0633821
    76.5000000    22.4065938
    77.5000000    21.1018698
    78.5000000    19.0016637
    79.5000000    17.0001523
    80.5000000    15.0959796
    81.5000000    13.2594217
    82.5000000    11.7407240
    83.5000000    10.2234230
    84.5000000     8.9128616
    85.5000000     7.6633951
    86.5000000     6.5999169
    87.5000000     5.6858384
    88.5000000     5.0265493
    89.5000000     4.5828079
    90.5000000     4.3806630
    91.5000000     4.3153133
    92.5000000     4.3915554
    93.5000000     4.5224169
    94.5000000     4.7456472
    95.5000000     4.9449601
    96.5000000     5.1304419
    97.5000000     5.3051552
    98.5000000     5.4682598
    99.5000000     5.6363271
   100.5000000     5.7575848
   101.5000000     5.8897852
   102.5000000     5.8834560
   103.5000000     5.7758021
   104.5000000     5.5212915
   105.5000000     5.1212907
   106.5000000     4.5944278
   107.5000000     4.0174136
   108.5000000     3.4463713
   109.5000000     2.8694151
   110.5000000     2.3308514
   111.5000000     1.8300430
   112.5000000     1.3746109
   113.5000000     0.9768684
   114.5000000     0.6402200
   115.5000000     0.3787335
   116.5000000     0.1824561
   117.5000000     0.0638872
   118.5000000     0.0000000
   119.5000000     0.0125787
   120.5000000     0.0933918
   121.5000000     0.2583709
   122.5000000     0.4708184
   123.5000000     0.7636134
   124.5000000     1.1158698
   125.5000000     1.5350433
   126.5000000     1.9850870
   127.5000000     2.5237443
   128.5000000     3.0964545
   129.5000000     3.7306196
   130.5000000     4.3809857
   131.5000000     5.1236404
   132.5000000     5.8616970
   133.5000000     6.7081783
   134.5000000     7.5076559
   135.5000000     8.3392379
   136.5000000     9.2526816
   137.5000000    10.3175853
   138.5000000    11.2690973
   139.5000000    12.3220340
   140.5000000    13.3904293
   141.5000000    14.5549165
   142.5000000    15.5950433
   143.5000000    17.0042326
   144.5000000    17.8521178
   145.5000000    19.6835483
   146.5000000    20.6549613
   147.5000000    22.6391540
   148.5000000    22.6759686
   149.5000000    25.7383286
 &EndTable
 &EndPotential
 &Potential
 Name=frgm_33.CG:3
 Type=A
 MolType=frgm_33.CG
BondNumber=3
 SameAsBond=frgm_3.CG:4
Min=    75.0000000
Max=   161.0000000
NPoints=86
NTriplets=5
Triplets=   1-   2-   3,    2-   3-   4,    3-   4-   5,    5-   6-   7,    6-   7-   8
 
 &Table
    75.5000000    25.8433087
    76.5000000    23.0216943
    77.5000000    20.5316841
    78.5000000    18.5086935
    79.5000000    16.4060670
    80.5000000    14.3318094
    81.5000000    12.3165623
    82.5000000    10.4471927
    83.5000000     8.6038579
    84.5000000     6.8189828
    85.5000000     5.1518993
    86.5000000     3.6602886
    87.5000000     2.3906869
    88.5000000     1.3864368
    89.5000000     0.6596296
    90.5000000     0.2060149
    91.5000000     0.0000000
    92.5000000     0.0094337
    93.5000000     0.1862286
    94.5000000     0.4824253
    95.5000000     0.8597135
    96.5000000     1.2834965
    97.5000000     1.7392681
    98.5000000     2.2172483
    99.5000000     2.7261637
   100.5000000     3.2519685
   101.5000000     3.8020982
   102.5000000     4.3636569
   103.5000000     4.9276473
   104.5000000     5.4615824
   105.5000000     5.9411488
   106.5000000     6.3344259
   107.5000000     6.6146072
   108.5000000     6.7616520
   109.5000000     6.7816509
   110.5000000     6.6973535
   111.5000000     6.5346764
   112.5000000     6.3138228
   113.5000000     6.0570426
   114.5000000     5.7873012
   115.5000000     5.5317842
   116.5000000     5.2935248
   117.5000000     5.0858587
   118.5000000     4.9089211
   119.5000000     4.7733961
   120.5000000     4.6719672
   121.5000000     4.6109539
   122.5000000     4.5733463
   123.5000000     4.5751119
   124.5000000     4.5990247
   125.5000000     4.6373453
   126.5000000     4.6804942
   127.5000000     4.7295064
   128.5000000     4.7711729
   129.5000000     4.7952004
   130.5000000     4.8103612
   131.5000000     4.8073056
   132.5000000     4.7938523
   133.5000000     4.7723810
   134.5000000     4.7521456
   135.5000000     4.7486875
   136.5000000     4.7672284
   137.5000000     4.8154832
   138.5000000     4.8914360
   139.5000000     5.0225380
   140.5000000     5.2085201
   141.5000000     5.4491795
   142.5000000     5.7400237
   143.5000000     6.0958425
   144.5000000     6.5176596
   145.5000000     7.0051584
   146.5000000     7.5600247
   147.5000000     8.1766282
   148.5000000     8.8747233
   149.5000000     9.6589960
   150.5000000    10.5305664
   151.5000000    11.4707225
   152.5000000    12.4856603
   153.5000000    13.5578440
   154.5000000    14.7472437
   155.5000000    16.0789945
   156.5000000    17.5529330
   157.5000000    18.8398477
   158.5000000    20.4685761
   159.5000000    22.4740877
   160.5000000    25.2697429
 &EndTable
 &EndPotential
 &Potential
 Name=frgm_34.CG:1
 Type=B
 MolType=frgm_34.CG
BondNumber=1
 SameAsBond=frgm_1.CG:1
Min=     3.6200000
Max=     3.9000000
NPoints=14
NPairs=7
Pairs=   1-   2,    2-   3,    3-   4,    4-   5,    5-   6,    6-   7,    7-   8
 
 &Table
     3.6300000    23.7350274
     3.6500000    17.0830862
     3.6700000    12.0011685
     3.6900000     7.9841286
     3.7100000     4.8022145
     3.7300000     2.4322168
     3.7500000     0.8480996
     3.7700000     0.0378372
     3.7900000     0.0000000
     3.8100000     0.7607295
     3.8300000     2.4001931
     3.8500000     5.0691482
     3.8700000     9.0029659
     3.8900000    17.0622323
 &EndTable
 &EndPotential
 &Potential
 Name=frgm_34.CG:2
 Type=A
 MolType=frgm_34.CG
BondNumber=2
 SameAsBond=frgm_3.CG:3
Min=    75.0000000
Max=   163.0000000
NPoints=88
NTriplets=2
Triplets=   4-   5-   6,    5-   6-   7 
 &Table
    75.5000000    25.9041882
    76.5000000    23.9100741
    77.5000000    20.5024749
    78.5000000    18.1412245
    79.5000000    15.4839949
    80.5000000    13.2778211
    81.5000000    11.2022381
    82.5000000     9.2368895
    83.5000000     7.4468743
    84.5000000     5.8192161
    85.5000000     4.3718578
    86.5000000     3.1312390
    87.5000000     2.0917396
    88.5000000     1.2667036
    89.5000000     0.6562740
    90.5000000     0.2564846
    91.5000000     0.0441192
    92.5000000     0.0000000
    93.5000000     0.0976471
    94.5000000     0.3182909
    95.5000000     0.6350893
    96.5000000     1.0365205
    97.5000000     1.5112805
    98.5000000     2.0526968
    99.5000000     2.6483704
   100.5000000     3.2840544
   101.5000000     3.9561813
   102.5000000     4.6598282
   103.5000000     5.3968847
   104.5000000     6.1378351
   105.5000000     6.8508183
   106.5000000     7.5482194
   107.5000000     8.1644104
   108.5000000     8.6880256
   109.5000000     9.0604769
   110.5000000     9.2883584
   111.5000000     9.3468159
   112.5000000     9.2647827
   113.5000000     9.1243491
   114.5000000     8.8811097
   115.5000000     8.5903202
   116.5000000     8.2741541
   117.5000000     7.9463318
   118.5000000     7.5581193
   119.5000000     7.1185134
   120.5000000     6.6661407
   121.5000000     6.2081693
   122.5000000     5.7424869
   123.5000000     5.2765438
   124.5000000     4.8348449
   125.5000000     4.4378942
   126.5000000     4.0810036
   127.5000000     3.7986233
   128.5000000     3.5779101
   129.5000000     3.4172737
   130.5000000     3.3455381
   131.5000000     3.3691404
   132.5000000     3.4656032
   133.5000000     3.6256737
   134.5000000     3.8735087
   135.5000000     4.2077680
   136.5000000     4.6079881
   137.5000000     5.0666693
   138.5000000     5.5494169
   139.5000000     6.0802420
   140.5000000     6.6490164
   141.5000000     7.2092545
   142.5000000     7.7824991
   143.5000000     8.3612572
   144.5000000     8.8973900
   145.5000000     9.4318784
   146.5000000     9.9717990
   147.5000000    10.5069673
   148.5000000    11.0667644
   149.5000000    11.7307178
   150.5000000    12.3605289
   151.5000000    12.9743811
   152.5000000    13.6925996
   153.5000000    14.5622353
   154.5000000    15.3955665
   155.5000000    16.3280488
   156.5000000    17.1935443
   157.5000000    18.5502095
   158.5000000    19.5981157
   159.5000000    21.1402163
   160.5000000    21.6642563
   161.5000000    23.4955224
   162.5000000    24.7842008
 &EndTable
 &EndPotential
 &Potential
 Name=frgm_34.CG:3
 Type=A
 MolType=frgm_34.CG
BondNumber=3
 SameAsBond=frgm_3.CG:4
Min=    75.0000000
Max=   161.0000000
NPoints=86
NTriplets=4
Triplets=   1-   2-   3,    2-   3-   4,    3-   4-   5,    6-   7-   8 
 &Table
    75.5000000    25.8433087
    76.5000000    23.0216943
    77.5000000    20.5316841
    78.5000000    18.5086935
    79.5000000    16.4060670
    80.5000000    14.3318094
    81.5000000    12.3165623
    82.5000000    10.4471927
    83.5000000     8.6038579
    84.5000000     6.8189828
    85.5000000     5.1518993
    86.5000000     3.6602886
    87.5000000     2.3906869
    88.5000000     1.3864368
    89.5000000     0.6596296
    90.5000000     0.2060149
    91.5000000     0.0000000
    92.5000000     0.0094337
    93.5000000     0.1862286
    94.5000000     0.4824253
    95.5000000     0.8597135
    96.5000000     1.2834965
    97.5000000     1.7392681
    98.5000000     2.2172483
    99.5000000     2.7261637
   100.5000000     3.2519685
   101.5000000     3.8020982
   102.5000000     4.3636569
   103.5000000     4.9276473
   104.5000000     5.4615824
   105.5000000     5.9411488
   106.5000000     6.3344259
   107.5000000     6.6146072
   108.5000000     6.7616520
   109.5000000     6.7816509
   110.5000000     6.6973535
   111.5000000     6.5346764
   112.5000000     6.3138228
   113.5000000     6.0570426
   114.5000000     5.7873012
   115.5000000     5.5317842
   116.5000000     5.2935248
   117.5000000     5.0858587
   118.5000000     4.9089211
   119.5000000     4.7733961
   120.5000000     4.6719672
   121.5000000     4.6109539
   122.5000000     4.5733463
   123.5000000     4.5751119
   124.5000000     4.5990247
   125.5000000     4.6373453
   126.5000000     4.6804942
   127.5000000     4.7295064
   128.5000000     4.7711729
   129.5000000     4.7952004
   130.5000000     4.8103612
   131.5000000     4.8073056
   132.5000000     4.7938523
   133.5000000     4.7723810
   134.5000000     4.7521456
   135.5000000     4.7486875
   136.5000000     4.7672284
   137.5000000     4.8154832
   138.5000000     4.8914360
   139.5000000     5.0225380
   140.5000000     5.2085201
   141.5000000     5.4491795
   142.5000000     5.7400237
   143.5000000     6.0958425
   144.5000000     6.5176596
   145.5000000     7.0051584
   146.5000000     7.5600247
   147.5000000     8.1766282
   148.5000000     8.8747233
   149.5000000     9.6589960
   150.5000000    10.5305664
   151.5000000    11.4707225
   152.5000000    12.4856603
   153.5000000    13.5578440
   154.5000000    14.7472437
   155.5000000    16.0789945
   156.5000000    17.5529330
   157.5000000    18.8398477
   158.5000000    20.4685761
   159.5000000    22.4740877
   160.5000000    25.2697429
 &EndTable
 &EndPotential
 &Potential
 Name=frgm_35.CG:1
 Type=B
 MolType=frgm_35.CG
BondNumber=1
 SameAsBond=frgm_1.CG:1
Min=     3.6200000
Max=     3.9000000
NPoints=14
NPairs=7
Pairs=   1-   2,    2-   3,    3-   4,    4-   5,    5-   6,    6-   7,    7-   8
 
 &Table
     3.6300000    23.7350274
     3.6500000    17.0830862
     3.6700000    12.0011685
     3.6900000     7.9841286
     3.7100000     4.8022145
     3.7300000     2.4322168
     3.7500000     0.8480996
     3.7700000     0.0378372
     3.7900000     0.0000000
     3.8100000     0.7607295
     3.8300000     2.4001931
     3.8500000     5.0691482
     3.8700000     9.0029659
     3.8900000    17.0622323
 &EndTable
 &EndPotential
 &Potential
 Name=frgm_35.CG:2
 Type=A
 MolType=frgm_35.CG
BondNumber=2
 SameAsBond=frgm_3.CG:2
Min=    75.0000000
Max=   150.0000000
NPoints=75
NTriplets=2
Triplets=   2-   3-   4,    4-   5-   6 
 &Table
    75.5000000    27.0633821
    76.5000000    22.4065938
    77.5000000    21.1018698
    78.5000000    19.0016637
    79.5000000    17.0001523
    80.5000000    15.0959796
    81.5000000    13.2594217
    82.5000000    11.7407240
    83.5000000    10.2234230
    84.5000000     8.9128616
    85.5000000     7.6633951
    86.5000000     6.5999169
    87.5000000     5.6858384
    88.5000000     5.0265493
    89.5000000     4.5828079
    90.5000000     4.3806630
    91.5000000     4.3153133
    92.5000000     4.3915554
    93.5000000     4.5224169
    94.5000000     4.7456472
    95.5000000     4.9449601
    96.5000000     5.1304419
    97.5000000     5.3051552
    98.5000000     5.4682598
    99.5000000     5.6363271
   100.5000000     5.7575848
   101.5000000     5.8897852
   102.5000000     5.8834560
   103.5000000     5.7758021
   104.5000000     5.5212915
   105.5000000     5.1212907
   106.5000000     4.5944278
   107.5000000     4.0174136
   108.5000000     3.4463713
   109.5000000     2.8694151
   110.5000000     2.3308514
   111.5000000     1.8300430
   112.5000000     1.3746109
   113.5000000     0.9768684
   114.5000000     0.6402200
   115.5000000     0.3787335
   116.5000000     0.1824561
   117.5000000     0.0638872
   118.5000000     0.0000000
   119.5000000     0.0125787
   120.5000000     0.0933918
   121.5000000     0.2583709
   122.5000000     0.4708184
   123.5000000     0.7636134
   124.5000000     1.1158698
   125.5000000     1.5350433
   126.5000000     1.9850870
   127.5000000     2.5237443
   128.5000000     3.0964545
   129.5000000     3.7306196
   130.5000000     4.3809857
   131.5000000     5.1236404
   132.5000000     5.8616970
   133.5000000     6.7081783
   134.5000000     7.5076559
   135.5000000     8.3392379
   136.5000000     9.2526816
   137.5000000    10.3175853
   138.5000000    11.2690973
   139.5000000    12.3220340
   140.5000000    13.3904293
   141.5000000    14.5549165
   142.5000000    15.5950433
   143.5000000    17.0042326
   144.5000000    17.8521178
   145.5000000    19.6835483
   146.5000000    20.6549613
   147.5000000    22.6391540
   148.5000000    22.6759686
   149.5000000    25.7383286
 &EndTable
 &EndPotential
 &Potential
 Name=frgm_35.CG:3
 Type=A
 MolType=frgm_35.CG
BondNumber=3
 SameAsBond=frgm_3.CG:4
Min=    75.0000000
Max=   161.0000000
NPoints=86
NTriplets=4
Triplets=   1-   2-   3,    3-   4-   5,    5-   6-   7,    6-   7-   8 
 &Table
    75.5000000    25.8433087
    76.5000000    23.0216943
    77.5000000    20.5316841
    78.5000000    18.5086935
    79.5000000    16.4060670
    80.5000000    14.3318094
    81.5000000    12.3165623
    82.5000000    10.4471927
    83.5000000     8.6038579
    84.5000000     6.8189828
    85.5000000     5.1518993
    86.5000000     3.6602886
    87.5000000     2.3906869
    88.5000000     1.3864368
    89.5000000     0.6596296
    90.5000000     0.2060149
    91.5000000     0.0000000
    92.5000000     0.0094337
    93.5000000     0.1862286
    94.5000000     0.4824253
    95.5000000     0.8597135
    96.5000000     1.2834965
    97.5000000     1.7392681
    98.5000000     2.2172483
    99.5000000     2.7261637
   100.5000000     3.2519685
   101.5000000     3.8020982
   102.5000000     4.3636569
   103.5000000     4.9276473
   104.5000000     5.4615824
   105.5000000     5.9411488
   106.5000000     6.3344259
   107.5000000     6.6146072
   108.5000000     6.7616520
   109.5000000     6.7816509
   110.5000000     6.6973535
   111.5000000     6.5346764
   112.5000000     6.3138228
   113.5000000     6.0570426
   114.5000000     5.7873012
   115.5000000     5.5317842
   116.5000000     5.2935248
   117.5000000     5.0858587
   118.5000000     4.9089211
   119.5000000     4.7733961
   120.5000000     4.6719672
   121.5000000     4.6109539
   122.5000000     4.5733463
   123.5000000     4.5751119
   124.5000000     4.5990247
   125.5000000     4.6373453
   126.5000000     4.6804942
   127.5000000     4.7295064
   128.5000000     4.7711729
   129.5000000     4.7952004
   130.5000000     4.8103612
   131.5000000     4.8073056
   132.5000000     4.7938523
   133.5000000     4.7723810
   134.5000000     4.7521456
   135.5000000     4.7486875
   136.5000000     4.7672284
   137.5000000     4.8154832
   138.5000000     4.8914360
   139.5000000     5.0225380
   140.5000000     5.2085201
   141.5000000     5.4491795
   142.5000000     5.7400237
   143.5000000     6.0958425
   144.5000000     6.5176596
   145.5000000     7.0051584
   146.5000000     7.5600247
   147.5000000     8.1766282
   148.5000000     8.8747233
   149.5000000     9.6589960
   150.5000000    10.5305664
   151.5000000    11.4707225
   152.5000000    12.4856603
   153.5000000    13.5578440
   154.5000000    14.7472437
   155.5000000    16.0789945
   156.5000000    17.5529330
   157.5000000    18.8398477
   158.5000000    20.4685761
   159.5000000    22.4740877
   160.5000000    25.2697429
 &EndTable
 &EndPotential
 &Potential
 Name=frgm_36.CG:1
 Type=B
 MolType=frgm_36.CG
BondNumber=1
 SameAsBond=frgm_1.CG:1
Min=     3.6200000
Max=     3.9000000
NPoints=14
NPairs=7
Pairs=   1-   2,    2-   3,    3-   4,    4-   5,    5-   6,    6-   7,    7-   8
 
 &Table
     3.6300000    23.7350274
     3.6500000    17.0830862
     3.6700000    12.0011685
     3.6900000     7.9841286
     3.7100000     4.8022145
     3.7300000     2.4322168
     3.7500000     0.8480996
     3.7700000     0.0378372
     3.7900000     0.0000000
     3.8100000     0.7607295
     3.8300000     2.4001931
     3.8500000     5.0691482
     3.8700000     9.0029659
     3.8900000    17.0622323
 &EndTable
 &EndPotential
 &Potential
 Name=frgm_36.CG:2
 Type=A
 MolType=frgm_36.CG
BondNumber=2
 SameAsBond=frgm_3.CG:2
Min=    75.0000000
Max=   150.0000000
NPoints=75
NTriplets=1
Triplets=   2-   3-   4 
 &Table
    75.5000000    27.0633821
    76.5000000    22.4065938
    77.5000000    21.1018698
    78.5000000    19.0016637
    79.5000000    17.0001523
    80.5000000    15.0959796
    81.5000000    13.2594217
    82.5000000    11.7407240
    83.5000000    10.2234230
    84.5000000     8.9128616
    85.5000000     7.6633951
    86.5000000     6.5999169
    87.5000000     5.6858384
    88.5000000     5.0265493
    89.5000000     4.5828079
    90.5000000     4.3806630
    91.5000000     4.3153133
    92.5000000     4.3915554
    93.5000000     4.5224169
    94.5000000     4.7456472
    95.5000000     4.9449601
    96.5000000     5.1304419
    97.5000000     5.3051552
    98.5000000     5.4682598
    99.5000000     5.6363271
   100.5000000     5.7575848
   101.5000000     5.8897852
   102.5000000     5.8834560
   103.5000000     5.7758021
   104.5000000     5.5212915
   105.5000000     5.1212907
   106.5000000     4.5944278
   107.5000000     4.0174136
   108.5000000     3.4463713
   109.5000000     2.8694151
   110.5000000     2.3308514
   111.5000000     1.8300430
   112.5000000     1.3746109
   113.5000000     0.9768684
   114.5000000     0.6402200
   115.5000000     0.3787335
   116.5000000     0.1824561
   117.5000000     0.0638872
   118.5000000     0.0000000
   119.5000000     0.0125787
   120.5000000     0.0933918
   121.5000000     0.2583709
   122.5000000     0.4708184
   123.5000000     0.7636134
   124.5000000     1.1158698
   125.5000000     1.5350433
   126.5000000     1.9850870
   127.5000000     2.5237443
   128.5000000     3.0964545
   129.5000000     3.7306196
   130.5000000     4.3809857
   131.5000000     5.1236404
   132.5000000     5.8616970
   133.5000000     6.7081783
   134.5000000     7.5076559
   135.5000000     8.3392379
   136.5000000     9.2526816
   137.5000000    10.3175853
   138.5000000    11.2690973
   139.5000000    12.3220340
   140.5000000    13.3904293
   141.5000000    14.5549165
   142.5000000    15.5950433
   143.5000000    17.0042326
   144.5000000    17.8521178
   145.5000000    19.6835483
   146.5000000    20.6549613
   147.5000000    22.6391540
   148.5000000    22.6759686
   149.5000000    25.7383286
 &EndTable
 &EndPotential
 &Potential
 Name=frgm_36.CG:3
 Type=A
 MolType=frgm_36.CG
BondNumber=3
 SameAsBond=frgm_3.CG:3
Min=    75.0000000
Max=   163.0000000
NPoints=88
NTriplets=1
Triplets=   5-   6-   7 
 &Table
    75.5000000    25.9041882
    76.5000000    23.9100741
    77.5000000    20.5024749
    78.5000000    18.1412245
    79.5000000    15.4839949
    80.5000000    13.2778211
    81.5000000    11.2022381
    82.5000000     9.2368895
    83.5000000     7.4468743
    84.5000000     5.8192161
    85.5000000     4.3718578
    86.5000000     3.1312390
    87.5000000     2.0917396
    88.5000000     1.2667036
    89.5000000     0.6562740
    90.5000000     0.2564846
    91.5000000     0.0441192
    92.5000000     0.0000000
    93.5000000     0.0976471
    94.5000000     0.3182909
    95.5000000     0.6350893
    96.5000000     1.0365205
    97.5000000     1.5112805
    98.5000000     2.0526968
    99.5000000     2.6483704
   100.5000000     3.2840544
   101.5000000     3.9561813
   102.5000000     4.6598282
   103.5000000     5.3968847
   104.5000000     6.1378351
   105.5000000     6.8508183
   106.5000000     7.5482194
   107.5000000     8.1644104
   108.5000000     8.6880256
   109.5000000     9.0604769
   110.5000000     9.2883584
   111.5000000     9.3468159
   112.5000000     9.2647827
   113.5000000     9.1243491
   114.5000000     8.8811097
   115.5000000     8.5903202
   116.5000000     8.2741541
   117.5000000     7.9463318
   118.5000000     7.5581193
   119.5000000     7.1185134
   120.5000000     6.6661407
   121.5000000     6.2081693
   122.5000000     5.7424869
   123.5000000     5.2765438
   124.5000000     4.8348449
   125.5000000     4.4378942
   126.5000000     4.0810036
   127.5000000     3.7986233
   128.5000000     3.5779101
   129.5000000     3.4172737
   130.5000000     3.3455381
   131.5000000     3.3691404
   132.5000000     3.4656032
   133.5000000     3.6256737
   134.5000000     3.8735087
   135.5000000     4.2077680
   136.5000000     4.6079881
   137.5000000     5.0666693
   138.5000000     5.5494169
   139.5000000     6.0802420
   140.5000000     6.6490164
   141.5000000     7.2092545
   142.5000000     7.7824991
   143.5000000     8.3612572
   144.5000000     8.8973900
   145.5000000     9.4318784
   146.5000000     9.9717990
   147.5000000    10.5069673
   148.5000000    11.0667644
   149.5000000    11.7307178
   150.5000000    12.3605289
   151.5000000    12.9743811
   152.5000000    13.6925996
   153.5000000    14.5622353
   154.5000000    15.3955665
   155.5000000    16.3280488
   156.5000000    17.1935443
   157.5000000    18.5502095
   158.5000000    19.5981157
   159.5000000    21.1402163
   160.5000000    21.6642563
   161.5000000    23.4955224
   162.5000000    24.7842008
 &EndTable
 &EndPotential
 &Potential
 Name=frgm_36.CG:4
 Type=A
 MolType=frgm_36.CG
BondNumber=4
 SameAsBond=frgm_3.CG:4
Min=    75.0000000
Max=   161.0000000
NPoints=86
NTriplets=4
Triplets=   1-   2-   3,    3-   4-   5,    4-   5-   6,    6-   7-   8 
 &Table
    75.5000000    25.8433087
    76.5000000    23.0216943
    77.5000000    20.5316841
    78.5000000    18.5086935
    79.5000000    16.4060670
    80.5000000    14.3318094
    81.5000000    12.3165623
    82.5000000    10.4471927
    83.5000000     8.6038579
    84.5000000     6.8189828
    85.5000000     5.1518993
    86.5000000     3.6602886
    87.5000000     2.3906869
    88.5000000     1.3864368
    89.5000000     0.6596296
    90.5000000     0.2060149
    91.5000000     0.0000000
    92.5000000     0.0094337
    93.5000000     0.1862286
    94.5000000     0.4824253
    95.5000000     0.8597135
    96.5000000     1.2834965
    97.5000000     1.7392681
    98.5000000     2.2172483
    99.5000000     2.7261637
   100.5000000     3.2519685
   101.5000000     3.8020982
   102.5000000     4.3636569
   103.5000000     4.9276473
   104.5000000     5.4615824
   105.5000000     5.9411488
   106.5000000     6.3344259
   107.5000000     6.6146072
   108.5000000     6.7616520
   109.5000000     6.7816509
   110.5000000     6.6973535
   111.5000000     6.5346764
   112.5000000     6.3138228
   113.5000000     6.0570426
   114.5000000     5.7873012
   115.5000000     5.5317842
   116.5000000     5.2935248
   117.5000000     5.0858587
   118.5000000     4.9089211
   119.5000000     4.7733961
   120.5000000     4.6719672
   121.5000000     4.6109539
   122.5000000     4.5733463
   123.5000000     4.5751119
   124.5000000     4.5990247
   125.5000000     4.6373453
   126.5000000     4.6804942
   127.5000000     4.7295064
   128.5000000     4.7711729
   129.5000000     4.7952004
   130.5000000     4.8103612
   131.5000000     4.8073056
   132.5000000     4.7938523
   133.5000000     4.7723810
   134.5000000     4.7521456
   135.5000000     4.7486875
   136.5000000     4.7672284
   137.5000000     4.8154832
   138.5000000     4.8914360
   139.5000000     5.0225380
   140.5000000     5.2085201
   141.5000000     5.4491795
   142.5000000     5.7400237
   143.5000000     6.0958425
   144.5000000     6.5176596
   145.5000000     7.0051584
   146.5000000     7.5600247
   147.5000000     8.1766282
   148.5000000     8.8747233
   149.5000000     9.6589960
   150.5000000    10.5305664
   151.5000000    11.4707225
   152.5000000    12.4856603
   153.5000000    13.5578440
   154.5000000    14.7472437
   155.5000000    16.0789945
   156.5000000    17.5529330
   157.5000000    18.8398477
   158.5000000    20.4685761
   159.5000000    22.4740877
   160.5000000    25.2697429
 &EndTable
 &EndPotential
 &Potential
 Name=frgm_37.CG:1
 Type=B
 MolType=frgm_37.CG
BondNumber=1
 SameAsBond=frgm_1.CG:1
Min=     3.6200000
Max=     3.9000000
NPoints=14
NPairs=7
Pairs=   1-   2,    2-   3,    3-   4,    4-   5,    5-   6,    6-   7,    7-   8
 
 &Table
     3.6300000    23.7350274
     3.6500000    17.0830862
     3.6700000    12.0011685
     3.6900000     7.9841286
     3.7100000     4.8022145
     3.7300000     2.4322168
     3.7500000     0.8480996
     3.7700000     0.0378372
     3.7900000     0.0000000
     3.8100000     0.7607295
     3.8300000     2.4001931
     3.8500000     5.0691482
     3.8700000     9.0029659
     3.8900000    17.0622323
 &EndTable
 &EndPotential
 &Potential
 Name=frgm_37.CG:2
 Type=A
 MolType=frgm_37.CG
BondNumber=2
 SameAsBond=frgm_3.CG:3
Min=    75.0000000
Max=   163.0000000
NPoints=88
NTriplets=4
Triplets=   1-   2-   3,    3-   4-   5,    5-   6-   7,    6-   7-   8 
 &Table
    75.5000000    25.9041882
    76.5000000    23.9100741
    77.5000000    20.5024749
    78.5000000    18.1412245
    79.5000000    15.4839949
    80.5000000    13.2778211
    81.5000000    11.2022381
    82.5000000     9.2368895
    83.5000000     7.4468743
    84.5000000     5.8192161
    85.5000000     4.3718578
    86.5000000     3.1312390
    87.5000000     2.0917396
    88.5000000     1.2667036
    89.5000000     0.6562740
    90.5000000     0.2564846
    91.5000000     0.0441192
    92.5000000     0.0000000
    93.5000000     0.0976471
    94.5000000     0.3182909
    95.5000000     0.6350893
    96.5000000     1.0365205
    97.5000000     1.5112805
    98.5000000     2.0526968
    99.5000000     2.6483704
   100.5000000     3.2840544
   101.5000000     3.9561813
   102.5000000     4.6598282
   103.5000000     5.3968847
   104.5000000     6.1378351
   105.5000000     6.8508183
   106.5000000     7.5482194
   107.5000000     8.1644104
   108.5000000     8.6880256
   109.5000000     9.0604769
   110.5000000     9.2883584
   111.5000000     9.3468159
   112.5000000     9.2647827
   113.5000000     9.1243491
   114.5000000     8.8811097
   115.5000000     8.5903202
   116.5000000     8.2741541
   117.5000000     7.9463318
   118.5000000     7.5581193
   119.5000000     7.1185134
   120.5000000     6.6661407
   121.5000000     6.2081693
   122.5000000     5.7424869
   123.5000000     5.2765438
   124.5000000     4.8348449
   125.5000000     4.4378942
   126.5000000     4.0810036
   127.5000000     3.7986233
   128.5000000     3.5779101
   129.5000000     3.4172737
   130.5000000     3.3455381
   131.5000000     3.3691404
   132.5000000     3.4656032
   133.5000000     3.6256737
   134.5000000     3.8735087
   135.5000000     4.2077680
   136.5000000     4.6079881
   137.5000000     5.0666693
   138.5000000     5.5494169
   139.5000000     6.0802420
   140.5000000     6.6490164
   141.5000000     7.2092545
   142.5000000     7.7824991
   143.5000000     8.3612572
   144.5000000     8.8973900
   145.5000000     9.4318784
   146.5000000     9.9717990
   147.5000000    10.5069673
   148.5000000    11.0667644
   149.5000000    11.7307178
   150.5000000    12.3605289
   151.5000000    12.9743811
   152.5000000    13.6925996
   153.5000000    14.5622353
   154.5000000    15.3955665
   155.5000000    16.3280488
   156.5000000    17.1935443
   157.5000000    18.5502095
   158.5000000    19.5981157
   159.5000000    21.1402163
   160.5000000    21.6642563
   161.5000000    23.4955224
   162.5000000    24.7842008
 &EndTable
 &EndPotential
 &Potential
 Name=frgm_37.CG:3
 Type=A
 MolType=frgm_37.CG
BondNumber=3
 SameAsBond=frgm_3.CG:4
Min=    75.0000000
Max=   161.0000000
NPoints=86
NTriplets=2
Triplets=   2-   3-   4,    4-   5-   6 
 &Table
    75.5000000    25.8433087
    76.5000000    23.0216943
    77.5000000    20.5316841
    78.5000000    18.5086935
    79.5000000    16.4060670
    80.5000000    14.3318094
    81.5000000    12.3165623
    82.5000000    10.4471927
    83.5000000     8.6038579
    84.5000000     6.8189828
    85.5000000     5.1518993
    86.5000000     3.6602886
    87.5000000     2.3906869
    88.5000000     1.3864368
    89.5000000     0.6596296
    90.5000000     0.2060149
    91.5000000     0.0000000
    92.5000000     0.0094337
    93.5000000     0.1862286
    94.5000000     0.4824253
    95.5000000     0.8597135
    96.5000000     1.2834965
    97.5000000     1.7392681
    98.5000000     2.2172483
    99.5000000     2.7261637
   100.5000000     3.2519685
   101.5000000     3.8020982
   102.5000000     4.3636569
   103.5000000     4.9276473
   104.5000000     5.4615824
   105.5000000     5.9411488
   106.5000000     6.3344259
   107.5000000     6.6146072
   108.5000000     6.7616520
   109.5000000     6.7816509
   110.5000000     6.6973535
   111.5000000     6.5346764
   112.5000000     6.3138228
   113.5000000     6.0570426
   114.5000000     5.7873012
   115.5000000     5.5317842
   116.5000000     5.2935248
   117.5000000     5.0858587
   118.5000000     4.9089211
   119.5000000     4.7733961
   120.5000000     4.6719672
   121.5000000     4.6109539
   122.5000000     4.5733463
   123.5000000     4.5751119
   124.5000000     4.5990247
   125.5000000     4.6373453
   126.5000000     4.6804942
   127.5000000     4.7295064
   128.5000000     4.7711729
   129.5000000     4.7952004
   130.5000000     4.8103612
   131.5000000     4.8073056
   132.5000000     4.7938523
   133.5000000     4.7723810
   134.5000000     4.7521456
   135.5000000     4.7486875
   136.5000000     4.7672284
   137.5000000     4.8154832
   138.5000000     4.8914360
   139.5000000     5.0225380
   140.5000000     5.2085201
   141.5000000     5.4491795
   142.5000000     5.7400237
   143.5000000     6.0958425
   144.5000000     6.5176596
   145.5000000     7.0051584
   146.5000000     7.5600247
   147.5000000     8.1766282
   148.5000000     8.8747233
   149.5000000     9.6589960
   150.5000000    10.5305664
   151.5000000    11.4707225
   152.5000000    12.4856603
   153.5000000    13.5578440
   154.5000000    14.7472437
   155.5000000    16.0789945
   156.5000000    17.5529330
   157.5000000    18.8398477
   158.5000000    20.4685761
   159.5000000    22.4740877
   160.5000000    25.2697429
 &EndTable
 &EndPotential
 &Potential
 Name=frgm_38.CG:1
 Type=B
 MolType=frgm_38.CG
BondNumber=1
 SameAsBond=frgm_1.CG:1
Min=     3.6200000
Max=     3.9000000
NPoints=14
NPairs=7
Pairs=   1-   2,    2-   3,    3-   4,    4-   5,    5-   6,    6-   7,    7-   8
 
 &Table
     3.6300000    23.7350274
     3.6500000    17.0830862
     3.6700000    12.0011685
     3.6900000     7.9841286
     3.7100000     4.8022145
     3.7300000     2.4322168
     3.7500000     0.8480996
     3.7700000     0.0378372
     3.7900000     0.0000000
     3.8100000     0.7607295
     3.8300000     2.4001931
     3.8500000     5.0691482
     3.8700000     9.0029659
     3.8900000    17.0622323
 &EndTable
 &EndPotential
 &Potential
 Name=frgm_38.CG:2
 Type=A
 MolType=frgm_38.CG
BondNumber=2
 SameAsBond=frgm_3.CG:3
Min=    75.0000000
Max=   163.0000000
NPoints=88
NTriplets=3
Triplets=   1-   2-   3,    3-   4-   5,    6-   7-   8 
 &Table
    75.5000000    25.9041882
    76.5000000    23.9100741
    77.5000000    20.5024749
    78.5000000    18.1412245
    79.5000000    15.4839949
    80.5000000    13.2778211
    81.5000000    11.2022381
    82.5000000     9.2368895
    83.5000000     7.4468743
    84.5000000     5.8192161
    85.5000000     4.3718578
    86.5000000     3.1312390
    87.5000000     2.0917396
    88.5000000     1.2667036
    89.5000000     0.6562740
    90.5000000     0.2564846
    91.5000000     0.0441192
    92.5000000     0.0000000
    93.5000000     0.0976471
    94.5000000     0.3182909
    95.5000000     0.6350893
    96.5000000     1.0365205
    97.5000000     1.5112805
    98.5000000     2.0526968
    99.5000000     2.6483704
   100.5000000     3.2840544
   101.5000000     3.9561813
   102.5000000     4.6598282
   103.5000000     5.3968847
   104.5000000     6.1378351
   105.5000000     6.8508183
   106.5000000     7.5482194
   107.5000000     8.1644104
   108.5000000     8.6880256
   109.5000000     9.0604769
   110.5000000     9.2883584
   111.5000000     9.3468159
   112.5000000     9.2647827
   113.5000000     9.1243491
   114.5000000     8.8811097
   115.5000000     8.5903202
   116.5000000     8.2741541
   117.5000000     7.9463318
   118.5000000     7.5581193
   119.5000000     7.1185134
   120.5000000     6.6661407
   121.5000000     6.2081693
   122.5000000     5.7424869
   123.5000000     5.2765438
   124.5000000     4.8348449
   125.5000000     4.4378942
   126.5000000     4.0810036
   127.5000000     3.7986233
   128.5000000     3.5779101
   129.5000000     3.4172737
   130.5000000     3.3455381
   131.5000000     3.3691404
   132.5000000     3.4656032
   133.5000000     3.6256737
   134.5000000     3.8735087
   135.5000000     4.2077680
   136.5000000     4.6079881
   137.5000000     5.0666693
   138.5000000     5.5494169
   139.5000000     6.0802420
   140.5000000     6.6490164
   141.5000000     7.2092545
   142.5000000     7.7824991
   143.5000000     8.3612572
   144.5000000     8.8973900
   145.5000000     9.4318784
   146.5000000     9.9717990
   147.5000000    10.5069673
   148.5000000    11.0667644
   149.5000000    11.7307178
   150.5000000    12.3605289
   151.5000000    12.9743811
   152.5000000    13.6925996
   153.5000000    14.5622353
   154.5000000    15.3955665
   155.5000000    16.3280488
   156.5000000    17.1935443
   157.5000000    18.5502095
   158.5000000    19.5981157
   159.5000000    21.1402163
   160.5000000    21.6642563
   161.5000000    23.4955224
   162.5000000    24.7842008
 &EndTable
 &EndPotential
 &Potential
 Name=frgm_38.CG:3
 Type=A
 MolType=frgm_38.CG
BondNumber=3
 SameAsBond=frgm_3.CG:4
Min=    75.0000000
Max=   161.0000000
NPoints=86
NTriplets=3
Triplets=   2-   3-   4,    4-   5-   6,    5-   6-   7 
 &Table
    75.5000000    25.8433087
    76.5000000    23.0216943
    77.5000000    20.5316841
    78.5000000    18.5086935
    79.5000000    16.4060670
    80.5000000    14.3318094
    81.5000000    12.3165623
    82.5000000    10.4471927
    83.5000000     8.6038579
    84.5000000     6.8189828
    85.5000000     5.1518993
    86.5000000     3.6602886
    87.5000000     2.3906869
    88.5000000     1.3864368
    89.5000000     0.6596296
    90.5000000     0.2060149
    91.5000000     0.0000000
    92.5000000     0.0094337
    93.5000000     0.1862286
    94.5000000     0.4824253
    95.5000000     0.8597135
    96.5000000     1.2834965
    97.5000000     1.7392681
    98.5000000     2.2172483
    99.5000000     2.7261637
   100.5000000     3.2519685
   101.5000000     3.8020982
   102.5000000     4.3636569
   103.5000000     4.9276473
   104.5000000     5.4615824
   105.5000000     5.9411488
   106.5000000     6.3344259
   107.5000000     6.6146072
   108.5000000     6.7616520
   109.5000000     6.7816509
   110.5000000     6.6973535
   111.5000000     6.5346764
   112.5000000     6.3138228
   113.5000000     6.0570426
   114.5000000     5.7873012
   115.5000000     5.5317842
   116.5000000     5.2935248
   117.5000000     5.0858587
   118.5000000     4.9089211
   119.5000000     4.7733961
   120.5000000     4.6719672
   121.5000000     4.6109539
   122.5000000     4.5733463
   123.5000000     4.5751119
   124.5000000     4.5990247
   125.5000000     4.6373453
   126.5000000     4.6804942
   127.5000000     4.7295064
   128.5000000     4.7711729
   129.5000000     4.7952004
   130.5000000     4.8103612
   131.5000000     4.8073056
   132.5000000     4.7938523
   133.5000000     4.7723810
   134.5000000     4.7521456
   135.5000000     4.7486875
   136.5000000     4.7672284
   137.5000000     4.8154832
   138.5000000     4.8914360
   139.5000000     5.0225380
   140.5000000     5.2085201
   141.5000000     5.4491795
   142.5000000     5.7400237
   143.5000000     6.0958425
   144.5000000     6.5176596
   145.5000000     7.0051584
   146.5000000     7.5600247
   147.5000000     8.1766282
   148.5000000     8.8747233
   149.5000000     9.6589960
   150.5000000    10.5305664
   151.5000000    11.4707225
   152.5000000    12.4856603
   153.5000000    13.5578440
   154.5000000    14.7472437
   155.5000000    16.0789945
   156.5000000    17.5529330
   157.5000000    18.8398477
   158.5000000    20.4685761
   159.5000000    22.4740877
   160.5000000    25.2697429
 &EndTable
 &EndPotential
 &Potential
 Name=frgm_39.CG:1
 Type=B
 MolType=frgm_39.CG
BondNumber=1
 SameAsBond=frgm_1.CG:1
Min=     3.6200000
Max=     3.9000000
NPoints=14
NPairs=7
Pairs=   1-   2,    2-   3,    3-   4,    4-   5,    5-   6,    6-   7,    7-   8
 
 &Table
     3.6300000    23.7350274
     3.6500000    17.0830862
     3.6700000    12.0011685
     3.6900000     7.9841286
     3.7100000     4.8022145
     3.7300000     2.4322168
     3.7500000     0.8480996
     3.7700000     0.0378372
     3.7900000     0.0000000
     3.8100000     0.7607295
     3.8300000     2.4001931
     3.8500000     5.0691482
     3.8700000     9.0029659
     3.8900000    17.0622323
 &EndTable
 &EndPotential
 &Potential
 Name=frgm_39.CG:2
 Type=A
 MolType=frgm_39.CG
BondNumber=2
 SameAsBond=frgm_3.CG:2
Min=    75.0000000
Max=   150.0000000
NPoints=75
NTriplets=1
Triplets=   4-   5-   6 
 &Table
    75.5000000    27.0633821
    76.5000000    22.4065938
    77.5000000    21.1018698
    78.5000000    19.0016637
    79.5000000    17.0001523
    80.5000000    15.0959796
    81.5000000    13.2594217
    82.5000000    11.7407240
    83.5000000    10.2234230
    84.5000000     8.9128616
    85.5000000     7.6633951
    86.5000000     6.5999169
    87.5000000     5.6858384
    88.5000000     5.0265493
    89.5000000     4.5828079
    90.5000000     4.3806630
    91.5000000     4.3153133
    92.5000000     4.3915554
    93.5000000     4.5224169
    94.5000000     4.7456472
    95.5000000     4.9449601
    96.5000000     5.1304419
    97.5000000     5.3051552
    98.5000000     5.4682598
    99.5000000     5.6363271
   100.5000000     5.7575848
   101.5000000     5.8897852
   102.5000000     5.8834560
   103.5000000     5.7758021
   104.5000000     5.5212915
   105.5000000     5.1212907
   106.5000000     4.5944278
   107.5000000     4.0174136
   108.5000000     3.4463713
   109.5000000     2.8694151
   110.5000000     2.3308514
   111.5000000     1.8300430
   112.5000000     1.3746109
   113.5000000     0.9768684
   114.5000000     0.6402200
   115.5000000     0.3787335
   116.5000000     0.1824561
   117.5000000     0.0638872
   118.5000000     0.0000000
   119.5000000     0.0125787
   120.5000000     0.0933918
   121.5000000     0.2583709
   122.5000000     0.4708184
   123.5000000     0.7636134
   124.5000000     1.1158698
   125.5000000     1.5350433
   126.5000000     1.9850870
   127.5000000     2.5237443
   128.5000000     3.0964545
   129.5000000     3.7306196
   130.5000000     4.3809857
   131.5000000     5.1236404
   132.5000000     5.8616970
   133.5000000     6.7081783
   134.5000000     7.5076559
   135.5000000     8.3392379
   136.5000000     9.2526816
   137.5000000    10.3175853
   138.5000000    11.2690973
   139.5000000    12.3220340
   140.5000000    13.3904293
   141.5000000    14.5549165
   142.5000000    15.5950433
   143.5000000    17.0042326
   144.5000000    17.8521178
   145.5000000    19.6835483
   146.5000000    20.6549613
   147.5000000    22.6391540
   148.5000000    22.6759686
   149.5000000    25.7383286
 &EndTable
 &EndPotential
 &Potential
 Name=frgm_39.CG:3
 Type=A
 MolType=frgm_39.CG
BondNumber=3
 SameAsBond=frgm_3.CG:4
Min=    75.0000000
Max=   161.0000000
NPoints=86
NTriplets=5
Triplets=   1-   2-   3,    2-   3-   4,    3-   4-   5,    5-   6-   7,    6-   7-   8
 
 &Table
    75.5000000    25.8433087
    76.5000000    23.0216943
    77.5000000    20.5316841
    78.5000000    18.5086935
    79.5000000    16.4060670
    80.5000000    14.3318094
    81.5000000    12.3165623
    82.5000000    10.4471927
    83.5000000     8.6038579
    84.5000000     6.8189828
    85.5000000     5.1518993
    86.5000000     3.6602886
    87.5000000     2.3906869
    88.5000000     1.3864368
    89.5000000     0.6596296
    90.5000000     0.2060149
    91.5000000     0.0000000
    92.5000000     0.0094337
    93.5000000     0.1862286
    94.5000000     0.4824253
    95.5000000     0.8597135
    96.5000000     1.2834965
    97.5000000     1.7392681
    98.5000000     2.2172483
    99.5000000     2.7261637
   100.5000000     3.2519685
   101.5000000     3.8020982
   102.5000000     4.3636569
   103.5000000     4.9276473
   104.5000000     5.4615824
   105.5000000     5.9411488
   106.5000000     6.3344259
   107.5000000     6.6146072
   108.5000000     6.7616520
   109.5000000     6.7816509
   110.5000000     6.6973535
   111.5000000     6.5346764
   112.5000000     6.3138228
   113.5000000     6.0570426
   114.5000000     5.7873012
   115.5000000     5.5317842
   116.5000000     5.2935248
   117.5000000     5.0858587
   118.5000000     4.9089211
   119.5000000     4.7733961
   120.5000000     4.6719672
   121.5000000     4.6109539
   122.5000000     4.5733463
   123.5000000     4.5751119
   124.5000000     4.5990247
   125.5000000     4.6373453
   126.5000000     4.6804942
   127.5000000     4.7295064
   128.5000000     4.7711729
   129.5000000     4.7952004
   130.5000000     4.8103612
   131.5000000     4.8073056
   132.5000000     4.7938523
   133.5000000     4.7723810
   134.5000000     4.7521456
   135.5000000     4.7486875
   136.5000000     4.7672284
   137.5000000     4.8154832
   138.5000000     4.8914360
   139.5000000     5.0225380
   140.5000000     5.2085201
   141.5000000     5.4491795
   142.5000000     5.7400237
   143.5000000     6.0958425
   144.5000000     6.5176596
   145.5000000     7.0051584
   146.5000000     7.5600247
   147.5000000     8.1766282
   148.5000000     8.8747233
   149.5000000     9.6589960
   150.5000000    10.5305664
   151.5000000    11.4707225
   152.5000000    12.4856603
   153.5000000    13.5578440
   154.5000000    14.7472437
   155.5000000    16.0789945
   156.5000000    17.5529330
   157.5000000    18.8398477
   158.5000000    20.4685761
   159.5000000    22.4740877
   160.5000000    25.2697429
 &EndTable
 &EndPotential
 &Potential
 Name=frgm_40.CG:1
 Type=B
 MolType=frgm_40.CG
BondNumber=1
 SameAsBond=frgm_1.CG:1
Min=     3.6200000
Max=     3.9000000
NPoints=14
NPairs=7
Pairs=   1-   2,    2-   3,    3-   4,    4-   5,    5-   6,    6-   7,    7-   8
 
 &Table
     3.6300000    23.7350274
     3.6500000    17.0830862
     3.6700000    12.0011685
     3.6900000     7.9841286
     3.7100000     4.8022145
     3.7300000     2.4322168
     3.7500000     0.8480996
     3.7700000     0.0378372
     3.7900000     0.0000000
     3.8100000     0.7607295
     3.8300000     2.4001931
     3.8500000     5.0691482
     3.8700000     9.0029659
     3.8900000    17.0622323
 &EndTable
 &EndPotential
 &Potential
 Name=frgm_40.CG:2
 Type=A
 MolType=frgm_40.CG
BondNumber=2
 SameAsBond=frgm_3.CG:2
Min=    75.0000000
Max=   150.0000000
NPoints=75
NTriplets=1
Triplets=   4-   5-   6 
 &Table
    75.5000000    27.0633821
    76.5000000    22.4065938
    77.5000000    21.1018698
    78.5000000    19.0016637
    79.5000000    17.0001523
    80.5000000    15.0959796
    81.5000000    13.2594217
    82.5000000    11.7407240
    83.5000000    10.2234230
    84.5000000     8.9128616
    85.5000000     7.6633951
    86.5000000     6.5999169
    87.5000000     5.6858384
    88.5000000     5.0265493
    89.5000000     4.5828079
    90.5000000     4.3806630
    91.5000000     4.3153133
    92.5000000     4.3915554
    93.5000000     4.5224169
    94.5000000     4.7456472
    95.5000000     4.9449601
    96.5000000     5.1304419
    97.5000000     5.3051552
    98.5000000     5.4682598
    99.5000000     5.6363271
   100.5000000     5.7575848
   101.5000000     5.8897852
   102.5000000     5.8834560
   103.5000000     5.7758021
   104.5000000     5.5212915
   105.5000000     5.1212907
   106.5000000     4.5944278
   107.5000000     4.0174136
   108.5000000     3.4463713
   109.5000000     2.8694151
   110.5000000     2.3308514
   111.5000000     1.8300430
   112.5000000     1.3746109
   113.5000000     0.9768684
   114.5000000     0.6402200
   115.5000000     0.3787335
   116.5000000     0.1824561
   117.5000000     0.0638872
   118.5000000     0.0000000
   119.5000000     0.0125787
   120.5000000     0.0933918
   121.5000000     0.2583709
   122.5000000     0.4708184
   123.5000000     0.7636134
   124.5000000     1.1158698
   125.5000000     1.5350433
   126.5000000     1.9850870
   127.5000000     2.5237443
   128.5000000     3.0964545
   129.5000000     3.7306196
   130.5000000     4.3809857
   131.5000000     5.1236404
   132.5000000     5.8616970
   133.5000000     6.7081783
   134.5000000     7.5076559
   135.5000000     8.3392379
   136.5000000     9.2526816
   137.5000000    10.3175853
   138.5000000    11.2690973
   139.5000000    12.3220340
   140.5000000    13.3904293
   141.5000000    14.5549165
   142.5000000    15.5950433
   143.5000000    17.0042326
   144.5000000    17.8521178
   145.5000000    19.6835483
   146.5000000    20.6549613
   147.5000000    22.6391540
   148.5000000    22.6759686
   149.5000000    25.7383286
 &EndTable
 &EndPotential
 &Potential
 Name=frgm_40.CG:3
 Type=A
 MolType=frgm_40.CG
BondNumber=3
 SameAsBond=frgm_3.CG:4
Min=    75.0000000
Max=   161.0000000
NPoints=86
NTriplets=5
Triplets=   1-   2-   3,    2-   3-   4,    3-   4-   5,    5-   6-   7,    6-   7-   8
 
 &Table
    75.5000000    25.8433087
    76.5000000    23.0216943
    77.5000000    20.5316841
    78.5000000    18.5086935
    79.5000000    16.4060670
    80.5000000    14.3318094
    81.5000000    12.3165623
    82.5000000    10.4471927
    83.5000000     8.6038579
    84.5000000     6.8189828
    85.5000000     5.1518993
    86.5000000     3.6602886
    87.5000000     2.3906869
    88.5000000     1.3864368
    89.5000000     0.6596296
    90.5000000     0.2060149
    91.5000000     0.0000000
    92.5000000     0.0094337
    93.5000000     0.1862286
    94.5000000     0.4824253
    95.5000000     0.8597135
    96.5000000     1.2834965
    97.5000000     1.7392681
    98.5000000     2.2172483
    99.5000000     2.7261637
   100.5000000     3.2519685
   101.5000000     3.8020982
   102.5000000     4.3636569
   103.5000000     4.9276473
   104.5000000     5.4615824
   105.5000000     5.9411488
   106.5000000     6.3344259
   107.5000000     6.6146072
   108.5000000     6.7616520
   109.5000000     6.7816509
   110.5000000     6.6973535
   111.5000000     6.5346764
   112.5000000     6.3138228
   113.5000000     6.0570426
   114.5000000     5.7873012
   115.5000000     5.5317842
   116.5000000     5.2935248
   117.5000000     5.0858587
   118.5000000     4.9089211
   119.5000000     4.7733961
   120.5000000     4.6719672
   121.5000000     4.6109539
   122.5000000     4.5733463
   123.5000000     4.5751119
   124.5000000     4.5990247
   125.5000000     4.6373453
   126.5000000     4.6804942
   127.5000000     4.7295064
   128.5000000     4.7711729
   129.5000000     4.7952004
   130.5000000     4.8103612
   131.5000000     4.8073056
   132.5000000     4.7938523
   133.5000000     4.7723810
   134.5000000     4.7521456
   135.5000000     4.7486875
   136.5000000     4.7672284
   137.5000000     4.8154832
   138.5000000     4.8914360
   139.5000000     5.0225380
   140.5000000     5.2085201
   141.5000000     5.4491795
   142.5000000     5.7400237
   143.5000000     6.0958425
   144.5000000     6.5176596
   145.5000000     7.0051584
   146.5000000     7.5600247
   147.5000000     8.1766282
   148.5000000     8.8747233
   149.5000000     9.6589960
   150.5000000    10.5305664
   151.5000000    11.4707225
   152.5000000    12.4856603
   153.5000000    13.5578440
   154.5000000    14.7472437
   155.5000000    16.0789945
   156.5000000    17.5529330
   157.5000000    18.8398477
   158.5000000    20.4685761
   159.5000000    22.4740877
   160.5000000    25.2697429
 &EndTable
 &EndPotential
 &Potential
 Name=frgm_41.CG:1
 Type=B
 MolType=frgm_41.CG
BondNumber=1
 SameAsBond=frgm_1.CG:1
Min=     3.6200000
Max=     3.9000000
NPoints=14
NPairs=7
Pairs=   1-   2,    2-   3,    3-   4,    4-   5,    5-   6,    6-   7,    7-   8
 
 &Table
     3.6300000    23.7350274
     3.6500000    17.0830862
     3.6700000    12.0011685
     3.6900000     7.9841286
     3.7100000     4.8022145
     3.7300000     2.4322168
     3.7500000     0.8480996
     3.7700000     0.0378372
     3.7900000     0.0000000
     3.8100000     0.7607295
     3.8300000     2.4001931
     3.8500000     5.0691482
     3.8700000     9.0029659
     3.8900000    17.0622323
 &EndTable
 &EndPotential
 &Potential
 Name=frgm_41.CG:2
 Type=A
 MolType=frgm_41.CG
BondNumber=2
 SameAsBond=frgm_3.CG:3
Min=    75.0000000
Max=   163.0000000
NPoints=88
NTriplets=2
Triplets=   3-   4-   5,    6-   7-   8 
 &Table
    75.5000000    25.9041882
    76.5000000    23.9100741
    77.5000000    20.5024749
    78.5000000    18.1412245
    79.5000000    15.4839949
    80.5000000    13.2778211
    81.5000000    11.2022381
    82.5000000     9.2368895
    83.5000000     7.4468743
    84.5000000     5.8192161
    85.5000000     4.3718578
    86.5000000     3.1312390
    87.5000000     2.0917396
    88.5000000     1.2667036
    89.5000000     0.6562740
    90.5000000     0.2564846
    91.5000000     0.0441192
    92.5000000     0.0000000
    93.5000000     0.0976471
    94.5000000     0.3182909
    95.5000000     0.6350893
    96.5000000     1.0365205
    97.5000000     1.5112805
    98.5000000     2.0526968
    99.5000000     2.6483704
   100.5000000     3.2840544
   101.5000000     3.9561813
   102.5000000     4.6598282
   103.5000000     5.3968847
   104.5000000     6.1378351
   105.5000000     6.8508183
   106.5000000     7.5482194
   107.5000000     8.1644104
   108.5000000     8.6880256
   109.5000000     9.0604769
   110.5000000     9.2883584
   111.5000000     9.3468159
   112.5000000     9.2647827
   113.5000000     9.1243491
   114.5000000     8.8811097
   115.5000000     8.5903202
   116.5000000     8.2741541
   117.5000000     7.9463318
   118.5000000     7.5581193
   119.5000000     7.1185134
   120.5000000     6.6661407
   121.5000000     6.2081693
   122.5000000     5.7424869
   123.5000000     5.2765438
   124.5000000     4.8348449
   125.5000000     4.4378942
   126.5000000     4.0810036
   127.5000000     3.7986233
   128.5000000     3.5779101
   129.5000000     3.4172737
   130.5000000     3.3455381
   131.5000000     3.3691404
   132.5000000     3.4656032
   133.5000000     3.6256737
   134.5000000     3.8735087
   135.5000000     4.2077680
   136.5000000     4.6079881
   137.5000000     5.0666693
   138.5000000     5.5494169
   139.5000000     6.0802420
   140.5000000     6.6490164
   141.5000000     7.2092545
   142.5000000     7.7824991
   143.5000000     8.3612572
   144.5000000     8.8973900
   145.5000000     9.4318784
   146.5000000     9.9717990
   147.5000000    10.5069673
   148.5000000    11.0667644
   149.5000000    11.7307178
   150.5000000    12.3605289
   151.5000000    12.9743811
   152.5000000    13.6925996
   153.5000000    14.5622353
   154.5000000    15.3955665
   155.5000000    16.3280488
   156.5000000    17.1935443
   157.5000000    18.5502095
   158.5000000    19.5981157
   159.5000000    21.1402163
   160.5000000    21.6642563
   161.5000000    23.4955224
   162.5000000    24.7842008
 &EndTable
 &EndPotential
 &Potential
 Name=frgm_41.CG:3
 Type=A
 MolType=frgm_41.CG
BondNumber=3
 SameAsBond=frgm_3.CG:4
Min=    75.0000000
Max=   161.0000000
NPoints=86
NTriplets=4
Triplets=   1-   2-   3,    2-   3-   4,    4-   5-   6,    5-   6-   7 
 &Table
    75.5000000    25.8433087
    76.5000000    23.0216943
    77.5000000    20.5316841
    78.5000000    18.5086935
    79.5000000    16.4060670
    80.5000000    14.3318094
    81.5000000    12.3165623
    82.5000000    10.4471927
    83.5000000     8.6038579
    84.5000000     6.8189828
    85.5000000     5.1518993
    86.5000000     3.6602886
    87.5000000     2.3906869
    88.5000000     1.3864368
    89.5000000     0.6596296
    90.5000000     0.2060149
    91.5000000     0.0000000
    92.5000000     0.0094337
    93.5000000     0.1862286
    94.5000000     0.4824253
    95.5000000     0.8597135
    96.5000000     1.2834965
    97.5000000     1.7392681
    98.5000000     2.2172483
    99.5000000     2.7261637
   100.5000000     3.2519685
   101.5000000     3.8020982
   102.5000000     4.3636569
   103.5000000     4.9276473
   104.5000000     5.4615824
   105.5000000     5.9411488
   106.5000000     6.3344259
   107.5000000     6.6146072
   108.5000000     6.7616520
   109.5000000     6.7816509
   110.5000000     6.6973535
   111.5000000     6.5346764
   112.5000000     6.3138228
   113.5000000     6.0570426
   114.5000000     5.7873012
   115.5000000     5.5317842
   116.5000000     5.2935248
   117.5000000     5.0858587
   118.5000000     4.9089211
   119.5000000     4.7733961
   120.5000000     4.6719672
   121.5000000     4.6109539
   122.5000000     4.5733463
   123.5000000     4.5751119
   124.5000000     4.5990247
   125.5000000     4.6373453
   126.5000000     4.6804942
   127.5000000     4.7295064
   128.5000000     4.7711729
   129.5000000     4.7952004
   130.5000000     4.8103612
   131.5000000     4.8073056
   132.5000000     4.7938523
   133.5000000     4.7723810
   134.5000000     4.7521456
   135.5000000     4.7486875
   136.5000000     4.7672284
   137.5000000     4.8154832
   138.5000000     4.8914360
   139.5000000     5.0225380
   140.5000000     5.2085201
   141.5000000     5.4491795
   142.5000000     5.7400237
   143.5000000     6.0958425
   144.5000000     6.5176596
   145.5000000     7.0051584
   146.5000000     7.5600247
   147.5000000     8.1766282
   148.5000000     8.8747233
   149.5000000     9.6589960
   150.5000000    10.5305664
   151.5000000    11.4707225
   152.5000000    12.4856603
   153.5000000    13.5578440
   154.5000000    14.7472437
   155.5000000    16.0789945
   156.5000000    17.5529330
   157.5000000    18.8398477
   158.5000000    20.4685761
   159.5000000    22.4740877
   160.5000000    25.2697429
 &EndTable
 &EndPotential
 &Potential
 Name=frgm_42.CG:1
 Type=B
 MolType=frgm_42.CG
BondNumber=1
 SameAsBond=frgm_1.CG:1
Min=     3.6200000
Max=     3.9000000
NPoints=14
NPairs=7
Pairs=   1-   2,    2-   3,    3-   4,    4-   5,    5-   6,    6-   7,    7-   8
 
 &Table
     3.6300000    23.7350274
     3.6500000    17.0830862
     3.6700000    12.0011685
     3.6900000     7.9841286
     3.7100000     4.8022145
[truncated: 31,771 more chars]
