# Supplementary material for: A Bottom-Up Coarse-Grained Model for Nucleosome–Nucleosome Interactions with Explicit Ions
Source: J Chem Theory Comput. 2022 May 17;18(6):3948–60. doi: 10.1021/acs.jctc.2c00083 (PMC9202350; doi:10.1021/acs.jctc.2c00083)
Supplement: Supplementary file 2 — ct2c00083_si_002.zip [file ct2c00083_si_002.zip › archive/Gather_potential/potential_from_4DNA-Mg/06.DNA.MG.i003.pot]

 &General
NTypes=8
N_NB=36
N_B=4
N_A=3
Min=     0.0000000
Max=    25.0000000
NPoints=125
NAngleBondsExclude=DNA.CG:-1, MG.CG:-1, K.CG:-1, NA.CG:-1, CL.CG:-1 
NPairBondsExclude=DNA.CG:-1, MG.CG:-1, K.CG:-1, NA.CG:-1, CL.CG:-1 
 &EndGeneral
 &Potential
 Name=DT-DT
Type=NB
Min=     0.0000000
Max=    25.0000000
NPoints=125
 AtomTypes=DT,DT
 &Table
     0.1000000  33200.7812500
     0.3000000  32953.0156250
     0.5000000  32705.2480469
     0.7000000  32457.4804688
     0.9000000  32209.7128906
     1.1000000  31961.9472656
     1.3000000  31714.1796875
     1.5000000  31466.4121094
     1.7000000  31218.6445312
     1.9000000  30970.8789062
     2.1000000  30723.1113281
     2.3000000  30475.3437500
     2.5000000  30227.5781250
     2.7000000  29979.8105469
     2.9000000  29732.0429688
     3.1000000  29484.2753906
     3.3000000  29236.5097656
     3.5000000  28988.7421875
     3.7000000  28740.9746094
     3.9000000  28493.2089844
     4.1000000  28245.4414062
     4.3000000  27997.6738281
     4.5000000  27749.9062500
     4.7000000  27502.1406250
     4.9000000  27254.3730469
     5.1000000  27006.6054688
     5.3000000  26758.8398438
     5.5000000  26511.0722656
     5.7000000  26263.3046875
     5.9000000  26015.5371094
     6.1000000      0.1041006
     6.3000000      5.5973156
     6.5000000      6.5762914
     6.7000000      3.7941864
     6.9000000     10.7408481
     7.1000000      8.6348399
     7.3000000      8.2421198
     7.5000000      8.8878359
     7.7000000      9.2305926
     7.9000000      9.9800868
     8.1000000     14.5789346
     8.3000000     14.1156150
     8.5000000     15.3334417
     8.7000000     16.7923301
     8.9000000     17.2741625
     9.1000000     17.3803462
     9.3000000     16.7676262
     9.5000000     16.4466917
     9.7000000     17.0773460
     9.9000000     17.2644691
    10.1000000     17.2861736
    10.3000000     17.1130966
    10.5000000     14.3028769
    10.7000000     12.7260167
    10.9000000     11.7901143
    11.1000000     10.4531505
    11.3000000      8.7495293
    11.5000000      6.1700604
    11.7000000      4.7875059
    11.9000000      5.4162863
    12.1000000     -0.1186150
    12.3000000     -2.9192328
    12.5000000     -3.5540089
    12.7000000     -3.7391000
    12.9000000     -4.5844193
    13.1000000     -4.4142530
    13.3000000     -3.7075814
    13.5000000     -4.2176216
    13.7000000     -3.8317940
    13.9000000     -3.5749245
    14.1000000     -3.0459243
    14.3000000     -3.4457708
    14.5000000     -3.3746841
    14.7000000     -2.8559322
    14.9000000     -2.9063839
    15.1000000     -1.9031273
    15.3000000     -1.9267585
    15.5000000     -1.5296151
    15.7000000     -1.7885460
    15.9000000     -1.6824283
    16.1000000     -1.0371963
    16.3000000     -1.6396288
    16.5000000     -1.7179784
    16.7000000     -2.1373581
    16.9000000     -1.8902417
    17.1000000     -2.1721523
    17.3000000     -2.2136281
    17.5000000     -2.6938913
    17.7000000     -2.9916111
    17.9000000     -2.8031555
    18.1000000     -2.6761580
    18.3000000     -2.7035811
    18.5000000     -3.0286951
    18.7000000     -3.0471545
    18.9000000     -3.0952515
    19.1000000     -2.6374976
    19.3000000     -2.8392581
    19.5000000     -2.7141873
    19.7000000     -2.4964491
    19.9000000     -2.0205690
    20.1000000     -2.2458838
    20.3000000     -2.1213932
    20.5000000     -2.0274444
    20.7000000     -1.5812304
    20.9000000     -1.5654236
    21.1000000     -1.1200435
    21.3000000     -1.1366567
    21.5000000     -1.2472300
    21.7000000     -1.5139031
    21.9000000     -1.3024981
    22.1000000     -1.4109210
    22.3000000     -1.5060290
    22.5000000     -1.6126927
    22.7000000     -1.5319435
    22.9000000     -1.4441416
    23.1000000     -1.5050687
    23.3000000     -1.4447724
    23.5000000     -1.5261776
    23.7000000     -1.5539144
    23.9000000     -1.5208892
    24.1000000     -1.3131749
    24.3000000     -1.3140939
    24.5000000     -1.2003034
    24.7000000     -0.9672973
    24.9000000     -1.1595367
 &EndTable
 &EndPotential
 &Potential
 Name=DT-PT
Type=NB
Min=     0.0000000
Max=    25.0000000
NPoints=125
 AtomTypes=DT,PT
 &Table
     0.1000000  33200.7812500
     0.3000000  32953.0156250
     0.5000000  32705.2480469
     0.7000000  32457.4804688
     0.9000000  32209.7128906
     1.1000000  31961.9472656
     1.3000000  31714.1796875
     1.5000000  31466.4121094
     1.7000000  31218.6445312
     1.9000000  30970.8789062
     2.1000000  30723.1113281
     2.3000000  30475.3437500
     2.5000000  30227.5781250
     2.7000000  29979.8105469
     2.9000000  29732.0429688
     3.1000000  29484.2753906
     3.3000000  29236.5097656
     3.5000000  28988.7421875
     3.7000000  28740.9746094
     3.9000000  28493.2089844
     4.1000000  28245.4414062
     4.3000000  27997.6738281
     4.5000000  27749.9062500
     4.7000000  27502.1406250
     4.9000000  27254.3730469
     5.1000000  27006.6054688
     5.3000000  26758.8398438
     5.5000000  26511.0722656
     5.7000000  26263.3046875
     5.9000000  26015.5371094
     6.1000000     -4.1649584
     6.3000000     -1.7545862
     6.5000000     -1.6022305
     6.7000000     -1.2701418
     6.9000000     -2.3450710
     7.1000000     -1.6673035
     7.3000000     -1.8733081
     7.5000000     -1.1780385
     7.7000000     -1.3328253
     7.9000000     -2.5640823
     8.1000000     -2.6011712
     8.3000000     -1.2143553
     8.5000000     -2.2605489
     8.7000000     -4.1994073
     8.9000000     -4.8351442
     9.1000000     -5.6542531
     9.3000000     -7.1967847
     9.5000000     -7.2992509
     9.7000000     -7.4887414
     9.9000000     -7.1184742
    10.1000000     -7.3798519
    10.3000000     -7.0909117
    10.5000000     -6.6074944
    10.7000000     -5.9519108
    10.9000000     -5.8230043
    11.1000000     -5.6840449
    11.3000000     -5.3714315
    11.5000000     -4.5255131
    11.7000000     -3.8609434
    11.9000000     -3.4130074
    12.1000000     -3.6207464
    12.3000000     -3.3054815
    12.5000000     -2.9325100
    12.7000000     -3.3423200
    12.9000000     -3.3663498
    13.1000000     -3.3029640
    13.3000000     -3.0587748
    13.5000000     -3.2726882
    13.7000000     -3.2579164
    13.9000000     -2.9283827
    14.1000000     -2.6436551
    14.3000000     -2.2394203
    14.5000000     -2.2894462
    14.7000000     -2.4059493
    14.9000000     -2.1098054
    15.1000000     -1.6081768
    15.3000000     -1.1624527
    15.5000000     -1.5386947
    15.7000000     -1.6858592
    15.9000000     -1.5366676
    16.1000000     -1.2709407
    16.3000000     -1.0935197
    16.5000000     -1.2626873
    16.7000000     -1.1129317
    16.9000000     -0.9586154
    17.1000000     -0.8789993
    17.3000000     -0.8869448
    17.5000000     -0.9164525
    17.7000000     -0.8022155
    17.9000000     -0.7982802
    18.1000000     -0.6651105
    18.3000000     -0.7764809
    18.5000000     -0.7332394
    18.7000000     -0.7463764
    18.9000000     -0.6428946
    19.1000000     -0.7156294
    19.3000000     -0.4634065
    19.5000000     -0.4444557
    19.7000000     -0.5530221
    19.9000000     -0.7429535
    20.1000000     -0.6338213
    20.3000000     -0.6804444
    20.5000000     -0.7825924
    20.7000000     -0.9469243
    20.9000000     -0.9450963
    21.1000000     -0.9299522
    21.3000000     -0.8135466
    21.5000000     -0.7597787
    21.7000000     -0.7236856
    21.9000000     -0.7984177
    22.1000000     -0.8413981
    22.3000000     -0.6901807
    22.5000000     -0.6547507
    22.7000000     -0.7148833
    22.9000000     -0.7579687
    23.1000000     -0.6555201
    23.3000000     -0.6154531
    23.5000000     -0.6567953
    23.7000000     -0.6711358
    23.9000000     -0.6164355
    24.1000000     -0.5787654
    24.3000000     -0.6112487
    24.5000000     -0.6216743
    24.7000000     -0.5983204
    24.9000000     -0.5238223
 &EndTable
 &EndPotential
 &Potential
 Name=DT-D
Type=NB
Min=     0.0000000
Max=    25.0000000
NPoints=125
 AtomTypes=DT,D
 &Table
     0.1000000  33200.7812500
     0.3000000  32953.0156250
     0.5000000  32705.2480469
     0.7000000  32457.4804688
     0.9000000  32209.7128906
     1.1000000  31961.9472656
     1.3000000  31714.1796875
     1.5000000  31466.4121094
     1.7000000  31218.6445312
     1.9000000  30970.8789062
     2.1000000  30723.1113281
     2.3000000  30475.3437500
     2.5000000  30227.5781250
     2.7000000  29979.8105469
     2.9000000  29732.0429688
     3.1000000  29484.2753906
     3.3000000  29236.5097656
     3.5000000  28988.7421875
     3.7000000  28740.9746094
     3.9000000  28493.2089844
     4.1000000  28245.4414062
     4.3000000  27997.6738281
     4.5000000  27749.9062500
     4.7000000  27502.1406250
     4.9000000  27254.3730469
     5.1000000  27006.6054688
     5.3000000  26758.8398438
     5.5000000  26511.0722656
     5.7000000  26263.3046875
     5.9000000  26015.5371094
     6.1000000  25767.7714844
     6.3000000  25520.0039062
     6.5000000  25272.2363281
     6.7000000  25024.4687500
     6.9000000  24776.7031250
     7.1000000  24528.9355469
     7.3000000  24281.1679688
     7.5000000  24033.4023438
     7.7000000  23785.6347656
     7.9000000  23537.8671875
     8.1000000  23290.0996094
     8.3000000  23042.3339844
     8.5000000  22794.5664062
     8.7000000  22546.7988281
     8.9000000  22299.0332031
     9.1000000  22051.2656250
     9.3000000  21803.4980469
     9.5000000  21555.7304688
     9.7000000  21307.9648438
     9.9000000     -5.7778616
    10.1000000     -1.7208586
    10.3000000     -1.4040654
    10.5000000     -1.5120401
    10.7000000      3.6638696
    10.9000000      0.8725112
    11.1000000      1.7382860
    11.3000000      0.3208625
    11.5000000      3.2653380
    11.7000000      6.4070966
    11.9000000      6.4953479
    12.1000000      6.4721167
    12.3000000      6.0622174
    12.5000000      6.0535639
    12.7000000      6.1191001
    12.9000000      5.6968238
    13.1000000      5.6825974
    13.3000000      6.0258784
    13.5000000      7.2832101
    13.7000000      6.9184595
    13.9000000      7.3125531
    14.1000000      7.7750740
    14.3000000      8.1416779
    14.5000000      8.4180612
    14.7000000      7.6406918
    14.9000000      6.3758955
    15.1000000      3.7214018
    15.3000000      4.1522446
    15.5000000      4.5859549
    15.7000000      5.2770454
    15.9000000      3.7241463
    16.1000000      4.2161762
    16.3000000      4.5165256
    16.5000000      4.4674672
    16.7000000      4.2416458
    16.9000000      4.3203121
    17.1000000      3.8244914
    17.3000000      3.6647944
    17.5000000      3.3857537
    17.7000000      3.3057977
    17.9000000      3.0163391
    18.1000000      2.8977069
    18.3000000      2.4495749
    18.5000000      1.9031757
    18.7000000      1.5838421
    18.9000000      1.4941424
    19.1000000      1.7064824
    19.3000000      1.6389592
    19.5000000      1.7141990
    19.7000000      1.4948908
    19.9000000      1.3471178
    20.1000000      0.9963798
    20.3000000      0.9803018
    20.5000000      0.8523871
    20.7000000      0.7259251
    20.9000000      0.5111783
    21.1000000      0.2914061
    21.3000000      0.0989195
    21.5000000     -0.1689111
    21.7000000     -0.1483608
    21.9000000     -0.1276688
    22.1000000     -0.0557359
    22.3000000     -0.1111408
    22.5000000     -0.0884864
    22.7000000     -0.2439756
    22.9000000     -0.3350370
    23.1000000     -0.3321463
    23.3000000     -0.2759810
    23.5000000     -0.1845722
    23.7000000     -0.0874304
    23.9000000      0.0207450
    24.1000000      0.0386746
    24.3000000      0.0031269
    24.5000000      0.0269117
    24.7000000      0.1537862
    24.9000000      0.0328095
 &EndTable
 &EndPotential
 &Potential
 Name=DT-P
Type=NB
Min=     0.0000000
Max=    25.0000000
NPoints=125
 AtomTypes=DT,P
 &Table
     0.1000000  33200.7812500
     0.3000000  32953.0156250
     0.5000000  32705.2480469
     0.7000000  32457.4804688
     0.9000000  32209.7128906
     1.1000000  31961.9472656
     1.3000000  31714.1796875
     1.5000000  31466.4121094
     1.7000000  31218.6445312
     1.9000000  30970.8789062
     2.1000000  30723.1113281
     2.3000000  30475.3437500
     2.5000000  30227.5781250
     2.7000000  29979.8105469
     2.9000000  29732.0429688
     3.1000000  29484.2753906
     3.3000000  29236.5097656
     3.5000000  28988.7421875
     3.7000000  28740.9746094
     3.9000000  28493.2089844
     4.1000000  28245.4414062
     4.3000000  27997.6738281
     4.5000000  27749.9062500
     4.7000000  27502.1406250
     4.9000000  27254.3730469
     5.1000000  27006.6054688
     5.3000000  26758.8398438
     5.5000000     -4.4351503
     5.7000000     -3.8290403
     5.9000000     -3.4990947
     6.1000000     -3.4904596
     6.3000000     -3.4615162
     6.5000000     -3.3933794
     6.7000000     -3.9072809
     6.9000000     -2.9320074
     7.1000000     -3.2912310
     7.3000000     -2.8900262
     7.5000000     -2.0384618
     7.7000000     -1.6697975
     7.9000000     -2.8686162
     8.1000000     -3.5655548
     8.3000000     -5.5234408
     8.5000000     -6.6218617
     8.7000000     -6.6353325
     8.9000000     -6.0498233
     9.1000000     -5.8744932
     9.3000000     -5.2414443
     9.5000000     -4.6262825
     9.7000000     -4.8823957
     9.9000000     -4.8878934
    10.1000000     -4.2818180
    10.3000000     -3.9829901
    10.5000000     -4.3961970
    10.7000000     -4.4118586
    10.9000000     -4.2960255
    11.1000000     -4.1417369
    11.3000000     -4.2866350
    11.5000000     -4.4531598
    11.7000000     -4.5595061
    11.9000000     -4.5420039
    12.1000000     -4.3629113
    12.3000000     -4.3205367
    12.5000000     -4.1037801
    12.7000000     -3.9528239
    12.9000000     -3.7714650
    13.1000000     -3.7073154
    13.3000000     -3.6321690
    13.5000000     -3.4134297
    13.7000000     -3.3209295
    13.9000000     -3.0336676
    14.1000000     -2.9375252
    14.3000000     -2.7004669
    14.5000000     -2.7119025
    14.7000000     -2.7272992
    14.9000000     -2.7322263
    15.1000000     -2.7463901
    15.3000000     -2.6105116
    15.5000000     -2.5720678
    15.7000000     -2.5769818
    15.9000000     -2.6661196
    16.1000000     -2.5391895
    16.3000000     -2.4661916
    16.5000000     -2.4124283
    16.7000000     -2.3239679
    16.9000000     -2.2247774
    17.1000000     -2.1442820
    17.3000000     -2.1010832
    17.5000000     -2.0042434
    17.7000000     -2.0071406
    17.9000000     -1.9061874
    18.1000000     -1.9069792
    18.3000000     -1.8256861
    18.5000000     -1.8077104
    18.7000000     -1.7588395
    18.9000000     -1.7400533
    19.1000000     -1.6867300
    19.3000000     -1.6053259
    19.5000000     -1.5816944
    19.7000000     -1.5049217
    19.9000000     -1.4296223
    20.1000000     -1.3619464
    20.3000000     -1.3358886
    20.5000000     -1.3055917
    20.7000000     -1.2142467
    20.9000000     -1.1255299
    21.1000000     -1.0874468
    21.3000000     -1.0874147
    21.5000000     -1.0765451
    21.7000000     -1.0252977
    21.9000000     -0.9899921
    22.1000000     -0.9166225
    22.3000000     -0.8738832
    22.5000000     -0.7867588
    22.7000000     -0.7596436
    22.9000000     -0.6797109
    23.1000000     -0.6400994
    23.3000000     -0.5851056
    23.5000000     -0.6064344
    23.7000000     -0.5838475
    23.9000000     -0.5639387
    24.1000000     -0.5244031
    24.3000000     -0.5175515
    24.5000000     -0.4767884
    24.7000000     -0.4164528
    24.9000000     -0.4439098
 &EndTable
 &EndPotential
 &Potential
 Name=DT-MG
Type=NB
Min=     0.0000000
Max=    25.0000000
NPoints=125
 AtomTypes=DT,MG
 &Table
     0.1000000  33200.7812500
     0.3000000  32953.0156250
     0.5000000  32705.2480469
     0.7000000  32457.4804688
     0.9000000  32209.7128906
     1.1000000  31961.9472656
     1.3000000  31714.1796875
     1.5000000  31466.4121094
     1.7000000  31218.6445312
     1.9000000  30970.8789062
     2.1000000  30723.1113281
     2.3000000  30475.3437500
     2.5000000  30227.5781250
     2.7000000  29979.8105469
     2.9000000  29732.0429688
     3.1000000  29484.2753906
     3.3000000  29236.5097656
     3.5000000  28988.7421875
     3.7000000  28740.9746094
     3.9000000  28493.2089844
     4.1000000  28245.4414062
     4.3000000  27997.6738281
     4.5000000  27749.9062500
     4.7000000  27502.1406250
     4.9000000  27254.3730469
     5.1000000     29.4042644
     5.3000000     25.1013362
     5.5000000     20.6072600
     5.7000000     18.0318631
     5.9000000     16.4458838
     6.1000000     15.5400272
     6.3000000     14.9310219
     6.5000000     14.4602344
     6.7000000     14.0628363
     6.9000000     13.5077062
     7.1000000     12.9229999
     7.3000000     12.4296766
     7.5000000     11.9208734
     7.7000000     11.4386727
     7.9000000     11.0811888
     8.1000000     10.9593828
     8.3000000     10.7633003
     8.5000000     10.4166340
     8.7000000      9.9050940
     8.9000000      9.4218161
     9.1000000      9.0313307
     9.3000000      8.7588069
     9.5000000      8.5543757
     9.7000000      8.5221194
     9.9000000      8.5680014
    10.1000000      8.6551715
    10.3000000      8.6267303
    10.5000000      8.5940392
    10.7000000      8.5399121
    10.9000000      8.4659355
    11.1000000      8.3820453
    11.3000000      8.2654572
    11.5000000      8.1491922
    11.7000000      7.9803533
    11.9000000      7.8395113
    12.1000000      7.7247868
    12.3000000      7.6026696
    12.5000000      7.5108832
    12.7000000      7.4511924
    12.9000000      7.4123388
    13.1000000      7.3656243
    13.3000000      7.3346791
    13.5000000      7.2895047
    13.7000000      7.2470301
    13.9000000      7.1610898
    14.1000000      7.0649725
    14.3000000      6.9081736
    14.5000000      6.7810752
    14.7000000      6.6076081
    14.9000000      6.4394056
    15.1000000      6.2711778
    15.3000000      6.1255404
    15.5000000      5.9951601
    15.7000000      5.8980968
    15.9000000      5.8375114
    16.1000000      5.7596622
    16.3000000      5.6528013
    16.5000000      5.5464284
    16.7000000      5.4236462
    16.9000000      5.2735163
    17.1000000      5.1044688
    17.3000000      4.9428078
    17.5000000      4.7858892
    17.7000000      4.6140867
    17.9000000      4.4336791
    18.1000000      4.2726904
    18.3000000      4.1161579
    18.5000000      3.9715390
    18.7000000      3.7790858
    18.9000000      3.6176274
    19.1000000      3.4387472
    19.3000000      3.3020220
    19.5000000      3.1298262
    19.7000000      2.9466798
    19.9000000      2.7623446
    20.1000000      2.6057416
    20.3000000      2.4480467
    20.5000000      2.2740048
    20.7000000      2.1060154
    20.9000000      1.9598124
    21.1000000      1.8538721
    21.3000000      1.7888187
    21.5000000      1.7213872
    21.7000000      1.6832409
    21.9000000      1.6646279
    22.1000000      1.6226900
    22.3000000      1.5559318
    22.5000000      1.4936801
    22.7000000      1.4295202
    22.9000000      1.3483014
    23.1000000      1.2709364
    23.3000000      1.1959149
    23.5000000      1.1210094
    23.7000000      1.0719718
    23.9000000      1.0174681
    24.1000000      0.9547110
    24.3000000      0.9073990
    24.5000000      0.8849213
    24.7000000      0.8495148
    24.9000000      0.8139479
 &EndTable
 &EndPotential
 &Potential
 Name=DT-K
Type=NB
Min=     0.0000000
Max=    25.0000000
NPoints=125
 AtomTypes=DT,K
 &Table
     0.1000000  33200.7812500
     0.3000000  32953.0156250
     0.5000000  32705.2480469
     0.7000000  32457.4804688
     0.9000000  32209.7128906
     1.1000000  31961.9472656
     1.3000000  31714.1796875
     1.5000000  31466.4121094
     1.7000000  31218.6445312
     1.9000000  30970.8789062
     2.1000000  30723.1113281
     2.3000000  30475.3437500
     2.5000000  30227.5781250
     2.7000000  29979.8105469
     2.9000000  29732.0429688
     3.1000000  29484.2753906
     3.3000000  29236.5097656
     3.5000000     25.4303011
     3.7000000     17.8683029
     3.9000000     14.2485302
     4.1000000     11.7868326
     4.3000000     10.2186865
     4.5000000      9.3259676
     4.7000000      8.5591041
     4.9000000      7.4256733
     5.1000000      6.5347999
     5.3000000      6.0145174
     5.5000000      5.5858410
     5.7000000      4.9832582
     5.9000000      4.4353956
     6.1000000      4.1973656
     6.3000000      4.1774583
     6.5000000      4.3376110
     6.7000000      4.4646967
     6.9000000      4.5831396
     7.1000000      4.5955905
     7.3000000      4.5007020
     7.5000000      4.4061057
     7.7000000      4.3203463
     7.9000000      4.2090580
     8.1000000      4.1202412
     8.3000000      4.1293123
     8.5000000      4.2370349
     8.7000000      4.3649711
     8.9000000      4.4876275
     9.1000000      4.5813295
     9.3000000      4.6208726
     9.5000000      4.6460823
     9.7000000      4.6138813
     9.9000000      4.5944986
    10.1000000      4.5408177
    10.3000000      4.5376181
    10.5000000      4.4452122
    10.7000000      4.3609589
    10.9000000      4.2714847
    11.1000000      4.2093182
    11.3000000      4.1066221
    11.5000000      4.0081360
    11.7000000      3.9249099
    11.9000000      3.8388564
    12.1000000      3.7392907
    12.3000000      3.6164347
    12.5000000      3.5096012
    12.7000000      3.4232837
    12.9000000      3.3283947
    13.1000000      3.2421002
    13.3000000      3.1082047
    13.5000000      2.9896274
    13.7000000      2.8615541
    13.9000000      2.7625281
    14.1000000      2.6609159
    14.3000000      2.6168981
    14.5000000      2.5665987
    14.7000000      2.5305186
    14.9000000      2.5099428
    15.1000000      2.5199541
    15.3000000      2.5134037
    15.5000000      2.4884374
    15.7000000      2.4591002
    15.9000000      2.4340661
    16.1000000      2.4103638
    16.3000000      2.3621847
    16.5000000      2.2909499
    16.7000000      2.2202743
    16.9000000      2.1418669
    17.1000000      2.0887547
    17.3000000      2.0401330
    17.5000000      2.0172732
    17.7000000      1.9773423
    17.9000000      1.9521459
    18.1000000      1.9248805
    18.3000000      1.8906688
    18.5000000      1.8080709
    18.7000000      1.7279316
    18.9000000      1.6353726
    19.1000000      1.5391724
    19.3000000      1.4470644
    19.5000000      1.3658456
    19.7000000      1.2799962
    19.9000000      1.1799794
    20.1000000      1.1256883
    20.3000000      1.0703682
    20.5000000      1.0094026
    20.7000000      0.9383676
    20.9000000      0.8939678
    21.1000000      0.8389913
    21.3000000      0.7901244
    21.5000000      0.7378650
    21.7000000      0.6914372
    21.9000000      0.6677320
    22.1000000      0.6352840
    22.3000000      0.6106607
    22.5000000      0.5708802
    22.7000000      0.5583769
    22.9000000      0.5336632
    23.1000000      0.5249238
    23.3000000      0.5194786
    23.5000000      0.5172435
    23.7000000      0.4867177
    23.9000000      0.4714943
    24.1000000      0.4480630
    24.3000000      0.4268583
    24.5000000      0.4096781
    24.7000000      0.4031153
    24.9000000      0.3820606
 &EndTable
 &EndPotential
 &Potential
 Name=DT-NA
Type=NB
Min=     0.0000000
Max=    25.0000000
NPoints=125
 AtomTypes=DT,NA
 &Table
     0.1000000  33200.7812500
     0.3000000  32953.0156250
     0.5000000  32705.2480469
     0.7000000  32457.4804688
     0.9000000  32209.7128906
     1.1000000  31961.9472656
     1.3000000  31714.1796875
     1.5000000  31466.4121094
     1.7000000  31218.6445312
     1.9000000  30970.8789062
     2.1000000  30723.1113281
     2.3000000  30475.3437500
     2.5000000  30227.5781250
     2.7000000  29979.8105469
     2.9000000  29732.0429688
     3.1000000  29484.2753906
     3.3000000  29236.5097656
     3.5000000     23.4948875
     3.7000000     20.5212052
     3.9000000     19.0266205
     4.1000000     19.0127656
     4.3000000     16.4022855
     4.5000000     12.2119921
     4.7000000      9.9561502
     4.9000000      8.9587802
     5.1000000      8.5763320
     5.3000000      7.9553760
     5.5000000      6.7159271
     5.7000000      5.5602880
     5.9000000      4.8248311
     6.1000000      4.5872374
     6.3000000      4.6774184
     6.5000000      4.7721579
     6.7000000      4.6438923
     6.9000000      4.3875837
     7.1000000      4.1515473
     7.3000000      3.9892440
     7.5000000      3.8751503
     7.7000000      3.8937571
     7.9000000      3.9923125
     8.1000000      4.0924477
     8.3000000      4.1216581
     8.5000000      4.0961981
     8.7000000      4.0236309
     8.9000000      4.0035198
     9.1000000      4.0534929
     9.3000000      4.1451258
     9.5000000      4.1655153
     9.7000000      4.1805724
     9.9000000      4.1337410
    10.1000000      4.1002305
    10.3000000      4.0593493
    10.5000000      4.0595451
    10.7000000      4.1435043
    10.9000000      4.2591833
    11.1000000      4.3747645
    11.3000000      4.3988245
    11.5000000      4.3064204
    11.7000000      4.1492676
    11.9000000      4.0532878
    12.1000000      4.0037541
    12.3000000      3.9260289
    12.5000000      3.8122949
    12.7000000      3.6918880
    12.9000000      3.5506611
    13.1000000      3.3859763
    13.3000000      3.2596045
    13.5000000      3.1647035
    13.7000000      3.1181113
    13.9000000      3.0900285
    14.1000000      3.1293005
    14.3000000      3.1764980
    14.5000000      3.2049765
    14.7000000      3.1329350
    14.9000000      3.0557131
    15.1000000      2.9829278
    15.3000000      2.9009560
    15.5000000      2.8114717
    15.7000000      2.7573126
    15.9000000      2.6954373
    16.1000000      2.6148270
    16.3000000      2.5142517
    16.5000000      2.4248638
    16.7000000      2.3704740
    16.9000000      2.3360874
    17.1000000      2.2881718
    17.3000000      2.2538052
    17.5000000      2.2169165
    17.7000000      2.1356390
    17.9000000      2.0368074
    18.1000000      1.9343897
    18.3000000      1.8458725
    18.5000000      1.7157588
    18.7000000      1.6215147
    18.9000000      1.5158236
    19.1000000      1.4280831
    19.3000000      1.3344421
    19.5000000      1.2687049
    19.7000000      1.2499845
    19.9000000      1.2285666
    20.1000000      1.2151022
    20.3000000      1.1838097
    20.5000000      1.1562836
    20.7000000      1.0745316
    20.9000000      1.0008504
    21.1000000      0.9215436
    21.3000000      0.8352404
    21.5000000      0.7737048
    21.7000000      0.7439543
    21.9000000      0.7029380
    22.1000000      0.6736660
    22.3000000      0.6536713
    22.5000000      0.6433116
    22.7000000      0.6193868
    22.9000000      0.6281497
    23.1000000      0.6479863
    23.3000000      0.6502277
    23.5000000      0.6092689
    23.7000000      0.5707082
    23.9000000      0.5453002
    24.1000000      0.5129753
    24.3000000      0.4689265
    24.5000000      0.4642632
    24.7000000      0.4841612
    24.9000000      0.4456601
 &EndTable
 &EndPotential
 &Potential
 Name=DT-CL
Type=NB
Min=     0.0000000
Max=    25.0000000
NPoints=125
 AtomTypes=DT,CL
 &Table
     0.1000000  33200.7812500
     0.3000000  32953.0156250
     0.5000000  32705.2480469
     0.7000000  32457.4804688
     0.9000000  32209.7128906
     1.1000000  31961.9472656
     1.3000000  31714.1796875
     1.5000000  31466.4121094
     1.7000000  31218.6445312
     1.9000000  30970.8789062
     2.1000000  30723.1113281
     2.3000000  30475.3437500
     2.5000000  30227.5781250
     2.7000000  29979.8105469
     2.9000000  29732.0429688
     3.1000000  29484.2753906
     3.3000000  29236.5097656
     3.5000000  28988.7421875
     3.7000000  28740.9746094
     3.9000000  28493.2089844
     4.1000000  28245.4414062
     4.3000000      9.2098587
     4.5000000     10.1156706
     4.7000000      6.9141878
     4.9000000      4.8649927
     5.1000000      3.7342691
     5.3000000      2.5960644
     5.5000000      2.0182889
     5.7000000      1.2020321
     5.9000000      0.9182528
     6.1000000      0.3687564
     6.3000000     -0.6508547
     6.5000000     -1.4105036
     6.7000000     -2.0204072
     6.9000000     -2.2598146
     7.1000000     -2.6352624
     7.3000000     -2.8454725
     7.5000000     -3.0447298
     7.7000000     -2.9268819
     7.9000000     -2.8157082
     8.1000000     -2.8561217
     8.3000000     -2.9563328
     8.5000000     -3.0801540
     8.7000000     -3.1980524
     8.9000000     -3.3475027
     9.1000000     -3.3671979
     9.3000000     -3.4149816
     9.5000000     -3.4635468
     9.7000000     -3.4753555
     9.9000000     -3.4835504
    10.1000000     -3.4639481
    10.3000000     -3.3976966
    10.5000000     -3.2996871
    10.7000000     -3.2271135
    10.9000000     -3.2077661
    11.1000000     -3.1251025
    11.3000000     -3.0845722
    11.5000000     -3.0140742
    11.7000000     -2.9772340
    11.9000000     -2.9569316
    12.1000000     -2.9413529
    12.3000000     -2.8913427
    12.5000000     -2.8278640
    12.7000000     -2.8124177
    12.9000000     -2.7548740
    13.1000000     -2.7029119
    13.3000000     -2.6560654
    13.5000000     -2.5915448
    13.7000000     -2.5236646
    13.9000000     -2.4797691
    14.1000000     -2.4342656
    14.3000000     -2.3911429
    14.5000000     -2.3479455
    14.7000000     -2.2931699
    14.9000000     -2.2189539
    15.1000000     -2.1371377
    15.3000000     -2.0822992
    15.5000000     -2.0480514
    15.7000000     -1.9969587
    15.9000000     -1.9289473
    16.1000000     -1.8658190
    16.3000000     -1.8215694
    16.5000000     -1.7470558
    16.7000000     -1.6961639
    16.9000000     -1.6510242
    17.1000000     -1.5984472
    17.3000000     -1.5323595
    17.5000000     -1.5015423
    17.7000000     -1.4510155
    17.9000000     -1.3896352
    18.1000000     -1.3371340
    18.3000000     -1.3051116
    18.5000000     -1.2741017
    18.7000000     -1.2329493
    18.9000000     -1.2005064
    19.1000000     -1.1397371
    19.3000000     -1.1078264
    19.5000000     -1.0747865
    19.7000000     -1.0428165
    19.9000000     -0.9812652
    20.1000000     -0.9581792
    20.3000000     -0.9349728
    20.5000000     -0.9042673
    20.7000000     -0.8641820
    20.9000000     -0.8351786
    21.1000000     -0.8018400
    21.3000000     -0.7660982
    21.5000000     -0.7334570
    21.7000000     -0.7171329
    21.9000000     -0.6746070
    22.1000000     -0.6453171
    22.3000000     -0.6120348
    22.5000000     -0.5973607
    22.7000000     -0.5642793
    22.9000000     -0.5202455
    23.1000000     -0.4883235
    23.3000000     -0.4610454
    23.5000000     -0.4473466
    23.7000000     -0.4174478
    23.9000000     -0.4033397
    24.1000000     -0.3842252
    24.3000000     -0.3638086
    24.5000000     -0.3377604
    24.7000000     -0.3109942
    24.9000000     -0.3026100
 &EndTable
 &EndPotential
 &Potential
 Name=PT-PT
Type=NB
Min=     0.0000000
Max=    25.0000000
NPoints=125
 AtomTypes=PT,PT
 &Table
     0.1000000  33200.7812500
     0.3000000  32953.0156250
     0.5000000  32705.2480469
     0.7000000  32457.4804688
     0.9000000  32209.7128906
     1.1000000  31961.9472656
     1.3000000  31714.1796875
     1.5000000  31466.4121094
     1.7000000  31218.6445312
     1.9000000  30970.8789062
     2.1000000  30723.1113281
     2.3000000  30475.3437500
     2.5000000  30227.5781250
     2.7000000  29979.8105469
     2.9000000  29732.0429688
     3.1000000  29484.2753906
     3.3000000  29236.5097656
     3.5000000  28988.7421875
     3.7000000  28740.9746094
     3.9000000  28493.2089844
     4.1000000  28245.4414062
     4.3000000  27997.6738281
     4.5000000  27749.9062500
     4.7000000     13.8370846
     4.9000000     16.9511085
     5.1000000     17.2623143
     5.3000000     15.4740140
     5.5000000     15.8974777
     5.7000000     15.3242806
     5.9000000     15.8221281
     6.1000000     20.2709722
     6.3000000     17.9169234
     6.5000000     14.1082077
     6.7000000     16.2730100
     6.9000000     19.8509783
     7.1000000     20.0736732
     7.3000000     19.6465692
     7.5000000     19.7210614
     7.7000000     19.0876975
     7.9000000     19.4209475
     8.1000000     18.1540565
     8.3000000     11.7040230
     8.5000000     11.1598186
     8.7000000     13.0769631
     8.9000000     11.6344691
     9.1000000     10.2010063
     9.3000000      9.1868704
     9.5000000      9.9316322
     9.7000000      8.9917699
     9.9000000      8.2017158
    10.1000000      6.5269019
    10.3000000      6.0551081
    10.5000000      5.7093114
    10.7000000      5.8700572
    10.9000000      5.5708086
    11.1000000      6.1116470
    11.3000000      5.9845820
    11.5000000      5.7700546
    11.7000000      5.7964719
    11.9000000      5.9461152
    12.1000000      5.6110122
    12.3000000      5.2871983
    12.5000000      5.2539319
    12.7000000      5.1307930
    12.9000000      5.0131130
    13.1000000      5.3671286
    13.3000000      5.3910040
    13.5000000      5.0820670
    13.7000000      4.6656888
    13.9000000      4.4023461
    14.1000000      4.3280195
    14.3000000      4.5711717
    14.5000000      4.2112933
    14.7000000      4.1751693
    14.9000000      4.0775450
    15.1000000      4.4749392
    15.3000000      3.9929522
    15.5000000      3.9352700
    15.7000000      3.8899534
    15.9000000      3.9799812
    16.1000000      3.5974509
    16.3000000      3.3767833
    16.5000000      3.3091447
    16.7000000      3.3585755
    16.9000000      3.0716883
    17.1000000      2.7396335
    17.3000000      2.3739061
    17.5000000      2.3259029
    17.7000000      2.3350712
    17.9000000      2.2641741
    18.1000000      2.0764568
    18.3000000      2.0649338
    18.5000000      2.1551357
    18.7000000      2.0282842
    18.9000000      2.0343383
    19.1000000      1.9471020
    19.3000000      1.8944845
    19.5000000      1.7196296
    19.7000000      1.6680567
    19.9000000      1.5800635
    20.1000000      1.6156499
    20.3000000      1.7652559
    20.5000000      1.7564806
    20.7000000      1.5801483
    20.9000000      1.6041474
    21.1000000      1.6627667
    21.3000000      1.5886103
    21.5000000      1.4775943
    21.7000000      1.4267304
    21.9000000      1.4221179
    22.1000000      1.3314460
    22.3000000      1.2796649
    22.5000000      1.3054952
    22.7000000      1.1454424
    22.9000000      1.0231715
    23.1000000      0.9742847
    23.3000000      1.0079198
    23.5000000      0.8100609
    23.7000000      0.7031831
    23.9000000      0.6474817
    24.1000000      0.6580792
    24.3000000      0.6100133
    24.5000000      0.5467263
    24.7000000      0.4618734
    24.9000000      0.4565532
 &EndTable
 &EndPotential
 &Potential
 Name=PT-D
Type=NB
Min=     0.0000000
Max=    25.0000000
NPoints=125
 AtomTypes=PT,D
 &Table
     0.1000000  33200.7812500
     0.3000000  32953.0156250
     0.5000000  32705.2480469
     0.7000000  32457.4804688
     0.9000000  32209.7128906
     1.1000000  31961.9472656
     1.3000000  31714.1796875
     1.5000000  31466.4121094
     1.7000000  31218.6445312
     1.9000000  30970.8789062
     2.1000000  30723.1113281
     2.3000000  30475.3437500
     2.5000000  30227.5781250
     2.7000000  29979.8105469
     2.9000000  29732.0429688
     3.1000000  29484.2753906
     3.3000000  29236.5097656
     3.5000000  28988.7421875
     3.7000000  28740.9746094
     3.9000000  28493.2089844
     4.1000000  28245.4414062
     4.3000000  27997.6738281
     4.5000000  27749.9062500
     4.7000000  27502.1406250
     4.9000000  27254.3730469
     5.1000000  27006.6054688
     5.3000000  26758.8398438
     5.5000000  26511.0722656
     5.7000000  26263.3046875
     5.9000000  26015.5371094
     6.1000000  25767.7714844
     6.3000000  25520.0039062
     6.5000000  25272.2363281
     6.7000000  25024.4687500
     6.9000000  24776.7031250
     7.1000000  24528.9355469
     7.3000000  24281.1679688
     7.5000000  24033.4023438
     7.7000000  23785.6347656
     7.9000000  23537.8671875
     8.1000000  23290.0996094
     8.3000000  23042.3339844
     8.5000000  22794.5664062
     8.7000000  22546.7988281
     8.9000000  22299.0332031
     9.1000000  22051.2656250
     9.3000000  21803.4980469
     9.5000000  21555.7304688
     9.7000000  21307.9648438
     9.9000000  21060.1972656
    10.1000000  20812.4296875
    10.3000000  20564.6640625
    10.5000000      3.8524490
    10.7000000      5.7352551
    10.9000000      6.6816782
    11.1000000      6.0450010
    11.3000000      3.6792860
    11.5000000      2.4517804
    11.7000000      0.8421197
    11.9000000     -1.4968076
    12.1000000     -2.4287564
    12.3000000     -3.1743256
    12.5000000     -3.5329973
    12.7000000     -3.9602814
    12.9000000     -3.8651397
    13.1000000     -3.6307379
    13.3000000     -3.0744414
    13.5000000     -2.5029905
    13.7000000     -1.7953752
    13.9000000     -1.4925135
    14.1000000     -1.5725600
    14.3000000     -1.8042718
    14.5000000     -1.6877723
    14.7000000     -1.4778998
    14.9000000     -1.1791339
    15.1000000     -0.7948337
    15.3000000     -0.5464887
    15.5000000     -0.3473599
    15.7000000     -0.3732220
    15.9000000     -0.3960218
    16.1000000     -0.5318220
    16.3000000     -0.3553658
    16.5000000     -0.2331072
    16.7000000     -0.0718935
    16.9000000      0.0108219
    17.1000000      0.2477627
    17.3000000      0.2590802
    17.5000000      0.3472905
    17.7000000      0.5181021
    17.9000000      0.5106507
    18.1000000      0.5329421
    18.3000000      0.5876933
    18.5000000      0.7146542
    18.7000000      0.5564360
    18.9000000      0.4873666
    19.1000000      0.4026993
    19.3000000      0.2501075
    19.5000000      0.1475337
    19.7000000      0.0306676
    19.9000000     -0.0161976
    20.1000000     -0.0604639
    20.3000000     -0.0668345
    20.5000000     -0.1026391
    20.7000000     -0.0650509
    20.9000000     -0.0743487
    21.1000000     -0.1084886
    21.3000000     -0.0953160
    21.5000000     -0.0908914
    21.7000000     -0.0929848
    21.9000000     -0.0934331
    22.1000000     -0.1013307
    22.3000000     -0.0833586
    22.5000000     -0.1219152
    22.7000000     -0.1717509
    22.9000000     -0.2209189
    23.1000000     -0.2649926
    23.3000000     -0.2835310
    23.5000000     -0.2867035
    23.7000000     -0.2591124
    23.9000000     -0.2622166
    24.1000000     -0.2450934
    24.3000000     -0.2433208
    24.5000000     -0.1997558
    24.7000000     -0.1137276
    24.9000000     -0.1888230
 &EndTable
 &EndPotential
 &Potential
 Name=PT-P
Type=NB
Min=     0.0000000
Max=    25.0000000
NPoints=125
 AtomTypes=PT,P
 &Table
     0.1000000  33200.7812500
     0.3000000  32953.0156250
     0.5000000  32705.2480469
     0.7000000  32457.4804688
     0.9000000  32209.7128906
     1.1000000  31961.9472656
     1.3000000  31714.1796875
     1.5000000  31466.4121094
     1.7000000  31218.6445312
     1.9000000  30970.8789062
     2.1000000  30723.1113281
     2.3000000  30475.3437500
     2.5000000  30227.5781250
     2.7000000  29979.8105469
     2.9000000  29732.0429688
     3.1000000  29484.2753906
     3.3000000  29236.5097656
     3.5000000  28988.7421875
     3.7000000  28740.9746094
     3.9000000  28493.2089844
     4.1000000  28245.4414062
     4.3000000  27997.6738281
     4.5000000  27749.9062500
     4.7000000  27502.1406250
     4.9000000  27254.3730469
     5.1000000      6.2692131
     5.3000000      8.5113097
     5.5000000      5.6158316
     5.7000000      5.6550812
     5.9000000      3.7572463
     6.1000000      2.5211727
     6.3000000      1.2798482
     6.5000000      0.4390594
     6.7000000      0.1490217
     6.9000000      0.3261406
     7.1000000      0.9162254
     7.3000000      1.4161364
     7.5000000      2.0984014
     7.7000000      2.2227609
     7.9000000      1.8599972
     8.1000000      1.1829600
     8.3000000      1.0090434
     8.5000000      0.8209962
     8.7000000      0.8645157
     8.9000000      0.7724139
     9.1000000      0.8773730
     9.3000000      0.9501705
     9.5000000      1.1046960
     9.7000000      1.1835539
     9.9000000      1.1142212
    10.1000000      1.0687893
    10.3000000      1.0792344
    10.5000000      1.0531409
    10.7000000      0.9576356
    10.9000000      0.8847057
    11.1000000      0.8977574
    11.3000000      0.8820741
    11.5000000      0.9912584
    11.7000000      1.1986682
    11.9000000      1.2861164
    12.1000000      1.3556030
    12.3000000      1.4260292
    12.5000000      1.5827283
    12.7000000      1.6039893
    12.9000000      1.6455468
    13.1000000      1.7111674
    13.3000000      1.7291996
    13.5000000      1.7430685
    13.7000000      1.7224666
    13.9000000      1.7765703
    14.1000000      1.7838451
    14.3000000      1.8110010
    14.5000000      1.8233089
    14.7000000      1.8442422
    14.9000000      1.8773333
    15.1000000      1.8319949
    15.3000000      1.8323036
    15.5000000      1.8447870
    15.7000000      1.8368958
    15.9000000      1.7723686
    16.1000000      1.7183646
    16.3000000      1.6632687
    16.5000000      1.6485351
    16.7000000      1.5821863
    16.9000000      1.4928053
    17.1000000      1.3944655
    17.3000000      1.3037397
    17.5000000      1.2237209
    17.7000000      1.1578077
    17.9000000      1.1095559
    18.1000000      1.0332824
    18.3000000      0.9537938
    18.5000000      0.9368039
    18.7000000      0.9285872
    18.9000000      0.9096326
    19.1000000      0.8693640
    19.3000000      0.8386507
    19.5000000      0.7841288
    19.7000000      0.7249732
    19.9000000      0.6927014
    20.1000000      0.6859606
    20.3000000      0.6477672
    20.5000000      0.6307488
    20.7000000      0.6257358
    20.9000000      0.6280689
    21.1000000      0.6239475
    21.3000000      0.6280857
    21.5000000      0.6269577
    21.7000000      0.6414527
    21.9000000      0.6425210
    22.1000000      0.6147644
    22.3000000      0.6129089
    22.5000000      0.6303343
    22.7000000      0.6181776
    22.9000000      0.5750392
    23.1000000      0.5810340
    23.3000000      0.5728526
    23.5000000      0.5551188
    23.7000000      0.5049958
    23.9000000      0.5050996
    24.1000000      0.4986741
    24.3000000      0.4933117
    24.5000000      0.4674099
    24.7000000      0.4631681
    24.9000000      0.4148967
 &EndTable
 &EndPotential
 &Potential
 Name=PT-MG
Type=NB
Min=     0.0000000
Max=    25.0000000
NPoints=125
 AtomTypes=PT,MG
 &Table
     0.1000000  33200.7812500
     0.3000000  32953.0156250
     0.5000000  32705.2480469
     0.7000000  32457.4804688
     0.9000000  32209.7128906
     1.1000000  31961.9472656
     1.3000000  31714.1796875
     1.5000000  31466.4121094
     1.7000000  31218.6445312
     1.9000000  30970.8789062
     2.1000000  30723.1113281
     2.3000000  30475.3437500
     2.5000000  30227.5781250
     2.7000000  29979.8105469
     2.9000000  29732.0429688
     3.1000000  29484.2753906
     3.3000000  29236.5097656
     3.5000000  28988.7421875
     3.7000000  28740.9746094
     3.9000000  28493.2089844
     4.1000000  28245.4414062
     4.3000000  27997.6738281
     4.5000000      1.5841660
     4.7000000      0.6486108
     4.9000000     -0.6380600
     5.1000000     -2.2641792
     5.3000000     -4.3090301
     5.5000000     -5.1408284
     5.7000000     -4.5146205
     5.9000000     -2.2206981
     6.1000000      0.3910313
     6.3000000     -2.1306403
     6.5000000     -3.8730709
     6.7000000     -5.1648523
     6.9000000     -6.1061561
     7.1000000     -6.7609443
     7.3000000     -7.1853217
     7.5000000     -7.4010383
     7.7000000     -7.3854006
     7.9000000     -7.0928872
     8.1000000     -6.5415676
     8.3000000     -6.0096577
     8.5000000     -5.7710547
     8.7000000     -5.8136497
     8.9000000     -5.9280225
     9.1000000     -6.0095582
     9.3000000     -6.0707977
     9.5000000     -6.1073591
     9.7000000     -6.1043910
     9.9000000     -6.0583457
    10.1000000     -5.9266856
    10.3000000     -5.7193875
    10.5000000     -5.4284205
    10.7000000     -5.1588194
    10.9000000     -4.9695326
    11.1000000     -4.8682109
    11.3000000     -4.8068697
    11.5000000     -4.7041096
    11.7000000     -4.5903347
    11.9000000     -4.4602747
    12.1000000     -4.4021980
    12.3000000     -4.3573906
    12.5000000     -4.3179894
    12.7000000     -4.2274823
    12.9000000     -4.1514055
    13.1000000     -4.1003179
    13.3000000     -4.0728045
    13.5000000     -4.0344688
    13.7000000     -3.9608295
    13.9000000     -3.8470698
    14.1000000     -3.6880828
    14.3000000     -3.5235921
    14.5000000     -3.3606180
    14.7000000     -3.2091237
    14.9000000     -3.0481208
    15.1000000     -2.9333947
    15.3000000     -2.8014270
    15.5000000     -2.7011933
    15.7000000     -2.5869072
    15.9000000     -2.5105965
    16.1000000     -2.4175626
    16.3000000     -2.3858004
    16.5000000     -2.3437023
    16.7000000     -2.3227801
    16.9000000     -2.3094540
    17.1000000     -2.3150249
    17.3000000     -2.2710608
    17.5000000     -2.2275990
    17.7000000     -2.2011838
    17.9000000     -2.1812699
    18.1000000     -2.1671907
    18.3000000     -2.1485408
    18.5000000     -2.1319857
    18.7000000     -2.1180224
    18.9000000     -2.1263121
    19.1000000     -2.1112502
    19.3000000     -2.0669278
    19.5000000     -2.0084780
    19.7000000     -1.9418735
    19.9000000     -1.8855534
    20.1000000     -1.8261211
    20.3000000     -1.7748534
    20.5000000     -1.7417470
    20.7000000     -1.7210089
    20.9000000     -1.7078506
    21.1000000     -1.6839977
    21.3000000     -1.6685669
    21.5000000     -1.6404616
    21.7000000     -1.6193309
    21.9000000     -1.5821650
    22.1000000     -1.5398475
    22.3000000     -1.4781143
    22.5000000     -1.4159127
    22.7000000     -1.3626182
    22.9000000     -1.2987769
    23.1000000     -1.2180086
    23.3000000     -1.1243749
    23.5000000     -1.0475394
    23.7000000     -0.9671324
    23.9000000     -0.8918749
    24.1000000     -0.7992817
    24.3000000     -0.7056382
    24.5000000     -0.6135566
    24.7000000     -0.5411671
    24.9000000     -0.4674253
 &EndTable
 &EndPotential
 &Potential
 Name=PT-K
Type=NB
Min=     0.0000000
Max=    25.0000000
NPoints=125
 AtomTypes=PT,K
 &Table
     0.1000000  33200.7812500
     0.3000000  32953.0156250
     0.5000000  32705.2480469
     0.7000000  32457.4804688
     0.9000000  32209.7128906
     1.1000000  31961.9472656
     1.3000000  31714.1796875
     1.5000000  31466.4121094
     1.7000000  31218.6445312
     1.9000000  30970.8789062
     2.1000000  30723.1113281
     2.3000000  30475.3437500
     2.5000000  30227.5781250
     2.7000000  29979.8105469
     2.9000000  29732.0429688
     3.1000000  29484.2753906
     3.3000000      8.9382026
     3.5000000      6.7135386
     3.7000000      4.5829858
     3.9000000      3.4909124
     4.1000000      3.2248661
     4.3000000      3.7411919
     4.5000000      4.3842624
     4.7000000      3.7528974
     4.9000000      2.4671465
     5.1000000      1.1010185
     5.3000000     -0.2153478
     5.5000000     -1.2929533
     5.7000000     -2.0809514
     5.9000000     -2.6815933
     6.1000000     -3.0731717
     6.3000000     -3.1556377
     6.5000000     -2.9206446
     6.7000000     -2.5702512
     6.9000000     -2.3703330
     7.1000000     -2.3068468
     7.3000000     -2.4069006
     7.5000000     -2.5517821
     7.7000000     -2.7384349
     7.9000000     -2.8601631
     8.1000000     -2.9456347
     8.3000000     -2.9672649
     8.5000000     -2.9369278
     8.7000000     -2.9396250
     8.9000000     -2.9328376
     9.1000000     -2.8827466
     9.3000000     -2.7857217
     9.5000000     -2.7203566
     9.7000000     -2.6912464
     9.9000000     -2.6426245
    10.1000000     -2.6202268
    10.3000000     -2.5484785
    10.5000000     -2.4592745
    10.7000000     -2.3456644
    10.9000000     -2.2630530
    11.1000000     -2.2075897
    11.3000000     -2.1738671
    11.5000000     -2.1427490
    11.7000000     -2.0649913
    11.9000000     -2.0097899
    12.1000000     -1.9352932
    12.3000000     -1.8868055
    12.5000000     -1.8136093
    12.7000000     -1.7705985
    12.9000000     -1.7293842
    13.1000000     -1.7093932
    13.3000000     -1.6562409
    13.5000000     -1.6035435
    13.7000000     -1.5225892
    13.9000000     -1.4437066
    14.1000000     -1.3182247
    14.3000000     -1.2304336
    14.5000000     -1.1678857
    14.7000000     -1.1594418
    14.9000000     -1.1257677
    15.1000000     -1.1375081
    15.3000000     -1.1547999
    15.5000000     -1.1741687
    15.7000000     -1.1662326
    15.9000000     -1.1747522
    16.1000000     -1.1733880
    16.3000000     -1.1621793
    16.5000000     -1.1540369
    16.7000000     -1.1339990
    16.9000000     -1.1162152
    17.1000000     -1.0978529
    17.3000000     -1.0841152
    17.5000000     -1.0646649
    17.7000000     -1.0493625
    17.9000000     -1.0439105
    18.1000000     -1.0323442
    18.3000000     -1.0160866
    18.5000000     -0.9912586
    18.7000000     -0.9882191
    18.9000000     -0.9813279
    19.1000000     -0.9593899
    19.3000000     -0.9312614
    19.5000000     -0.9167752
    19.7000000     -0.8993478
    19.9000000     -0.8768142
    20.1000000     -0.8535422
    20.3000000     -0.8374446
    20.5000000     -0.8063235
    20.7000000     -0.7870161
    20.9000000     -0.7613579
    21.1000000     -0.7344680
    21.3000000     -0.6948453
    21.5000000     -0.6637263
    21.7000000     -0.6179846
    21.9000000     -0.5927723
    22.1000000     -0.5617608
    22.3000000     -0.5357919
    22.5000000     -0.4919171
    22.7000000     -0.4717025
    22.9000000     -0.4384377
    23.1000000     -0.4173778
    23.3000000     -0.3978422
    23.5000000     -0.3706663
    23.7000000     -0.3351235
    23.9000000     -0.3129590
    24.1000000     -0.2988674
    24.3000000     -0.2768319
    24.5000000     -0.2501885
    24.7000000     -0.2215221
    24.9000000     -0.2003885
 &EndTable
 &EndPotential
 &Potential
 Name=PT-NA
Type=NB
Min=     0.0000000
Max=    25.0000000
NPoints=125
 AtomTypes=PT,NA
 &Table
     0.1000000  33200.7812500
     0.3000000  32953.0156250
     0.5000000  32705.2480469
     0.7000000  32457.4804688
     0.9000000  32209.7128906
     1.1000000  31961.9472656
     1.3000000  31714.1796875
     1.5000000  31466.4121094
     1.7000000  31218.6445312
     1.9000000  30970.8789062
     2.1000000  30723.1113281
     2.3000000  30475.3437500
     2.5000000  30227.5781250
     2.7000000     30.2247011
     2.9000000     17.6055060
     3.1000000     13.9075040
     3.3000000      7.1710480
     3.5000000      4.4544702
     3.7000000      3.8064207
     3.9000000      4.8759823
     4.1000000     10.0083952
     4.3000000      8.1419746
     4.5000000      4.2503227
     4.7000000      1.8520743
     4.9000000      0.1058033
     5.1000000     -1.0274374
     5.3000000     -1.7673879
     5.5000000     -2.4147341
     5.7000000     -3.0480235
     5.9000000     -3.3574274
     6.1000000     -3.1614977
     6.3000000     -2.6147521
     6.5000000     -2.2381755
     6.7000000     -2.3276212
     6.9000000     -2.6685928
     7.1000000     -3.0488846
     7.3000000     -3.3915903
     7.5000000     -3.6399065
     7.7000000     -3.7696595
     7.9000000     -3.7871780
     8.1000000     -3.7120240
     8.3000000     -3.5785554
     8.5000000     -3.4112392
     8.7000000     -3.2973523
     8.9000000     -3.2122259
     9.1000000     -3.1543086
     9.3000000     -3.0488800
     9.5000000     -2.9341778
     9.7000000     -2.7727541
     9.9000000     -2.6263759
    10.1000000     -2.5521034
    10.3000000     -2.5225779
    10.5000000     -2.4941831
    10.7000000     -2.4923811
    10.9000000     -2.4543113
    11.1000000     -2.3458870
    11.3000000     -2.2222090
    11.5000000     -2.1305182
    11.7000000     -2.0559460
    11.9000000     -2.0129622
    12.1000000     -1.9431609
    12.3000000     -1.8906783
    12.5000000     -1.8319221
    12.7000000     -1.7687904
    12.9000000     -1.6900435
    13.1000000     -1.6369030
    13.3000000     -1.5942397
    13.5000000     -1.5466731
    13.7000000     -1.5259107
    13.9000000     -1.4880513
    14.1000000     -1.4592682
    14.3000000     -1.4017350
    14.5000000     -1.3578878
    14.7000000     -1.2823300
    14.9000000     -1.2393758
    15.1000000     -1.1861453
    15.3000000     -1.1661095
    15.5000000     -1.1317885
    15.7000000     -1.1390858
    15.9000000     -1.1400381
    16.1000000     -1.1334475
    16.3000000     -1.1206337
    16.5000000     -1.1090822
    16.7000000     -1.0867238
    16.9000000     -1.0677117
    17.1000000     -1.0735739
    17.3000000     -1.0899839
    17.5000000     -1.1017147
    17.7000000     -1.1061610
    17.9000000     -1.0918008
    18.1000000     -1.0903585
    18.3000000     -1.0956557
    18.5000000     -1.1023675
    18.7000000     -1.1035907
    18.9000000     -1.1159248
    19.1000000     -1.1325093
    19.3000000     -1.1333694
    19.5000000     -1.1287825
    19.7000000     -1.1196343
    19.9000000     -1.1248505
    20.1000000     -1.1168557
    20.3000000     -1.1061426
    20.5000000     -1.0934713
    20.7000000     -1.0673168
    20.9000000     -1.0179459
    21.1000000     -0.9713770
    21.3000000     -0.9376339
    21.5000000     -0.8938713
    21.7000000     -0.8450461
    21.9000000     -0.7906384
    22.1000000     -0.7458174
    22.3000000     -0.6902927
    22.5000000     -0.6527550
    22.7000000     -0.5992356
    22.9000000     -0.5542582
    23.1000000     -0.5023288
    23.3000000     -0.4686978
    23.5000000     -0.4335487
    23.7000000     -0.3889168
    23.9000000     -0.3442960
    24.1000000     -0.3054407
    24.3000000     -0.2636094
    24.5000000     -0.2134730
    24.7000000     -0.1776872
    24.9000000     -0.1486299
 &EndTable
 &EndPotential
 &Potential
 Name=PT-CL
Type=NB
Min=     0.0000000
Max=    25.0000000
NPoints=125
 AtomTypes=PT,CL
 &Table
     0.1000000  33200.7812500
     0.3000000  32953.0156250
     0.5000000  32705.2480469
     0.7000000  32457.4804688
     0.9000000  32209.7128906
     1.1000000  31961.9472656
     1.3000000  31714.1796875
     1.5000000  31466.4121094
     1.7000000  31218.6445312
     1.9000000  30970.8789062
     2.1000000  30723.1113281
     2.3000000  30475.3437500
     2.5000000  30227.5781250
     2.7000000  29979.8105469
     2.9000000  29732.0429688
     3.1000000  29484.2753906
     3.3000000  29236.5097656
     3.5000000  28988.7421875
     3.7000000  28740.9746094
     3.9000000  28493.2089844
     4.1000000  28245.4414062
     4.3000000     11.0551054
     4.5000000      7.4485166
     4.7000000      4.7726691
     4.9000000      3.2470246
     5.1000000      2.2692269
     5.3000000      1.7200141
     5.5000000      1.2424352
     5.7000000      1.0767546
     5.9000000      1.2443331
     6.1000000      1.8593497
     6.3000000      2.5767560
     6.5000000      3.1962036
     6.7000000      3.2897487
     6.9000000      3.1359510
     7.1000000      2.8146657
     7.3000000      2.3349680
     7.5000000      1.8974924
     7.7000000      1.6158217
     7.9000000      1.4842632
     8.1000000      1.5101607
     8.3000000      1.6708972
     8.5000000      1.8657902
     8.7000000      1.9999800
     8.9000000      2.1288836
     9.1000000      2.1598886
     9.3000000      2.1255469
     9.5000000      1.9826693
     9.7000000      1.8656770
     9.9000000      1.7578087
    10.1000000      1.7615633
    10.3000000      1.7151594
    10.5000000      1.7198851
    10.7000000      1.7280741
    10.9000000      1.7793676
    11.1000000      1.7820233
    11.3000000      1.7815439
    11.5000000      1.7745335
    11.7000000      1.7581594
    11.9000000      1.7675420
    12.1000000      1.7139269
    12.3000000      1.6604627
    12.5000000      1.6118370
    12.7000000      1.6004298
    12.9000000      1.5832302
    13.1000000      1.5733328
    13.3000000      1.5537329
    13.5000000      1.5196663
    13.7000000      1.4922846
    13.9000000      1.4479572
    14.1000000      1.4052587
    14.3000000      1.3767644
    14.5000000      1.3451470
    14.7000000      1.3200923
    14.9000000      1.2845924
    15.1000000      1.2487536
    15.3000000      1.2164915
    15.5000000      1.2019790
    15.7000000      1.1949933
    15.9000000      1.1511849
    16.1000000      1.1214433
    16.3000000      1.0933432
    16.5000000      1.0433830
    16.7000000      1.0078659
    16.9000000      1.0041090
    17.1000000      0.9948035
    17.3000000      0.9494547
    17.5000000      0.9255592
    17.7000000      0.9009893
    17.9000000      0.8767326
    18.1000000      0.8543547
    18.3000000      0.8364568
    18.5000000      0.8022936
    18.7000000      0.7770050
    18.9000000      0.7508376
    19.1000000      0.7295227
    19.3000000      0.7112340
    19.5000000      0.6900122
    19.7000000      0.6443719
    19.9000000      0.6148999
    20.1000000      0.6070990
    20.3000000      0.5911650
    20.5000000      0.5725319
    20.7000000      0.5474860
    20.9000000      0.5328581
    21.1000000      0.5053882
    21.3000000      0.4953144
    21.5000000      0.4664642
    21.7000000      0.4583461
    21.9000000      0.4367035
    22.1000000      0.4124388
    22.3000000      0.3956843
    22.5000000      0.3842035
    22.7000000      0.3649883
    22.9000000      0.3457319
    23.1000000      0.3393053
    23.3000000      0.3248013
    23.5000000      0.3063194
    23.7000000      0.2853866
    23.9000000      0.2791182
    24.1000000      0.2689546
    24.3000000      0.2558392
    24.5000000      0.2427756
    24.7000000      0.2438499
    24.9000000      0.2231278
 &EndTable
 &EndPotential
 &Potential
 Name=D-D
Type=NB
Min=     0.0000000
Max=    25.0000000
NPoints=125
 AtomTypes=D,D
 &Table
     0.1000000  33200.7812500
     0.3000000  32953.0156250
     0.5000000  32705.2480469
     0.7000000  32457.4804688
     0.9000000  32209.7128906
     1.1000000  31961.9472656
     1.3000000  31714.1796875
     1.5000000  31466.4121094
     1.7000000  31218.6445312
     1.9000000  30970.8789062
     2.1000000  30723.1113281
     2.3000000  30475.3437500
     2.5000000  30227.5781250
     2.7000000  29979.8105469
     2.9000000  29732.0429688
     3.1000000  29484.2753906
     3.3000000  29236.5097656
     3.5000000  28988.7421875
     3.7000000  28740.9746094
     3.9000000  28493.2089844
     4.1000000  28245.4414062
     4.3000000  27997.6738281
     4.5000000  27749.9062500
     4.7000000  27502.1406250
     4.9000000  27254.3730469
     5.1000000  27006.6054688
     5.3000000  26758.8398438
     5.5000000  26511.0722656
     5.7000000  26263.3046875
     5.9000000  26015.5371094
     6.1000000  25767.7714844
     6.3000000  25520.0039062
     6.5000000  25272.2363281
     6.7000000  25024.4687500
     6.9000000  24776.7031250
     7.1000000  24528.9355469
     7.3000000  24281.1679688
     7.5000000  24033.4023438
     7.7000000  23785.6347656
     7.9000000  23537.8671875
     8.1000000  23290.0996094
     8.3000000  23042.3339844
     8.5000000  22794.5664062
     8.7000000  22546.7988281
     8.9000000  22299.0332031
     9.1000000  22051.2656250
     9.3000000  21803.4980469
     9.5000000  21555.7304688
     9.7000000  21307.9648438
     9.9000000  21060.1972656
    10.1000000  20812.4296875
    10.3000000  20564.6640625
    10.5000000  20316.8964844
    10.7000000  20069.1289062
    10.9000000  19821.3613281
    11.1000000  19573.5957031
    11.3000000  19325.8281250
    11.5000000  19078.0605469
    11.7000000  18830.2949219
    11.9000000  18582.5273438
    12.1000000  18334.7597656
    12.3000000  18086.9921875
    12.5000000  17839.2265625
    12.7000000  17591.4589844
    12.9000000  17343.6914062
    13.1000000  17095.9257812
    13.3000000  16848.1582031
    13.5000000  16600.3906250
    13.7000000  16352.6240234
    13.9000000  16104.8564453
    14.1000000  15857.0898438
    14.3000000  15609.3222656
    14.5000000  15361.5556641
    14.7000000  15113.7890625
    14.9000000  14866.0214844
    15.1000000  14618.2548828
    15.3000000  14370.4873047
    15.5000000  14122.7207031
    15.7000000  13874.9531250
    15.9000000  13627.1865234
    16.1000000  13379.4199219
    16.3000000  13131.6523438
    16.5000000      0.2733226
    16.7000000      1.2872273
    16.9000000      1.9671492
    17.1000000      1.5217652
    17.3000000      1.3292403
    17.5000000      1.5926878
    17.7000000      2.3524329
    17.9000000      2.8212154
    18.1000000      2.6015915
    18.3000000      2.7483965
    18.5000000      3.3989793
    18.7000000      3.2004617
    18.9000000      3.3830814
    19.1000000      3.3682475
    19.3000000      3.3556004
    19.5000000      3.4885284
    19.7000000      3.7173880
    19.9000000      3.8063649
    20.1000000      3.9475424
    20.3000000      5.1515139
    20.5000000      0.1503368
    20.7000000     -0.5141743
    20.9000000     -1.4388706
    21.1000000     -1.9495519
    21.3000000     -1.8687685
    21.5000000     -1.8342586
    21.7000000     -1.7816185
    21.9000000     -1.9666596
    22.1000000     -1.8212585
    22.3000000     -1.7793245
    22.5000000     -1.3903784
    22.7000000     -1.1277656
    22.9000000     -1.1375432
    23.1000000     -1.2100803
    23.3000000     -1.1206827
    23.5000000     -1.0736087
    23.7000000     -1.0562428
    23.9000000     -1.0798193
    24.1000000     -1.0221632
    24.3000000     -1.0021560
    24.5000000     -0.8264312
    24.7000000     -0.6339199
    24.9000000     -0.5216388
 &EndTable
 &EndPotential
 &Potential
 Name=D-P
Type=NB
Min=     0.0000000
Max=    25.0000000
NPoints=125
 AtomTypes=D,P
 &Table
     0.1000000  33200.7812500
     0.3000000  32953.0156250
     0.5000000  32705.2480469
     0.7000000  32457.4804688
     0.9000000  32209.7128906
     1.1000000  31961.9472656
     1.3000000  31714.1796875
     1.5000000  31466.4121094
     1.7000000  31218.6445312
     1.9000000  30970.8789062
     2.1000000  30723.1113281
     2.3000000  30475.3437500
     2.5000000  30227.5781250
     2.7000000  29979.8105469
     2.9000000  29732.0429688
     3.1000000  29484.2753906
     3.3000000  29236.5097656
     3.5000000  28988.7421875
     3.7000000  28740.9746094
     3.9000000  28493.2089844
     4.1000000  28245.4414062
     4.3000000  27997.6738281
     4.5000000  27749.9062500
     4.7000000  27502.1406250
     4.9000000  27254.3730469
     5.1000000  27006.6054688
     5.3000000  26758.8398438
     5.5000000  26511.0722656
     5.7000000  26263.3046875
     5.9000000  26015.5371094
     6.1000000  25767.7714844
     6.3000000  25520.0039062
     6.5000000  25272.2363281
     6.7000000  25024.4687500
     6.9000000  24776.7031250
     7.1000000  24528.9355469
     7.3000000  24281.1679688
     7.5000000  24033.4023438
     7.7000000  23785.6347656
     7.9000000  23537.8671875
     8.1000000  23290.0996094
     8.3000000  23042.3339844
     8.5000000  22794.5664062
     8.7000000  22546.7988281
     8.9000000  22299.0332031
     9.1000000  22051.2656250
     9.3000000     -8.8893712
     9.5000000     -6.5335022
     9.7000000     -5.4981775
     9.9000000     -4.9423703
    10.1000000     -4.4236053
    10.3000000     -3.7818420
    10.5000000     -3.8848675
    10.7000000     -3.1718106
    10.9000000     -2.5714179
    11.1000000     -1.9526823
    11.3000000     -0.8589994
    11.5000000      0.0557726
    11.7000000      0.9415526
    11.9000000      2.3123070
    12.1000000      3.2987757
    12.3000000      2.3060362
    12.5000000      2.1828058
    12.7000000      2.1862601
    12.9000000      3.1111344
    13.1000000      3.0859221
    13.3000000      3.2631907
    13.5000000      3.3362882
    13.7000000      3.7634610
    13.9000000      4.9435595
    14.1000000      4.0935464
    14.3000000      3.6223678
    14.5000000      3.1842484
    14.7000000      3.0159647
    14.9000000      2.5680959
    15.1000000      2.3322544
    15.3000000      2.1702507
    15.5000000      2.1970724
    15.7000000      2.0990668
    15.9000000      1.8204494
    16.1000000      1.7918059
    16.3000000      1.5278554
    16.5000000      1.3987582
    16.7000000      1.1782716
    16.9000000      1.1353812
    17.1000000      1.0224334
    17.3000000      0.8276130
    17.5000000      0.7139953
    17.7000000      0.6184954
    17.9000000      0.5477159
    18.1000000      0.4690281
    18.3000000      0.4458563
    18.5000000      0.3964071
    18.7000000      0.4047432
    18.9000000      0.3018383
    19.1000000      0.2442964
    19.3000000      0.2289521
    19.5000000      0.2132982
    19.7000000      0.1799497
    19.9000000      0.1338691
    20.1000000      0.1410344
    20.3000000      0.1200817
    20.5000000      0.0910707
    20.7000000      0.0734622
    20.9000000      0.0476025
    21.1000000      0.0241357
    21.3000000     -0.0018826
    21.5000000     -0.0213314
    21.7000000      0.0013347
    21.9000000     -0.0135313
    22.1000000      0.0034312
    22.3000000     -0.0102865
    22.5000000      0.0066802
    22.7000000     -0.0154638
    22.9000000     -0.0269525
    23.1000000     -0.0403194
    23.3000000     -0.0248583
    23.5000000     -0.0213178
    23.7000000     -0.0208459
    23.9000000     -0.0151348
    24.1000000     -0.0190034
    24.3000000     -0.0203647
    24.5000000     -0.0211829
    24.7000000     -0.0134824
    24.9000000     -0.0158169
 &EndTable
 &EndPotential
 &Potential
 Name=D-MG
Type=NB
Min=     0.0000000
Max=    25.0000000
NPoints=125
 AtomTypes=D,MG
 &Table
     0.1000000  33200.7812500
     0.3000000  32953.0156250
     0.5000000  32705.2480469
     0.7000000  32457.4804688
     0.9000000  32209.7128906
     1.1000000  31961.9472656
     1.3000000  31714.1796875
     1.5000000  31466.4121094
     1.7000000  31218.6445312
     1.9000000  30970.8789062
     2.1000000  30723.1113281
     2.3000000  30475.3437500
     2.5000000  30227.5781250
     2.7000000  29979.8105469
     2.9000000  29732.0429688
     3.1000000  29484.2753906
     3.3000000  29236.5097656
     3.5000000  28988.7421875
     3.7000000  28740.9746094
     3.9000000  28493.2089844
     4.1000000  28245.4414062
     4.3000000  27997.6738281
     4.5000000  27749.9062500
     4.7000000  27502.1406250
     4.9000000     20.9115683
     5.1000000      5.8590222
     5.3000000      2.8407948
     5.5000000      1.0740937
     5.7000000      0.5114564
     5.9000000      0.5170075
     6.1000000      0.3628069
     6.3000000     -0.1032522
     6.5000000     -0.2956655
     6.7000000     -0.0916278
     6.9000000      0.1458676
     7.1000000      0.0739261
     7.3000000     -0.0964942
     7.5000000     -0.2548223
     7.7000000     -0.4785026
     7.9000000     -0.7439956
     8.1000000     -0.9221177
     8.3000000     -0.9837179
     8.5000000     -0.9324773
     8.7000000     -0.8808111
     8.9000000     -1.0656965
     9.1000000     -1.4459205
     9.3000000     -1.7793642
     9.5000000     -1.9308626
     9.7000000     -1.9003896
     9.9000000     -1.7580890
    10.1000000     -1.5632873
    10.3000000     -1.3520206
    10.5000000     -1.1423896
    10.7000000     -0.9560829
    10.9000000     -0.8272628
    11.1000000     -0.7662255
    11.3000000     -0.7600041
    11.5000000     -0.7721839
    11.7000000     -0.7857760
    11.9000000     -0.7756394
    12.1000000     -0.7438312
    12.3000000     -0.7010479
    12.5000000     -0.6598151
    12.7000000     -0.6209936
    12.9000000     -0.5800133
    13.1000000     -0.5333097
    13.3000000     -0.4743998
    13.5000000     -0.4169951
    13.7000000     -0.3639449
    13.9000000     -0.3252863
    14.1000000     -0.2977703
    14.3000000     -0.2961107
    14.5000000     -0.2990110
    14.7000000     -0.3176875
    14.9000000     -0.3380826
    15.1000000     -0.3742662
    15.3000000     -0.3914181
    15.5000000     -0.4059860
    15.7000000     -0.3883339
    15.9000000     -0.3509973
    16.1000000     -0.2947926
    16.3000000     -0.2521296
    16.5000000     -0.2209144
    16.7000000     -0.2119043
    16.9000000     -0.2320038
    17.1000000     -0.2687353
    17.3000000     -0.3096947
    17.5000000     -0.3431499
    17.7000000     -0.3734477
    17.9000000     -0.3990866
    18.1000000     -0.4199780
    18.3000000     -0.4330821
    18.5000000     -0.4254273
    18.7000000     -0.4025494
    18.9000000     -0.3588032
    19.1000000     -0.3075053
    19.3000000     -0.2495283
    19.5000000     -0.2201735
    19.7000000     -0.2002462
    19.9000000     -0.2060953
    20.1000000     -0.2208711
    20.3000000     -0.2426218
    20.5000000     -0.2612690
    20.7000000     -0.2778006
    20.9000000     -0.2971573
    21.1000000     -0.3020292
    21.3000000     -0.3087752
    21.5000000     -0.2941444
    21.7000000     -0.2751310
    21.9000000     -0.2468476
    22.1000000     -0.2313869
    22.3000000     -0.2198754
    22.5000000     -0.2199214
    22.7000000     -0.2270034
    22.9000000     -0.2290998
    23.1000000     -0.2327333
    23.3000000     -0.2276489
    23.5000000     -0.2206523
    23.7000000     -0.1943174
    23.9000000     -0.1618811
    24.1000000     -0.1282362
    24.3000000     -0.1005609
    24.5000000     -0.0746547
    24.7000000     -0.0552347
    24.9000000     -0.0442788
 &EndTable
 &EndPotential
 &Potential
 Name=D-K
Type=NB
Min=     0.0000000
Max=    25.0000000
NPoints=125
 AtomTypes=D,K
 &Table
     0.1000000  33200.7812500
     0.3000000  32953.0156250
     0.5000000  32705.2480469
     0.7000000  32457.4804688
     0.9000000  32209.7128906
     1.1000000  31961.9472656
     1.3000000  31714.1796875
     1.5000000  31466.4121094
     1.7000000  31218.6445312
     1.9000000  30970.8789062
     2.1000000  30723.1113281
     2.3000000  30475.3437500
     2.5000000  30227.5781250
     2.7000000  29979.8105469
     2.9000000  29732.0429688
     3.1000000  29484.2753906
     3.3000000  29236.5097656
     3.5000000     15.2418318
     3.7000000      9.9004442
     3.9000000      6.4691554
     4.1000000      4.5369516
     4.3000000      3.3313056
     4.5000000      2.3731287
     4.7000000      1.0770655
     4.9000000     -0.1914712
     5.1000000     -1.0793715
     5.3000000     -1.5636157
     5.5000000     -1.7861620
     5.7000000     -1.8939732
     5.9000000     -1.9712580
     6.1000000     -2.0612901
     6.3000000     -2.1069658
     6.5000000     -2.0188664
     6.7000000     -1.7800782
     6.9000000     -1.4381770
     7.1000000     -1.1416162
     7.3000000     -1.0172509
     7.5000000     -1.0605095
     7.7000000     -1.1720929
     7.9000000     -1.2316229
     8.1000000     -1.1894285
     8.3000000     -0.9964103
     8.5000000     -0.7492876
     8.7000000     -0.5034071
     8.9000000     -0.3288533
     9.1000000     -0.1846984
     9.3000000     -0.1110468
     9.5000000     -0.0630630
     9.7000000     -0.0418251
     9.9000000     -0.0201412
    10.1000000     -0.0120564
    10.3000000      0.0068435
    10.5000000      0.0117975
    10.7000000     -0.0084022
    10.9000000     -0.0440167
    11.1000000     -0.0485261
    11.3000000     -0.0149320
    11.5000000      0.0426189
    11.7000000      0.0968900
    11.9000000      0.1296744
    12.1000000      0.1422962
    12.3000000      0.1355737
    12.5000000      0.0968732
    12.7000000      0.0450520
    12.9000000     -0.0241825
    13.1000000     -0.0980673
    13.3000000     -0.1837857
    13.5000000     -0.2536992
    13.7000000     -0.3209663
    13.9000000     -0.3763715
    14.1000000     -0.3966290
    14.3000000     -0.3922526
    14.5000000     -0.3667703
    14.7000000     -0.3276027
    14.9000000     -0.2888433
    15.1000000     -0.2605167
    15.3000000     -0.2442121
    15.5000000     -0.2182950
    15.7000000     -0.1972094
    15.9000000     -0.1829418
    16.1000000     -0.1711029
    16.3000000     -0.1611606
    16.5000000     -0.1517205
    16.7000000     -0.1547667
    16.9000000     -0.1542258
    17.1000000     -0.1510684
    17.3000000     -0.1323085
    17.5000000     -0.1094089
    17.7000000     -0.0886072
    17.9000000     -0.0768301
    18.1000000     -0.0684649
    18.3000000     -0.0715721
    18.5000000     -0.0762124
    18.7000000     -0.0838579
    18.9000000     -0.0827941
    19.1000000     -0.0854618
    19.3000000     -0.0936377
    19.5000000     -0.1104271
    19.7000000     -0.1252140
    19.9000000     -0.1360781
    20.1000000     -0.1445906
    20.3000000     -0.1528473
    20.5000000     -0.1563126
    20.7000000     -0.1659332
    20.9000000     -0.1835064
    21.1000000     -0.2103752
    21.3000000     -0.2280032
    21.5000000     -0.2470394
    21.7000000     -0.2565931
    21.9000000     -0.2654809
    22.1000000     -0.2589815
    22.3000000     -0.2541186
    22.5000000     -0.2287265
    22.7000000     -0.2099253
    22.9000000     -0.1785796
    23.1000000     -0.1594804
    23.3000000     -0.1312601
    23.5000000     -0.1062246
    23.7000000     -0.0843747
    23.9000000     -0.0710454
    24.1000000     -0.0693695
    24.3000000     -0.0669130
    24.5000000     -0.0733736
    24.7000000     -0.0801930
    24.9000000     -0.0806514
 &EndTable
 &EndPotential
 &Potential
 Name=D-NA
Type=NB
Min=     0.0000000
Max=    25.0000000
NPoints=125
 AtomTypes=D,NA
 &Table
     0.1000000  33200.7812500
     0.3000000  32953.0156250
     0.5000000  32705.2480469
     0.7000000  32457.4804688
     0.9000000  32209.7128906
     1.1000000  31961.9472656
     1.3000000  31714.1796875
     1.5000000  31466.4121094
     1.7000000  31218.6445312
     1.9000000  30970.8789062
     2.1000000  30723.1113281
     2.3000000  30475.3437500
     2.5000000  30227.5781250
     2.7000000  29979.8105469
     2.9000000  29732.0429688
     3.1000000     20.3227019
     3.3000000     12.5137341
     3.5000000      9.9577740
     3.7000000      9.1335746
     3.9000000      8.7896222
     4.1000000      7.9005873
     4.3000000      6.8361169
     4.5000000      5.8430648
     4.7000000      4.6093826
     4.9000000      3.5780396
     5.1000000      2.7411908
     5.3000000      1.2735687
     5.5000000     -0.6321815
     5.7000000     -2.0360279
     5.9000000     -2.7532741
     6.1000000     -2.8535950
     6.3000000     -2.5588323
     6.5000000     -2.1059550
     6.7000000     -1.6823721
     6.9000000     -1.4509916
     7.1000000     -1.5469423
     7.3000000     -1.8294733
     7.5000000     -2.0446459
     7.7000000     -2.0001784
     7.9000000     -1.6773117
     8.1000000     -1.1913470
     8.3000000     -0.8479463
     8.5000000     -0.7540733
     8.7000000     -0.7931036
     8.9000000     -0.7889586
     9.1000000     -0.7093429
     9.3000000     -0.5683934
     9.5000000     -0.4610894
     9.7000000     -0.4211065
     9.9000000     -0.4643196
    10.1000000     -0.5430016
    10.3000000     -0.6033725
    10.5000000     -0.5704307
    10.7000000     -0.4386720
    10.9000000     -0.2170422
    11.1000000      0.0183303
    11.3000000      0.1970668
    11.5000000      0.2646240
    11.7000000      0.2546621
    11.9000000      0.2097797
    12.1000000      0.1808250
    12.3000000      0.1565071
    12.5000000      0.1303871
    12.7000000      0.0561005
    12.9000000     -0.0544387
    13.1000000     -0.2007956
    13.3000000     -0.3180542
    13.5000000     -0.3888136
    13.7000000     -0.3806826
    13.9000000     -0.3165351
    14.1000000     -0.2129876
    14.3000000     -0.1116276
    14.5000000     -0.0422229
    14.7000000     -0.0321807
    14.9000000     -0.0569815
    15.1000000     -0.0971450
    15.3000000     -0.1366430
    15.5000000     -0.1671241
    15.7000000     -0.1881261
    15.9000000     -0.2070188
    16.1000000     -0.2285303
    16.3000000     -0.2572606
    16.5000000     -0.2820386
    16.7000000     -0.2784947
    16.9000000     -0.2499179
    17.1000000     -0.2130537
    17.3000000     -0.1779704
    17.5000000     -0.1565375
    17.7000000     -0.1583772
    17.9000000     -0.1766926
    18.1000000     -0.2104293
    18.3000000     -0.2380788
    18.5000000     -0.2665827
    18.7000000     -0.2838923
    18.9000000     -0.3025419
    19.1000000     -0.3190773
    19.3000000     -0.3336654
    19.5000000     -0.3441580
    19.7000000     -0.3456688
    19.9000000     -0.3409208
    20.1000000     -0.3403046
    20.3000000     -0.3475291
    20.5000000     -0.3748534
    20.7000000     -0.4002898
    20.9000000     -0.4362430
    21.1000000     -0.4694693
    21.3000000     -0.5075681
    21.5000000     -0.5341202
    21.7000000     -0.5389528
    21.9000000     -0.5315399
    22.1000000     -0.5172223
    22.3000000     -0.4890008
    22.5000000     -0.4486668
    22.7000000     -0.4018093
    22.9000000     -0.3559059
    23.1000000     -0.3124096
    23.3000000     -0.2817995
    23.5000000     -0.2641954
    23.7000000     -0.2517272
    23.9000000     -0.2392665
    24.1000000     -0.2209076
    24.3000000     -0.2063000
    24.5000000     -0.1904980
    24.7000000     -0.1661389
    24.9000000     -0.1398466
 &EndTable
 &EndPotential
 &Potential
 Name=D-CL
Type=NB
Min=     0.0000000
Max=    25.0000000
NPoints=125
 AtomTypes=D,CL
 &Table
     0.1000000  33200.7812500
     0.3000000  32953.0156250
     0.5000000  32705.2480469
     0.7000000  32457.4804688
     0.9000000  32209.7128906
     1.1000000  31961.9472656
     1.3000000  31714.1796875
     1.5000000  31466.4121094
     1.7000000  31218.6445312
     1.9000000  30970.8789062
     2.1000000  30723.1113281
     2.3000000  30475.3437500
     2.5000000  30227.5781250
     2.7000000  29979.8105469
     2.9000000  29732.0429688
     3.1000000  29484.2753906
     3.3000000  29236.5097656
     3.5000000  28988.7421875
     3.7000000  28740.9746094
     3.9000000  28493.2089844
     4.1000000  28245.4414062
     4.3000000  27997.6738281
     4.5000000  27749.9062500
     4.7000000  27502.1406250
     4.9000000  27254.3730469
     5.1000000  27006.6054688
     5.3000000  26758.8398438
     5.5000000  26511.0722656
     5.7000000     12.4069192
     5.9000000      8.1816713
     6.1000000      6.6720129
     6.3000000      5.3925896
     6.5000000      4.5324260
     6.7000000      3.6466756
     6.9000000      3.0743090
     7.1000000      2.6404637
     7.3000000      2.6372064
     7.5000000      2.7877579
     7.7000000      2.7991784
     7.9000000      2.5970079
     8.1000000      2.3203713
     8.3000000      2.0752890
     8.5000000      1.9327463
     8.7000000      1.8389497
     8.9000000      1.8418330
     9.1000000      1.7892440
     9.3000000      1.7115825
     9.5000000      1.5698048
     9.7000000      1.5300211
     9.9000000      1.3671823
    10.1000000      1.2526010
    10.3000000      1.1214922
    10.5000000      1.1039908
    10.7000000      1.0448971
    10.9000000      1.0384893
    11.1000000      1.0151193
    11.3000000      1.0001844
    11.5000000      0.9957653
    11.7000000      0.9928199
    11.9000000      0.9631866
    12.1000000      0.8898436
    12.3000000      0.8550396
    12.5000000      0.8416986
    12.7000000      0.8511194
    12.9000000      0.8610607
    13.1000000      0.8482454
    13.3000000      0.8536085
    13.5000000      0.8277564
    13.7000000      0.8092964
    13.9000000      0.7513690
    14.1000000      0.7077451
    14.3000000      0.6704970
    14.5000000      0.6790805
    14.7000000      0.6734049
    14.9000000      0.6717364
    15.1000000      0.6523899
    15.3000000      0.6406141
    15.5000000      0.6312188
    15.7000000      0.6272170
    15.9000000      0.6118049
    16.1000000      0.6156129
    16.3000000      0.6197255
    16.5000000      0.6045741
    16.7000000      0.5824504
    16.9000000      0.5779497
    17.1000000      0.5482006
    17.3000000      0.5209528
    17.5000000      0.4831141
    17.7000000      0.4710350
    17.9000000      0.4380935
    18.1000000      0.4389671
    18.3000000      0.4267335
    18.5000000      0.4190661
    18.7000000      0.3893873
    18.9000000      0.3761049
    19.1000000      0.3678749
    19.3000000      0.3588659
    19.5000000      0.3376695
    19.7000000      0.3140520
    19.9000000      0.3009473
    20.1000000      0.2845743
    20.3000000      0.2674292
    20.5000000      0.2452108
    20.7000000      0.2286128
    20.9000000      0.2167587
    21.1000000      0.2119023
    21.3000000      0.1988140
    21.5000000      0.1850420
    21.7000000      0.1746622
    21.9000000      0.1630338
    22.1000000      0.1513135
    22.3000000      0.1435109
    22.5000000      0.1305770
    22.7000000      0.1203079
    22.9000000      0.1152309
    23.1000000      0.1112964
    23.3000000      0.1024938
    23.5000000      0.0939547
    23.7000000      0.0861121
    23.9000000      0.0813051
    24.1000000      0.0748588
    24.3000000      0.0663202
    24.5000000      0.0583089
    24.7000000      0.0578554
    24.9000000      0.0547233
 &EndTable
 &EndPotential
 &Potential
 Name=P-P
Type=NB
Min=     0.0000000
Max=    25.0000000
NPoints=125
 AtomTypes=P,P
 &Table
     0.1000000  33200.7812500
     0.3000000  32953.0156250
     0.5000000  32705.2480469
     0.7000000  32457.4804688
     0.9000000  32209.7128906
     1.1000000  31961.9472656
     1.3000000  31714.1796875
     1.5000000  31466.4121094
     1.7000000  31218.6445312
     1.9000000  30970.8789062
     2.1000000  30723.1113281
     2.3000000  30475.3437500
     2.5000000  30227.5781250
     2.7000000  29979.8105469
     2.9000000  29732.0429688
     3.1000000  29484.2753906
     3.3000000  29236.5097656
     3.5000000  28988.7421875
     3.7000000  28740.9746094
     3.9000000  28493.2089844
     4.1000000  28245.4414062
     4.3000000  27997.6738281
     4.5000000  27749.9062500
     4.7000000  27502.1406250
     4.9000000  27254.3730469
     5.1000000     -3.9969185
     5.3000000     -1.2466571
     5.5000000     -1.4122872
     5.7000000     -0.4817127
     5.9000000     -1.7926849
     6.1000000     -3.5995439
     6.3000000     -4.9716994
     6.5000000     -5.6693680
     6.7000000     -5.3718128
     6.9000000     -4.9151542
     7.1000000     -4.1564091
     7.3000000     -3.7146976
     7.5000000     -3.5267825
     7.7000000     -3.7810092
     7.9000000     -3.8563754
     8.1000000     -3.8516072
     8.3000000     -3.7542926
     8.5000000     -3.2056789
     8.7000000     -2.7703536
     8.9000000     -2.2216231
     9.1000000     -1.9889743
     9.3000000     -1.4748720
     9.5000000     -1.3111605
     9.7000000     -0.9044895
     9.9000000     -0.7883984
    10.1000000     -0.5434303
    10.3000000     -0.5368153
    10.5000000     -0.4908321
    10.7000000     -0.5493527
    10.9000000     -0.5221109
    11.1000000     -0.5605360
    11.3000000     -0.5553608
    11.5000000     -0.4758947
    11.7000000     -0.3626203
    11.9000000     -0.2710645
    12.1000000     -0.2521990
    12.3000000     -0.2026860
    12.5000000     -0.1417593
    12.7000000     -0.1029034
    12.9000000     -0.1652804
    13.1000000     -0.1886510
    13.3000000     -0.1664083
    13.5000000     -0.1918240
    13.7000000     -0.1761788
    13.9000000     -0.1251133
    14.1000000     -0.0662995
    14.3000000     -0.0744360
    14.5000000     -0.0919346
    14.7000000     -0.0967411
    14.9000000     -0.1034591
    15.1000000     -0.0887106
    15.3000000     -0.0741150
    15.5000000     -0.0744531
    15.7000000     -0.0626428
    15.9000000     -0.0407065
    16.1000000     -0.0015607
    16.3000000     -0.0150337
    16.5000000     -0.0119895
    16.7000000     -0.0297453
    16.9000000      0.0001136
    17.1000000     -0.0190204
    17.3000000     -0.0281782
    17.5000000     -0.0549606
    17.7000000     -0.0801112
    17.9000000     -0.1155915
    18.1000000     -0.1398467
    18.3000000     -0.1539649
    18.5000000     -0.1475209
    18.7000000     -0.1567268
    18.9000000     -0.1522074
    19.1000000     -0.1422438
    19.3000000     -0.1225753
    19.5000000     -0.1343507
    19.7000000     -0.1447998
    19.9000000     -0.1349474
    20.1000000     -0.1124452
    20.3000000     -0.1081297
    20.5000000     -0.1069942
    20.7000000     -0.1124696
    20.9000000     -0.1066414
    21.1000000     -0.0891261
    21.3000000     -0.0694301
    21.5000000     -0.0517171
    21.7000000     -0.0491514
    21.9000000     -0.0505560
    22.1000000     -0.0457775
    22.3000000     -0.0275853
    22.5000000     -0.0159988
    22.7000000     -0.0173293
    22.9000000     -0.0134449
    23.1000000      0.0086966
    23.3000000      0.0173826
    23.5000000      0.0360022
    23.7000000      0.0357443
    23.9000000      0.0492552
    24.1000000      0.0495918
    24.3000000      0.0603113
    24.5000000      0.0670149
    24.7000000      0.0726486
    24.9000000      0.0680162
 &EndTable
 &EndPotential
 &Potential
 Name=P-MG
Type=NB
Min=     0.0000000
Max=    25.0000000
NPoints=125
 AtomTypes=P,MG
 &Table
     0.1000000  33200.7812500
     0.3000000  32953.0156250
     0.5000000  32705.2480469
     0.7000000  32457.4804688
     0.9000000  32209.7128906
     1.1000000  31961.9472656
     1.3000000  31714.1796875
     1.5000000  31466.4121094
     1.7000000  31218.6445312
     1.9000000  30970.8789062
     2.1000000  30723.1113281
     2.3000000  30475.3437500
     2.5000000  30227.5781250
     2.7000000  29979.8105469
     2.9000000  29732.0429688
     3.1000000  29484.2753906
     3.3000000  29236.5097656
     3.5000000  28988.7421875
     3.7000000  28740.9746094
     3.9000000  28493.2089844
     4.1000000  28245.4414062
     4.3000000  27997.6738281
     4.5000000      6.2443313
     4.7000000      5.7333122
     4.9000000      4.6764870
     5.1000000      3.4615914
     5.3000000      1.5401555
     5.5000000      0.7581317
     5.7000000      1.3398810
     5.9000000      3.4459790
     6.1000000      5.6117779
     6.3000000      3.3837683
     6.5000000      1.5639311
     6.7000000      0.3916104
     6.9000000     -0.2645034
     7.1000000     -0.6010517
     7.3000000     -0.8181101
     7.5000000     -0.9406065
     7.7000000     -0.8674608
     7.9000000     -0.5239485
     8.1000000      0.0200042
     8.3000000      0.4957311
     8.5000000      0.6338737
     8.7000000      0.5210421
     8.9000000      0.3284383
     9.1000000      0.1442375
     9.3000000     -0.0443192
     9.5000000     -0.2162480
     9.7000000     -0.3537934
     9.9000000     -0.4236090
    10.1000000     -0.3774045
    10.3000000     -0.1881986
    10.5000000      0.0775372
    10.7000000      0.2837856
    10.9000000      0.3611825
    11.1000000      0.3481662
    11.3000000      0.3277721
    11.5000000      0.3619245
    11.7000000      0.4429507
    11.9000000      0.5135499
    12.1000000      0.5296354
    12.3000000      0.4965527
    12.5000000      0.4490618
    12.7000000      0.4139448
    12.9000000      0.3958300
    13.1000000      0.3792961
    13.3000000      0.3648388
    13.5000000      0.3572850
    13.7000000      0.3716309
    13.9000000      0.4073962
    14.1000000      0.4550933
    14.3000000      0.4916356
    14.5000000      0.5126004
    14.7000000      0.5196523
    14.9000000      0.5245765
    15.1000000      0.5280425
    15.3000000      0.5237751
    15.5000000      0.5123878
    15.7000000      0.4894002
    15.9000000      0.4636898
    16.1000000      0.4291461
    16.3000000      0.3855076
    16.5000000      0.3279674
    16.7000000      0.2721349
    16.9000000      0.2294221
    17.1000000      0.2068439
    17.3000000      0.2022149
    17.5000000      0.2044733
    17.7000000      0.1992970
    17.9000000      0.1806026
    18.1000000      0.1485471
    18.3000000      0.1064406
    18.5000000      0.0601351
    18.7000000      0.0115113
    18.9000000     -0.0227028
    19.1000000     -0.0430268
    19.3000000     -0.0482835
    19.5000000     -0.0436934
    19.7000000     -0.0338967
    19.9000000     -0.0291870
    20.1000000     -0.0315470
    20.3000000     -0.0363915
    20.5000000     -0.0453826
    20.7000000     -0.0531925
    20.9000000     -0.0660027
    21.1000000     -0.0776585
    21.3000000     -0.0918515
    21.5000000     -0.1054823
    21.7000000     -0.1204841
    21.9000000     -0.1322330
    22.1000000     -0.1407930
    22.3000000     -0.1440649
    22.5000000     -0.1407318
    22.7000000     -0.1330309
    22.9000000     -0.1234273
    23.1000000     -0.1086502
    23.3000000     -0.0891925
    23.5000000     -0.0660271
    23.7000000     -0.0435907
    23.9000000     -0.0169115
    24.1000000      0.0065504
    24.3000000      0.0278384
    24.5000000      0.0418650
    24.7000000      0.0501698
    24.9000000      0.0561563
 &EndTable
 &EndPotential
 &Potential
 Name=P-K
Type=NB
Min=     0.0000000
Max=    25.0000000
NPoints=125
 AtomTypes=P,K
 &Table
     0.1000000  33200.7812500
     0.3000000  32953.0156250
     0.5000000  32705.2480469
     0.7000000  32457.4804688
     0.9000000  32209.7128906
     1.1000000  31961.9472656
     1.3000000  31714.1796875
     1.5000000  31466.4121094
     1.7000000  31218.6445312
     1.9000000  30970.8789062
     2.1000000  30723.1113281
     2.3000000  30475.3437500
     2.5000000  30227.5781250
     2.7000000  29979.8105469
     2.9000000  29732.0429688
     3.1000000  29484.2753906
     3.3000000     10.4011387
     3.5000000      8.4795342
     3.7000000      6.4932765
     3.9000000      5.6390617
     4.1000000      5.5656247
     4.3000000      6.2321753
     4.5000000      6.9277606
     4.7000000      6.1856036
     4.9000000      4.8097566
     5.1000000      3.3793609
     5.3000000      2.0989752
     5.5000000      1.0654050
     5.7000000      0.2965513
     5.9000000     -0.2529106
     6.1000000     -0.5896604
     6.3000000     -0.6383418
     6.5000000     -0.4103048
     6.7000000     -0.0853959
     6.9000000      0.1494892
     7.1000000      0.2546380
     7.3000000      0.2357706
     7.5000000      0.0845134
     7.7000000     -0.0800115
     7.9000000     -0.2145203
     8.1000000     -0.3018350
     8.3000000     -0.3518791
     8.5000000     -0.3715375
     8.7000000     -0.3738331
     8.9000000     -0.3467959
     9.1000000     -0.2895639
     9.3000000     -0.1930117
     9.5000000     -0.0812142
     9.7000000     -0.0140791
     9.9000000     -0.0232925
    10.1000000     -0.0520165
    10.3000000     -0.0226874
    10.5000000      0.0506253
    10.7000000      0.1077195
    10.9000000      0.1157464
    11.1000000      0.1065897
    11.3000000      0.0957282
    11.5000000      0.1031734
    11.7000000      0.1288395
    11.9000000      0.1712652
    12.1000000      0.2020701
    12.3000000      0.2201956
    12.5000000      0.2230447
    12.7000000      0.2144467
    12.9000000      0.1842253
    13.1000000      0.1527065
    13.3000000      0.1408665
    13.5000000      0.1701077
    13.7000000      0.2407385
    13.9000000      0.3297979
    14.1000000      0.4053662
    14.3000000      0.4444281
    14.5000000      0.4602650
    14.7000000      0.4502481
    14.9000000      0.4339659
    15.1000000      0.4094280
    15.3000000      0.3779088
    15.5000000      0.3331065
    15.7000000      0.2847574
    15.9000000      0.2413674
    16.1000000      0.2036392
    16.3000000      0.1755006
    16.5000000      0.1634054
    16.7000000      0.1562987
    16.9000000      0.1505622
    17.1000000      0.1437721
    17.3000000      0.1369014
    17.5000000      0.1201430
    17.7000000      0.0982984
    17.9000000      0.0754559
    18.1000000      0.0522985
    18.3000000      0.0344438
    18.5000000      0.0167516
    18.7000000      0.0044193
    18.9000000     -0.0063081
    19.1000000     -0.0148439
    19.3000000     -0.0262035
    19.5000000     -0.0338471
    19.7000000     -0.0400688
    19.9000000     -0.0487152
    20.1000000     -0.0598785
    20.3000000     -0.0701951
    20.5000000     -0.0799821
    20.7000000     -0.0837237
    20.9000000     -0.0873206
    21.1000000     -0.0847821
    21.3000000     -0.0761092
    21.5000000     -0.0649333
    21.7000000     -0.0513327
    21.9000000     -0.0372563
    22.1000000     -0.0210545
    22.3000000     -0.0160596
    22.5000000     -0.0105958
    22.7000000     -0.0068716
    22.9000000     -0.0031933
    23.1000000     -0.0012339
    23.3000000      0.0026890
    23.5000000      0.0066676
    23.7000000      0.0108791
    23.9000000      0.0151555
    24.1000000      0.0188135
    24.3000000      0.0220992
    24.5000000      0.0254067
    24.7000000      0.0260229
    24.9000000      0.0304368
 &EndTable
 &EndPotential
 &Potential
 Name=P-NA
Type=NB
Min=     0.0000000
Max=    25.0000000
NPoints=125
 AtomTypes=P,NA
 &Table
     0.1000000  33200.7812500
     0.3000000  32953.0156250
     0.5000000  32705.2480469
     0.7000000  32457.4804688
     0.9000000  32209.7128906
     1.1000000  31961.9472656
     1.3000000  31714.1796875
     1.5000000  31466.4121094
     1.7000000  31218.6445312
     1.9000000  30970.8789062
     2.1000000  30723.1113281
     2.3000000  30475.3437500
     2.5000000  30227.5781250
     2.7000000  29979.8105469
     2.9000000     15.9885069
     3.1000000     13.8496083
     3.3000000      8.4912267
     3.5000000      6.0435831
     3.7000000      5.6183611
     3.9000000      6.8049203
     4.1000000     11.9962763
     4.3000000      9.4796518
     4.5000000      6.2608758
     4.7000000      3.8859221
     4.9000000      2.2248469
     5.1000000      1.2003748
     5.3000000      0.5689375
     5.5000000     -0.0933222
     5.7000000     -0.7639474
     5.9000000     -1.1134112
     6.1000000     -0.9661324
     6.3000000     -0.5107189
     6.5000000     -0.1368183
     6.7000000     -0.0966557
     6.9000000     -0.2807939
     7.1000000     -0.5683809
     7.3000000     -0.8592942
     7.5000000     -1.0816511
     7.7000000     -1.1987452
     7.9000000     -1.1939009
     8.1000000     -1.1016085
     8.3000000     -0.9969272
     8.5000000     -0.8957565
     8.7000000     -0.7558982
     8.9000000     -0.5277566
     9.1000000     -0.2726415
     9.3000000     -0.0418146
     9.5000000      0.1295422
     9.7000000      0.2499237
     9.9000000      0.3078644
    10.1000000      0.3032623
    10.3000000      0.2529057
    10.5000000      0.1632791
    10.7000000      0.0818541
    10.9000000      0.0521993
    11.1000000      0.1017520
    11.3000000      0.2101963
    11.5000000      0.3435058
    11.7000000      0.4603583
    11.9000000      0.5423696
    12.1000000      0.5759384
    12.3000000      0.5758402
    12.5000000      0.5582918
    12.7000000      0.5488095
    12.9000000      0.5576780
    13.1000000      0.5784178
    13.3000000      0.6009813
    13.5000000      0.6150790
    13.7000000      0.6222694
    13.9000000      0.6257329
    14.1000000      0.6218857
    14.3000000      0.6164193
    14.5000000      0.5996033
    14.7000000      0.5724751
    14.9000000      0.5422681
    15.1000000      0.5266850
    15.3000000      0.5272877
    15.5000000      0.5211221
    15.7000000      0.5047244
    15.9000000      0.4747205
    16.1000000      0.4393934
    16.3000000      0.4119050
    16.5000000      0.3918853
    16.7000000      0.3655544
    16.9000000      0.3323524
    17.1000000      0.2907545
    17.3000000      0.2509454
    17.5000000      0.2089830
    17.7000000      0.1723330
    17.9000000      0.1415698
    18.1000000      0.1183705
    18.3000000      0.0971798
    18.5000000      0.0686873
    18.7000000      0.0383567
    18.9000000      0.0077056
    19.1000000     -0.0137308
    19.3000000     -0.0409904
    19.5000000     -0.0629690
    19.7000000     -0.0836338
    19.9000000     -0.0914656
    20.1000000     -0.1063186
    20.3000000     -0.1187318
    20.5000000     -0.1319527
    20.7000000     -0.1380800
    20.9000000     -0.1438339
    21.1000000     -0.1423531
    21.3000000     -0.1336519
    21.5000000     -0.1194615
    21.7000000     -0.1029246
    21.9000000     -0.0849249
    22.1000000     -0.0653360
    22.3000000     -0.0470403
    22.5000000     -0.0333011
    22.7000000     -0.0238245
    22.9000000     -0.0123139
    23.1000000     -0.0026008
    23.3000000      0.0065854
    23.5000000      0.0128660
    23.7000000      0.0256007
    23.9000000      0.0346501
    24.1000000      0.0484430
    24.3000000      0.0640620
    24.5000000      0.0760082
    24.7000000      0.0753878
    24.9000000      0.0801056
 &EndTable
 &EndPotential
 &Potential
 Name=P-CL
Type=NB
Min=     0.0000000
Max=    25.0000000
NPoints=125
 AtomTypes=P,CL
 &Table
     0.1000000  33200.7812500
     0.3000000  32953.0156250
     0.5000000  32705.2480469
     0.7000000  32457.4804688
     0.9000000  32209.7128906
     1.1000000  31961.9472656
     1.3000000  31714.1796875
     1.5000000  31466.4121094
     1.7000000  31218.6445312
     1.9000000  30970.8789062
     2.1000000  30723.1113281
     2.3000000  30475.3437500
     2.5000000  30227.5781250
     2.7000000  29979.8105469
     2.9000000  29732.0429688
     3.1000000  29484.2753906
     3.3000000  29236.5097656
     3.5000000  28988.7421875
     3.7000000  28740.9746094
     3.9000000  28493.2089844
     4.1000000  28245.4414062
     4.3000000      7.7580248
     4.5000000      4.7495993
     4.7000000      1.9982475
     4.9000000      0.2757568
     5.1000000     -0.8206428
     5.3000000     -1.5773497
     5.5000000     -2.1263991
     5.7000000     -2.3514924
     5.9000000     -2.1392768
     6.1000000     -1.5224073
     6.3000000     -0.7553710
     6.5000000     -0.1224087
     6.7000000      0.1677324
     6.9000000      0.1508564
     7.1000000     -0.1494391
     7.3000000     -0.5364364
     7.5000000     -0.9127423
     7.7000000     -1.1634578
     7.9000000     -1.2718650
     8.1000000     -1.2447018
     8.3000000     -1.1225420
     8.5000000     -0.9267957
     8.7000000     -0.7279637
     8.9000000     -0.5877292
     9.1000000     -0.5234617
     9.3000000     -0.5227694
     9.5000000     -0.5724495
     9.7000000     -0.6370515
     9.9000000     -0.6960347
    10.1000000     -0.7263816
    10.3000000     -0.7162312
    10.5000000     -0.6790772
    10.7000000     -0.6182905
    10.9000000     -0.5537264
    11.1000000     -0.4997017
    11.3000000     -0.4514320
    11.5000000     -0.4087933
    11.7000000     -0.3940626
    11.9000000     -0.3830453
    12.1000000     -0.3773822
    12.3000000     -0.3709293
    12.5000000     -0.3728449
    12.7000000     -0.3533897
    12.9000000     -0.3386135
    13.1000000     -0.3189256
    13.3000000     -0.2947816
    13.5000000     -0.2729896
    13.7000000     -0.2633309
    13.9000000     -0.2517730
    14.1000000     -0.2328502
    14.3000000     -0.2101890
    14.5000000     -0.2029375
    14.7000000     -0.1979120
    14.9000000     -0.1870484
    15.1000000     -0.1696008
    15.3000000     -0.1600358
    15.5000000     -0.1508033
    15.7000000     -0.1458347
    15.9000000     -0.1412164
    16.1000000     -0.1357398
    16.3000000     -0.1231915
    16.5000000     -0.1152837
    16.7000000     -0.1074932
    16.9000000     -0.0984058
    17.1000000     -0.0915824
    17.3000000     -0.0861918
    17.5000000     -0.0788008
    17.7000000     -0.0696340
    17.9000000     -0.0685781
    18.1000000     -0.0661246
    18.3000000     -0.0583766
    18.5000000     -0.0550187
    18.7000000     -0.0530031
    18.9000000     -0.0468936
    19.1000000     -0.0410518
    19.3000000     -0.0396385
    19.5000000     -0.0420441
    19.7000000     -0.0414061
    19.9000000     -0.0398847
    20.1000000     -0.0332601
    20.3000000     -0.0320402
    20.5000000     -0.0298875
    20.7000000     -0.0266636
    20.9000000     -0.0238100
    21.1000000     -0.0191329
    21.3000000     -0.0158358
    21.5000000     -0.0132406
    21.7000000     -0.0110617
    21.9000000     -0.0116077
    22.1000000     -0.0135640
    22.3000000     -0.0130289
    22.5000000     -0.0120444
    22.7000000     -0.0126979
    22.9000000     -0.0136286
    23.1000000     -0.0120554
    23.3000000     -0.0118021
    23.5000000     -0.0074766
    23.7000000     -0.0066418
    23.9000000     -0.0062269
    24.1000000     -0.0082197
    24.3000000     -0.0087316
    24.5000000     -0.0052693
    24.7000000     -0.0002115
    24.9000000     -0.0056953
 &EndTable
 &EndPotential
 &Potential
 Name=MG-MG
Type=NB
Min=     0.0000000
Max=    25.0000000
NPoints=125
 AtomTypes=MG,MG
 &Table
     0.1000000  33200.7812500
     0.3000000  32953.0156250
     0.5000000  32705.2480469
     0.7000000  32457.4804688
     0.9000000  32209.7128906
     1.1000000  31961.9472656
     1.3000000  31714.1796875
     1.5000000  31466.4121094
     1.7000000  31218.6445312
     1.9000000  30970.8789062
     2.1000000  30723.1113281
     2.3000000  30475.3437500
     2.5000000  30227.5781250
     2.7000000  29979.8105469
     2.9000000  29732.0429688
     3.1000000  29484.2753906
     3.3000000  29236.5097656
     3.5000000  28988.7421875
     3.7000000  28740.9746094
     3.9000000  28493.2089844
     4.1000000  28245.4414062
     4.3000000  27997.6738281
     4.5000000     15.1365206
     4.7000000      9.5110842
     4.9000000      6.1574509
     5.1000000      6.0968495
     5.3000000      6.2456210
     5.5000000      6.5490012
     5.7000000      6.4331110
     5.9000000      7.9050643
     6.1000000     10.6183823
     6.3000000     11.0123534
     6.5000000      8.8876799
     6.7000000      6.9224490
     6.9000000      5.2149355
     7.1000000      3.6493266
     7.3000000      2.5544992
     7.5000000      1.7782691
     7.7000000      1.3912866
     7.9000000      1.2520177
     8.1000000      1.4174004
     8.3000000      1.5977633
     8.5000000      1.6347023
     8.7000000      1.4102738
     8.9000000      1.1725606
     9.1000000      0.9422605
     9.3000000      0.7453841
     9.5000000      0.6171974
     9.7000000      0.5672358
     9.9000000      0.5837061
    10.1000000      0.6029764
    10.3000000      0.6603611
    10.5000000      0.6670384
    10.7000000      0.5969367
    10.9000000      0.4715523
    11.1000000      0.3820727
    11.3000000      0.3513667
    11.5000000      0.3455008
    11.7000000      0.3340065
    11.9000000      0.3354912
    12.1000000      0.3421068
    12.3000000      0.3618409
    12.5000000      0.3661058
    12.7000000      0.3577366
    12.9000000      0.3250876
    13.1000000      0.2891163
    13.3000000      0.2471646
    13.5000000      0.1873300
    13.7000000      0.1350001
    13.9000000      0.0866603
    14.1000000      0.0817429
    14.3000000      0.1029157
    14.5000000      0.1447924
    14.7000000      0.1726517
    14.9000000      0.1818971
    15.1000000      0.1896558
    15.3000000      0.1856474
    15.5000000      0.1822681
    15.7000000      0.1754455
    15.9000000      0.1779268
    16.1000000      0.1750293
    16.3000000      0.1657468
    16.5000000      0.1710689
    16.7000000      0.1706821
    16.9000000      0.1773387
    17.1000000      0.1822343
    17.3000000      0.1832708
    17.5000000      0.1729938
    17.7000000      0.1605493
    17.9000000      0.1523351
    18.1000000      0.1437113
    18.3000000      0.1424550
    18.5000000      0.1380509
    18.7000000      0.1289621
    18.9000000      0.1229100
    19.1000000      0.1177087
    19.3000000      0.1158085
    19.5000000      0.1006328
    19.7000000      0.0861506
    19.9000000      0.0689860
    20.1000000      0.0633686
    20.3000000      0.0481772
    20.5000000      0.0326949
    20.7000000      0.0217452
    20.9000000      0.0135656
    21.1000000      0.0058602
    21.3000000      0.0013042
    21.5000000      0.0024110
    21.7000000     -0.0025301
    21.9000000      0.0016015
    22.1000000      0.0006760
    22.3000000      0.0001096
    22.5000000     -0.0059647
    22.7000000     -0.0028103
    22.9000000     -0.0064706
    23.1000000     -0.0066215
    23.3000000     -0.0067770
    23.5000000     -0.0061117
    23.7000000     -0.0087558
    23.9000000     -0.0112176
    24.1000000     -0.0058230
    24.3000000     -0.0040858
    24.5000000      0.0003332
    24.7000000      0.0037936
    24.9000000      0.0069148
 &EndTable
 &EndPotential
 &Potential
 Name=MG-K
Type=NB
Min=     0.0000000
Max=    25.0000000
NPoints=125
 AtomTypes=MG,K
 &Table
     0.1000000  33200.7812500
     0.3000000  32953.0156250
     0.5000000  32705.2480469
     0.7000000  32457.4804688
     0.9000000  32209.7128906
     1.1000000  31961.9472656
     1.3000000  31714.1796875
     1.5000000  31466.4121094
     1.7000000  31218.6445312
     1.9000000  30970.8789062
     2.1000000  30723.1113281
     2.3000000  30475.3437500
     2.5000000  30227.5781250
     2.7000000  29979.8105469
     2.9000000  29732.0429688
     3.1000000  29484.2753906
     3.3000000      3.0458856
     3.5000000      1.6460616
     3.7000000      1.0039250
     3.9000000      1.8935754
     4.1000000      3.6055950
     4.3000000      5.1079076
     4.5000000      5.7653187
     4.7000000      5.9878134
     4.9000000      5.3955938
     5.1000000      4.4274979
     5.3000000      3.3541840
     5.5000000      2.2749556
     5.7000000      1.4577997
     5.9000000      0.9285441
     6.1000000      0.7198057
     6.3000000      0.6936193
     6.5000000      0.8514238
     6.7000000      1.0549665
     6.9000000      1.1797875
     7.1000000      1.1071236
     7.3000000      0.8714950
     7.5000000      0.5621926
     7.7000000      0.2955870
     7.9000000      0.1177835
     8.1000000      0.0318475
     8.3000000      0.0357159
     8.5000000      0.1296663
     8.7000000      0.2539423
     8.9000000      0.3650133
     9.1000000      0.4126105
     9.3000000      0.3698111
     9.5000000      0.2601222
     9.7000000      0.1470929
     9.9000000      0.0593985
    10.1000000      0.0232720
    10.3000000      0.0322143
    10.5000000      0.0669100
    10.7000000      0.0918230
    10.9000000      0.0968750
    11.1000000      0.0906436
    11.3000000      0.0701397
    11.5000000      0.0367780
    11.7000000      0.0026069
    11.9000000     -0.0157623
    12.1000000     -0.0129554
    12.3000000     -0.0067513
    12.5000000      0.0060442
    12.7000000      0.0158948
    12.9000000      0.0335672
    13.1000000      0.0466310
    13.3000000      0.0624337
    13.5000000      0.0666305
    13.7000000      0.0613155
    13.9000000      0.0552800
    14.1000000      0.0551795
    14.3000000      0.0484297
    14.5000000      0.0480275
    14.7000000      0.0420517
    14.9000000      0.0439394
    15.1000000      0.0411379
    15.3000000      0.0419819
    15.5000000      0.0449994
    15.7000000      0.0481521
    15.9000000      0.0557561
    16.1000000      0.0518499
    16.3000000      0.0525918
    16.5000000      0.0474662
    16.7000000      0.0450017
    16.9000000      0.0434457
    17.1000000      0.0429853
    17.3000000      0.0413564
    17.5000000      0.0385703
    17.7000000      0.0339904
    17.9000000      0.0366136
    18.1000000      0.0355913
    18.3000000      0.0371842
    18.5000000      0.0301161
    18.7000000      0.0287092
    18.9000000      0.0240804
    19.1000000      0.0253941
    19.3000000      0.0224865
    19.5000000      0.0222925
    19.7000000      0.0154467
    19.9000000      0.0101259
    20.1000000      0.0078621
    20.3000000      0.0068949
    20.5000000      0.0042058
    20.7000000      0.0026510
    20.9000000      0.0016200
    21.1000000      0.0010773
    21.3000000     -0.0004543
    21.5000000     -0.0015598
    21.7000000     -0.0031384
    21.9000000     -0.0032980
    22.1000000     -0.0002670
    22.3000000     -0.0016911
    22.5000000      0.0009138
    22.7000000     -0.0010052
    22.9000000      0.0058477
    23.1000000      0.0009898
    23.3000000      0.0047584
    23.5000000      0.0000910
    23.7000000      0.0031330
    23.9000000      0.0032636
    24.1000000      0.0083364
    24.3000000      0.0075062
    24.5000000      0.0073691
    24.7000000      0.0079055
    24.9000000      0.0076703
 &EndTable
 &EndPotential
 &Potential
 Name=MG-NA
Type=NB
Min=     0.0000000
Max=    25.0000000
NPoints=125
 AtomTypes=MG,NA
 &Table
     0.1000000  33200.7812500
     0.3000000  32953.0156250
     0.5000000  32705.2480469
     0.7000000  32457.4804688
     0.9000000  32209.7128906
     1.1000000  31961.9472656
     1.3000000  31714.1796875
     1.5000000  31466.4121094
     1.7000000  31218.6445312
     1.9000000  30970.8789062
     2.1000000  30723.1113281
     2.3000000  30475.3437500
     2.5000000  30227.5781250
     2.7000000      4.9323338
     2.9000000      2.4617942
     3.1000000      1.1299873
     3.3000000      1.8743823
     3.5000000      3.6949691
     3.7000000      8.6716907
     3.9000000     13.7413081
     4.1000000     13.4364856
     4.3000000     14.1618238
     4.5000000     14.0598323
     4.7000000     11.3464754
     4.9000000      7.8641671
     5.1000000      5.2989478
     5.3000000      3.6699613
     5.5000000      2.5176853
     5.7000000      1.7662994
     5.9000000      1.3291429
     6.1000000      1.3258401
     6.3000000      1.5934667
     6.5000000      1.8406253
     6.7000000      1.6891329
     6.9000000      1.3131886
     7.1000000      0.8351935
     7.3000000      0.4275910
     7.5000000      0.1145945
     7.7000000     -0.0669620
     7.9000000     -0.1235935
     8.1000000     -0.0492209
     8.3000000      0.1271752
     8.5000000      0.3074229
     8.7000000      0.4348980
     8.9000000      0.4589732
     9.1000000      0.4276871
     9.3000000      0.3342923
     9.5000000      0.2243048
     9.7000000      0.1377190
     9.9000000      0.0857947
    10.1000000      0.0602645
    10.3000000      0.0538089
    10.5000000      0.0748017
    10.7000000      0.0854518
    10.9000000      0.0895891
    11.1000000      0.0599268
    11.3000000      0.0344644
    11.5000000      0.0079139
    11.7000000      0.0078947
    11.9000000     -0.0086834
    12.1000000     -0.0197860
    12.3000000     -0.0162254
    12.5000000      0.0026749
    12.7000000      0.0166330
    12.9000000      0.0382077
    13.1000000      0.0459886
    13.3000000      0.0483273
    13.5000000      0.0514584
    13.7000000      0.0609601
    13.9000000      0.0542132
    14.1000000      0.0462235
    14.3000000      0.0415908
    14.5000000      0.0324490
    14.7000000      0.0295659
    14.9000000      0.0383913
    15.1000000      0.0535217
    15.3000000      0.0621420
    15.5000000      0.0739257
    15.7000000      0.0790232
    15.9000000      0.0762312
    16.1000000      0.0695924
    16.3000000      0.0677231
    16.5000000      0.0694074
    16.7000000      0.0688149
    16.9000000      0.0662275
    17.1000000      0.0649173
    17.3000000      0.0546160
    17.5000000      0.0492011
    17.7000000      0.0426313
    17.9000000      0.0427502
    18.1000000      0.0367213
    18.3000000      0.0333064
    18.5000000      0.0239077
    18.7000000      0.0161700
    18.9000000      0.0161039
    19.1000000      0.0144744
    19.3000000      0.0048239
    19.5000000     -0.0052779
    19.7000000     -0.0052112
    19.9000000     -0.0014964
    20.1000000     -0.0015567
    20.3000000      0.0016479
    20.5000000     -0.0042589
    20.7000000     -0.0066803
    20.9000000     -0.0104774
    21.1000000     -0.0110479
    21.3000000     -0.0153654
    21.5000000     -0.0135237
    21.7000000     -0.0159552
    21.9000000     -0.0196591
    22.1000000     -0.0180511
    22.3000000     -0.0123792
    22.5000000     -0.0134498
    22.7000000     -0.0093848
    22.9000000     -0.0033324
    23.1000000      0.0000715
    23.3000000     -0.0009447
    23.5000000      0.0020950
    23.7000000      0.0084091
    23.9000000      0.0087632
    24.1000000      0.0118983
    24.3000000      0.0146521
    24.5000000      0.0209758
    24.7000000      0.0222624
    24.9000000      0.0198454
 &EndTable
 &EndPotential
 &Potential
 Name=MG-CL
Type=NB
Min=     0.0000000
Max=    25.0000000
NPoints=125
 AtomTypes=MG,CL
 &Table
     0.1000000  33200.7812500
     0.3000000  32953.0156250
     0.5000000  32705.2480469
     0.7000000  32457.4804688
     0.9000000  32209.7128906
     1.1000000  31961.9472656
     1.3000000  31714.1796875
     1.5000000  31466.4121094
     1.7000000  31218.6445312
     1.9000000  30970.8789062
     2.1000000  30723.1113281
     2.3000000  30475.3437500
     2.5000000  30227.5781250
     2.7000000  29979.8105469
     2.9000000  29732.0429688
     3.1000000  29484.2753906
     3.3000000  29236.5097656
     3.5000000  28988.7421875
     3.7000000  28740.9746094
     3.9000000     10.7082726
     4.1000000      8.1411228
     4.3000000      2.6101521
     4.5000000      0.3186986
     4.7000000     -0.2059885
     4.9000000      0.9819979
     5.1000000      5.5671899
     5.3000000      8.0842340
     5.5000000      4.5043688
     5.7000000      2.7554341
     5.9000000      1.3695530
     6.1000000      0.4090980
     6.3000000     -0.1351152
     6.5000000     -0.3769308
     6.7000000     -0.5080335
     6.9000000     -0.5723608
     7.1000000     -0.3800500
     7.3000000      0.1841491
     7.5000000      0.8614198
     7.7000000      1.1444067
     7.9000000      0.9522289
     8.1000000      0.6203945
     8.3000000      0.3328774
     8.5000000      0.1306828
     8.7000000      0.0061947
     8.9000000     -0.0471604
     9.1000000     -0.0390423
     9.3000000      0.0073379
     9.5000000      0.0884140
     9.7000000      0.1748298
     9.9000000      0.2329941
    10.1000000      0.2417879
    10.3000000      0.2141980
    10.5000000      0.1628162
    10.7000000      0.1127970
    10.9000000      0.0753811
    11.1000000      0.0559204
    11.3000000      0.0440878
    11.5000000      0.0467856
    11.7000000      0.0527988
    11.9000000      0.0632611
    12.1000000      0.0768785
    12.3000000      0.0820110
    12.5000000      0.0751154
    12.7000000      0.0598937
    12.9000000      0.0532170
    13.1000000      0.0390338
    13.3000000      0.0307828
    13.5000000      0.0224284
    13.7000000      0.0284574
    13.9000000      0.0240302
    14.1000000      0.0228558
    14.3000000      0.0185529
    14.5000000      0.0243093
    14.7000000      0.0207765
    14.9000000      0.0186735
    15.1000000      0.0134505
    15.3000000      0.0162577
    15.5000000      0.0079963
    15.7000000      0.0060703
    15.9000000      0.0080688
    16.1000000      0.0111990
    16.3000000      0.0046707
    16.5000000     -0.0015443
    16.7000000     -0.0014189
    16.9000000      0.0043913
    17.1000000      0.0049690
    17.3000000      0.0035300
    17.5000000      0.0037104
    17.7000000      0.0066030
    17.9000000      0.0011014
    18.1000000     -0.0002016
    18.3000000     -0.0005514
    18.5000000     -0.0004051
    18.7000000      0.0002872
    18.9000000      0.0019334
    19.1000000      0.0026809
    19.3000000      0.0028089
    19.5000000     -0.0013814
    19.7000000     -0.0040749
    19.9000000     -0.0022396
    20.1000000     -0.0005287
    20.3000000     -0.0012980
    20.5000000     -0.0027788
    20.7000000     -0.0064321
    20.9000000     -0.0077961
    21.1000000     -0.0070567
    21.3000000     -0.0076748
    21.5000000     -0.0108790
    21.7000000     -0.0084420
    21.9000000     -0.0078646
    22.1000000     -0.0091874
    22.3000000     -0.0098153
    22.5000000     -0.0084883
    22.7000000     -0.0083433
    22.9000000     -0.0075185
    23.1000000     -0.0089365
    23.3000000     -0.0072220
    23.5000000     -0.0095819
    23.7000000     -0.0095393
    23.9000000     -0.0115389
    24.1000000     -0.0096807
    24.3000000     -0.0095470
    24.5000000     -0.0090683
    24.7000000     -0.0117308
    24.9000000     -0.0090119
 &EndTable
 &EndPotential
 &Potential
 Name=K-K
Type=NB
Min=     0.0000000
Max=    25.0000000
NPoints=125
 AtomTypes=K,K
 &Table
     0.1000000  33200.7812500
     0.3000000  32953.0156250
     0.5000000  32705.2480469
     0.7000000  32457.4804688
     0.9000000  32209.7128906
     1.1000000  31961.9472656
     1.3000000  31714.1796875
     1.5000000  31466.4121094
     1.7000000  31218.6445312
     1.9000000  30970.8789062
     2.1000000  30723.1113281
     2.3000000  30475.3437500
     2.5000000  30227.5781250
     2.7000000  29979.8105469
     2.9000000  29732.0429688
     3.1000000  29484.2753906
     3.3000000  29236.5097656
     3.5000000      5.5188272
     3.7000000      1.6037608
     3.9000000     -0.7068845
     4.1000000     -1.7610445
     4.3000000     -1.9946633
     4.5000000     -1.6558489
     4.7000000     -1.0144953
     4.9000000     -0.2788614
     5.1000000      0.2832683
     5.3000000      0.6560449
     5.5000000      0.8481001
     5.7000000      0.8005014
     5.9000000      0.5340875
     6.1000000      0.1822545
     6.3000000     -0.1450017
     6.5000000     -0.3574866
     6.7000000     -0.4256208
     6.9000000     -0.3680980
     7.1000000     -0.2146667
     7.3000000     -0.0300299
     7.5000000      0.1243317
     7.7000000      0.1933546
     7.9000000      0.2152359
     8.1000000      0.1516227
     8.3000000      0.0724111
     8.5000000     -0.0016302
     8.7000000     -0.0375094
     8.9000000     -0.0552597
     9.1000000     -0.0393437
     9.3000000     -0.0147567
     9.5000000      0.0049440
     9.7000000      0.0179149
     9.9000000      0.0013371
    10.1000000     -0.0312459
    10.3000000     -0.0653324
    10.5000000     -0.0841692
    10.7000000     -0.1116385
    10.9000000     -0.1136022
    11.1000000     -0.0969695
    11.3000000     -0.0771357
    11.5000000     -0.0717956
    11.7000000     -0.0642261
    11.9000000     -0.0472186
    12.1000000     -0.0419624
    12.3000000     -0.0345662
    12.5000000     -0.0317462
    12.7000000     -0.0308965
    12.9000000     -0.0419973
    13.1000000     -0.0396564
    13.3000000     -0.0305235
    13.5000000     -0.0324920
    13.7000000     -0.0303626
    13.9000000     -0.0303430
    14.1000000     -0.0176169
    14.3000000     -0.0126008
    14.5000000     -0.0006154
    14.7000000      0.0004300
    14.9000000      0.0003799
    15.1000000     -0.0051826
    15.3000000     -0.0113423
    15.5000000     -0.0066403
    15.7000000     -0.0052861
    15.9000000     -0.0040645
    16.1000000     -0.0105425
    16.3000000     -0.0092216
    16.5000000     -0.0058277
    16.7000000      0.0076195
    16.9000000      0.0082220
    17.1000000      0.0019152
    17.3000000     -0.0023318
    17.5000000      0.0037528
    17.7000000      0.0047363
    17.9000000      0.0052292
    18.1000000      0.0099951
    18.3000000      0.0110662
    18.5000000      0.0048929
    18.7000000     -0.0018056
    18.9000000     -0.0005072
    19.1000000     -0.0014772
    19.3000000      0.0019862
    19.5000000     -0.0018920
    19.7000000     -0.0020634
    19.9000000     -0.0029032
    20.1000000     -0.0016780
    20.3000000     -0.0023585
    20.5000000     -0.0011229
    20.7000000     -0.0038510
    20.9000000     -0.0032106
    21.1000000     -0.0043962
    21.3000000     -0.0042555
    21.5000000     -0.0018137
    21.7000000      0.0012422
    21.9000000      0.0001109
    22.1000000     -0.0055492
    22.3000000     -0.0032653
    22.5000000     -0.0006735
    22.7000000      0.0047382
    22.9000000      0.0030554
    23.1000000      0.0034192
    23.3000000      0.0035559
    23.5000000      0.0043633
    23.7000000      0.0024670
    23.9000000      0.0011762
    24.1000000      0.0044364
    24.3000000      0.0064709
    24.5000000      0.0091195
    24.7000000      0.0086313
    24.9000000      0.0072730
 &EndTable
 &EndPotential
 &Potential
 Name=K-NA
Type=NB
Min=     0.0000000
Max=    25.0000000
NPoints=125
 AtomTypes=K,NA
 &Table
     0.1000000  33200.7812500
     0.3000000  32953.0156250
     0.5000000  32705.2480469
     0.7000000  32457.4804688
     0.9000000  32209.7128906
     1.1000000  31961.9472656
     1.3000000  31714.1796875
     1.5000000  31466.4121094
     1.7000000  31218.6445312
     1.9000000  30970.8789062
     2.1000000  30723.1113281
     2.3000000  30475.3437500
     2.5000000  30227.5781250
     2.7000000  29979.8105469
     2.9000000  29732.0429688
     3.1000000  29484.2753906
     3.3000000      4.7094242
     3.5000000      1.1390455
     3.7000000     -0.6747154
     3.9000000     -1.2485106
     4.1000000     -0.9597828
     4.3000000     -0.2355061
     4.5000000      0.5378362
     4.7000000      1.0963000
     4.9000000      1.4953560
     5.1000000      1.6897821
     5.3000000      1.4818992
     5.5000000      1.0000758
     5.7000000      0.4442200
     5.9000000     -0.0601595
     6.1000000     -0.3995901
     6.3000000     -0.5610957
     6.5000000     -0.5464549
     6.7000000     -0.4065103
     6.9000000     -0.1578966
     7.1000000      0.0997960
     7.3000000      0.2693055
     7.5000000      0.3000141
     7.7000000      0.2513187
     7.9000000      0.1700370
     8.1000000      0.0727652
     8.3000000      0.0142666
     8.5000000     -0.0095786
     8.7000000     -0.0011049
     8.9000000      0.0109690
     9.1000000      0.0421344
     9.3000000      0.0720149
     9.5000000      0.0753961
     9.7000000      0.0435269
     9.9000000     -0.0083168
    10.1000000     -0.0461856
    10.3000000     -0.0697900
    10.5000000     -0.0735208
    10.7000000     -0.0643949
    10.9000000     -0.0548725
    11.1000000     -0.0574066
    11.3000000     -0.0555720
    11.5000000     -0.0407590
    11.7000000     -0.0294027
    11.9000000     -0.0220573
    12.1000000     -0.0226695
    12.3000000     -0.0174167
    12.5000000     -0.0180938
    12.7000000     -0.0151965
    12.9000000     -0.0172327
    13.1000000     -0.0138276
    13.3000000     -0.0201175
    13.5000000     -0.0102242
    13.7000000     -0.0006548
    13.9000000      0.0065605
    14.1000000      0.0094685
    14.3000000      0.0164842
    14.5000000      0.0234638
    14.7000000      0.0216143
    14.9000000      0.0225780
    15.1000000      0.0239745
    15.3000000      0.0289938
    15.5000000      0.0251672
    15.7000000      0.0230359
    15.9000000      0.0232465
    16.1000000      0.0307862
    16.3000000      0.0292022
    16.5000000      0.0268704
    16.7000000      0.0266543
    16.9000000      0.0295443
    17.1000000      0.0258878
    17.3000000      0.0195060
    17.5000000      0.0176119
    17.7000000      0.0170841
    17.9000000      0.0180740
    18.1000000      0.0101864
    18.3000000      0.0101285
    18.5000000      0.0091566
    18.7000000      0.0113769
    18.9000000      0.0073866
    19.1000000      0.0060967
    19.3000000      0.0049235
    19.5000000      0.0012612
    19.7000000      0.0031744
    19.9000000     -0.0005234
    20.1000000     -0.0002591
    20.3000000     -0.0023646
    20.5000000     -0.0039331
    20.7000000     -0.0074445
    20.9000000     -0.0097138
    21.1000000     -0.0075479
    21.3000000     -0.0087416
    21.5000000     -0.0060150
    21.7000000     -0.0031685
    21.9000000     -0.0032288
    22.1000000     -0.0049241
    22.3000000     -0.0055279
    22.5000000     -0.0004576
    22.7000000      0.0007220
    22.9000000      0.0027560
    23.1000000      0.0022468
    23.3000000      0.0033659
    23.5000000      0.0050799
    23.7000000      0.0077243
    23.9000000      0.0087293
    24.1000000      0.0103496
    24.3000000      0.0118963
    24.5000000      0.0113114
    24.7000000      0.0099553
    24.9000000      0.0179162
 &EndTable
 &EndPotential
 &Potential
 Name=K-CL
Type=NB
Min=     0.0000000
Max=    25.0000000
NPoints=125
 AtomTypes=K,CL
 &Table
     0.1000000  33200.7812500
     0.3000000  32953.0156250
     0.5000000  32705.2480469
     0.7000000  32457.4804688
     0.9000000  32209.7128906
     1.1000000  31961.9472656
     1.3000000  31714.1796875
     1.5000000  31466.4121094
     1.7000000  31218.6445312
     1.9000000  30970.8789062
     2.1000000  30723.1113281
     2.3000000  30475.3437500
     2.5000000  30227.5781250
     2.7000000      7.5791599
     2.9000000      1.3886641
     3.1000000      0.1658239
     3.3000000      0.3631447
     3.5000000      3.5883827
     3.7000000      5.4794755
     3.9000000      5.3225956
     4.1000000      4.5070853
     4.3000000      3.1633797
     4.5000000      1.7432019
     4.7000000      0.6003369
     4.9000000     -0.1193804
     5.1000000     -0.4778106
     5.3000000     -0.6315387
     5.5000000     -0.6136341
     5.7000000     -0.3322280
     5.9000000      0.2259409
     6.1000000      0.7826557
     6.3000000      0.9989796
     6.5000000      0.8683287
     6.7000000      0.6200728
     6.9000000      0.3692895
     7.1000000      0.1918028
     7.3000000      0.0581863
     7.5000000     -0.0043004
     7.7000000     -0.0148581
     7.9000000      0.0288921
     8.1000000      0.1029596
     8.3000000      0.1830235
     8.5000000      0.2303707
     8.7000000      0.2330781
     8.9000000      0.2183403
     9.1000000      0.1823778
     9.3000000      0.1388867
     9.5000000      0.1084249
     9.7000000      0.0869401
     9.9000000      0.0795870
    10.1000000      0.0808608
    10.3000000      0.0926388
    10.5000000      0.0988554
    10.7000000      0.1032501
    10.9000000      0.1036901
    11.1000000      0.1043144
    11.3000000      0.0991487
    11.5000000      0.0864750
    11.7000000      0.0792639
    11.9000000      0.0708398
    12.1000000      0.0696971
    12.3000000      0.0657842
    12.5000000      0.0663822
    12.7000000      0.0584576
    12.9000000      0.0570197
    13.1000000      0.0542643
    13.3000000      0.0532080
    13.5000000      0.0527095
    13.7000000      0.0551177
    13.9000000      0.0499014
    14.1000000      0.0468403
    14.3000000      0.0447643
    14.5000000      0.0477646
    14.7000000      0.0406634
    14.9000000      0.0389550
    15.1000000      0.0398237
    15.3000000      0.0419834
    15.5000000      0.0383905
    15.7000000      0.0396322
    15.9000000      0.0367370
    16.1000000      0.0334462
    16.3000000      0.0316417
    16.5000000      0.0330337
    16.7000000      0.0313063
    16.9000000      0.0277520
    17.1000000      0.0278963
    17.3000000      0.0285370
    17.5000000      0.0319316
    17.7000000      0.0247405
    17.9000000      0.0214414
    18.1000000      0.0211099
    18.3000000      0.0250215
    18.5000000      0.0246563
    18.7000000      0.0224935
    18.9000000      0.0217227
    19.1000000      0.0236404
    19.3000000      0.0208536
    19.5000000      0.0203935
    19.7000000      0.0205893
    19.9000000      0.0234947
    20.1000000      0.0201926
    20.3000000      0.0216696
    20.5000000      0.0198542
    20.7000000      0.0164373
    20.9000000      0.0166505
    21.1000000      0.0155512
    21.3000000      0.0160968
    21.5000000      0.0153235
    21.7000000      0.0156666
    21.9000000      0.0132518
    22.1000000      0.0132724
    22.3000000      0.0137722
    22.5000000      0.0131859
    22.7000000      0.0106227
    22.9000000      0.0107485
    23.1000000      0.0103439
    23.3000000      0.0111038
    23.5000000      0.0081088
    23.7000000      0.0070046
    23.9000000      0.0070109
    24.1000000      0.0069957
    24.3000000      0.0072779
    24.5000000      0.0086377
    24.7000000      0.0082276
    24.9000000      0.0061058
 &EndTable
 &EndPotential
 &Potential
 Name=NA-NA
Type=NB
Min=     0.0000000
Max=    25.0000000
NPoints=125
 AtomTypes=NA,NA
 &Table
     0.1000000  33200.7812500
     0.3000000  32953.0156250
     0.5000000  32705.2480469
     0.7000000  32457.4804688
     0.9000000  32209.7128906
     1.1000000  31961.9472656
     1.3000000  31714.1796875
     1.5000000  31466.4121094
     1.7000000  31218.6445312
     1.9000000  30970.8789062
     2.1000000  30723.1113281
     2.3000000  30475.3437500
     2.5000000  30227.5781250
     2.7000000  29979.8105469
     2.9000000      9.8335573
     3.1000000      4.4210635
     3.3000000      2.5696352
     3.5000000      1.7817182
     3.7000000      2.0938643
     3.9000000      2.7637789
     4.1000000      3.3327464
     4.3000000      3.4453568
     4.5000000      3.7595159
     4.7000000      3.9536919
     4.9000000      3.2813108
     5.1000000      2.0829946
     5.3000000      0.8902619
     5.5000000      0.0278923
     5.7000000     -0.5684323
     5.9000000     -0.8409522
     6.1000000     -0.8509831
     6.3000000     -0.6167255
     6.5000000     -0.2681688
     6.7000000      0.1057677
     6.9000000      0.3720178
     7.1000000      0.4498097
     7.3000000      0.3992302
     7.5000000      0.2411685
     7.7000000      0.0987946
     7.9000000     -0.0489402
     8.1000000     -0.1215089
     8.3000000     -0.1725943
     8.5000000     -0.1448179
     8.7000000     -0.0999402
     8.9000000     -0.0349288
     9.1000000      0.0029903
     9.3000000      0.0341228
     9.5000000      0.0432203
     9.7000000      0.0323079
     9.9000000      0.0045971
    10.1000000     -0.0122191
    10.3000000     -0.0304949
    10.5000000     -0.0529378
    10.7000000     -0.0472798
    10.9000000     -0.0219460
    11.1000000     -0.0101243
    11.3000000     -0.0073744
    11.5000000      0.0048493
    11.7000000      0.0042456
    11.9000000     -0.0085680
    12.1000000     -0.0094786
    12.3000000     -0.0137875
    12.5000000     -0.0262210
    12.7000000     -0.0288898
    12.9000000     -0.0302832
    13.1000000     -0.0269437
    13.3000000     -0.0094042
    13.5000000      0.0162733
    13.7000000      0.0356311
    13.9000000      0.0370256
    14.1000000      0.0447013
    14.3000000      0.0428549
    14.5000000      0.0503434
    14.7000000      0.0420309
    14.9000000      0.0395708
    15.1000000      0.0278802
    15.3000000      0.0280139
    15.5000000      0.0323103
    15.7000000      0.0350935
    15.9000000      0.0288363
    16.1000000      0.0204427
    16.3000000      0.0158759
    16.5000000      0.0149121
    16.7000000      0.0079875
    16.9000000      0.0066140
    17.1000000      0.0111824
    17.3000000      0.0136767
    17.5000000      0.0002122
    17.7000000     -0.0065020
    17.9000000     -0.0029042
    18.1000000     -0.0005860
    18.3000000     -0.0011953
    18.5000000      0.0013900
    18.7000000      0.0052562
    18.9000000     -0.0013359
    19.1000000     -0.0078328
    19.3000000     -0.0005103
    19.5000000     -0.0034955
    19.7000000     -0.0024103
    19.9000000     -0.0110040
    20.1000000      0.0018394
    20.3000000     -0.0081686
    20.5000000     -0.0043384
    20.7000000     -0.0065097
    20.9000000      0.0010834
    21.1000000     -0.0029919
    21.3000000     -0.0017869
    21.5000000      0.0021981
    21.7000000      0.0062502
    21.9000000      0.0055361
    22.1000000      0.0075409
    22.3000000      0.0119108
    22.5000000      0.0174856
    22.7000000      0.0180104
    22.9000000      0.0151637
    23.1000000      0.0128136
    23.3000000      0.0177496
    23.5000000      0.0261752
    23.7000000      0.0244495
    23.9000000      0.0236292
    24.1000000      0.0273154
    24.3000000      0.0272478
    24.5000000      0.0236129
    24.7000000      0.0284094
    24.9000000      0.0336066
 &EndTable
 &EndPotential
 &Potential
 Name=NA-CL
Type=NB
Min=     0.0000000
Max=    25.0000000
NPoints=125
 AtomTypes=NA,CL
 &Table
     0.1000000  33200.7812500
     0.3000000  32953.0156250
     0.5000000  32705.2480469
     0.7000000  32457.4804688
     0.9000000  32209.7128906
     1.1000000  31961.9472656
     1.3000000  31714.1796875
     1.5000000  31466.4121094
     1.7000000  31218.6445312
     1.9000000  30970.8789062
     2.1000000  30723.1113281
     2.3000000     12.7077443
     2.5000000      3.2812336
     2.7000000      2.3671822
     2.9000000      2.3183676
     3.1000000      8.8325959
     3.3000000     13.7258770
     3.5000000     11.3499152
     3.7000000      9.9663636
     3.9000000      6.5533973
     4.1000000      3.4251921
     4.3000000      1.2918278
     4.5000000      0.1166199
     4.7000000     -0.5270542
     4.9000000     -0.9184643
     5.1000000     -1.0573434
     5.3000000     -0.6727714
     5.5000000      0.2215907
     5.7000000      1.1469816
     5.9000000      1.4272432
     6.1000000      1.1681149
     6.3000000      0.7938408
     6.5000000      0.4411166
     6.7000000      0.1878436
     6.9000000      0.0001961
     7.1000000     -0.1019686
     7.3000000     -0.1368970
     7.5000000     -0.0799771
     7.7000000      0.0398201
     7.9000000      0.1725435
     8.1000000      0.2680572
     8.3000000      0.2832469
     8.5000000      0.2496007
     8.7000000      0.1906955
     8.9000000      0.1332737
     9.1000000      0.0900364
     9.3000000      0.0751125
     9.5000000      0.0735812
     9.7000000      0.0663488
     9.9000000      0.0781044
    10.1000000      0.0927897
    10.3000000      0.1048505
    10.5000000      0.1003275
    10.7000000      0.1000761
    10.9000000      0.0904431
    11.1000000      0.0743416
    11.3000000      0.0636705
    11.5000000      0.0538874
    11.7000000      0.0535077
    11.9000000      0.0465410
    12.1000000      0.0462110
    12.3000000      0.0481267
    12.5000000      0.0513025
    12.7000000      0.0493714
    12.9000000      0.0444058
    13.1000000      0.0446780
    13.3000000      0.0446801
    13.5000000      0.0406280
    13.7000000      0.0368078
    13.9000000      0.0336684
    14.1000000      0.0344711
    14.3000000      0.0324224
    14.5000000      0.0323718
    14.7000000      0.0317640
    14.9000000      0.0290048
    15.1000000      0.0234182
    15.3000000      0.0186143
    15.5000000      0.0222089
    15.7000000      0.0175330
    15.9000000      0.0153499
    16.1000000      0.0141605
    16.3000000      0.0165642
    16.5000000      0.0157986
    16.7000000      0.0139420
    16.9000000      0.0133728
    17.1000000      0.0062267
    17.3000000      0.0064573
    17.5000000      0.0078410
    17.7000000      0.0087104
    17.9000000      0.0060057
    18.1000000      0.0062581
    18.3000000      0.0037784
    18.5000000      0.0003972
    18.7000000      0.0051441
    18.9000000      0.0064955
    19.1000000      0.0056252
    19.3000000      0.0014646
    19.5000000      0.0036255
    19.7000000      0.0076929
    19.9000000      0.0057388
    20.1000000      0.0024348
    20.3000000     -0.0012019
    20.5000000      0.0030986
    20.7000000      0.0011482
    20.9000000      0.0020333
    21.1000000      0.0009728
    21.3000000      0.0013510
    21.5000000     -0.0001916
    21.7000000      0.0004231
    21.9000000      0.0006090
    22.1000000      0.0005022
    22.3000000      0.0009794
    22.5000000      0.0035567
    22.7000000      0.0027059
    22.9000000      0.0005912
    23.1000000     -0.0012350
    23.3000000      0.0015903
    23.5000000      0.0031900
    23.7000000      0.0041847
    23.9000000      0.0029316
    24.1000000      0.0038598
    24.3000000      0.0052423
    24.5000000      0.0021863
    24.7000000     -0.0050539
    24.9000000     -0.0009822
 &EndTable
 &EndPotential
 &Potential
 Name=CL-CL
Type=NB
Min=     0.0000000
Max=    25.0000000
NPoints=125
 AtomTypes=CL,CL
 &Table
     0.1000000  33200.7812500
     0.3000000  32953.0156250
     0.5000000  32705.2480469
     0.7000000  32457.4804688
     0.9000000  32209.7128906
     1.1000000  31961.9472656
     1.3000000  31714.1796875
     1.5000000  31466.4121094
     1.7000000  31218.6445312
     1.9000000  30970.8789062
     2.1000000  30723.1113281
     2.3000000  30475.3437500
     2.5000000  30227.5781250
     2.7000000  29979.8105469
     2.9000000  29732.0429688
     3.1000000  29484.2753906
     3.3000000  29236.5097656
     3.5000000  28988.7421875
     3.7000000  28740.9746094
     3.9000000  28493.2089844
     4.1000000      4.8438745
     4.3000000      1.1764252
     4.5000000     -1.2269777
     4.7000000     -2.3269440
     4.9000000     -2.5169157
     5.1000000     -2.0475510
     5.3000000     -1.2008477
     5.5000000     -0.3005558
     5.7000000      0.4487243
     5.9000000      0.9668693
     6.1000000      1.1252663
     6.3000000      0.9480246
     6.5000000      0.5332070
     6.7000000      0.1024299
     6.9000000     -0.2842287
     7.1000000     -0.5408979
     7.3000000     -0.6566757
     7.5000000     -0.6075101
     7.7000000     -0.4512967
     7.9000000     -0.2312997
     8.1000000     -0.0287811
     8.3000000      0.1052058
     8.5000000      0.1337888
     8.7000000      0.0787381
     8.9000000     -0.0115482
     9.1000000     -0.1026029
     9.3000000     -0.1733373
     9.5000000     -0.2190711
     9.7000000     -0.2204311
     9.9000000     -0.1913026
    10.1000000     -0.1509769
    10.3000000     -0.0994865
    10.5000000     -0.0594589
    10.7000000     -0.0349190
    10.9000000     -0.0397912
    11.1000000     -0.0461409
    11.3000000     -0.0666940
    11.5000000     -0.0782280
    11.7000000     -0.0934448
    11.9000000     -0.0967379
    12.1000000     -0.0943448
    12.3000000     -0.0779214
    12.5000000     -0.0669579
    12.7000000     -0.0607751
    12.9000000     -0.0496910
    13.1000000     -0.0433275
    13.3000000     -0.0460042
    13.5000000     -0.0473690
    13.7000000     -0.0438902
    13.9000000     -0.0466373
    14.1000000     -0.0516136
    14.3000000     -0.0527074
    14.5000000     -0.0475935
    14.7000000     -0.0483001
    14.9000000     -0.0439432
    15.1000000     -0.0426555
    15.3000000     -0.0344600
    15.5000000     -0.0344408
    15.7000000     -0.0317153
    15.9000000     -0.0298547
    16.1000000     -0.0299664
    16.3000000     -0.0320471
    16.5000000     -0.0285110
    16.7000000     -0.0270853
    16.9000000     -0.0282743
    17.1000000     -0.0273805
    17.3000000     -0.0234519
    17.5000000     -0.0189762
    17.7000000     -0.0188491
    17.9000000     -0.0156505
    18.1000000     -0.0153862
    18.3000000     -0.0163513
    18.5000000     -0.0161287
    18.7000000     -0.0153142
    18.9000000     -0.0141757
    19.1000000     -0.0171774
    19.3000000     -0.0159740
    19.5000000     -0.0151157
    19.7000000     -0.0091154
    19.9000000     -0.0094548
    20.1000000     -0.0083788
    20.3000000     -0.0084858
    20.5000000     -0.0091525
    20.7000000     -0.0108126
    20.9000000     -0.0107373
    21.1000000     -0.0089840
    21.3000000     -0.0096313
    21.5000000     -0.0101252
    21.7000000     -0.0115595
    21.9000000     -0.0088717
    22.1000000     -0.0092501
    22.3000000     -0.0100960
    22.5000000     -0.0066288
    22.7000000     -0.0051056
    22.9000000     -0.0067562
    23.1000000     -0.0093466
    23.3000000     -0.0073981
    23.5000000     -0.0080347
    23.7000000     -0.0054442
    23.9000000     -0.0062787
    24.1000000     -0.0070784
    24.3000000     -0.0059218
    24.5000000     -0.0031941
    24.7000000     -0.0042748
    24.9000000     -0.0033149
 &EndTable
 &EndPotential
 &Potential
 Name=DNA.CG:1
 Type=B
 MolType=DNA.CG
BondNumber=1
Min=     7.6000000
Max=    10.7500000
NPoints=63
NPairs=68
Pairs=   1-   2,    1-   3,   84-  85,   84-  86,    4-   5,    4-   6,    4-   7,    4-   8,    9-  10,    9-  11,    9-  12,    9-  13,   14-  15,   14-  16,   14-  17,   14-  18,   19-  20,   19-  21,   19-  22,   19-  23,   24-  25,   24-  26,   24-  27,   24-  28,   29-  30,   29-  31,   29-  32,   29-  33,   34-  35,   34-  36,   34-  37,   34-  38,   39-  40,   39-  41,   39-  42,   39-  43,   44-  45,   44-  46,   44-  47,   44-  48,   49-  50,   49-  51,   49-  52,   49-  53,   54-  55,   54-  56,   54-  57,   54-  58,   59-  60,   59-  61,   59-  62,   59-  63,   64-  65,   64-  66,   64-  67,   64-  68,   69-  70,   69-  71,   69-  72,   69-  73,   74-  75,   74-  76,   74-  77,   74-  78,   79-  80,   79-  81,   79-  82,   79-  83 
 &Table
     7.6250000    19.4624964
     7.6750000    17.7528122
     7.7250000    17.0928796
     7.7750000    15.9208962
     7.8250000    14.9030152
     7.8750000    14.1185099
     7.9250000    13.1332002
     7.9750000    12.1343335
     8.0250000    11.3120043
     8.0750000    10.4359110
     8.1250000     9.5767283
     8.1750000     8.7970906
     8.2250000     7.9141671
     8.2750000     7.0579640
     8.3250000     6.2384267
     8.3750000     5.4028156
     8.4250000     4.5748894
     8.4750000     3.7700895
     8.5250000     3.0265485
     8.5750000     2.3546459
     8.6250000     1.7662463
     8.6750000     1.2663163
     8.7250000     0.8533953
     8.7750000     0.5355241
     8.8250000     0.2952332
     8.8750000     0.1315892
     8.9250000     0.0319363
     8.9750000     0.0000000
     9.0250000     0.0167856
     9.0750000     0.0825405
     9.1250000     0.1893441
     9.1750000     0.3318643
     9.2250000     0.5072609
     9.2750000     0.7110745
     9.3250000     0.9467123
     9.3750000     1.2054674
     9.4250000     1.5032096
     9.4750000     1.8335394
     9.5250000     2.2115254
     9.5750000     2.6554200
     9.6250000     3.1819814
     9.6750000     3.7909518
     9.7250000     4.4585525
     9.7750000     5.1964833
     9.8250000     5.9854778
     9.8750000     6.8123905
     9.9250000     7.6263937
     9.9750000     8.4209319
    10.0250000     9.2041391
    10.0750000    10.0324717
    10.1250000    10.8477294
    10.1750000    11.6746544
    10.2250000    12.5208008
    10.2750000    13.4321042
    10.3250000    14.3429259
    10.3750000    15.2896205
    10.4250000    16.3194830
    10.4750000    17.5055500
    10.5250000    18.5935848
    10.5750000    19.2070849
    10.6250000    20.5804384
    10.6750000    21.2675098
    10.7250000    23.0537970
 &EndTable
 &EndPotential
 &Potential
 Name=DNA.CG:2
 Type=B
 MolType=DNA.CG
BondNumber=2
Min=     5.1000000
Max=     7.7000000
NPoints=52
NPairs=66
Pairs=   2-   5,   81-  85,   86-  82,    8-   3,    5-   6,    6-  10,   10-  11,   11-  15,   15-  16,   16-  20,   20-  21,   21-  25,   25-  26,   26-  30,   30-  31,   31-  35,   35-  36,   36-  40,   40-  41,   41-  45,   45-  46,   46-  50,   50-  51,   51-  55,   55-  56,   56-  60,   60-  61,   61-  65,   65-  66,   66-  70,   70-  71,   71-  75,   75-  76,   76-  80,   80-  81,   82-  83,   83-  77,   77-  78,   78-  72,   72-  73,   73-  67,   67-  68,   68-  62,   62-  63,   63-  57,   57-  58,   58-  52,   52-  53,   53-  47,   47-  48,   48-  42,   42-  43,   43-  37,   37-  38,   38-  32,   32-  33,   33-  27,   27-  28,   28-  22,   22-  23,   23-  17,   17-  18,   18-  12,   12-  13,   13-   7,    7-   8 
 &Table
     5.1250000    27.0565675
     5.1750000    25.3202657
     5.2250000    23.3210452
     5.2750000    22.4597539
     5.3250000    21.0019604
     5.3750000    19.9787585
     5.4250000    18.8096628
     5.4750000    17.7717426
     5.5250000    16.8080495
     5.5750000    15.7865126
     5.6250000    14.8919920
     5.6750000    14.0524185
     5.7250000    13.2153827
     5.7750000    12.3853386
     5.8250000    11.5777415
     5.8750000    10.7870519
     5.9250000    10.0105374
     5.9750000     9.2543854
     6.0250000     8.5169424
     6.0750000     7.8304995
     6.1250000     7.1845518
     6.1750000     6.5958014
     6.2250000     6.0329994
     6.2750000     5.4910740
     6.3250000     4.9389314
     6.3750000     4.3460333
     6.4250000     3.6880365
     6.4750000     2.9901676
     6.5250000     2.2898903
     6.5750000     1.6339208
     6.6250000     1.0671983
     6.6750000     0.6161260
     6.7250000     0.2899827
     6.7750000     0.0845614
     6.8250000     0.0000000
     6.8750000     0.0302724
     6.9250000     0.1734743
     6.9750000     0.4273038
     7.0250000     0.7999900
     7.0750000     1.3092895
     7.1250000     1.9633091
     7.1750000     2.7919942
     7.2250000     3.8105374
     7.2750000     5.0806467
     7.3250000     6.6009723
     7.3750000     8.4187016
     7.4250000    10.5470182
     7.4750000    12.9179988
     7.5250000    15.4379482
     7.5750000    17.6218081
     7.6250000    19.7003989
     7.6750000    20.3950278
 &EndTable
 &EndPotential
 &Potential
 Name=DNA.CG:3
 Type=B
 MolType=DNA.CG
BondNumber=3
Min=     6.1000000
Max=     8.5500000
NPoints=49
NPairs=17
Pairs=   1-   4,   84-  79,    4-   9,    9-  14,   14-  19,   19-  24,   24-  29,   29-  34,   34-  39,   39-  44,   44-  49,   49-  54,   54-  59,   59-  64,   64-  69,   69-  74,   74-  79 
 &Table
     6.1250000    20.1391898
     6.1750000    16.5943179
     6.2250000    15.0987659
     6.2750000    12.9626788
     6.3250000    11.2700407
     6.3750000     9.4227359
     6.4250000     7.9493816
     6.4750000     6.4672587
     6.5250000     5.1594962
     6.5750000     4.0060158
     6.6250000     3.0272625
     6.6750000     2.1760497
     6.7250000     1.4800239
     6.7750000     0.9170496
     6.8250000     0.4947866
     6.8750000     0.1964768
     6.9250000     0.0337816
     6.9750000     0.0000000
     7.0250000     0.0943069
     7.0750000     0.2812222
     7.1250000     0.5715548
     7.1750000     0.9560022
     7.2250000     1.4410797
     7.2750000     1.9996283
     7.3250000     2.6359864
     7.3750000     3.3331429
     7.4250000     4.0932026
     7.4750000     4.9164430
     7.5250000     5.7961879
     7.5750000     6.7120748
     7.6250000     7.6820937
     7.6750000     8.6865581
     7.7250000     9.7450484
     7.7750000    10.7873134
     7.8250000    11.8942479
     7.8750000    12.9662832
     7.9250000    14.0831382
     7.9750000    15.2178312
     8.0250000    16.3893955
     8.0750000    17.5128849
     8.1250000    18.7416608
     8.1750000    19.9940150
     8.2250000    21.1615385
     8.2750000    22.3721560
     8.3250000    23.4201479
     8.3750000    24.7084256
     8.4250000    26.4958667
     8.4750000    27.1178471
     8.5250000    28.4430541
 &EndTable
 &EndPotential
 &Potential
 Name=DNA.CG:4
 Type=B
 MolType=DNA.CG
BondNumber=4
Min=     8.4500000
Max=    19.2000000
NPoints=215
NPairs=30
Pairs=  10-   8,   11-   7,   15-  13,   16-  12,   20-  18,   21-  17,   25-  23,   26-  22,   30-  28,   31-  27,   35-  33,   36-  32,   40-  38,   41-  37,   45-  43,   46-  42,   50-  48,   51-  47,   55-  53,   56-  52,   60-  58,   61-  57,   65-  63,   66-  62,   70-  68,   71-  67,   75-  73,   76-  72,   80-  78,   81-  77 
 &Table
     8.4750000     9.0371161
     8.5250000     7.1989559
     8.5750000     7.7479249
     8.6250000     7.9433441
     8.6750000     8.1354053
     8.7250000     8.5842710
     8.7750000     7.3861347
     8.8250000     7.7993127
     8.8750000     8.2007321
     8.9250000     7.3597613
     8.9750000     7.7257190
     9.0250000     8.0481060
     9.0750000     7.4290216
     9.1250000     7.8761421
     9.1750000     7.5346768
     9.2250000     7.2925184
     9.2750000     7.6245259
     9.3250000     7.4592749
     9.3750000     7.0680223
     9.4250000     6.7381883
     9.4750000     6.8580930
     9.5250000     6.4168361
     9.5750000     6.3532171
     9.6250000     6.2700464
     9.6750000     6.2072002
     9.7250000     6.1992030
     9.7750000     5.9322743
     9.8250000     5.8793106
     9.8750000     5.8207265
     9.9250000     5.7935173
     9.9750000     5.6884425
    10.0250000     5.6319602
    10.0750000     5.5272247
    10.1250000     5.4352034
    10.1750000     5.4465925
    10.2250000     5.2881227
    10.2750000     5.2418359
    10.3250000     5.1095396
    10.3750000     5.0285334
    10.4250000     4.9335505
    10.4750000     4.8340338
    10.5250000     4.6847612
    10.5750000     4.6665472
    10.6250000     4.5455863
    10.6750000     4.4354576
    10.7250000     4.3792444
    10.7750000     4.2936082
    10.8250000     4.1479851
    10.8750000     4.0619439
    10.9250000     4.0089055
    10.9750000     3.9062732
    11.0250000     3.8193610
    11.0750000     3.7574088
    11.1250000     3.6687104
    11.1750000     3.6004702
    11.2250000     3.4984842
    11.2750000     3.4558880
    11.3250000     3.3529039
    11.3750000     3.3231539
    11.4250000     3.2334763
    11.4750000     3.1716366
    11.5250000     3.1097626
    11.5750000     3.0557905
    11.6250000     2.9795942
    11.6750000     2.9077324
    11.7250000     2.8312322
    11.7750000     2.7638660
    11.8250000     2.6839310
    11.8750000     2.5944980
    11.9250000     2.5202466
    11.9750000     2.4528106
    12.0250000     2.3842672
    12.0750000     2.2843927
    12.1250000     2.2158866
    12.1750000     2.1197915
    12.2250000     2.0333940
    12.2750000     1.9434794
    12.3250000     1.8738996
    12.3750000     1.8083112
    12.4250000     1.7267405
    12.4750000     1.6419685
    12.5250000     1.5534988
    12.5750000     1.4775103
    12.6250000     1.4107623
    12.6750000     1.3292344
    12.7250000     1.2519501
    12.7750000     1.1733277
    12.8250000     1.1001456
    12.8750000     1.0257451
    12.9250000     0.9734832
    12.9750000     0.9097915
    13.0250000     0.8485274
    13.0750000     0.7775507
    13.1250000     0.7147992
    13.1750000     0.6498610
    13.2250000     0.6052184
    13.2750000     0.5536175
    13.3250000     0.4942590
    13.3750000     0.4450672
    13.4250000     0.4116731
    13.4750000     0.3775465
    13.5250000     0.3364084
    13.5750000     0.2970351
    13.6250000     0.2616681
    13.6750000     0.2284807
    13.7250000     0.2041836
    13.7750000     0.1860414
    13.8250000     0.1642901
    13.8750000     0.1409925
    13.9250000     0.1154095
    13.9750000     0.0925823
    14.0250000     0.0789384
    14.0750000     0.0673049
    14.1250000     0.0596673
    14.1750000     0.0509070
    14.2250000     0.0398131
    14.2750000     0.0259916
    14.3250000     0.0159252
    14.3750000     0.0165250
    14.4250000     0.0097828
    14.4750000     0.0045956
    14.5250000     0.0000000
    14.5750000     0.0007833
    14.6250000     0.0005705
    14.6750000     0.0095545
    14.7250000     0.0168914
    14.7750000     0.0051706
    14.8250000     0.0022348
    14.8750000     0.0115181
    14.9250000     0.0249909
    14.9750000     0.0321457
    15.0250000     0.0492056
    15.0750000     0.0606796
    15.1250000     0.0639043
    15.1750000     0.0680655
    15.2250000     0.0856240
    15.2750000     0.1010051
    15.3250000     0.1210240
    15.3750000     0.1202166
    15.4250000     0.1401478
    15.4750000     0.1564128
    15.5250000     0.1881718
    15.5750000     0.2004157
    15.6250000     0.2223939
    15.6750000     0.2565860
    15.7250000     0.2540651
    15.7750000     0.2727128
    15.8250000     0.2734448
    15.8750000     0.3100785
    15.9250000     0.3220035
    15.9750000     0.3616497
    16.0250000     0.3890805
    16.0750000     0.3966622
    16.1250000     0.4077404
    16.1750000     0.4429846
    16.2250000     0.4875049
    16.2750000     0.5039557
    16.3250000     0.5415828
    16.3750000     0.5539514
    16.4250000     0.5900043
    16.4750000     0.6365266
    16.5250000     0.6878287
    16.5750000     0.7027210
    16.6250000     0.7234180
    16.6750000     0.7718963
    16.7250000     0.7792447
    16.7750000     0.7814385
    16.8250000     0.8377051
    16.8750000     0.9277356
    16.9250000     0.9104762
    16.9750000     0.9586528
    17.0250000     0.9695527
    17.0750000     0.9968787
    17.1250000     1.0518711
    17.1750000     1.1434983
    17.2250000     1.1611535
    17.2750000     1.1687524
    17.3250000     1.2059036
    17.3750000     1.2499365
    17.4250000     1.3899469
    17.4750000     1.4419148
    17.5250000     1.5446538
    17.5750000     1.3744396
    17.6250000     1.4912965
    17.6750000     1.6767784
    17.7250000     1.6644071
    17.7750000     1.7245474
    17.8250000     1.7878508
    17.8750000     1.9676674
    17.9250000     1.7880792
    17.9750000     1.8757160
    18.0250000     1.9467883
    18.0750000     2.0620100
    18.1250000     2.3431006
    18.1750000     1.9233718
    18.2250000     2.3594546
    18.2750000     2.3214366
    18.3250000     2.4390153
    18.3750000     2.5756479
    18.4250000     2.7504573
    18.4750000     3.1741129
    18.5250000     2.8748173
    18.5750000     2.4540659
    18.6250000     3.2215510
    18.6750000     2.8404750
    18.7250000     2.3494559
    18.7750000     3.5536675
    18.8250000     3.0852470
    18.8750000     2.5020404
    18.9250000     4.6242961
    18.9750000     3.9254229
    19.0250000     3.7648253
    19.0750000     3.4775725
    19.1250000     3.2193767
    19.1750000     2.9739782
 &EndTable
 &EndPotential
 &Potential
 Name=DNA.CG:5
 Type=A
 MolType=DNA.CG
BondNumber=5
Min=    95.0000000
Max=   147.0000000
NPoints=52
NTriplets=34
Triplets=   2-   1-   3,   85-  84-  86,    5-   4-   8,    6-   4-   7,   10-   9-  13,   11-   9-  12,   15-  14-  18,   16-  14-  17,   20-  19-  23,   21-  19-  22,   25-  24-  28,   26-  24-  27,   30-  29-  33,   31-  29-  32,   35-  34-  38,   36-  34-  37,   40-  39-  43,   41-  39-  42,   45-  44-  48,   46-  44-  47,   50-  49-  53,   51-  49-  52,   55-  54-  58,   56-  54-  57,   60-  59-  63,   61-  59-  62,   65-  64-  68,   66-  64-  67,   70-  69-  73,   71-  69-  72,   75-  74-  78,   76-  74-  77,   80-  79-  83,   81-  79-  82 
 &Table
    95.5000000    24.7767599
    96.5000000    23.3786016
    97.5000000    20.8597678
    98.5000000    19.3362070
    99.5000000    17.7690955
   100.5000000    15.9914800
   101.5000000    14.4860168
   102.5000000    13.0461590
   103.5000000    11.6396584
   104.5000000    10.3665580
   105.5000000     9.1609950
   106.5000000     8.0417614
   107.5000000     6.9999503
   108.5000000     6.0147446
   109.5000000     5.1037797
   110.5000000     4.2641783
   111.5000000     3.5090217
   112.5000000     2.8264125
   113.5000000     2.2130418
   114.5000000     1.6643285
   115.5000000     1.1884969
   116.5000000     0.7876087
   117.5000000     0.4597328
   118.5000000     0.2173633
   119.5000000     0.0671157
   120.5000000     0.0000000
   121.5000000     0.0222713
   122.5000000     0.1309370
   123.5000000     0.3293926
   124.5000000     0.5907795
   125.5000000     0.9010031
   126.5000000     1.2430270
   127.5000000     1.5987282
   128.5000000     1.9610231
   129.5000000     2.3279883
   130.5000000     2.7346280
   131.5000000     3.1804011
   132.5000000     3.6859049
   133.5000000     4.2768372
   134.5000000     4.9452283
   135.5000000     5.7436714
   136.5000000     6.6392063
   137.5000000     7.6609546
   138.5000000     8.7145276
   139.5000000     9.9353118
   140.5000000    11.2439421
   141.5000000    12.5359551
   142.5000000    13.8967164
   143.5000000    15.5119086
   144.5000000    17.4399896
   145.5000000    18.7975905
   146.5000000    20.7870565
 &EndTable
 &EndPotential
 &Potential
 Name=DNA.CG:6
 Type=A
 MolType=DNA.CG
BondNumber=6
Min=   105.0000000
Max=   180.0000000
NPoints=75
NTriplets=64
Triplets=   2-   5-   6,    7-   8-   3,   80-  81-  85,   86-  82-  83,    5-   6-  10,    6-  10-  11,   10-  11-  15,   11-  15-  16,   15-  16-  20,   16-  20-  21,   20-  21-  25,   21-  25-  26,   25-  26-  30,   26-  30-  31,   30-  31-  35,   31-  35-  36,   35-  36-  40,   36-  40-  41,   40-  41-  45,   41-  45-  46,   45-  46-  50,   46-  50-  51,   50-  51-  55,   51-  55-  56,   55-  56-  60,   56-  60-  61,   60-  61-  65,   61-  65-  66,   65-  66-  70,   66-  70-  71,   70-  71-  75,   71-  75-  76,   75-  76-  80,   76-  80-  81,   82-  83-  77,   83-  77-  78,   77-  78-  72,   78-  72-  73,   72-  73-  67,   73-  67-  68,   67-  68-  62,   68-  62-  63,   62-  63-  57,   63-  57-  58,   57-  58-  52,   58-  52-  53,   52-  53-  47,   53-  47-  48,   47-  48-  42,   48-  42-  43,   42-  43-  37,   43-  37-  38,   37-  38-  32,   38-  32-  33,   32-  33-  27,   33-  27-  28,   27-  28-  22,   28-  22-  23,   22-  23-  17,   23-  17-  18,   17-  18-  12,   18-  12-  13,   12-  13-   7,   13-   7-   8 
 &Table
   105.5000000    27.7776558
   106.5000000    28.0311120
   107.5000000    26.8863466
   108.5000000    26.5235527
   109.5000000    25.1125252
   110.5000000    24.0385824
   111.5000000    23.7367484
   112.5000000    22.7830125
   113.5000000    21.6953827
   114.5000000    20.9471162
   115.5000000    20.0408746
   116.5000000    19.2745226
   117.5000000    18.2448609
   118.5000000    17.2878680
   119.5000000    16.3462801
   120.5000000    15.4912843
   121.5000000    14.6366081
   122.5000000    13.7848825
   123.5000000    12.9902366
   124.5000000    12.2340711
   125.5000000    11.5463083
   126.5000000    10.8500338
   127.5000000    10.2347870
   128.5000000     9.6575860
   129.5000000     9.1206930
   130.5000000     8.6132302
   131.5000000     8.1401815
   132.5000000     7.7056693
   133.5000000     7.2951660
   134.5000000     6.9270781
   135.5000000     6.5675977
   136.5000000     6.2265454
   137.5000000     5.9005417
   138.5000000     5.5942994
   139.5000000     5.2904016
   140.5000000     4.9896313
   141.5000000     4.6855265
   142.5000000     4.3833558
   143.5000000     4.0811321
   144.5000000     3.7806505
   145.5000000     3.4726673
   146.5000000     3.1636249
   147.5000000     2.8524035
   148.5000000     2.5419961
   149.5000000     2.2346170
   150.5000000     1.9235207
   151.5000000     1.6226875
   152.5000000     1.3334277
   153.5000000     1.0655270
   154.5000000     0.8090934
   155.5000000     0.5855194
   156.5000000     0.3896092
   157.5000000     0.2354819
   158.5000000     0.1168882
   159.5000000     0.0411376
   160.5000000     0.0000000
   161.5000000     0.0142465
   162.5000000     0.0791709
   163.5000000     0.1929060
   164.5000000     0.3469355
   165.5000000     0.5678558
   166.5000000     0.8257548
   167.5000000     1.1612068
   168.5000000     1.5495569
   169.5000000     2.0164064
   170.5000000     2.5286089
   171.5000000     3.0917413
   172.5000000     3.6976771
   173.5000000     4.3841507
   174.5000000     5.0928208
   175.5000000     5.8855820
   176.5000000     6.7745081
   177.5000000     7.7802456
   178.5000000     8.1312329
   179.5000000     7.6352072
 &EndTable
 &EndPotential
 &Potential
 Name=DNA.CG:7
 Type=A
 MolType=DNA.CG
BondNumber=7
Min=   121.0000000
Max=   180.0000000
NPoints=59
NTriplets=16
Triplets=   9-   4-   1,   74-  79-  84,    4-   9-  14,    9-  14-  19,   14-  19-  24,   19-  24-  29,   24-  29-  34,   29-  34-  39,   34-  39-  44,   39-  44-  49,   44-  49-  54,   49-  54-  59,   54-  59-  64,   59-  64-  69,   64-  69-  74,   69-  74-  79 
 &Table
   121.5000000    19.7612689
   122.5000000    18.9269756
   123.5000000    19.0584326
   124.5000000    17.0402279
   125.5000000    15.8460429
   126.5000000    14.9308729
   127.5000000    14.5482027
   128.5000000    13.3894292
   129.5000000    12.4397347
   130.5000000    11.5537749
   131.5000000    10.6155639
   132.5000000     9.9173575
   133.5000000     9.1534548
   134.5000000     8.4493426
   135.5000000     7.6232784
   136.5000000     6.9331338
   137.5000000     6.2551861
   138.5000000     5.6404905
   139.5000000     5.0439336
   140.5000000     4.5138479
   141.5000000     3.9792554
   142.5000000     3.4777643
   143.5000000     3.0155354
   144.5000000     2.6024938
   145.5000000     2.2029872
   146.5000000     1.8346201
   147.5000000     1.5030919
   148.5000000     1.1998413
   149.5000000     0.9303633
   150.5000000     0.7030304
   151.5000000     0.5013139
   152.5000000     0.3347101
   153.5000000     0.2007506
   154.5000000     0.1038160
   155.5000000     0.0385168
   156.5000000     0.0034596
   157.5000000     0.0000000
   158.5000000     0.0306908
   159.5000000     0.1071336
   160.5000000     0.2062813
   161.5000000     0.3373311
   162.5000000     0.4960851
   163.5000000     0.6910903
   164.5000000     0.9106795
   165.5000000     1.1640710
   166.5000000     1.4421758
   167.5000000     1.7350208
   168.5000000     2.0751841
   169.5000000     2.4485033
   170.5000000     2.8447824
   171.5000000     3.2234703
   172.5000000     3.6513106
   173.5000000     4.0740905
   174.5000000     4.4749206
   175.5000000     4.8431397
   176.5000000     5.1876205
   177.5000000     5.4462369
   178.5000000     5.6011959
   179.5000000     5.7370161
 &EndTable
 &EndPotential
