# Supplementary material for: A Bottom-Up Coarse-Grained Model for Nucleosome–Nucleosome Interactions with Explicit Ions
Source: J Chem Theory Comput. 2022 May 17;18(6):3948–60. doi: 10.1021/acs.jctc.2c00083 (PMC9202350; doi:10.1021/acs.jctc.2c00083)
Supplement: Supplementary file 2 — ct2c00083_si_002.zip [file ct2c00083_si_002.zip › archive/Gather_potential/Gather_potentials_for_NCP-CO.ipynb]

# %% [markdown]
# Gathering potentials for NCP to be used in NCP-CGMD simulation

Dependencies:

* MagicTools (included in MagiC 3.0 https://bitbucket.org/magic-su/magic-3)
* Numpy
* matplotlib


# %% [code]
import MagicTools as MT
import numpy as np
import matplotlib.pyplot as plt
import itertools
from copy import deepcopy

# %% [code]
%pylab

# %% [markdown]
## Read all potentials

# %% [code]
pots = {}

pots['DNA-Tails'] = MT.ReadPot('./potential_from_DNA_Tails/12.DNA.tails.i002.pot', quiet=True)

pots['Tails-CO'] = MT.ReadPot('./potential_from_Tails-CoHex/13.Tails_CO_C27.i002.pot', quiet=True)

pots['Tails-MG'] = MT.ReadPot('./potential_from_Tails-Mg/14.Tails_MG_C27.i002.pot', quiet=True)

pots['DNA-CO'] = MT.ReadPot('./potential_from_4DNA-CoHex/05.DNA.CO.i003.pot', quiet=True)

pots['DNA-MG'] = MT.ReadPot('./potential_from_4DNA-Mg/06.DNA.MG.i003.pot', quiet=True)

pots['NCP'] = MT.ReadPot('./potential_from_NCP/02.NCP.CG.i008.pot', quiet=True)

# %% [code]
def renameAAtypes(pot, key):
    newpot = deepcopy(pot)
    newpot.AtomTypes = [key+at_ if at_ in AA_types else at_ for at_ in pot.AtomTypes]
    return newpot

# %% [code]
def getDF(self, name, key=None):
    if isinstance(name, list) or isinstance(name, tuple):
        assert len(name) == 2, "Expecting tuple/list of 2 strings"
        lst = [df_ for df_ in self.DFs_NB 
               if sorted(df_.Name.split('-'))==sorted(list(name))]
        assert len(lst) == 1
        if key is not None:
            return renameAAtypes(lst[0], key)
        return lst[0]

# %% [markdown]
## Create list of DF-object representing non-bonded potentials

# %% [code]
DNA_types = ['D', 'P']
AA_types = ['POL', 'NPL', 'POS', 'NEG', 'GLY']
ION_types = ['CO', 'K', 'NA', 'CL']

# %% [code]
NB_pots_list = []

# %% [markdown]
#### Potentials for CO-CO, CO-Ions, Ions-Ions and CO-DNA are taken from DNA-CO system

# %% [code]
atom_types_with_CO = [('CO', 'CO'), ('CO', 'K'), ('CO', 'NA'), ('CO', 'CL'),
                      ('D', 'CO'),('P', 'CO'),('K', 'K'), ('K', 'NA'), ('K', 'CL'), 
                      ('NA', 'NA'), ('NA', 'CL'), ('CL', 'CL')]

for at_ in atom_types_with_CO:
    NB_pots_list.append(getDF(pots['DNA-CO'], at_))

# %% [markdown]
#### Potentials for DNA-DNA are taken from DNA-Tails

# %% [code]
for at_ in itertools.combinations_with_replacement(['D','P'],2):
    NB_pots_list.append(getDF(pots['DNA-Tails'], at_))

# %% [markdown]
#### Potentials for DNA-AA are taken from DNA-Tails

# %% [code]
for at_ in itertools.product(['D','P'], AA_types):
    NB_pots_list.append(getDF(pots['DNA-Tails'], at_, key='C'))
    NB_pots_list.append(getDF(pots['DNA-Tails'], at_, key='T'))

# %% [markdown]
#### Potentials for DNA-Ions are taken from DNA-Tails

# %% [code]
for at_ in itertools.product(['D','P'], ['K', 'NA', 'CL']):
    NB_pots_list.append(getDF(pots['DNA-Tails'], at_))

# %% [markdown]
#### Potentials for Co-AA are taken from Co-Tails

# %% [code]
for at_ in itertools.product(['CO'], AA_types):
    NB_pots_list.append(getDF(pots['Tails-CO'], at_, key='C'))
    NB_pots_list.append(getDF(pots['Tails-CO'], at_, key='T'))

# %% [markdown]
#### Potentials for AA-Ions are taken from DNA-Tails

# %% [code]
for at_ in itertools.product(AA_types, ['K', 'NA', 'CL']):
    NB_pots_list.append(getDF(pots['DNA-Tails'], at_, key='C'))
    NB_pots_list.append(getDF(pots['DNA-Tails'], at_, key='T'))

# %% [markdown]
#### Potentials for Tail-Tail are taken from DNA-Tails

# %% [code]
for at_ in itertools.combinations_with_replacement(AA_types,2):
    NB_pots_list.append(getDF(pots['DNA-Tails'], at_, key='T'))

# %% [markdown]
#### Potentials for Tail-Core are taken from DNA-Tails

# %% [code]
for at_ in itertools.product(AA_types, AA_types):
    pot_ = getDF(pots['DNA-Tails'], at_, key='CT')
    pot_.AtomTypes = ['C'+at_[0], 'T'+at_[1]]
    NB_pots_list.append(pot_)

# %% [markdown]
#### Potentials for Core-Core are taken from NCP (i.e. they are truncated-repulsive LJ)

# %% [code]
AA_types_C = ['C'+a_ for a_ in AA_types]
for at_ in itertools.combinations_with_replacement(AA_types_C,2):
    NB_pots_list.append(getDF(pots['NCP'], at_))

# %% [markdown]
#### Correct names     

# %% [code]
for df_ in NB_pots_list:
    df_.AtomTypes.sort()
    df_.Name = "{0}-{1}".format(*df_.AtomTypes)    

# %% [code]
pot_dfset = MT.DFset(Name='Trial Potentials for NCP', 
                AtomTypes=DNA_types+AA_types+ION_types, 
                Min=0,
                Max=25.0, Npoints = 250, 
                DFs=NB_pots_list
               )

# Give canonical names to the bonds
pot_dfset._SetBondNamesByMolTypeAndBondNumber()

pot_dfset.Write('NCP-CO.NB.trial.pot')

# %% [code]
