# Supplementary material for: A Bottom-Up Coarse-Grained Model for Nucleosome–Nucleosome Interactions with Explicit Ions
Source: J Chem Theory Comput. 2022 May 17;18(6):3948–60. doi: 10.1021/acs.jctc.2c00083 (PMC9202350; doi:10.1021/acs.jctc.2c00083)
Supplement: Supplementary file 2 — ct2c00083_si_002.zip [file ct2c00083_si_002.zip › archive/Gather_potential/NCP-CO.NB.trial.pot]

&General
NTypes=11
Types = D, P, POL, NPL, POS, NEG, GLY, CO, K, NA, CL
N_NB=136
N_B=0
N_A=0
N_D=0
Max= 25.0000
Min=  0.0000
NPoints=250
&EndGeneral

&Potential
Name=CO-CO
Type=NB
Min=  7.0000
Max= 25.0000
NPoints=90
AtomTypes=CO, CO
&Table
  7.1000000   15.5560317
  7.3000000   11.5874697
  7.5000000    8.8603001
  7.7000000    7.1954464
  7.9000000    6.2678169
  8.1000000    5.9018453
  8.3000000    5.9414982
  8.5000000    6.1251569
  8.7000000    6.2568464
  8.9000000    6.2135210
  9.1000000    6.0163376
  9.3000000    5.7172071
  9.5000000    5.4197679
  9.7000000    5.1871278
  9.9000000    5.0158052
 10.1000000    4.8586569
 10.3000000    4.6866202
 10.5000000    4.5145881
 10.7000000    4.3721267
 10.9000000    4.2520060
 11.1000000    4.1316246
 11.3000000    3.9892572
 11.5000000    3.8576658
 11.7000000    3.7415641
 11.9000000    3.6342411
 12.1000000    3.5022343
 12.3000000    3.3618793
 12.5000000    3.2509637
 12.7000000    3.2044153
 12.9000000    3.1938164
 13.1000000    3.1669731
 13.3000000    3.1015018
 13.5000000    3.0126092
 13.7000000    2.9327501
 13.9000000    2.8744275
 14.1000000    2.8358796
 14.3000000    2.7998114
 14.5000000    2.7629183
 14.7000000    2.7209157
 14.9000000    2.6645409
 15.1000000    2.6007956
 15.3000000    2.5339224
 15.5000000    2.4739475
 15.7000000    2.4139226
 15.9000000    2.3580024
 16.1000000    2.3046158
 16.3000000    2.2499098
 16.5000000    2.2008261
 16.7000000    2.1555093
 16.9000000    2.1120854
 17.1000000    2.0613717
 17.3000000    2.0105493
 17.5000000    1.9567292
 17.7000000    1.9053022
 17.9000000    1.8465424
 18.1000000    1.7898095
 18.3000000    1.7267279
 18.5000000    1.6676193
 18.7000000    1.6025664
 18.9000000    1.5372418
 19.1000000    1.4651311
 19.3000000    1.4049600
 19.5000000    1.3451359
 19.7000000    1.2915567
 19.9000000    1.2428054
 20.1000000    1.2012651
 20.3000000    1.1486250
 20.5000000    1.0953969
 20.7000000    1.0351772
 20.9000000    0.9841098
 21.1000000    0.9317461
 21.3000000    0.8856015
 21.5000000    0.8352141
 21.7000000    0.7869729
 21.9000000    0.7433612
 22.1000000    0.7004239
 22.3000000    0.6602208
 22.5000000    0.6164364
 22.7000000    0.5771981
 22.9000000    0.5435999
 23.1000000    0.5165517
 23.3000000    0.4902033
 23.5000000    0.4648574
 23.7000000    0.4448761
 23.9000000    0.4260248
 24.1000000    0.4072631
 24.3000000    0.3877241
 24.5000000    0.3703359
 24.7000000    0.3533584
 24.9000000    0.3359480
&EndTable
&ENDPotential

&Potential
Name=CO-K
Type=NB
Min=  5.2000
Max= 25.0000
NPoints=99
AtomTypes=CO, K
&Table
  5.3000000   11.3222702
  5.5000000    7.6398647
  5.7000000    4.7892585
  5.9000000    3.2957113
  6.1000000    2.5491107
  6.3000000    2.3252504
  6.5000000    2.3099983
  6.7000000    2.3640341
  6.9000000    2.3800302
  7.1000000    2.3255700
  7.3000000    2.1263215
  7.5000000    1.8528850
  7.7000000    1.5575649
  7.9000000    1.3008371
  8.1000000    1.1031430
  8.3000000    1.0271410
  8.5000000    1.0319683
  8.7000000    1.0752772
  8.9000000    1.1069688
  9.1000000    1.1072652
  9.3000000    1.0546071
  9.5000000    0.9471442
  9.7000000    0.7886891
  9.9000000    0.6232596
 10.1000000    0.5302619
 10.3000000    0.5051659
 10.5000000    0.5396116
 10.7000000    0.5734417
 10.9000000    0.5956771
 11.1000000    0.5844831
 11.3000000    0.5669142
 11.5000000    0.5269200
 11.7000000    0.4593926
 11.9000000    0.3905592
 12.1000000    0.3415635
 12.3000000    0.3272535
 12.5000000    0.3337162
 12.7000000    0.3547511
 12.9000000    0.3683154
 13.1000000    0.3876496
 13.3000000    0.4071540
 13.5000000    0.4203384
 13.7000000    0.4233230
 13.9000000    0.4199765
 14.1000000    0.4249894
 14.3000000    0.4198404
 14.5000000    0.4184481
 14.7000000    0.4081407
 14.9000000    0.4003355
 15.1000000    0.3903756
 15.3000000    0.3831213
 15.5000000    0.3747823
 15.7000000    0.3719241
 15.9000000    0.3567635
 16.1000000    0.3456235
 16.3000000    0.3316433
 16.5000000    0.3229889
 16.7000000    0.3092808
 16.9000000    0.3042698
 17.1000000    0.2963648
 17.3000000    0.2837974
 17.5000000    0.2676621
 17.7000000    0.2600643
 17.9000000    0.2490505
 18.1000000    0.2416886
 18.3000000    0.2350997
 18.5000000    0.2280990
 18.7000000    0.2191438
 18.9000000    0.2111794
 19.1000000    0.1957739
 19.3000000    0.1862996
 19.5000000    0.1764185
 19.7000000    0.1665892
 19.9000000    0.1554353
 20.1000000    0.1522487
 20.3000000    0.1389303
 20.5000000    0.1348510
 20.7000000    0.1261682
 20.9000000    0.1178507
 21.1000000    0.1087860
 21.3000000    0.1057617
 21.5000000    0.1003426
 21.7000000    0.0893592
 21.9000000    0.0868646
 22.1000000    0.0814061
 22.3000000    0.0751551
 22.5000000    0.0721799
 22.7000000    0.0682371
 22.9000000    0.0660638
 23.1000000    0.0594706
 23.3000000    0.0551705
 23.5000000    0.0531482
 23.7000000    0.0546940
 23.9000000    0.0532862
 24.1000000    0.0468801
 24.3000000    0.0410296
 24.5000000    0.0419029
 24.7000000    0.0473389
 24.9000000    0.0362990
&EndTable
&ENDPotential

&Potential
Name=CO-NA
Type=NB
Min=  5.0000
Max= 25.0000
NPoints=100
AtomTypes=CO, NA
&Table
  5.1000000   13.4977899
  5.3000000    7.9428434
  5.5000000    5.6310300
  5.7000000    4.3955137
  5.9000000    3.9304384
  6.1000000    3.6281805
  6.3000000    3.3633508
  6.5000000    3.1625352
  6.7000000    2.9919775
  6.9000000    2.7415679
  7.1000000    2.4231402
  7.3000000    2.1141984
  7.5000000    1.7388134
  7.7000000    1.4583502
  7.9000000    1.3184093
  8.1000000    1.3333556
  8.3000000    1.3680543
  8.5000000    1.4251370
  8.7000000    1.4468473
  8.9000000    1.4285354
  9.1000000    1.3162480
  9.3000000    1.1886645
  9.5000000    1.0518767
  9.7000000    0.9506656
  9.9000000    0.8656198
 10.1000000    0.8183916
 10.3000000    0.7841266
 10.5000000    0.7549007
 10.7000000    0.7187042
 10.9000000    0.6892534
 11.1000000    0.6443406
 11.3000000    0.5836506
 11.5000000    0.4913260
 11.7000000    0.4168317
 11.9000000    0.3589253
 12.1000000    0.3545488
 12.3000000    0.3755705
 12.5000000    0.4194034
 12.7000000    0.4676845
 12.9000000    0.5027996
 13.1000000    0.5149212
 13.3000000    0.5057355
 13.5000000    0.4970606
 13.7000000    0.4894303
 13.9000000    0.4751152
 14.1000000    0.4631179
 14.3000000    0.4642329
 14.5000000    0.4814231
 14.7000000    0.4933577
 14.9000000    0.4870602
 15.1000000    0.4828228
 15.3000000    0.4850495
 15.5000000    0.4878254
 15.7000000    0.4801540
 15.9000000    0.4649163
 16.1000000    0.4472988
 16.3000000    0.4350244
 16.5000000    0.4183234
 16.7000000    0.4028044
 16.9000000    0.3918012
 17.1000000    0.3793976
 17.3000000    0.3663162
 17.5000000    0.3505702
 17.7000000    0.3437550
 17.9000000    0.3307050
 18.1000000    0.3144050
 18.3000000    0.2975356
 18.5000000    0.2790354
 18.7000000    0.2676219
 18.9000000    0.2537467
 19.1000000    0.2438633
 19.3000000    0.2262037
 19.5000000    0.2165025
 19.7000000    0.2023464
 19.9000000    0.1908454
 20.1000000    0.1810018
 20.3000000    0.1678781
 20.5000000    0.1549440
 20.7000000    0.1422490
 20.9000000    0.1401600
 21.1000000    0.1274537
 21.3000000    0.1200787
 21.5000000    0.1118590
 21.7000000    0.1074072
 21.9000000    0.0981535
 22.1000000    0.0937313
 22.3000000    0.0872768
 22.5000000    0.0829559
 22.7000000    0.0776290
 22.9000000    0.0742620
 23.1000000    0.0715064
 23.3000000    0.0691348
 23.5000000    0.0671575
 23.7000000    0.0633785
 23.9000000    0.0590188
 24.1000000    0.0537606
 24.3000000    0.0483661
 24.5000000    0.0468283
 24.7000000    0.0492355
 24.9000000    0.0459418
&EndTable
&ENDPotential

&Potential
Name=CL-CO
Type=NB
Min=  3.8000
Max= 25.0000
NPoints=106
AtomTypes=CL, CO
&Table
  3.9000000    6.2419901
  4.1000000   -0.2042812
  4.3000000   -1.7482193
  4.5000000   -1.8973608
  4.7000000    0.3164473
  4.9000000    1.9889660
  5.1000000    2.6690919
  5.3000000    2.2107855
  5.5000000    1.5565443
  5.7000000    1.0298259
  5.9000000    0.4655161
  6.1000000   -0.2641215
  6.3000000   -0.9725495
  6.5000000   -1.3701560
  6.7000000   -1.3834210
  6.9000000   -1.0814231
  7.1000000   -0.6504117
  7.3000000   -0.1999441
  7.5000000    0.1364129
  7.7000000    0.2326164
  7.9000000    0.1112813
  8.1000000   -0.0901313
  8.3000000   -0.2825104
  8.5000000   -0.4375630
  8.7000000   -0.5356096
  8.9000000   -0.5822685
  9.1000000   -0.5603958
  9.3000000   -0.4866108
  9.5000000   -0.3940362
  9.7000000   -0.3063094
  9.9000000   -0.2463753
 10.1000000   -0.2359486
 10.3000000   -0.2584826
 10.5000000   -0.2968547
 10.7000000   -0.3322493
 10.9000000   -0.3655511
 11.1000000   -0.3812961
 11.3000000   -0.3897663
 11.5000000   -0.3934239
 11.7000000   -0.3885830
 11.9000000   -0.3730977
 12.1000000   -0.3732165
 12.3000000   -0.3731032
 12.5000000   -0.3755317
 12.7000000   -0.3784408
 12.9000000   -0.3879680
 13.1000000   -0.3948843
 13.3000000   -0.3961363
 13.5000000   -0.3977500
 13.7000000   -0.3932378
 13.9000000   -0.3885248
 14.1000000   -0.3763662
 14.3000000   -0.3752522
 14.5000000   -0.3741925
 14.7000000   -0.3719504
 14.9000000   -0.3642736
 15.1000000   -0.3568726
 15.3000000   -0.3514842
 15.5000000   -0.3432510
 15.7000000   -0.3397867
 15.9000000   -0.3289476
 16.1000000   -0.3217690
 16.3000000   -0.3134379
 16.5000000   -0.3096966
 16.7000000   -0.3034474
 16.9000000   -0.2925186
 17.1000000   -0.2875857
 17.3000000   -0.2796934
 17.5000000   -0.2697951
 17.7000000   -0.2604919
 17.9000000   -0.2549448
 18.1000000   -0.2476172
 18.3000000   -0.2440799
 18.5000000   -0.2371405
 18.7000000   -0.2279387
 18.9000000   -0.2199121
 19.1000000   -0.2157803
 19.3000000   -0.2120272
 19.5000000   -0.2057361
 19.7000000   -0.2017830
 19.9000000   -0.1927727
 20.1000000   -0.1888124
 20.3000000   -0.1809528
 20.5000000   -0.1791151
 20.7000000   -0.1730096
 20.9000000   -0.1653532
 21.1000000   -0.1567839
 21.3000000   -0.1500881
 21.5000000   -0.1482557
 21.7000000   -0.1400867
 21.9000000   -0.1334771
 22.1000000   -0.1243139
 22.3000000   -0.1188987
 22.5000000   -0.1103286
 22.7000000   -0.1033611
 22.9000000   -0.0972706
 23.1000000   -0.0936050
 23.3000000   -0.0878002
 23.5000000   -0.0809639
 23.7000000   -0.0775052
 23.9000000   -0.0734007
 24.1000000   -0.0677237
 24.3000000   -0.0608344
 24.5000000   -0.0547712
 24.7000000   -0.0501750
 24.9000000   -0.0435729
&EndTable
&ENDPotential

&Potential
Name=CO-D
Type=NB
Min=  5.2000
Max= 25.0000
NPoints=99
AtomTypes=CO, D
&Table
  5.3000000   14.2188189
  5.5000000    9.2678247
  5.7000000    5.8284970
  5.9000000    3.6335176
  6.1000000    2.3721598
  6.3000000    1.3223341
  6.5000000   -0.5804048
  6.7000000   -1.8889997
  6.9000000   -2.5246135
  7.1000000   -2.7973271
  7.3000000   -3.0436823
  7.5000000   -3.1380936
  7.7000000   -2.9618609
  7.9000000   -2.6730011
  8.1000000   -2.3706121
  8.3000000   -2.1595806
  8.5000000   -2.0667808
  8.7000000   -1.9635806
  8.9000000   -1.7409763
  9.1000000   -1.4776742
  9.3000000   -1.3259984
  9.5000000   -1.3520426
  9.7000000   -1.5072541
  9.9000000   -1.7383647
 10.1000000   -1.9638845
 10.3000000   -2.1261516
 10.5000000   -2.1913873
 10.7000000   -2.1949428
 10.9000000   -2.1928654
 11.1000000   -2.2454600
 11.3000000   -2.3405497
 11.5000000   -2.4305719
 11.7000000   -2.4769741
 11.9000000   -2.4863677
 12.1000000   -2.4708959
 12.3000000   -2.4504335
 12.5000000   -2.4428092
 12.7000000   -2.4822082
 12.9000000   -2.5982589
 13.1000000   -2.7522216
 13.3000000   -2.8600516
 13.5000000   -2.8740837
 13.7000000   -2.8100676
 13.9000000   -2.6984176
 14.1000000   -2.5634493
 14.3000000   -2.4385788
 14.5000000   -2.3524019
 14.7000000   -2.2869932
 14.9000000   -2.2029461
 15.1000000   -2.0875794
 15.3000000   -1.9550364
 15.5000000   -1.8391182
 15.7000000   -1.7582177
 15.9000000   -1.7114881
 16.1000000   -1.6911649
 16.3000000   -1.6835552
 16.5000000   -1.6715123
 16.7000000   -1.6448460
 16.9000000   -1.6013733
 17.1000000   -1.5415032
 17.3000000   -1.4656305
 17.5000000   -1.3853202
 17.7000000   -1.3027455
 17.9000000   -1.2214878
 18.1000000   -1.1468912
 18.3000000   -1.0867696
 18.5000000   -1.0394742
 18.7000000   -1.0127700
 18.9000000   -1.0100587
 19.1000000   -1.0254337
 19.3000000   -1.0455284
 19.5000000   -1.0550299
 19.7000000   -1.0452064
 19.9000000   -1.0122155
 20.1000000   -0.9606945
 20.3000000   -0.9028788
 20.5000000   -0.8464547
 20.7000000   -0.7929594
 20.9000000   -0.7405774
 21.1000000   -0.6969251
 21.3000000   -0.6653014
 21.5000000   -0.6454343
 21.7000000   -0.6228464
 21.9000000   -0.6008662
 22.1000000   -0.5825810
 22.3000000   -0.5663933
 22.5000000   -0.5476003
 22.7000000   -0.5305038
 22.9000000   -0.5122772
 23.1000000   -0.4893475
 23.3000000   -0.4604890
 23.5000000   -0.4265117
 23.7000000   -0.3910169
 23.9000000   -0.3510029
 24.1000000   -0.3050939
 24.3000000   -0.2541058
 24.5000000   -0.2072737
 24.7000000   -0.1627794
 24.9000000   -0.1324752
&EndTable
&ENDPotential

&Potential
Name=CO-P
Type=NB
Min=  4.6000
Max= 25.0000
NPoints=102
AtomTypes=CO, P
&Table
  4.7000000    3.8703164
  4.9000000   -0.3287826
  5.1000000   -2.0596228
  5.3000000   -2.0961282
  5.5000000   -0.2195538
  5.7000000    2.6590029
  5.9000000    2.1830734
  6.1000000    1.2550952
  6.3000000    0.6062150
  6.5000000    0.1595430
  6.7000000   -0.2379268
  6.9000000   -0.7113049
  7.1000000   -1.1966659
  7.3000000   -1.4727987
  7.5000000   -1.4446500
  7.7000000   -1.1915467
  7.9000000   -0.9016603
  8.1000000   -0.7005866
  8.3000000   -0.6328705
  8.5000000   -0.6924587
  8.7000000   -0.8144888
  8.9000000   -0.9273144
  9.1000000   -0.9907416
  9.3000000   -1.0137926
  9.5000000   -1.0176035
  9.7000000   -0.9950675
  9.9000000   -0.9238908
 10.1000000   -0.7966138
 10.3000000   -0.6297810
 10.5000000   -0.4458009
 10.7000000   -0.2749528
 10.9000000   -0.1422783
 11.1000000   -0.0419825
 11.3000000    0.0414295
 11.5000000    0.1095245
 11.7000000    0.1211733
 11.9000000    0.0633018
 12.1000000   -0.0348177
 12.3000000   -0.1148169
 12.5000000   -0.1581741
 12.7000000   -0.1694886
 12.9000000   -0.1562349
 13.1000000   -0.1329619
 13.3000000   -0.1126967
 13.5000000   -0.1125350
 13.7000000   -0.1279569
 13.9000000   -0.1478250
 14.1000000   -0.1648657
 14.3000000   -0.1945949
 14.5000000   -0.2485222
 14.7000000   -0.3049838
 14.9000000   -0.3340824
 15.1000000   -0.3351528
 15.3000000   -0.3282693
 15.5000000   -0.3205181
 15.7000000   -0.3202516
 15.9000000   -0.3302043
 16.1000000   -0.3509236
 16.3000000   -0.3705957
 16.5000000   -0.3791459
 16.7000000   -0.3781356
 16.9000000   -0.3764484
 17.1000000   -0.3777810
 17.3000000   -0.3778199
 17.5000000   -0.3792311
 17.7000000   -0.3718105
 17.9000000   -0.3539014
 18.1000000   -0.3313065
 18.3000000   -0.3198307
 18.5000000   -0.3225895
 18.7000000   -0.3343136
 18.9000000   -0.3452168
 19.1000000   -0.3474068
 19.3000000   -0.3438658
 19.5000000   -0.3325611
 19.7000000   -0.3175971
 19.9000000   -0.3031401
 20.1000000   -0.2898726
 20.3000000   -0.2737755
 20.5000000   -0.2572465
 20.7000000   -0.2457149
 20.9000000   -0.2394316
 21.1000000   -0.2398622
 21.3000000   -0.2446781
 21.5000000   -0.2567003
 21.7000000   -0.2725282
 21.9000000   -0.2887232
 22.1000000   -0.3007480
 22.3000000   -0.3118917
 22.5000000   -0.3237034
 22.7000000   -0.3362750
 22.9000000   -0.3458959
 23.1000000   -0.3506380
 23.3000000   -0.3437612
 23.5000000   -0.3277867
 23.7000000   -0.2973530
 23.9000000   -0.2575477
 24.1000000   -0.2118029
 24.3000000   -0.1649769
 24.5000000   -0.1183825
 24.7000000   -0.0752823
 24.9000000   -0.0429757
&EndTable
&ENDPotential

&Potential
Name=K-K
Type=NB
Min=  3.4000
Max= 25.0000
NPoints=108
AtomTypes=K, K
&Table
  3.5000000    4.9726589
  3.7000000    1.4093701
  3.9000000   -0.9655996
  4.1000000   -2.0356248
  4.3000000   -2.2712349
  4.5000000   -1.9174089
  4.7000000   -1.2788562
  4.9000000   -0.5601634
  5.1000000    0.0625165
  5.3000000    0.5106708
  5.5000000    0.6844417
  5.7000000    0.6456029
  5.9000000    0.3563182
  6.1000000    0.0218215
  6.3000000   -0.2663559
  6.5000000   -0.4696368
  6.7000000   -0.5446350
  6.9000000   -0.4773881
  7.1000000   -0.3083199
  7.3000000   -0.1185045
  7.5000000    0.0209500
  7.7000000    0.1035249
  7.9000000    0.1280310
  8.1000000    0.0954343
  8.3000000    0.0116606
  8.5000000   -0.0553500
  8.7000000   -0.0991926
  8.9000000   -0.1285932
  9.1000000   -0.1261591
  9.3000000   -0.0839370
  9.5000000   -0.0398904
  9.7000000   -0.0079552
  9.9000000    0.0060513
 10.1000000    0.0007880
 10.3000000    0.0022712
 10.5000000   -0.0078395
 10.7000000   -0.0117827
 10.9000000   -0.0388924
 11.1000000   -0.0407020
 11.3000000   -0.0397377
 11.5000000   -0.0168908
 11.7000000   -0.0216094
 11.9000000   -0.0110676
 12.1000000   -0.0087654
 12.3000000   -0.0000455
 12.5000000    0.0003512
 12.7000000   -0.0011001
 12.9000000    0.0121473
 13.1000000    0.0060068
 13.3000000   -0.0015081
 13.5000000   -0.0091239
 13.7000000   -0.0020011
 13.9000000    0.0002559
 14.1000000    0.0074201
 14.3000000    0.0091318
 14.5000000    0.0113278
 14.7000000    0.0151207
 14.9000000    0.0051801
 15.1000000    0.0040064
 15.3000000    0.0060805
 15.5000000    0.0146428
 15.7000000    0.0041160
 15.9000000    0.0085975
 16.1000000    0.0111880
 16.3000000    0.0071360
 16.5000000    0.0040689
 16.7000000    0.0097358
 16.9000000    0.0188830
 17.1000000    0.0081599
 17.3000000    0.0110063
 17.5000000    0.0123965
 17.7000000    0.0149267
 17.9000000    0.0095655
 18.1000000    0.0091518
 18.3000000    0.0082643
 18.5000000    0.0058838
 18.7000000    0.0029360
 18.9000000   -0.0019982
 19.1000000    0.0002424
 19.3000000    0.0035545
 19.5000000    0.0068670
 19.7000000    0.0025199
 19.9000000   -0.0007834
 20.1000000    0.0026142
 20.3000000    0.0036072
 20.5000000    0.0031812
 20.7000000    0.0056326
 20.9000000    0.0057931
 21.1000000   -0.0040832
 21.3000000   -0.0048809
 21.5000000   -0.0005780
 21.7000000    0.0062420
 21.9000000    0.0054964
 22.1000000    0.0036801
 22.3000000    0.0049204
 22.5000000    0.0033080
 22.7000000   -0.0024630
 22.9000000   -0.0045865
 23.1000000   -0.0006424
 23.3000000    0.0019675
 23.5000000    0.0039765
 23.7000000   -0.0021939
 23.9000000    0.0012039
 24.1000000   -0.0018386
 24.3000000    0.0051260
 24.5000000    0.0020530
 24.7000000   -0.0019690
 24.9000000    0.0010479
&EndTable
&ENDPotential

&Potential
Name=K-NA
Type=NB
Min=  3.2000
Max= 25.0000
NPoints=109
AtomTypes=K, NA
&Table
  3.3000000    4.0379124
  3.5000000    0.6153838
  3.7000000   -1.2300208
  3.9000000   -1.8217389
  4.1000000   -1.5553246
  4.3000000   -0.7861466
  4.5000000    0.0517552
  4.7000000    0.6387072
  4.9000000    1.0962929
  5.1000000    1.2821356
  5.3000000    1.0995378
  5.5000000    0.6499479
  5.7000000    0.1371440
  5.9000000   -0.2980374
  6.1000000   -0.5940987
  6.3000000   -0.7257059
  6.5000000   -0.6755037
  6.7000000   -0.5028459
  6.9000000   -0.2544189
  7.1000000   -0.0199703
  7.3000000    0.1481991
  7.5000000    0.1769190
  7.7000000    0.1288404
  7.9000000    0.0499927
  8.1000000   -0.0275178
  8.3000000   -0.1139532
  8.5000000   -0.1587746
  8.7000000   -0.1555315
  8.9000000   -0.1095370
  9.1000000   -0.0705456
  9.3000000   -0.0337250
  9.5000000   -0.0023333
  9.7000000    0.0143726
  9.9000000    0.0064153
 10.1000000   -0.0098412
 10.3000000   -0.0206050
 10.5000000   -0.0307732
 10.7000000   -0.0354467
 10.9000000   -0.0397844
 11.1000000   -0.0247122
 11.3000000   -0.0186175
 11.5000000   -0.0026170
 11.7000000    0.0099754
 11.9000000    0.0182706
 12.1000000    0.0171422
 12.3000000    0.0085918
 12.5000000    0.0000643
 12.7000000   -0.0038639
 12.9000000   -0.0059042
 13.1000000    0.0025687
 13.3000000    0.0046422
 13.5000000    0.0089712
 13.7000000    0.0108362
 13.9000000    0.0130879
 14.1000000    0.0201028
 14.3000000    0.0210643
 14.5000000    0.0256959
 14.7000000    0.0224059
 14.9000000    0.0193401
 15.1000000    0.0176522
 15.3000000    0.0253087
 15.5000000    0.0281611
 15.7000000    0.0227168
 15.9000000    0.0165303
 16.1000000    0.0110311
 16.3000000    0.0171924
 16.5000000    0.0189233
 16.7000000    0.0190721
 16.9000000    0.0144753
 17.1000000    0.0144402
 17.3000000    0.0117018
 17.5000000    0.0155405
 17.7000000    0.0152822
 17.9000000    0.0155640
 18.1000000    0.0079226
 18.3000000    0.0106245
 18.5000000    0.0069498
 18.7000000    0.0101120
 18.9000000    0.0080260
 19.1000000    0.0115548
 19.3000000    0.0088013
 19.5000000    0.0072916
 19.7000000    0.0065397
 19.9000000    0.0133132
 20.1000000    0.0064658
 20.3000000    0.0058922
 20.5000000    0.0016735
 20.7000000    0.0068585
 20.9000000    0.0020051
 21.1000000    0.0021088
 21.3000000   -0.0006687
 21.5000000    0.0017546
 21.7000000    0.0013712
 21.9000000    0.0024809
 22.1000000    0.0019687
 22.3000000    0.0020788
 22.5000000    0.0033157
 22.7000000    0.0024432
 22.9000000    0.0038567
 23.1000000    0.0053274
 23.3000000    0.0040553
 23.5000000    0.0030483
 23.7000000    0.0036830
 23.9000000    0.0020130
 24.1000000   -0.0015910
 24.3000000    0.0000518
 24.5000000    0.0029436
 24.7000000   -0.0004326
 24.9000000    0.0010107
&EndTable
&ENDPotential

&Potential
Name=CL-K
Type=NB
Min=  2.6000
Max= 25.0000
NPoints=112
AtomTypes=CL, K
&Table
  2.7000000    7.3894146
  2.9000000    1.2794393
  3.1000000    0.0403360
  3.3000000    0.2501434
  3.5000000    3.4685887
  3.7000000    5.3754928
  3.9000000    5.2080899
  4.1000000    4.3824030
  4.3000000    3.0450052
  4.5000000    1.6375925
  4.7000000    0.4938398
  4.9000000   -0.2218815
  5.1000000   -0.5925507
  5.3000000   -0.7460502
  5.5000000   -0.7388297
  5.7000000   -0.4559077
  5.9000000    0.0913457
  6.1000000    0.6618959
  6.3000000    0.8778087
  6.5000000    0.7520361
  6.7000000    0.5037445
  6.9000000    0.2641659
  7.1000000    0.0738562
  7.3000000   -0.0532802
  7.5000000   -0.1135555
  7.7000000   -0.1150424
  7.9000000   -0.0727873
  8.1000000   -0.0020005
  8.3000000    0.0735926
  8.5000000    0.1264201
  8.7000000    0.1349023
  8.9000000    0.1168345
  9.1000000    0.0799052
  9.3000000    0.0452361
  9.5000000    0.0094609
  9.7000000   -0.0086614
  9.9000000   -0.0172653
 10.1000000   -0.0166055
 10.3000000   -0.0092012
 10.5000000   -0.0003408
 10.7000000    0.0043699
 10.9000000    0.0017645
 11.1000000    0.0025793
 11.3000000   -0.0027603
 11.5000000   -0.0099288
 11.7000000   -0.0215302
 11.9000000   -0.0236101
 12.1000000   -0.0273196
 12.3000000   -0.0310015
 12.5000000   -0.0337619
 12.7000000   -0.0283657
 12.9000000   -0.0313520
 13.1000000   -0.0321532
 13.3000000   -0.0335566
 13.5000000   -0.0332850
 13.7000000   -0.0353221
 13.9000000   -0.0344233
 14.1000000   -0.0350081
 14.3000000   -0.0336893
 14.5000000   -0.0318583
 14.7000000   -0.0315404
 14.9000000   -0.0334164
 15.1000000   -0.0316443
 15.3000000   -0.0366384
 15.5000000   -0.0363401
 15.7000000   -0.0352056
 15.9000000   -0.0348327
 16.1000000   -0.0347735
 16.3000000   -0.0366465
 16.5000000   -0.0336188
 16.7000000   -0.0357365
 16.9000000   -0.0312709
 17.1000000   -0.0323822
 17.3000000   -0.0300408
 17.5000000   -0.0310396
 17.7000000   -0.0302364
 17.9000000   -0.0321077
 18.1000000   -0.0318290
 18.3000000   -0.0304183
 18.5000000   -0.0298597
 18.7000000   -0.0284933
 18.9000000   -0.0291947
 19.1000000   -0.0262395
 19.3000000   -0.0254246
 19.5000000   -0.0234812
 19.7000000   -0.0226312
 19.9000000   -0.0219326
 20.1000000   -0.0207095
 20.3000000   -0.0241366
 20.5000000   -0.0230342
 20.7000000   -0.0227809
 20.9000000   -0.0190207
 21.1000000   -0.0212132
 21.3000000   -0.0224809
 21.5000000   -0.0204126
 21.7000000   -0.0195359
 21.9000000   -0.0158953
 22.1000000   -0.0164794
 22.3000000   -0.0157858
 22.5000000   -0.0169351
 22.7000000   -0.0149352
 22.9000000   -0.0156759
 23.1000000   -0.0145534
 23.3000000   -0.0137117
 23.5000000   -0.0113728
 23.7000000   -0.0109398
 23.9000000   -0.0107285
 24.1000000   -0.0121481
 24.3000000   -0.0105699
 24.5000000   -0.0096061
 24.7000000   -0.0086509
 24.9000000   -0.0078758
&EndTable
&ENDPotential

&Potential
Name=NA-NA
Type=NB
Min=  3.0000
Max= 25.0000
NPoints=110
AtomTypes=NA, NA
&Table
  3.1000000    3.6017334
  3.3000000    2.4113070
  3.5000000    1.1940825
  3.7000000    1.2026322
  3.9000000    1.8214604
  4.1000000    2.3783055
  4.3000000    2.7060831
  4.5000000    3.1081206
  4.7000000    3.2859177
  4.9000000    2.7586823
  5.1000000    1.7449646
  5.3000000    0.6402049
  5.5000000   -0.2219401
  5.7000000   -0.7879191
  5.9000000   -1.0599354
  6.1000000   -1.0557914
  6.3000000   -0.8148714
  6.5000000   -0.4508999
  6.7000000   -0.0284274
  6.9000000    0.2378108
  7.1000000    0.3337924
  7.3000000    0.2646820
  7.5000000    0.1689552
  7.7000000    0.0027832
  7.9000000   -0.1044848
  8.1000000   -0.1784331
  8.3000000   -0.2149866
  8.5000000   -0.1995238
  8.7000000   -0.1532042
  8.9000000   -0.0705446
  9.1000000   -0.0456356
  9.3000000   -0.0279321
  9.5000000   -0.0326283
  9.7000000   -0.0061459
  9.9000000   -0.0090740
 10.1000000   -0.0043632
 10.3000000   -0.0095482
 10.5000000   -0.0278508
 10.7000000   -0.0385170
 10.9000000   -0.0086149
 11.1000000    0.0102262
 11.3000000    0.0277708
 11.5000000    0.0237269
 11.7000000    0.0382569
 11.9000000    0.0369047
 12.1000000    0.0211353
 12.3000000    0.0070002
 12.5000000    0.0061528
 12.7000000   -0.0003199
 12.9000000    0.0067632
 13.1000000    0.0244590
 13.3000000    0.0236079
 13.5000000    0.0269533
 13.7000000    0.0300217
 13.9000000    0.0339035
 14.1000000    0.0401589
 14.3000000    0.0419952
 14.5000000    0.0217932
 14.7000000    0.0191543
 14.9000000    0.0340988
 15.1000000    0.0269886
 15.3000000    0.0116884
 15.5000000    0.0215811
 15.7000000    0.0442093
 15.9000000    0.0383812
 16.1000000    0.0250941
 16.3000000    0.0205715
 16.5000000    0.0231796
 16.7000000    0.0179612
 16.9000000    0.0153868
 17.1000000    0.0193852
 17.3000000    0.0204065
 17.5000000    0.0122651
 17.7000000    0.0217437
 17.9000000    0.0189300
 18.1000000    0.0236931
 18.3000000    0.0174268
 18.5000000    0.0188063
 18.7000000    0.0146860
 18.9000000    0.0143859
 19.1000000    0.0106332
 19.3000000    0.0092197
 19.5000000    0.0118611
 19.7000000    0.0135785
 19.9000000    0.0064950
 20.1000000    0.0066033
 20.3000000    0.0011435
 20.5000000    0.0007225
 20.7000000    0.0003632
 20.9000000   -0.0003462
 21.1000000    0.0018919
 21.3000000    0.0018601
 21.5000000    0.0007322
 21.7000000   -0.0047726
 21.9000000    0.0046695
 22.1000000    0.0061580
 22.3000000    0.0007866
 22.5000000   -0.0031471
 22.7000000   -0.0023017
 22.9000000   -0.0043321
 23.1000000   -0.0026746
 23.3000000   -0.0008348
 23.5000000   -0.0031150
 23.7000000   -0.0092245
 23.9000000   -0.0014628
 24.1000000   -0.0041128
 24.3000000   -0.0015639
 24.5000000   -0.0049484
 24.7000000    0.0032007
 24.9000000   -0.0050082
&EndTable
&ENDPotential

&Potential
Name=CL-NA
Type=NB
Min=  2.2000
Max= 25.0000
NPoints=114
AtomTypes=CL, NA
&Table
  2.3000000   12.6913764
  2.5000000    3.2475117
  2.7000000    2.3247261
  2.9000000    2.2881609
  3.1000000    8.7361311
  3.3000000   13.5777897
  3.5000000   11.2876843
  3.7000000    9.7449730
  3.9000000    6.4916609
  4.1000000    3.3339255
  4.3000000    1.2040009
  4.5000000    0.0348591
  4.7000000   -0.5994116
  4.9000000   -1.0037736
  5.1000000   -1.1443326
  5.3000000   -0.7601368
  5.5000000    0.1546602
  5.7000000    1.0812306
  5.9000000    1.3441454
  6.1000000    1.0996013
  6.3000000    0.7299239
  6.5000000    0.3760538
  6.7000000    0.1024596
  6.9000000   -0.0723236
  7.1000000   -0.1741320
  7.3000000   -0.1998268
  7.5000000   -0.1494859
  7.7000000   -0.0326432
  7.9000000    0.0942677
  8.1000000    0.1823276
  8.3000000    0.2027606
  8.5000000    0.1702144
  8.7000000    0.1130573
  8.9000000    0.0663997
  9.1000000    0.0259117
  9.3000000   -0.0016050
  9.5000000   -0.0162883
  9.7000000   -0.0112661
  9.9000000    0.0087264
 10.1000000    0.0211368
 10.3000000    0.0299067
 10.5000000    0.0269624
 10.7000000    0.0200356
 10.9000000    0.0082279
 11.1000000   -0.0030513
 11.3000000   -0.0128402
 11.5000000   -0.0149113
 11.7000000   -0.0221561
 11.9000000   -0.0310040
 12.1000000   -0.0291366
 12.3000000   -0.0274439
 12.5000000   -0.0252451
 12.7000000   -0.0319904
 12.9000000   -0.0275269
 13.1000000   -0.0274910
 13.3000000   -0.0270262
 13.5000000   -0.0323235
 13.7000000   -0.0319826
 13.9000000   -0.0343834
 14.1000000   -0.0374650
 14.3000000   -0.0349128
 14.5000000   -0.0369249
 14.7000000   -0.0373750
 14.9000000   -0.0378838
 15.1000000   -0.0365714
 15.3000000   -0.0394755
 15.5000000   -0.0384933
 15.7000000   -0.0376412
 15.9000000   -0.0345430
 16.1000000   -0.0304023
 16.3000000   -0.0279579
 16.5000000   -0.0286720
 16.7000000   -0.0305252
 16.9000000   -0.0316250
 17.1000000   -0.0326289
 17.3000000   -0.0293014
 17.5000000   -0.0312813
 17.7000000   -0.0341927
 17.9000000   -0.0327655
 18.1000000   -0.0320435
 18.3000000   -0.0323723
 18.5000000   -0.0286743
 18.7000000   -0.0247275
 18.9000000   -0.0246419
 19.1000000   -0.0240842
 19.3000000   -0.0207537
 19.5000000   -0.0204841
 19.7000000   -0.0215152
 19.9000000   -0.0235314
 20.1000000   -0.0198138
 20.3000000   -0.0198243
 20.5000000   -0.0171713
 20.7000000   -0.0181021
 20.9000000   -0.0164017
 21.1000000   -0.0199536
 21.3000000   -0.0175337
 21.5000000   -0.0146842
 21.7000000   -0.0127863
 21.9000000   -0.0125640
 22.1000000   -0.0119983
 22.3000000   -0.0103642
 22.5000000   -0.0096345
 22.7000000   -0.0094393
 22.9000000   -0.0117320
 23.1000000   -0.0103867
 23.3000000   -0.0105157
 23.5000000   -0.0083969
 23.7000000   -0.0095066
 23.9000000   -0.0070963
 24.1000000   -0.0068903
 24.3000000   -0.0058298
 24.5000000   -0.0054823
 24.7000000   -0.0020376
 24.9000000   -0.0038710
&EndTable
&ENDPotential

&Potential
Name=CL-CL
Type=NB
Min=  4.0000
Max= 25.0000
NPoints=105
AtomTypes=CL, CL
&Table
  4.1000000    4.3715354
  4.3000000    1.3839513
  4.5000000   -0.9709532
  4.7000000   -2.0427904
  4.9000000   -2.2541868
  5.1000000   -1.8078602
  5.3000000   -0.9950475
  5.5000000   -0.1399695
  5.7000000    0.5928975
  5.9000000    1.0669429
  6.1000000    1.1933983
  6.3000000    0.9775643
  6.5000000    0.5973511
  6.7000000    0.1726123
  6.9000000   -0.1518373
  7.1000000   -0.3490060
  7.3000000   -0.3929539
  7.5000000   -0.3231851
  7.7000000   -0.1553243
  7.9000000    0.0569497
  8.1000000    0.2482910
  8.3000000    0.3101018
  8.5000000    0.2595755
  8.7000000    0.1879968
  8.9000000    0.1339605
  9.1000000    0.0645924
  9.3000000    0.0029814
  9.5000000   -0.0210625
  9.7000000   -0.0087418
  9.9000000    0.0153068
 10.1000000    0.0509221
 10.3000000    0.0820149
 10.5000000    0.1052880
 10.7000000    0.1158814
 10.9000000    0.1087736
 11.1000000    0.0965275
 11.3000000    0.0833276
 11.5000000    0.0674396
 11.7000000    0.0567478
 11.9000000    0.0532460
 12.1000000    0.0530267
 12.3000000    0.0617314
 12.5000000    0.0713196
 12.7000000    0.0782826
 12.9000000    0.0792333
 13.1000000    0.0795152
 13.3000000    0.0803322
 13.5000000    0.0764209
 13.7000000    0.0724229
 13.9000000    0.0660221
 14.1000000    0.0644805
 14.3000000    0.0649845
 14.5000000    0.0649382
 14.7000000    0.0649953
 14.9000000    0.0649368
 15.1000000    0.0636986
 15.3000000    0.0652417
 15.5000000    0.0665569
 15.7000000    0.0639258
 15.9000000    0.0615382
 16.1000000    0.0596461
 16.3000000    0.0591960
 16.5000000    0.0586596
 16.7000000    0.0580165
 16.9000000    0.0582140
 17.1000000    0.0542444
 17.3000000    0.0529934
 17.5000000    0.0521022
 17.7000000    0.0530332
 17.9000000    0.0491045
 18.1000000    0.0479551
 18.3000000    0.0474738
 18.5000000    0.0459226
 18.7000000    0.0447269
 18.9000000    0.0419787
 19.1000000    0.0430900
 19.3000000    0.0417368
 19.5000000    0.0415174
 19.7000000    0.0397779
 19.9000000    0.0373520
 20.1000000    0.0341736
 20.3000000    0.0337537
 20.5000000    0.0315126
 20.7000000    0.0314884
 20.9000000    0.0315146
 21.1000000    0.0297623
 21.3000000    0.0268558
 21.5000000    0.0278308
 21.7000000    0.0291328
 21.9000000    0.0249734
 22.1000000    0.0185567
 22.3000000    0.0191775
 22.5000000    0.0178287
 22.7000000    0.0189698
 22.9000000    0.0162616
 23.1000000    0.0182493
 23.3000000    0.0159109
 23.5000000    0.0148349
 23.7000000    0.0124096
 23.9000000    0.0145952
 24.1000000    0.0150545
 24.3000000    0.0147132
 24.5000000    0.0098137
 24.7000000    0.0060691
 24.9000000    0.0093830
&EndTable
&ENDPotential

&Potential
Name=D-D
Type=NB
Min= 14.6000
Max= 25.0000
NPoints=52
AtomTypes=D, D
&Table
 14.7000000   16.5194948
 14.9000000   10.3823181
 15.1000000    8.1928063
 15.3000000    7.7199914
 15.5000000    8.7768879
 15.7000000    9.5506298
 15.9000000    8.8580639
 16.1000000    7.0205395
 16.3000000    5.4525363
 16.5000000    4.6058712
 16.7000000    4.4810632
 16.9000000    4.6249248
 17.1000000    4.3801771
 17.3000000    3.8276356
 17.5000000    3.3734761
 17.7000000    3.0641554
 17.9000000    2.7236423
 18.1000000    2.2127102
 18.3000000    1.6099401
 18.5000000    1.1640332
 18.7000000    1.0164182
 18.9000000    1.0888122
 19.1000000    1.0704276
 19.3000000    0.9070056
 19.5000000    0.7205849
 19.7000000    0.5956008
 19.9000000    0.5364510
 20.1000000    0.5039843
 20.3000000    0.4635991
 20.5000000    0.4298053
 20.7000000    0.3963688
 20.9000000    0.3822276
 21.1000000    0.3588778
 21.3000000    0.3153174
 21.5000000    0.2538160
 21.7000000    0.1754412
 21.9000000    0.1156441
 22.1000000    0.0889921
 22.3000000    0.1028411
 22.5000000    0.1333889
 22.7000000    0.1720792
 22.9000000    0.2114014
 23.1000000    0.2415386
 23.3000000    0.2440532
 23.5000000    0.2285391
 23.7000000    0.2017528
 23.9000000    0.1611357
 24.1000000    0.1388322
 24.3000000    0.1338583
 24.5000000    0.1454081
 24.7000000    0.1440235
 24.9000000    0.1093259
&EndTable
&ENDPotential

&Potential
Name=D-P
Type=NB
Min=  7.0000
Max= 25.0000
NPoints=90
AtomTypes=D, P
&Table
  7.1000000    4.4582537
  7.3000000    3.4582222
  7.5000000   -0.6372462
  7.7000000   -2.8805667
  7.9000000   -4.8137874
  8.1000000   -5.7080215
  8.3000000   -5.5807009
  8.5000000   -4.6426901
  8.7000000   -3.3666063
  8.9000000   -3.2075002
  9.1000000   -3.6005276
  9.3000000   -3.7434288
  9.5000000   -3.4345558
  9.7000000   -2.7728849
  9.9000000   -1.9641686
 10.1000000   -1.2076468
 10.3000000   -0.5783195
 10.5000000    0.0177780
 10.7000000    0.5380795
 10.9000000    0.7373882
 11.1000000    0.6319026
 11.3000000    0.4426423
 11.5000000    0.4507885
 11.7000000    0.7527555
 11.9000000    1.2580827
 12.1000000    1.7569044
 12.3000000    2.0497109
 12.5000000    2.0226206
 12.7000000    1.8048523
 12.9000000    1.6294111
 13.1000000    1.5640329
 13.3000000    1.5796922
 13.5000000    1.6117388
 13.7000000    1.6252412
 13.9000000    1.6242974
 14.1000000    1.6178266
 14.3000000    1.6077593
 14.5000000    1.5980070
 14.7000000    1.5590411
 14.9000000    1.4794981
 15.1000000    1.3744180
 15.3000000    1.2906042
 15.5000000    1.2510101
 15.7000000    1.2517070
 15.9000000    1.2661529
 16.1000000    1.2765363
 16.3000000    1.2738831
 16.5000000    1.2618623
 16.7000000    1.2375601
 16.9000000    1.1925041
 17.1000000    1.1265403
 17.3000000    1.0596595
 17.5000000    1.0089492
 17.7000000    0.9753630
 17.9000000    0.9452509
 18.1000000    0.9143518
 18.3000000    0.8844311
 18.5000000    0.8506285
 18.7000000    0.8089827
 18.9000000    0.7674678
 19.1000000    0.7336098
 19.3000000    0.7023858
 19.5000000    0.6738393
 19.7000000    0.6533913
 19.9000000    0.6373296
 20.1000000    0.6162959
 20.3000000    0.5923299
 20.5000000    0.5670349
 20.7000000    0.5487014
 20.9000000    0.5267815
 21.1000000    0.4976951
 21.3000000    0.4572211
 21.5000000    0.4118309
 21.7000000    0.3756723
 21.9000000    0.3463461
 22.1000000    0.3272321
 22.3000000    0.3129853
 22.5000000    0.3010977
 22.7000000    0.2873348
 22.9000000    0.2677659
 23.1000000    0.2412640
 23.3000000    0.2144830
 23.5000000    0.1863739
 23.7000000    0.1577259
 23.9000000    0.1300670
 24.1000000    0.0985269
 24.3000000    0.0692780
 24.5000000    0.0453022
 24.7000000    0.0314304
 24.9000000    0.0264718
&EndTable
&ENDPotential

&Potential
Name=P-P
Type=NB
Min=  4.0000
Max= 25.0000
NPoints=105
AtomTypes=P, P
&Table
  4.1000000    7.9448361
  4.3000000    3.8432829
  4.5000000    2.1816756
  4.7000000    1.6110561
  4.9000000    0.8719299
  5.1000000   -0.4903913
  5.3000000   -1.5254256
  5.5000000   -2.0936958
  5.7000000   -2.4480631
  5.9000000   -2.7806085
  6.1000000   -3.0041004
  6.3000000   -2.9654095
  6.5000000   -2.7236933
  6.7000000   -2.4012397
  6.9000000   -2.0872818
  7.1000000   -1.8219637
  7.3000000   -1.6695662
  7.5000000   -1.5705896
  7.7000000   -1.4329948
  7.9000000   -1.2670164
  8.1000000   -1.1982437
  8.3000000   -1.2843975
  8.5000000   -1.4168183
  8.7000000   -1.4811556
  8.9000000   -1.4654507
  9.1000000   -1.4298192
  9.3000000   -1.3448683
  9.5000000   -1.1667559
  9.7000000   -0.9409846
  9.9000000   -0.7544774
 10.1000000   -0.6346308
 10.3000000   -0.5545931
 10.5000000   -0.5321625
 10.7000000   -0.5489188
 10.9000000   -0.5580698
 11.1000000   -0.5325342
 11.3000000   -0.4745857
 11.5000000   -0.3964226
 11.7000000   -0.3029904
 11.9000000   -0.2114849
 12.1000000   -0.1404960
 12.3000000   -0.1051177
 12.5000000   -0.1019810
 12.7000000   -0.1086288
 12.9000000   -0.1223807
 13.1000000   -0.1250034
 13.3000000   -0.1227670
 13.5000000   -0.1135169
 13.7000000   -0.1000604
 13.9000000   -0.0903904
 14.1000000   -0.0964998
 14.3000000   -0.1016301
 14.5000000   -0.1148982
 14.7000000   -0.1248905
 14.9000000   -0.1314105
 15.1000000   -0.1309728
 15.3000000   -0.1278017
 15.5000000   -0.1144461
 15.7000000   -0.0919740
 15.9000000   -0.0643236
 16.1000000   -0.0487361
 16.3000000   -0.0566306
 16.5000000   -0.0787634
 16.7000000   -0.1069809
 16.9000000   -0.1254074
 17.1000000   -0.1398737
 17.3000000   -0.1485150
 17.5000000   -0.1537701
 17.7000000   -0.1526615
 17.9000000   -0.1469479
 18.1000000   -0.1396528
 18.3000000   -0.1401604
 18.5000000   -0.1492109
 18.7000000   -0.1684469
 18.9000000   -0.1989152
 19.1000000   -0.2313005
 19.3000000   -0.2631620
 19.5000000   -0.2899071
 19.7000000   -0.3135610
 19.9000000   -0.3360423
 20.1000000   -0.3595488
 20.3000000   -0.3847081
 20.5000000   -0.4096349
 20.7000000   -0.4333432
 20.9000000   -0.4557611
 21.1000000   -0.4751951
 21.3000000   -0.4929457
 21.5000000   -0.5124780
 21.7000000   -0.5283672
 21.9000000   -0.5423281
 22.1000000   -0.5497459
 22.3000000   -0.5549133
 22.5000000   -0.5531533
 22.7000000   -0.5514172
 22.9000000   -0.5465316
 23.1000000   -0.5404550
 23.3000000   -0.5309308
 23.5000000   -0.5142899
 23.7000000   -0.4918145
 23.9000000   -0.4646188
 24.1000000   -0.4374189
 24.3000000   -0.4112382
 24.5000000   -0.3892939
 24.7000000   -0.3690811
 24.9000000   -0.3491135
&EndTable
&ENDPotential

&Potential
Name=CPOL-D
Type=NB
Min=  4.2000
Max= 25.0000
NPoints=104
AtomTypes=CPOL, D
&Table
  4.3000000   16.7224759
  4.5000000   15.5211229
  4.7000000   10.0290851
  4.9000000    5.2374042
  5.1000000    3.4284737
  5.3000000    3.1480912
  5.5000000    4.0739326
  5.7000000    5.6371984
  5.9000000    6.6450633
  6.1000000    4.7319987
  6.3000000    3.3063147
  6.5000000    2.8976547
  6.7000000    3.0417598
  6.9000000    2.7590228
  7.1000000    2.0037235
  7.3000000    1.5333219
  7.5000000    1.4784671
  7.7000000    1.7639278
  7.9000000    2.0254339
  8.1000000    2.0088791
  8.3000000    1.8113820
  8.5000000    1.6308832
  8.7000000    1.4048850
  8.9000000    1.1779379
  9.1000000    1.0088402
  9.3000000    0.8639344
  9.5000000    0.6488006
  9.7000000    0.4153808
  9.9000000    0.2722815
 10.1000000    0.2362910
 10.3000000    0.1908638
 10.5000000    0.0575016
 10.7000000   -0.1156900
 10.9000000   -0.2382471
 11.1000000   -0.3058976
 11.3000000   -0.3311817
 11.5000000   -0.3278711
 11.7000000   -0.3215021
 11.9000000   -0.3349697
 12.1000000   -0.3684407
 12.3000000   -0.4045595
 12.5000000   -0.4016823
 12.7000000   -0.3442138
 12.9000000   -0.2432493
 13.1000000   -0.1326946
 13.3000000   -0.0487503
 13.5000000    0.0057693
 13.7000000    0.0563541
 13.9000000    0.1339478
 14.1000000    0.2231208
 14.3000000    0.3043348
 14.5000000    0.3567197
 14.7000000    0.3875311
 14.9000000    0.4081110
 15.1000000    0.4334500
 15.3000000    0.4602530
 15.5000000    0.4938601
 15.7000000    0.5294879
 15.9000000    0.5414738
 16.1000000    0.5260198
 16.3000000    0.4924413
 16.5000000    0.4664042
 16.7000000    0.4479042
 16.9000000    0.4322197
 17.1000000    0.4107873
 17.3000000    0.3863837
 17.5000000    0.3594226
 17.7000000    0.3345772
 17.9000000    0.2998724
 18.1000000    0.2594309
 18.3000000    0.2131955
 18.5000000    0.1719502
 18.7000000    0.1353635
 18.9000000    0.1109495
 19.1000000    0.0896808
 19.3000000    0.0743805
 19.5000000    0.0600488
 19.7000000    0.0460968
 19.9000000    0.0296043
 20.1000000    0.0206836
 20.3000000    0.0165154
 20.5000000    0.0187219
 20.7000000    0.0192567
 20.9000000    0.0163285
 21.1000000    0.0092774
 21.3000000   -0.0015638
 21.5000000   -0.0097303
 21.7000000   -0.0084244
 21.9000000   -0.0040452
 22.1000000   -0.0008054
 22.3000000   -0.0053634
 22.5000000   -0.0152572
 22.7000000   -0.0197560
 22.9000000   -0.0269575
 23.1000000   -0.0355507
 23.3000000   -0.0484748
 23.5000000   -0.0580201
 23.7000000   -0.0745579
 23.9000000   -0.0907604
 24.1000000   -0.1098292
 24.3000000   -0.1303207
 24.5000000   -0.1458164
 24.7000000   -0.1564824
 24.9000000   -0.1604593
&EndTable
&ENDPotential

&Potential
Name=D-TPOL
Type=NB
Min=  4.2000
Max= 25.0000
NPoints=104
AtomTypes=D, TPOL
&Table
  4.3000000   16.7224759
  4.5000000   15.5211229
  4.7000000   10.0290851
  4.9000000    5.2374042
  5.1000000    3.4284737
  5.3000000    3.1480912
  5.5000000    4.0739326
  5.7000000    5.6371984
  5.9000000    6.6450633
  6.1000000    4.7319987
  6.3000000    3.3063147
  6.5000000    2.8976547
  6.7000000    3.0417598
  6.9000000    2.7590228
  7.1000000    2.0037235
  7.3000000    1.5333219
  7.5000000    1.4784671
  7.7000000    1.7639278
  7.9000000    2.0254339
  8.1000000    2.0088791
  8.3000000    1.8113820
  8.5000000    1.6308832
  8.7000000    1.4048850
  8.9000000    1.1779379
  9.1000000    1.0088402
  9.3000000    0.8639344
  9.5000000    0.6488006
  9.7000000    0.4153808
  9.9000000    0.2722815
 10.1000000    0.2362910
 10.3000000    0.1908638
 10.5000000    0.0575016
 10.7000000   -0.1156900
 10.9000000   -0.2382471
 11.1000000   -0.3058976
 11.3000000   -0.3311817
 11.5000000   -0.3278711
 11.7000000   -0.3215021
 11.9000000   -0.3349697
 12.1000000   -0.3684407
 12.3000000   -0.4045595
 12.5000000   -0.4016823
 12.7000000   -0.3442138
 12.9000000   -0.2432493
 13.1000000   -0.1326946
 13.3000000   -0.0487503
 13.5000000    0.0057693
 13.7000000    0.0563541
 13.9000000    0.1339478
 14.1000000    0.2231208
 14.3000000    0.3043348
 14.5000000    0.3567197
 14.7000000    0.3875311
 14.9000000    0.4081110
 15.1000000    0.4334500
 15.3000000    0.4602530
 15.5000000    0.4938601
 15.7000000    0.5294879
 15.9000000    0.5414738
 16.1000000    0.5260198
 16.3000000    0.4924413
 16.5000000    0.4664042
 16.7000000    0.4479042
 16.9000000    0.4322197
 17.1000000    0.4107873
 17.3000000    0.3863837
 17.5000000    0.3594226
 17.7000000    0.3345772
 17.9000000    0.2998724
 18.1000000    0.2594309
 18.3000000    0.2131955
 18.5000000    0.1719502
 18.7000000    0.1353635
 18.9000000    0.1109495
 19.1000000    0.0896808
 19.3000000    0.0743805
 19.5000000    0.0600488
 19.7000000    0.0460968
 19.9000000    0.0296043
 20.1000000    0.0206836
 20.3000000    0.0165154
 20.5000000    0.0187219
 20.7000000    0.0192567
 20.9000000    0.0163285
 21.1000000    0.0092774
 21.3000000   -0.0015638
 21.5000000   -0.0097303
 21.7000000   -0.0084244
 21.9000000   -0.0040452
 22.1000000   -0.0008054
 22.3000000   -0.0053634
 22.5000000   -0.0152572
 22.7000000   -0.0197560
 22.9000000   -0.0269575
 23.1000000   -0.0355507
 23.3000000   -0.0484748
 23.5000000   -0.0580201
 23.7000000   -0.0745579
 23.9000000   -0.0907604
 24.1000000   -0.1098292
 24.3000000   -0.1303207
 24.5000000   -0.1458164
 24.7000000   -0.1564824
 24.9000000   -0.1604593
&EndTable
&ENDPotential

&Potential
Name=CNPL-D
Type=NB
Min=  4.6000
Max= 25.0000
NPoints=102
AtomTypes=CNPL, D
&Table
  4.7000000   14.5114465
  4.9000000   13.4127165
  5.1000000   10.9999346
  5.3000000    9.1720107
  5.5000000    7.4243995
  5.7000000    5.9677171
  5.9000000    4.8993428
  6.1000000    4.1944430
  6.3000000    3.8056487
  6.5000000    3.5264230
  6.7000000    3.2593356
  6.9000000    3.0175253
  7.1000000    2.7185843
  7.3000000    2.3911838
  7.5000000    1.9556339
  7.7000000    1.5079301
  7.9000000    1.1293316
  8.1000000    0.8501805
  8.3000000    0.5782565
  8.5000000    0.3258163
  8.7000000    0.1807171
  8.9000000    0.1577645
  9.1000000    0.0947317
  9.3000000   -0.0357331
  9.5000000   -0.1254467
  9.7000000   -0.1519553
  9.9000000   -0.1956954
 10.1000000   -0.2609369
 10.3000000   -0.3509788
 10.5000000   -0.5269649
 10.7000000   -0.7371592
 10.9000000   -0.8875745
 11.1000000   -0.9308972
 11.3000000   -0.9339511
 11.5000000   -0.9484741
 11.7000000   -1.0023036
 11.9000000   -1.0634549
 12.1000000   -1.0900089
 12.3000000   -1.0418755
 12.5000000   -0.9187837
 12.7000000   -0.7726945
 12.9000000   -0.6339273
 13.1000000   -0.5171352
 13.3000000   -0.4173322
 13.5000000   -0.3178616
 13.7000000   -0.2247150
 13.9000000   -0.1522403
 14.1000000   -0.0957472
 14.3000000   -0.0467178
 14.5000000   -0.0092320
 14.7000000    0.0333834
 14.9000000    0.0962140
 15.1000000    0.1686346
 15.3000000    0.2367943
 15.5000000    0.2801198
 15.7000000    0.2929590
 15.9000000    0.2802680
 16.1000000    0.2503866
 16.3000000    0.2153348
 16.5000000    0.1821921
 16.7000000    0.1545503
 16.9000000    0.1412718
 17.1000000    0.1396637
 17.3000000    0.1329812
 17.5000000    0.1060560
 17.7000000    0.0660492
 17.9000000    0.0274720
 18.1000000   -0.0045058
 18.3000000   -0.0326183
 18.5000000   -0.0527306
 18.7000000   -0.0761999
 18.9000000   -0.0986908
 19.1000000   -0.1243309
 19.3000000   -0.1439243
 19.5000000   -0.1646383
 19.7000000   -0.1786230
 19.9000000   -0.1871577
 20.1000000   -0.1874624
 20.3000000   -0.1816024
 20.5000000   -0.1749380
 20.7000000   -0.1711174
 20.9000000   -0.1745458
 21.1000000   -0.1806989
 21.3000000   -0.1850968
 21.5000000   -0.1874667
 21.7000000   -0.1802842
 21.9000000   -0.1690704
 22.1000000   -0.1640328
 22.3000000   -0.1586966
 22.5000000   -0.1510513
 22.7000000   -0.1429095
 22.9000000   -0.1384210
 23.1000000   -0.1408290
 23.3000000   -0.1441926
 23.5000000   -0.1468172
 23.7000000   -0.1506781
 23.9000000   -0.1549303
 24.1000000   -0.1608856
 24.3000000   -0.1723870
 24.5000000   -0.1843528
 24.7000000   -0.1998673
 24.9000000   -0.2203191
&EndTable
&ENDPotential

&Potential
Name=D-TNPL
Type=NB
Min=  4.6000
Max= 25.0000
NPoints=102
AtomTypes=D, TNPL
&Table
  4.7000000   14.5114465
  4.9000000   13.4127165
  5.1000000   10.9999346
  5.3000000    9.1720107
  5.5000000    7.4243995
  5.7000000    5.9677171
  5.9000000    4.8993428
  6.1000000    4.1944430
  6.3000000    3.8056487
  6.5000000    3.5264230
  6.7000000    3.2593356
  6.9000000    3.0175253
  7.1000000    2.7185843
  7.3000000    2.3911838
  7.5000000    1.9556339
  7.7000000    1.5079301
  7.9000000    1.1293316
  8.1000000    0.8501805
  8.3000000    0.5782565
  8.5000000    0.3258163
  8.7000000    0.1807171
  8.9000000    0.1577645
  9.1000000    0.0947317
  9.3000000   -0.0357331
  9.5000000   -0.1254467
  9.7000000   -0.1519553
  9.9000000   -0.1956954
 10.1000000   -0.2609369
 10.3000000   -0.3509788
 10.5000000   -0.5269649
 10.7000000   -0.7371592
 10.9000000   -0.8875745
 11.1000000   -0.9308972
 11.3000000   -0.9339511
 11.5000000   -0.9484741
 11.7000000   -1.0023036
 11.9000000   -1.0634549
 12.1000000   -1.0900089
 12.3000000   -1.0418755
 12.5000000   -0.9187837
 12.7000000   -0.7726945
 12.9000000   -0.6339273
 13.1000000   -0.5171352
 13.3000000   -0.4173322
 13.5000000   -0.3178616
 13.7000000   -0.2247150
 13.9000000   -0.1522403
 14.1000000   -0.0957472
 14.3000000   -0.0467178
 14.5000000   -0.0092320
 14.7000000    0.0333834
 14.9000000    0.0962140
 15.1000000    0.1686346
 15.3000000    0.2367943
 15.5000000    0.2801198
 15.7000000    0.2929590
 15.9000000    0.2802680
 16.1000000    0.2503866
 16.3000000    0.2153348
 16.5000000    0.1821921
 16.7000000    0.1545503
 16.9000000    0.1412718
 17.1000000    0.1396637
 17.3000000    0.1329812
 17.5000000    0.1060560
 17.7000000    0.0660492
 17.9000000    0.0274720
 18.1000000   -0.0045058
 18.3000000   -0.0326183
 18.5000000   -0.0527306
 18.7000000   -0.0761999
 18.9000000   -0.0986908
 19.1000000   -0.1243309
 19.3000000   -0.1439243
 19.5000000   -0.1646383
 19.7000000   -0.1786230
 19.9000000   -0.1871577
 20.1000000   -0.1874624
 20.3000000   -0.1816024
 20.5000000   -0.1749380
 20.7000000   -0.1711174
 20.9000000   -0.1745458
 21.1000000   -0.1806989
 21.3000000   -0.1850968
 21.5000000   -0.1874667
 21.7000000   -0.1802842
 21.9000000   -0.1690704
 22.1000000   -0.1640328
 22.3000000   -0.1586966
 22.5000000   -0.1510513
 22.7000000   -0.1429095
 22.9000000   -0.1384210
 23.1000000   -0.1408290
 23.3000000   -0.1441926
 23.5000000   -0.1468172
 23.7000000   -0.1506781
 23.9000000   -0.1549303
 24.1000000   -0.1608856
 24.3000000   -0.1723870
 24.5000000   -0.1843528
 24.7000000   -0.1998673
 24.9000000   -0.2203191
&EndTable
&ENDPotential

&Potential
Name=CPOS-D
Type=NB
Min=  4.0000
Max= 25.0000
NPoints=105
AtomTypes=CPOS, D
&Table
  4.1000000   16.3963324
  4.3000000   10.6670487
  4.5000000    9.2876985
  4.7000000    9.0538497
  4.9000000   10.7137498
  5.1000000    8.0917941
  5.3000000    5.6817650
  5.5000000    4.8414907
  5.7000000    5.0750691
  5.9000000    5.4533187
  6.1000000    5.0414960
  6.3000000    4.5621361
  6.5000000    4.1987019
  6.7000000    3.6092650
  6.9000000    2.9764841
  7.1000000    2.4303624
  7.3000000    1.8331074
  7.5000000    1.2934326
  7.7000000    0.9048446
  7.9000000    0.5247701
  8.1000000    0.0146109
  8.3000000   -0.4597905
  8.5000000   -0.7524361
  8.7000000   -0.8494432
  8.9000000   -0.8632026
  9.1000000   -0.8697591
  9.3000000   -0.9203795
  9.5000000   -0.9828683
  9.7000000   -1.0391270
  9.9000000   -1.0970977
 10.1000000   -1.1220298
 10.3000000   -1.0902661
 10.5000000   -1.0627496
 10.7000000   -1.0887073
 10.9000000   -1.1173832
 11.1000000   -1.1108753
 11.3000000   -1.0992687
 11.5000000   -1.0970856
 11.7000000   -1.0980211
 11.9000000   -1.0984588
 12.1000000   -1.0986521
 12.3000000   -1.0862572
 12.5000000   -1.0552667
 12.7000000   -1.0063455
 12.9000000   -0.9323228
 13.1000000   -0.8328289
 13.3000000   -0.7187605
 13.5000000   -0.6096102
 13.7000000   -0.5127394
 13.9000000   -0.4220838
 14.1000000   -0.3285288
 14.3000000   -0.2502973
 14.5000000   -0.1951406
 14.7000000   -0.1504926
 14.9000000   -0.0990939
 15.1000000   -0.0375003
 15.3000000    0.0261295
 15.5000000    0.0776873
 15.7000000    0.1069127
 15.9000000    0.1108662
 16.1000000    0.0835978
 16.3000000    0.0316140
 16.5000000   -0.0245097
 16.7000000   -0.0690967
 16.9000000   -0.1014872
 17.1000000   -0.1299614
 17.3000000   -0.1676663
 17.5000000   -0.2099321
 17.7000000   -0.2468687
 17.9000000   -0.2737483
 18.1000000   -0.2939012
 18.3000000   -0.3238153
 18.5000000   -0.3613226
 18.7000000   -0.3993495
 18.9000000   -0.4230441
 19.1000000   -0.4282624
 19.3000000   -0.4200359
 19.5000000   -0.4032220
 19.7000000   -0.3848789
 19.9000000   -0.3761067
 20.1000000   -0.3802932
 20.3000000   -0.3957686
 20.5000000   -0.4144080
 20.7000000   -0.4283501
 20.9000000   -0.4332144
 21.1000000   -0.4271936
 21.3000000   -0.4106048
 21.5000000   -0.3892238
 21.7000000   -0.3575259
 21.9000000   -0.3246232
 22.1000000   -0.2987960
 22.3000000   -0.2800994
 22.5000000   -0.2699484
 22.7000000   -0.2635026
 22.9000000   -0.2574428
 23.1000000   -0.2475603
 23.3000000   -0.2359512
 23.5000000   -0.2234351
 23.7000000   -0.2171245
 23.9000000   -0.2183184
 24.1000000   -0.2223471
 24.3000000   -0.2235196
 24.5000000   -0.2230229
 24.7000000   -0.2232582
 24.9000000   -0.2256026
&EndTable
&ENDPotential

&Potential
Name=D-TPOS
Type=NB
Min=  4.0000
Max= 25.0000
NPoints=105
AtomTypes=D, TPOS
&Table
  4.1000000   16.3963324
  4.3000000   10.6670487
  4.5000000    9.2876985
  4.7000000    9.0538497
  4.9000000   10.7137498
  5.1000000    8.0917941
  5.3000000    5.6817650
  5.5000000    4.8414907
  5.7000000    5.0750691
  5.9000000    5.4533187
  6.1000000    5.0414960
  6.3000000    4.5621361
  6.5000000    4.1987019
  6.7000000    3.6092650
  6.9000000    2.9764841
  7.1000000    2.4303624
  7.3000000    1.8331074
  7.5000000    1.2934326
  7.7000000    0.9048446
  7.9000000    0.5247701
  8.1000000    0.0146109
  8.3000000   -0.4597905
  8.5000000   -0.7524361
  8.7000000   -0.8494432
  8.9000000   -0.8632026
  9.1000000   -0.8697591
  9.3000000   -0.9203795
  9.5000000   -0.9828683
  9.7000000   -1.0391270
  9.9000000   -1.0970977
 10.1000000   -1.1220298
 10.3000000   -1.0902661
 10.5000000   -1.0627496
 10.7000000   -1.0887073
 10.9000000   -1.1173832
 11.1000000   -1.1108753
 11.3000000   -1.0992687
 11.5000000   -1.0970856
 11.7000000   -1.0980211
 11.9000000   -1.0984588
 12.1000000   -1.0986521
 12.3000000   -1.0862572
 12.5000000   -1.0552667
 12.7000000   -1.0063455
 12.9000000   -0.9323228
 13.1000000   -0.8328289
 13.3000000   -0.7187605
 13.5000000   -0.6096102
 13.7000000   -0.5127394
 13.9000000   -0.4220838
 14.1000000   -0.3285288
 14.3000000   -0.2502973
 14.5000000   -0.1951406
 14.7000000   -0.1504926
 14.9000000   -0.0990939
 15.1000000   -0.0375003
 15.3000000    0.0261295
 15.5000000    0.0776873
 15.7000000    0.1069127
 15.9000000    0.1108662
 16.1000000    0.0835978
 16.3000000    0.0316140
 16.5000000   -0.0245097
 16.7000000   -0.0690967
 16.9000000   -0.1014872
 17.1000000   -0.1299614
 17.3000000   -0.1676663
 17.5000000   -0.2099321
 17.7000000   -0.2468687
 17.9000000   -0.2737483
 18.1000000   -0.2939012
 18.3000000   -0.3238153
 18.5000000   -0.3613226
 18.7000000   -0.3993495
 18.9000000   -0.4230441
 19.1000000   -0.4282624
 19.3000000   -0.4200359
 19.5000000   -0.4032220
 19.7000000   -0.3848789
 19.9000000   -0.3761067
 20.1000000   -0.3802932
 20.3000000   -0.3957686
 20.5000000   -0.4144080
 20.7000000   -0.4283501
 20.9000000   -0.4332144
 21.1000000   -0.4271936
 21.3000000   -0.4106048
 21.5000000   -0.3892238
 21.7000000   -0.3575259
 21.9000000   -0.3246232
 22.1000000   -0.2987960
 22.3000000   -0.2800994
 22.5000000   -0.2699484
 22.7000000   -0.2635026
 22.9000000   -0.2574428
 23.1000000   -0.2475603
 23.3000000   -0.2359512
 23.5000000   -0.2234351
 23.7000000   -0.2171245
 23.9000000   -0.2183184
 24.1000000   -0.2223471
 24.3000000   -0.2235196
 24.5000000   -0.2230229
 24.7000000   -0.2232582
 24.9000000   -0.2256026
&EndTable
&ENDPotential

&Potential
Name=CNEG-D
Type=NB
Min=  6.6000
Max= 25.0000
NPoints=92
AtomTypes=CNEG, D
&Table
  6.7000000   17.2474742
  6.9000000   14.7178679
  7.1000000   12.4296623
  7.3000000   10.9031678
  7.5000000    6.8769287
  7.7000000    4.0817135
  7.9000000    2.7716440
  8.1000000    2.5824292
  8.3000000    2.7098113
  8.5000000    2.6852942
  8.7000000    2.8060927
  8.9000000    3.2455443
  9.1000000    3.4145285
  9.3000000    2.9964332
  9.5000000    2.4895590
  9.7000000    1.9023684
  9.9000000    1.1783147
 10.1000000    0.5597718
 10.3000000    0.2563642
 10.5000000    0.2555595
 10.7000000    0.4236335
 10.9000000    0.5943800
 11.1000000    0.6947829
 11.3000000    0.7255035
 11.5000000    0.7285427
 11.7000000    0.7393830
 11.9000000    0.7011059
 12.1000000    0.5789647
 12.3000000    0.4193932
 12.5000000    0.3377031
 12.7000000    0.3482020
 12.9000000    0.4177032
 13.1000000    0.4822022
 13.3000000    0.5344001
 13.5000000    0.5904690
 13.7000000    0.6632158
 13.9000000    0.7215676
 14.1000000    0.7613606
 14.3000000    0.7634607
 14.5000000    0.7265084
 14.7000000    0.6768819
 14.9000000    0.6498589
 15.1000000    0.6467461
 15.3000000    0.6543494
 15.5000000    0.6682442
 15.7000000    0.6745104
 15.9000000    0.6697553
 16.1000000    0.6805414
 16.3000000    0.6820562
 16.5000000    0.6665966
 16.7000000    0.6181380
 16.9000000    0.5662213
 17.1000000    0.5264278
 17.3000000    0.5000994
 17.5000000    0.4913475
 17.7000000    0.4904143
 17.9000000    0.4941215
 18.1000000    0.4757636
 18.3000000    0.4317692
 18.5000000    0.3867303
 18.7000000    0.3574910
 18.9000000    0.3389374
 19.1000000    0.3227712
 19.3000000    0.3214056
 19.5000000    0.3394020
 19.7000000    0.3774352
 19.9000000    0.4091056
 20.1000000    0.4116264
 20.3000000    0.3762698
 20.5000000    0.3127117
 20.7000000    0.2211606
 20.9000000    0.1448137
 21.1000000    0.0829875
 21.3000000    0.0382143
 21.5000000    0.0075683
 21.7000000    0.0086612
 21.9000000    0.0319784
 22.1000000    0.0564442
 22.3000000    0.0642327
 22.5000000    0.0533150
 22.7000000    0.0244444
 22.9000000   -0.0193394
 23.1000000   -0.0634551
 23.3000000   -0.1105068
 23.5000000   -0.1515252
 23.7000000   -0.1851638
 23.9000000   -0.1980825
 24.1000000   -0.1897002
 24.3000000   -0.1750451
 24.5000000   -0.1589633
 24.7000000   -0.1508692
 24.9000000   -0.1515084
&EndTable
&ENDPotential

&Potential
Name=D-TNEG
Type=NB
Min=  6.6000
Max= 25.0000
NPoints=92
AtomTypes=D, TNEG
&Table
  6.7000000   17.2474742
  6.9000000   14.7178679
  7.1000000   12.4296623
  7.3000000   10.9031678
  7.5000000    6.8769287
  7.7000000    4.0817135
  7.9000000    2.7716440
  8.1000000    2.5824292
  8.3000000    2.7098113
  8.5000000    2.6852942
  8.7000000    2.8060927
  8.9000000    3.2455443
  9.1000000    3.4145285
  9.3000000    2.9964332
  9.5000000    2.4895590
  9.7000000    1.9023684
  9.9000000    1.1783147
 10.1000000    0.5597718
 10.3000000    0.2563642
 10.5000000    0.2555595
 10.7000000    0.4236335
 10.9000000    0.5943800
 11.1000000    0.6947829
 11.3000000    0.7255035
 11.5000000    0.7285427
 11.7000000    0.7393830
 11.9000000    0.7011059
 12.1000000    0.5789647
 12.3000000    0.4193932
 12.5000000    0.3377031
 12.7000000    0.3482020
 12.9000000    0.4177032
 13.1000000    0.4822022
 13.3000000    0.5344001
 13.5000000    0.5904690
 13.7000000    0.6632158
 13.9000000    0.7215676
 14.1000000    0.7613606
 14.3000000    0.7634607
 14.5000000    0.7265084
 14.7000000    0.6768819
 14.9000000    0.6498589
 15.1000000    0.6467461
 15.3000000    0.6543494
 15.5000000    0.6682442
 15.7000000    0.6745104
 15.9000000    0.6697553
 16.1000000    0.6805414
 16.3000000    0.6820562
 16.5000000    0.6665966
 16.7000000    0.6181380
 16.9000000    0.5662213
 17.1000000    0.5264278
 17.3000000    0.5000994
 17.5000000    0.4913475
 17.7000000    0.4904143
 17.9000000    0.4941215
 18.1000000    0.4757636
 18.3000000    0.4317692
 18.5000000    0.3867303
 18.7000000    0.3574910
 18.9000000    0.3389374
 19.1000000    0.3227712
 19.3000000    0.3214056
 19.5000000    0.3394020
 19.7000000    0.3774352
 19.9000000    0.4091056
 20.1000000    0.4116264
 20.3000000    0.3762698
 20.5000000    0.3127117
 20.7000000    0.2211606
 20.9000000    0.1448137
 21.1000000    0.0829875
 21.3000000    0.0382143
 21.5000000    0.0075683
 21.7000000    0.0086612
 21.9000000    0.0319784
 22.1000000    0.0564442
 22.3000000    0.0642327
 22.5000000    0.0533150
 22.7000000    0.0244444
 22.9000000   -0.0193394
 23.1000000   -0.0634551
 23.3000000   -0.1105068
 23.5000000   -0.1515252
 23.7000000   -0.1851638
 23.9000000   -0.1980825
 24.1000000   -0.1897002
 24.3000000   -0.1750451
 24.5000000   -0.1589633
 24.7000000   -0.1508692
 24.9000000   -0.1515084
&EndTable
&ENDPotential

&Potential
Name=CGLY-D
Type=NB
Min=  3.2000
Max= 25.0000
NPoints=109
AtomTypes=CGLY, D
&Table
  3.3000000   15.3059790
  3.5000000    9.4197156
  3.7000000    6.1872562
  3.9000000    4.9557788
  4.1000000    4.2603085
  4.3000000    3.4513482
  4.5000000    2.7834227
  4.7000000    2.4577952
  4.9000000    2.3154325
  5.1000000    2.1410329
  5.3000000    2.1260353
  5.5000000    2.3741911
  5.7000000    2.5915647
  5.9000000    2.3703226
  6.1000000    1.9130393
  6.3000000    1.7025537
  6.5000000    1.7180544
  6.7000000    1.8236335
  6.9000000    1.9159548
  7.1000000    1.9478396
  7.3000000    1.8826794
  7.5000000    1.7459316
  7.7000000    1.5919206
  7.9000000    1.3565897
  8.1000000    1.0830509
  8.3000000    0.8851972
  8.5000000    0.8015641
  8.7000000    0.7833494
  8.9000000    0.7263053
  9.1000000    0.6055862
  9.3000000    0.4427540
  9.5000000    0.2866335
  9.7000000    0.1958098
  9.9000000    0.1791892
 10.1000000    0.2196878
 10.3000000    0.2430652
 10.5000000    0.2263942
 10.7000000    0.2086307
 10.9000000    0.2274767
 11.1000000    0.2491841
 11.3000000    0.2472769
 11.5000000    0.2269865
 11.7000000    0.1795207
 11.9000000    0.1185883
 12.1000000    0.0901740
 12.3000000    0.1117370
 12.5000000    0.1740038
 12.7000000    0.2459797
 12.9000000    0.2894919
 13.1000000    0.2988821
 13.3000000    0.2946347
 13.5000000    0.2920958
 13.7000000    0.2927952
 13.9000000    0.3056619
 14.1000000    0.3588619
 14.3000000    0.4521191
 14.5000000    0.5483039
 14.7000000    0.6159484
 14.9000000    0.6581489
 15.1000000    0.6774630
 15.3000000    0.6850101
 15.5000000    0.6893856
 15.7000000    0.6957300
 15.9000000    0.7101444
 16.1000000    0.7208628
 16.3000000    0.7184205
 16.5000000    0.6975981
 16.7000000    0.6703786
 16.9000000    0.6377936
 17.1000000    0.5947831
 17.3000000    0.5396616
 17.5000000    0.4715051
 17.7000000    0.4048829
 17.9000000    0.3515338
 18.1000000    0.3138710
 18.3000000    0.2761957
 18.5000000    0.2426436
 18.7000000    0.2058666
 18.9000000    0.1721276
 19.1000000    0.1518488
 19.3000000    0.1354123
 19.5000000    0.1339911
 19.7000000    0.1362281
 19.9000000    0.1412316
 20.1000000    0.1426646
 20.3000000    0.1377998
 20.5000000    0.1279879
 20.7000000    0.1147302
 20.9000000    0.0999727
 21.1000000    0.0882290
 21.3000000    0.0731811
 21.5000000    0.0533760
 21.7000000    0.0338218
 21.9000000    0.0129429
 22.1000000   -0.0104418
 22.3000000   -0.0338771
 22.5000000   -0.0606194
 22.7000000   -0.0864611
 22.9000000   -0.1020672
 23.1000000   -0.1053690
 23.3000000   -0.1012879
 23.5000000   -0.0898610
 23.7000000   -0.0863427
 23.9000000   -0.0930331
 24.1000000   -0.1103303
 24.3000000   -0.1347225
 24.5000000   -0.1610832
 24.7000000   -0.1829714
 24.9000000   -0.1995352
&EndTable
&ENDPotential

&Potential
Name=D-TGLY
Type=NB
Min=  3.2000
Max= 25.0000
NPoints=109
AtomTypes=D, TGLY
&Table
  3.3000000   15.3059790
  3.5000000    9.4197156
  3.7000000    6.1872562
  3.9000000    4.9557788
  4.1000000    4.2603085
  4.3000000    3.4513482
  4.5000000    2.7834227
  4.7000000    2.4577952
  4.9000000    2.3154325
  5.1000000    2.1410329
  5.3000000    2.1260353
  5.5000000    2.3741911
  5.7000000    2.5915647
  5.9000000    2.3703226
  6.1000000    1.9130393
  6.3000000    1.7025537
  6.5000000    1.7180544
  6.7000000    1.8236335
  6.9000000    1.9159548
  7.1000000    1.9478396
  7.3000000    1.8826794
  7.5000000    1.7459316
  7.7000000    1.5919206
  7.9000000    1.3565897
  8.1000000    1.0830509
  8.3000000    0.8851972
  8.5000000    0.8015641
  8.7000000    0.7833494
  8.9000000    0.7263053
  9.1000000    0.6055862
  9.3000000    0.4427540
  9.5000000    0.2866335
  9.7000000    0.1958098
  9.9000000    0.1791892
 10.1000000    0.2196878
 10.3000000    0.2430652
 10.5000000    0.2263942
 10.7000000    0.2086307
 10.9000000    0.2274767
 11.1000000    0.2491841
 11.3000000    0.2472769
 11.5000000    0.2269865
 11.7000000    0.1795207
 11.9000000    0.1185883
 12.1000000    0.0901740
 12.3000000    0.1117370
 12.5000000    0.1740038
 12.7000000    0.2459797
 12.9000000    0.2894919
 13.1000000    0.2988821
 13.3000000    0.2946347
 13.5000000    0.2920958
 13.7000000    0.2927952
 13.9000000    0.3056619
 14.1000000    0.3588619
 14.3000000    0.4521191
 14.5000000    0.5483039
 14.7000000    0.6159484
 14.9000000    0.6581489
 15.1000000    0.6774630
 15.3000000    0.6850101
 15.5000000    0.6893856
 15.7000000    0.6957300
 15.9000000    0.7101444
 16.1000000    0.7208628
 16.3000000    0.7184205
 16.5000000    0.6975981
 16.7000000    0.6703786
 16.9000000    0.6377936
 17.1000000    0.5947831
 17.3000000    0.5396616
 17.5000000    0.4715051
 17.7000000    0.4048829
 17.9000000    0.3515338
 18.1000000    0.3138710
 18.3000000    0.2761957
 18.5000000    0.2426436
 18.7000000    0.2058666
 18.9000000    0.1721276
 19.1000000    0.1518488
 19.3000000    0.1354123
 19.5000000    0.1339911
 19.7000000    0.1362281
 19.9000000    0.1412316
 20.1000000    0.1426646
 20.3000000    0.1377998
 20.5000000    0.1279879
 20.7000000    0.1147302
 20.9000000    0.0999727
 21.1000000    0.0882290
 21.3000000    0.0731811
 21.5000000    0.0533760
 21.7000000    0.0338218
 21.9000000    0.0129429
 22.1000000   -0.0104418
 22.3000000   -0.0338771
 22.5000000   -0.0606194
 22.7000000   -0.0864611
 22.9000000   -0.1020672
 23.1000000   -0.1053690
 23.3000000   -0.1012879
 23.5000000   -0.0898610
 23.7000000   -0.0863427
 23.9000000   -0.0930331
 24.1000000   -0.1103303
 24.3000000   -0.1347225
 24.5000000   -0.1610832
 24.7000000   -0.1829714
 24.9000000   -0.1995352
&EndTable
&ENDPotential

&Potential
Name=CPOL-P
Type=NB
Min=  3.6000
Max= 25.0000
NPoints=107
AtomTypes=CPOL, P
&Table
  3.7000000   14.6947346
  3.9000000    3.9928045
  4.1000000    1.0442451
  4.3000000   -0.7433832
  4.5000000   -1.5328477
  4.7000000   -1.8143262
  4.9000000   -1.6804033
  5.1000000   -1.1123979
  5.3000000   -0.3529401
  5.5000000    0.0541176
  5.7000000   -0.0689644
  5.9000000   -0.0778387
  6.1000000    0.0283675
  6.3000000    0.2542418
  6.5000000    0.3612979
  6.7000000    0.1581957
  6.9000000   -0.1518636
  7.1000000   -0.3490306
  7.3000000   -0.4082523
  7.5000000   -0.3504541
  7.7000000   -0.2453664
  7.9000000   -0.1430416
  8.1000000   -0.0934048
  8.3000000   -0.1246932
  8.5000000   -0.2058791
  8.7000000   -0.2616069
  8.9000000   -0.2621158
  9.1000000   -0.2367804
  9.3000000   -0.1990386
  9.5000000   -0.1681812
  9.7000000   -0.1460944
  9.9000000   -0.1213068
 10.1000000   -0.0941367
 10.3000000   -0.0730249
 10.5000000   -0.0576810
 10.7000000   -0.0151494
 10.9000000    0.0618009
 11.1000000    0.1405679
 11.3000000    0.1845200
 11.5000000    0.1826317
 11.7000000    0.1451939
 11.9000000    0.0891662
 12.1000000    0.0369932
 12.3000000   -0.0042870
 12.5000000   -0.0333608
 12.7000000   -0.0629501
 12.9000000   -0.0976878
 13.1000000   -0.1244311
 13.3000000   -0.1275611
 13.5000000   -0.1169400
 13.7000000   -0.1103457
 13.9000000   -0.1147339
 14.1000000   -0.1216407
 14.3000000   -0.1195259
 14.5000000   -0.1019887
 14.7000000   -0.0738657
 14.9000000   -0.0478871
 15.1000000   -0.0350878
 15.3000000   -0.0295308
 15.5000000   -0.0250623
 15.7000000   -0.0172475
 15.9000000   -0.0133536
 16.1000000   -0.0193740
 16.3000000   -0.0329298
 16.5000000   -0.0499341
 16.7000000   -0.0640556
 16.9000000   -0.0740737
 17.1000000   -0.0785342
 17.3000000   -0.0732680
 17.5000000   -0.0586559
 17.7000000   -0.0364867
 17.9000000   -0.0135358
 18.1000000    0.0056553
 18.3000000    0.0191596
 18.5000000    0.0265844
 18.7000000    0.0341358
 18.9000000    0.0441906
 19.1000000    0.0558334
 19.3000000    0.0723624
 19.5000000    0.0920917
 19.7000000    0.1107178
 19.9000000    0.1177220
 20.1000000    0.1098052
 20.3000000    0.0868185
 20.5000000    0.0536682
 20.7000000    0.0167179
 20.9000000   -0.0183697
 21.1000000   -0.0515398
 21.3000000   -0.0922789
 21.5000000   -0.1419087
 21.7000000   -0.1871269
 21.9000000   -0.2278793
 22.1000000   -0.2617556
 22.3000000   -0.2856520
 22.5000000   -0.2974953
 22.7000000   -0.2975171
 22.9000000   -0.2894027
 23.1000000   -0.2750941
 23.3000000   -0.2597306
 23.5000000   -0.2440479
 23.7000000   -0.2281900
 23.9000000   -0.2111481
 24.1000000   -0.1978763
 24.3000000   -0.1871994
 24.5000000   -0.1785168
 24.7000000   -0.1736340
 24.9000000   -0.1708515
&EndTable
&ENDPotential

&Potential
Name=P-TPOL
Type=NB
Min=  3.6000
Max= 25.0000
NPoints=107
AtomTypes=P, TPOL
&Table
  3.7000000   14.6947346
  3.9000000    3.9928045
  4.1000000    1.0442451
  4.3000000   -0.7433832
  4.5000000   -1.5328477
  4.7000000   -1.8143262
  4.9000000   -1.6804033
  5.1000000   -1.1123979
  5.3000000   -0.3529401
  5.5000000    0.0541176
  5.7000000   -0.0689644
  5.9000000   -0.0778387
  6.1000000    0.0283675
  6.3000000    0.2542418
  6.5000000    0.3612979
  6.7000000    0.1581957
  6.9000000   -0.1518636
  7.1000000   -0.3490306
  7.3000000   -0.4082523
  7.5000000   -0.3504541
  7.7000000   -0.2453664
  7.9000000   -0.1430416
  8.1000000   -0.0934048
  8.3000000   -0.1246932
  8.5000000   -0.2058791
  8.7000000   -0.2616069
  8.9000000   -0.2621158
  9.1000000   -0.2367804
  9.3000000   -0.1990386
  9.5000000   -0.1681812
  9.7000000   -0.1460944
  9.9000000   -0.1213068
 10.1000000   -0.0941367
 10.3000000   -0.0730249
 10.5000000   -0.0576810
 10.7000000   -0.0151494
 10.9000000    0.0618009
 11.1000000    0.1405679
 11.3000000    0.1845200
 11.5000000    0.1826317
 11.7000000    0.1451939
 11.9000000    0.0891662
 12.1000000    0.0369932
 12.3000000   -0.0042870
 12.5000000   -0.0333608
 12.7000000   -0.0629501
 12.9000000   -0.0976878
 13.1000000   -0.1244311
 13.3000000   -0.1275611
 13.5000000   -0.1169400
 13.7000000   -0.1103457
 13.9000000   -0.1147339
 14.1000000   -0.1216407
 14.3000000   -0.1195259
 14.5000000   -0.1019887
 14.7000000   -0.0738657
 14.9000000   -0.0478871
 15.1000000   -0.0350878
 15.3000000   -0.0295308
 15.5000000   -0.0250623
 15.7000000   -0.0172475
 15.9000000   -0.0133536
 16.1000000   -0.0193740
 16.3000000   -0.0329298
 16.5000000   -0.0499341
 16.7000000   -0.0640556
 16.9000000   -0.0740737
 17.1000000   -0.0785342
 17.3000000   -0.0732680
 17.5000000   -0.0586559
 17.7000000   -0.0364867
 17.9000000   -0.0135358
 18.1000000    0.0056553
 18.3000000    0.0191596
 18.5000000    0.0265844
 18.7000000    0.0341358
 18.9000000    0.0441906
 19.1000000    0.0558334
 19.3000000    0.0723624
 19.5000000    0.0920917
 19.7000000    0.1107178
 19.9000000    0.1177220
 20.1000000    0.1098052
 20.3000000    0.0868185
 20.5000000    0.0536682
 20.7000000    0.0167179
 20.9000000   -0.0183697
 21.1000000   -0.0515398
 21.3000000   -0.0922789
 21.5000000   -0.1419087
 21.7000000   -0.1871269
 21.9000000   -0.2278793
 22.1000000   -0.2617556
 22.3000000   -0.2856520
 22.5000000   -0.2974953
 22.7000000   -0.2975171
 22.9000000   -0.2894027
 23.1000000   -0.2750941
 23.3000000   -0.2597306
 23.5000000   -0.2440479
 23.7000000   -0.2281900
 23.9000000   -0.2111481
 24.1000000   -0.1978763
 24.3000000   -0.1871994
 24.5000000   -0.1785168
 24.7000000   -0.1736340
 24.9000000   -0.1708515
&EndTable
&ENDPotential

&Potential
Name=CNPL-P
Type=NB
Min=  3.6000
Max= 25.0000
NPoints=107
AtomTypes=CNPL, P
&Table
  3.7000000   13.9986153
  3.9000000    3.7361939
  4.1000000    1.3816395
  4.3000000   -0.1495114
  4.5000000   -0.8183365
  4.7000000   -0.9927710
  4.9000000   -0.6198767
  5.1000000    0.1009569
  5.3000000    0.7938195
  5.5000000    1.2091109
  5.7000000    1.3036212
  5.9000000    1.1813040
  6.1000000    0.8865131
  6.3000000    0.5521433
  6.5000000    0.2564118
  6.7000000    0.0486102
  6.9000000   -0.0733340
  7.1000000   -0.1291729
  7.3000000   -0.1272585
  7.5000000   -0.0593433
  7.7000000    0.0639193
  7.9000000    0.1859937
  8.1000000    0.2639587
  8.3000000    0.2746393
  8.5000000    0.2375397
  8.7000000    0.1766851
  8.9000000    0.1177073
  9.1000000    0.0951614
  9.3000000    0.1100354
  9.5000000    0.1579891
  9.7000000    0.2236497
  9.9000000    0.2796707
 10.1000000    0.2988868
 10.3000000    0.2785817
 10.5000000    0.2627324
 10.7000000    0.2880851
 10.9000000    0.3376059
 11.1000000    0.3753394
 11.3000000    0.3866657
 11.5000000    0.3696217
 11.7000000    0.3216078
 11.9000000    0.2611268
 12.1000000    0.2032271
 12.3000000    0.1589094
 12.5000000    0.1283202
 12.7000000    0.1082662
 12.9000000    0.0917942
 13.1000000    0.0756988
 13.3000000    0.0674022
 13.5000000    0.0711700
 13.7000000    0.0816175
 13.9000000    0.0850409
 14.1000000    0.0838185
 14.3000000    0.0920842
 14.5000000    0.1156393
 14.7000000    0.1489009
 14.9000000    0.1750676
 15.1000000    0.1885932
 15.3000000    0.1960831
 15.5000000    0.2088979
 15.7000000    0.2314221
 15.9000000    0.2584619
 16.1000000    0.2773103
 16.3000000    0.2819398
 16.5000000    0.2736505
 16.7000000    0.2553273
 16.9000000    0.2334786
 17.1000000    0.2122127
 17.3000000    0.1982548
 17.5000000    0.1939182
 17.7000000    0.1963712
 17.9000000    0.2018421
 18.1000000    0.2097214
 18.3000000    0.2195209
 18.5000000    0.2334991
 18.7000000    0.2518796
 18.9000000    0.2676744
 19.1000000    0.2770525
 19.3000000    0.2745578
 19.5000000    0.2600880
 19.7000000    0.2333901
 19.9000000    0.1991080
 20.1000000    0.1595109
 20.3000000    0.1142391
 20.5000000    0.0681739
 20.7000000    0.0268878
 20.9000000   -0.0100521
 21.1000000   -0.0445828
 21.3000000   -0.0849936
 21.5000000   -0.1318827
 21.7000000   -0.1736884
 21.9000000   -0.2127936
 22.1000000   -0.2478945
 22.3000000   -0.2772988
 22.5000000   -0.2983873
 22.7000000   -0.3082712
 22.9000000   -0.3047447
 23.1000000   -0.2903133
 23.3000000   -0.2697443
 23.5000000   -0.2496554
 23.7000000   -0.2357453
 23.9000000   -0.2280450
 24.1000000   -0.2251820
 24.3000000   -0.2252180
 24.5000000   -0.2241956
 24.7000000   -0.2235294
 24.9000000   -0.2260411
&EndTable
&ENDPotential

&Potential
Name=P-TNPL
Type=NB
Min=  3.6000
Max= 25.0000
NPoints=107
AtomTypes=P, TNPL
&Table
  3.7000000   13.9986153
  3.9000000    3.7361939
  4.1000000    1.3816395
  4.3000000   -0.1495114
  4.5000000   -0.8183365
  4.7000000   -0.9927710
  4.9000000   -0.6198767
  5.1000000    0.1009569
  5.3000000    0.7938195
  5.5000000    1.2091109
  5.7000000    1.3036212
  5.9000000    1.1813040
  6.1000000    0.8865131
  6.3000000    0.5521433
  6.5000000    0.2564118
  6.7000000    0.0486102
  6.9000000   -0.0733340
  7.1000000   -0.1291729
  7.3000000   -0.1272585
  7.5000000   -0.0593433
  7.7000000    0.0639193
  7.9000000    0.1859937
  8.1000000    0.2639587
  8.3000000    0.2746393
  8.5000000    0.2375397
  8.7000000    0.1766851
  8.9000000    0.1177073
  9.1000000    0.0951614
  9.3000000    0.1100354
  9.5000000    0.1579891
  9.7000000    0.2236497
  9.9000000    0.2796707
 10.1000000    0.2988868
 10.3000000    0.2785817
 10.5000000    0.2627324
 10.7000000    0.2880851
 10.9000000    0.3376059
 11.1000000    0.3753394
 11.3000000    0.3866657
 11.5000000    0.3696217
 11.7000000    0.3216078
 11.9000000    0.2611268
 12.1000000    0.2032271
 12.3000000    0.1589094
 12.5000000    0.1283202
 12.7000000    0.1082662
 12.9000000    0.0917942
 13.1000000    0.0756988
 13.3000000    0.0674022
 13.5000000    0.0711700
 13.7000000    0.0816175
 13.9000000    0.0850409
 14.1000000    0.0838185
 14.3000000    0.0920842
 14.5000000    0.1156393
 14.7000000    0.1489009
 14.9000000    0.1750676
 15.1000000    0.1885932
 15.3000000    0.1960831
 15.5000000    0.2088979
 15.7000000    0.2314221
 15.9000000    0.2584619
 16.1000000    0.2773103
 16.3000000    0.2819398
 16.5000000    0.2736505
 16.7000000    0.2553273
 16.9000000    0.2334786
 17.1000000    0.2122127
 17.3000000    0.1982548
 17.5000000    0.1939182
 17.7000000    0.1963712
 17.9000000    0.2018421
 18.1000000    0.2097214
 18.3000000    0.2195209
 18.5000000    0.2334991
 18.7000000    0.2518796
 18.9000000    0.2676744
 19.1000000    0.2770525
 19.3000000    0.2745578
 19.5000000    0.2600880
 19.7000000    0.2333901
 19.9000000    0.1991080
 20.1000000    0.1595109
 20.3000000    0.1142391
 20.5000000    0.0681739
 20.7000000    0.0268878
 20.9000000   -0.0100521
 21.1000000   -0.0445828
 21.3000000   -0.0849936
 21.5000000   -0.1318827
 21.7000000   -0.1736884
 21.9000000   -0.2127936
 22.1000000   -0.2478945
 22.3000000   -0.2772988
 22.5000000   -0.2983873
 22.7000000   -0.3082712
 22.9000000   -0.3047447
 23.1000000   -0.2903133
 23.3000000   -0.2697443
 23.5000000   -0.2496554
 23.7000000   -0.2357453
 23.9000000   -0.2280450
 24.1000000   -0.2251820
 24.3000000   -0.2252180
 24.5000000   -0.2241956
 24.7000000   -0.2235294
 24.9000000   -0.2260411
&EndTable
&ENDPotential

&Potential
Name=CPOS-P
Type=NB
Min=  3.4000
Max= 25.0000
NPoints=108
AtomTypes=CPOS, P
&Table
  3.5000000   23.5204565
  3.7000000   14.3680732
  3.9000000    8.3236525
  4.1000000    3.6008977
  4.3000000    0.7914553
  4.5000000   -0.5744494
  4.7000000   -1.0012410
  4.9000000   -0.7095364
  5.1000000   -0.0772718
  5.3000000    0.7330893
  5.5000000    1.2846991
  5.7000000    1.1978794
  5.9000000    0.9970964
  6.1000000    0.8232219
  6.3000000    0.6421872
  6.5000000    0.4314095
  6.7000000    0.1993042
  6.9000000   -0.0161810
  7.1000000   -0.1500177
  7.3000000   -0.1585239
  7.5000000   -0.0558833
  7.7000000    0.0899065
  7.9000000    0.2019865
  8.1000000    0.2109192
  8.3000000    0.0865411
  8.5000000   -0.1005576
  8.7000000   -0.2541234
  8.9000000   -0.3063369
  9.1000000   -0.2665286
  9.3000000   -0.1770687
  9.5000000   -0.0702924
  9.7000000    0.0412312
  9.9000000    0.1418129
 10.1000000    0.2130817
 10.3000000    0.2425072
 10.5000000    0.2657296
 10.7000000    0.3025215
 10.9000000    0.3442631
 11.1000000    0.3656034
 11.3000000    0.3732507
 11.5000000    0.3673948
 11.7000000    0.3446674
 11.9000000    0.2990017
 12.1000000    0.2390047
 12.3000000    0.1792964
 12.5000000    0.1318015
 12.7000000    0.0973788
 12.9000000    0.0663938
 13.1000000    0.0366787
 13.3000000    0.0052328
 13.5000000   -0.0283506
 13.7000000   -0.0566924
 13.9000000   -0.0812580
 14.1000000   -0.1003269
 14.3000000   -0.1089818
 14.5000000   -0.0988315
 14.7000000   -0.0703971
 14.9000000   -0.0285363
 15.1000000    0.0131357
 15.3000000    0.0481482
 15.5000000    0.0800789
 15.7000000    0.1114281
 15.9000000    0.1416413
 16.1000000    0.1618649
 16.3000000    0.1682931
 16.5000000    0.1638032
 16.7000000    0.1526037
 16.9000000    0.1413507
 17.1000000    0.1352576
 17.3000000    0.1375761
 17.5000000    0.1460701
 17.7000000    0.1521509
 17.9000000    0.1572775
 18.1000000    0.1591391
 18.3000000    0.1555337
 18.5000000    0.1470925
 18.7000000    0.1362763
 18.9000000    0.1230407
 19.1000000    0.1067628
 19.3000000    0.0853513
 19.5000000    0.0577746
 19.7000000    0.0237627
 19.9000000   -0.0148436
 20.1000000   -0.0588504
 20.3000000   -0.1076102
 20.5000000   -0.1565549
 20.7000000   -0.2008739
 20.9000000   -0.2419308
 21.1000000   -0.2812203
 21.3000000   -0.3222194
 21.5000000   -0.3654955
 21.7000000   -0.3994753
 21.9000000   -0.4268124
 22.1000000   -0.4481966
 22.3000000   -0.4655000
 22.5000000   -0.4754831
 22.7000000   -0.4761077
 22.9000000   -0.4674080
 23.1000000   -0.4496558
 23.3000000   -0.4276004
 23.5000000   -0.4043714
 23.7000000   -0.3830475
 23.9000000   -0.3633421
 24.1000000   -0.3454027
 24.3000000   -0.3267706
 24.5000000   -0.3093461
 24.7000000   -0.2956293
 24.9000000   -0.2849779
&EndTable
&ENDPotential

&Potential
Name=P-TPOS
Type=NB
Min=  3.4000
Max= 25.0000
NPoints=108
AtomTypes=P, TPOS
&Table
  3.5000000   23.5204565
  3.7000000   14.3680732
  3.9000000    8.3236525
  4.1000000    3.6008977
  4.3000000    0.7914553
  4.5000000   -0.5744494
  4.7000000   -1.0012410
  4.9000000   -0.7095364
  5.1000000   -0.0772718
  5.3000000    0.7330893
  5.5000000    1.2846991
  5.7000000    1.1978794
  5.9000000    0.9970964
  6.1000000    0.8232219
  6.3000000    0.6421872
  6.5000000    0.4314095
  6.7000000    0.1993042
  6.9000000   -0.0161810
  7.1000000   -0.1500177
  7.3000000   -0.1585239
  7.5000000   -0.0558833
  7.7000000    0.0899065
  7.9000000    0.2019865
  8.1000000    0.2109192
  8.3000000    0.0865411
  8.5000000   -0.1005576
  8.7000000   -0.2541234
  8.9000000   -0.3063369
  9.1000000   -0.2665286
  9.3000000   -0.1770687
  9.5000000   -0.0702924
  9.7000000    0.0412312
  9.9000000    0.1418129
 10.1000000    0.2130817
 10.3000000    0.2425072
 10.5000000    0.2657296
 10.7000000    0.3025215
 10.9000000    0.3442631
 11.1000000    0.3656034
 11.3000000    0.3732507
 11.5000000    0.3673948
 11.7000000    0.3446674
 11.9000000    0.2990017
 12.1000000    0.2390047
 12.3000000    0.1792964
 12.5000000    0.1318015
 12.7000000    0.0973788
 12.9000000    0.0663938
 13.1000000    0.0366787
 13.3000000    0.0052328
 13.5000000   -0.0283506
 13.7000000   -0.0566924
 13.9000000   -0.0812580
 14.1000000   -0.1003269
 14.3000000   -0.1089818
 14.5000000   -0.0988315
 14.7000000   -0.0703971
 14.9000000   -0.0285363
 15.1000000    0.0131357
 15.3000000    0.0481482
 15.5000000    0.0800789
 15.7000000    0.1114281
 15.9000000    0.1416413
 16.1000000    0.1618649
 16.3000000    0.1682931
 16.5000000    0.1638032
 16.7000000    0.1526037
 16.9000000    0.1413507
 17.1000000    0.1352576
 17.3000000    0.1375761
 17.5000000    0.1460701
 17.7000000    0.1521509
 17.9000000    0.1572775
 18.1000000    0.1591391
 18.3000000    0.1555337
 18.5000000    0.1470925
 18.7000000    0.1362763
 18.9000000    0.1230407
 19.1000000    0.1067628
 19.3000000    0.0853513
 19.5000000    0.0577746
 19.7000000    0.0237627
 19.9000000   -0.0148436
 20.1000000   -0.0588504
 20.3000000   -0.1076102
 20.5000000   -0.1565549
 20.7000000   -0.2008739
 20.9000000   -0.2419308
 21.1000000   -0.2812203
 21.3000000   -0.3222194
 21.5000000   -0.3654955
 21.7000000   -0.3994753
 21.9000000   -0.4268124
 22.1000000   -0.4481966
 22.3000000   -0.4655000
 22.5000000   -0.4754831
 22.7000000   -0.4761077
 22.9000000   -0.4674080
 23.1000000   -0.4496558
 23.3000000   -0.4276004
 23.5000000   -0.4043714
 23.7000000   -0.3830475
 23.9000000   -0.3633421
 24.1000000   -0.3454027
 24.3000000   -0.3267706
 24.5000000   -0.3093461
 24.7000000   -0.2956293
 24.9000000   -0.2849779
&EndTable
&ENDPotential

&Potential
Name=CNEG-P
Type=NB
Min=  3.6000
Max= 25.0000
NPoints=107
AtomTypes=CNEG, P
&Table
  3.7000000    9.4467421
  3.9000000    4.6169004
  4.1000000    1.3967158
  4.3000000   -1.1614471
  4.5000000   -2.3264563
  4.7000000   -2.6707729
  4.9000000   -2.2626396
  5.1000000   -1.3854723
  5.3000000   -0.1178580
  5.5000000    1.0188877
  5.7000000    1.3181050
  5.9000000    1.1453771
  6.1000000    0.8588126
  6.3000000    0.4682366
  6.5000000    0.0231288
  6.7000000   -0.4242799
  6.9000000   -0.8031451
  7.1000000   -1.0945723
  7.3000000   -1.2454980
  7.5000000   -1.2031395
  7.7000000   -0.9777441
  7.9000000   -0.7072652
  8.1000000   -0.6250463
  8.3000000   -0.7261515
  8.5000000   -0.8164255
  8.7000000   -0.7986615
  8.9000000   -0.7226385
  9.1000000   -0.6575454
  9.3000000   -0.6333279
  9.5000000   -0.6536944
  9.7000000   -0.6831320
  9.9000000   -0.6928844
 10.1000000   -0.6609775
 10.3000000   -0.5915463
 10.5000000   -0.5161012
 10.7000000   -0.4425210
 10.9000000   -0.3647857
 11.1000000   -0.2775977
 11.3000000   -0.2177052
 11.5000000   -0.2102734
 11.7000000   -0.2371640
 11.9000000   -0.2637860
 12.1000000   -0.2784793
 12.3000000   -0.2735736
 12.5000000   -0.2615971
 12.7000000   -0.2597458
 12.9000000   -0.2637394
 13.1000000   -0.2542562
 13.3000000   -0.2100981
 13.5000000   -0.1305559
 13.7000000   -0.0548897
 13.9000000    0.0028360
 14.1000000    0.0403862
 14.3000000    0.0638330
 14.5000000    0.0798918
 14.7000000    0.0775788
 14.9000000    0.0714778
 15.1000000    0.0559996
 15.3000000    0.0481055
 15.5000000    0.0433927
 15.7000000    0.0475238
 15.9000000    0.0598948
 16.1000000    0.0704468
 16.3000000    0.0731200
 16.5000000    0.0604052
 16.7000000    0.0407664
 16.9000000    0.0268267
 17.1000000    0.0322477
 17.3000000    0.0460682
 17.5000000    0.0629953
 17.7000000    0.0727888
 17.9000000    0.0674595
 18.1000000    0.0486705
 18.3000000    0.0270245
 18.5000000    0.0123800
 18.7000000    0.0123291
 18.9000000    0.0200882
 19.1000000    0.0241528
 19.3000000    0.0187399
 19.5000000    0.0067899
 19.7000000   -0.0077417
 19.9000000   -0.0188215
 20.1000000   -0.0279683
 20.3000000   -0.0426533
 20.5000000   -0.0639060
 20.7000000   -0.0934935
 20.9000000   -0.1215719
 21.1000000   -0.1426064
 21.3000000   -0.1602474
 21.5000000   -0.1882976
 21.7000000   -0.2257885
 21.9000000   -0.2753130
 22.1000000   -0.3231259
 22.3000000   -0.3592872
 22.5000000   -0.3711837
 22.7000000   -0.3665490
 22.9000000   -0.3580780
 23.1000000   -0.3492549
 23.3000000   -0.3376577
 23.5000000   -0.3264383
 23.7000000   -0.3196753
 23.9000000   -0.3180966
 24.1000000   -0.3174795
 24.3000000   -0.3205119
 24.5000000   -0.3207329
 24.7000000   -0.3154310
 24.9000000   -0.3028755
&EndTable
&ENDPotential

&Potential
Name=P-TNEG
Type=NB
Min=  3.6000
Max= 25.0000
NPoints=107
AtomTypes=P, TNEG
&Table
  3.7000000    9.4467421
  3.9000000    4.6169004
  4.1000000    1.3967158
  4.3000000   -1.1614471
  4.5000000   -2.3264563
  4.7000000   -2.6707729
  4.9000000   -2.2626396
  5.1000000   -1.3854723
  5.3000000   -0.1178580
  5.5000000    1.0188877
  5.7000000    1.3181050
  5.9000000    1.1453771
  6.1000000    0.8588126
  6.3000000    0.4682366
  6.5000000    0.0231288
  6.7000000   -0.4242799
  6.9000000   -0.8031451
  7.1000000   -1.0945723
  7.3000000   -1.2454980
  7.5000000   -1.2031395
  7.7000000   -0.9777441
  7.9000000   -0.7072652
  8.1000000   -0.6250463
  8.3000000   -0.7261515
  8.5000000   -0.8164255
  8.7000000   -0.7986615
  8.9000000   -0.7226385
  9.1000000   -0.6575454
  9.3000000   -0.6333279
  9.5000000   -0.6536944
  9.7000000   -0.6831320
  9.9000000   -0.6928844
 10.1000000   -0.6609775
 10.3000000   -0.5915463
 10.5000000   -0.5161012
 10.7000000   -0.4425210
 10.9000000   -0.3647857
 11.1000000   -0.2775977
 11.3000000   -0.2177052
 11.5000000   -0.2102734
 11.7000000   -0.2371640
 11.9000000   -0.2637860
 12.1000000   -0.2784793
 12.3000000   -0.2735736
 12.5000000   -0.2615971
 12.7000000   -0.2597458
 12.9000000   -0.2637394
 13.1000000   -0.2542562
 13.3000000   -0.2100981
 13.5000000   -0.1305559
 13.7000000   -0.0548897
 13.9000000    0.0028360
 14.1000000    0.0403862
 14.3000000    0.0638330
 14.5000000    0.0798918
 14.7000000    0.0775788
 14.9000000    0.0714778
 15.1000000    0.0559996
 15.3000000    0.0481055
 15.5000000    0.0433927
 15.7000000    0.0475238
 15.9000000    0.0598948
 16.1000000    0.0704468
 16.3000000    0.0731200
 16.5000000    0.0604052
 16.7000000    0.0407664
 16.9000000    0.0268267
 17.1000000    0.0322477
 17.3000000    0.0460682
 17.5000000    0.0629953
 17.7000000    0.0727888
 17.9000000    0.0674595
 18.1000000    0.0486705
 18.3000000    0.0270245
 18.5000000    0.0123800
 18.7000000    0.0123291
 18.9000000    0.0200882
 19.1000000    0.0241528
 19.3000000    0.0187399
 19.5000000    0.0067899
 19.7000000   -0.0077417
 19.9000000   -0.0188215
 20.1000000   -0.0279683
 20.3000000   -0.0426533
 20.5000000   -0.0639060
 20.7000000   -0.0934935
 20.9000000   -0.1215719
 21.1000000   -0.1426064
 21.3000000   -0.1602474
 21.5000000   -0.1882976
 21.7000000   -0.2257885
 21.9000000   -0.2753130
 22.1000000   -0.3231259
 22.3000000   -0.3592872
 22.5000000   -0.3711837
 22.7000000   -0.3665490
 22.9000000   -0.3580780
 23.1000000   -0.3492549
 23.3000000   -0.3376577
 23.5000000   -0.3264383
 23.7000000   -0.3196753
 23.9000000   -0.3180966
 24.1000000   -0.3174795
 24.3000000   -0.3205119
 24.5000000   -0.3207329
 24.7000000   -0.3154310
 24.9000000   -0.3028755
&EndTable
&ENDPotential

&Potential
Name=CGLY-P
Type=NB
Min=  3.4000
Max= 25.0000
NPoints=108
AtomTypes=CGLY, P
&Table
  3.5000000   14.5745683
  3.7000000    2.3923469
  3.9000000   -0.9837935
  4.1000000   -2.5754285
  4.3000000   -3.0615570
  4.5000000   -2.8986616
  4.7000000   -2.6969257
  4.9000000   -2.4189533
  5.1000000   -1.7496984
  5.3000000   -0.6343827
  5.5000000    0.2915125
  5.7000000    0.5189959
  5.9000000    0.4358336
  6.1000000    0.2494370
  6.3000000    0.0698807
  6.5000000   -0.0855414
  6.7000000   -0.2442615
  6.9000000   -0.4056799
  7.1000000   -0.5267192
  7.3000000   -0.5829470
  7.5000000   -0.5758584
  7.7000000   -0.5371580
  7.9000000   -0.4766811
  8.1000000   -0.4310042
  8.3000000   -0.4331991
  8.5000000   -0.4962608
  8.7000000   -0.5654095
  8.9000000   -0.6004794
  9.1000000   -0.5854140
  9.3000000   -0.5361149
  9.5000000   -0.4688482
  9.7000000   -0.4005272
  9.9000000   -0.3448973
 10.1000000   -0.3098281
 10.3000000   -0.2808710
 10.5000000   -0.2413564
 10.7000000   -0.1778146
 10.9000000   -0.1056556
 11.1000000   -0.0499783
 11.3000000   -0.0171132
 11.5000000   -0.0144668
 11.7000000   -0.0418677
 11.9000000   -0.0957049
 12.1000000   -0.1427608
 12.3000000   -0.1734314
 12.5000000   -0.1953671
 12.7000000   -0.2116477
 12.9000000   -0.2250795
 13.1000000   -0.2290475
 13.3000000   -0.2222174
 13.5000000   -0.2100550
 13.7000000   -0.1920914
 13.9000000   -0.1785172
 14.1000000   -0.1780019
 14.3000000   -0.1900537
 14.5000000   -0.2027023
 14.7000000   -0.1976215
 14.9000000   -0.1799253
 15.1000000   -0.1596929
 15.3000000   -0.1487838
 15.5000000   -0.1523592
 15.7000000   -0.1591590
 15.9000000   -0.1640042
 16.1000000   -0.1601011
 16.3000000   -0.1535242
 16.5000000   -0.1482890
 16.7000000   -0.1461821
 16.9000000   -0.1471530
 17.1000000   -0.1399978
 17.3000000   -0.1212947
 17.5000000   -0.0923423
 17.7000000   -0.0593989
 17.9000000   -0.0302780
 18.1000000   -0.0118483
 18.3000000   -0.0034649
 18.5000000   -0.0015747
 18.7000000   -0.0020995
 18.9000000    0.0014037
 19.1000000    0.0100808
 19.3000000    0.0170974
 19.5000000    0.0178591
 19.7000000    0.0102018
 19.9000000   -0.0032474
 20.1000000   -0.0201519
 20.3000000   -0.0423688
 20.5000000   -0.0628875
 20.7000000   -0.0806130
 20.9000000   -0.0973573
 21.1000000   -0.1150301
 21.3000000   -0.1382373
 21.5000000   -0.1695880
 21.7000000   -0.2000848
 21.9000000   -0.2303982
 22.1000000   -0.2560062
 22.3000000   -0.2690266
 22.5000000   -0.2686702
 22.7000000   -0.2551574
 22.9000000   -0.2389193
 23.1000000   -0.2258371
 23.3000000   -0.2193525
 23.5000000   -0.2200348
 23.7000000   -0.2244394
 23.9000000   -0.2288730
 24.1000000   -0.2336733
 24.3000000   -0.2394461
 24.5000000   -0.2453106
 24.7000000   -0.2480005
 24.9000000   -0.2481959
&EndTable
&ENDPotential

&Potential
Name=P-TGLY
Type=NB
Min=  3.4000
Max= 25.0000
NPoints=108
AtomTypes=P, TGLY
&Table
  3.5000000   14.5745683
  3.7000000    2.3923469
  3.9000000   -0.9837935
  4.1000000   -2.5754285
  4.3000000   -3.0615570
  4.5000000   -2.8986616
  4.7000000   -2.6969257
  4.9000000   -2.4189533
  5.1000000   -1.7496984
  5.3000000   -0.6343827
  5.5000000    0.2915125
  5.7000000    0.5189959
  5.9000000    0.4358336
  6.1000000    0.2494370
  6.3000000    0.0698807
  6.5000000   -0.0855414
  6.7000000   -0.2442615
  6.9000000   -0.4056799
  7.1000000   -0.5267192
  7.3000000   -0.5829470
  7.5000000   -0.5758584
  7.7000000   -0.5371580
  7.9000000   -0.4766811
  8.1000000   -0.4310042
  8.3000000   -0.4331991
  8.5000000   -0.4962608
  8.7000000   -0.5654095
  8.9000000   -0.6004794
  9.1000000   -0.5854140
  9.3000000   -0.5361149
  9.5000000   -0.4688482
  9.7000000   -0.4005272
  9.9000000   -0.3448973
 10.1000000   -0.3098281
 10.3000000   -0.2808710
 10.5000000   -0.2413564
 10.7000000   -0.1778146
 10.9000000   -0.1056556
 11.1000000   -0.0499783
 11.3000000   -0.0171132
 11.5000000   -0.0144668
 11.7000000   -0.0418677
 11.9000000   -0.0957049
 12.1000000   -0.1427608
 12.3000000   -0.1734314
 12.5000000   -0.1953671
 12.7000000   -0.2116477
 12.9000000   -0.2250795
 13.1000000   -0.2290475
 13.3000000   -0.2222174
 13.5000000   -0.2100550
 13.7000000   -0.1920914
 13.9000000   -0.1785172
 14.1000000   -0.1780019
 14.3000000   -0.1900537
 14.5000000   -0.2027023
 14.7000000   -0.1976215
 14.9000000   -0.1799253
 15.1000000   -0.1596929
 15.3000000   -0.1487838
 15.5000000   -0.1523592
 15.7000000   -0.1591590
 15.9000000   -0.1640042
 16.1000000   -0.1601011
 16.3000000   -0.1535242
 16.5000000   -0.1482890
 16.7000000   -0.1461821
 16.9000000   -0.1471530
 17.1000000   -0.1399978
 17.3000000   -0.1212947
 17.5000000   -0.0923423
 17.7000000   -0.0593989
 17.9000000   -0.0302780
 18.1000000   -0.0118483
 18.3000000   -0.0034649
 18.5000000   -0.0015747
 18.7000000   -0.0020995
 18.9000000    0.0014037
 19.1000000    0.0100808
 19.3000000    0.0170974
 19.5000000    0.0178591
 19.7000000    0.0102018
 19.9000000   -0.0032474
 20.1000000   -0.0201519
 20.3000000   -0.0423688
 20.5000000   -0.0628875
 20.7000000   -0.0806130
 20.9000000   -0.0973573
 21.1000000   -0.1150301
 21.3000000   -0.1382373
 21.5000000   -0.1695880
 21.7000000   -0.2000848
 21.9000000   -0.2303982
 22.1000000   -0.2560062
 22.3000000   -0.2690266
 22.5000000   -0.2686702
 22.7000000   -0.2551574
 22.9000000   -0.2389193
 23.1000000   -0.2258371
 23.3000000   -0.2193525
 23.5000000   -0.2200348
 23.7000000   -0.2244394
 23.9000000   -0.2288730
 24.1000000   -0.2336733
 24.3000000   -0.2394461
 24.5000000   -0.2453106
 24.7000000   -0.2480005
 24.9000000   -0.2481959
&EndTable
&ENDPotential

&Potential
Name=D-K
Type=NB
Min=  3.0000
Max= 25.0000
NPoints=110
AtomTypes=D, K
&Table
  3.1000000   28.1182612
  3.3000000   14.8491959
  3.5000000    9.7653788
  3.7000000    6.9343264
  3.9000000    5.2569574
  4.1000000    3.9769952
  4.3000000    2.6967728
  4.5000000    1.4786320
  4.7000000    0.6130348
  4.9000000    0.1035745
  5.1000000   -0.3474710
  5.3000000   -0.9515756
  5.5000000   -1.5240121
  5.7000000   -1.8777726
  5.9000000   -2.0928057
  6.1000000   -2.2507641
  6.3000000   -2.2801275
  6.5000000   -2.1153930
  6.7000000   -1.7889658
  6.9000000   -1.3851996
  7.1000000   -1.0338613
  7.3000000   -0.8748021
  7.5000000   -0.9340096
  7.7000000   -1.1014143
  7.9000000   -1.2445381
  8.1000000   -1.2749716
  8.3000000   -1.1632816
  8.5000000   -0.9483471
  8.7000000   -0.7127791
  8.9000000   -0.5146063
  9.1000000   -0.3804229
  9.3000000   -0.3047450
  9.5000000   -0.2824651
  9.7000000   -0.2899727
  9.9000000   -0.3133452
 10.1000000   -0.3375158
 10.3000000   -0.3572797
 10.5000000   -0.3780454
 10.7000000   -0.4197240
 10.9000000   -0.4736389
 11.1000000   -0.5191240
 11.3000000   -0.5527628
 11.5000000   -0.5630914
 11.7000000   -0.5534269
 11.9000000   -0.5310943
 12.1000000   -0.5125839
 12.3000000   -0.5097774
 12.5000000   -0.5175154
 12.7000000   -0.5316934
 12.9000000   -0.5472663
 13.1000000   -0.5707820
 13.3000000   -0.6104106
 13.5000000   -0.6581371
 13.7000000   -0.6985661
 13.9000000   -0.7168677
 14.1000000   -0.7048174
 14.3000000   -0.6653149
 14.5000000   -0.6130070
 14.7000000   -0.5527344
 14.9000000   -0.5076106
 15.1000000   -0.4807413
 15.3000000   -0.4691763
 15.5000000   -0.4650463
 15.7000000   -0.4607734
 15.9000000   -0.4579086
 16.1000000   -0.4492298
 16.3000000   -0.4339456
 16.5000000   -0.4113447
 16.7000000   -0.3923054
 16.9000000   -0.3726405
 17.1000000   -0.3514871
 17.3000000   -0.3301135
 17.5000000   -0.3181156
 17.7000000   -0.3111283
 17.9000000   -0.3129602
 18.1000000   -0.3169102
 18.3000000   -0.3167955
 18.5000000   -0.3112082
 18.7000000   -0.3022518
 18.9000000   -0.2888036
 19.1000000   -0.2762716
 19.3000000   -0.2722110
 19.5000000   -0.2751015
 19.7000000   -0.2823029
 19.9000000   -0.2900206
 20.1000000   -0.2938852
 20.3000000   -0.2975490
 20.5000000   -0.2952976
 20.7000000   -0.2921202
 20.9000000   -0.2880390
 21.1000000   -0.2899003
 21.3000000   -0.2924264
 21.5000000   -0.2985252
 21.7000000   -0.3006177
 21.9000000   -0.3010518
 22.1000000   -0.2949043
 22.3000000   -0.2858542
 22.5000000   -0.2692738
 22.7000000   -0.2538582
 22.9000000   -0.2330980
 23.1000000   -0.2157047
 23.3000000   -0.1957608
 23.5000000   -0.1793892
 23.7000000   -0.1665636
 23.9000000   -0.1536269
 24.1000000   -0.1424437
 24.3000000   -0.1307167
 24.5000000   -0.1246297
 24.7000000   -0.1158031
 24.9000000   -0.1048576
&EndTable
&ENDPotential

&Potential
Name=D-NA
Type=NB
Min=  2.8000
Max= 25.0000
NPoints=111
AtomTypes=D, NA
&Table
  2.9000000   20.0631776
  3.1000000   13.4401648
  3.3000000   11.1490929
  3.5000000   10.5240836
  3.7000000   10.2696995
  3.9000000    8.9665253
  4.1000000    7.5583154
  4.3000000    6.5477196
  4.5000000    5.7097363
  4.7000000    4.9726635
  4.9000000    3.8994573
  5.1000000    1.8057307
  5.3000000   -0.3597574
  5.5000000   -1.8030806
  5.7000000   -2.4606579
  5.9000000   -2.4766528
  6.1000000   -2.0980752
  6.3000000   -1.6362557
  6.5000000   -1.2227532
  6.7000000   -0.8822542
  6.9000000   -0.7733454
  7.1000000   -1.0095146
  7.3000000   -1.4325574
  7.5000000   -1.7143499
  7.7000000   -1.6818574
  7.9000000   -1.3325509
  8.1000000   -0.8347747
  8.3000000   -0.4951702
  8.5000000   -0.4558472
  8.7000000   -0.5484934
  8.9000000   -0.5843079
  9.1000000   -0.5233408
  9.3000000   -0.4123973
  9.5000000   -0.3599201
  9.7000000   -0.4049266
  9.9000000   -0.5245045
 10.1000000   -0.6597836
 10.3000000   -0.7591545
 10.5000000   -0.7918404
 10.7000000   -0.7566397
 10.9000000   -0.6629805
 11.1000000   -0.5622117
 11.3000000   -0.4990530
 11.5000000   -0.5073002
 11.7000000   -0.5617829
 11.9000000   -0.6106291
 12.1000000   -0.6118711
 12.3000000   -0.5675117
 12.5000000   -0.5180801
 12.7000000   -0.5059945
 12.9000000   -0.5553538
 13.1000000   -0.6425777
 13.3000000   -0.7313481
 13.5000000   -0.7754322
 13.7000000   -0.7498605
 13.9000000   -0.6633066
 14.1000000   -0.5401668
 14.3000000   -0.4162263
 14.5000000   -0.3226874
 14.7000000   -0.2822881
 14.9000000   -0.2881362
 15.1000000   -0.3262730
 15.3000000   -0.3667226
 15.5000000   -0.3884246
 15.7000000   -0.3899996
 15.9000000   -0.3769159
 16.1000000   -0.3583882
 16.3000000   -0.3512035
 16.5000000   -0.3486928
 16.7000000   -0.3491470
 16.9000000   -0.3449238
 17.1000000   -0.3358420
 17.3000000   -0.3264291
 17.5000000   -0.3262982
 17.7000000   -0.3417697
 17.9000000   -0.3704231
 18.1000000   -0.3991046
 18.3000000   -0.4183992
 18.5000000   -0.4309049
 18.7000000   -0.4383345
 18.9000000   -0.4444058
 19.1000000   -0.4557046
 19.3000000   -0.4682166
 19.5000000   -0.4818792
 19.7000000   -0.4909693
 19.9000000   -0.4872089
 20.1000000   -0.4826831
 20.3000000   -0.4735135
 20.5000000   -0.4629191
 20.7000000   -0.4564177
 20.9000000   -0.4553795
 21.1000000   -0.4595981
 21.3000000   -0.4621333
 21.5000000   -0.4624759
 21.7000000   -0.4592136
 21.9000000   -0.4478989
 22.1000000   -0.4280596
 22.3000000   -0.4040629
 22.5000000   -0.3728870
 22.7000000   -0.3329326
 22.9000000   -0.2901755
 23.1000000   -0.2553012
 23.3000000   -0.2246513
 23.5000000   -0.2018290
 23.7000000   -0.1847374
 23.9000000   -0.1734459
 24.1000000   -0.1642677
 24.3000000   -0.1537185
 24.5000000   -0.1439664
 24.7000000   -0.1321538
 24.9000000   -0.1190691
&EndTable
&ENDPotential

&Potential
Name=CL-D
Type=NB
Min=  5.4000
Max= 25.0000
NPoints=98
AtomTypes=CL, D
&Table
  5.5000000   13.9934036
  5.7000000   10.8852768
  5.9000000    8.2859780
  6.1000000    7.2967805
  6.3000000    6.4959671
  6.5000000    5.8108298
  6.7000000    5.1421453
  6.9000000    4.4613123
  7.1000000    3.8900477
  7.3000000    3.5233052
  7.5000000    3.3477339
  7.7000000    3.1955975
  7.9000000    3.0378934
  8.1000000    2.7564703
  8.3000000    2.5391101
  8.5000000    2.3054614
  8.7000000    2.1763777
  8.9000000    2.1165410
  9.1000000    2.1247365
  9.3000000    2.0713289
  9.5000000    1.9893216
  9.7000000    1.9009456
  9.9000000    1.7810042
 10.1000000    1.6723515
 10.3000000    1.5838119
 10.5000000    1.5487748
 10.7000000    1.4939818
 10.9000000    1.4921783
 11.1000000    1.4907762
 11.3000000    1.4974375
 11.5000000    1.5171560
 11.7000000    1.4894165
 11.9000000    1.4717433
 12.1000000    1.4357091
 12.3000000    1.4088179
 12.5000000    1.3866973
 12.7000000    1.3777940
 12.9000000    1.3564563
 13.1000000    1.3268581
 13.3000000    1.2895664
 13.5000000    1.2580631
 13.7000000    1.2003401
 13.9000000    1.1526755
 14.1000000    1.1006105
 14.3000000    1.0730117
 14.5000000    1.0406609
 14.7000000    1.0214778
 14.9000000    0.9958843
 15.1000000    0.9790729
 15.3000000    0.9443791
 15.5000000    0.9226733
 15.7000000    0.9092875
 15.9000000    0.8971304
 16.1000000    0.8862088
 16.3000000    0.8754568
 16.5000000    0.8620710
 16.7000000    0.8368506
 16.9000000    0.8044107
 17.1000000    0.7712172
 17.3000000    0.7353176
 17.5000000    0.7044671
 17.7000000    0.6738793
 17.9000000    0.6509489
 18.1000000    0.6260624
 18.3000000    0.6050949
 18.5000000    0.5848637
 18.7000000    0.5732323
 18.9000000    0.5502100
 19.1000000    0.5255451
 19.3000000    0.5044022
 19.5000000    0.4828045
 19.7000000    0.4558054
 19.9000000    0.4328617
 20.1000000    0.4053132
 20.3000000    0.3829649
 20.5000000    0.3608735
 20.7000000    0.3392583
 20.9000000    0.3216424
 21.1000000    0.3027445
 21.3000000    0.2850636
 21.5000000    0.2691108
 21.7000000    0.2520566
 21.9000000    0.2384119
 22.1000000    0.2216441
 22.3000000    0.2088279
 22.5000000    0.1950117
 22.7000000    0.1841393
 22.9000000    0.1758688
 23.1000000    0.1655747
 23.3000000    0.1554279
 23.5000000    0.1428612
 23.7000000    0.1354645
 23.9000000    0.1261107
 24.1000000    0.1145897
 24.3000000    0.1095136
 24.5000000    0.1006346
 24.7000000    0.0936872
 24.9000000    0.0895460
&EndTable
&ENDPotential

&Potential
Name=K-P
Type=NB
Min=  3.0000
Max= 25.0000
NPoints=110
AtomTypes=K, P
&Table
  3.1000000   18.0048484
  3.3000000    8.4002824
  3.5000000    5.6093502
  3.7000000    3.5387853
  3.9000000    3.0010021
  4.1000000    3.6393402
  4.3000000    6.1972856
  4.5000000    8.5345684
  4.7000000    7.2403261
  4.9000000    5.8731212
  5.1000000    4.4328398
  5.3000000    3.1330669
  5.5000000    2.0796305
  5.7000000    1.2829020
  5.9000000    0.6952076
  6.1000000    0.3103751
  6.3000000    0.2235298
  6.5000000    0.4437900
  6.7000000    0.7804819
  6.9000000    0.9981710
  7.1000000    1.0309998
  7.3000000    0.9145677
  7.5000000    0.6995598
  7.7000000    0.4726285
  7.9000000    0.2881737
  8.1000000    0.1553828
  8.3000000    0.0724874
  8.5000000    0.0349619
  8.7000000    0.0279976
  8.9000000    0.0500655
  9.1000000    0.1075238
  9.3000000    0.1889645
  9.5000000    0.2811126
  9.7000000    0.3312797
  9.9000000    0.3040270
 10.1000000    0.2643448
 10.3000000    0.2856367
 10.5000000    0.3699806
 10.7000000    0.4345917
 10.9000000    0.4546664
 11.1000000    0.4455313
 11.3000000    0.4288671
 11.5000000    0.4210252
 11.7000000    0.4288426
 11.9000000    0.4466122
 12.1000000    0.4666244
 12.3000000    0.4738303
 12.5000000    0.4705424
 12.7000000    0.4551888
 12.9000000    0.4228928
 13.1000000    0.3762904
 13.3000000    0.3378047
 13.5000000    0.3328665
 13.7000000    0.3673299
 13.9000000    0.4285699
 14.1000000    0.4840678
 14.3000000    0.5149453
 14.5000000    0.5209958
 14.7000000    0.5101992
 14.9000000    0.4914426
 15.1000000    0.4606625
 15.3000000    0.4229617
 15.5000000    0.3872480
 15.7000000    0.3559894
 15.9000000    0.3316623
 16.1000000    0.3106935
 16.3000000    0.2967346
 16.5000000    0.2815060
 16.7000000    0.2689372
 16.9000000    0.2579645
 17.1000000    0.2431896
 17.3000000    0.2263144
 17.5000000    0.2046593
 17.7000000    0.1809279
 17.9000000    0.1584496
 18.1000000    0.1357622
 18.3000000    0.1175287
 18.5000000    0.1006438
 18.7000000    0.0875932
 18.9000000    0.0757321
 19.1000000    0.0672939
 19.3000000    0.0592059
 19.5000000    0.0509746
 19.7000000    0.0419976
 19.9000000    0.0321559
 20.1000000    0.0188366
 20.3000000    0.0062398
 20.5000000   -0.0078827
 20.7000000   -0.0169318
 20.9000000   -0.0225457
 21.1000000   -0.0244362
 21.3000000   -0.0227838
 21.5000000   -0.0185807
 21.7000000   -0.0122164
 21.9000000   -0.0092250
 22.1000000   -0.0066164
 22.3000000   -0.0042358
 22.5000000   -0.0057433
 22.7000000   -0.0076509
 22.9000000   -0.0073345
 23.1000000   -0.0055040
 23.3000000   -0.0021914
 23.5000000    0.0022998
 23.7000000    0.0066151
 23.9000000    0.0091910
 24.1000000    0.0150585
 24.3000000    0.0186223
 24.5000000    0.0213090
 24.7000000    0.0233299
 24.9000000    0.0245491
&EndTable
&ENDPotential

&Potential
Name=NA-P
Type=NB
Min=  2.6000
Max= 25.0000
NPoints=112
AtomTypes=NA, P
&Table
  2.7000000   23.5506981
  2.9000000   13.4285124
  3.1000000    8.8211078
  3.3000000    3.3577939
  3.5000000    1.7946544
  3.7000000    1.9793263
  3.9000000    4.2092213
  4.1000000   39.5484587
  4.3000000   10.4253534
  4.5000000    7.6535266
  4.7000000    5.1811180
  4.9000000    3.4521558
  5.1000000    2.3652211
  5.3000000    1.6722381
  5.5000000    0.9807672
  5.7000000    0.2788056
  5.9000000   -0.1006455
  6.1000000    0.0024666
  6.3000000    0.4276652
  6.5000000    0.7670681
  6.7000000    0.7738243
  6.9000000    0.5342348
  7.1000000    0.1890399
  7.3000000   -0.1644931
  7.5000000   -0.4476398
  7.7000000   -0.6163442
  7.9000000   -0.6591829
  8.1000000   -0.6221499
  8.3000000   -0.5678241
  8.5000000   -0.5065019
  8.7000000   -0.3833185
  8.9000000   -0.1810671
  9.1000000    0.0513192
  9.3000000    0.2519561
  9.5000000    0.4084423
  9.7000000    0.5236284
  9.9000000    0.5941345
 10.1000000    0.6166723
 10.3000000    0.5769412
 10.5000000    0.4976027
 10.7000000    0.4182170
 10.9000000    0.3825980
 11.1000000    0.4094902
 11.3000000    0.4904506
 11.5000000    0.5965975
 11.7000000    0.6888185
 11.9000000    0.7444822
 12.1000000    0.7626124
 12.3000000    0.7573538
 12.5000000    0.7406700
 12.7000000    0.7252192
 12.9000000    0.7169555
 13.1000000    0.7125446
 13.3000000    0.7026192
 13.5000000    0.6934999
 13.7000000    0.6794945
 13.9000000    0.6669987
 14.1000000    0.6520853
 14.3000000    0.6311412
 14.5000000    0.5903163
 14.7000000    0.5346303
 14.9000000    0.4811535
 15.1000000    0.4463335
 15.3000000    0.4342991
 15.5000000    0.4312402
 15.7000000    0.4225841
 15.9000000    0.4049126
 16.1000000    0.3836309
 16.3000000    0.3636762
 16.5000000    0.3469835
 16.7000000    0.3262725
 16.9000000    0.2971001
 17.1000000    0.2614759
 17.3000000    0.2260579
 17.5000000    0.1927360
 17.7000000    0.1654737
 17.9000000    0.1410847
 18.1000000    0.1226346
 18.3000000    0.1075087
 18.5000000    0.0934377
 18.7000000    0.0817038
 18.9000000    0.0680830
 19.1000000    0.0568358
 19.3000000    0.0446767
 19.5000000    0.0325431
 19.7000000    0.0159339
 19.9000000   -0.0033091
 20.1000000   -0.0233345
 20.3000000   -0.0414162
 20.5000000   -0.0554237
 20.7000000   -0.0654968
 20.9000000   -0.0702844
 21.1000000   -0.0694895
 21.3000000   -0.0644851
 21.5000000   -0.0564203
 21.7000000   -0.0495846
 21.9000000   -0.0442355
 22.1000000   -0.0408762
 22.3000000   -0.0360167
 22.5000000   -0.0297200
 22.7000000   -0.0221377
 22.9000000   -0.0140575
 23.1000000   -0.0041590
 23.3000000    0.0051838
 23.5000000    0.0157952
 23.7000000    0.0251855
 23.9000000    0.0351875
 24.1000000    0.0432695
 24.3000000    0.0495563
 24.5000000    0.0534598
 24.7000000    0.0537179
 24.9000000    0.0505325
&EndTable
&ENDPotential

&Potential
Name=CL-P
Type=NB
Min=  4.0000
Max= 25.0000
NPoints=105
AtomTypes=CL, P
&Table
  4.1000000    8.3397674
  4.3000000    5.3172612
  4.5000000    2.3795460
  4.7000000    0.4026043
  4.9000000   -1.0092814
  5.1000000   -1.8865710
  5.3000000   -2.4863683
  5.5000000   -2.9236232
  5.7000000   -3.1170299
  5.9000000   -2.9348964
  6.1000000   -2.3928921
  6.3000000   -1.7220174
  6.5000000   -1.1671311
  6.7000000   -0.8405959
  6.9000000   -0.7807560
  7.1000000   -0.9578075
  7.3000000   -1.2486957
  7.5000000   -1.5402519
  7.7000000   -1.7446638
  7.9000000   -1.8559103
  8.1000000   -1.8551707
  8.3000000   -1.7489336
  8.5000000   -1.5603474
  8.7000000   -1.3515678
  8.9000000   -1.1771460
  9.1000000   -1.0788156
  9.3000000   -1.0554475
  9.5000000   -1.0797815
  9.7000000   -1.1243951
  9.9000000   -1.1660148
 10.1000000   -1.1807463
 10.3000000   -1.1587584
 10.5000000   -1.1116722
 10.7000000   -1.0460274
 10.9000000   -0.9663798
 11.1000000   -0.8889643
 11.3000000   -0.8178551
 11.5000000   -0.7693293
 11.7000000   -0.7299808
 11.9000000   -0.7086697
 12.1000000   -0.6849837
 12.3000000   -0.6667816
 12.5000000   -0.6450264
 12.7000000   -0.6254764
 12.9000000   -0.6008195
 13.1000000   -0.5745032
 13.3000000   -0.5456043
 13.5000000   -0.5170180
 13.7000000   -0.4945585
 13.9000000   -0.4734987
 14.1000000   -0.4516253
 14.3000000   -0.4346175
 14.5000000   -0.4160156
 14.7000000   -0.4007284
 14.9000000   -0.3868978
 15.1000000   -0.3698297
 15.3000000   -0.3554972
 15.5000000   -0.3382682
 15.7000000   -0.3242628
 15.9000000   -0.3079268
 16.1000000   -0.2943854
 16.3000000   -0.2804220
 16.5000000   -0.2676807
 16.7000000   -0.2569909
 16.9000000   -0.2452578
 17.1000000   -0.2335332
 17.3000000   -0.2224485
 17.5000000   -0.2124913
 17.7000000   -0.2012922
 17.9000000   -0.1912774
 18.1000000   -0.1803815
 18.3000000   -0.1692246
 18.5000000   -0.1593823
 18.7000000   -0.1531904
 18.9000000   -0.1439096
 19.1000000   -0.1333394
 19.3000000   -0.1258394
 19.5000000   -0.1188108
 19.7000000   -0.1115571
 19.9000000   -0.1025404
 20.1000000   -0.0951092
 20.3000000   -0.0881014
 20.5000000   -0.0792372
 20.7000000   -0.0710987
 20.9000000   -0.0629732
 21.1000000   -0.0566684
 21.3000000   -0.0501870
 21.5000000   -0.0445018
 21.7000000   -0.0408841
 21.9000000   -0.0365456
 22.1000000   -0.0336919
 22.3000000   -0.0287600
 22.5000000   -0.0248430
 22.7000000   -0.0198134
 22.9000000   -0.0172978
 23.1000000   -0.0139398
 23.3000000   -0.0097136
 23.5000000   -0.0055649
 23.7000000    0.0000764
 23.9000000    0.0025589
 24.1000000    0.0066630
 24.3000000    0.0089221
 24.5000000    0.0113289
 24.7000000    0.0141335
 24.9000000    0.0169294
&EndTable
&ENDPotential

&Potential
Name=CO-CPOL
Type=NB
Min=  4.8000
Max= 25.0000
NPoints=101
AtomTypes=CO, CPOL
&Table
  4.9000000   16.0575681
  5.1000000    8.4134447
  5.3000000    3.0600146
  5.5000000    0.5545190
  5.7000000   -0.7318784
  5.9000000   -1.3046807
  6.1000000   -1.4520792
  6.3000000   -1.1946692
  6.5000000   -0.5516956
  6.7000000    0.1369942
  6.9000000    0.4912735
  7.1000000    0.5345974
  7.3000000    0.5167138
  7.5000000    0.4901434
  7.7000000    0.5014179
  7.9000000    0.4716263
  8.1000000    0.3792768
  8.3000000    0.2641594
  8.5000000    0.1124158
  8.7000000   -0.0360412
  8.9000000   -0.1407992
  9.1000000   -0.2147619
  9.3000000   -0.3135921
  9.5000000   -0.4640088
  9.7000000   -0.6371422
  9.9000000   -0.8052285
 10.1000000   -0.9358529
 10.3000000   -0.9894290
 10.5000000   -0.9530661
 10.7000000   -0.8974447
 10.9000000   -0.8723641
 11.1000000   -0.8779294
 11.3000000   -0.8573544
 11.5000000   -0.7712278
 11.7000000   -0.5783163
 11.9000000   -0.3580509
 12.1000000   -0.2053733
 12.3000000   -0.1533885
 12.5000000   -0.1206655
 12.7000000   -0.0907378
 12.9000000   -0.0689717
 13.1000000   -0.0791266
 13.3000000   -0.0823477
 13.5000000   -0.0687819
 13.7000000   -0.0459162
 13.9000000   -0.0429878
 14.1000000   -0.0450597
 14.3000000   -0.0592216
 14.5000000   -0.0705274
 14.7000000   -0.0849348
 14.9000000   -0.0913466
 15.1000000   -0.0898385
 15.3000000   -0.0703905
 15.5000000   -0.0574048
 15.7000000   -0.0471517
 15.9000000   -0.0394018
 16.1000000   -0.0304774
 16.3000000   -0.0295635
 16.5000000   -0.0291104
 16.7000000   -0.0282800
 16.9000000   -0.0314416
 17.1000000   -0.0355578
 17.3000000   -0.0322890
 17.5000000   -0.0310454
 17.7000000   -0.0264975
 17.9000000   -0.0259325
 18.1000000   -0.0198468
 18.3000000   -0.0224033
 18.5000000   -0.0164488
 18.7000000   -0.0129123
 18.9000000   -0.0034615
 19.1000000    0.0022339
 19.3000000    0.0085264
 19.5000000    0.0113246
 19.7000000    0.0115662
 19.9000000    0.0121369
 20.1000000    0.0113818
 20.3000000    0.0088268
 20.5000000    0.0065523
 20.7000000    0.0095343
 20.9000000    0.0133409
 21.1000000    0.0088249
 21.3000000    0.0052241
 21.5000000    0.0042985
 21.7000000    0.0070276
 21.9000000    0.0090718
 22.1000000    0.0038873
 22.3000000    0.0000339
 22.5000000   -0.0040564
 22.7000000   -0.0007348
 22.9000000   -0.0050094
 23.1000000   -0.0069902
 23.3000000   -0.0064824
 23.5000000   -0.0088457
 23.7000000   -0.0123369
 23.9000000   -0.0119127
 24.1000000   -0.0119748
 24.3000000   -0.0127926
 24.5000000   -0.0130732
 24.7000000   -0.0153486
 24.9000000   -0.0140074
&EndTable
&ENDPotential

&Potential
Name=CO-TPOL
Type=NB
Min=  4.8000
Max= 25.0000
NPoints=101
AtomTypes=CO, TPOL
&Table
  4.9000000   16.0575681
  5.1000000    8.4134447
  5.3000000    3.0600146
  5.5000000    0.5545190
  5.7000000   -0.7318784
  5.9000000   -1.3046807
  6.1000000   -1.4520792
  6.3000000   -1.1946692
  6.5000000   -0.5516956
  6.7000000    0.1369942
  6.9000000    0.4912735
  7.1000000    0.5345974
  7.3000000    0.5167138
  7.5000000    0.4901434
  7.7000000    0.5014179
  7.9000000    0.4716263
  8.1000000    0.3792768
  8.3000000    0.2641594
  8.5000000    0.1124158
  8.7000000   -0.0360412
  8.9000000   -0.1407992
  9.1000000   -0.2147619
  9.3000000   -0.3135921
  9.5000000   -0.4640088
  9.7000000   -0.6371422
  9.9000000   -0.8052285
 10.1000000   -0.9358529
 10.3000000   -0.9894290
 10.5000000   -0.9530661
 10.7000000   -0.8974447
 10.9000000   -0.8723641
 11.1000000   -0.8779294
 11.3000000   -0.8573544
 11.5000000   -0.7712278
 11.7000000   -0.5783163
 11.9000000   -0.3580509
 12.1000000   -0.2053733
 12.3000000   -0.1533885
 12.5000000   -0.1206655
 12.7000000   -0.0907378
 12.9000000   -0.0689717
 13.1000000   -0.0791266
 13.3000000   -0.0823477
 13.5000000   -0.0687819
 13.7000000   -0.0459162
 13.9000000   -0.0429878
 14.1000000   -0.0450597
 14.3000000   -0.0592216
 14.5000000   -0.0705274
 14.7000000   -0.0849348
 14.9000000   -0.0913466
 15.1000000   -0.0898385
 15.3000000   -0.0703905
 15.5000000   -0.0574048
 15.7000000   -0.0471517
 15.9000000   -0.0394018
 16.1000000   -0.0304774
 16.3000000   -0.0295635
 16.5000000   -0.0291104
 16.7000000   -0.0282800
 16.9000000   -0.0314416
 17.1000000   -0.0355578
 17.3000000   -0.0322890
 17.5000000   -0.0310454
 17.7000000   -0.0264975
 17.9000000   -0.0259325
 18.1000000   -0.0198468
 18.3000000   -0.0224033
 18.5000000   -0.0164488
 18.7000000   -0.0129123
 18.9000000   -0.0034615
 19.1000000    0.0022339
 19.3000000    0.0085264
 19.5000000    0.0113246
 19.7000000    0.0115662
 19.9000000    0.0121369
 20.1000000    0.0113818
 20.3000000    0.0088268
 20.5000000    0.0065523
 20.7000000    0.0095343
 20.9000000    0.0133409
 21.1000000    0.0088249
 21.3000000    0.0052241
 21.5000000    0.0042985
 21.7000000    0.0070276
 21.9000000    0.0090718
 22.1000000    0.0038873
 22.3000000    0.0000339
 22.5000000   -0.0040564
 22.7000000   -0.0007348
 22.9000000   -0.0050094
 23.1000000   -0.0069902
 23.3000000   -0.0064824
 23.5000000   -0.0088457
 23.7000000   -0.0123369
 23.9000000   -0.0119127
 24.1000000   -0.0119748
 24.3000000   -0.0127926
 24.5000000   -0.0130732
 24.7000000   -0.0153486
 24.9000000   -0.0140074
&EndTable
&ENDPotential

&Potential
Name=CNPL-CO
Type=NB
Min=  5.0000
Max= 25.0000
NPoints=100
AtomTypes=CNPL, CO
&Table
  5.1000000    3.5789321
  5.3000000    1.2612779
  5.5000000   -0.7124778
  5.7000000   -1.7100374
  5.9000000   -2.1880764
  6.1000000   -2.1828149
  6.3000000   -1.7230040
  6.5000000   -0.9025642
  6.7000000   -0.0381225
  6.9000000    0.4279857
  7.1000000    0.5324229
  7.3000000    0.5738766
  7.5000000    0.6670620
  7.7000000    0.6873024
  7.9000000    0.6570320
  8.1000000    0.5701841
  8.3000000    0.4194524
  8.5000000    0.3017345
  8.7000000    0.2672176
  8.9000000    0.3270840
  9.1000000    0.4035309
  9.3000000    0.4240136
  9.5000000    0.3602175
  9.7000000    0.2303941
  9.9000000    0.0435079
 10.1000000   -0.1627783
 10.3000000   -0.2935731
 10.5000000   -0.2851910
 10.7000000   -0.1384962
 10.9000000    0.0014078
 11.1000000    0.0918656
 11.3000000    0.1158672
 11.5000000    0.1284518
 11.7000000    0.1313677
 11.9000000    0.1134486
 12.1000000    0.0739756
 12.3000000    0.0501945
 12.5000000    0.0155070
 12.7000000   -0.0095113
 12.9000000   -0.0462510
 13.1000000   -0.0702271
 13.3000000   -0.0799961
 13.5000000   -0.0359374
 13.7000000    0.0222074
 13.9000000    0.0683010
 14.1000000    0.0710483
 14.3000000    0.0663240
 14.5000000    0.0530271
 14.7000000    0.0435364
 14.9000000    0.0401891
 15.1000000    0.0371561
 15.3000000    0.0285870
 15.5000000    0.0159447
 15.7000000    0.0112066
 15.9000000    0.0062229
 16.1000000    0.0027023
 16.3000000    0.0053032
 16.5000000    0.0076552
 16.7000000    0.0024579
 16.9000000    0.0006208
 17.1000000   -0.0017630
 17.3000000   -0.0029335
 17.5000000   -0.0054630
 17.7000000   -0.0012545
 17.9000000   -0.0033501
 18.1000000   -0.0004633
 18.3000000    0.0033591
 18.5000000    0.0074115
 18.7000000    0.0046609
 18.9000000    0.0018878
 19.1000000    0.0061802
 19.3000000    0.0064365
 19.5000000    0.0100409
 19.7000000    0.0054613
 19.9000000    0.0062329
 20.1000000   -0.0011786
 20.3000000   -0.0057678
 20.5000000   -0.0111595
 20.7000000   -0.0163867
 20.9000000   -0.0213570
 21.1000000   -0.0195993
 21.3000000   -0.0172091
 21.5000000   -0.0233199
 21.7000000   -0.0282325
 21.9000000   -0.0315258
 22.1000000   -0.0334096
 22.3000000   -0.0383904
 22.5000000   -0.0380704
 22.7000000   -0.0327531
 22.9000000   -0.0301567
 23.1000000   -0.0284198
 23.3000000   -0.0296653
 23.5000000   -0.0272144
 23.7000000   -0.0291191
 23.9000000   -0.0314345
 24.1000000   -0.0293786
 24.3000000   -0.0287888
 24.5000000   -0.0275448
 24.7000000   -0.0310531
 24.9000000   -0.0319879
&EndTable
&ENDPotential

&Potential
Name=CO-TNPL
Type=NB
Min=  5.0000
Max= 25.0000
NPoints=100
AtomTypes=CO, TNPL
&Table
  5.1000000    3.5789321
  5.3000000    1.2612779
  5.5000000   -0.7124778
  5.7000000   -1.7100374
  5.9000000   -2.1880764
  6.1000000   -2.1828149
  6.3000000   -1.7230040
  6.5000000   -0.9025642
  6.7000000   -0.0381225
  6.9000000    0.4279857
  7.1000000    0.5324229
  7.3000000    0.5738766
  7.5000000    0.6670620
  7.7000000    0.6873024
  7.9000000    0.6570320
  8.1000000    0.5701841
  8.3000000    0.4194524
  8.5000000    0.3017345
  8.7000000    0.2672176
  8.9000000    0.3270840
  9.1000000    0.4035309
  9.3000000    0.4240136
  9.5000000    0.3602175
  9.7000000    0.2303941
  9.9000000    0.0435079
 10.1000000   -0.1627783
 10.3000000   -0.2935731
 10.5000000   -0.2851910
 10.7000000   -0.1384962
 10.9000000    0.0014078
 11.1000000    0.0918656
 11.3000000    0.1158672
 11.5000000    0.1284518
 11.7000000    0.1313677
 11.9000000    0.1134486
 12.1000000    0.0739756
 12.3000000    0.0501945
 12.5000000    0.0155070
 12.7000000   -0.0095113
 12.9000000   -0.0462510
 13.1000000   -0.0702271
 13.3000000   -0.0799961
 13.5000000   -0.0359374
 13.7000000    0.0222074
 13.9000000    0.0683010
 14.1000000    0.0710483
 14.3000000    0.0663240
 14.5000000    0.0530271
 14.7000000    0.0435364
 14.9000000    0.0401891
 15.1000000    0.0371561
 15.3000000    0.0285870
 15.5000000    0.0159447
 15.7000000    0.0112066
 15.9000000    0.0062229
 16.1000000    0.0027023
 16.3000000    0.0053032
 16.5000000    0.0076552
 16.7000000    0.0024579
 16.9000000    0.0006208
 17.1000000   -0.0017630
 17.3000000   -0.0029335
 17.5000000   -0.0054630
 17.7000000   -0.0012545
 17.9000000   -0.0033501
 18.1000000   -0.0004633
 18.3000000    0.0033591
 18.5000000    0.0074115
 18.7000000    0.0046609
 18.9000000    0.0018878
 19.1000000    0.0061802
 19.3000000    0.0064365
 19.5000000    0.0100409
 19.7000000    0.0054613
 19.9000000    0.0062329
 20.1000000   -0.0011786
 20.3000000   -0.0057678
 20.5000000   -0.0111595
 20.7000000   -0.0163867
 20.9000000   -0.0213570
 21.1000000   -0.0195993
 21.3000000   -0.0172091
 21.5000000   -0.0233199
 21.7000000   -0.0282325
 21.9000000   -0.0315258
 22.1000000   -0.0334096
 22.3000000   -0.0383904
 22.5000000   -0.0380704
 22.7000000   -0.0327531
 22.9000000   -0.0301567
 23.1000000   -0.0284198
 23.3000000   -0.0296653
 23.5000000   -0.0272144
 23.7000000   -0.0291191
 23.9000000   -0.0314345
 24.1000000   -0.0293786
 24.3000000   -0.0287888
 24.5000000   -0.0275448
 24.7000000   -0.0310531
 24.9000000   -0.0319879
&EndTable
&ENDPotential

&Potential
Name=CO-CPOS
Type=NB
Min=  5.0000
Max= 25.0000
NPoints=100
AtomTypes=CO, CPOS
&Table
  5.1000000    4.1701944
  5.3000000   -0.3800144
  5.5000000   -2.8871054
  5.7000000   -4.3415043
  5.9000000   -5.0580899
  6.1000000   -5.1195763
  6.3000000   -4.5706818
  6.5000000   -3.6091752
  6.7000000   -2.7025795
  6.9000000   -2.1132229
  7.1000000   -1.7193597
  7.3000000   -1.3456084
  7.5000000   -1.0893351
  7.7000000   -0.9065942
  7.9000000   -0.8062272
  8.1000000   -0.7838258
  8.3000000   -0.8379578
  8.5000000   -0.8758212
  8.7000000   -0.9219584
  8.9000000   -0.9552875
  9.1000000   -1.0117813
  9.3000000   -1.0261011
  9.5000000   -1.0066821
  9.7000000   -1.0193065
  9.9000000   -1.1030078
 10.1000000   -1.1872842
 10.3000000   -1.2571913
 10.5000000   -1.2282586
 10.7000000   -1.0494449
 10.9000000   -0.7736557
 11.1000000   -0.5944648
 11.3000000   -0.5293458
 11.5000000   -0.5014458
 11.7000000   -0.4740638
 11.9000000   -0.4377851
 12.1000000   -0.4046654
 12.3000000   -0.3754301
 12.5000000   -0.3415580
 12.7000000   -0.3059582
 12.9000000   -0.2667402
 13.1000000   -0.2364351
 13.3000000   -0.2123055
 13.5000000   -0.2169125
 13.7000000   -0.2611915
 13.9000000   -0.3685838
 14.1000000   -0.4779341
 14.3000000   -0.5013581
 14.5000000   -0.4189242
 14.7000000   -0.3014480
 14.9000000   -0.2340393
 15.1000000   -0.2083238
 15.3000000   -0.2099544
 15.5000000   -0.2089043
 15.7000000   -0.2115118
 15.9000000   -0.2111023
 16.1000000   -0.2189110
 16.3000000   -0.2207486
 16.5000000   -0.2133008
 16.7000000   -0.2113937
 16.9000000   -0.2120915
 17.1000000   -0.2074550
 17.3000000   -0.1944304
 17.5000000   -0.1854813
 17.7000000   -0.1766354
 17.9000000   -0.1734004
 18.1000000   -0.1663694
 18.3000000   -0.1628035
 18.5000000   -0.1557891
 18.7000000   -0.1485090
 18.9000000   -0.1408735
 19.1000000   -0.1311308
 19.3000000   -0.1282780
 19.5000000   -0.1220656
 19.7000000   -0.1194299
 19.9000000   -0.1147059
 20.1000000   -0.1153345
 20.3000000   -0.1086419
 20.5000000   -0.1024673
 20.7000000   -0.1017421
 20.9000000   -0.1033457
 21.1000000   -0.1021946
 21.3000000   -0.0984898
 21.5000000   -0.0959203
 21.7000000   -0.0925181
 21.9000000   -0.0892565
 22.1000000   -0.0888413
 22.3000000   -0.0835496
 22.5000000   -0.0819270
 22.7000000   -0.0792090
 22.9000000   -0.0782879
 23.1000000   -0.0755701
 23.3000000   -0.0776248
 23.5000000   -0.0742283
 23.7000000   -0.0751730
 23.9000000   -0.0723832
 24.1000000   -0.0720815
 24.3000000   -0.0710439
 24.5000000   -0.0723349
 24.7000000   -0.0707291
 24.9000000   -0.0734452
&EndTable
&ENDPotential

&Potential
Name=CO-TPOS
Type=NB
Min=  5.0000
Max= 25.0000
NPoints=100
AtomTypes=CO, TPOS
&Table
  5.1000000    4.1701944
  5.3000000   -0.3800144
  5.5000000   -2.8871054
  5.7000000   -4.3415043
  5.9000000   -5.0580899
  6.1000000   -5.1195763
  6.3000000   -4.5706818
  6.5000000   -3.6091752
  6.7000000   -2.7025795
  6.9000000   -2.1132229
  7.1000000   -1.7193597
  7.3000000   -1.3456084
  7.5000000   -1.0893351
  7.7000000   -0.9065942
  7.9000000   -0.8062272
  8.1000000   -0.7838258
  8.3000000   -0.8379578
  8.5000000   -0.8758212
  8.7000000   -0.9219584
  8.9000000   -0.9552875
  9.1000000   -1.0117813
  9.3000000   -1.0261011
  9.5000000   -1.0066821
  9.7000000   -1.0193065
  9.9000000   -1.1030078
 10.1000000   -1.1872842
 10.3000000   -1.2571913
 10.5000000   -1.2282586
 10.7000000   -1.0494449
 10.9000000   -0.7736557
 11.1000000   -0.5944648
 11.3000000   -0.5293458
 11.5000000   -0.5014458
 11.7000000   -0.4740638
 11.9000000   -0.4377851
 12.1000000   -0.4046654
 12.3000000   -0.3754301
 12.5000000   -0.3415580
 12.7000000   -0.3059582
 12.9000000   -0.2667402
 13.1000000   -0.2364351
 13.3000000   -0.2123055
 13.5000000   -0.2169125
 13.7000000   -0.2611915
 13.9000000   -0.3685838
 14.1000000   -0.4779341
 14.3000000   -0.5013581
 14.5000000   -0.4189242
 14.7000000   -0.3014480
 14.9000000   -0.2340393
 15.1000000   -0.2083238
 15.3000000   -0.2099544
 15.5000000   -0.2089043
 15.7000000   -0.2115118
 15.9000000   -0.2111023
 16.1000000   -0.2189110
 16.3000000   -0.2207486
 16.5000000   -0.2133008
 16.7000000   -0.2113937
 16.9000000   -0.2120915
 17.1000000   -0.2074550
 17.3000000   -0.1944304
 17.5000000   -0.1854813
 17.7000000   -0.1766354
 17.9000000   -0.1734004
 18.1000000   -0.1663694
 18.3000000   -0.1628035
 18.5000000   -0.1557891
 18.7000000   -0.1485090
 18.9000000   -0.1408735
 19.1000000   -0.1311308
 19.3000000   -0.1282780
 19.5000000   -0.1220656
 19.7000000   -0.1194299
 19.9000000   -0.1147059
 20.1000000   -0.1153345
 20.3000000   -0.1086419
 20.5000000   -0.1024673
 20.7000000   -0.1017421
 20.9000000   -0.1033457
 21.1000000   -0.1021946
 21.3000000   -0.0984898
 21.5000000   -0.0959203
 21.7000000   -0.0925181
 21.9000000   -0.0892565
 22.1000000   -0.0888413
 22.3000000   -0.0835496
 22.5000000   -0.0819270
 22.7000000   -0.0792090
 22.9000000   -0.0782879
 23.1000000   -0.0755701
 23.3000000   -0.0776248
 23.5000000   -0.0742283
 23.7000000   -0.0751730
 23.9000000   -0.0723832
 24.1000000   -0.0720815
 24.3000000   -0.0710439
 24.5000000   -0.0723349
 24.7000000   -0.0707291
 24.9000000   -0.0734452
&EndTable
&ENDPotential

&Potential
Name=CNEG-CO
Type=NB
Min=  5.0000
Max= 25.0000
NPoints=100
AtomTypes=CNEG, CO
&Table
  5.1000000    6.5184187
  5.3000000    1.1138556
  5.5000000   -2.0484496
  5.7000000   -3.7857271
  5.9000000   -4.5870003
  6.1000000   -4.7678668
  6.3000000   -4.5881999
  6.5000000   -4.3658807
  6.7000000   -4.3884283
  6.9000000   -4.1849409
  7.1000000   -3.4349936
  7.3000000   -2.1777232
  7.5000000   -1.8225462
  7.7000000   -1.7920812
  7.9000000   -2.0078289
  8.1000000   -2.8649166
  8.3000000   -3.0474530
  8.5000000   -2.3048044
  8.7000000   -0.5695261
  8.9000000    0.0469284
  9.1000000    0.0418066
  9.3000000    0.2046947
  9.5000000    0.3540670
  9.7000000    0.4592725
  9.9000000    0.3396738
 10.1000000    0.0770234
 10.3000000   -0.2862799
 10.5000000   -0.5532496
 10.7000000   -0.6488074
 10.9000000   -0.5573284
 11.1000000   -0.4152612
 11.3000000   -0.3149315
 11.5000000   -0.1814317
 11.7000000    0.0232164
 11.9000000    0.2387880
 12.1000000    0.4031372
 12.3000000    0.4836984
 12.5000000    0.4670257
 12.7000000    0.4152221
 12.9000000    0.3856484
 13.1000000    0.3769947
 13.3000000    0.3776639
 13.5000000    0.4101804
 13.7000000    0.4204349
 13.9000000    0.4200444
 14.1000000    0.3687267
 14.3000000    0.3196964
 14.5000000    0.3179239
 14.7000000    0.3425719
 14.9000000    0.3496041
 15.1000000    0.3389762
 15.3000000    0.3556684
 15.5000000    0.3504868
 15.7000000    0.3427170
 15.9000000    0.3180954
 16.1000000    0.3251019
 16.3000000    0.2972348
 16.5000000    0.2694565
 16.7000000    0.2548752
 16.9000000    0.2367904
 17.1000000    0.2115481
 17.3000000    0.1985320
 17.5000000    0.1915835
 17.7000000    0.1712966
 17.9000000    0.1549781
 18.1000000    0.1482398
 18.3000000    0.1338369
 18.5000000    0.1321468
 18.7000000    0.1240087
 18.9000000    0.0980182
 19.1000000    0.0886407
 19.3000000    0.0892133
 19.5000000    0.0984835
 19.7000000    0.0960517
 19.9000000    0.0971542
 20.1000000    0.0812683
 20.3000000    0.0837078
 20.5000000    0.0902097
 20.7000000    0.0895594
 20.9000000    0.0669769
 21.1000000    0.0727378
 21.3000000    0.0734993
 21.5000000    0.0756710
 21.7000000    0.0716864
 21.9000000    0.0598421
 22.1000000    0.0541463
 22.3000000    0.0494201
 22.5000000    0.0461768
 22.7000000    0.0471794
 22.9000000    0.0419916
 23.1000000    0.0410962
 23.3000000    0.0338383
 23.5000000    0.0342127
 23.7000000    0.0313314
 23.9000000    0.0309589
 24.1000000    0.0247218
 24.3000000    0.0308008
 24.5000000    0.0243964
 24.7000000    0.0093632
 24.9000000    0.0110479
&EndTable
&ENDPotential

&Potential
Name=CO-TNEG
Type=NB
Min=  5.0000
Max= 25.0000
NPoints=100
AtomTypes=CO, TNEG
&Table
  5.1000000    6.5184187
  5.3000000    1.1138556
  5.5000000   -2.0484496
  5.7000000   -3.7857271
  5.9000000   -4.5870003
  6.1000000   -4.7678668
  6.3000000   -4.5881999
  6.5000000   -4.3658807
  6.7000000   -4.3884283
  6.9000000   -4.1849409
  7.1000000   -3.4349936
  7.3000000   -2.1777232
  7.5000000   -1.8225462
  7.7000000   -1.7920812
  7.9000000   -2.0078289
  8.1000000   -2.8649166
  8.3000000   -3.0474530
  8.5000000   -2.3048044
  8.7000000   -0.5695261
  8.9000000    0.0469284
  9.1000000    0.0418066
  9.3000000    0.2046947
  9.5000000    0.3540670
  9.7000000    0.4592725
  9.9000000    0.3396738
 10.1000000    0.0770234
 10.3000000   -0.2862799
 10.5000000   -0.5532496
 10.7000000   -0.6488074
 10.9000000   -0.5573284
 11.1000000   -0.4152612
 11.3000000   -0.3149315
 11.5000000   -0.1814317
 11.7000000    0.0232164
 11.9000000    0.2387880
 12.1000000    0.4031372
 12.3000000    0.4836984
 12.5000000    0.4670257
 12.7000000    0.4152221
 12.9000000    0.3856484
 13.1000000    0.3769947
 13.3000000    0.3776639
 13.5000000    0.4101804
 13.7000000    0.4204349
 13.9000000    0.4200444
 14.1000000    0.3687267
 14.3000000    0.3196964
 14.5000000    0.3179239
 14.7000000    0.3425719
 14.9000000    0.3496041
 15.1000000    0.3389762
 15.3000000    0.3556684
 15.5000000    0.3504868
 15.7000000    0.3427170
 15.9000000    0.3180954
 16.1000000    0.3251019
 16.3000000    0.2972348
 16.5000000    0.2694565
 16.7000000    0.2548752
 16.9000000    0.2367904
 17.1000000    0.2115481
 17.3000000    0.1985320
 17.5000000    0.1915835
 17.7000000    0.1712966
 17.9000000    0.1549781
 18.1000000    0.1482398
 18.3000000    0.1338369
 18.5000000    0.1321468
 18.7000000    0.1240087
 18.9000000    0.0980182
 19.1000000    0.0886407
 19.3000000    0.0892133
 19.5000000    0.0984835
 19.7000000    0.0960517
 19.9000000    0.0971542
 20.1000000    0.0812683
 20.3000000    0.0837078
 20.5000000    0.0902097
 20.7000000    0.0895594
 20.9000000    0.0669769
 21.1000000    0.0727378
 21.3000000    0.0734993
 21.5000000    0.0756710
 21.7000000    0.0716864
 21.9000000    0.0598421
 22.1000000    0.0541463
 22.3000000    0.0494201
 22.5000000    0.0461768
 22.7000000    0.0471794
 22.9000000    0.0419916
 23.1000000    0.0410962
 23.3000000    0.0338383
 23.5000000    0.0342127
 23.7000000    0.0313314
 23.9000000    0.0309589
 24.1000000    0.0247218
 24.3000000    0.0308008
 24.5000000    0.0243964
 24.7000000    0.0093632
 24.9000000    0.0110479
&EndTable
&ENDPotential

&Potential
Name=CGLY-CO
Type=NB
Min=  5.0000
Max= 25.0000
NPoints=100
AtomTypes=CGLY, CO
&Table
  5.1000000    7.3275722
  5.3000000    2.7058277
  5.5000000   -0.3058415
  5.7000000   -2.1168799
  5.9000000   -3.0719387
  6.1000000   -3.3218556
  6.3000000   -3.0595822
  6.5000000   -2.4227808
  6.7000000   -1.7316740
  6.9000000   -1.1522847
  7.1000000   -0.8449621
  7.3000000   -0.6389921
  7.5000000   -0.4966038
  7.7000000   -0.3740425
  7.9000000   -0.2994805
  8.1000000   -0.2713478
  8.3000000   -0.2631202
  8.5000000   -0.2363377
  8.7000000   -0.1540694
  8.9000000   -0.0451114
  9.1000000    0.0784755
  9.3000000    0.1412255
  9.5000000    0.1447799
  9.7000000    0.0654044
  9.9000000   -0.0381606
 10.1000000   -0.1643302
 10.3000000   -0.2300272
 10.5000000   -0.1752639
 10.7000000   -0.0868725
 10.9000000   -0.0084300
 11.1000000    0.0071074
 11.3000000    0.0266265
 11.5000000    0.0131181
 11.7000000    0.0112113
 11.9000000    0.0191796
 12.1000000    0.0311073
 12.3000000    0.0200616
 12.5000000    0.0325480
 12.7000000    0.0328534
 12.9000000    0.0534103
 13.1000000    0.0496672
 13.3000000    0.0651693
 13.5000000    0.0528483
 13.7000000    0.0459772
 13.9000000    0.0389516
 14.1000000    0.0379151
 14.3000000    0.0320588
 14.5000000    0.0197611
 14.7000000    0.0072804
 14.9000000    0.0149249
 15.1000000    0.0123248
 15.3000000    0.0129779
 15.5000000   -0.0037362
 15.7000000   -0.0080441
 15.9000000   -0.0218617
 16.1000000   -0.0115754
 16.3000000   -0.0171695
 16.5000000   -0.0202065
 16.7000000   -0.0231824
 16.9000000   -0.0263160
 17.1000000   -0.0217868
 17.3000000   -0.0229335
 17.5000000   -0.0202434
 17.7000000   -0.0186196
 17.9000000   -0.0128997
 18.1000000   -0.0050738
 18.3000000   -0.0082377
 18.5000000   -0.0071906
 18.7000000   -0.0128510
 18.9000000   -0.0111206
 19.1000000   -0.0055291
 19.3000000   -0.0017730
 19.5000000   -0.0006840
 19.7000000   -0.0006085
 19.9000000   -0.0021275
 20.1000000   -0.0143497
 20.3000000   -0.0222778
 20.5000000   -0.0173393
 20.7000000   -0.0136958
 20.9000000   -0.0177059
 21.1000000   -0.0184036
 21.3000000   -0.0127448
 21.5000000   -0.0104367
 21.7000000   -0.0144910
 21.9000000   -0.0105777
 22.1000000   -0.0068456
 22.3000000   -0.0057961
 22.5000000   -0.0125401
 22.7000000   -0.0066859
 22.9000000   -0.0036173
 23.1000000   -0.0078373
 23.3000000   -0.0121193
 23.5000000   -0.0097390
 23.7000000   -0.0101947
 23.9000000   -0.0070500
 24.1000000   -0.0052262
 24.3000000   -0.0067561
 24.5000000   -0.0095754
 24.7000000   -0.0093047
 24.9000000   -0.0146243
&EndTable
&ENDPotential

&Potential
Name=CO-TGLY
Type=NB
Min=  5.0000
Max= 25.0000
NPoints=100
AtomTypes=CO, TGLY
&Table
  5.1000000    7.3275722
  5.3000000    2.7058277
  5.5000000   -0.3058415
  5.7000000   -2.1168799
  5.9000000   -3.0719387
  6.1000000   -3.3218556
  6.3000000   -3.0595822
  6.5000000   -2.4227808
  6.7000000   -1.7316740
  6.9000000   -1.1522847
  7.1000000   -0.8449621
  7.3000000   -0.6389921
  7.5000000   -0.4966038
  7.7000000   -0.3740425
  7.9000000   -0.2994805
  8.1000000   -0.2713478
  8.3000000   -0.2631202
  8.5000000   -0.2363377
  8.7000000   -0.1540694
  8.9000000   -0.0451114
  9.1000000    0.0784755
  9.3000000    0.1412255
  9.5000000    0.1447799
  9.7000000    0.0654044
  9.9000000   -0.0381606
 10.1000000   -0.1643302
 10.3000000   -0.2300272
 10.5000000   -0.1752639
 10.7000000   -0.0868725
 10.9000000   -0.0084300
 11.1000000    0.0071074
 11.3000000    0.0266265
 11.5000000    0.0131181
 11.7000000    0.0112113
 11.9000000    0.0191796
 12.1000000    0.0311073
 12.3000000    0.0200616
 12.5000000    0.0325480
 12.7000000    0.0328534
 12.9000000    0.0534103
 13.1000000    0.0496672
 13.3000000    0.0651693
 13.5000000    0.0528483
 13.7000000    0.0459772
 13.9000000    0.0389516
 14.1000000    0.0379151
 14.3000000    0.0320588
 14.5000000    0.0197611
 14.7000000    0.0072804
 14.9000000    0.0149249
 15.1000000    0.0123248
 15.3000000    0.0129779
 15.5000000   -0.0037362
 15.7000000   -0.0080441
 15.9000000   -0.0218617
 16.1000000   -0.0115754
 16.3000000   -0.0171695
 16.5000000   -0.0202065
 16.7000000   -0.0231824
 16.9000000   -0.0263160
 17.1000000   -0.0217868
 17.3000000   -0.0229335
 17.5000000   -0.0202434
 17.7000000   -0.0186196
 17.9000000   -0.0128997
 18.1000000   -0.0050738
 18.3000000   -0.0082377
 18.5000000   -0.0071906
 18.7000000   -0.0128510
 18.9000000   -0.0111206
 19.1000000   -0.0055291
 19.3000000   -0.0017730
 19.5000000   -0.0006840
 19.7000000   -0.0006085
 19.9000000   -0.0021275
 20.1000000   -0.0143497
 20.3000000   -0.0222778
 20.5000000   -0.0173393
 20.7000000   -0.0136958
 20.9000000   -0.0177059
 21.1000000   -0.0184036
 21.3000000   -0.0127448
 21.5000000   -0.0104367
 21.7000000   -0.0144910
 21.9000000   -0.0105777
 22.1000000   -0.0068456
 22.3000000   -0.0057961
 22.5000000   -0.0125401
 22.7000000   -0.0066859
 22.9000000   -0.0036173
 23.1000000   -0.0078373
 23.3000000   -0.0121193
 23.5000000   -0.0097390
 23.7000000   -0.0101947
 23.9000000   -0.0070500
 24.1000000   -0.0052262
 24.3000000   -0.0067561
 24.5000000   -0.0095754
 24.7000000   -0.0093047
 24.9000000   -0.0146243
&EndTable
&ENDPotential

&Potential
Name=CPOL-K
Type=NB
Min=  3.2000
Max= 25.0000
NPoints=109
AtomTypes=CPOL, K
&Table
  3.3000000   10.6159157
  3.5000000    5.8412493
  3.7000000    2.7410576
  3.9000000    0.9214590
  4.1000000   -0.1502886
  4.3000000   -0.8546506
  4.5000000   -1.3872613
  4.7000000   -1.6211005
  4.9000000   -1.3739432
  5.1000000   -0.6490685
  5.3000000    0.2439949
  5.5000000    0.7464905
  5.7000000    0.7819744
  5.9000000    0.6000988
  6.1000000    0.3596659
  6.3000000    0.1498165
  6.5000000    0.0069465
  6.7000000   -0.0671795
  6.9000000   -0.0814165
  7.1000000   -0.0225448
  7.3000000    0.0866453
  7.5000000    0.2067100
  7.7000000    0.2771175
  7.9000000    0.2939468
  8.1000000    0.3054516
  8.3000000    0.2955921
  8.5000000    0.2496763
  8.7000000    0.1643234
  8.9000000    0.0625861
  9.1000000    0.0061447
  9.3000000   -0.0052243
  9.5000000    0.0150803
  9.7000000    0.0389250
  9.9000000    0.0586542
 10.1000000    0.0641746
 10.3000000    0.0577376
 10.5000000    0.0515396
 10.7000000    0.0373983
 10.9000000    0.0156643
 11.1000000    0.0061615
 11.3000000   -0.0041852
 11.5000000   -0.0065464
 11.7000000   -0.0052777
 11.9000000   -0.0011383
 12.1000000   -0.0002488
 12.3000000   -0.0020631
 12.5000000   -0.0023211
 12.7000000   -0.0143685
 12.9000000   -0.0259031
 13.1000000   -0.0292862
 13.3000000   -0.0198500
 13.5000000   -0.0114931
 13.7000000    0.0024441
 13.9000000    0.0115151
 14.1000000    0.0216269
 14.3000000    0.0335854
 14.5000000    0.0348796
 14.7000000    0.0367100
 14.9000000    0.0275563
 15.1000000    0.0281202
 15.3000000    0.0234517
 15.5000000    0.0171664
 15.7000000    0.0166701
 15.9000000    0.0201361
 16.1000000    0.0238035
 16.3000000    0.0256397
 16.5000000    0.0294763
 16.7000000    0.0291621
 16.9000000    0.0264976
 17.1000000    0.0246226
 17.3000000    0.0306258
 17.5000000    0.0347955
 17.7000000    0.0399610
 17.9000000    0.0408191
 18.1000000    0.0427123
 18.3000000    0.0453403
 18.5000000    0.0474748
 18.7000000    0.0460761
 18.9000000    0.0470463
 19.1000000    0.0461364
 19.3000000    0.0433621
 19.5000000    0.0455423
 19.7000000    0.0411544
 19.9000000    0.0400431
 20.1000000    0.0382203
 20.3000000    0.0378769
 20.5000000    0.0334125
 20.7000000    0.0297928
 20.9000000    0.0265404
 21.1000000    0.0260316
 21.3000000    0.0257645
 21.5000000    0.0189282
 21.7000000    0.0118571
 21.9000000    0.0078062
 22.1000000    0.0050542
 22.3000000   -0.0006427
 22.5000000   -0.0020270
 22.7000000   -0.0088957
 22.9000000   -0.0104602
 23.1000000   -0.0148855
 23.3000000   -0.0158323
 23.5000000   -0.0207482
 23.7000000   -0.0213758
 23.9000000   -0.0239907
 24.1000000   -0.0256964
 24.3000000   -0.0277218
 24.5000000   -0.0291390
 24.7000000   -0.0305100
 24.9000000   -0.0280549
&EndTable
&ENDPotential

&Potential
Name=K-TPOL
Type=NB
Min=  3.2000
Max= 25.0000
NPoints=109
AtomTypes=K, TPOL
&Table
  3.3000000   10.6159157
  3.5000000    5.8412493
  3.7000000    2.7410576
  3.9000000    0.9214590
  4.1000000   -0.1502886
  4.3000000   -0.8546506
  4.5000000   -1.3872613
  4.7000000   -1.6211005
  4.9000000   -1.3739432
  5.1000000   -0.6490685
  5.3000000    0.2439949
  5.5000000    0.7464905
  5.7000000    0.7819744
  5.9000000    0.6000988
  6.1000000    0.3596659
  6.3000000    0.1498165
  6.5000000    0.0069465
  6.7000000   -0.0671795
  6.9000000   -0.0814165
  7.1000000   -0.0225448
  7.3000000    0.0866453
  7.5000000    0.2067100
  7.7000000    0.2771175
  7.9000000    0.2939468
  8.1000000    0.3054516
  8.3000000    0.2955921
  8.5000000    0.2496763
  8.7000000    0.1643234
  8.9000000    0.0625861
  9.1000000    0.0061447
  9.3000000   -0.0052243
  9.5000000    0.0150803
  9.7000000    0.0389250
  9.9000000    0.0586542
 10.1000000    0.0641746
 10.3000000    0.0577376
 10.5000000    0.0515396
 10.7000000    0.0373983
 10.9000000    0.0156643
 11.1000000    0.0061615
 11.3000000   -0.0041852
 11.5000000   -0.0065464
 11.7000000   -0.0052777
 11.9000000   -0.0011383
 12.1000000   -0.0002488
 12.3000000   -0.0020631
 12.5000000   -0.0023211
 12.7000000   -0.0143685
 12.9000000   -0.0259031
 13.1000000   -0.0292862
 13.3000000   -0.0198500
 13.5000000   -0.0114931
 13.7000000    0.0024441
 13.9000000    0.0115151
 14.1000000    0.0216269
 14.3000000    0.0335854
 14.5000000    0.0348796
 14.7000000    0.0367100
 14.9000000    0.0275563
 15.1000000    0.0281202
 15.3000000    0.0234517
 15.5000000    0.0171664
 15.7000000    0.0166701
 15.9000000    0.0201361
 16.1000000    0.0238035
 16.3000000    0.0256397
 16.5000000    0.0294763
 16.7000000    0.0291621
 16.9000000    0.0264976
 17.1000000    0.0246226
 17.3000000    0.0306258
 17.5000000    0.0347955
 17.7000000    0.0399610
 17.9000000    0.0408191
 18.1000000    0.0427123
 18.3000000    0.0453403
 18.5000000    0.0474748
 18.7000000    0.0460761
 18.9000000    0.0470463
 19.1000000    0.0461364
 19.3000000    0.0433621
 19.5000000    0.0455423
 19.7000000    0.0411544
 19.9000000    0.0400431
 20.1000000    0.0382203
 20.3000000    0.0378769
 20.5000000    0.0334125
 20.7000000    0.0297928
 20.9000000    0.0265404
 21.1000000    0.0260316
 21.3000000    0.0257645
 21.5000000    0.0189282
 21.7000000    0.0118571
 21.9000000    0.0078062
 22.1000000    0.0050542
 22.3000000   -0.0006427
 22.5000000   -0.0020270
 22.7000000   -0.0088957
 22.9000000   -0.0104602
 23.1000000   -0.0148855
 23.3000000   -0.0158323
 23.5000000   -0.0207482
 23.7000000   -0.0213758
 23.9000000   -0.0239907
 24.1000000   -0.0256964
 24.3000000   -0.0277218
 24.5000000   -0.0291390
 24.7000000   -0.0305100
 24.9000000   -0.0280549
&EndTable
&ENDPotential

&Potential
Name=CPOL-NA
Type=NB
Min=  3.0000
Max= 25.0000
NPoints=110
AtomTypes=CPOL, NA
&Table
  3.1000000   13.3359346
  3.3000000    6.3137224
  3.5000000    3.6543655
  3.7000000    2.1072276
  3.9000000    0.6588392
  4.1000000   -0.8503200
  4.3000000   -1.6808698
  4.5000000   -1.5879564
  4.7000000   -0.6932251
  4.9000000    0.4092760
  5.1000000    0.8063261
  5.3000000    0.7837808
  5.5000000    0.5467149
  5.7000000    0.1981986
  5.9000000   -0.0662919
  6.1000000   -0.1770165
  6.3000000   -0.1732297
  6.5000000   -0.1481863
  6.7000000   -0.0976474
  6.9000000    0.0294523
  7.1000000    0.1821463
  7.3000000    0.2963852
  7.5000000    0.3815652
  7.7000000    0.4522915
  7.9000000    0.4721036
  8.1000000    0.3929986
  8.3000000    0.2299511
  8.5000000    0.0547429
  8.7000000   -0.0445929
  8.9000000   -0.0646175
  9.1000000   -0.0287561
  9.3000000    0.0246967
  9.5000000    0.0666088
  9.7000000    0.1098082
  9.9000000    0.1393727
 10.1000000    0.1250866
 10.3000000    0.0709351
 10.5000000    0.0192097
 10.7000000   -0.0161622
 10.9000000   -0.0213632
 11.1000000   -0.0145828
 11.3000000   -0.0059359
 11.5000000   -0.0031772
 11.7000000   -0.0087376
 11.9000000   -0.0113070
 12.1000000   -0.0174480
 12.3000000   -0.0197213
 12.5000000   -0.0206282
 12.7000000   -0.0197480
 12.9000000   -0.0146826
 13.1000000    0.0011895
 13.3000000    0.0221800
 13.5000000    0.0458657
 13.7000000    0.0588515
 13.9000000    0.0591499
 14.1000000    0.0528564
 14.3000000    0.0456928
 14.5000000    0.0484674
 14.7000000    0.0553318
 14.9000000    0.0643096
 15.1000000    0.0638395
 15.3000000    0.0630015
 15.5000000    0.0553131
 15.7000000    0.0486693
 15.9000000    0.0443377
 16.1000000    0.0418828
 16.3000000    0.0390265
 16.5000000    0.0386324
 16.7000000    0.0423281
 16.9000000    0.0492565
 17.1000000    0.0524474
 17.3000000    0.0567183
 17.5000000    0.0532855
 17.7000000    0.0489577
 17.9000000    0.0450451
 18.1000000    0.0460061
 18.3000000    0.0464205
 18.5000000    0.0467586
 18.7000000    0.0448628
 18.9000000    0.0437935
 19.1000000    0.0442596
 19.3000000    0.0420847
 19.5000000    0.0400426
 19.7000000    0.0387173
 19.9000000    0.0371877
 20.1000000    0.0341012
 20.3000000    0.0326656
 20.5000000    0.0341840
 20.7000000    0.0347782
 20.9000000    0.0334145
 21.1000000    0.0361285
 21.3000000    0.0338439
 21.5000000    0.0298430
 21.7000000    0.0240894
 21.9000000    0.0189357
 22.1000000    0.0136886
 22.3000000    0.0084632
 22.5000000    0.0058178
 22.7000000    0.0015279
 22.9000000   -0.0040857
 23.1000000   -0.0097860
 23.3000000   -0.0140252
 23.5000000   -0.0189982
 23.7000000   -0.0225581
 23.9000000   -0.0241698
 24.1000000   -0.0279317
 24.3000000   -0.0304927
 24.5000000   -0.0335988
 24.7000000   -0.0343348
 24.9000000   -0.0393209
&EndTable
&ENDPotential

&Potential
Name=NA-TPOL
Type=NB
Min=  3.0000
Max= 25.0000
NPoints=110
AtomTypes=NA, TPOL
&Table
  3.1000000   13.3359346
  3.3000000    6.3137224
  3.5000000    3.6543655
  3.7000000    2.1072276
  3.9000000    0.6588392
  4.1000000   -0.8503200
  4.3000000   -1.6808698
  4.5000000   -1.5879564
  4.7000000   -0.6932251
  4.9000000    0.4092760
  5.1000000    0.8063261
  5.3000000    0.7837808
  5.5000000    0.5467149
  5.7000000    0.1981986
  5.9000000   -0.0662919
  6.1000000   -0.1770165
  6.3000000   -0.1732297
  6.5000000   -0.1481863
  6.7000000   -0.0976474
  6.9000000    0.0294523
  7.1000000    0.1821463
  7.3000000    0.2963852
  7.5000000    0.3815652
  7.7000000    0.4522915
  7.9000000    0.4721036
  8.1000000    0.3929986
  8.3000000    0.2299511
  8.5000000    0.0547429
  8.7000000   -0.0445929
  8.9000000   -0.0646175
  9.1000000   -0.0287561
  9.3000000    0.0246967
  9.5000000    0.0666088
  9.7000000    0.1098082
  9.9000000    0.1393727
 10.1000000    0.1250866
 10.3000000    0.0709351
 10.5000000    0.0192097
 10.7000000   -0.0161622
 10.9000000   -0.0213632
 11.1000000   -0.0145828
 11.3000000   -0.0059359
 11.5000000   -0.0031772
 11.7000000   -0.0087376
 11.9000000   -0.0113070
 12.1000000   -0.0174480
 12.3000000   -0.0197213
 12.5000000   -0.0206282
 12.7000000   -0.0197480
 12.9000000   -0.0146826
 13.1000000    0.0011895
 13.3000000    0.0221800
 13.5000000    0.0458657
 13.7000000    0.0588515
 13.9000000    0.0591499
 14.1000000    0.0528564
 14.3000000    0.0456928
 14.5000000    0.0484674
 14.7000000    0.0553318
 14.9000000    0.0643096
 15.1000000    0.0638395
 15.3000000    0.0630015
 15.5000000    0.0553131
 15.7000000    0.0486693
 15.9000000    0.0443377
 16.1000000    0.0418828
 16.3000000    0.0390265
 16.5000000    0.0386324
 16.7000000    0.0423281
 16.9000000    0.0492565
 17.1000000    0.0524474
 17.3000000    0.0567183
 17.5000000    0.0532855
 17.7000000    0.0489577
 17.9000000    0.0450451
 18.1000000    0.0460061
 18.3000000    0.0464205
 18.5000000    0.0467586
 18.7000000    0.0448628
 18.9000000    0.0437935
 19.1000000    0.0442596
 19.3000000    0.0420847
 19.5000000    0.0400426
 19.7000000    0.0387173
 19.9000000    0.0371877
 20.1000000    0.0341012
 20.3000000    0.0326656
 20.5000000    0.0341840
 20.7000000    0.0347782
 20.9000000    0.0334145
 21.1000000    0.0361285
 21.3000000    0.0338439
 21.5000000    0.0298430
 21.7000000    0.0240894
 21.9000000    0.0189357
 22.1000000    0.0136886
 22.3000000    0.0084632
 22.5000000    0.0058178
 22.7000000    0.0015279
 22.9000000   -0.0040857
 23.1000000   -0.0097860
 23.3000000   -0.0140252
 23.5000000   -0.0189982
 23.7000000   -0.0225581
 23.9000000   -0.0241698
 24.1000000   -0.0279317
 24.3000000   -0.0304927
 24.5000000   -0.0335988
 24.7000000   -0.0343348
 24.9000000   -0.0393209
&EndTable
&ENDPotential

&Potential
Name=CL-CPOL
Type=NB
Min=  3.4000
Max= 25.0000
NPoints=108
AtomTypes=CL, CPOL
&Table
  3.5000000    9.3454938
  3.7000000    4.2193683
  3.9000000    1.9908273
  4.1000000    1.2719402
  4.3000000    1.5946768
  4.5000000    2.4769584
  4.7000000    2.8824692
  4.9000000    2.0639493
  5.1000000    0.9281397
  5.3000000    0.5458791
  5.5000000    0.7987264
  5.7000000    1.2856609
  5.9000000    1.2685054
  6.1000000    1.0041979
  6.3000000    0.7083068
  6.5000000    0.4906152
  6.7000000    0.3807310
  6.9000000    0.3775712
  7.1000000    0.4010778
  7.3000000    0.3870683
  7.5000000    0.3302058
  7.7000000    0.2612732
  7.9000000    0.2210225
  8.1000000    0.2318318
  8.3000000    0.2171963
  8.5000000    0.1675556
  8.7000000    0.1191022
  8.9000000    0.0772241
  9.1000000    0.0549340
  9.3000000    0.0290557
  9.5000000    0.0172811
  9.7000000    0.0163557
  9.9000000    0.0055767
 10.1000000    0.0123454
 10.3000000    0.0046134
 10.5000000    0.0050735
 10.7000000   -0.0004545
 10.9000000   -0.0123095
 11.1000000   -0.0214405
 11.3000000   -0.0247132
 11.5000000   -0.0292642
 11.7000000   -0.0332006
 11.9000000   -0.0357342
 12.1000000   -0.0345710
 12.3000000   -0.0281149
 12.5000000   -0.0149013
 12.7000000   -0.0042359
 12.9000000   -0.0011368
 13.1000000    0.0000566
 13.3000000   -0.0001821
 13.5000000    0.0004022
 13.7000000   -0.0041945
 13.9000000    0.0009903
 14.1000000    0.0047594
 14.3000000    0.0039069
 14.5000000    0.0056316
 14.7000000    0.0074993
 14.9000000    0.0115422
 15.1000000    0.0075232
 15.3000000    0.0075353
 15.5000000    0.0076342
 15.7000000    0.0121536
 15.9000000    0.0115798
 16.1000000    0.0092474
 16.3000000    0.0060704
 16.5000000    0.0044057
 16.7000000    0.0017162
 16.9000000    0.0078226
 17.1000000    0.0079469
 17.3000000    0.0065490
 17.5000000    0.0058762
 17.7000000    0.0050278
 17.9000000    0.0019922
 18.1000000    0.0011941
 18.3000000    0.0003227
 18.5000000   -0.0002379
 18.7000000   -0.0021135
 18.9000000   -0.0039451
 19.1000000   -0.0042221
 19.3000000   -0.0045195
 19.5000000   -0.0083142
 19.7000000   -0.0045928
 19.9000000   -0.0064357
 20.1000000   -0.0068443
 20.3000000   -0.0064462
 20.5000000   -0.0050385
 20.7000000   -0.0038246
 20.9000000   -0.0055718
 21.1000000   -0.0069371
 21.3000000   -0.0023322
 21.5000000    0.0027252
 21.7000000    0.0090318
 21.9000000    0.0124289
 22.1000000    0.0187809
 22.3000000    0.0262700
 22.5000000    0.0307199
 22.7000000    0.0331611
 22.9000000    0.0381188
 23.1000000    0.0455243
 23.3000000    0.0498894
 23.5000000    0.0529583
 23.7000000    0.0583695
 23.9000000    0.0606252
 24.1000000    0.0655669
 24.3000000    0.0702453
 24.5000000    0.0751047
 24.7000000    0.0790993
 24.9000000    0.0835256
&EndTable
&ENDPotential

&Potential
Name=CL-TPOL
Type=NB
Min=  3.4000
Max= 25.0000
NPoints=108
AtomTypes=CL, TPOL
&Table
  3.5000000    9.3454938
  3.7000000    4.2193683
  3.9000000    1.9908273
  4.1000000    1.2719402
  4.3000000    1.5946768
  4.5000000    2.4769584
  4.7000000    2.8824692
  4.9000000    2.0639493
  5.1000000    0.9281397
  5.3000000    0.5458791
  5.5000000    0.7987264
  5.7000000    1.2856609
  5.9000000    1.2685054
  6.1000000    1.0041979
  6.3000000    0.7083068
  6.5000000    0.4906152
  6.7000000    0.3807310
  6.9000000    0.3775712
  7.1000000    0.4010778
  7.3000000    0.3870683
  7.5000000    0.3302058
  7.7000000    0.2612732
  7.9000000    0.2210225
  8.1000000    0.2318318
  8.3000000    0.2171963
  8.5000000    0.1675556
  8.7000000    0.1191022
  8.9000000    0.0772241
  9.1000000    0.0549340
  9.3000000    0.0290557
  9.5000000    0.0172811
  9.7000000    0.0163557
  9.9000000    0.0055767
 10.1000000    0.0123454
 10.3000000    0.0046134
 10.5000000    0.0050735
 10.7000000   -0.0004545
 10.9000000   -0.0123095
 11.1000000   -0.0214405
 11.3000000   -0.0247132
 11.5000000   -0.0292642
 11.7000000   -0.0332006
 11.9000000   -0.0357342
 12.1000000   -0.0345710
 12.3000000   -0.0281149
 12.5000000   -0.0149013
 12.7000000   -0.0042359
 12.9000000   -0.0011368
 13.1000000    0.0000566
 13.3000000   -0.0001821
 13.5000000    0.0004022
 13.7000000   -0.0041945
 13.9000000    0.0009903
 14.1000000    0.0047594
 14.3000000    0.0039069
 14.5000000    0.0056316
 14.7000000    0.0074993
 14.9000000    0.0115422
 15.1000000    0.0075232
 15.3000000    0.0075353
 15.5000000    0.0076342
 15.7000000    0.0121536
 15.9000000    0.0115798
 16.1000000    0.0092474
 16.3000000    0.0060704
 16.5000000    0.0044057
 16.7000000    0.0017162
 16.9000000    0.0078226
 17.1000000    0.0079469
 17.3000000    0.0065490
 17.5000000    0.0058762
 17.7000000    0.0050278
 17.9000000    0.0019922
 18.1000000    0.0011941
 18.3000000    0.0003227
 18.5000000   -0.0002379
 18.7000000   -0.0021135
 18.9000000   -0.0039451
 19.1000000   -0.0042221
 19.3000000   -0.0045195
 19.5000000   -0.0083142
 19.7000000   -0.0045928
 19.9000000   -0.0064357
 20.1000000   -0.0068443
 20.3000000   -0.0064462
 20.5000000   -0.0050385
 20.7000000   -0.0038246
 20.9000000   -0.0055718
 21.1000000   -0.0069371
 21.3000000   -0.0023322
 21.5000000    0.0027252
 21.7000000    0.0090318
 21.9000000    0.0124289
 22.1000000    0.0187809
 22.3000000    0.0262700
 22.5000000    0.0307199
 22.7000000    0.0331611
 22.9000000    0.0381188
 23.1000000    0.0455243
 23.3000000    0.0498894
 23.5000000    0.0529583
 23.7000000    0.0583695
 23.9000000    0.0606252
 24.1000000    0.0655669
 24.3000000    0.0702453
 24.5000000    0.0751047
 24.7000000    0.0790993
 24.9000000    0.0835256
&EndTable
&ENDPotential

&Potential
Name=CNPL-K
Type=NB
Min=  3.2000
Max= 25.0000
NPoints=109
AtomTypes=CNPL, K
&Table
  3.3000000   15.5433697
  3.5000000    9.1052977
  3.7000000    5.3329202
  3.9000000    2.8400586
  4.1000000    1.0758481
  4.3000000   -0.1797914
  4.5000000   -0.9066970
  4.7000000   -1.0973135
  4.9000000   -0.7508667
  5.1000000   -0.0607594
  5.3000000    0.6020992
  5.5000000    0.8351580
  5.7000000    0.7532166
  5.9000000    0.5212399
  6.1000000    0.2889395
  6.3000000    0.1125860
  6.5000000    0.0164295
  6.7000000   -0.0061177
  6.9000000    0.0131471
  7.1000000    0.0558550
  7.3000000    0.1204840
  7.5000000    0.1923341
  7.7000000    0.2405624
  7.9000000    0.2596717
  8.1000000    0.2530895
  8.3000000    0.2325733
  8.5000000    0.1601571
  8.7000000    0.0667562
  8.9000000   -0.0212847
  9.1000000   -0.0712667
  9.3000000   -0.0794736
  9.5000000   -0.0701442
  9.7000000   -0.0389466
  9.9000000   -0.0196554
 10.1000000   -0.0103557
 10.3000000   -0.0241890
 10.5000000   -0.0319720
 10.7000000   -0.0361069
 10.9000000   -0.0297017
 11.1000000   -0.0236372
 11.3000000   -0.0267907
 11.5000000   -0.0262354
 11.7000000   -0.0355106
 11.9000000   -0.0360895
 12.1000000   -0.0265271
 12.3000000   -0.0166885
 12.5000000   -0.0068417
 12.7000000   -0.0027452
 12.9000000   -0.0054085
 13.1000000   -0.0091784
 13.3000000   -0.0056393
 13.5000000   -0.0011336
 13.7000000    0.0040362
 13.9000000    0.0038863
 14.1000000    0.0039070
 14.3000000    0.0051748
 14.5000000   -0.0025436
 14.7000000   -0.0070998
 14.9000000   -0.0090477
 15.1000000   -0.0104651
 15.3000000   -0.0109368
 15.5000000   -0.0054364
 15.7000000    0.0000345
 15.9000000    0.0006734
 16.1000000    0.0010039
 16.3000000    0.0043665
 16.5000000    0.0017011
 16.7000000    0.0005628
 16.9000000    0.0030153
 17.1000000    0.0068407
 17.3000000    0.0080908
 17.5000000    0.0138498
 17.7000000    0.0178550
 17.9000000    0.0224534
 18.1000000    0.0240033
 18.3000000    0.0227612
 18.5000000    0.0235583
 18.7000000    0.0208781
 18.9000000    0.0189645
 19.1000000    0.0158325
 19.3000000    0.0096989
 19.5000000    0.0025214
 19.7000000   -0.0042433
 19.9000000   -0.0128873
 20.1000000   -0.0162567
 20.3000000   -0.0206716
 20.5000000   -0.0224089
 20.7000000   -0.0235852
 20.9000000   -0.0225168
 21.1000000   -0.0243813
 21.3000000   -0.0260517
 21.5000000   -0.0300468
 21.7000000   -0.0367924
 21.9000000   -0.0407058
 22.1000000   -0.0443915
 22.3000000   -0.0465340
 22.5000000   -0.0475917
 22.7000000   -0.0487968
 22.9000000   -0.0497908
 23.1000000   -0.0516353
 23.3000000   -0.0551240
 23.5000000   -0.0551539
 23.7000000   -0.0550416
 23.9000000   -0.0542955
 24.1000000   -0.0551995
 24.3000000   -0.0576572
 24.5000000   -0.0568673
 24.7000000   -0.0532027
 24.9000000   -0.0541719
&EndTable
&ENDPotential

&Potential
Name=K-TNPL
Type=NB
Min=  3.2000
Max= 25.0000
NPoints=109
AtomTypes=K, TNPL
&Table
  3.3000000   15.5433697
  3.5000000    9.1052977
  3.7000000    5.3329202
  3.9000000    2.8400586
  4.1000000    1.0758481
  4.3000000   -0.1797914
  4.5000000   -0.9066970
  4.7000000   -1.0973135
  4.9000000   -0.7508667
  5.1000000   -0.0607594
  5.3000000    0.6020992
  5.5000000    0.8351580
  5.7000000    0.7532166
  5.9000000    0.5212399
  6.1000000    0.2889395
  6.3000000    0.1125860
  6.5000000    0.0164295
  6.7000000   -0.0061177
  6.9000000    0.0131471
  7.1000000    0.0558550
  7.3000000    0.1204840
  7.5000000    0.1923341
  7.7000000    0.2405624
  7.9000000    0.2596717
  8.1000000    0.2530895
  8.3000000    0.2325733
  8.5000000    0.1601571
  8.7000000    0.0667562
  8.9000000   -0.0212847
  9.1000000   -0.0712667
  9.3000000   -0.0794736
  9.5000000   -0.0701442
  9.7000000   -0.0389466
  9.9000000   -0.0196554
 10.1000000   -0.0103557
 10.3000000   -0.0241890
 10.5000000   -0.0319720
 10.7000000   -0.0361069
 10.9000000   -0.0297017
 11.1000000   -0.0236372
 11.3000000   -0.0267907
 11.5000000   -0.0262354
 11.7000000   -0.0355106
 11.9000000   -0.0360895
 12.1000000   -0.0265271
 12.3000000   -0.0166885
 12.5000000   -0.0068417
 12.7000000   -0.0027452
 12.9000000   -0.0054085
 13.1000000   -0.0091784
 13.3000000   -0.0056393
 13.5000000   -0.0011336
 13.7000000    0.0040362
 13.9000000    0.0038863
 14.1000000    0.0039070
 14.3000000    0.0051748
 14.5000000   -0.0025436
 14.7000000   -0.0070998
 14.9000000   -0.0090477
 15.1000000   -0.0104651
 15.3000000   -0.0109368
 15.5000000   -0.0054364
 15.7000000    0.0000345
 15.9000000    0.0006734
 16.1000000    0.0010039
 16.3000000    0.0043665
 16.5000000    0.0017011
 16.7000000    0.0005628
 16.9000000    0.0030153
 17.1000000    0.0068407
 17.3000000    0.0080908
 17.5000000    0.0138498
 17.7000000    0.0178550
 17.9000000    0.0224534
 18.1000000    0.0240033
 18.3000000    0.0227612
 18.5000000    0.0235583
 18.7000000    0.0208781
 18.9000000    0.0189645
 19.1000000    0.0158325
 19.3000000    0.0096989
 19.5000000    0.0025214
 19.7000000   -0.0042433
 19.9000000   -0.0128873
 20.1000000   -0.0162567
 20.3000000   -0.0206716
 20.5000000   -0.0224089
 20.7000000   -0.0235852
 20.9000000   -0.0225168
 21.1000000   -0.0243813
 21.3000000   -0.0260517
 21.5000000   -0.0300468
 21.7000000   -0.0367924
 21.9000000   -0.0407058
 22.1000000   -0.0443915
 22.3000000   -0.0465340
 22.5000000   -0.0475917
 22.7000000   -0.0487968
 22.9000000   -0.0497908
 23.1000000   -0.0516353
 23.3000000   -0.0551240
 23.5000000   -0.0551539
 23.7000000   -0.0550416
 23.9000000   -0.0542955
 24.1000000   -0.0551995
 24.3000000   -0.0576572
 24.5000000   -0.0568673
 24.7000000   -0.0532027
 24.9000000   -0.0541719
&EndTable
&ENDPotential

&Potential
Name=CNPL-NA
Type=NB
Min=  3.2000
Max= 25.0000
NPoints=109
AtomTypes=CNPL, NA
&Table
  3.3000000   12.2035233
  3.5000000    7.1440428
  3.7000000    3.7775203
  3.9000000    1.2495475
  4.1000000   -0.6081077
  4.3000000   -1.5054540
  4.5000000   -1.4203551
  4.7000000   -0.4560428
  4.9000000    0.8554514
  5.1000000    1.2031131
  5.3000000    0.8381356
  5.5000000    0.3766861
  5.7000000    0.0101974
  5.9000000   -0.2182904
  6.1000000   -0.2918351
  6.3000000   -0.2812867
  6.5000000   -0.2152589
  6.7000000   -0.1116893
  6.9000000    0.0078329
  7.1000000    0.1430976
  7.3000000    0.2621968
  7.5000000    0.3517624
  7.7000000    0.4129620
  7.9000000    0.4302352
  8.1000000    0.3585616
  8.3000000    0.2115433
  8.5000000    0.0593284
  8.7000000   -0.0258482
  8.9000000   -0.0478735
  9.1000000   -0.0433867
  9.3000000   -0.0318795
  9.5000000   -0.0338752
  9.7000000   -0.0418187
  9.9000000   -0.0437170
 10.1000000   -0.0341014
 10.3000000   -0.0310637
 10.5000000   -0.0362554
 10.7000000   -0.0424590
 10.9000000   -0.0498870
 11.1000000   -0.0534200
 11.3000000   -0.0533625
 11.5000000   -0.0428707
 11.7000000   -0.0202305
 11.9000000    0.0076102
 12.1000000    0.0204210
 12.3000000    0.0296149
 12.5000000    0.0336347
 12.7000000    0.0335292
 12.9000000    0.0309412
 13.1000000    0.0269349
 13.3000000    0.0226840
 13.5000000    0.0147157
 13.7000000    0.0099354
 13.9000000    0.0043468
 14.1000000    0.0025774
 14.3000000    0.0000287
 14.5000000   -0.0025085
 14.7000000   -0.0032792
 14.9000000   -0.0029085
 15.1000000    0.0038808
 15.3000000    0.0118757
 15.5000000    0.0244643
 15.7000000    0.0329587
 15.9000000    0.0360258
 16.1000000    0.0360305
 16.3000000    0.0318872
 16.5000000    0.0274708
 16.7000000    0.0244885
 16.9000000    0.0244199
 17.1000000    0.0237163
 17.3000000    0.0248893
 17.5000000    0.0269776
 17.7000000    0.0314397
 17.9000000    0.0345660
 18.1000000    0.0411325
 18.3000000    0.0399333
 18.5000000    0.0371971
 18.7000000    0.0298015
 18.9000000    0.0224476
 19.1000000    0.0138960
 19.3000000    0.0087017
 19.5000000   -0.0008132
 19.7000000   -0.0099177
 19.9000000   -0.0179257
 20.1000000   -0.0213095
 20.3000000   -0.0248034
 20.5000000   -0.0269881
 20.7000000   -0.0310616
 20.9000000   -0.0322118
 21.1000000   -0.0331901
 21.3000000   -0.0353016
 21.5000000   -0.0405572
 21.7000000   -0.0442148
 21.9000000   -0.0470594
 22.1000000   -0.0484551
 22.3000000   -0.0494969
 22.5000000   -0.0509719
 22.7000000   -0.0517222
 22.9000000   -0.0519963
 23.1000000   -0.0554655
 23.3000000   -0.0586425
 23.5000000   -0.0597289
 23.7000000   -0.0605898
 23.9000000   -0.0634362
 24.1000000   -0.0646953
 24.3000000   -0.0637248
 24.5000000   -0.0645840
 24.7000000   -0.0642609
 24.9000000   -0.0625741
&EndTable
&ENDPotential

&Potential
Name=NA-TNPL
Type=NB
Min=  3.2000
Max= 25.0000
NPoints=109
AtomTypes=NA, TNPL
&Table
  3.3000000   12.2035233
  3.5000000    7.1440428
  3.7000000    3.7775203
  3.9000000    1.2495475
  4.1000000   -0.6081077
  4.3000000   -1.5054540
  4.5000000   -1.4203551
  4.7000000   -0.4560428
  4.9000000    0.8554514
  5.1000000    1.2031131
  5.3000000    0.8381356
  5.5000000    0.3766861
  5.7000000    0.0101974
  5.9000000   -0.2182904
  6.1000000   -0.2918351
  6.3000000   -0.2812867
  6.5000000   -0.2152589
  6.7000000   -0.1116893
  6.9000000    0.0078329
  7.1000000    0.1430976
  7.3000000    0.2621968
  7.5000000    0.3517624
  7.7000000    0.4129620
  7.9000000    0.4302352
  8.1000000    0.3585616
  8.3000000    0.2115433
  8.5000000    0.0593284
  8.7000000   -0.0258482
  8.9000000   -0.0478735
  9.1000000   -0.0433867
  9.3000000   -0.0318795
  9.5000000   -0.0338752
  9.7000000   -0.0418187
  9.9000000   -0.0437170
 10.1000000   -0.0341014
 10.3000000   -0.0310637
 10.5000000   -0.0362554
 10.7000000   -0.0424590
 10.9000000   -0.0498870
 11.1000000   -0.0534200
 11.3000000   -0.0533625
 11.5000000   -0.0428707
 11.7000000   -0.0202305
 11.9000000    0.0076102
 12.1000000    0.0204210
 12.3000000    0.0296149
 12.5000000    0.0336347
 12.7000000    0.0335292
 12.9000000    0.0309412
 13.1000000    0.0269349
 13.3000000    0.0226840
 13.5000000    0.0147157
 13.7000000    0.0099354
 13.9000000    0.0043468
 14.1000000    0.0025774
 14.3000000    0.0000287
 14.5000000   -0.0025085
 14.7000000   -0.0032792
 14.9000000   -0.0029085
 15.1000000    0.0038808
 15.3000000    0.0118757
 15.5000000    0.0244643
 15.7000000    0.0329587
 15.9000000    0.0360258
 16.1000000    0.0360305
 16.3000000    0.0318872
 16.5000000    0.0274708
 16.7000000    0.0244885
 16.9000000    0.0244199
 17.1000000    0.0237163
 17.3000000    0.0248893
 17.5000000    0.0269776
 17.7000000    0.0314397
 17.9000000    0.0345660
 18.1000000    0.0411325
 18.3000000    0.0399333
 18.5000000    0.0371971
 18.7000000    0.0298015
 18.9000000    0.0224476
 19.1000000    0.0138960
 19.3000000    0.0087017
 19.5000000   -0.0008132
 19.7000000   -0.0099177
 19.9000000   -0.0179257
 20.1000000   -0.0213095
 20.3000000   -0.0248034
 20.5000000   -0.0269881
 20.7000000   -0.0310616
 20.9000000   -0.0322118
 21.1000000   -0.0331901
 21.3000000   -0.0353016
 21.5000000   -0.0405572
 21.7000000   -0.0442148
 21.9000000   -0.0470594
 22.1000000   -0.0484551
 22.3000000   -0.0494969
 22.5000000   -0.0509719
 22.7000000   -0.0517222
 22.9000000   -0.0519963
 23.1000000   -0.0554655
 23.3000000   -0.0586425
 23.5000000   -0.0597289
 23.7000000   -0.0605898
 23.9000000   -0.0634362
 24.1000000   -0.0646953
 24.3000000   -0.0637248
 24.5000000   -0.0645840
 24.7000000   -0.0642609
 24.9000000   -0.0625741
&EndTable
&ENDPotential

&Potential
Name=CL-CNPL
Type=NB
Min=  3.4000
Max= 25.0000
NPoints=108
AtomTypes=CL, CNPL
&Table
  3.5000000    9.5542653
  3.7000000    5.1922893
  3.9000000    2.9697602
  4.1000000    2.1382847
  4.3000000    2.2382642
  4.5000000    2.7142153
  4.7000000    2.9432459
  4.9000000    2.6438257
  5.1000000    2.2625133
  5.3000000    1.8704780
  5.5000000    1.4922443
  5.7000000    1.2424349
  5.9000000    1.1034293
  6.1000000    0.9517675
  6.3000000    0.7185206
  6.5000000    0.5311396
  6.7000000    0.4493789
  6.9000000    0.4533436
  7.1000000    0.4910018
  7.3000000    0.4873055
  7.5000000    0.4652072
  7.7000000    0.3970557
  7.9000000    0.3303002
  8.1000000    0.2525187
  8.3000000    0.1881539
  8.5000000    0.1339436
  8.7000000    0.0908615
  8.9000000    0.0660574
  9.1000000    0.0530143
  9.3000000    0.0583888
  9.5000000    0.0601848
  9.7000000    0.0711235
  9.9000000    0.0739815
 10.1000000    0.0880976
 10.3000000    0.0798017
 10.5000000    0.0772885
 10.7000000    0.0650740
 10.9000000    0.0526978
 11.1000000    0.0437485
 11.3000000    0.0359766
 11.5000000    0.0298499
 11.7000000    0.0363642
 11.9000000    0.0293877
 12.1000000    0.0316805
 12.3000000    0.0346700
 12.5000000    0.0400348
 12.7000000    0.0431033
 12.9000000    0.0429060
 13.1000000    0.0410364
 13.3000000    0.0405029
 13.5000000    0.0407937
 13.7000000    0.0361434
 13.9000000    0.0361421
 14.1000000    0.0372929
 14.3000000    0.0408844
 14.5000000    0.0406586
 14.7000000    0.0388785
 14.9000000    0.0370248
 15.1000000    0.0373498
 15.3000000    0.0363277
 15.5000000    0.0349588
 15.7000000    0.0339906
 15.9000000    0.0317264
 16.1000000    0.0309053
 16.3000000    0.0279791
 16.5000000    0.0270141
 16.7000000    0.0281996
 16.9000000    0.0281679
 17.1000000    0.0254102
 17.3000000    0.0256534
 17.5000000    0.0281123
 17.7000000    0.0232168
 17.9000000    0.0225019
 18.1000000    0.0192172
 18.3000000    0.0197759
 18.5000000    0.0171621
 18.7000000    0.0150515
 18.9000000    0.0150900
 19.1000000    0.0134476
 19.3000000    0.0150399
 19.5000000    0.0132819
 19.7000000    0.0147687
 19.9000000    0.0136862
 20.1000000    0.0147342
 20.3000000    0.0144395
 20.5000000    0.0157069
 20.7000000    0.0178307
 20.9000000    0.0181194
 21.1000000    0.0155237
 21.3000000    0.0187796
 21.5000000    0.0239323
 21.7000000    0.0305250
 21.9000000    0.0335512
 22.1000000    0.0423767
 22.3000000    0.0459700
 22.5000000    0.0531676
 22.7000000    0.0559708
 22.9000000    0.0616668
 23.1000000    0.0684333
 23.3000000    0.0720855
 23.5000000    0.0768219
 23.7000000    0.0778488
 23.9000000    0.0825786
 24.1000000    0.0885835
 24.3000000    0.0904763
 24.5000000    0.0944700
 24.7000000    0.0964503
 24.9000000    0.1025805
&EndTable
&ENDPotential

&Potential
Name=CL-TNPL
Type=NB
Min=  3.4000
Max= 25.0000
NPoints=108
AtomTypes=CL, TNPL
&Table
  3.5000000    9.5542653
  3.7000000    5.1922893
  3.9000000    2.9697602
  4.1000000    2.1382847
  4.3000000    2.2382642
  4.5000000    2.7142153
  4.7000000    2.9432459
  4.9000000    2.6438257
  5.1000000    2.2625133
  5.3000000    1.8704780
  5.5000000    1.4922443
  5.7000000    1.2424349
  5.9000000    1.1034293
  6.1000000    0.9517675
  6.3000000    0.7185206
  6.5000000    0.5311396
  6.7000000    0.4493789
  6.9000000    0.4533436
  7.1000000    0.4910018
  7.3000000    0.4873055
  7.5000000    0.4652072
  7.7000000    0.3970557
  7.9000000    0.3303002
  8.1000000    0.2525187
  8.3000000    0.1881539
  8.5000000    0.1339436
  8.7000000    0.0908615
  8.9000000    0.0660574
  9.1000000    0.0530143
  9.3000000    0.0583888
  9.5000000    0.0601848
  9.7000000    0.0711235
  9.9000000    0.0739815
 10.1000000    0.0880976
 10.3000000    0.0798017
 10.5000000    0.0772885
 10.7000000    0.0650740
 10.9000000    0.0526978
 11.1000000    0.0437485
 11.3000000    0.0359766
 11.5000000    0.0298499
 11.7000000    0.0363642
 11.9000000    0.0293877
 12.1000000    0.0316805
 12.3000000    0.0346700
 12.5000000    0.0400348
 12.7000000    0.0431033
 12.9000000    0.0429060
 13.1000000    0.0410364
 13.3000000    0.0405029
 13.5000000    0.0407937
 13.7000000    0.0361434
 13.9000000    0.0361421
 14.1000000    0.0372929
 14.3000000    0.0408844
 14.5000000    0.0406586
 14.7000000    0.0388785
 14.9000000    0.0370248
 15.1000000    0.0373498
 15.3000000    0.0363277
 15.5000000    0.0349588
 15.7000000    0.0339906
 15.9000000    0.0317264
 16.1000000    0.0309053
 16.3000000    0.0279791
 16.5000000    0.0270141
 16.7000000    0.0281996
 16.9000000    0.0281679
 17.1000000    0.0254102
 17.3000000    0.0256534
 17.5000000    0.0281123
 17.7000000    0.0232168
 17.9000000    0.0225019
 18.1000000    0.0192172
 18.3000000    0.0197759
 18.5000000    0.0171621
 18.7000000    0.0150515
 18.9000000    0.0150900
 19.1000000    0.0134476
 19.3000000    0.0150399
 19.5000000    0.0132819
 19.7000000    0.0147687
 19.9000000    0.0136862
 20.1000000    0.0147342
 20.3000000    0.0144395
 20.5000000    0.0157069
 20.7000000    0.0178307
 20.9000000    0.0181194
 21.1000000    0.0155237
 21.3000000    0.0187796
 21.5000000    0.0239323
 21.7000000    0.0305250
 21.9000000    0.0335512
 22.1000000    0.0423767
 22.3000000    0.0459700
 22.5000000    0.0531676
 22.7000000    0.0559708
 22.9000000    0.0616668
 23.1000000    0.0684333
 23.3000000    0.0720855
 23.5000000    0.0768219
 23.7000000    0.0778488
 23.9000000    0.0825786
 24.1000000    0.0885835
 24.3000000    0.0904763
 24.5000000    0.0944700
 24.7000000    0.0964503
 24.9000000    0.1025805
&EndTable
&ENDPotential

&Potential
Name=CPOS-K
Type=NB
Min=  3.2000
Max= 25.0000
NPoints=109
AtomTypes=CPOS, K
&Table
  3.3000000   17.8802323
  3.5000000    6.4175207
  3.7000000    3.1386033
  3.9000000    0.9483574
  4.1000000   -0.5141777
  4.3000000   -1.5818882
  4.5000000   -2.2941136
  4.7000000   -2.5857902
  4.9000000   -2.2392927
  5.1000000   -1.2773137
  5.3000000   -0.0029490
  5.5000000    0.6833202
  5.7000000    0.7382159
  5.9000000    0.6026840
  6.1000000    0.4008459
  6.3000000    0.1867807
  6.5000000    0.0219374
  6.7000000   -0.0862062
  6.9000000   -0.1042007
  7.1000000   -0.0509636
  7.3000000    0.0663729
  7.5000000    0.1776323
  7.7000000    0.2622638
  7.9000000    0.3073553
  8.1000000    0.3193192
  8.3000000    0.3092278
  8.5000000    0.2498796
  8.7000000    0.1534683
  8.9000000    0.0448099
  9.1000000   -0.0450841
  9.3000000   -0.0882752
  9.5000000   -0.0944937
  9.7000000   -0.0844870
  9.9000000   -0.0686234
 10.1000000   -0.0648223
 10.3000000   -0.0779643
 10.5000000   -0.1033165
 10.7000000   -0.1256561
 10.9000000   -0.1498520
 11.1000000   -0.1670794
 11.3000000   -0.1693096
 11.5000000   -0.1725657
 11.7000000   -0.1804868
 11.9000000   -0.1859328
 12.1000000   -0.1868191
 12.3000000   -0.1877711
 12.5000000   -0.1777144
 12.7000000   -0.1707568
 12.9000000   -0.1668748
 13.1000000   -0.1571936
 13.3000000   -0.1452865
 13.5000000   -0.1363030
 13.7000000   -0.1278980
 13.9000000   -0.1202299
 14.1000000   -0.1156450
 14.3000000   -0.1137010
 14.5000000   -0.1145582
 14.7000000   -0.1187186
 14.9000000   -0.1191725
 15.1000000   -0.1150749
 15.3000000   -0.1089568
 15.5000000   -0.1022093
 15.7000000   -0.1000809
 15.9000000   -0.0962462
 16.1000000   -0.0956837
 16.3000000   -0.0980430
 16.5000000   -0.0969761
 16.7000000   -0.1001653
 16.9000000   -0.0999830
 17.1000000   -0.0994377
 17.3000000   -0.0956899
 17.5000000   -0.0960341
 17.7000000   -0.0947691
 17.9000000   -0.0923811
 18.1000000   -0.0894282
 18.3000000   -0.0897713
 18.5000000   -0.0898946
 18.7000000   -0.0916595
 18.9000000   -0.0925592
 19.1000000   -0.0940256
 19.3000000   -0.0945637
 19.5000000   -0.0947725
 19.7000000   -0.0955116
 19.9000000   -0.0960809
 20.1000000   -0.0967662
 20.3000000   -0.0999242
 20.5000000   -0.1014572
 20.7000000   -0.1019302
 20.9000000   -0.1019409
 21.1000000   -0.1036390
 21.3000000   -0.1066166
 21.5000000   -0.1093274
 21.7000000   -0.1122269
 21.9000000   -0.1131195
 22.1000000   -0.1155744
 22.3000000   -0.1154118
 22.5000000   -0.1157553
 22.7000000   -0.1148434
 22.9000000   -0.1136724
 23.1000000   -0.1132158
 23.3000000   -0.1112419
 23.5000000   -0.1110322
 23.7000000   -0.1070382
 23.9000000   -0.1033211
 24.1000000   -0.1008306
 24.3000000   -0.0990535
 24.5000000   -0.0960848
 24.7000000   -0.0893673
 24.9000000   -0.0854924
&EndTable
&ENDPotential

&Potential
Name=K-TPOS
Type=NB
Min=  3.2000
Max= 25.0000
NPoints=109
AtomTypes=K, TPOS
&Table
  3.3000000   17.8802323
  3.5000000    6.4175207
  3.7000000    3.1386033
  3.9000000    0.9483574
  4.1000000   -0.5141777
  4.3000000   -1.5818882
  4.5000000   -2.2941136
  4.7000000   -2.5857902
  4.9000000   -2.2392927
  5.1000000   -1.2773137
  5.3000000   -0.0029490
  5.5000000    0.6833202
  5.7000000    0.7382159
  5.9000000    0.6026840
  6.1000000    0.4008459
  6.3000000    0.1867807
  6.5000000    0.0219374
  6.7000000   -0.0862062
  6.9000000   -0.1042007
  7.1000000   -0.0509636
  7.3000000    0.0663729
  7.5000000    0.1776323
  7.7000000    0.2622638
  7.9000000    0.3073553
  8.1000000    0.3193192
  8.3000000    0.3092278
  8.5000000    0.2498796
  8.7000000    0.1534683
  8.9000000    0.0448099
  9.1000000   -0.0450841
  9.3000000   -0.0882752
  9.5000000   -0.0944937
  9.7000000   -0.0844870
  9.9000000   -0.0686234
 10.1000000   -0.0648223
 10.3000000   -0.0779643
 10.5000000   -0.1033165
 10.7000000   -0.1256561
 10.9000000   -0.1498520
 11.1000000   -0.1670794
 11.3000000   -0.1693096
 11.5000000   -0.1725657
 11.7000000   -0.1804868
 11.9000000   -0.1859328
 12.1000000   -0.1868191
 12.3000000   -0.1877711
 12.5000000   -0.1777144
 12.7000000   -0.1707568
 12.9000000   -0.1668748
 13.1000000   -0.1571936
 13.3000000   -0.1452865
 13.5000000   -0.1363030
 13.7000000   -0.1278980
 13.9000000   -0.1202299
 14.1000000   -0.1156450
 14.3000000   -0.1137010
 14.5000000   -0.1145582
 14.7000000   -0.1187186
 14.9000000   -0.1191725
 15.1000000   -0.1150749
 15.3000000   -0.1089568
 15.5000000   -0.1022093
 15.7000000   -0.1000809
 15.9000000   -0.0962462
 16.1000000   -0.0956837
 16.3000000   -0.0980430
 16.5000000   -0.0969761
 16.7000000   -0.1001653
 16.9000000   -0.0999830
 17.1000000   -0.0994377
 17.3000000   -0.0956899
 17.5000000   -0.0960341
 17.7000000   -0.0947691
 17.9000000   -0.0923811
 18.1000000   -0.0894282
 18.3000000   -0.0897713
 18.5000000   -0.0898946
 18.7000000   -0.0916595
 18.9000000   -0.0925592
 19.1000000   -0.0940256
 19.3000000   -0.0945637
 19.5000000   -0.0947725
 19.7000000   -0.0955116
 19.9000000   -0.0960809
 20.1000000   -0.0967662
 20.3000000   -0.0999242
 20.5000000   -0.1014572
 20.7000000   -0.1019302
 20.9000000   -0.1019409
 21.1000000   -0.1036390
 21.3000000   -0.1066166
 21.5000000   -0.1093274
 21.7000000   -0.1122269
 21.9000000   -0.1131195
 22.1000000   -0.1155744
 22.3000000   -0.1154118
 22.5000000   -0.1157553
 22.7000000   -0.1148434
 22.9000000   -0.1136724
 23.1000000   -0.1132158
 23.3000000   -0.1112419
 23.5000000   -0.1110322
 23.7000000   -0.1070382
 23.9000000   -0.1033211
 24.1000000   -0.1008306
 24.3000000   -0.0990535
 24.5000000   -0.0960848
 24.7000000   -0.0893673
 24.9000000   -0.0854924
&EndTable
&ENDPotential

&Potential
Name=CPOS-NA
Type=NB
Min=  3.2000
Max= 25.0000
NPoints=109
AtomTypes=CPOS, NA
&Table
  3.3000000    9.1691875
  3.5000000    4.5764701
  3.7000000    1.5948511
  3.9000000   -0.4647044
  4.1000000   -2.1798906
  4.3000000   -3.0515839
  4.5000000   -2.9078252
  4.7000000   -1.8021865
  4.9000000   -0.1605313
  5.1000000    0.5416101
  5.3000000    0.3885003
  5.5000000    0.0361149
  5.7000000   -0.2812474
  5.9000000   -0.4636775
  6.1000000   -0.5051390
  6.3000000   -0.4706935
  6.5000000   -0.3979780
  6.7000000   -0.2614260
  6.9000000   -0.0821793
  7.1000000    0.0971143
  7.3000000    0.2137124
  7.5000000    0.2843576
  7.7000000    0.3271542
  7.9000000    0.3137402
  8.1000000    0.2025524
  8.3000000   -0.0044980
  8.5000000   -0.1747816
  8.7000000   -0.2226828
  8.9000000   -0.1942110
  9.1000000   -0.1542871
  9.3000000   -0.1267871
  9.5000000   -0.1141529
  9.7000000   -0.1033102
  9.9000000   -0.0867013
 10.1000000   -0.0929560
 10.3000000   -0.1181716
 10.5000000   -0.1507778
 10.7000000   -0.1643995
 10.9000000   -0.1595477
 11.1000000   -0.1514421
 11.3000000   -0.1468133
 11.5000000   -0.1385447
 11.7000000   -0.1270533
 11.9000000   -0.1123871
 12.1000000   -0.1024884
 12.3000000   -0.0991817
 12.5000000   -0.1038807
 12.7000000   -0.1049030
 12.9000000   -0.1067651
 13.1000000   -0.1081646
 13.3000000   -0.1065205
 13.5000000   -0.1075298
 13.7000000   -0.1114563
 13.9000000   -0.1147508
 14.1000000   -0.1170939
 14.3000000   -0.1142437
 14.5000000   -0.1081015
 14.7000000   -0.0966923
 14.9000000   -0.0876953
 15.1000000   -0.0790868
 15.3000000   -0.0702420
 15.5000000   -0.0635341
 15.7000000   -0.0588733
 15.9000000   -0.0575066
 16.1000000   -0.0562977
 16.3000000   -0.0557237
 16.5000000   -0.0583398
 16.7000000   -0.0615279
 16.9000000   -0.0618057
 17.1000000   -0.0637243
 17.3000000   -0.0645323
 17.5000000   -0.0698329
 17.7000000   -0.0728449
 17.9000000   -0.0747632
 18.1000000   -0.0751139
 18.3000000   -0.0747917
 18.5000000   -0.0751291
 18.7000000   -0.0750601
 18.9000000   -0.0770370
 19.1000000   -0.0797316
 19.3000000   -0.0830437
 19.5000000   -0.0828312
 19.7000000   -0.0847385
 19.9000000   -0.0897956
 20.1000000   -0.0932475
 20.3000000   -0.0994069
 20.5000000   -0.1037735
 20.7000000   -0.1097690
 20.9000000   -0.1101101
 21.1000000   -0.1112360
 21.3000000   -0.1105595
 21.5000000   -0.1127128
 21.7000000   -0.1131363
 21.9000000   -0.1139434
 22.1000000   -0.1149230
 22.3000000   -0.1142351
 22.5000000   -0.1131240
 22.7000000   -0.1137496
 22.9000000   -0.1108869
 23.1000000   -0.1089163
 23.3000000   -0.1073704
 23.5000000   -0.1069215
 23.7000000   -0.1080461
 23.9000000   -0.1065095
 24.1000000   -0.1054296
 24.3000000   -0.1032242
 24.5000000   -0.1012415
 24.7000000   -0.1005211
 24.9000000   -0.0989370
&EndTable
&ENDPotential

&Potential
Name=NA-TPOS
Type=NB
Min=  3.2000
Max= 25.0000
NPoints=109
AtomTypes=NA, TPOS
&Table
  3.3000000    9.1691875
  3.5000000    4.5764701
  3.7000000    1.5948511
  3.9000000   -0.4647044
  4.1000000   -2.1798906
  4.3000000   -3.0515839
  4.5000000   -2.9078252
  4.7000000   -1.8021865
  4.9000000   -0.1605313
  5.1000000    0.5416101
  5.3000000    0.3885003
  5.5000000    0.0361149
  5.7000000   -0.2812474
  5.9000000   -0.4636775
  6.1000000   -0.5051390
  6.3000000   -0.4706935
  6.5000000   -0.3979780
  6.7000000   -0.2614260
  6.9000000   -0.0821793
  7.1000000    0.0971143
  7.3000000    0.2137124
  7.5000000    0.2843576
  7.7000000    0.3271542
  7.9000000    0.3137402
  8.1000000    0.2025524
  8.3000000   -0.0044980
  8.5000000   -0.1747816
  8.7000000   -0.2226828
  8.9000000   -0.1942110
  9.1000000   -0.1542871
  9.3000000   -0.1267871
  9.5000000   -0.1141529
  9.7000000   -0.1033102
  9.9000000   -0.0867013
 10.1000000   -0.0929560
 10.3000000   -0.1181716
 10.5000000   -0.1507778
 10.7000000   -0.1643995
 10.9000000   -0.1595477
 11.1000000   -0.1514421
 11.3000000   -0.1468133
 11.5000000   -0.1385447
 11.7000000   -0.1270533
 11.9000000   -0.1123871
 12.1000000   -0.1024884
 12.3000000   -0.0991817
 12.5000000   -0.1038807
 12.7000000   -0.1049030
 12.9000000   -0.1067651
 13.1000000   -0.1081646
 13.3000000   -0.1065205
 13.5000000   -0.1075298
 13.7000000   -0.1114563
 13.9000000   -0.1147508
 14.1000000   -0.1170939
 14.3000000   -0.1142437
 14.5000000   -0.1081015
 14.7000000   -0.0966923
 14.9000000   -0.0876953
 15.1000000   -0.0790868
 15.3000000   -0.0702420
 15.5000000   -0.0635341
 15.7000000   -0.0588733
 15.9000000   -0.0575066
 16.1000000   -0.0562977
 16.3000000   -0.0557237
 16.5000000   -0.0583398
 16.7000000   -0.0615279
 16.9000000   -0.0618057
 17.1000000   -0.0637243
 17.3000000   -0.0645323
 17.5000000   -0.0698329
 17.7000000   -0.0728449
 17.9000000   -0.0747632
 18.1000000   -0.0751139
 18.3000000   -0.0747917
 18.5000000   -0.0751291
 18.7000000   -0.0750601
 18.9000000   -0.0770370
 19.1000000   -0.0797316
 19.3000000   -0.0830437
 19.5000000   -0.0828312
 19.7000000   -0.0847385
 19.9000000   -0.0897956
 20.1000000   -0.0932475
 20.3000000   -0.0994069
 20.5000000   -0.1037735
 20.7000000   -0.1097690
 20.9000000   -0.1101101
 21.1000000   -0.1112360
 21.3000000   -0.1105595
 21.5000000   -0.1127128
 21.7000000   -0.1131363
 21.9000000   -0.1139434
 22.1000000   -0.1149230
 22.3000000   -0.1142351
 22.5000000   -0.1131240
 22.7000000   -0.1137496
 22.9000000   -0.1108869
 23.1000000   -0.1089163
 23.3000000   -0.1073704
 23.5000000   -0.1069215
 23.7000000   -0.1080461
 23.9000000   -0.1065095
 24.1000000   -0.1054296
 24.3000000   -0.1032242
 24.5000000   -0.1012415
 24.7000000   -0.1005211
 24.9000000   -0.0989370
&EndTable
&ENDPotential

&Potential
Name=CL-CPOS
Type=NB
Min=  3.4000
Max= 25.0000
NPoints=108
AtomTypes=CL, CPOS
&Table
  3.5000000   12.9587161
  3.7000000    7.3434329
  3.9000000    4.9348176
  4.1000000    3.9241569
  4.3000000    3.9073289
  4.5000000    4.3614871
  4.7000000    4.5138234
  4.9000000    4.0965275
  5.1000000    3.5524393
  5.3000000    3.0154524
  5.5000000    2.5466001
  5.7000000    2.1806387
  5.9000000    1.9563063
  6.1000000    1.7227015
  6.3000000    1.4069593
  6.5000000    1.1315364
  6.7000000    0.9266653
  6.9000000    0.7978782
  7.1000000    0.7278595
  7.3000000    0.6761428
  7.5000000    0.6455192
  7.7000000    0.5906692
  7.9000000    0.5173357
  8.1000000    0.4333536
  8.3000000    0.3204197
  8.5000000    0.2648933
  8.7000000    0.2827031
  8.9000000    0.3336911
  9.1000000    0.3666165
  9.3000000    0.3724840
  9.5000000    0.3730133
  9.7000000    0.3411511
  9.9000000    0.3265210
 10.1000000    0.3286655
 10.3000000    0.3358271
 10.5000000    0.3278943
 10.7000000    0.3170135
 10.9000000    0.3009792
 11.1000000    0.2871859
 11.3000000    0.2782022
 11.5000000    0.2710868
 11.7000000    0.2661360
 11.9000000    0.2588593
 12.1000000    0.2552300
 12.3000000    0.2547234
 12.5000000    0.2576336
 12.7000000    0.2591733
 12.9000000    0.2571910
 13.1000000    0.2514293
 13.3000000    0.2454352
 13.5000000    0.2415272
 13.7000000    0.2312839
 13.9000000    0.2251445
 14.1000000    0.2245217
 14.3000000    0.2208596
 14.5000000    0.2126611
 14.7000000    0.2056679
 14.9000000    0.2054150
 15.1000000    0.2006623
 15.3000000    0.1950948
 15.5000000    0.1879804
 15.7000000    0.1813211
 15.9000000    0.1750203
 16.1000000    0.1689107
 16.3000000    0.1660744
 16.5000000    0.1627668
 16.7000000    0.1599138
 16.9000000    0.1565230
 17.1000000    0.1515494
 17.3000000    0.1477117
 17.5000000    0.1453899
 17.7000000    0.1404245
 17.9000000    0.1349407
 18.1000000    0.1316364
 18.3000000    0.1269613
 18.5000000    0.1235077
 18.7000000    0.1207371
 18.9000000    0.1139790
 19.1000000    0.1102388
 19.3000000    0.1083683
 19.5000000    0.1049447
 19.7000000    0.1037642
 19.9000000    0.1009272
 20.1000000    0.0985844
 20.3000000    0.0954335
 20.5000000    0.0950378
 20.7000000    0.0933696
 20.9000000    0.0890671
 21.1000000    0.0845384
 21.3000000    0.0861457
 21.5000000    0.0914629
 21.7000000    0.0938638
 21.9000000    0.0951155
 22.1000000    0.0987600
 22.3000000    0.1021881
 22.5000000    0.1054767
 22.7000000    0.1057064
 22.9000000    0.1091543
 23.1000000    0.1113535
 23.3000000    0.1150611
 23.5000000    0.1166757
 23.7000000    0.1190184
 23.9000000    0.1213089
 24.1000000    0.1219164
 24.3000000    0.1250894
 24.5000000    0.1268692
 24.7000000    0.1320497
 24.9000000    0.1309639
&EndTable
&ENDPotential

&Potential
Name=CL-TPOS
Type=NB
Min=  3.4000
Max= 25.0000
NPoints=108
AtomTypes=CL, TPOS
&Table
  3.5000000   12.9587161
  3.7000000    7.3434329
  3.9000000    4.9348176
  4.1000000    3.9241569
  4.3000000    3.9073289
  4.5000000    4.3614871
  4.7000000    4.5138234
  4.9000000    4.0965275
  5.1000000    3.5524393
  5.3000000    3.0154524
  5.5000000    2.5466001
  5.7000000    2.1806387
  5.9000000    1.9563063
  6.1000000    1.7227015
  6.3000000    1.4069593
  6.5000000    1.1315364
  6.7000000    0.9266653
  6.9000000    0.7978782
  7.1000000    0.7278595
  7.3000000    0.6761428
  7.5000000    0.6455192
  7.7000000    0.5906692
  7.9000000    0.5173357
  8.1000000    0.4333536
  8.3000000    0.3204197
  8.5000000    0.2648933
  8.7000000    0.2827031
  8.9000000    0.3336911
  9.1000000    0.3666165
  9.3000000    0.3724840
  9.5000000    0.3730133
  9.7000000    0.3411511
  9.9000000    0.3265210
 10.1000000    0.3286655
 10.3000000    0.3358271
 10.5000000    0.3278943
 10.7000000    0.3170135
 10.9000000    0.3009792
 11.1000000    0.2871859
 11.3000000    0.2782022
 11.5000000    0.2710868
 11.7000000    0.2661360
 11.9000000    0.2588593
 12.1000000    0.2552300
 12.3000000    0.2547234
 12.5000000    0.2576336
 12.7000000    0.2591733
 12.9000000    0.2571910
 13.1000000    0.2514293
 13.3000000    0.2454352
 13.5000000    0.2415272
 13.7000000    0.2312839
 13.9000000    0.2251445
 14.1000000    0.2245217
 14.3000000    0.2208596
 14.5000000    0.2126611
 14.7000000    0.2056679
 14.9000000    0.2054150
 15.1000000    0.2006623
 15.3000000    0.1950948
 15.5000000    0.1879804
 15.7000000    0.1813211
 15.9000000    0.1750203
 16.1000000    0.1689107
 16.3000000    0.1660744
 16.5000000    0.1627668
 16.7000000    0.1599138
 16.9000000    0.1565230
 17.1000000    0.1515494
 17.3000000    0.1477117
 17.5000000    0.1453899
 17.7000000    0.1404245
 17.9000000    0.1349407
 18.1000000    0.1316364
 18.3000000    0.1269613
 18.5000000    0.1235077
 18.7000000    0.1207371
 18.9000000    0.1139790
 19.1000000    0.1102388
 19.3000000    0.1083683
 19.5000000    0.1049447
 19.7000000    0.1037642
 19.9000000    0.1009272
 20.1000000    0.0985844
 20.3000000    0.0954335
 20.5000000    0.0950378
 20.7000000    0.0933696
 20.9000000    0.0890671
 21.1000000    0.0845384
 21.3000000    0.0861457
 21.5000000    0.0914629
 21.7000000    0.0938638
 21.9000000    0.0951155
 22.1000000    0.0987600
 22.3000000    0.1021881
 22.5000000    0.1054767
 22.7000000    0.1057064
 22.9000000    0.1091543
 23.1000000    0.1113535
 23.3000000    0.1150611
 23.5000000    0.1166757
 23.7000000    0.1190184
 23.9000000    0.1213089
 24.1000000    0.1219164
 24.3000000    0.1250894
 24.5000000    0.1268692
 24.7000000    0.1320497
 24.9000000    0.1309639
&EndTable
&ENDPotential

&Potential
Name=CNEG-K
Type=NB
Min=  3.2000
Max= 25.0000
NPoints=109
AtomTypes=CNEG, K
&Table
  3.3000000   13.0674678
  3.5000000    8.5463502
  3.7000000    5.5871657
  3.9000000    3.5759257
  4.1000000    2.1181696
  4.3000000    1.1372451
  4.5000000    0.5099513
  4.7000000    0.0437305
  4.9000000   -0.1482508
  5.1000000   -0.1783789
  5.3000000   -0.2880174
  5.5000000   -0.2160736
  5.7000000    0.1287698
  5.9000000    0.5260206
  6.1000000    0.5076840
  6.3000000    0.4119707
  6.5000000    0.1779304
  6.7000000   -0.1452111
  6.9000000   -0.2732145
  7.1000000   -0.1694560
  7.3000000    0.0400071
  7.5000000    0.1353697
  7.7000000    0.2103489
  7.9000000    0.3013143
  8.1000000    0.3504392
  8.3000000    0.4032223
  8.5000000    0.4268325
  8.7000000    0.3999079
  8.9000000    0.3348987
  9.1000000    0.2837358
  9.3000000    0.2577984
  9.5000000    0.2337230
  9.7000000    0.2401989
  9.9000000    0.2716864
 10.1000000    0.3101486
 10.3000000    0.3252423
 10.5000000    0.3451459
 10.7000000    0.3208704
 10.9000000    0.3190138
 11.1000000    0.2989417
 11.3000000    0.2889100
 11.5000000    0.2793178
 11.7000000    0.2637572
 11.9000000    0.2587378
 12.1000000    0.2548558
 12.3000000    0.2391865
 12.5000000    0.2189914
 12.7000000    0.1968797
 12.9000000    0.1858361
 13.1000000    0.1787806
 13.3000000    0.1862741
 13.5000000    0.1914909
 13.7000000    0.1846574
 13.9000000    0.1862076
 14.1000000    0.1790177
 14.3000000    0.1711760
 14.5000000    0.1606770
 14.7000000    0.1443501
 14.9000000    0.1275521
 15.1000000    0.1198347
 15.3000000    0.1137161
 15.5000000    0.1115445
 15.7000000    0.0950732
 15.9000000    0.0894063
 16.1000000    0.0837304
 16.3000000    0.0781704
 16.5000000    0.0744386
 16.7000000    0.0726375
 16.9000000    0.0772479
 17.1000000    0.0735121
 17.3000000    0.0716310
 17.5000000    0.0607320
 17.7000000    0.0583825
 17.9000000    0.0498159
 18.1000000    0.0571843
 18.3000000    0.0541275
 18.5000000    0.0581972
 18.7000000    0.0639525
 18.9000000    0.0686025
 19.1000000    0.0827243
 19.3000000    0.0895445
 19.5000000    0.0926259
 19.7000000    0.0946564
 19.9000000    0.1000651
 20.1000000    0.0954810
 20.3000000    0.0929534
 20.5000000    0.0832791
 20.7000000    0.0812775
 20.9000000    0.0737589
 21.1000000    0.0672265
 21.3000000    0.0630803
 21.5000000    0.0540503
 21.7000000    0.0434481
 21.9000000    0.0369358
 22.1000000    0.0292781
 22.3000000    0.0201990
 22.5000000    0.0123453
 22.7000000    0.0123356
 22.9000000    0.0063058
 23.1000000   -0.0007967
 23.3000000   -0.0026187
 23.5000000   -0.0036006
 23.7000000   -0.0053609
 23.9000000   -0.0079447
 24.1000000   -0.0107385
 24.3000000   -0.0148388
 24.5000000   -0.0203115
 24.7000000   -0.0236334
 24.9000000   -0.0316930
&EndTable
&ENDPotential

&Potential
Name=K-TNEG
Type=NB
Min=  3.2000
Max= 25.0000
NPoints=109
AtomTypes=K, TNEG
&Table
  3.3000000   13.0674678
  3.5000000    8.5463502
  3.7000000    5.5871657
  3.9000000    3.5759257
  4.1000000    2.1181696
  4.3000000    1.1372451
  4.5000000    0.5099513
  4.7000000    0.0437305
  4.9000000   -0.1482508
  5.1000000   -0.1783789
  5.3000000   -0.2880174
  5.5000000   -0.2160736
  5.7000000    0.1287698
  5.9000000    0.5260206
  6.1000000    0.5076840
  6.3000000    0.4119707
  6.5000000    0.1779304
  6.7000000   -0.1452111
  6.9000000   -0.2732145
  7.1000000   -0.1694560
  7.3000000    0.0400071
  7.5000000    0.1353697
  7.7000000    0.2103489
  7.9000000    0.3013143
  8.1000000    0.3504392
  8.3000000    0.4032223
  8.5000000    0.4268325
  8.7000000    0.3999079
  8.9000000    0.3348987
  9.1000000    0.2837358
  9.3000000    0.2577984
  9.5000000    0.2337230
  9.7000000    0.2401989
  9.9000000    0.2716864
 10.1000000    0.3101486
 10.3000000    0.3252423
 10.5000000    0.3451459
 10.7000000    0.3208704
 10.9000000    0.3190138
 11.1000000    0.2989417
 11.3000000    0.2889100
 11.5000000    0.2793178
 11.7000000    0.2637572
 11.9000000    0.2587378
 12.1000000    0.2548558
 12.3000000    0.2391865
 12.5000000    0.2189914
 12.7000000    0.1968797
 12.9000000    0.1858361
 13.1000000    0.1787806
 13.3000000    0.1862741
 13.5000000    0.1914909
 13.7000000    0.1846574
 13.9000000    0.1862076
 14.1000000    0.1790177
 14.3000000    0.1711760
 14.5000000    0.1606770
 14.7000000    0.1443501
 14.9000000    0.1275521
 15.1000000    0.1198347
 15.3000000    0.1137161
 15.5000000    0.1115445
 15.7000000    0.0950732
 15.9000000    0.0894063
 16.1000000    0.0837304
 16.3000000    0.0781704
 16.5000000    0.0744386
 16.7000000    0.0726375
 16.9000000    0.0772479
 17.1000000    0.0735121
 17.3000000    0.0716310
 17.5000000    0.0607320
 17.7000000    0.0583825
 17.9000000    0.0498159
 18.1000000    0.0571843
 18.3000000    0.0541275
 18.5000000    0.0581972
 18.7000000    0.0639525
 18.9000000    0.0686025
 19.1000000    0.0827243
 19.3000000    0.0895445
 19.5000000    0.0926259
 19.7000000    0.0946564
 19.9000000    0.1000651
 20.1000000    0.0954810
 20.3000000    0.0929534
 20.5000000    0.0832791
 20.7000000    0.0812775
 20.9000000    0.0737589
 21.1000000    0.0672265
 21.3000000    0.0630803
 21.5000000    0.0540503
 21.7000000    0.0434481
 21.9000000    0.0369358
 22.1000000    0.0292781
 22.3000000    0.0201990
 22.5000000    0.0123453
 22.7000000    0.0123356
 22.9000000    0.0063058
 23.1000000   -0.0007967
 23.3000000   -0.0026187
 23.5000000   -0.0036006
 23.7000000   -0.0053609
 23.9000000   -0.0079447
 24.1000000   -0.0107385
 24.3000000   -0.0148388
 24.5000000   -0.0203115
 24.7000000   -0.0236334
 24.9000000   -0.0316930
&EndTable
&ENDPotential

&Potential
Name=CNEG-NA
Type=NB
Min=  3.0000
Max= 25.0000
NPoints=110
AtomTypes=CNEG, NA
&Table
  3.1000000   19.4842327
  3.3000000    8.9087932
  3.5000000    5.2117859
  3.7000000    3.0203644
  3.9000000    1.5809163
  4.1000000    0.4158343
  4.3000000   -0.6267699
  4.5000000   -1.4713915
  4.7000000   -2.5687201
  4.9000000   -3.1848254
  5.1000000   -2.9097671
  5.3000000   -1.7997918
  5.5000000   -0.7045893
  5.7000000   -0.5543383
  5.9000000   -0.2491592
  6.1000000   -0.9848839
  6.3000000   -1.8637097
  6.5000000   -1.7870626
  6.7000000   -0.8366396
  6.9000000    0.2390146
  7.1000000    0.1147356
  7.3000000    0.2764911
  7.5000000    0.4228797
  7.7000000    0.5028990
  7.9000000    0.5285133
  8.1000000    0.5429124
  8.3000000    0.5052964
  8.5000000    0.3917609
  8.7000000    0.2460246
  8.9000000    0.1705184
  9.1000000    0.1481901
  9.3000000    0.1945753
  9.5000000    0.2551295
  9.7000000    0.2774003
  9.9000000    0.2571625
 10.1000000    0.2240143
 10.3000000    0.2044278
 10.5000000    0.2109563
 10.7000000    0.2180576
 10.9000000    0.2153115
 11.1000000    0.1892417
 11.3000000    0.1793113
 11.5000000    0.1881230
 11.7000000    0.2111793
 11.9000000    0.2259771
 12.1000000    0.2113544
 12.3000000    0.1963367
 12.5000000    0.1513048
 12.7000000    0.1157696
 12.9000000    0.0686736
 13.1000000    0.0410329
 13.3000000    0.0262800
 13.5000000    0.0299952
 13.7000000    0.0349673
 13.9000000    0.0585752
 14.1000000    0.0795471
 14.3000000    0.0921246
 14.5000000    0.0872011
 14.7000000    0.0713067
 14.9000000    0.0634617
 15.1000000    0.0707210
 15.3000000    0.0869801
 15.5000000    0.1053345
 15.7000000    0.1094060
 15.9000000    0.0971661
 16.1000000    0.0878763
 16.3000000    0.0773715
 16.5000000    0.0785024
 16.7000000    0.0847264
 16.9000000    0.0875948
 17.1000000    0.0862416
 17.3000000    0.0816858
 17.5000000    0.0752260
 17.7000000    0.0670859
 17.9000000    0.0613619
 18.1000000    0.0507033
 18.3000000    0.0568435
 18.5000000    0.0585300
 18.7000000    0.0641520
 18.9000000    0.0642111
 19.1000000    0.0681776
 19.3000000    0.0695777
 19.5000000    0.0653653
 19.7000000    0.0633654
 19.9000000    0.0651388
 20.1000000    0.0619256
 20.3000000    0.0631987
 20.5000000    0.0626662
 20.7000000    0.0638855
 20.9000000    0.0689043
 21.1000000    0.0718330
 21.3000000    0.0701830
 21.5000000    0.0577129
 21.7000000    0.0500719
 21.9000000    0.0352076
 22.1000000    0.0208059
 22.3000000    0.0065604
 22.5000000   -0.0042637
 22.7000000   -0.0147515
 22.9000000   -0.0253991
 23.1000000   -0.0265269
 23.3000000   -0.0207283
 23.5000000   -0.0202746
 23.7000000   -0.0118143
 23.9000000   -0.0143242
 24.1000000   -0.0151819
 24.3000000   -0.0191662
 24.5000000   -0.0268055
 24.7000000   -0.0362095
 24.9000000   -0.0404672
&EndTable
&ENDPotential

&Potential
Name=NA-TNEG
Type=NB
Min=  3.0000
Max= 25.0000
NPoints=110
AtomTypes=NA, TNEG
&Table
  3.1000000   19.4842327
  3.3000000    8.9087932
  3.5000000    5.2117859
  3.7000000    3.0203644
  3.9000000    1.5809163
  4.1000000    0.4158343
  4.3000000   -0.6267699
  4.5000000   -1.4713915
  4.7000000   -2.5687201
  4.9000000   -3.1848254
  5.1000000   -2.9097671
  5.3000000   -1.7997918
  5.5000000   -0.7045893
  5.7000000   -0.5543383
  5.9000000   -0.2491592
  6.1000000   -0.9848839
  6.3000000   -1.8637097
  6.5000000   -1.7870626
  6.7000000   -0.8366396
  6.9000000    0.2390146
  7.1000000    0.1147356
  7.3000000    0.2764911
  7.5000000    0.4228797
  7.7000000    0.5028990
  7.9000000    0.5285133
  8.1000000    0.5429124
  8.3000000    0.5052964
  8.5000000    0.3917609
  8.7000000    0.2460246
  8.9000000    0.1705184
  9.1000000    0.1481901
  9.3000000    0.1945753
  9.5000000    0.2551295
  9.7000000    0.2774003
  9.9000000    0.2571625
 10.1000000    0.2240143
 10.3000000    0.2044278
 10.5000000    0.2109563
 10.7000000    0.2180576
 10.9000000    0.2153115
 11.1000000    0.1892417
 11.3000000    0.1793113
 11.5000000    0.1881230
 11.7000000    0.2111793
 11.9000000    0.2259771
 12.1000000    0.2113544
 12.3000000    0.1963367
 12.5000000    0.1513048
 12.7000000    0.1157696
 12.9000000    0.0686736
 13.1000000    0.0410329
 13.3000000    0.0262800
 13.5000000    0.0299952
 13.7000000    0.0349673
 13.9000000    0.0585752
 14.1000000    0.0795471
 14.3000000    0.0921246
 14.5000000    0.0872011
 14.7000000    0.0713067
 14.9000000    0.0634617
 15.1000000    0.0707210
 15.3000000    0.0869801
 15.5000000    0.1053345
 15.7000000    0.1094060
 15.9000000    0.0971661
 16.1000000    0.0878763
 16.3000000    0.0773715
 16.5000000    0.0785024
 16.7000000    0.0847264
 16.9000000    0.0875948
 17.1000000    0.0862416
 17.3000000    0.0816858
 17.5000000    0.0752260
 17.7000000    0.0670859
 17.9000000    0.0613619
 18.1000000    0.0507033
 18.3000000    0.0568435
 18.5000000    0.0585300
 18.7000000    0.0641520
 18.9000000    0.0642111
 19.1000000    0.0681776
 19.3000000    0.0695777
 19.5000000    0.0653653
 19.7000000    0.0633654
 19.9000000    0.0651388
 20.1000000    0.0619256
 20.3000000    0.0631987
 20.5000000    0.0626662
 20.7000000    0.0638855
 20.9000000    0.0689043
 21.1000000    0.0718330
 21.3000000    0.0701830
 21.5000000    0.0577129
 21.7000000    0.0500719
 21.9000000    0.0352076
 22.1000000    0.0208059
 22.3000000    0.0065604
 22.5000000   -0.0042637
 22.7000000   -0.0147515
 22.9000000   -0.0253991
 23.1000000   -0.0265269
 23.3000000   -0.0207283
 23.5000000   -0.0202746
 23.7000000   -0.0118143
 23.9000000   -0.0143242
 24.1000000   -0.0151819
 24.3000000   -0.0191662
 24.5000000   -0.0268055
 24.7000000   -0.0362095
 24.9000000   -0.0404672
&EndTable
&ENDPotential

&Potential
Name=CL-CNEG
Type=NB
Min=  3.4000
Max= 25.0000
NPoints=108
AtomTypes=CL, CNEG
&Table
  3.5000000    7.2414311
  3.7000000    2.4009782
  3.9000000    0.3443126
  4.1000000   -0.2892480
  4.3000000    0.2284368
  4.5000000    1.1164503
  4.7000000    1.6682447
  4.9000000    1.5064635
  5.1000000    1.2187339
  5.3000000    0.8625343
  5.5000000    0.5313305
  5.7000000    0.3318119
  5.9000000    0.1969488
  6.1000000    0.0122374
  6.3000000   -0.3860916
  6.5000000   -0.6274434
  6.7000000   -0.7742316
  6.9000000   -0.7529132
  7.1000000   -0.7304968
  7.3000000   -0.6507528
  7.5000000   -0.5854953
  7.7000000   -0.5521073
  7.9000000   -0.5415439
  8.1000000   -0.5459646
  8.3000000   -0.5313897
  8.5000000   -0.5182534
  8.7000000   -0.5257836
  8.9000000   -0.5066556
  9.1000000   -0.4814011
  9.3000000   -0.4397978
  9.5000000   -0.4058984
  9.7000000   -0.3669513
  9.9000000   -0.3169653
 10.1000000   -0.2935873
 10.3000000   -0.2704911
 10.5000000   -0.2467041
 10.7000000   -0.2417205
 10.9000000   -0.2384655
 11.1000000   -0.2447310
 11.3000000   -0.2245281
 11.5000000   -0.2303552
 11.7000000   -0.2273074
 11.9000000   -0.2092229
 12.1000000   -0.1905907
 12.3000000   -0.1702570
 12.5000000   -0.1484286
 12.7000000   -0.1273237
 12.9000000   -0.1131472
 13.1000000   -0.1016223
 13.3000000   -0.1015446
 13.5000000   -0.1028064
 13.7000000   -0.0962801
 13.9000000   -0.0922054
 14.1000000   -0.0931267
 14.3000000   -0.0788539
 14.5000000   -0.0890274
 14.7000000   -0.0751496
 14.9000000   -0.0640545
 15.1000000   -0.0645092
 15.3000000   -0.0728782
 15.5000000   -0.0653498
 15.7000000   -0.0683397
 15.9000000   -0.0633932
 16.1000000   -0.0579845
 16.3000000   -0.0591310
 16.5000000   -0.0567534
 16.7000000   -0.0576038
 16.9000000   -0.0520605
 17.1000000   -0.0480729
 17.3000000   -0.0477431
 17.5000000   -0.0498439
 17.7000000   -0.0452999
 17.9000000   -0.0443884
 18.1000000   -0.0422055
 18.3000000   -0.0430821
 18.5000000   -0.0357205
 18.7000000   -0.0366207
 18.9000000   -0.0373847
 19.1000000   -0.0378058
 19.3000000   -0.0350095
 19.5000000   -0.0344397
 19.7000000   -0.0313537
 19.9000000   -0.0318710
 20.1000000   -0.0204953
 20.3000000   -0.0230581
 20.5000000   -0.0237888
 20.7000000   -0.0189522
 20.9000000   -0.0183642
 21.1000000   -0.0151794
 21.3000000   -0.0114454
 21.5000000   -0.0040904
 21.7000000   -0.0020607
 21.9000000    0.0076617
 22.1000000    0.0155145
 22.3000000    0.0210246
 22.5000000    0.0307313
 22.7000000    0.0325430
 22.9000000    0.0409040
 23.1000000    0.0489396
 23.3000000    0.0557620
 23.5000000    0.0577102
 23.7000000    0.0621257
 23.9000000    0.0705970
 24.1000000    0.0782888
 24.3000000    0.0783727
 24.5000000    0.0858968
 24.7000000    0.0923337
 24.9000000    0.0905005
&EndTable
&ENDPotential

&Potential
Name=CL-TNEG
Type=NB
Min=  3.4000
Max= 25.0000
NPoints=108
AtomTypes=CL, TNEG
&Table
  3.5000000    7.2414311
  3.7000000    2.4009782
  3.9000000    0.3443126
  4.1000000   -0.2892480
  4.3000000    0.2284368
  4.5000000    1.1164503
  4.7000000    1.6682447
  4.9000000    1.5064635
  5.1000000    1.2187339
  5.3000000    0.8625343
  5.5000000    0.5313305
  5.7000000    0.3318119
  5.9000000    0.1969488
  6.1000000    0.0122374
  6.3000000   -0.3860916
  6.5000000   -0.6274434
  6.7000000   -0.7742316
  6.9000000   -0.7529132
  7.1000000   -0.7304968
  7.3000000   -0.6507528
  7.5000000   -0.5854953
  7.7000000   -0.5521073
  7.9000000   -0.5415439
  8.1000000   -0.5459646
  8.3000000   -0.5313897
  8.5000000   -0.5182534
  8.7000000   -0.5257836
  8.9000000   -0.5066556
  9.1000000   -0.4814011
  9.3000000   -0.4397978
  9.5000000   -0.4058984
  9.7000000   -0.3669513
  9.9000000   -0.3169653
 10.1000000   -0.2935873
 10.3000000   -0.2704911
 10.5000000   -0.2467041
 10.7000000   -0.2417205
 10.9000000   -0.2384655
 11.1000000   -0.2447310
 11.3000000   -0.2245281
 11.5000000   -0.2303552
 11.7000000   -0.2273074
 11.9000000   -0.2092229
 12.1000000   -0.1905907
 12.3000000   -0.1702570
 12.5000000   -0.1484286
 12.7000000   -0.1273237
 12.9000000   -0.1131472
 13.1000000   -0.1016223
 13.3000000   -0.1015446
 13.5000000   -0.1028064
 13.7000000   -0.0962801
 13.9000000   -0.0922054
 14.1000000   -0.0931267
 14.3000000   -0.0788539
 14.5000000   -0.0890274
 14.7000000   -0.0751496
 14.9000000   -0.0640545
 15.1000000   -0.0645092
 15.3000000   -0.0728782
 15.5000000   -0.0653498
 15.7000000   -0.0683397
 15.9000000   -0.0633932
 16.1000000   -0.0579845
 16.3000000   -0.0591310
 16.5000000   -0.0567534
 16.7000000   -0.0576038
 16.9000000   -0.0520605
 17.1000000   -0.0480729
 17.3000000   -0.0477431
 17.5000000   -0.0498439
 17.7000000   -0.0452999
 17.9000000   -0.0443884
 18.1000000   -0.0422055
 18.3000000   -0.0430821
 18.5000000   -0.0357205
 18.7000000   -0.0366207
 18.9000000   -0.0373847
 19.1000000   -0.0378058
 19.3000000   -0.0350095
 19.5000000   -0.0344397
 19.7000000   -0.0313537
 19.9000000   -0.0318710
 20.1000000   -0.0204953
 20.3000000   -0.0230581
 20.5000000   -0.0237888
 20.7000000   -0.0189522
 20.9000000   -0.0183642
 21.1000000   -0.0151794
 21.3000000   -0.0114454
 21.5000000   -0.0040904
 21.7000000   -0.0020607
 21.9000000    0.0076617
 22.1000000    0.0155145
 22.3000000    0.0210246
 22.5000000    0.0307313
 22.7000000    0.0325430
 22.9000000    0.0409040
 23.1000000    0.0489396
 23.3000000    0.0557620
 23.5000000    0.0577102
 23.7000000    0.0621257
 23.9000000    0.0705970
 24.1000000    0.0782888
 24.3000000    0.0783727
 24.5000000    0.0858968
 24.7000000    0.0923337
 24.9000000    0.0905005
&EndTable
&ENDPotential

&Potential
Name=CGLY-K
Type=NB
Min=  3.2000
Max= 25.0000
NPoints=109
AtomTypes=CGLY, K
&Table
  3.3000000   12.8489866
  3.5000000    6.7957461
  3.7000000    3.3686099
  3.9000000    1.1482531
  4.1000000   -0.3961411
  4.3000000   -1.2505363
  4.5000000   -1.6476697
  4.7000000   -1.7065385
  4.9000000   -1.3785753
  5.1000000   -0.7288327
  5.3000000    0.0021676
  5.5000000    0.3602540
  5.7000000    0.3932300
  5.9000000    0.2967192
  6.1000000    0.1305373
  6.3000000    0.0179369
  6.5000000   -0.0668776
  6.7000000   -0.1233185
  6.9000000   -0.1047081
  7.1000000   -0.0299128
  7.3000000    0.1078821
  7.5000000    0.2389220
  7.7000000    0.3186078
  7.9000000    0.3135535
  8.1000000    0.2821906
  8.3000000    0.2544500
  8.5000000    0.2106507
  8.7000000    0.1431088
  8.9000000    0.0819290
  9.1000000    0.0389265
  9.3000000    0.0380142
  9.5000000    0.0388713
  9.7000000    0.0344324
  9.9000000    0.0305183
 10.1000000    0.0226208
 10.3000000    0.0171277
 10.5000000    0.0050367
 10.7000000   -0.0117310
 10.9000000   -0.0252283
 11.1000000   -0.0285574
 11.3000000   -0.0209891
 11.5000000   -0.0065792
 11.7000000   -0.0029630
 11.9000000    0.0019596
 12.1000000    0.0049539
 12.3000000    0.0037669
 12.5000000    0.0024789
 12.7000000    0.0024362
 12.9000000    0.0043850
 13.1000000    0.0058034
 13.3000000    0.0033014
 13.5000000    0.0120488
 13.7000000    0.0188008
 13.9000000    0.0239192
 14.1000000    0.0258921
 14.3000000    0.0249328
 14.5000000    0.0255243
 14.7000000    0.0249342
 14.9000000    0.0237661
 15.1000000    0.0268165
 15.3000000    0.0304563
 15.5000000    0.0335557
 15.7000000    0.0379683
 15.9000000    0.0441850
 16.1000000    0.0446429
 16.3000000    0.0457639
 16.5000000    0.0457283
 16.7000000    0.0444469
 16.9000000    0.0422436
 17.1000000    0.0452738
 17.3000000    0.0435034
 17.5000000    0.0442775
 17.7000000    0.0437324
 17.9000000    0.0395561
 18.1000000    0.0362832
 18.3000000    0.0270965
 18.5000000    0.0187645
 18.7000000    0.0100387
 18.9000000    0.0012068
 19.1000000   -0.0054866
 19.3000000   -0.0071114
 19.5000000   -0.0115373
 19.7000000   -0.0141522
 19.9000000   -0.0135391
 20.1000000   -0.0155647
 20.3000000   -0.0224817
 20.5000000   -0.0262846
 20.7000000   -0.0274442
 20.9000000   -0.0277813
 21.1000000   -0.0296762
 21.3000000   -0.0343947
 21.5000000   -0.0362161
 21.7000000   -0.0344386
 21.9000000   -0.0347995
 22.1000000   -0.0347166
 22.3000000   -0.0337931
 22.5000000   -0.0359455
 22.7000000   -0.0328112
 22.9000000   -0.0339384
 23.1000000   -0.0352313
 23.3000000   -0.0358101
 23.5000000   -0.0342209
 23.7000000   -0.0342275
 23.9000000   -0.0307064
 24.1000000   -0.0292328
 24.3000000   -0.0263374
 24.5000000   -0.0227378
 24.7000000   -0.0236327
 24.9000000   -0.0157911
&EndTable
&ENDPotential

&Potential
Name=K-TGLY
Type=NB
Min=  3.2000
Max= 25.0000
NPoints=109
AtomTypes=K, TGLY
&Table
  3.3000000   12.8489866
  3.5000000    6.7957461
  3.7000000    3.3686099
  3.9000000    1.1482531
  4.1000000   -0.3961411
  4.3000000   -1.2505363
  4.5000000   -1.6476697
  4.7000000   -1.7065385
  4.9000000   -1.3785753
  5.1000000   -0.7288327
  5.3000000    0.0021676
  5.5000000    0.3602540
  5.7000000    0.3932300
  5.9000000    0.2967192
  6.1000000    0.1305373
  6.3000000    0.0179369
  6.5000000   -0.0668776
  6.7000000   -0.1233185
  6.9000000   -0.1047081
  7.1000000   -0.0299128
  7.3000000    0.1078821
  7.5000000    0.2389220
  7.7000000    0.3186078
  7.9000000    0.3135535
  8.1000000    0.2821906
  8.3000000    0.2544500
  8.5000000    0.2106507
  8.7000000    0.1431088
  8.9000000    0.0819290
  9.1000000    0.0389265
  9.3000000    0.0380142
  9.5000000    0.0388713
  9.7000000    0.0344324
  9.9000000    0.0305183
 10.1000000    0.0226208
 10.3000000    0.0171277
 10.5000000    0.0050367
 10.7000000   -0.0117310
 10.9000000   -0.0252283
 11.1000000   -0.0285574
 11.3000000   -0.0209891
 11.5000000   -0.0065792
 11.7000000   -0.0029630
 11.9000000    0.0019596
 12.1000000    0.0049539
 12.3000000    0.0037669
 12.5000000    0.0024789
 12.7000000    0.0024362
 12.9000000    0.0043850
 13.1000000    0.0058034
 13.3000000    0.0033014
 13.5000000    0.0120488
 13.7000000    0.0188008
 13.9000000    0.0239192
 14.1000000    0.0258921
 14.3000000    0.0249328
 14.5000000    0.0255243
 14.7000000    0.0249342
 14.9000000    0.0237661
 15.1000000    0.0268165
 15.3000000    0.0304563
 15.5000000    0.0335557
 15.7000000    0.0379683
 15.9000000    0.0441850
 16.1000000    0.0446429
 16.3000000    0.0457639
 16.5000000    0.0457283
 16.7000000    0.0444469
 16.9000000    0.0422436
 17.1000000    0.0452738
 17.3000000    0.0435034
 17.5000000    0.0442775
 17.7000000    0.0437324
 17.9000000    0.0395561
 18.1000000    0.0362832
 18.3000000    0.0270965
 18.5000000    0.0187645
 18.7000000    0.0100387
 18.9000000    0.0012068
 19.1000000   -0.0054866
 19.3000000   -0.0071114
 19.5000000   -0.0115373
 19.7000000   -0.0141522
 19.9000000   -0.0135391
 20.1000000   -0.0155647
 20.3000000   -0.0224817
 20.5000000   -0.0262846
 20.7000000   -0.0274442
 20.9000000   -0.0277813
 21.1000000   -0.0296762
 21.3000000   -0.0343947
 21.5000000   -0.0362161
 21.7000000   -0.0344386
 21.9000000   -0.0347995
 22.1000000   -0.0347166
 22.3000000   -0.0337931
 22.5000000   -0.0359455
 22.7000000   -0.0328112
 22.9000000   -0.0339384
 23.1000000   -0.0352313
 23.3000000   -0.0358101
 23.5000000   -0.0342209
 23.7000000   -0.0342275
 23.9000000   -0.0307064
 24.1000000   -0.0292328
 24.3000000   -0.0263374
 24.5000000   -0.0227378
 24.7000000   -0.0236327
 24.9000000   -0.0157911
&EndTable
&ENDPotential

&Potential
Name=CGLY-NA
Type=NB
Min=  3.0000
Max= 25.0000
NPoints=110
AtomTypes=CGLY, NA
&Table
  3.1000000   17.4271104
  3.3000000    9.7693296
  3.5000000    4.6655853
  3.7000000    1.5692738
  3.9000000   -0.3676986
  4.1000000   -1.5122485
  4.3000000   -2.0097229
  4.5000000   -1.8333259
  4.7000000   -1.1294142
  4.9000000   -0.3101922
  5.1000000    0.0315973
  5.3000000    0.1094826
  5.5000000    0.1213808
  5.7000000    0.0550506
  5.9000000   -0.0800437
  6.1000000   -0.2272537
  6.3000000   -0.3043770
  6.5000000   -0.2780701
  6.7000000   -0.1725528
  6.9000000   -0.0778191
  7.1000000    0.0060486
  7.3000000    0.0781447
  7.5000000    0.1468660
  7.7000000    0.1611288
  7.9000000    0.1384417
  8.1000000    0.0481669
  8.3000000   -0.0545555
  8.5000000   -0.1245015
  8.7000000   -0.1123872
  8.9000000   -0.0631512
  9.1000000   -0.0331816
  9.3000000   -0.0137126
  9.5000000    0.0006554
  9.7000000    0.0152480
  9.9000000    0.0261227
 10.1000000    0.0297220
 10.3000000    0.0140562
 10.5000000   -0.0074715
 10.7000000   -0.0118918
 10.9000000   -0.0086367
 11.1000000   -0.0021487
 11.3000000    0.0049003
 11.5000000    0.0143965
 11.7000000    0.0178672
 11.9000000    0.0076015
 12.1000000   -0.0105392
 12.3000000   -0.0372455
 12.5000000   -0.0431996
 12.7000000   -0.0374195
 12.9000000   -0.0237093
 13.1000000   -0.0130458
 13.3000000    0.0020009
 13.5000000    0.0094957
 13.7000000    0.0116150
 13.9000000    0.0112874
 14.1000000    0.0123951
 14.3000000    0.0136028
 14.5000000    0.0104463
 14.7000000    0.0146590
 14.9000000    0.0225490
 15.1000000    0.0319260
 15.3000000    0.0395716
 15.5000000    0.0480814
 15.7000000    0.0538806
 15.9000000    0.0572346
 16.1000000    0.0588487
 16.3000000    0.0550647
 16.5000000    0.0540453
 16.7000000    0.0512104
 16.9000000    0.0493741
 17.1000000    0.0501581
 17.3000000    0.0515357
 17.5000000    0.0485476
 17.7000000    0.0471287
 17.9000000    0.0424210
 18.1000000    0.0368145
 18.3000000    0.0340137
 18.5000000    0.0301741
 18.7000000    0.0270112
 18.9000000    0.0234002
 19.1000000    0.0214265
 19.3000000    0.0202547
 19.5000000    0.0172532
 19.7000000    0.0148757
 19.9000000    0.0132785
 20.1000000    0.0107258
 20.3000000    0.0084211
 20.5000000    0.0035108
 20.7000000    0.0022687
 20.9000000    0.0019398
 21.1000000    0.0024035
 21.3000000    0.0000337
 21.5000000   -0.0025028
 21.7000000   -0.0076201
 21.9000000   -0.0129135
 22.1000000   -0.0186356
 22.3000000   -0.0235262
 22.5000000   -0.0266123
 22.7000000   -0.0299544
 22.9000000   -0.0319534
 23.1000000   -0.0348330
 23.3000000   -0.0358373
 23.5000000   -0.0377292
 23.7000000   -0.0361790
 23.9000000   -0.0350563
 24.1000000   -0.0344054
 24.3000000   -0.0338394
 24.5000000   -0.0318248
 24.7000000   -0.0314766
 24.9000000   -0.0299777
&EndTable
&ENDPotential

&Potential
Name=NA-TGLY
Type=NB
Min=  3.0000
Max= 25.0000
NPoints=110
AtomTypes=NA, TGLY
&Table
  3.1000000   17.4271104
  3.3000000    9.7693296
  3.5000000    4.6655853
  3.7000000    1.5692738
  3.9000000   -0.3676986
  4.1000000   -1.5122485
  4.3000000   -2.0097229
  4.5000000   -1.8333259
  4.7000000   -1.1294142
  4.9000000   -0.3101922
  5.1000000    0.0315973
  5.3000000    0.1094826
  5.5000000    0.1213808
  5.7000000    0.0550506
  5.9000000   -0.0800437
  6.1000000   -0.2272537
  6.3000000   -0.3043770
  6.5000000   -0.2780701
  6.7000000   -0.1725528
  6.9000000   -0.0778191
  7.1000000    0.0060486
  7.3000000    0.0781447
  7.5000000    0.1468660
  7.7000000    0.1611288
  7.9000000    0.1384417
  8.1000000    0.0481669
  8.3000000   -0.0545555
  8.5000000   -0.1245015
  8.7000000   -0.1123872
  8.9000000   -0.0631512
  9.1000000   -0.0331816
  9.3000000   -0.0137126
  9.5000000    0.0006554
  9.7000000    0.0152480
  9.9000000    0.0261227
 10.1000000    0.0297220
 10.3000000    0.0140562
 10.5000000   -0.0074715
 10.7000000   -0.0118918
 10.9000000   -0.0086367
 11.1000000   -0.0021487
 11.3000000    0.0049003
 11.5000000    0.0143965
 11.7000000    0.0178672
 11.9000000    0.0076015
 12.1000000   -0.0105392
 12.3000000   -0.0372455
 12.5000000   -0.0431996
 12.7000000   -0.0374195
 12.9000000   -0.0237093
 13.1000000   -0.0130458
 13.3000000    0.0020009
 13.5000000    0.0094957
 13.7000000    0.0116150
 13.9000000    0.0112874
 14.1000000    0.0123951
 14.3000000    0.0136028
 14.5000000    0.0104463
 14.7000000    0.0146590
 14.9000000    0.0225490
 15.1000000    0.0319260
 15.3000000    0.0395716
 15.5000000    0.0480814
 15.7000000    0.0538806
 15.9000000    0.0572346
 16.1000000    0.0588487
 16.3000000    0.0550647
 16.5000000    0.0540453
 16.7000000    0.0512104
 16.9000000    0.0493741
 17.1000000    0.0501581
 17.3000000    0.0515357
 17.5000000    0.0485476
 17.7000000    0.0471287
 17.9000000    0.0424210
 18.1000000    0.0368145
 18.3000000    0.0340137
 18.5000000    0.0301741
 18.7000000    0.0270112
 18.9000000    0.0234002
 19.1000000    0.0214265
 19.3000000    0.0202547
 19.5000000    0.0172532
 19.7000000    0.0148757
 19.9000000    0.0132785
 20.1000000    0.0107258
 20.3000000    0.0084211
 20.5000000    0.0035108
 20.7000000    0.0022687
 20.9000000    0.0019398
 21.1000000    0.0024035
 21.3000000    0.0000337
 21.5000000   -0.0025028
 21.7000000   -0.0076201
 21.9000000   -0.0129135
 22.1000000   -0.0186356
 22.3000000   -0.0235262
 22.5000000   -0.0266123
 22.7000000   -0.0299544
 22.9000000   -0.0319534
 23.1000000   -0.0348330
 23.3000000   -0.0358373
 23.5000000   -0.0377292
 23.7000000   -0.0361790
 23.9000000   -0.0350563
 24.1000000   -0.0344054
 24.3000000   -0.0338394
 24.5000000   -0.0318248
 24.7000000   -0.0314766
 24.9000000   -0.0299777
&EndTable
&ENDPotential

&Potential
Name=CGLY-CL
Type=NB
Min=  3.2000
Max= 25.0000
NPoints=109
AtomTypes=CGLY, CL
&Table
  3.3000000   15.2863082
  3.5000000    3.7925754
  3.7000000    0.9899246
  3.9000000   -0.3402995
  4.1000000   -0.5132430
  4.3000000    0.0259087
  4.5000000    0.8160787
  4.7000000    1.3214923
  4.9000000    1.5517916
  5.1000000    1.5921843
  5.3000000    1.4056743
  5.5000000    1.1228030
  5.7000000    0.8994759
  5.9000000    0.7323015
  6.1000000    0.5080545
  6.3000000    0.2452452
  6.5000000    0.0496947
  6.7000000    0.0190096
  6.9000000    0.0999475
  7.1000000    0.2599375
  7.3000000    0.3700266
  7.5000000    0.4475710
  7.7000000    0.4303474
  7.9000000    0.3639160
  8.1000000    0.3028675
  8.3000000    0.2461152
  8.5000000    0.1823544
  8.7000000    0.1460434
  8.9000000    0.1186480
  9.1000000    0.1033857
  9.3000000    0.1125623
  9.5000000    0.1151478
  9.7000000    0.1119933
  9.9000000    0.1084846
 10.1000000    0.0944432
 10.3000000    0.0834462
 10.5000000    0.0635076
 10.7000000    0.0550103
 10.9000000    0.0341947
 11.1000000    0.0354857
 11.3000000    0.0302861
 11.5000000    0.0380620
 11.7000000    0.0341395
 11.9000000    0.0250893
 12.1000000    0.0207585
 12.3000000    0.0253489
 12.5000000    0.0260598
 12.7000000    0.0288269
 12.9000000    0.0317944
 13.1000000    0.0382002
 13.3000000    0.0368773
 13.5000000    0.0421091
 13.7000000    0.0356299
 13.9000000    0.0382201
 14.1000000    0.0348240
 14.3000000    0.0416426
 14.5000000    0.0428416
 14.7000000    0.0367861
 14.9000000    0.0368441
 15.1000000    0.0292718
 15.3000000    0.0305846
 15.5000000    0.0248531
 15.7000000    0.0235955
 15.9000000    0.0248716
 16.1000000    0.0232031
 16.3000000    0.0224912
 16.5000000    0.0236079
 16.7000000    0.0242091
 16.9000000    0.0201449
 17.1000000    0.0248578
 17.3000000    0.0279634
 17.5000000    0.0243221
 17.7000000    0.0192427
 17.9000000    0.0177674
 18.1000000    0.0167889
 18.3000000    0.0187199
 18.5000000    0.0168449
 18.7000000    0.0118863
 18.9000000    0.0086764
 19.1000000    0.0092630
 19.3000000    0.0111929
 19.5000000    0.0063002
 19.7000000    0.0065706
 19.9000000    0.0056680
 20.1000000    0.0066213
 20.3000000    0.0054869
 20.5000000    0.0036940
 20.7000000    0.0065875
 20.9000000    0.0043002
 21.1000000    0.0029632
 21.3000000    0.0097179
 21.5000000    0.0162731
 21.7000000    0.0182595
 21.9000000    0.0209134
 22.1000000    0.0264399
 22.3000000    0.0336904
 22.5000000    0.0405325
 22.7000000    0.0459129
 22.9000000    0.0464193
 23.1000000    0.0548291
 23.3000000    0.0580306
 23.5000000    0.0608049
 23.7000000    0.0649496
 23.9000000    0.0686630
 24.1000000    0.0727703
 24.3000000    0.0772978
 24.5000000    0.0789920
 24.7000000    0.0825074
 24.9000000    0.0856107
&EndTable
&ENDPotential

&Potential
Name=CL-TGLY
Type=NB
Min=  3.2000
Max= 25.0000
NPoints=109
AtomTypes=CL, TGLY
&Table
  3.3000000   15.2863082
  3.5000000    3.7925754
  3.7000000    0.9899246
  3.9000000   -0.3402995
  4.1000000   -0.5132430
  4.3000000    0.0259087
  4.5000000    0.8160787
  4.7000000    1.3214923
  4.9000000    1.5517916
  5.1000000    1.5921843
  5.3000000    1.4056743
  5.5000000    1.1228030
  5.7000000    0.8994759
  5.9000000    0.7323015
  6.1000000    0.5080545
  6.3000000    0.2452452
  6.5000000    0.0496947
  6.7000000    0.0190096
  6.9000000    0.0999475
  7.1000000    0.2599375
  7.3000000    0.3700266
  7.5000000    0.4475710
  7.7000000    0.4303474
  7.9000000    0.3639160
  8.1000000    0.3028675
  8.3000000    0.2461152
  8.5000000    0.1823544
  8.7000000    0.1460434
  8.9000000    0.1186480
  9.1000000    0.1033857
  9.3000000    0.1125623
  9.5000000    0.1151478
  9.7000000    0.1119933
  9.9000000    0.1084846
 10.1000000    0.0944432
 10.3000000    0.0834462
 10.5000000    0.0635076
 10.7000000    0.0550103
 10.9000000    0.0341947
 11.1000000    0.0354857
 11.3000000    0.0302861
 11.5000000    0.0380620
 11.7000000    0.0341395
 11.9000000    0.0250893
 12.1000000    0.0207585
 12.3000000    0.0253489
 12.5000000    0.0260598
 12.7000000    0.0288269
 12.9000000    0.0317944
 13.1000000    0.0382002
 13.3000000    0.0368773
 13.5000000    0.0421091
 13.7000000    0.0356299
 13.9000000    0.0382201
 14.1000000    0.0348240
 14.3000000    0.0416426
 14.5000000    0.0428416
 14.7000000    0.0367861
 14.9000000    0.0368441
 15.1000000    0.0292718
 15.3000000    0.0305846
 15.5000000    0.0248531
 15.7000000    0.0235955
 15.9000000    0.0248716
 16.1000000    0.0232031
 16.3000000    0.0224912
 16.5000000    0.0236079
 16.7000000    0.0242091
 16.9000000    0.0201449
 17.1000000    0.0248578
 17.3000000    0.0279634
 17.5000000    0.0243221
 17.7000000    0.0192427
 17.9000000    0.0177674
 18.1000000    0.0167889
 18.3000000    0.0187199
 18.5000000    0.0168449
 18.7000000    0.0118863
 18.9000000    0.0086764
 19.1000000    0.0092630
 19.3000000    0.0111929
 19.5000000    0.0063002
 19.7000000    0.0065706
 19.9000000    0.0056680
 20.1000000    0.0066213
 20.3000000    0.0054869
 20.5000000    0.0036940
 20.7000000    0.0065875
 20.9000000    0.0043002
 21.1000000    0.0029632
 21.3000000    0.0097179
 21.5000000    0.0162731
 21.7000000    0.0182595
 21.9000000    0.0209134
 22.1000000    0.0264399
 22.3000000    0.0336904
 22.5000000    0.0405325
 22.7000000    0.0459129
 22.9000000    0.0464193
 23.1000000    0.0548291
 23.3000000    0.0580306
 23.5000000    0.0608049
 23.7000000    0.0649496
 23.9000000    0.0686630
 24.1000000    0.0727703
 24.3000000    0.0772978
 24.5000000    0.0789920
 24.7000000    0.0825074
 24.9000000    0.0856107
&EndTable
&ENDPotential

&Potential
Name=TPOL-TPOL
Type=NB
Min=  3.6000
Max= 25.0000
NPoints=107
AtomTypes=TPOL, TPOL
&Table
  3.7000000   11.9012907
  3.9000000    5.9332983
  4.1000000    2.5233864
  4.3000000    1.2468252
  4.5000000    0.5215585
  4.7000000   -1.2085650
  4.9000000   -2.7621399
  5.1000000   -3.3421979
  5.3000000   -3.0107964
  5.5000000   -2.2146971
  5.7000000   -1.7959187
  5.9000000   -1.7435393
  6.1000000   -1.4951724
  6.3000000   -0.9287176
  6.5000000   -0.3721487
  6.7000000   -0.0830408
  6.9000000    0.0985338
  7.1000000    0.2286308
  7.3000000    0.3024782
  7.5000000    0.3255668
  7.7000000    0.3038348
  7.9000000    0.2579353
  8.1000000    0.1579044
  8.3000000   -0.0275016
  8.5000000   -0.0928069
  8.7000000   -0.1277371
  8.9000000   -0.2185979
  9.1000000   -0.3078982
  9.3000000   -0.3583549
  9.5000000   -0.2330522
  9.7000000   -0.0530845
  9.9000000    0.0283371
 10.1000000   -0.0322146
 10.3000000   -0.1445328
 10.5000000   -0.2089872
 10.7000000   -0.2334628
 10.9000000   -0.2943706
 11.1000000   -0.3869572
 11.3000000   -0.4829170
 11.5000000   -0.5581740
 11.7000000   -0.6131376
 11.9000000   -0.5967503
 12.1000000   -0.5202787
 12.3000000   -0.4138636
 12.5000000   -0.3362488
 12.7000000   -0.3024088
 12.9000000   -0.2724309
 13.1000000   -0.2378554
 13.3000000   -0.2026113
 13.5000000   -0.1795875
 13.7000000   -0.1722171
 13.9000000   -0.1729949
 14.1000000   -0.1783577
 14.3000000   -0.1795892
 14.5000000   -0.1874598
 14.7000000   -0.2002594
 14.9000000   -0.2291216
 15.1000000   -0.2631071
 15.3000000   -0.2881039
 15.5000000   -0.2960770
 15.7000000   -0.2972352
 15.9000000   -0.2997008
 16.1000000   -0.2957914
 16.3000000   -0.2955362
 16.5000000   -0.2921178
 16.7000000   -0.2897243
 16.9000000   -0.2872056
 17.1000000   -0.2836751
 17.3000000   -0.2758609
 17.5000000   -0.2710015
 17.7000000   -0.2690639
 17.9000000   -0.2638779
 18.1000000   -0.2601412
 18.3000000   -0.2522645
 18.5000000   -0.2424422
 18.7000000   -0.2362601
 18.9000000   -0.2290219
 19.1000000   -0.2188814
 19.3000000   -0.2082027
 19.5000000   -0.1860733
 19.7000000   -0.1670127
 19.9000000   -0.1563051
 20.1000000   -0.1488532
 20.3000000   -0.1406019
 20.5000000   -0.1344130
 20.7000000   -0.1344472
 20.9000000   -0.1296939
 21.1000000   -0.1256504
 21.3000000   -0.1229966
 21.5000000   -0.1352673
 21.7000000   -0.1482078
 21.9000000   -0.1565875
 22.1000000   -0.1632959
 22.3000000   -0.1683787
 22.5000000   -0.1746399
 22.7000000   -0.1846353
 22.9000000   -0.1943280
 23.1000000   -0.2034493
 23.3000000   -0.2178720
 23.5000000   -0.2348058
 23.7000000   -0.2521393
 23.9000000   -0.2675257
 24.1000000   -0.2812675
 24.3000000   -0.2960436
 24.5000000   -0.3088368
 24.7000000   -0.3156378
 24.9000000   -0.3209902
&EndTable
&ENDPotential

&Potential
Name=TNPL-TPOL
Type=NB
Min=  3.6000
Max= 25.0000
NPoints=107
AtomTypes=TNPL, TPOL
&Table
  3.7000000   12.4279708
  3.9000000    7.8199023
  4.1000000    5.3402686
  4.3000000    4.2499355
  4.5000000    2.8133305
  4.7000000    0.4803923
  4.9000000   -1.1447476
  5.1000000   -1.9043152
  5.3000000   -1.9639796
  5.5000000   -1.5882470
  5.7000000   -1.2577996
  5.9000000   -1.1606719
  6.1000000   -0.9827080
  6.3000000   -0.4300311
  6.5000000    0.2766922
  6.7000000    0.7129547
  6.9000000    0.9276393
  7.1000000    1.0099568
  7.3000000    1.0025948
  7.5000000    0.9155726
  7.7000000    0.7915496
  7.9000000    0.7108204
  8.1000000    0.6582977
  8.3000000    0.5778121
  8.5000000    0.4990046
  8.7000000    0.3344017
  8.9000000    0.1469724
  9.1000000    0.0318740
  9.3000000   -0.0818191
  9.5000000   -0.0869377
  9.7000000   -0.0398495
  9.9000000   -0.0329571
 10.1000000   -0.0351571
 10.3000000   -0.0138820
 10.5000000    0.0582637
 10.7000000    0.1701694
 10.9000000    0.2449273
 11.1000000    0.2586605
 11.3000000    0.2136000
 11.5000000    0.1535129
 11.7000000    0.0773114
 11.9000000    0.0076684
 12.1000000   -0.0452300
 12.3000000   -0.0735442
 12.5000000   -0.0866596
 12.7000000   -0.0746083
 12.9000000   -0.0237247
 13.1000000    0.0525515
 13.3000000    0.1138356
 13.5000000    0.1485848
 13.7000000    0.1592828
 13.9000000    0.1724378
 14.1000000    0.1784686
 14.3000000    0.1792775
 14.5000000    0.1770167
 14.7000000    0.1695154
 14.9000000    0.1584302
 15.1000000    0.1508306
 15.3000000    0.1528793
 15.5000000    0.1628230
 15.7000000    0.1692466
 15.9000000    0.1653110
 16.1000000    0.1591068
 16.3000000    0.1469113
 16.5000000    0.1295401
 16.7000000    0.1124521
 16.9000000    0.0959930
 17.1000000    0.0821732
 17.3000000    0.0746774
 17.5000000    0.0730388
 17.7000000    0.0763491
 17.9000000    0.0836794
 18.1000000    0.0833163
 18.3000000    0.0821418
 18.5000000    0.0686473
 18.7000000    0.0521493
 18.9000000    0.0372443
 19.1000000    0.0325456
 19.3000000    0.0341653
 19.5000000    0.0432248
 19.7000000    0.0577312
 19.9000000    0.0678241
 20.1000000    0.0796270
 20.3000000    0.0888266
 20.5000000    0.0938029
 20.7000000    0.0979565
 20.9000000    0.1023232
 21.1000000    0.1031985
 21.3000000    0.0931025
 21.5000000    0.0688275
 21.7000000    0.0425073
 21.9000000    0.0181596
 22.1000000    0.0016661
 22.3000000   -0.0117450
 22.5000000   -0.0213285
 22.7000000   -0.0314204
 22.9000000   -0.0411703
 23.1000000   -0.0508179
 23.3000000   -0.0579024
 23.5000000   -0.0647161
 23.7000000   -0.0741855
 23.9000000   -0.0824187
 24.1000000   -0.0943195
 24.3000000   -0.1079824
 24.5000000   -0.1213233
 24.7000000   -0.1313942
 24.9000000   -0.1376971
&EndTable
&ENDPotential

&Potential
Name=TPOL-TPOS
Type=NB
Min=  3.6000
Max= 25.0000
NPoints=107
AtomTypes=TPOL, TPOS
&Table
  3.7000000    9.0637502
  3.9000000    5.6312844
  4.1000000    3.8256329
  4.3000000    3.0715845
  4.5000000    2.1883750
  4.7000000    0.3944314
  4.9000000   -1.1074882
  5.1000000   -1.8114745
  5.3000000   -1.7620500
  5.5000000   -1.2762062
  5.7000000   -1.0798547
  5.9000000   -1.2515466
  6.1000000   -1.1895443
  6.3000000   -0.6795576
  6.5000000   -0.0254280
  6.7000000    0.3622012
  6.9000000    0.5579714
  7.1000000    0.6593620
  7.3000000    0.6790438
  7.5000000    0.6386133
  7.7000000    0.5716619
  7.9000000    0.5296786
  8.1000000    0.4779622
  8.3000000    0.3382490
  8.5000000    0.2180182
  8.7000000    0.1447389
  8.9000000    0.1313399
  9.1000000    0.1303112
  9.3000000    0.0458606
  9.5000000   -0.0404583
  9.7000000   -0.1209757
  9.9000000   -0.1595729
 10.1000000   -0.1321808
 10.3000000   -0.0779337
 10.5000000   -0.0367023
 10.7000000   -0.0050757
 10.9000000    0.0318161
 11.1000000    0.0584907
 11.3000000    0.0718236
 11.5000000    0.0504102
 11.7000000   -0.0022576
 11.9000000   -0.0611498
 12.1000000   -0.0841336
 12.3000000   -0.0619170
 12.5000000   -0.0256073
 12.7000000   -0.0021410
 12.9000000    0.0006923
 13.1000000    0.0005936
 13.3000000    0.0061350
 13.5000000    0.0218795
 13.7000000    0.0311824
 13.9000000    0.0248011
 14.1000000    0.0128280
 14.3000000   -0.0025245
 14.5000000   -0.0099678
 14.7000000   -0.0055521
 14.9000000   -0.0031312
 15.1000000   -0.0071272
 15.3000000   -0.0123860
 15.5000000   -0.0193436
 15.7000000   -0.0249698
 15.9000000   -0.0285744
 16.1000000   -0.0257507
 16.3000000   -0.0190770
 16.5000000   -0.0126095
 16.7000000   -0.0125418
 16.9000000   -0.0181301
 17.1000000   -0.0232176
 17.3000000   -0.0257677
 17.5000000   -0.0283423
 17.7000000   -0.0335071
 17.9000000   -0.0363976
 18.1000000   -0.0347168
 18.3000000   -0.0255763
 18.5000000   -0.0142024
 18.7000000   -0.0032258
 18.9000000    0.0033246
 19.1000000    0.0117343
 19.3000000    0.0183267
 19.5000000    0.0209545
 19.7000000    0.0218589
 19.9000000    0.0236741
 20.1000000    0.0274993
 20.3000000    0.0334401
 20.5000000    0.0429938
 20.7000000    0.0530456
 20.9000000    0.0617957
 21.1000000    0.0690878
 21.3000000    0.0661453
 21.5000000    0.0519636
 21.7000000    0.0367489
 21.9000000    0.0244052
 22.1000000    0.0103131
 22.3000000   -0.0039411
 22.5000000   -0.0201242
 22.7000000   -0.0370087
 22.9000000   -0.0552436
 23.1000000   -0.0721703
 23.3000000   -0.0859836
 23.5000000   -0.0976304
 23.7000000   -0.1078639
 23.9000000   -0.1166508
 24.1000000   -0.1255444
 24.3000000   -0.1372020
 24.5000000   -0.1505178
 24.7000000   -0.1651814
 24.9000000   -0.1762458
&EndTable
&ENDPotential

&Potential
Name=TNEG-TPOL
Type=NB
Min=  3.6000
Max= 25.0000
NPoints=107
AtomTypes=TNEG, TPOL
&Table
  3.7000000    8.5468697
  3.9000000    5.5462652
  4.1000000    3.9939220
  4.3000000    3.9274055
  4.5000000    3.6904044
  4.7000000    1.5588989
  4.9000000   -0.1032709
  5.1000000   -0.7078804
  5.3000000   -0.5087642
  5.5000000    0.0952992
  5.7000000   -0.1873024
  5.9000000   -0.9451507
  6.1000000   -1.1189167
  6.3000000   -0.4690588
  6.5000000    0.6728849
  6.7000000    1.4968229
  6.9000000    1.9196268
  7.1000000    1.9850850
  7.3000000    1.7909500
  7.5000000    1.4980104
  7.7000000    1.2208598
  7.9000000    1.0244483
  8.1000000    0.9705388
  8.3000000    0.9783545
  8.5000000    1.0067612
  8.7000000    0.8817780
  8.9000000    0.6363065
  9.1000000    0.4552515
  9.3000000    0.3603163
  9.5000000    0.4289467
  9.7000000    0.4471052
  9.9000000    0.2488609
 10.1000000    0.0356695
 10.3000000    0.0144214
 10.5000000    0.1702703
 10.7000000    0.3449272
 10.9000000    0.4548466
 11.1000000    0.4603559
 11.3000000    0.3687077
 11.5000000    0.2505609
 11.7000000    0.1012468
 11.9000000   -0.0429677
 12.1000000   -0.1354828
 12.3000000   -0.1504426
 12.5000000   -0.1263740
 12.7000000   -0.0844391
 12.9000000   -0.0670335
 13.1000000   -0.0639632
 13.3000000   -0.0591666
 13.5000000   -0.0227565
 13.7000000    0.0404514
 13.9000000    0.0702442
 14.1000000    0.0595553
 14.3000000    0.0469954
 14.5000000    0.0442401
 14.7000000    0.0453886
 14.9000000    0.0317244
 15.1000000    0.0046497
 15.3000000   -0.0315908
 15.5000000   -0.0956410
 15.7000000   -0.1310303
 15.9000000   -0.1143246
 16.1000000   -0.0744068
 16.3000000   -0.0435085
 16.5000000   -0.0177749
 16.7000000    0.0134873
 16.9000000    0.0403824
 17.1000000    0.0465081
 17.3000000    0.0376976
 17.5000000    0.0222088
 17.7000000    0.0067029
 17.9000000   -0.0074714
 18.1000000   -0.0008477
 18.3000000    0.0027858
 18.5000000   -0.0072249
 18.7000000   -0.0260600
 18.9000000   -0.0499923
 19.1000000   -0.0592002
 19.3000000   -0.0566115
 19.5000000   -0.0631652
 19.7000000   -0.0796370
 19.9000000   -0.1011298
 20.1000000   -0.1139221
 20.3000000   -0.1234283
 20.5000000   -0.1189004
 20.7000000   -0.0979665
 20.9000000   -0.0654396
 21.1000000   -0.0227705
 21.3000000   -0.0000079
 21.5000000    0.0026473
 21.7000000   -0.0038556
 21.9000000   -0.0051967
 22.1000000   -0.0118991
 22.3000000   -0.0095061
 22.5000000   -0.0094278
 22.7000000   -0.0057418
 22.9000000    0.0064622
 23.1000000    0.0106934
 23.3000000    0.0147649
 23.5000000    0.0123130
 23.7000000   -0.0014020
 23.9000000   -0.0195907
 24.1000000   -0.0446564
 24.3000000   -0.0772727
 24.5000000   -0.1039962
 24.7000000   -0.1268824
 24.9000000   -0.1559306
&EndTable
&ENDPotential

&Potential
Name=TGLY-TPOL
Type=NB
Min=  3.4000
Max= 25.0000
NPoints=108
AtomTypes=TGLY, TPOL
&Table
  3.5000000   10.3219515
  3.7000000    3.6729953
  3.9000000    1.1813757
  4.1000000    0.1550717
  4.3000000   -0.0536817
  4.5000000   -0.2745796
  4.7000000   -0.8852108
  4.9000000   -1.4130404
  5.1000000   -1.5756564
  5.3000000   -1.3444372
  5.5000000   -1.0597378
  5.7000000   -1.0802291
  5.9000000   -1.2368965
  6.1000000   -1.0945996
  6.3000000   -0.5759050
  6.5000000    0.0620895
  6.7000000    0.4285803
  6.9000000    0.5303225
  7.1000000    0.4739862
  7.3000000    0.3712514
  7.5000000    0.2774306
  7.7000000    0.2041072
  7.9000000    0.1511854
  8.1000000    0.1271457
  8.3000000    0.1493973
  8.5000000    0.1947358
  8.7000000    0.1986244
  8.9000000    0.1921418
  9.1000000    0.1837562
  9.3000000    0.1204320
  9.5000000    0.1002582
  9.7000000    0.1234871
  9.9000000    0.1374523
 10.1000000    0.1271429
 10.3000000    0.1224443
 10.5000000    0.1053742
 10.7000000    0.0987276
 10.9000000    0.0837043
 11.1000000    0.0633322
 11.3000000    0.0494402
 11.5000000    0.0370049
 11.7000000    0.0195470
 11.9000000    0.0040520
 12.1000000    0.0069095
 12.3000000    0.0159254
 12.5000000    0.0368676
 12.7000000    0.0712247
 12.9000000    0.1242127
 13.1000000    0.1762174
 13.3000000    0.2101760
 13.5000000    0.2283170
 13.7000000    0.2348493
 13.9000000    0.2406123
 14.1000000    0.2388727
 14.3000000    0.2493132
 14.5000000    0.2573791
 14.7000000    0.2570172
 14.9000000    0.2421431
 15.1000000    0.2261703
 15.3000000    0.2082602
 15.5000000    0.1987264
 15.7000000    0.1865233
 15.9000000    0.1740911
 16.1000000    0.1600937
 16.3000000    0.1479398
 16.5000000    0.1513480
 16.7000000    0.1654365
 16.9000000    0.1852750
 17.1000000    0.1998398
 17.3000000    0.2084027
 17.5000000    0.2012586
 17.7000000    0.1910645
 17.9000000    0.1741781
 18.1000000    0.1683455
 18.3000000    0.1720462
 18.5000000    0.1803572
 18.7000000    0.1907165
 18.9000000    0.1892850
 19.1000000    0.1867609
 19.3000000    0.1827516
 19.5000000    0.1758669
 19.7000000    0.1696856
 19.9000000    0.1643757
 20.1000000    0.1594768
 20.3000000    0.1555491
 20.5000000    0.1503601
 20.7000000    0.1527690
 20.9000000    0.1572130
 21.1000000    0.1625727
 21.3000000    0.1720266
 21.5000000    0.1640441
 21.7000000    0.1590985
 21.9000000    0.1452501
 22.1000000    0.1281483
 22.3000000    0.1091931
 22.5000000    0.0863237
 22.7000000    0.0625422
 22.9000000    0.0417305
 23.1000000    0.0204321
 23.3000000   -0.0002825
 23.5000000   -0.0163004
 23.7000000   -0.0297314
 23.9000000   -0.0368629
 24.1000000   -0.0390800
 24.3000000   -0.0406116
 24.5000000   -0.0482981
 24.7000000   -0.0557148
 24.9000000   -0.0662655
&EndTable
&ENDPotential

&Potential
Name=TNPL-TNPL
Type=NB
Min=  3.6000
Max= 25.0000
NPoints=107
AtomTypes=TNPL, TNPL
&Table
  3.7000000    7.7590278
  3.9000000    5.0263352
  4.1000000    3.1822872
  4.3000000    2.2787471
  4.5000000    1.3785116
  4.7000000    0.2048479
  4.9000000   -0.7498678
  5.1000000   -1.2293069
  5.3000000   -1.3014641
  5.5000000   -1.2232300
  5.7000000   -1.3701220
  5.9000000   -1.6740698
  6.1000000   -1.7129395
  6.3000000   -1.3412725
  6.5000000   -0.7819566
  6.7000000   -0.4270975
  6.9000000   -0.2455397
  7.1000000   -0.1274556
  7.3000000   -0.0270015
  7.5000000    0.0613854
  7.7000000    0.1152851
  7.9000000    0.1186805
  8.1000000    0.0525531
  8.3000000   -0.1163506
  8.5000000   -0.2441744
  8.7000000   -0.2688173
  8.9000000   -0.2063197
  9.1000000   -0.2253068
  9.3000000   -0.4019718
  9.5000000   -0.5350373
  9.7000000   -0.5882401
  9.9000000   -0.6381929
 10.1000000   -0.6295337
 10.3000000   -0.4976837
 10.5000000   -0.3144055
 10.7000000   -0.2125068
 10.9000000   -0.2048432
 11.1000000   -0.2145614
 11.3000000   -0.2231141
 11.5000000   -0.2248523
 11.7000000   -0.2300755
 11.9000000   -0.2444023
 12.1000000   -0.2491309
 12.3000000   -0.2332876
 12.5000000   -0.2209143
 12.7000000   -0.2114848
 12.9000000   -0.1959385
 13.1000000   -0.1751462
 13.3000000   -0.1458637
 13.5000000   -0.1156004
 13.7000000   -0.0864628
 13.9000000   -0.0716569
 14.1000000   -0.0464371
 14.3000000   -0.0155028
 14.5000000    0.0347279
 14.7000000    0.0732140
 14.9000000    0.0882606
 15.1000000    0.0715019
 15.3000000    0.0334881
 15.5000000   -0.0021184
 15.7000000   -0.0252101
 15.9000000   -0.0351119
 16.1000000   -0.0456129
 16.3000000   -0.0572246
 16.5000000   -0.0657404
 16.7000000   -0.0792452
 16.9000000   -0.0960724
 17.1000000   -0.1032365
 17.3000000   -0.1138497
 17.5000000   -0.1262141
 17.7000000   -0.1353254
 17.9000000   -0.1381240
 18.1000000   -0.1370557
 18.3000000   -0.1307978
 18.5000000   -0.1236917
 18.7000000   -0.1175550
 18.9000000   -0.1183620
 19.1000000   -0.1098596
 19.3000000   -0.0968181
 19.5000000   -0.0781314
 19.7000000   -0.0707539
 19.9000000   -0.0724502
 20.1000000   -0.0650765
 20.3000000   -0.0553775
 20.5000000   -0.0418412
 20.7000000   -0.0237224
 20.9000000   -0.0114579
 21.1000000    0.0001285
 21.3000000    0.0064187
 21.5000000   -0.0076658
 21.7000000   -0.0227503
 21.9000000   -0.0364829
 22.1000000   -0.0484615
 22.3000000   -0.0575371
 22.5000000   -0.0666503
 22.7000000   -0.0716341
 22.9000000   -0.0790636
 23.1000000   -0.0904961
 23.3000000   -0.1072861
 23.5000000   -0.1287545
 23.7000000   -0.1593277
 23.9000000   -0.1896358
 24.1000000   -0.2179390
 24.3000000   -0.2398839
 24.5000000   -0.2625331
 24.7000000   -0.2832097
 24.9000000   -0.2893983
&EndTable
&ENDPotential

&Potential
Name=TNPL-TPOS
Type=NB
Min=  3.6000
Max= 25.0000
NPoints=107
AtomTypes=TNPL, TPOS
&Table
  3.7000000    8.7414417
  3.9000000    5.0487899
  4.1000000    3.1296033
  4.3000000    2.2450153
  4.5000000    1.3157809
  4.7000000   -0.3844055
  4.9000000   -1.7173070
  5.1000000   -2.3092323
  5.3000000   -2.2358179
  5.5000000   -1.7429447
  5.7000000   -1.2219348
  5.9000000   -0.9383093
  6.1000000   -0.7587897
  6.3000000   -0.4173902
  6.5000000    0.0345601
  6.7000000    0.3255599
  6.9000000    0.4321750
  7.1000000    0.4349549
  7.3000000    0.4008941
  7.5000000    0.3633511
  7.7000000    0.3563413
  7.9000000    0.3622205
  8.1000000    0.3376688
  8.3000000    0.2353109
  8.5000000    0.1033225
  8.7000000   -0.0810376
  8.9000000   -0.2342099
  9.1000000   -0.3095613
  9.3000000   -0.3869028
  9.5000000   -0.3992353
  9.7000000   -0.3442421
  9.9000000   -0.2911368
 10.1000000   -0.2576591
 10.3000000   -0.2323485
 10.5000000   -0.1744899
 10.7000000   -0.0933597
 10.9000000   -0.0305266
 11.1000000   -0.0101991
 11.3000000   -0.0326809
 11.5000000   -0.0715987
 11.7000000   -0.1278637
 11.9000000   -0.1839321
 12.1000000   -0.2111195
 12.3000000   -0.1957313
 12.5000000   -0.1519884
 12.7000000   -0.1071672
 12.9000000   -0.0720908
 13.1000000   -0.0379240
 13.3000000   -0.0146099
 13.5000000    0.0016577
 13.7000000    0.0229723
 13.9000000    0.0390173
 14.1000000    0.0498544
 14.3000000    0.0468257
 14.5000000    0.0357599
 14.7000000    0.0216403
 14.9000000    0.0090648
 15.1000000   -0.0022798
 15.3000000   -0.0071577
 15.5000000   -0.0169583
 15.7000000   -0.0320363
 15.9000000   -0.0493335
 16.1000000   -0.0665430
 16.3000000   -0.0774024
 16.5000000   -0.0894801
 16.7000000   -0.0953767
 16.9000000   -0.0958498
 17.1000000   -0.0934470
 17.3000000   -0.0931262
 17.5000000   -0.0921220
 17.7000000   -0.0914459
 17.9000000   -0.0862083
 18.1000000   -0.0783843
 18.3000000   -0.0649298
 18.5000000   -0.0550984
 18.7000000   -0.0415468
 18.9000000   -0.0280392
 19.1000000   -0.0146067
 19.3000000    0.0022595
 19.5000000    0.0208764
 19.7000000    0.0304176
 19.9000000    0.0329794
 20.1000000    0.0299499
 20.3000000    0.0274160
 20.5000000    0.0254642
 20.7000000    0.0236045
 20.9000000    0.0271340
 21.1000000    0.0325423
 21.3000000    0.0318078
 21.5000000    0.0121341
 21.7000000   -0.0056505
 21.9000000   -0.0269401
 22.1000000   -0.0510587
 22.3000000   -0.0790450
 22.5000000   -0.1047242
 22.7000000   -0.1245463
 22.9000000   -0.1396988
 23.1000000   -0.1491744
 23.3000000   -0.1578849
 23.5000000   -0.1669612
 23.7000000   -0.1795278
 23.9000000   -0.1889283
 24.1000000   -0.1964634
 24.3000000   -0.2048640
 24.5000000   -0.2144434
 24.7000000   -0.2239135
 24.9000000   -0.2310450
&EndTable
&ENDPotential

&Potential
Name=TNEG-TNPL
Type=NB
Min=  3.4000
Max= 25.0000
NPoints=108
AtomTypes=TNEG, TNPL
&Table
  3.5000000   18.7348789
  3.7000000   14.0221301
  3.9000000    9.1033365
  4.1000000    6.1415746
  4.3000000    4.9578529
  4.5000000    3.2568200
  4.7000000    0.6169811
  4.9000000   -1.0847075
  5.1000000   -1.6479747
  5.3000000   -1.3180261
  5.5000000   -0.5424899
  5.7000000   -0.0528719
  5.9000000    0.0719161
  6.1000000    0.2639065
  6.3000000    0.7109422
  6.5000000    1.2496016
  6.7000000    1.4636871
  6.9000000    1.3469507
  7.1000000    1.1403934
  7.3000000    0.9050073
  7.5000000    0.7052287
  7.7000000    0.5350134
  7.9000000    0.4618524
  8.1000000    0.4707166
  8.3000000    0.3497212
  8.5000000    0.2225594
  8.7000000    0.1569148
  8.9000000    0.1829396
  9.1000000    0.1346941
  9.3000000   -0.0512719
  9.5000000   -0.1780184
  9.7000000   -0.3039114
  9.9000000   -0.4417117
 10.1000000   -0.5269018
 10.3000000   -0.4936241
 10.5000000   -0.3521118
 10.7000000   -0.2098791
 10.9000000   -0.1280102
 11.1000000   -0.1104117
 11.3000000   -0.1058696
 11.5000000   -0.1094316
 11.7000000   -0.1181229
 11.9000000   -0.1540816
 12.1000000   -0.2025616
 12.3000000   -0.2627973
 12.5000000   -0.2908001
 12.7000000   -0.2570569
 12.9000000   -0.1837215
 13.1000000   -0.1173642
 13.3000000   -0.0854116
 13.5000000   -0.0520652
 13.7000000   -0.0157505
 13.9000000    0.0320412
 14.1000000    0.0779634
 14.3000000    0.0940456
 14.5000000    0.0727022
 14.7000000    0.0413067
 14.9000000    0.0207364
 15.1000000    0.0196207
 15.3000000    0.0368515
 15.5000000    0.0616158
 15.7000000    0.0899866
 15.9000000    0.1113058
 16.1000000    0.1182771
 16.3000000    0.1093196
 16.5000000    0.1030902
 16.7000000    0.0917459
 16.9000000    0.0882675
 17.1000000    0.0799929
 17.3000000    0.0692523
 17.5000000    0.0513448
 17.7000000    0.0409353
 17.9000000    0.0268879
 18.1000000    0.0166626
 18.3000000   -0.0005418
 18.5000000   -0.0164746
 18.7000000   -0.0245199
 18.9000000   -0.0176511
 19.1000000   -0.0061930
 19.3000000    0.0038940
 19.5000000    0.0070234
 19.7000000    0.0009988
 19.9000000   -0.0032477
 20.1000000   -0.0260376
 20.3000000   -0.0605806
 20.5000000   -0.0971371
 20.7000000   -0.1261342
 20.9000000   -0.1303339
 21.1000000   -0.1217940
 21.3000000   -0.1169496
 21.5000000   -0.1254700
 21.7000000   -0.1380219
 21.9000000   -0.1627576
 22.1000000   -0.1835157
 22.3000000   -0.2154369
 22.5000000   -0.2399392
 22.7000000   -0.2562617
 22.9000000   -0.2563329
 23.1000000   -0.2468247
 23.3000000   -0.2346462
 23.5000000   -0.2278898
 23.7000000   -0.2209795
 23.9000000   -0.2174667
 24.1000000   -0.2112714
 24.3000000   -0.2118614
 24.5000000   -0.2066801
 24.7000000   -0.2016108
 24.9000000   -0.2039259
&EndTable
&ENDPotential

&Potential
Name=TGLY-TNPL
Type=NB
Min=  3.4000
Max= 25.0000
NPoints=108
AtomTypes=TGLY, TNPL
&Table
  3.5000000   10.8138532
  3.7000000    5.4013001
  3.9000000    2.8533135
  4.1000000    1.5217249
  4.3000000    0.7682330
  4.5000000   -0.0206071
  4.7000000   -0.9771622
  4.9000000   -1.7373470
  5.1000000   -2.0638185
  5.3000000   -1.9844063
  5.5000000   -1.6963584
  5.7000000   -1.4596584
  5.9000000   -1.3021801
  6.1000000   -1.0303930
  6.3000000   -0.5568996
  6.5000000   -0.0708453
  6.7000000    0.2451037
  6.9000000    0.3699345
  7.1000000    0.3173553
  7.3000000    0.2175164
  7.5000000    0.1965024
  7.7000000    0.2694415
  7.9000000    0.3451901
  8.1000000    0.3768991
  8.3000000    0.3729632
  8.5000000    0.3314185
  8.7000000    0.2022104
  8.9000000    0.0922175
  9.1000000    0.0421564
  9.3000000   -0.1230654
  9.5000000   -0.2740579
  9.7000000   -0.3303466
  9.9000000   -0.3246572
 10.1000000   -0.3231613
 10.3000000   -0.3046625
 10.5000000   -0.2498062
 10.7000000   -0.1720480
 10.9000000   -0.0981509
 11.1000000   -0.0659904
 11.3000000   -0.0811658
 11.5000000   -0.1055479
 11.7000000   -0.1197071
 11.9000000   -0.1142477
 12.1000000   -0.0931142
 12.3000000   -0.0667657
 12.5000000   -0.0581050
 12.7000000   -0.0505143
 12.9000000   -0.0377284
 13.1000000   -0.0067061
 13.3000000    0.0277617
 13.5000000    0.0567090
 13.7000000    0.0671035
 13.9000000    0.0593774
 14.1000000    0.0368148
 14.3000000    0.0097423
 14.5000000   -0.0121817
 14.7000000   -0.0224005
 14.9000000   -0.0275645
 15.1000000   -0.0180798
 15.3000000   -0.0071317
 15.5000000   -0.0042968
 15.7000000   -0.0108084
 15.9000000   -0.0184161
 16.1000000   -0.0281830
 16.3000000   -0.0392580
 16.5000000   -0.0459737
 16.7000000   -0.0546900
 16.9000000   -0.0646046
 17.1000000   -0.0857327
 17.3000000   -0.0970612
 17.5000000   -0.1044397
 17.7000000   -0.1045645
 17.9000000   -0.0976197
 18.1000000   -0.0840270
 18.3000000   -0.0683885
 18.5000000   -0.0534597
 18.7000000   -0.0410072
 18.9000000   -0.0344070
 19.1000000   -0.0272397
 19.3000000   -0.0206166
 19.5000000   -0.0123127
 19.7000000   -0.0029974
 19.9000000    0.0096164
 20.1000000    0.0177996
 20.3000000    0.0177842
 20.5000000    0.0178108
 20.7000000    0.0210528
 20.9000000    0.0296190
 21.1000000    0.0382179
 21.3000000    0.0409021
 21.5000000    0.0187806
 21.7000000    0.0009446
 21.9000000   -0.0165772
 22.1000000   -0.0278476
 22.3000000   -0.0340504
 22.5000000   -0.0388514
 22.7000000   -0.0444113
 22.9000000   -0.0562081
 23.1000000   -0.0740685
 23.3000000   -0.0913606
 23.5000000   -0.1133713
 23.7000000   -0.1315393
 23.9000000   -0.1546546
 24.1000000   -0.1714405
 24.3000000   -0.1921907
 24.5000000   -0.2103932
 24.7000000   -0.2239389
 24.9000000   -0.2354389
&EndTable
&ENDPotential

&Potential
Name=TPOS-TPOS
Type=NB
Min=  3.4000
Max= 25.0000
NPoints=108
AtomTypes=TPOS, TPOS
&Table
  3.5000000   22.8679854
  3.7000000   10.6615825
  3.9000000    5.1520323
  4.1000000    2.9078648
  4.3000000    1.9690983
  4.5000000    1.3530671
  4.7000000    0.0565206
  4.9000000   -1.2630893
  5.1000000   -1.9623789
  5.3000000   -1.9978681
  5.5000000   -1.5516781
  5.7000000   -1.1411504
  5.9000000   -1.0482005
  6.1000000   -0.8633292
  6.3000000   -0.2973646
  6.5000000    0.4644479
  6.7000000    0.9409942
  6.9000000    1.1722280
  7.1000000    1.2737818
  7.3000000    1.2732209
  7.5000000    1.1748675
  7.7000000    1.0702444
  7.9000000    1.0444876
  8.1000000    1.0667694
  8.3000000    1.0216171
  8.5000000    0.9360027
  8.7000000    0.7834127
  8.9000000    0.6079644
  9.1000000    0.4370193
  9.3000000    0.2176603
  9.5000000    0.1615027
  9.7000000    0.2735641
  9.9000000    0.3561187
 10.1000000    0.3687056
 10.3000000    0.3604208
 10.5000000    0.3774898
 10.7000000    0.4229252
 10.9000000    0.4511552
 11.1000000    0.4608517
 11.3000000    0.4741292
 11.5000000    0.4732361
 11.7000000    0.4387992
 11.9000000    0.3876553
 12.1000000    0.3552561
 12.3000000    0.3494083
 12.5000000    0.3549111
 12.7000000    0.3764494
 12.9000000    0.4074284
 13.1000000    0.4339762
 13.3000000    0.4465018
 13.5000000    0.4592037
 13.7000000    0.4799139
 13.9000000    0.4987976
 14.1000000    0.5096674
 14.3000000    0.5175220
 14.5000000    0.5191393
 14.7000000    0.5199194
 14.9000000    0.5161829
 15.1000000    0.5145085
 15.3000000    0.5167501
 15.5000000    0.5217832
 15.7000000    0.5218517
 15.9000000    0.5086607
 16.1000000    0.4789266
 16.3000000    0.4447950
 16.5000000    0.4195588
 16.7000000    0.4046816
 16.9000000    0.3973378
 17.1000000    0.3886798
 17.3000000    0.3792135
 17.5000000    0.3690339
 17.7000000    0.3585475
 17.9000000    0.3526990
 18.1000000    0.3472301
 18.3000000    0.3471771
 18.5000000    0.3463067
 18.7000000    0.3415009
 18.9000000    0.3394263
 19.1000000    0.3386147
 19.3000000    0.3418306
 19.5000000    0.3528097
 19.7000000    0.3634447
 19.9000000    0.3662365
 20.1000000    0.3604357
 20.3000000    0.3484485
 20.5000000    0.3359388
 20.7000000    0.3216169
 20.9000000    0.3076994
 21.1000000    0.2962393
 21.3000000    0.2758812
 21.5000000    0.2417825
 21.7000000    0.2119120
 21.9000000    0.1812333
 22.1000000    0.1499364
 22.3000000    0.1170181
 22.5000000    0.0818492
 22.7000000    0.0499634
 22.9000000    0.0227143
 23.1000000    0.0013151
 23.3000000   -0.0146590
 23.5000000   -0.0306698
 23.7000000   -0.0430418
 23.9000000   -0.0541211
 24.1000000   -0.0635886
 24.3000000   -0.0740644
 24.5000000   -0.0847034
 24.7000000   -0.0967909
 24.9000000   -0.1093050
&EndTable
&ENDPotential

&Potential
Name=TNEG-TPOS
Type=NB
Min=  3.4000
Max= 25.0000
NPoints=108
AtomTypes=TNEG, TPOS
&Table
  3.5000000   27.0547351
  3.7000000   14.8022832
  3.9000000    9.1796309
  4.1000000    6.8739381
  4.3000000    5.9372404
  4.5000000    3.8537167
  4.7000000    1.1020918
  4.9000000   -0.5846839
  5.1000000   -1.3754552
  5.3000000   -1.4899424
  5.5000000   -1.2424113
  5.7000000   -1.1366164
  5.9000000   -1.2694112
  6.1000000   -1.1832484
  6.3000000   -0.5843479
  6.5000000    0.2067259
  6.7000000    0.6289146
  6.9000000    0.7371423
  7.1000000    0.6901009
  7.3000000    0.5655503
  7.5000000    0.3658540
  7.7000000    0.1600781
  7.9000000    0.0481363
  8.1000000    0.0511628
  8.3000000    0.0187529
  8.5000000   -0.0823198
  8.7000000   -0.2764269
  8.9000000   -0.4550708
  9.1000000   -0.5607307
  9.3000000   -0.6616366
  9.5000000   -0.6840157
  9.7000000   -0.7279381
  9.9000000   -0.8241285
 10.1000000   -0.8737709
 10.3000000   -0.8508813
 10.5000000   -0.8147046
 10.7000000   -0.7679603
 10.9000000   -0.7247182
 11.1000000   -0.7197490
 11.3000000   -0.7894733
 11.5000000   -0.8431922
 11.7000000   -0.8722660
 11.9000000   -0.8614609
 12.1000000   -0.8593787
 12.3000000   -0.8783930
 12.5000000   -0.8581601
 12.7000000   -0.7457078
 12.9000000   -0.5836438
 13.1000000   -0.4623365
 13.3000000   -0.3863606
 13.5000000   -0.3357141
 13.7000000   -0.3069624
 13.9000000   -0.3068258
 14.1000000   -0.3150275
 14.3000000   -0.3352323
 14.5000000   -0.3695870
 14.7000000   -0.3942130
 14.9000000   -0.3927284
 15.1000000   -0.3635131
 15.3000000   -0.3236307
 15.5000000   -0.2956590
 15.7000000   -0.2906447
 15.9000000   -0.3022371
 16.1000000   -0.3114559
 16.3000000   -0.3282212
 16.5000000   -0.3437516
 16.7000000   -0.3375864
 16.9000000   -0.3190722
 17.1000000   -0.2956995
 17.3000000   -0.2800252
 17.5000000   -0.2701026
 17.7000000   -0.2560315
 17.9000000   -0.2382270
 18.1000000   -0.2292664
 18.3000000   -0.2301307
 18.5000000   -0.2357480
 18.7000000   -0.2323662
 18.9000000   -0.2125128
 19.1000000   -0.1867948
 19.3000000   -0.1530895
 19.5000000   -0.1241459
 19.7000000   -0.1028814
 19.9000000   -0.0971460
 20.1000000   -0.1035007
 20.3000000   -0.1138016
 20.5000000   -0.1310574
 20.7000000   -0.1351410
 20.9000000   -0.1335185
 21.1000000   -0.1334195
 21.3000000   -0.1351412
 21.5000000   -0.1585949
 21.7000000   -0.1792990
 21.9000000   -0.1997254
 22.1000000   -0.2131824
 22.3000000   -0.2187076
 22.5000000   -0.2217204
 22.7000000   -0.2268790
 22.9000000   -0.2341083
 23.1000000   -0.2381596
 23.3000000   -0.2411435
 23.5000000   -0.2420634
 23.7000000   -0.2422156
 23.9000000   -0.2405372
 24.1000000   -0.2333975
 24.3000000   -0.2256012
 24.5000000   -0.2252231
 24.7000000   -0.2227647
 24.9000000   -0.2237309
&EndTable
&ENDPotential

&Potential
Name=TGLY-TPOS
Type=NB
Min=  3.4000
Max= 25.0000
NPoints=108
AtomTypes=TGLY, TPOS
&Table
  3.5000000   10.4766723
  3.7000000    4.7451355
  3.9000000    2.3217392
  4.1000000    1.1103396
  4.3000000    0.4218031
  4.5000000   -0.4665097
  4.7000000   -1.4700098
  4.9000000   -2.0882053
  5.1000000   -2.1573958
  5.3000000   -1.7735260
  5.5000000   -1.2288707
  5.7000000   -0.7569609
  5.9000000   -0.3863991
  6.1000000    0.0254139
  6.3000000    0.5315150
  6.5000000    1.0155279
  6.7000000    1.2833728
  6.9000000    1.3109158
  7.1000000    1.1168978
  7.3000000    0.8065834
  7.5000000    0.5508615
  7.7000000    0.4617549
  7.9000000    0.5420141
  8.1000000    0.6575761
  8.3000000    0.6563805
  8.5000000    0.5818470
  8.7000000    0.4074356
  8.9000000    0.2195156
  9.1000000    0.1205304
  9.3000000   -0.0146836
  9.5000000   -0.1031407
  9.7000000   -0.1192816
  9.9000000   -0.1166449
 10.1000000   -0.0972469
 10.3000000   -0.0687220
 10.5000000   -0.0127489
 10.7000000    0.0393870
 10.9000000    0.0820729
 11.1000000    0.0901477
 11.3000000    0.0622830
 11.5000000    0.0226221
 11.7000000   -0.0132801
 11.9000000   -0.0330810
 12.1000000   -0.0476710
 12.3000000   -0.0509788
 12.5000000   -0.0509743
 12.7000000   -0.0541482
 12.9000000   -0.0452248
 13.1000000   -0.0373454
 13.3000000   -0.0327490
 13.5000000   -0.0135168
 13.7000000    0.0133295
 13.9000000    0.0466260
 14.1000000    0.0653573
 14.3000000    0.0733375
 14.5000000    0.0739268
 14.7000000    0.0653581
 14.9000000    0.0527064
 15.1000000    0.0455540
 15.3000000    0.0439697
 15.5000000    0.0460649
 15.7000000    0.0420317
 15.9000000    0.0374048
 16.1000000    0.0301363
 16.3000000    0.0296875
 16.5000000    0.0363876
 16.7000000    0.0406947
 16.9000000    0.0492031
 17.1000000    0.0495465
 17.3000000    0.0468841
 17.5000000    0.0385750
 17.7000000    0.0243297
 17.9000000    0.0143653
 18.1000000    0.0031319
 18.3000000   -0.0060178
 18.5000000   -0.0129215
 18.7000000   -0.0145854
 18.9000000   -0.0151890
 19.1000000   -0.0099704
 19.3000000   -0.0018358
 19.5000000    0.0092830
 19.7000000    0.0162886
 19.9000000    0.0233157
 20.1000000    0.0223713
 20.3000000    0.0177613
 20.5000000    0.0126819
 20.7000000    0.0158813
 20.9000000    0.0201671
 21.1000000    0.0304717
 21.3000000    0.0331519
 21.5000000    0.0192329
 21.7000000    0.0014914
 21.9000000   -0.0135073
 22.1000000   -0.0249701
 22.3000000   -0.0369720
 22.5000000   -0.0447975
 22.7000000   -0.0526302
 22.9000000   -0.0586098
 23.1000000   -0.0665295
 23.3000000   -0.0694680
 23.5000000   -0.0791862
 23.7000000   -0.0875988
 23.9000000   -0.1010256
 24.1000000   -0.1157530
 24.3000000   -0.1287634
 24.5000000   -0.1408493
 24.7000000   -0.1559261
 24.9000000   -0.1699177
&EndTable
&ENDPotential

&Potential
Name=TNEG-TNEG
Type=NB
Min=  3.4000
Max= 25.0000
NPoints=108
AtomTypes=TNEG, TNEG
&Table
  3.5000000   13.3586560
  3.7000000   12.2822047
  3.9000000    8.6591143
  4.1000000    6.6531736
  4.3000000    6.6488358
  4.5000000    6.4690548
  4.7000000    1.9440454
  4.9000000   -0.1004916
  5.1000000   -0.9258501
  5.3000000   -0.6429342
  5.5000000    0.2465502
  5.7000000    1.1951900
  5.9000000    1.6962063
  6.1000000    1.6400232
  6.3000000    1.6335773
  6.5000000    1.8972572
  6.7000000    2.2875193
  6.9000000    2.2002425
  7.1000000    1.7093098
  7.3000000    1.1024745
  7.5000000    0.6239298
  7.7000000    0.3522730
  7.9000000    0.3383617
  8.1000000    0.5545010
  8.3000000    0.6784697
  8.5000000    0.8217967
  8.7000000    1.0200254
  8.9000000    1.4747986
  9.1000000    1.8000033
  9.3000000    1.6198986
  9.5000000    1.4177303
  9.7000000    1.3127712
  9.9000000    1.1782717
 10.1000000    0.8697258
 10.3000000    0.4899181
 10.5000000    0.3507120
 10.7000000    0.4812676
 10.9000000    0.5855475
 11.1000000    0.5748329
 11.3000000    0.6815553
 11.5000000    1.0256726
 11.7000000    1.3409348
 11.9000000    1.4692955
 12.1000000    1.4137156
 12.3000000    1.2643170
 12.5000000    1.1612320
 12.7000000    1.1185419
 12.9000000    1.1461175
 13.1000000    1.1375724
 13.3000000    1.0074379
 13.5000000    0.8391156
 13.7000000    0.8777215
 13.9000000    1.0545143
 14.1000000    1.1614555
 14.3000000    1.1438453
 14.5000000    1.2445859
 14.7000000    1.4825011
 14.9000000    1.7486948
 15.1000000    1.8730023
 15.3000000    1.8833104
 15.5000000    1.8067807
 15.7000000    1.6881056
 15.9000000    1.5405840
 16.1000000    1.3918374
 16.3000000    1.2716298
 16.5000000    1.2017524
 16.7000000    1.1578104
 16.9000000    1.0921824
 17.1000000    1.0233149
 17.3000000    0.9301662
 17.5000000    0.8046328
 17.7000000    0.7024089
 17.9000000    0.6093352
 18.1000000    0.4987873
 18.3000000    0.4094060
 18.5000000    0.3867212
 18.7000000    0.4404883
 18.9000000    0.5574670
 19.1000000    0.6818204
 19.3000000    0.7625398
 19.5000000    0.7947021
 19.7000000    0.7968367
 19.9000000    0.7754110
 20.1000000    0.7585466
 20.3000000    0.7569644
 20.5000000    0.7590663
 20.7000000    0.7794259
 20.9000000    0.7843820
 21.1000000    0.7964580
 21.3000000    0.7639253
 21.5000000    0.7226220
 21.7000000    0.6848724
 21.9000000    0.6509755
 22.1000000    0.5969584
 22.3000000    0.5670716
 22.5000000    0.4977816
 22.7000000    0.4394375
 22.9000000    0.3712478
 23.1000000    0.2928435
 23.3000000    0.2173458
 23.5000000    0.1252951
 23.7000000    0.0819451
 23.9000000    0.0647031
 24.1000000    0.0706394
 24.3000000    0.0607222
 24.5000000    0.0488949
 24.7000000    0.0507589
 24.9000000    0.0393035
&EndTable
&ENDPotential

&Potential
Name=TGLY-TNEG
Type=NB
Min=  3.4000
Max= 25.0000
NPoints=108
AtomTypes=TGLY, TNEG
&Table
  3.5000000   11.7573082
  3.7000000    5.6969764
  3.9000000    2.8240272
  4.1000000    1.2487154
  4.3000000    0.0672606
  4.5000000   -0.8988280
  4.7000000   -1.7005776
  4.9000000   -2.1100314
  5.1000000   -2.2048989
  5.3000000   -2.0318230
  5.5000000   -1.7215627
  5.7000000   -1.3508139
  5.9000000   -0.9434692
  6.1000000   -0.4082151
  6.3000000    0.1953991
  6.5000000    0.6955530
  6.7000000    0.9919601
  6.9000000    1.0209270
  7.1000000    0.9016809
  7.3000000    0.6724489
  7.5000000    0.4374487
  7.7000000    0.3056808
  7.9000000    0.2701218
  8.1000000    0.2772239
  8.3000000    0.3319600
  8.5000000    0.4525590
  8.7000000    0.5314502
  8.9000000    0.5166329
  9.1000000    0.4214945
  9.3000000    0.3178528
  9.5000000    0.2190023
  9.7000000    0.0721813
  9.9000000   -0.1195614
 10.1000000   -0.2047765
 10.3000000   -0.1213902
 10.5000000    0.0813142
 10.7000000    0.2555037
 10.9000000    0.2890107
 11.1000000    0.2139871
 11.3000000    0.1581488
 11.5000000    0.1265931
 11.7000000    0.1435988
 11.9000000    0.1484779
 12.1000000    0.1266689
 12.3000000    0.0770106
 12.5000000    0.0600397
 12.7000000    0.0814601
 12.9000000    0.0973462
 13.1000000    0.0765390
 13.3000000    0.0190225
 13.5000000   -0.0473673
 13.7000000   -0.0999269
 13.9000000   -0.1180658
 14.1000000   -0.1354954
 14.3000000   -0.1267828
 14.5000000   -0.1108565
 14.7000000   -0.0789808
 14.9000000   -0.0747146
 15.1000000   -0.0826564
 15.3000000   -0.1057415
 15.5000000   -0.1514658
 15.7000000   -0.1923568
 15.9000000   -0.2160154
 16.1000000   -0.2122891
 16.3000000   -0.1957389
 16.5000000   -0.1752861
 16.7000000   -0.1848480
 16.9000000   -0.1940463
 17.1000000   -0.1832258
 17.3000000   -0.1482791
 17.5000000   -0.1101797
 17.7000000   -0.0787329
 17.9000000   -0.0550373
 18.1000000   -0.0433879
 18.3000000   -0.0492810
 18.5000000   -0.0639348
 18.7000000   -0.0753472
 18.9000000   -0.0712706
 19.1000000   -0.0459700
 19.3000000   -0.0096155
 19.5000000    0.0252197
 19.7000000    0.0623876
 19.9000000    0.0956001
 20.1000000    0.1222762
 20.3000000    0.1315242
 20.5000000    0.1293288
 20.7000000    0.1059344
 20.9000000    0.0736016
 21.1000000    0.0430672
 21.3000000    0.0056662
 21.5000000   -0.0447568
 21.7000000   -0.0824459
 21.9000000   -0.0918748
 22.1000000   -0.1013516
 22.3000000   -0.1062778
 22.5000000   -0.1113391
 22.7000000   -0.1150639
 22.9000000   -0.1087674
 23.1000000   -0.0927795
 23.3000000   -0.0794452
 23.5000000   -0.0706734
 23.7000000   -0.0836452
 23.9000000   -0.1017633
 24.1000000   -0.1199435
 24.3000000   -0.1349551
 24.5000000   -0.1512054
 24.7000000   -0.1711991
 24.9000000   -0.1737880
&EndTable
&ENDPotential

&Potential
Name=TGLY-TGLY
Type=NB
Min=  3.2000
Max= 25.0000
NPoints=109
AtomTypes=TGLY, TGLY
&Table
  3.3000000   16.9759666
  3.5000000    6.4384053
  3.7000000    1.9486759
  3.9000000   -0.0903885
  4.1000000   -1.0063194
  4.3000000   -1.3230169
  4.5000000   -1.4717283
  4.7000000   -1.6817689
  4.9000000   -1.9830850
  5.1000000   -2.1914786
  5.3000000   -2.1118755
  5.5000000   -1.8079903
  5.7000000   -1.4651834
  5.9000000   -1.1481720
  6.1000000   -0.7835308
  6.3000000   -0.3129420
  6.5000000    0.1984986
  6.7000000    0.5313261
  6.9000000    0.6009540
  7.1000000    0.4780202
  7.3000000    0.3304036
  7.5000000    0.1806377
  7.7000000    0.0937539
  7.9000000    0.0407536
  8.1000000    0.0770370
  8.3000000    0.1942720
  8.5000000    0.3664784
  8.7000000    0.4092112
  8.9000000    0.3176963
  9.1000000    0.2192703
  9.3000000    0.0591346
  9.5000000   -0.0574908
  9.7000000   -0.1190685
  9.9000000   -0.1757977
 10.1000000   -0.2175209
 10.3000000   -0.2279250
 10.5000000   -0.1807292
 10.7000000   -0.1821120
 10.9000000   -0.2108841
 11.1000000   -0.2583267
 11.3000000   -0.2796256
 11.5000000   -0.2688418
 11.7000000   -0.2432356
 11.9000000   -0.2236168
 12.1000000   -0.2137670
 12.3000000   -0.2190043
 12.5000000   -0.2275294
 12.7000000   -0.2316773
 12.9000000   -0.2152305
 13.1000000   -0.2067309
 13.3000000   -0.1736626
 13.5000000   -0.1403251
 13.7000000   -0.1155828
 13.9000000   -0.0809900
 14.1000000   -0.0503265
 14.3000000   -0.0062738
 14.5000000    0.0336232
 14.7000000    0.0832028
 14.9000000    0.1045294
 15.1000000    0.0983568
 15.3000000    0.0854062
 15.5000000    0.0748004
 15.7000000    0.0601781
 15.9000000    0.0590880
 16.1000000    0.0483355
 16.3000000    0.0361892
 16.5000000    0.0207014
 16.7000000    0.0077370
 16.9000000   -0.0083755
 17.1000000   -0.0129783
 17.3000000   -0.0088298
 17.5000000   -0.0021369
 17.7000000   -0.0037528
 17.9000000   -0.0033664
 18.1000000   -0.0022196
 18.3000000    0.0033326
 18.5000000    0.0132534
 18.7000000    0.0118178
 18.9000000    0.0119298
 19.1000000    0.0141316
 19.3000000    0.0199874
 19.5000000    0.0241425
 19.7000000    0.0392909
 19.9000000    0.0536462
 20.1000000    0.0744804
 20.3000000    0.0925321
 20.5000000    0.1028588
 20.7000000    0.1134145
 20.9000000    0.1284559
 21.1000000    0.1407209
 21.3000000    0.1375418
 21.5000000    0.1169143
 21.7000000    0.0881685
 21.9000000    0.0554294
 22.1000000    0.0230946
 22.3000000   -0.0030047
 22.5000000   -0.0400511
 22.7000000   -0.0704599
 22.9000000   -0.0944012
 23.1000000   -0.1160457
 23.3000000   -0.1359196
 23.5000000   -0.1426904
 23.7000000   -0.1453559
 23.9000000   -0.1452756
 24.1000000   -0.1394651
 24.3000000   -0.1405327
 24.5000000   -0.1417918
 24.7000000   -0.1559771
 24.9000000   -0.1746495
&EndTable
&ENDPotential

&Potential
Name=CPOL-TPOL
Type=NB
Min=  3.6000
Max= 25.0000
NPoints=107
AtomTypes=CPOL, TPOL
&Table
  3.7000000   11.9012907
  3.9000000    5.9332983
  4.1000000    2.5233864
  4.3000000    1.2468252
  4.5000000    0.5215585
  4.7000000   -1.2085650
  4.9000000   -2.7621399
  5.1000000   -3.3421979
  5.3000000   -3.0107964
  5.5000000   -2.2146971
  5.7000000   -1.7959187
  5.9000000   -1.7435393
  6.1000000   -1.4951724
  6.3000000   -0.9287176
  6.5000000   -0.3721487
  6.7000000   -0.0830408
  6.9000000    0.0985338
  7.1000000    0.2286308
  7.3000000    0.3024782
  7.5000000    0.3255668
  7.7000000    0.3038348
  7.9000000    0.2579353
  8.1000000    0.1579044
  8.3000000   -0.0275016
  8.5000000   -0.0928069
  8.7000000   -0.1277371
  8.9000000   -0.2185979
  9.1000000   -0.3078982
  9.3000000   -0.3583549
  9.5000000   -0.2330522
  9.7000000   -0.0530845
  9.9000000    0.0283371
 10.1000000   -0.0322146
 10.3000000   -0.1445328
 10.5000000   -0.2089872
 10.7000000   -0.2334628
 10.9000000   -0.2943706
 11.1000000   -0.3869572
 11.3000000   -0.4829170
 11.5000000   -0.5581740
 11.7000000   -0.6131376
 11.9000000   -0.5967503
 12.1000000   -0.5202787
 12.3000000   -0.4138636
 12.5000000   -0.3362488
 12.7000000   -0.3024088
 12.9000000   -0.2724309
 13.1000000   -0.2378554
 13.3000000   -0.2026113
 13.5000000   -0.1795875
 13.7000000   -0.1722171
 13.9000000   -0.1729949
 14.1000000   -0.1783577
 14.3000000   -0.1795892
 14.5000000   -0.1874598
 14.7000000   -0.2002594
 14.9000000   -0.2291216
 15.1000000   -0.2631071
 15.3000000   -0.2881039
 15.5000000   -0.2960770
 15.7000000   -0.2972352
 15.9000000   -0.2997008
 16.1000000   -0.2957914
 16.3000000   -0.2955362
 16.5000000   -0.2921178
 16.7000000   -0.2897243
 16.9000000   -0.2872056
 17.1000000   -0.2836751
 17.3000000   -0.2758609
 17.5000000   -0.2710015
 17.7000000   -0.2690639
 17.9000000   -0.2638779
 18.1000000   -0.2601412
 18.3000000   -0.2522645
 18.5000000   -0.2424422
 18.7000000   -0.2362601
 18.9000000   -0.2290219
 19.1000000   -0.2188814
 19.3000000   -0.2082027
 19.5000000   -0.1860733
 19.7000000   -0.1670127
 19.9000000   -0.1563051
 20.1000000   -0.1488532
 20.3000000   -0.1406019
 20.5000000   -0.1344130
 20.7000000   -0.1344472
 20.9000000   -0.1296939
 21.1000000   -0.1256504
 21.3000000   -0.1229966
 21.5000000   -0.1352673
 21.7000000   -0.1482078
 21.9000000   -0.1565875
 22.1000000   -0.1632959
 22.3000000   -0.1683787
 22.5000000   -0.1746399
 22.7000000   -0.1846353
 22.9000000   -0.1943280
 23.1000000   -0.2034493
 23.3000000   -0.2178720
 23.5000000   -0.2348058
 23.7000000   -0.2521393
 23.9000000   -0.2675257
 24.1000000   -0.2812675
 24.3000000   -0.2960436
 24.5000000   -0.3088368
 24.7000000   -0.3156378
 24.9000000   -0.3209902
&EndTable
&ENDPotential

&Potential
Name=CPOL-TNPL
Type=NB
Min=  3.6000
Max= 25.0000
NPoints=107
AtomTypes=CPOL, TNPL
&Table
  3.7000000   12.4279708
  3.9000000    7.8199023
  4.1000000    5.3402686
  4.3000000    4.2499355
  4.5000000    2.8133305
  4.7000000    0.4803923
  4.9000000   -1.1447476
  5.1000000   -1.9043152
  5.3000000   -1.9639796
  5.5000000   -1.5882470
  5.7000000   -1.2577996
  5.9000000   -1.1606719
  6.1000000   -0.9827080
  6.3000000   -0.4300311
  6.5000000    0.2766922
  6.7000000    0.7129547
  6.9000000    0.9276393
  7.1000000    1.0099568
  7.3000000    1.0025948
  7.5000000    0.9155726
  7.7000000    0.7915496
  7.9000000    0.7108204
  8.1000000    0.6582977
  8.3000000    0.5778121
  8.5000000    0.4990046
  8.7000000    0.3344017
  8.9000000    0.1469724
  9.1000000    0.0318740
  9.3000000   -0.0818191
  9.5000000   -0.0869377
  9.7000000   -0.0398495
  9.9000000   -0.0329571
 10.1000000   -0.0351571
 10.3000000   -0.0138820
 10.5000000    0.0582637
 10.7000000    0.1701694
 10.9000000    0.2449273
 11.1000000    0.2586605
 11.3000000    0.2136000
 11.5000000    0.1535129
 11.7000000    0.0773114
 11.9000000    0.0076684
 12.1000000   -0.0452300
 12.3000000   -0.0735442
 12.5000000   -0.0866596
 12.7000000   -0.0746083
 12.9000000   -0.0237247
 13.1000000    0.0525515
 13.3000000    0.1138356
 13.5000000    0.1485848
 13.7000000    0.1592828
 13.9000000    0.1724378
 14.1000000    0.1784686
 14.3000000    0.1792775
 14.5000000    0.1770167
 14.7000000    0.1695154
 14.9000000    0.1584302
 15.1000000    0.1508306
 15.3000000    0.1528793
 15.5000000    0.1628230
 15.7000000    0.1692466
 15.9000000    0.1653110
 16.1000000    0.1591068
 16.3000000    0.1469113
 16.5000000    0.1295401
 16.7000000    0.1124521
 16.9000000    0.0959930
 17.1000000    0.0821732
 17.3000000    0.0746774
 17.5000000    0.0730388
 17.7000000    0.0763491
 17.9000000    0.0836794
 18.1000000    0.0833163
 18.3000000    0.0821418
 18.5000000    0.0686473
 18.7000000    0.0521493
 18.9000000    0.0372443
 19.1000000    0.0325456
 19.3000000    0.0341653
 19.5000000    0.0432248
 19.7000000    0.0577312
 19.9000000    0.0678241
 20.1000000    0.0796270
 20.3000000    0.0888266
 20.5000000    0.0938029
 20.7000000    0.0979565
 20.9000000    0.1023232
 21.1000000    0.1031985
 21.3000000    0.0931025
 21.5000000    0.0688275
 21.7000000    0.0425073
 21.9000000    0.0181596
 22.1000000    0.0016661
 22.3000000   -0.0117450
 22.5000000   -0.0213285
 22.7000000   -0.0314204
 22.9000000   -0.0411703
 23.1000000   -0.0508179
 23.3000000   -0.0579024
 23.5000000   -0.0647161
 23.7000000   -0.0741855
 23.9000000   -0.0824187
 24.1000000   -0.0943195
 24.3000000   -0.1079824
 24.5000000   -0.1213233
 24.7000000   -0.1313942
 24.9000000   -0.1376971
&EndTable
&ENDPotential

&Potential
Name=CPOL-TPOS
Type=NB
Min=  3.6000
Max= 25.0000
NPoints=107
AtomTypes=CPOL, TPOS
&Table
  3.7000000    9.0637502
  3.9000000    5.6312844
  4.1000000    3.8256329
  4.3000000    3.0715845
  4.5000000    2.1883750
  4.7000000    0.3944314
  4.9000000   -1.1074882
  5.1000000   -1.8114745
  5.3000000   -1.7620500
  5.5000000   -1.2762062
  5.7000000   -1.0798547
  5.9000000   -1.2515466
  6.1000000   -1.1895443
  6.3000000   -0.6795576
  6.5000000   -0.0254280
  6.7000000    0.3622012
  6.9000000    0.5579714
  7.1000000    0.6593620
  7.3000000    0.6790438
  7.5000000    0.6386133
  7.7000000    0.5716619
  7.9000000    0.5296786
  8.1000000    0.4779622
  8.3000000    0.3382490
  8.5000000    0.2180182
  8.7000000    0.1447389
  8.9000000    0.1313399
  9.1000000    0.1303112
  9.3000000    0.0458606
  9.5000000   -0.0404583
  9.7000000   -0.1209757
  9.9000000   -0.1595729
 10.1000000   -0.1321808
 10.3000000   -0.0779337
 10.5000000   -0.0367023
 10.7000000   -0.0050757
 10.9000000    0.0318161
 11.1000000    0.0584907
 11.3000000    0.0718236
 11.5000000    0.0504102
 11.7000000   -0.0022576
 11.9000000   -0.0611498
 12.1000000   -0.0841336
 12.3000000   -0.0619170
 12.5000000   -0.0256073
 12.7000000   -0.0021410
 12.9000000    0.0006923
 13.1000000    0.0005936
 13.3000000    0.0061350
 13.5000000    0.0218795
 13.7000000    0.0311824
 13.9000000    0.0248011
 14.1000000    0.0128280
 14.3000000   -0.0025245
 14.5000000   -0.0099678
 14.7000000   -0.0055521
 14.9000000   -0.0031312
 15.1000000   -0.0071272
 15.3000000   -0.0123860
 15.5000000   -0.0193436
 15.7000000   -0.0249698
 15.9000000   -0.0285744
 16.1000000   -0.0257507
 16.3000000   -0.0190770
 16.5000000   -0.0126095
 16.7000000   -0.0125418
 16.9000000   -0.0181301
 17.1000000   -0.0232176
 17.3000000   -0.0257677
 17.5000000   -0.0283423
 17.7000000   -0.0335071
 17.9000000   -0.0363976
 18.1000000   -0.0347168
 18.3000000   -0.0255763
 18.5000000   -0.0142024
 18.7000000   -0.0032258
 18.9000000    0.0033246
 19.1000000    0.0117343
 19.3000000    0.0183267
 19.5000000    0.0209545
 19.7000000    0.0218589
 19.9000000    0.0236741
 20.1000000    0.0274993
 20.3000000    0.0334401
 20.5000000    0.0429938
 20.7000000    0.0530456
 20.9000000    0.0617957
 21.1000000    0.0690878
 21.3000000    0.0661453
 21.5000000    0.0519636
 21.7000000    0.0367489
 21.9000000    0.0244052
 22.1000000    0.0103131
 22.3000000   -0.0039411
 22.5000000   -0.0201242
 22.7000000   -0.0370087
 22.9000000   -0.0552436
 23.1000000   -0.0721703
 23.3000000   -0.0859836
 23.5000000   -0.0976304
 23.7000000   -0.1078639
 23.9000000   -0.1166508
 24.1000000   -0.1255444
 24.3000000   -0.1372020
 24.5000000   -0.1505178
 24.7000000   -0.1651814
 24.9000000   -0.1762458
&EndTable
&ENDPotential

&Potential
Name=CPOL-TNEG
Type=NB
Min=  3.6000
Max= 25.0000
NPoints=107
AtomTypes=CPOL, TNEG
&Table
  3.7000000    8.5468697
  3.9000000    5.5462652
  4.1000000    3.9939220
  4.3000000    3.9274055
  4.5000000    3.6904044
  4.7000000    1.5588989
  4.9000000   -0.1032709
  5.1000000   -0.7078804
  5.3000000   -0.5087642
  5.5000000    0.0952992
  5.7000000   -0.1873024
  5.9000000   -0.9451507
  6.1000000   -1.1189167
  6.3000000   -0.4690588
  6.5000000    0.6728849
  6.7000000    1.4968229
  6.9000000    1.9196268
  7.1000000    1.9850850
  7.3000000    1.7909500
  7.5000000    1.4980104
  7.7000000    1.2208598
  7.9000000    1.0244483
  8.1000000    0.9705388
  8.3000000    0.9783545
  8.5000000    1.0067612
  8.7000000    0.8817780
  8.9000000    0.6363065
  9.1000000    0.4552515
  9.3000000    0.3603163
  9.5000000    0.4289467
  9.7000000    0.4471052
  9.9000000    0.2488609
 10.1000000    0.0356695
 10.3000000    0.0144214
 10.5000000    0.1702703
 10.7000000    0.3449272
 10.9000000    0.4548466
 11.1000000    0.4603559
 11.3000000    0.3687077
 11.5000000    0.2505609
 11.7000000    0.1012468
 11.9000000   -0.0429677
 12.1000000   -0.1354828
 12.3000000   -0.1504426
 12.5000000   -0.1263740
 12.7000000   -0.0844391
 12.9000000   -0.0670335
 13.1000000   -0.0639632
 13.3000000   -0.0591666
 13.5000000   -0.0227565
 13.7000000    0.0404514
 13.9000000    0.0702442
 14.1000000    0.0595553
 14.3000000    0.0469954
 14.5000000    0.0442401
 14.7000000    0.0453886
 14.9000000    0.0317244
 15.1000000    0.0046497
 15.3000000   -0.0315908
 15.5000000   -0.0956410
 15.7000000   -0.1310303
 15.9000000   -0.1143246
 16.1000000   -0.0744068
 16.3000000   -0.0435085
 16.5000000   -0.0177749
 16.7000000    0.0134873
 16.9000000    0.0403824
 17.1000000    0.0465081
 17.3000000    0.0376976
 17.5000000    0.0222088
 17.7000000    0.0067029
 17.9000000   -0.0074714
 18.1000000   -0.0008477
 18.3000000    0.0027858
 18.5000000   -0.0072249
 18.7000000   -0.0260600
 18.9000000   -0.0499923
 19.1000000   -0.0592002
 19.3000000   -0.0566115
 19.5000000   -0.0631652
 19.7000000   -0.0796370
 19.9000000   -0.1011298
 20.1000000   -0.1139221
 20.3000000   -0.1234283
 20.5000000   -0.1189004
 20.7000000   -0.0979665
 20.9000000   -0.0654396
 21.1000000   -0.0227705
 21.3000000   -0.0000079
 21.5000000    0.0026473
 21.7000000   -0.0038556
 21.9000000   -0.0051967
 22.1000000   -0.0118991
 22.3000000   -0.0095061
 22.5000000   -0.0094278
 22.7000000   -0.0057418
 22.9000000    0.0064622
 23.1000000    0.0106934
 23.3000000    0.0147649
 23.5000000    0.0123130
 23.7000000   -0.0014020
 23.9000000   -0.0195907
 24.1000000   -0.0446564
 24.3000000   -0.0772727
 24.5000000   -0.1039962
 24.7000000   -0.1268824
 24.9000000   -0.1559306
&EndTable
&ENDPotential

&Potential
Name=CPOL-TGLY
Type=NB
Min=  3.4000
Max= 25.0000
NPoints=108
AtomTypes=CPOL, TGLY
&Table
  3.5000000   10.3219515
  3.7000000    3.6729953
  3.9000000    1.1813757
  4.1000000    0.1550717
  4.3000000   -0.0536817
  4.5000000   -0.2745796
  4.7000000   -0.8852108
  4.9000000   -1.4130404
  5.1000000   -1.5756564
  5.3000000   -1.3444372
  5.5000000   -1.0597378
  5.7000000   -1.0802291
  5.9000000   -1.2368965
  6.1000000   -1.0945996
  6.3000000   -0.5759050
  6.5000000    0.0620895
  6.7000000    0.4285803
  6.9000000    0.5303225
  7.1000000    0.4739862
  7.3000000    0.3712514
  7.5000000    0.2774306
  7.7000000    0.2041072
  7.9000000    0.1511854
  8.1000000    0.1271457
  8.3000000    0.1493973
  8.5000000    0.1947358
  8.7000000    0.1986244
  8.9000000    0.1921418
  9.1000000    0.1837562
  9.3000000    0.1204320
  9.5000000    0.1002582
  9.7000000    0.1234871
  9.9000000    0.1374523
 10.1000000    0.1271429
 10.3000000    0.1224443
 10.5000000    0.1053742
 10.7000000    0.0987276
 10.9000000    0.0837043
 11.1000000    0.0633322
 11.3000000    0.0494402
 11.5000000    0.0370049
 11.7000000    0.0195470
 11.9000000    0.0040520
 12.1000000    0.0069095
 12.3000000    0.0159254
 12.5000000    0.0368676
 12.7000000    0.0712247
 12.9000000    0.1242127
 13.1000000    0.1762174
 13.3000000    0.2101760
 13.5000000    0.2283170
 13.7000000    0.2348493
 13.9000000    0.2406123
 14.1000000    0.2388727
 14.3000000    0.2493132
 14.5000000    0.2573791
 14.7000000    0.2570172
 14.9000000    0.2421431
 15.1000000    0.2261703
 15.3000000    0.2082602
 15.5000000    0.1987264
 15.7000000    0.1865233
 15.9000000    0.1740911
 16.1000000    0.1600937
 16.3000000    0.1479398
 16.5000000    0.1513480
 16.7000000    0.1654365
 16.9000000    0.1852750
 17.1000000    0.1998398
 17.3000000    0.2084027
 17.5000000    0.2012586
 17.7000000    0.1910645
 17.9000000    0.1741781
 18.1000000    0.1683455
 18.3000000    0.1720462
 18.5000000    0.1803572
 18.7000000    0.1907165
 18.9000000    0.1892850
 19.1000000    0.1867609
 19.3000000    0.1827516
 19.5000000    0.1758669
 19.7000000    0.1696856
 19.9000000    0.1643757
 20.1000000    0.1594768
 20.3000000    0.1555491
 20.5000000    0.1503601
 20.7000000    0.1527690
 20.9000000    0.1572130
 21.1000000    0.1625727
 21.3000000    0.1720266
 21.5000000    0.1640441
 21.7000000    0.1590985
 21.9000000    0.1452501
 22.1000000    0.1281483
 22.3000000    0.1091931
 22.5000000    0.0863237
 22.7000000    0.0625422
 22.9000000    0.0417305
 23.1000000    0.0204321
 23.3000000   -0.0002825
 23.5000000   -0.0163004
 23.7000000   -0.0297314
 23.9000000   -0.0368629
 24.1000000   -0.0390800
 24.3000000   -0.0406116
 24.5000000   -0.0482981
 24.7000000   -0.0557148
 24.9000000   -0.0662655
&EndTable
&ENDPotential

&Potential
Name=CNPL-TPOL
Type=NB
Min=  3.6000
Max= 25.0000
NPoints=107
AtomTypes=CNPL, TPOL
&Table
  3.7000000   12.4279708
  3.9000000    7.8199023
  4.1000000    5.3402686
  4.3000000    4.2499355
  4.5000000    2.8133305
  4.7000000    0.4803923
  4.9000000   -1.1447476
  5.1000000   -1.9043152
  5.3000000   -1.9639796
  5.5000000   -1.5882470
  5.7000000   -1.2577996
  5.9000000   -1.1606719
  6.1000000   -0.9827080
  6.3000000   -0.4300311
  6.5000000    0.2766922
  6.7000000    0.7129547
  6.9000000    0.9276393
  7.1000000    1.0099568
  7.3000000    1.0025948
  7.5000000    0.9155726
  7.7000000    0.7915496
  7.9000000    0.7108204
  8.1000000    0.6582977
  8.3000000    0.5778121
  8.5000000    0.4990046
  8.7000000    0.3344017
  8.9000000    0.1469724
  9.1000000    0.0318740
  9.3000000   -0.0818191
  9.5000000   -0.0869377
  9.7000000   -0.0398495
  9.9000000   -0.0329571
 10.1000000   -0.0351571
 10.3000000   -0.0138820
 10.5000000    0.0582637
 10.7000000    0.1701694
 10.9000000    0.2449273
 11.1000000    0.2586605
 11.3000000    0.2136000
 11.5000000    0.1535129
 11.7000000    0.0773114
 11.9000000    0.0076684
 12.1000000   -0.0452300
 12.3000000   -0.0735442
 12.5000000   -0.0866596
 12.7000000   -0.0746083
 12.9000000   -0.0237247
 13.1000000    0.0525515
 13.3000000    0.1138356
 13.5000000    0.1485848
 13.7000000    0.1592828
 13.9000000    0.1724378
 14.1000000    0.1784686
 14.3000000    0.1792775
 14.5000000    0.1770167
 14.7000000    0.1695154
 14.9000000    0.1584302
 15.1000000    0.1508306
 15.3000000    0.1528793
 15.5000000    0.1628230
 15.7000000    0.1692466
 15.9000000    0.1653110
 16.1000000    0.1591068
 16.3000000    0.1469113
 16.5000000    0.1295401
 16.7000000    0.1124521
 16.9000000    0.0959930
 17.1000000    0.0821732
 17.3000000    0.0746774
 17.5000000    0.0730388
 17.7000000    0.0763491
 17.9000000    0.0836794
 18.1000000    0.0833163
 18.3000000    0.0821418
 18.5000000    0.0686473
 18.7000000    0.0521493
 18.9000000    0.0372443
 19.1000000    0.0325456
 19.3000000    0.0341653
 19.5000000    0.0432248
 19.7000000    0.0577312
 19.9000000    0.0678241
 20.1000000    0.0796270
 20.3000000    0.0888266
 20.5000000    0.0938029
 20.7000000    0.0979565
 20.9000000    0.1023232
 21.1000000    0.1031985
 21.3000000    0.0931025
 21.5000000    0.0688275
 21.7000000    0.0425073
 21.9000000    0.0181596
 22.1000000    0.0016661
 22.3000000   -0.0117450
 22.5000000   -0.0213285
 22.7000000   -0.0314204
 22.9000000   -0.0411703
 23.1000000   -0.0508179
 23.3000000   -0.0579024
 23.5000000   -0.0647161
 23.7000000   -0.0741855
 23.9000000   -0.0824187
 24.1000000   -0.0943195
 24.3000000   -0.1079824
 24.5000000   -0.1213233
 24.7000000   -0.1313942
 24.9000000   -0.1376971
&EndTable
&ENDPotential

&Potential
Name=CNPL-TNPL
Type=NB
Min=  3.6000
Max= 25.0000
NPoints=107
AtomTypes=CNPL, TNPL
&Table
  3.7000000    7.7590278
  3.9000000    5.0263352
  4.1000000    3.1822872
  4.3000000    2.2787471
  4.5000000    1.3785116
  4.7000000    0.2048479
  4.9000000   -0.7498678
  5.1000000   -1.2293069
  5.3000000   -1.3014641
  5.5000000   -1.2232300
  5.7000000   -1.3701220
  5.9000000   -1.6740698
  6.1000000   -1.7129395
  6.3000000   -1.3412725
  6.5000000   -0.7819566
  6.7000000   -0.4270975
  6.9000000   -0.2455397
  7.1000000   -0.1274556
  7.3000000   -0.0270015
  7.5000000    0.0613854
  7.7000000    0.1152851
  7.9000000    0.1186805
  8.1000000    0.0525531
  8.3000000   -0.1163506
  8.5000000   -0.2441744
  8.7000000   -0.2688173
  8.9000000   -0.2063197
  9.1000000   -0.2253068
  9.3000000   -0.4019718
  9.5000000   -0.5350373
  9.7000000   -0.5882401
  9.9000000   -0.6381929
 10.1000000   -0.6295337
 10.3000000   -0.4976837
 10.5000000   -0.3144055
 10.7000000   -0.2125068
 10.9000000   -0.2048432
 11.1000000   -0.2145614
 11.3000000   -0.2231141
 11.5000000   -0.2248523
 11.7000000   -0.2300755
 11.9000000   -0.2444023
 12.1000000   -0.2491309
 12.3000000   -0.2332876
 12.5000000   -0.2209143
 12.7000000   -0.2114848
 12.9000000   -0.1959385
 13.1000000   -0.1751462
 13.3000000   -0.1458637
 13.5000000   -0.1156004
 13.7000000   -0.0864628
 13.9000000   -0.0716569
 14.1000000   -0.0464371
 14.3000000   -0.0155028
 14.5000000    0.0347279
 14.7000000    0.0732140
 14.9000000    0.0882606
 15.1000000    0.0715019
 15.3000000    0.0334881
 15.5000000   -0.0021184
 15.7000000   -0.0252101
 15.9000000   -0.0351119
 16.1000000   -0.0456129
 16.3000000   -0.0572246
 16.5000000   -0.0657404
 16.7000000   -0.0792452
 16.9000000   -0.0960724
 17.1000000   -0.1032365
 17.3000000   -0.1138497
 17.5000000   -0.1262141
 17.7000000   -0.1353254
 17.9000000   -0.1381240
 18.1000000   -0.1370557
 18.3000000   -0.1307978
 18.5000000   -0.1236917
 18.7000000   -0.1175550
 18.9000000   -0.1183620
 19.1000000   -0.1098596
 19.3000000   -0.0968181
 19.5000000   -0.0781314
 19.7000000   -0.0707539
 19.9000000   -0.0724502
 20.1000000   -0.0650765
 20.3000000   -0.0553775
 20.5000000   -0.0418412
 20.7000000   -0.0237224
 20.9000000   -0.0114579
 21.1000000    0.0001285
 21.3000000    0.0064187
 21.5000000   -0.0076658
 21.7000000   -0.0227503
 21.9000000   -0.0364829
 22.1000000   -0.0484615
 22.3000000   -0.0575371
 22.5000000   -0.0666503
 22.7000000   -0.0716341
 22.9000000   -0.0790636
 23.1000000   -0.0904961
 23.3000000   -0.1072861
 23.5000000   -0.1287545
 23.7000000   -0.1593277
 23.9000000   -0.1896358
 24.1000000   -0.2179390
 24.3000000   -0.2398839
 24.5000000   -0.2625331
 24.7000000   -0.2832097
 24.9000000   -0.2893983
&EndTable
&ENDPotential

&Potential
Name=CNPL-TPOS
Type=NB
Min=  3.6000
Max= 25.0000
NPoints=107
AtomTypes=CNPL, TPOS
&Table
  3.7000000    8.7414417
  3.9000000    5.0487899
  4.1000000    3.1296033
  4.3000000    2.2450153
  4.5000000    1.3157809
  4.7000000   -0.3844055
  4.9000000   -1.7173070
  5.1000000   -2.3092323
  5.3000000   -2.2358179
  5.5000000   -1.7429447
  5.7000000   -1.2219348
  5.9000000   -0.9383093
  6.1000000   -0.7587897
  6.3000000   -0.4173902
  6.5000000    0.0345601
  6.7000000    0.3255599
  6.9000000    0.4321750
  7.1000000    0.4349549
  7.3000000    0.4008941
  7.5000000    0.3633511
  7.7000000    0.3563413
  7.9000000    0.3622205
  8.1000000    0.3376688
  8.3000000    0.2353109
  8.5000000    0.1033225
  8.7000000   -0.0810376
  8.9000000   -0.2342099
  9.1000000   -0.3095613
  9.3000000   -0.3869028
  9.5000000   -0.3992353
  9.7000000   -0.3442421
  9.9000000   -0.2911368
 10.1000000   -0.2576591
 10.3000000   -0.2323485
 10.5000000   -0.1744899
 10.7000000   -0.0933597
 10.9000000   -0.0305266
 11.1000000   -0.0101991
 11.3000000   -0.0326809
 11.5000000   -0.0715987
 11.7000000   -0.1278637
 11.9000000   -0.1839321
 12.1000000   -0.2111195
 12.3000000   -0.1957313
 12.5000000   -0.1519884
 12.7000000   -0.1071672
 12.9000000   -0.0720908
 13.1000000   -0.0379240
 13.3000000   -0.0146099
 13.5000000    0.0016577
 13.7000000    0.0229723
 13.9000000    0.0390173
 14.1000000    0.0498544
 14.3000000    0.0468257
 14.5000000    0.0357599
 14.7000000    0.0216403
 14.9000000    0.0090648
 15.1000000   -0.0022798
 15.3000000   -0.0071577
 15.5000000   -0.0169583
 15.7000000   -0.0320363
 15.9000000   -0.0493335
 16.1000000   -0.0665430
 16.3000000   -0.0774024
 16.5000000   -0.0894801
 16.7000000   -0.0953767
 16.9000000   -0.0958498
 17.1000000   -0.0934470
 17.3000000   -0.0931262
 17.5000000   -0.0921220
 17.7000000   -0.0914459
 17.9000000   -0.0862083
 18.1000000   -0.0783843
 18.3000000   -0.0649298
 18.5000000   -0.0550984
 18.7000000   -0.0415468
 18.9000000   -0.0280392
 19.1000000   -0.0146067
 19.3000000    0.0022595
 19.5000000    0.0208764
 19.7000000    0.0304176
 19.9000000    0.0329794
 20.1000000    0.0299499
 20.3000000    0.0274160
 20.5000000    0.0254642
 20.7000000    0.0236045
 20.9000000    0.0271340
 21.1000000    0.0325423
 21.3000000    0.0318078
 21.5000000    0.0121341
 21.7000000   -0.0056505
 21.9000000   -0.0269401
 22.1000000   -0.0510587
 22.3000000   -0.0790450
 22.5000000   -0.1047242
 22.7000000   -0.1245463
 22.9000000   -0.1396988
 23.1000000   -0.1491744
 23.3000000   -0.1578849
 23.5000000   -0.1669612
 23.7000000   -0.1795278
 23.9000000   -0.1889283
 24.1000000   -0.1964634
 24.3000000   -0.2048640
 24.5000000   -0.2144434
 24.7000000   -0.2239135
 24.9000000   -0.2310450
&EndTable
&ENDPotential

&Potential
Name=CNPL-TNEG
Type=NB
Min=  3.4000
Max= 25.0000
NPoints=108
AtomTypes=CNPL, TNEG
&Table
  3.5000000   18.7348789
  3.7000000   14.0221301
  3.9000000    9.1033365
  4.1000000    6.1415746
  4.3000000    4.9578529
  4.5000000    3.2568200
  4.7000000    0.6169811
  4.9000000   -1.0847075
  5.1000000   -1.6479747
  5.3000000   -1.3180261
  5.5000000   -0.5424899
  5.7000000   -0.0528719
  5.9000000    0.0719161
  6.1000000    0.2639065
  6.3000000    0.7109422
  6.5000000    1.2496016
  6.7000000    1.4636871
  6.9000000    1.3469507
  7.1000000    1.1403934
  7.3000000    0.9050073
  7.5000000    0.7052287
  7.7000000    0.5350134
  7.9000000    0.4618524
  8.1000000    0.4707166
  8.3000000    0.3497212
  8.5000000    0.2225594
  8.7000000    0.1569148
  8.9000000    0.1829396
  9.1000000    0.1346941
  9.3000000   -0.0512719
  9.5000000   -0.1780184
  9.7000000   -0.3039114
  9.9000000   -0.4417117
 10.1000000   -0.5269018
 10.3000000   -0.4936241
 10.5000000   -0.3521118
 10.7000000   -0.2098791
 10.9000000   -0.1280102
 11.1000000   -0.1104117
 11.3000000   -0.1058696
 11.5000000   -0.1094316
 11.7000000   -0.1181229
 11.9000000   -0.1540816
 12.1000000   -0.2025616
 12.3000000   -0.2627973
 12.5000000   -0.2908001
 12.7000000   -0.2570569
 12.9000000   -0.1837215
 13.1000000   -0.1173642
 13.3000000   -0.0854116
 13.5000000   -0.0520652
 13.7000000   -0.0157505
 13.9000000    0.0320412
 14.1000000    0.0779634
 14.3000000    0.0940456
 14.5000000    0.0727022
 14.7000000    0.0413067
 14.9000000    0.0207364
 15.1000000    0.0196207
 15.3000000    0.0368515
 15.5000000    0.0616158
 15.7000000    0.0899866
 15.9000000    0.1113058
 16.1000000    0.1182771
 16.3000000    0.1093196
 16.5000000    0.1030902
 16.7000000    0.0917459
 16.9000000    0.0882675
 17.1000000    0.0799929
 17.3000000    0.0692523
 17.5000000    0.0513448
 17.7000000    0.0409353
 17.9000000    0.0268879
 18.1000000    0.0166626
 18.3000000   -0.0005418
 18.5000000   -0.0164746
 18.7000000   -0.0245199
 18.9000000   -0.0176511
 19.1000000   -0.0061930
 19.3000000    0.0038940
 19.5000000    0.0070234
 19.7000000    0.0009988
 19.9000000   -0.0032477
 20.1000000   -0.0260376
 20.3000000   -0.0605806
 20.5000000   -0.0971371
 20.7000000   -0.1261342
 20.9000000   -0.1303339
 21.1000000   -0.1217940
 21.3000000   -0.1169496
 21.5000000   -0.1254700
 21.7000000   -0.1380219
 21.9000000   -0.1627576
 22.1000000   -0.1835157
 22.3000000   -0.2154369
 22.5000000   -0.2399392
 22.7000000   -0.2562617
 22.9000000   -0.2563329
 23.1000000   -0.2468247
 23.3000000   -0.2346462
 23.5000000   -0.2278898
 23.7000000   -0.2209795
 23.9000000   -0.2174667
 24.1000000   -0.2112714
 24.3000000   -0.2118614
 24.5000000   -0.2066801
 24.7000000   -0.2016108
 24.9000000   -0.2039259
&EndTable
&ENDPotential

&Potential
Name=CNPL-TGLY
Type=NB
Min=  3.4000
Max= 25.0000
NPoints=108
AtomTypes=CNPL, TGLY
&Table
  3.5000000   10.8138532
  3.7000000    5.4013001
  3.9000000    2.8533135
  4.1000000    1.5217249
  4.3000000    0.7682330
  4.5000000   -0.0206071
  4.7000000   -0.9771622
  4.9000000   -1.7373470
  5.1000000   -2.0638185
  5.3000000   -1.9844063
  5.5000000   -1.6963584
  5.7000000   -1.4596584
  5.9000000   -1.3021801
  6.1000000   -1.0303930
  6.3000000   -0.5568996
  6.5000000   -0.0708453
  6.7000000    0.2451037
  6.9000000    0.3699345
  7.1000000    0.3173553
  7.3000000    0.2175164
  7.5000000    0.1965024
  7.7000000    0.2694415
  7.9000000    0.3451901
  8.1000000    0.3768991
  8.3000000    0.3729632
  8.5000000    0.3314185
  8.7000000    0.2022104
  8.9000000    0.0922175
  9.1000000    0.0421564
  9.3000000   -0.1230654
  9.5000000   -0.2740579
  9.7000000   -0.3303466
  9.9000000   -0.3246572
 10.1000000   -0.3231613
 10.3000000   -0.3046625
 10.5000000   -0.2498062
 10.7000000   -0.1720480
 10.9000000   -0.0981509
 11.1000000   -0.0659904
 11.3000000   -0.0811658
 11.5000000   -0.1055479
 11.7000000   -0.1197071
 11.9000000   -0.1142477
 12.1000000   -0.0931142
 12.3000000   -0.0667657
 12.5000000   -0.0581050
 12.7000000   -0.0505143
 12.9000000   -0.0377284
 13.1000000   -0.0067061
 13.3000000    0.0277617
 13.5000000    0.0567090
 13.7000000    0.0671035
 13.9000000    0.0593774
 14.1000000    0.0368148
 14.3000000    0.0097423
 14.5000000   -0.0121817
 14.7000000   -0.0224005
 14.9000000   -0.0275645
 15.1000000   -0.0180798
 15.3000000   -0.0071317
 15.5000000   -0.0042968
 15.7000000   -0.0108084
 15.9000000   -0.0184161
 16.1000000   -0.0281830
 16.3000000   -0.0392580
 16.5000000   -0.0459737
 16.7000000   -0.0546900
 16.9000000   -0.0646046
 17.1000000   -0.0857327
 17.3000000   -0.0970612
 17.5000000   -0.1044397
 17.7000000   -0.1045645
 17.9000000   -0.0976197
 18.1000000   -0.0840270
 18.3000000   -0.0683885
 18.5000000   -0.0534597
 18.7000000   -0.0410072
 18.9000000   -0.0344070
 19.1000000   -0.0272397
 19.3000000   -0.0206166
 19.5000000   -0.0123127
 19.7000000   -0.0029974
 19.9000000    0.0096164
 20.1000000    0.0177996
 20.3000000    0.0177842
 20.5000000    0.0178108
 20.7000000    0.0210528
 20.9000000    0.0296190
 21.1000000    0.0382179
 21.3000000    0.0409021
 21.5000000    0.0187806
 21.7000000    0.0009446
 21.9000000   -0.0165772
 22.1000000   -0.0278476
 22.3000000   -0.0340504
 22.5000000   -0.0388514
 22.7000000   -0.0444113
 22.9000000   -0.0562081
 23.1000000   -0.0740685
 23.3000000   -0.0913606
 23.5000000   -0.1133713
 23.7000000   -0.1315393
 23.9000000   -0.1546546
 24.1000000   -0.1714405
 24.3000000   -0.1921907
 24.5000000   -0.2103932
 24.7000000   -0.2239389
 24.9000000   -0.2354389
&EndTable
&ENDPotential

&Potential
Name=CPOS-TPOL
Type=NB
Min=  3.6000
Max= 25.0000
NPoints=107
AtomTypes=CPOS, TPOL
&Table
  3.7000000    9.0637502
  3.9000000    5.6312844
  4.1000000    3.8256329
  4.3000000    3.0715845
  4.5000000    2.1883750
  4.7000000    0.3944314
  4.9000000   -1.1074882
  5.1000000   -1.8114745
  5.3000000   -1.7620500
  5.5000000   -1.2762062
  5.7000000   -1.0798547
  5.9000000   -1.2515466
  6.1000000   -1.1895443
  6.3000000   -0.6795576
  6.5000000   -0.0254280
  6.7000000    0.3622012
  6.9000000    0.5579714
  7.1000000    0.6593620
  7.3000000    0.6790438
  7.5000000    0.6386133
  7.7000000    0.5716619
  7.9000000    0.5296786
  8.1000000    0.4779622
  8.3000000    0.3382490
  8.5000000    0.2180182
  8.7000000    0.1447389
  8.9000000    0.1313399
  9.1000000    0.1303112
  9.3000000    0.0458606
  9.5000000   -0.0404583
  9.7000000   -0.1209757
  9.9000000   -0.1595729
 10.1000000   -0.1321808
 10.3000000   -0.0779337
 10.5000000   -0.0367023
 10.7000000   -0.0050757
 10.9000000    0.0318161
 11.1000000    0.0584907
 11.3000000    0.0718236
 11.5000000    0.0504102
 11.7000000   -0.0022576
 11.9000000   -0.0611498
 12.1000000   -0.0841336
 12.3000000   -0.0619170
 12.5000000   -0.0256073
 12.7000000   -0.0021410
 12.9000000    0.0006923
 13.1000000    0.0005936
 13.3000000    0.0061350
 13.5000000    0.0218795
 13.7000000    0.0311824
 13.9000000    0.0248011
 14.1000000    0.0128280
 14.3000000   -0.0025245
 14.5000000   -0.0099678
 14.7000000   -0.0055521
 14.9000000   -0.0031312
 15.1000000   -0.0071272
 15.3000000   -0.0123860
 15.5000000   -0.0193436
 15.7000000   -0.0249698
 15.9000000   -0.0285744
 16.1000000   -0.0257507
 16.3000000   -0.0190770
 16.5000000   -0.0126095
 16.7000000   -0.0125418
 16.9000000   -0.0181301
 17.1000000   -0.0232176
 17.3000000   -0.0257677
 17.5000000   -0.0283423
 17.7000000   -0.0335071
 17.9000000   -0.0363976
 18.1000000   -0.0347168
 18.3000000   -0.0255763
 18.5000000   -0.0142024
 18.7000000   -0.0032258
 18.9000000    0.0033246
 19.1000000    0.0117343
 19.3000000    0.0183267
 19.5000000    0.0209545
 19.7000000    0.0218589
 19.9000000    0.0236741
 20.1000000    0.0274993
 20.3000000    0.0334401
 20.5000000    0.0429938
 20.7000000    0.0530456
 20.9000000    0.0617957
 21.1000000    0.0690878
 21.3000000    0.0661453
 21.5000000    0.0519636
 21.7000000    0.0367489
 21.9000000    0.0244052
 22.1000000    0.0103131
 22.3000000   -0.0039411
 22.5000000   -0.0201242
 22.7000000   -0.0370087
 22.9000000   -0.0552436
 23.1000000   -0.0721703
 23.3000000   -0.0859836
 23.5000000   -0.0976304
 23.7000000   -0.1078639
 23.9000000   -0.1166508
 24.1000000   -0.1255444
 24.3000000   -0.1372020
 24.5000000   -0.1505178
 24.7000000   -0.1651814
 24.9000000   -0.1762458
&EndTable
&ENDPotential

&Potential
Name=CPOS-TNPL
Type=NB
Min=  3.6000
Max= 25.0000
NPoints=107
AtomTypes=CPOS, TNPL
&Table
  3.7000000    8.7414417
  3.9000000    5.0487899
  4.1000000    3.1296033
  4.3000000    2.2450153
  4.5000000    1.3157809
  4.7000000   -0.3844055
  4.9000000   -1.7173070
  5.1000000   -2.3092323
  5.3000000   -2.2358179
  5.5000000   -1.7429447
  5.7000000   -1.2219348
  5.9000000   -0.9383093
  6.1000000   -0.7587897
  6.3000000   -0.4173902
  6.5000000    0.0345601
  6.7000000    0.3255599
  6.9000000    0.4321750
  7.1000000    0.4349549
  7.3000000    0.4008941
  7.5000000    0.3633511
  7.7000000    0.3563413
  7.9000000    0.3622205
  8.1000000    0.3376688
  8.3000000    0.2353109
  8.5000000    0.1033225
  8.7000000   -0.0810376
  8.9000000   -0.2342099
  9.1000000   -0.3095613
  9.3000000   -0.3869028
  9.5000000   -0.3992353
  9.7000000   -0.3442421
  9.9000000   -0.2911368
 10.1000000   -0.2576591
 10.3000000   -0.2323485
 10.5000000   -0.1744899
 10.7000000   -0.0933597
 10.9000000   -0.0305266
 11.1000000   -0.0101991
 11.3000000   -0.0326809
 11.5000000   -0.0715987
 11.7000000   -0.1278637
 11.9000000   -0.1839321
 12.1000000   -0.2111195
 12.3000000   -0.1957313
 12.5000000   -0.1519884
 12.7000000   -0.1071672
 12.9000000   -0.0720908
 13.1000000   -0.0379240
 13.3000000   -0.0146099
 13.5000000    0.0016577
 13.7000000    0.0229723
 13.9000000    0.0390173
 14.1000000    0.0498544
 14.3000000    0.0468257
 14.5000000    0.0357599
 14.7000000    0.0216403
 14.9000000    0.0090648
 15.1000000   -0.0022798
 15.3000000   -0.0071577
 15.5000000   -0.0169583
 15.7000000   -0.0320363
 15.9000000   -0.0493335
 16.1000000   -0.0665430
 16.3000000   -0.0774024
 16.5000000   -0.0894801
 16.7000000   -0.0953767
 16.9000000   -0.0958498
 17.1000000   -0.0934470
 17.3000000   -0.0931262
 17.5000000   -0.0921220
 17.7000000   -0.0914459
 17.9000000   -0.0862083
 18.1000000   -0.0783843
 18.3000000   -0.0649298
 18.5000000   -0.0550984
 18.7000000   -0.0415468
 18.9000000   -0.0280392
 19.1000000   -0.0146067
 19.3000000    0.0022595
 19.5000000    0.0208764
 19.7000000    0.0304176
 19.9000000    0.0329794
 20.1000000    0.0299499
 20.3000000    0.0274160
 20.5000000    0.0254642
 20.7000000    0.0236045
 20.9000000    0.0271340
 21.1000000    0.0325423
 21.3000000    0.0318078
 21.5000000    0.0121341
 21.7000000   -0.0056505
 21.9000000   -0.0269401
 22.1000000   -0.0510587
 22.3000000   -0.0790450
 22.5000000   -0.1047242
 22.7000000   -0.1245463
 22.9000000   -0.1396988
 23.1000000   -0.1491744
 23.3000000   -0.1578849
 23.5000000   -0.1669612
 23.7000000   -0.1795278
 23.9000000   -0.1889283
 24.1000000   -0.1964634
 24.3000000   -0.2048640
 24.5000000   -0.2144434
 24.7000000   -0.2239135
 24.9000000   -0.2310450
&EndTable
&ENDPotential

&Potential
Name=CPOS-TPOS
Type=NB
Min=  3.4000
Max= 25.0000
NPoints=108
AtomTypes=CPOS, TPOS
&Table
  3.5000000   22.8679854
  3.7000000   10.6615825
  3.9000000    5.1520323
  4.1000000    2.9078648
  4.3000000    1.9690983
  4.5000000    1.3530671
  4.7000000    0.0565206
  4.9000000   -1.2630893
  5.1000000   -1.9623789
  5.3000000   -1.9978681
  5.5000000   -1.5516781
  5.7000000   -1.1411504
  5.9000000   -1.0482005
  6.1000000   -0.8633292
  6.3000000   -0.2973646
  6.5000000    0.4644479
  6.7000000    0.9409942
  6.9000000    1.1722280
  7.1000000    1.2737818
  7.3000000    1.2732209
  7.5000000    1.1748675
  7.7000000    1.0702444
  7.9000000    1.0444876
  8.1000000    1.0667694
  8.3000000    1.0216171
  8.5000000    0.9360027
  8.7000000    0.7834127
  8.9000000    0.6079644
  9.1000000    0.4370193
  9.3000000    0.2176603
  9.5000000    0.1615027
  9.7000000    0.2735641
  9.9000000    0.3561187
 10.1000000    0.3687056
 10.3000000    0.3604208
 10.5000000    0.3774898
 10.7000000    0.4229252
 10.9000000    0.4511552
 11.1000000    0.4608517
 11.3000000    0.4741292
 11.5000000    0.4732361
 11.7000000    0.4387992
 11.9000000    0.3876553
 12.1000000    0.3552561
 12.3000000    0.3494083
 12.5000000    0.3549111
 12.7000000    0.3764494
 12.9000000    0.4074284
 13.1000000    0.4339762
 13.3000000    0.4465018
 13.5000000    0.4592037
 13.7000000    0.4799139
 13.9000000    0.4987976
 14.1000000    0.5096674
 14.3000000    0.5175220
 14.5000000    0.5191393
 14.7000000    0.5199194
 14.9000000    0.5161829
 15.1000000    0.5145085
 15.3000000    0.5167501
 15.5000000    0.5217832
 15.7000000    0.5218517
 15.9000000    0.5086607
 16.1000000    0.4789266
 16.3000000    0.4447950
 16.5000000    0.4195588
 16.7000000    0.4046816
 16.9000000    0.3973378
 17.1000000    0.3886798
 17.3000000    0.3792135
 17.5000000    0.3690339
 17.7000000    0.3585475
 17.9000000    0.3526990
 18.1000000    0.3472301
 18.3000000    0.3471771
 18.5000000    0.3463067
 18.7000000    0.3415009
 18.9000000    0.3394263
 19.1000000    0.3386147
 19.3000000    0.3418306
 19.5000000    0.3528097
 19.7000000    0.3634447
 19.9000000    0.3662365
 20.1000000    0.3604357
 20.3000000    0.3484485
 20.5000000    0.3359388
 20.7000000    0.3216169
 20.9000000    0.3076994
 21.1000000    0.2962393
 21.3000000    0.2758812
 21.5000000    0.2417825
 21.7000000    0.2119120
 21.9000000    0.1812333
 22.1000000    0.1499364
 22.3000000    0.1170181
 22.5000000    0.0818492
 22.7000000    0.0499634
 22.9000000    0.0227143
 23.1000000    0.0013151
 23.3000000   -0.0146590
 23.5000000   -0.0306698
 23.7000000   -0.0430418
 23.9000000   -0.0541211
 24.1000000   -0.0635886
 24.3000000   -0.0740644
 24.5000000   -0.0847034
 24.7000000   -0.0967909
 24.9000000   -0.1093050
&EndTable
&ENDPotential

&Potential
Name=CPOS-TNEG
Type=NB
Min=  3.4000
Max= 25.0000
NPoints=108
AtomTypes=CPOS, TNEG
&Table
  3.5000000   27.0547351
  3.7000000   14.8022832
  3.9000000    9.1796309
  4.1000000    6.8739381
  4.3000000    5.9372404
  4.5000000    3.8537167
  4.7000000    1.1020918
  4.9000000   -0.5846839
  5.1000000   -1.3754552
  5.3000000   -1.4899424
  5.5000000   -1.2424113
  5.7000000   -1.1366164
  5.9000000   -1.2694112
  6.1000000   -1.1832484
  6.3000000   -0.5843479
  6.5000000    0.2067259
  6.7000000    0.6289146
  6.9000000    0.7371423
  7.1000000    0.6901009
  7.3000000    0.5655503
  7.5000000    0.3658540
  7.7000000    0.1600781
  7.9000000    0.0481363
  8.1000000    0.0511628
  8.3000000    0.0187529
  8.5000000   -0.0823198
  8.7000000   -0.2764269
  8.9000000   -0.4550708
  9.1000000   -0.5607307
  9.3000000   -0.6616366
  9.5000000   -0.6840157
  9.7000000   -0.7279381
  9.9000000   -0.8241285
 10.1000000   -0.8737709
 10.3000000   -0.8508813
 10.5000000   -0.8147046
 10.7000000   -0.7679603
 10.9000000   -0.7247182
 11.1000000   -0.7197490
 11.3000000   -0.7894733
 11.5000000   -0.8431922
 11.7000000   -0.8722660
 11.9000000   -0.8614609
 12.1000000   -0.8593787
 12.3000000   -0.8783930
 12.5000000   -0.8581601
 12.7000000   -0.7457078
 12.9000000   -0.5836438
 13.1000000   -0.4623365
 13.3000000   -0.3863606
 13.5000000   -0.3357141
 13.7000000   -0.3069624
 13.9000000   -0.3068258
 14.1000000   -0.3150275
 14.3000000   -0.3352323
 14.5000000   -0.3695870
 14.7000000   -0.3942130
 14.9000000   -0.3927284
 15.1000000   -0.3635131
 15.3000000   -0.3236307
 15.5000000   -0.2956590
 15.7000000   -0.2906447
 15.9000000   -0.3022371
 16.1000000   -0.3114559
 16.3000000   -0.3282212
 16.5000000   -0.3437516
 16.7000000   -0.3375864
 16.9000000   -0.3190722
 17.1000000   -0.2956995
 17.3000000   -0.2800252
 17.5000000   -0.2701026
 17.7000000   -0.2560315
 17.9000000   -0.2382270
 18.1000000   -0.2292664
 18.3000000   -0.2301307
 18.5000000   -0.2357480
 18.7000000   -0.2323662
 18.9000000   -0.2125128
 19.1000000   -0.1867948
 19.3000000   -0.1530895
 19.5000000   -0.1241459
 19.7000000   -0.1028814
 19.9000000   -0.0971460
 20.1000000   -0.1035007
 20.3000000   -0.1138016
 20.5000000   -0.1310574
 20.7000000   -0.1351410
 20.9000000   -0.1335185
 21.1000000   -0.1334195
 21.3000000   -0.1351412
 21.5000000   -0.1585949
 21.7000000   -0.1792990
 21.9000000   -0.1997254
 22.1000000   -0.2131824
 22.3000000   -0.2187076
 22.5000000   -0.2217204
 22.7000000   -0.2268790
 22.9000000   -0.2341083
 23.1000000   -0.2381596
 23.3000000   -0.2411435
 23.5000000   -0.2420634
 23.7000000   -0.2422156
 23.9000000   -0.2405372
 24.1000000   -0.2333975
 24.3000000   -0.2256012
 24.5000000   -0.2252231
 24.7000000   -0.2227647
 24.9000000   -0.2237309
&EndTable
&ENDPotential

&Potential
Name=CPOS-TGLY
Type=NB
Min=  3.4000
Max= 25.0000
NPoints=108
AtomTypes=CPOS, TGLY
&Table
  3.5000000   10.4766723
  3.7000000    4.7451355
  3.9000000    2.3217392
  4.1000000    1.1103396
  4.3000000    0.4218031
  4.5000000   -0.4665097
  4.7000000   -1.4700098
  4.9000000   -2.0882053
  5.1000000   -2.1573958
  5.3000000   -1.7735260
  5.5000000   -1.2288707
  5.7000000   -0.7569609
  5.9000000   -0.3863991
  6.1000000    0.0254139
  6.3000000    0.5315150
  6.5000000    1.0155279
  6.7000000    1.2833728
  6.9000000    1.3109158
  7.1000000    1.1168978
  7.3000000    0.8065834
  7.5000000    0.5508615
  7.7000000    0.4617549
  7.9000000    0.5420141
  8.1000000    0.6575761
  8.3000000    0.6563805
  8.5000000    0.5818470
  8.7000000    0.4074356
  8.9000000    0.2195156
  9.1000000    0.1205304
  9.3000000   -0.0146836
  9.5000000   -0.1031407
  9.7000000   -0.1192816
  9.9000000   -0.1166449
 10.1000000   -0.0972469
 10.3000000   -0.0687220
 10.5000000   -0.0127489
 10.7000000    0.0393870
 10.9000000    0.0820729
 11.1000000    0.0901477
 11.3000000    0.0622830
 11.5000000    0.0226221
 11.7000000   -0.0132801
 11.9000000   -0.0330810
 12.1000000   -0.0476710
 12.3000000   -0.0509788
 12.5000000   -0.0509743
 12.7000000   -0.0541482
 12.9000000   -0.0452248
 13.1000000   -0.0373454
 13.3000000   -0.0327490
 13.5000000   -0.0135168
 13.7000000    0.0133295
 13.9000000    0.0466260
 14.1000000    0.0653573
 14.3000000    0.0733375
 14.5000000    0.0739268
 14.7000000    0.0653581
 14.9000000    0.0527064
 15.1000000    0.0455540
 15.3000000    0.0439697
 15.5000000    0.0460649
 15.7000000    0.0420317
 15.9000000    0.0374048
 16.1000000    0.0301363
 16.3000000    0.0296875
 16.5000000    0.0363876
 16.7000000    0.0406947
 16.9000000    0.0492031
 17.1000000    0.0495465
 17.3000000    0.0468841
 17.5000000    0.0385750
 17.7000000    0.0243297
 17.9000000    0.0143653
 18.1000000    0.0031319
 18.3000000   -0.0060178
 18.5000000   -0.0129215
 18.7000000   -0.0145854
 18.9000000   -0.0151890
 19.1000000   -0.0099704
 19.3000000   -0.0018358
 19.5000000    0.0092830
 19.7000000    0.0162886
 19.9000000    0.0233157
 20.1000000    0.0223713
 20.3000000    0.0177613
 20.5000000    0.0126819
 20.7000000    0.0158813
 20.9000000    0.0201671
 21.1000000    0.0304717
 21.3000000    0.0331519
 21.5000000    0.0192329
 21.7000000    0.0014914
 21.9000000   -0.0135073
 22.1000000   -0.0249701
 22.3000000   -0.0369720
 22.5000000   -0.0447975
 22.7000000   -0.0526302
 22.9000000   -0.0586098
 23.1000000   -0.0665295
 23.3000000   -0.0694680
 23.5000000   -0.0791862
 23.7000000   -0.0875988
 23.9000000   -0.1010256
 24.1000000   -0.1157530
 24.3000000   -0.1287634
 24.5000000   -0.1408493
 24.7000000   -0.1559261
 24.9000000   -0.1699177
&EndTable
&ENDPotential

&Potential
Name=CNEG-TPOL
Type=NB
Min=  3.6000
Max= 25.0000
NPoints=107
AtomTypes=CNEG, TPOL
&Table
  3.7000000    8.5468697
  3.9000000    5.5462652
  4.1000000    3.9939220
  4.3000000    3.9274055
  4.5000000    3.6904044
  4.7000000    1.5588989
  4.9000000   -0.1032709
  5.1000000   -0.7078804
  5.3000000   -0.5087642
  5.5000000    0.0952992
  5.7000000   -0.1873024
  5.9000000   -0.9451507
  6.1000000   -1.1189167
  6.3000000   -0.4690588
  6.5000000    0.6728849
  6.7000000    1.4968229
  6.9000000    1.9196268
  7.1000000    1.9850850
  7.3000000    1.7909500
  7.5000000    1.4980104
  7.7000000    1.2208598
  7.9000000    1.0244483
  8.1000000    0.9705388
  8.3000000    0.9783545
  8.5000000    1.0067612
  8.7000000    0.8817780
  8.9000000    0.6363065
  9.1000000    0.4552515
  9.3000000    0.3603163
  9.5000000    0.4289467
  9.7000000    0.4471052
  9.9000000    0.2488609
 10.1000000    0.0356695
 10.3000000    0.0144214
 10.5000000    0.1702703
 10.7000000    0.3449272
 10.9000000    0.4548466
 11.1000000    0.4603559
 11.3000000    0.3687077
 11.5000000    0.2505609
 11.7000000    0.1012468
 11.9000000   -0.0429677
 12.1000000   -0.1354828
 12.3000000   -0.1504426
 12.5000000   -0.1263740
 12.7000000   -0.0844391
 12.9000000   -0.0670335
 13.1000000   -0.0639632
 13.3000000   -0.0591666
 13.5000000   -0.0227565
 13.7000000    0.0404514
 13.9000000    0.0702442
 14.1000000    0.0595553
 14.3000000    0.0469954
 14.5000000    0.0442401
 14.7000000    0.0453886
 14.9000000    0.0317244
 15.1000000    0.0046497
 15.3000000   -0.0315908
 15.5000000   -0.0956410
 15.7000000   -0.1310303
 15.9000000   -0.1143246
 16.1000000   -0.0744068
 16.3000000   -0.0435085
 16.5000000   -0.0177749
 16.7000000    0.0134873
 16.9000000    0.0403824
 17.1000000    0.0465081
 17.3000000    0.0376976
 17.5000000    0.0222088
 17.7000000    0.0067029
 17.9000000   -0.0074714
 18.1000000   -0.0008477
 18.3000000    0.0027858
 18.5000000   -0.0072249
 18.7000000   -0.0260600
 18.9000000   -0.0499923
 19.1000000   -0.0592002
 19.3000000   -0.0566115
 19.5000000   -0.0631652
 19.7000000   -0.0796370
 19.9000000   -0.1011298
 20.1000000   -0.1139221
 20.3000000   -0.1234283
 20.5000000   -0.1189004
 20.7000000   -0.0979665
 20.9000000   -0.0654396
 21.1000000   -0.0227705
 21.3000000   -0.0000079
 21.5000000    0.0026473
 21.7000000   -0.0038556
 21.9000000   -0.0051967
 22.1000000   -0.0118991
 22.3000000   -0.0095061
 22.5000000   -0.0094278
 22.7000000   -0.0057418
 22.9000000    0.0064622
 23.1000000    0.0106934
 23.3000000    0.0147649
 23.5000000    0.0123130
 23.7000000   -0.0014020
 23.9000000   -0.0195907
 24.1000000   -0.0446564
 24.3000000   -0.0772727
 24.5000000   -0.1039962
 24.7000000   -0.1268824
 24.9000000   -0.1559306
&EndTable
&ENDPotential

&Potential
Name=CNEG-TNPL
Type=NB
Min=  3.4000
Max= 25.0000
NPoints=108
AtomTypes=CNEG, TNPL
&Table
  3.5000000   18.7348789
  3.7000000   14.0221301
  3.9000000    9.1033365
  4.1000000    6.1415746
  4.3000000    4.9578529
  4.5000000    3.2568200
  4.7000000    0.6169811
  4.9000000   -1.0847075
  5.1000000   -1.6479747
  5.3000000   -1.3180261
  5.5000000   -0.5424899
  5.7000000   -0.0528719
  5.9000000    0.0719161
  6.1000000    0.2639065
  6.3000000    0.7109422
  6.5000000    1.2496016
  6.7000000    1.4636871
  6.9000000    1.3469507
  7.1000000    1.1403934
  7.3000000    0.9050073
  7.5000000    0.7052287
  7.7000000    0.5350134
  7.9000000    0.4618524
  8.1000000    0.4707166
  8.3000000    0.3497212
  8.5000000    0.2225594
  8.7000000    0.1569148
  8.9000000    0.1829396
  9.1000000    0.1346941
  9.3000000   -0.0512719
  9.5000000   -0.1780184
  9.7000000   -0.3039114
  9.9000000   -0.4417117
 10.1000000   -0.5269018
 10.3000000   -0.4936241
 10.5000000   -0.3521118
 10.7000000   -0.2098791
 10.9000000   -0.1280102
 11.1000000   -0.1104117
 11.3000000   -0.1058696
 11.5000000   -0.1094316
 11.7000000   -0.1181229
 11.9000000   -0.1540816
 12.1000000   -0.2025616
 12.3000000   -0.2627973
 12.5000000   -0.2908001
 12.7000000   -0.2570569
 12.9000000   -0.1837215
 13.1000000   -0.1173642
 13.3000000   -0.0854116
 13.5000000   -0.0520652
 13.7000000   -0.0157505
 13.9000000    0.0320412
 14.1000000    0.0779634
 14.3000000    0.0940456
 14.5000000    0.0727022
 14.7000000    0.0413067
 14.9000000    0.0207364
 15.1000000    0.0196207
 15.3000000    0.0368515
 15.5000000    0.0616158
 15.7000000    0.0899866
 15.9000000    0.1113058
 16.1000000    0.1182771
 16.3000000    0.1093196
 16.5000000    0.1030902
 16.7000000    0.0917459
 16.9000000    0.0882675
 17.1000000    0.0799929
 17.3000000    0.0692523
 17.5000000    0.0513448
 17.7000000    0.0409353
 17.9000000    0.0268879
 18.1000000    0.0166626
 18.3000000   -0.0005418
 18.5000000   -0.0164746
 18.7000000   -0.0245199
 18.9000000   -0.0176511
 19.1000000   -0.0061930
 19.3000000    0.0038940
 19.5000000    0.0070234
 19.7000000    0.0009988
 19.9000000   -0.0032477
 20.1000000   -0.0260376
 20.3000000   -0.0605806
 20.5000000   -0.0971371
 20.7000000   -0.1261342
 20.9000000   -0.1303339
 21.1000000   -0.1217940
 21.3000000   -0.1169496
 21.5000000   -0.1254700
 21.7000000   -0.1380219
 21.9000000   -0.1627576
 22.1000000   -0.1835157
 22.3000000   -0.2154369
 22.5000000   -0.2399392
 22.7000000   -0.2562617
 22.9000000   -0.2563329
 23.1000000   -0.2468247
 23.3000000   -0.2346462
 23.5000000   -0.2278898
 23.7000000   -0.2209795
 23.9000000   -0.2174667
 24.1000000   -0.2112714
 24.3000000   -0.2118614
 24.5000000   -0.2066801
 24.7000000   -0.2016108
 24.9000000   -0.2039259
&EndTable
&ENDPotential

&Potential
Name=CNEG-TPOS
Type=NB
Min=  3.4000
Max= 25.0000
NPoints=108
AtomTypes=CNEG, TPOS
&Table
  3.5000000   27.0547351
  3.7000000   14.8022832
  3.9000000    9.1796309
  4.1000000    6.8739381
  4.3000000    5.9372404
  4.5000000    3.8537167
  4.7000000    1.1020918
  4.9000000   -0.5846839
  5.1000000   -1.3754552
  5.3000000   -1.4899424
  5.5000000   -1.2424113
  5.7000000   -1.1366164
  5.9000000   -1.2694112
  6.1000000   -1.1832484
  6.3000000   -0.5843479
  6.5000000    0.2067259
  6.7000000    0.6289146
  6.9000000    0.7371423
  7.1000000    0.6901009
  7.3000000    0.5655503
  7.5000000    0.3658540
  7.7000000    0.1600781
  7.9000000    0.0481363
  8.1000000    0.0511628
  8.3000000    0.0187529
  8.5000000   -0.0823198
  8.7000000   -0.2764269
  8.9000000   -0.4550708
  9.1000000   -0.5607307
  9.3000000   -0.6616366
  9.5000000   -0.6840157
  9.7000000   -0.7279381
  9.9000000   -0.8241285
 10.1000000   -0.8737709
 10.3000000   -0.8508813
 10.5000000   -0.8147046
 10.7000000   -0.7679603
 10.9000000   -0.7247182
 11.1000000   -0.7197490
 11.3000000   -0.7894733
 11.5000000   -0.8431922
 11.7000000   -0.8722660
 11.9000000   -0.8614609
 12.1000000   -0.8593787
 12.3000000   -0.8783930
 12.5000000   -0.8581601
 12.7000000   -0.7457078
 12.9000000   -0.5836438
 13.1000000   -0.4623365
 13.3000000   -0.3863606
 13.5000000   -0.3357141
 13.7000000   -0.3069624
 13.9000000   -0.3068258
 14.1000000   -0.3150275
 14.3000000   -0.3352323
 14.5000000   -0.3695870
 14.7000000   -0.3942130
 14.9000000   -0.3927284
 15.1000000   -0.3635131
 15.3000000   -0.3236307
 15.5000000   -0.2956590
 15.7000000   -0.2906447
 15.9000000   -0.3022371
 16.1000000   -0.3114559
 16.3000000   -0.3282212
 16.5000000   -0.3437516
 16.7000000   -0.3375864
 16.9000000   -0.3190722
 17.1000000   -0.2956995
 17.3000000   -0.2800252
 17.5000000   -0.2701026
 17.7000000   -0.2560315
 17.9000000   -0.2382270
 18.1000000   -0.2292664
 18.3000000   -0.2301307
 18.5000000   -0.2357480
 18.7000000   -0.2323662
 18.9000000   -0.2125128
 19.1000000   -0.1867948
 19.3000000   -0.1530895
 19.5000000   -0.1241459
 19.7000000   -0.1028814
 19.9000000   -0.0971460
 20.1000000   -0.1035007
 20.3000000   -0.1138016
 20.5000000   -0.1310574
 20.7000000   -0.1351410
 20.9000000   -0.1335185
 21.1000000   -0.1334195
 21.3000000   -0.1351412
 21.5000000   -0.1585949
 21.7000000   -0.1792990
 21.9000000   -0.1997254
 22.1000000   -0.2131824
 22.3000000   -0.2187076
 22.5000000   -0.2217204
 22.7000000   -0.2268790
 22.9000000   -0.2341083
 23.1000000   -0.2381596
 23.3000000   -0.2411435
 23.5000000   -0.2420634
 23.7000000   -0.2422156
 23.9000000   -0.2405372
 24.1000000   -0.2333975
 24.3000000   -0.2256012
 24.5000000   -0.2252231
 24.7000000   -0.2227647
 24.9000000   -0.2237309
&EndTable
&ENDPotential

&Potential
Name=CNEG-TNEG
Type=NB
Min=  3.4000
Max= 25.0000
NPoints=108
AtomTypes=CNEG, TNEG
&Table
  3.5000000   13.3586560
  3.7000000   12.2822047
  3.9000000    8.6591143
  4.1000000    6.6531736
  4.3000000    6.6488358
  4.5000000    6.4690548
  4.7000000    1.9440454
  4.9000000   -0.1004916
  5.1000000   -0.9258501
  5.3000000   -0.6429342
  5.5000000    0.2465502
  5.7000000    1.1951900
  5.9000000    1.6962063
  6.1000000    1.6400232
  6.3000000    1.6335773
  6.5000000    1.8972572
  6.7000000    2.2875193
  6.9000000    2.2002425
  7.1000000    1.7093098
  7.3000000    1.1024745
  7.5000000    0.6239298
  7.7000000    0.3522730
  7.9000000    0.3383617
  8.1000000    0.5545010
  8.3000000    0.6784697
  8.5000000    0.8217967
  8.7000000    1.0200254
  8.9000000    1.4747986
  9.1000000    1.8000033
  9.3000000    1.6198986
  9.5000000    1.4177303
  9.7000000    1.3127712
  9.9000000    1.1782717
 10.1000000    0.8697258
 10.3000000    0.4899181
 10.5000000    0.3507120
 10.7000000    0.4812676
 10.9000000    0.5855475
 11.1000000    0.5748329
 11.3000000    0.6815553
 11.5000000    1.0256726
 11.7000000    1.3409348
 11.9000000    1.4692955
 12.1000000    1.4137156
 12.3000000    1.2643170
 12.5000000    1.1612320
 12.7000000    1.1185419
 12.9000000    1.1461175
 13.1000000    1.1375724
 13.3000000    1.0074379
 13.5000000    0.8391156
 13.7000000    0.8777215
 13.9000000    1.0545143
 14.1000000    1.1614555
 14.3000000    1.1438453
 14.5000000    1.2445859
 14.7000000    1.4825011
 14.9000000    1.7486948
 15.1000000    1.8730023
 15.3000000    1.8833104
 15.5000000    1.8067807
 15.7000000    1.6881056
 15.9000000    1.5405840
 16.1000000    1.3918374
 16.3000000    1.2716298
 16.5000000    1.2017524
 16.7000000    1.1578104
 16.9000000    1.0921824
 17.1000000    1.0233149
 17.3000000    0.9301662
 17.5000000    0.8046328
 17.7000000    0.7024089
 17.9000000    0.6093352
 18.1000000    0.4987873
 18.3000000    0.4094060
 18.5000000    0.3867212
 18.7000000    0.4404883
 18.9000000    0.5574670
 19.1000000    0.6818204
 19.3000000    0.7625398
 19.5000000    0.7947021
 19.7000000    0.7968367
 19.9000000    0.7754110
 20.1000000    0.7585466
 20.3000000    0.7569644
 20.5000000    0.7590663
 20.7000000    0.7794259
 20.9000000    0.7843820
 21.1000000    0.7964580
 21.3000000    0.7639253
 21.5000000    0.7226220
 21.7000000    0.6848724
 21.9000000    0.6509755
 22.1000000    0.5969584
 22.3000000    0.5670716
 22.5000000    0.4977816
 22.7000000    0.4394375
 22.9000000    0.3712478
 23.1000000    0.2928435
 23.3000000    0.2173458
 23.5000000    0.1252951
 23.7000000    0.0819451
 23.9000000    0.0647031
 24.1000000    0.0706394
 24.3000000    0.0607222
 24.5000000    0.0488949
 24.7000000    0.0507589
 24.9000000    0.0393035
&EndTable
&ENDPotential

&Potential
Name=CNEG-TGLY
Type=NB
Min=  3.4000
Max= 25.0000
NPoints=108
AtomTypes=CNEG, TGLY
&Table
  3.5000000   11.7573082
  3.7000000    5.6969764
  3.9000000    2.8240272
  4.1000000    1.2487154
  4.3000000    0.0672606
  4.5000000   -0.8988280
  4.7000000   -1.7005776
  4.9000000   -2.1100314
  5.1000000   -2.2048989
  5.3000000   -2.0318230
  5.5000000   -1.7215627
  5.7000000   -1.3508139
  5.9000000   -0.9434692
  6.1000000   -0.4082151
  6.3000000    0.1953991
  6.5000000    0.6955530
  6.7000000    0.9919601
  6.9000000    1.0209270
  7.1000000    0.9016809
  7.3000000    0.6724489
  7.5000000    0.4374487
  7.7000000    0.3056808
  7.9000000    0.2701218
  8.1000000    0.2772239
  8.3000000    0.3319600
  8.5000000    0.4525590
  8.7000000    0.5314502
  8.9000000    0.5166329
  9.1000000    0.4214945
  9.3000000    0.3178528
  9.5000000    0.2190023
  9.7000000    0.0721813
  9.9000000   -0.1195614
 10.1000000   -0.2047765
 10.3000000   -0.1213902
 10.5000000    0.0813142
 10.7000000    0.2555037
 10.9000000    0.2890107
 11.1000000    0.2139871
 11.3000000    0.1581488
 11.5000000    0.1265931
 11.7000000    0.1435988
 11.9000000    0.1484779
 12.1000000    0.1266689
 12.3000000    0.0770106
 12.5000000    0.0600397
 12.7000000    0.0814601
 12.9000000    0.0973462
 13.1000000    0.0765390
 13.3000000    0.0190225
 13.5000000   -0.0473673
 13.7000000   -0.0999269
 13.9000000   -0.1180658
 14.1000000   -0.1354954
 14.3000000   -0.1267828
 14.5000000   -0.1108565
 14.7000000   -0.0789808
 14.9000000   -0.0747146
 15.1000000   -0.0826564
 15.3000000   -0.1057415
 15.5000000   -0.1514658
 15.7000000   -0.1923568
 15.9000000   -0.2160154
 16.1000000   -0.2122891
 16.3000000   -0.1957389
 16.5000000   -0.1752861
 16.7000000   -0.1848480
 16.9000000   -0.1940463
 17.1000000   -0.1832258
 17.3000000   -0.1482791
 17.5000000   -0.1101797
 17.7000000   -0.0787329
 17.9000000   -0.0550373
 18.1000000   -0.0433879
 18.3000000   -0.0492810
 18.5000000   -0.0639348
 18.7000000   -0.0753472
 18.9000000   -0.0712706
 19.1000000   -0.0459700
 19.3000000   -0.0096155
 19.5000000    0.0252197
 19.7000000    0.0623876
 19.9000000    0.0956001
 20.1000000    0.1222762
 20.3000000    0.1315242
 20.5000000    0.1293288
 20.7000000    0.1059344
 20.9000000    0.0736016
 21.1000000    0.0430672
 21.3000000    0.0056662
 21.5000000   -0.0447568
 21.7000000   -0.0824459
 21.9000000   -0.0918748
 22.1000000   -0.1013516
 22.3000000   -0.1062778
 22.5000000   -0.1113391
 22.7000000   -0.1150639
 22.9000000   -0.1087674
 23.1000000   -0.0927795
 23.3000000   -0.0794452
 23.5000000   -0.0706734
 23.7000000   -0.0836452
 23.9000000   -0.1017633
 24.1000000   -0.1199435
 24.3000000   -0.1349551
 24.5000000   -0.1512054
 24.7000000   -0.1711991
 24.9000000   -0.1737880
&EndTable
&ENDPotential

&Potential
Name=CGLY-TPOL
Type=NB
Min=  3.4000
Max= 25.0000
NPoints=108
AtomTypes=CGLY, TPOL
&Table
  3.5000000   10.3219515
  3.7000000    3.6729953
  3.9000000    1.1813757
  4.1000000    0.1550717
  4.3000000   -0.0536817
  4.5000000   -0.2745796
  4.7000000   -0.8852108
  4.9000000   -1.4130404
  5.1000000   -1.5756564
  5.3000000   -1.3444372
  5.5000000   -1.0597378
  5.7000000   -1.0802291
  5.9000000   -1.2368965
  6.1000000   -1.0945996
  6.3000000   -0.5759050
  6.5000000    0.0620895
  6.7000000    0.4285803
  6.9000000    0.5303225
  7.1000000    0.4739862
  7.3000000    0.3712514
  7.5000000    0.2774306
  7.7000000    0.2041072
  7.9000000    0.1511854
  8.1000000    0.1271457
  8.3000000    0.1493973
  8.5000000    0.1947358
  8.7000000    0.1986244
  8.9000000    0.1921418
  9.1000000    0.1837562
  9.3000000    0.1204320
  9.5000000    0.1002582
  9.7000000    0.1234871
  9.9000000    0.1374523
 10.1000000    0.1271429
 10.3000000    0.1224443
 10.5000000    0.1053742
 10.7000000    0.0987276
 10.9000000    0.0837043
 11.1000000    0.0633322
 11.3000000    0.0494402
 11.5000000    0.0370049
 11.7000000    0.0195470
 11.9000000    0.0040520
 12.1000000    0.0069095
 12.3000000    0.0159254
 12.5000000    0.0368676
 12.7000000    0.0712247
 12.9000000    0.1242127
 13.1000000    0.1762174
 13.3000000    0.2101760
 13.5000000    0.2283170
 13.7000000    0.2348493
 13.9000000    0.2406123
 14.1000000    0.2388727
 14.3000000    0.2493132
 14.5000000    0.2573791
 14.7000000    0.2570172
 14.9000000    0.2421431
 15.1000000    0.2261703
 15.3000000    0.2082602
 15.5000000    0.1987264
 15.7000000    0.1865233
 15.9000000    0.1740911
 16.1000000    0.1600937
 16.3000000    0.1479398
 16.5000000    0.1513480
 16.7000000    0.1654365
 16.9000000    0.1852750
 17.1000000    0.1998398
 17.3000000    0.2084027
 17.5000000    0.2012586
 17.7000000    0.1910645
 17.9000000    0.1741781
 18.1000000    0.1683455
 18.3000000    0.1720462
 18.5000000    0.1803572
 18.7000000    0.1907165
 18.9000000    0.1892850
 19.1000000    0.1867609
 19.3000000    0.1827516
 19.5000000    0.1758669
 19.7000000    0.1696856
 19.9000000    0.1643757
 20.1000000    0.1594768
 20.3000000    0.1555491
 20.5000000    0.1503601
 20.7000000    0.1527690
 20.9000000    0.1572130
 21.1000000    0.1625727
 21.3000000    0.1720266
 21.5000000    0.1640441
 21.7000000    0.1590985
 21.9000000    0.1452501
 22.1000000    0.1281483
 22.3000000    0.1091931
 22.5000000    0.0863237
 22.7000000    0.0625422
 22.9000000    0.0417305
 23.1000000    0.0204321
 23.3000000   -0.0002825
 23.5000000   -0.0163004
 23.7000000   -0.0297314
 23.9000000   -0.0368629
 24.1000000   -0.0390800
 24.3000000   -0.0406116
 24.5000000   -0.0482981
 24.7000000   -0.0557148
 24.9000000   -0.0662655
&EndTable
&ENDPotential

&Potential
Name=CGLY-TNPL
Type=NB
Min=  3.4000
Max= 25.0000
NPoints=108
AtomTypes=CGLY, TNPL
&Table
  3.5000000   10.8138532
  3.7000000    5.4013001
  3.9000000    2.8533135
  4.1000000    1.5217249
  4.3000000    0.7682330
  4.5000000   -0.0206071
  4.7000000   -0.9771622
  4.9000000   -1.7373470
  5.1000000   -2.0638185
  5.3000000   -1.9844063
  5.5000000   -1.6963584
  5.7000000   -1.4596584
  5.9000000   -1.3021801
  6.1000000   -1.0303930
  6.3000000   -0.5568996
  6.5000000   -0.0708453
  6.7000000    0.2451037
  6.9000000    0.3699345
  7.1000000    0.3173553
  7.3000000    0.2175164
  7.5000000    0.1965024
  7.7000000    0.2694415
  7.9000000    0.3451901
  8.1000000    0.3768991
  8.3000000    0.3729632
  8.5000000    0.3314185
  8.7000000    0.2022104
  8.9000000    0.0922175
  9.1000000    0.0421564
  9.3000000   -0.1230654
  9.5000000   -0.2740579
  9.7000000   -0.3303466
  9.9000000   -0.3246572
 10.1000000   -0.3231613
 10.3000000   -0.3046625
 10.5000000   -0.2498062
 10.7000000   -0.1720480
 10.9000000   -0.0981509
 11.1000000   -0.0659904
 11.3000000   -0.0811658
 11.5000000   -0.1055479
 11.7000000   -0.1197071
 11.9000000   -0.1142477
 12.1000000   -0.0931142
 12.3000000   -0.0667657
 12.5000000   -0.0581050
 12.7000000   -0.0505143
 12.9000000   -0.0377284
 13.1000000   -0.0067061
 13.3000000    0.0277617
 13.5000000    0.0567090
 13.7000000    0.0671035
 13.9000000    0.0593774
 14.1000000    0.0368148
 14.3000000    0.0097423
 14.5000000   -0.0121817
 14.7000000   -0.0224005
 14.9000000   -0.0275645
 15.1000000   -0.0180798
 15.3000000   -0.0071317
 15.5000000   -0.0042968
 15.7000000   -0.0108084
 15.9000000   -0.0184161
 16.1000000   -0.0281830
 16.3000000   -0.0392580
 16.5000000   -0.0459737
 16.7000000   -0.0546900
 16.9000000   -0.0646046
 17.1000000   -0.0857327
 17.3000000   -0.0970612
 17.5000000   -0.1044397
 17.7000000   -0.1045645
 17.9000000   -0.0976197
 18.1000000   -0.0840270
 18.3000000   -0.0683885
 18.5000000   -0.0534597
 18.7000000   -0.0410072
 18.9000000   -0.0344070
 19.1000000   -0.0272397
 19.3000000   -0.0206166
 19.5000000   -0.0123127
 19.7000000   -0.0029974
 19.9000000    0.0096164
 20.1000000    0.0177996
 20.3000000    0.0177842
 20.5000000    0.0178108
 20.7000000    0.0210528
 20.9000000    0.0296190
 21.1000000    0.0382179
 21.3000000    0.0409021
 21.5000000    0.0187806
 21.7000000    0.0009446
 21.9000000   -0.0165772
 22.1000000   -0.0278476
 22.3000000   -0.0340504
 22.5000000   -0.0388514
 22.7000000   -0.0444113
 22.9000000   -0.0562081
 23.1000000   -0.0740685
 23.3000000   -0.0913606
 23.5000000   -0.1133713
 23.7000000   -0.1315393
 23.9000000   -0.1546546
 24.1000000   -0.1714405
 24.3000000   -0.1921907
 24.5000000   -0.2103932
 24.7000000   -0.2239389
 24.9000000   -0.2354389
&EndTable
&ENDPotential

&Potential
Name=CGLY-TPOS
Type=NB
Min=  3.4000
Max= 25.0000
NPoints=108
AtomTypes=CGLY, TPOS
&Table
  3.5000000   10.4766723
  3.7000000    4.7451355
  3.9000000    2.3217392
  4.1000000    1.1103396
  4.3000000    0.4218031
  4.5000000   -0.4665097
  4.7000000   -1.4700098
  4.9000000   -2.0882053
  5.1000000   -2.1573958
  5.3000000   -1.7735260
  5.5000000   -1.2288707
  5.7000000   -0.7569609
  5.9000000   -0.3863991
  6.1000000    0.0254139
  6.3000000    0.5315150
  6.5000000    1.0155279
  6.7000000    1.2833728
  6.9000000    1.3109158
  7.1000000    1.1168978
  7.3000000    0.8065834
  7.5000000    0.5508615
  7.7000000    0.4617549
  7.9000000    0.5420141
  8.1000000    0.6575761
  8.3000000    0.6563805
  8.5000000    0.5818470
  8.7000000    0.4074356
  8.9000000    0.2195156
  9.1000000    0.1205304
  9.3000000   -0.0146836
  9.5000000   -0.1031407
  9.7000000   -0.1192816
  9.9000000   -0.1166449
 10.1000000   -0.0972469
 10.3000000   -0.0687220
 10.5000000   -0.0127489
 10.7000000    0.0393870
 10.9000000    0.0820729
 11.1000000    0.0901477
 11.3000000    0.0622830
 11.5000000    0.0226221
 11.7000000   -0.0132801
 11.9000000   -0.0330810
 12.1000000   -0.0476710
 12.3000000   -0.0509788
 12.5000000   -0.0509743
 12.7000000   -0.0541482
 12.9000000   -0.0452248
 13.1000000   -0.0373454
 13.3000000   -0.0327490
 13.5000000   -0.0135168
 13.7000000    0.0133295
 13.9000000    0.0466260
 14.1000000    0.0653573
 14.3000000    0.0733375
 14.5000000    0.0739268
 14.7000000    0.0653581
 14.9000000    0.0527064
 15.1000000    0.0455540
 15.3000000    0.0439697
 15.5000000    0.0460649
 15.7000000    0.0420317
 15.9000000    0.0374048
 16.1000000    0.0301363
 16.3000000    0.0296875
 16.5000000    0.0363876
 16.7000000    0.0406947
 16.9000000    0.0492031
 17.1000000    0.0495465
 17.3000000    0.0468841
 17.5000000    0.0385750
 17.7000000    0.0243297
 17.9000000    0.0143653
 18.1000000    0.0031319
 18.3000000   -0.0060178
 18.5000000   -0.0129215
 18.7000000   -0.0145854
 18.9000000   -0.0151890
 19.1000000   -0.0099704
 19.3000000   -0.0018358
 19.5000000    0.0092830
 19.7000000    0.0162886
 19.9000000    0.0233157
 20.1000000    0.0223713
 20.3000000    0.0177613
 20.5000000    0.0126819
 20.7000000    0.0158813
 20.9000000    0.0201671
 21.1000000    0.0304717
 21.3000000    0.0331519
 21.5000000    0.0192329
 21.7000000    0.0014914
 21.9000000   -0.0135073
 22.1000000   -0.0249701
 22.3000000   -0.0369720
 22.5000000   -0.0447975
 22.7000000   -0.0526302
 22.9000000   -0.0586098
 23.1000000   -0.0665295
 23.3000000   -0.0694680
 23.5000000   -0.0791862
 23.7000000   -0.0875988
 23.9000000   -0.1010256
 24.1000000   -0.1157530
 24.3000000   -0.1287634
 24.5000000   -0.1408493
 24.7000000   -0.1559261
 24.9000000   -0.1699177
&EndTable
&ENDPotential

&Potential
Name=CGLY-TNEG
Type=NB
Min=  3.4000
Max= 25.0000
NPoints=108
AtomTypes=CGLY, TNEG
&Table
  3.5000000   11.7573082
  3.7000000    5.6969764
  3.9000000    2.8240272
  4.1000000    1.2487154
  4.3000000    0.0672606
  4.5000000   -0.8988280
  4.7000000   -1.7005776
  4.9000000   -2.1100314
  5.1000000   -2.2048989
  5.3000000   -2.0318230
  5.5000000   -1.7215627
  5.7000000   -1.3508139
  5.9000000   -0.9434692
  6.1000000   -0.4082151
  6.3000000    0.1953991
  6.5000000    0.6955530
  6.7000000    0.9919601
  6.9000000    1.0209270
  7.1000000    0.9016809
  7.3000000    0.6724489
  7.5000000    0.4374487
  7.7000000    0.3056808
  7.9000000    0.2701218
  8.1000000    0.2772239
  8.3000000    0.3319600
  8.5000000    0.4525590
  8.7000000    0.5314502
  8.9000000    0.5166329
  9.1000000    0.4214945
  9.3000000    0.3178528
  9.5000000    0.2190023
  9.7000000    0.0721813
  9.9000000   -0.1195614
 10.1000000   -0.2047765
 10.3000000   -0.1213902
 10.5000000    0.0813142
 10.7000000    0.2555037
 10.9000000    0.2890107
 11.1000000    0.2139871
 11.3000000    0.1581488
 11.5000000    0.1265931
 11.7000000    0.1435988
 11.9000000    0.1484779
 12.1000000    0.1266689
 12.3000000    0.0770106
 12.5000000    0.0600397
 12.7000000    0.0814601
 12.9000000    0.0973462
 13.1000000    0.0765390
 13.3000000    0.0190225
 13.5000000   -0.0473673
 13.7000000   -0.0999269
 13.9000000   -0.1180658
 14.1000000   -0.1354954
 14.3000000   -0.1267828
 14.5000000   -0.1108565
 14.7000000   -0.0789808
 14.9000000   -0.0747146
 15.1000000   -0.0826564
 15.3000000   -0.1057415
 15.5000000   -0.1514658
 15.7000000   -0.1923568
 15.9000000   -0.2160154
 16.1000000   -0.2122891
 16.3000000   -0.1957389
 16.5000000   -0.1752861
 16.7000000   -0.1848480
 16.9000000   -0.1940463
 17.1000000   -0.1832258
 17.3000000   -0.1482791
 17.5000000   -0.1101797
 17.7000000   -0.0787329
 17.9000000   -0.0550373
 18.1000000   -0.0433879
 18.3000000   -0.0492810
 18.5000000   -0.0639348
 18.7000000   -0.0753472
 18.9000000   -0.0712706
 19.1000000   -0.0459700
 19.3000000   -0.0096155
 19.5000000    0.0252197
 19.7000000    0.0623876
 19.9000000    0.0956001
 20.1000000    0.1222762
 20.3000000    0.1315242
 20.5000000    0.1293288
 20.7000000    0.1059344
 20.9000000    0.0736016
 21.1000000    0.0430672
 21.3000000    0.0056662
 21.5000000   -0.0447568
 21.7000000   -0.0824459
 21.9000000   -0.0918748
 22.1000000   -0.1013516
 22.3000000   -0.1062778
 22.5000000   -0.1113391
 22.7000000   -0.1150639
 22.9000000   -0.1087674
 23.1000000   -0.0927795
 23.3000000   -0.0794452
 23.5000000   -0.0706734
 23.7000000   -0.0836452
 23.9000000   -0.1017633
 24.1000000   -0.1199435
 24.3000000   -0.1349551
 24.5000000   -0.1512054
 24.7000000   -0.1711991
 24.9000000   -0.1737880
&EndTable
&ENDPotential

&Potential
Name=CGLY-TGLY
Type=NB
Min=  3.2000
Max= 25.0000
NPoints=109
AtomTypes=CGLY, TGLY
&Table
  3.3000000   16.9759666
  3.5000000    6.4384053
  3.7000000    1.9486759
  3.9000000   -0.0903885
  4.1000000   -1.0063194
  4.3000000   -1.3230169
  4.5000000   -1.4717283
  4.7000000   -1.6817689
  4.9000000   -1.9830850
  5.1000000   -2.1914786
  5.3000000   -2.1118755
  5.5000000   -1.8079903
  5.7000000   -1.4651834
  5.9000000   -1.1481720
  6.1000000   -0.7835308
  6.3000000   -0.3129420
  6.5000000    0.1984986
  6.7000000    0.5313261
  6.9000000    0.6009540
  7.1000000    0.4780202
  7.3000000    0.3304036
  7.5000000    0.1806377
  7.7000000    0.0937539
  7.9000000    0.0407536
  8.1000000    0.0770370
  8.3000000    0.1942720
  8.5000000    0.3664784
  8.7000000    0.4092112
  8.9000000    0.3176963
  9.1000000    0.2192703
  9.3000000    0.0591346
  9.5000000   -0.0574908
  9.7000000   -0.1190685
  9.9000000   -0.1757977
 10.1000000   -0.2175209
 10.3000000   -0.2279250
 10.5000000   -0.1807292
 10.7000000   -0.1821120
 10.9000000   -0.2108841
 11.1000000   -0.2583267
 11.3000000   -0.2796256
 11.5000000   -0.2688418
 11.7000000   -0.2432356
 11.9000000   -0.2236168
 12.1000000   -0.2137670
 12.3000000   -0.2190043
 12.5000000   -0.2275294
 12.7000000   -0.2316773
 12.9000000   -0.2152305
 13.1000000   -0.2067309
 13.3000000   -0.1736626
 13.5000000   -0.1403251
 13.7000000   -0.1155828
 13.9000000   -0.0809900
 14.1000000   -0.0503265
 14.3000000   -0.0062738
 14.5000000    0.0336232
 14.7000000    0.0832028
 14.9000000    0.1045294
 15.1000000    0.0983568
 15.3000000    0.0854062
 15.5000000    0.0748004
 15.7000000    0.0601781
 15.9000000    0.0590880
 16.1000000    0.0483355
 16.3000000    0.0361892
 16.5000000    0.0207014
 16.7000000    0.0077370
 16.9000000   -0.0083755
 17.1000000   -0.0129783
 17.3000000   -0.0088298
 17.5000000   -0.0021369
 17.7000000   -0.0037528
 17.9000000   -0.0033664
 18.1000000   -0.0022196
 18.3000000    0.0033326
 18.5000000    0.0132534
 18.7000000    0.0118178
 18.9000000    0.0119298
 19.1000000    0.0141316
 19.3000000    0.0199874
 19.5000000    0.0241425
 19.7000000    0.0392909
 19.9000000    0.0536462
 20.1000000    0.0744804
 20.3000000    0.0925321
 20.5000000    0.1028588
 20.7000000    0.1134145
 20.9000000    0.1284559
 21.1000000    0.1407209
 21.3000000    0.1375418
 21.5000000    0.1169143
 21.7000000    0.0881685
 21.9000000    0.0554294
 22.1000000    0.0230946
 22.3000000   -0.0030047
 22.5000000   -0.0400511
 22.7000000   -0.0704599
 22.9000000   -0.0944012
 23.1000000   -0.1160457
 23.3000000   -0.1359196
 23.5000000   -0.1426904
 23.7000000   -0.1453559
 23.9000000   -0.1452756
 24.1000000   -0.1394651
 24.3000000   -0.1405327
 24.5000000   -0.1417918
 24.7000000   -0.1559771
 24.9000000   -0.1746495
&EndTable
&ENDPotential

&Potential
Name=CPOL-CPOL
Type=NB
Min=  0.0000
Max= 25.0000
NPoints=250
AtomTypes=CPOL, CPOL
&Table
  0.0500000  2479.0000000
  0.1500000  2402.0654297
  0.2500000  2325.1311035
  0.3500000  2248.1965332
  0.4500000  2171.2622070
  0.5500000  2094.3276367
  0.6500000  2017.3930664
  0.7500000  1940.4586182
  0.8500000  1863.5240479
  0.9500000  1786.5897217
  1.0500000  1709.6551514
  1.1500000  1632.7207031
  1.2500000  1555.7862549
  1.3500000  1478.8516846
  1.4500000  1401.9172363
  1.5500000  1324.9827881
  1.6500000  1248.0483398
  1.7500000  1171.1137695
  1.8500000  1094.1793213
  1.9500000  1017.2448120
  2.0500000  940.3103027
  2.1500000  863.3759155
  2.2500000  786.4414062
  2.3500000  709.5068970
  2.4500000  632.5723877
  2.5500000  555.6378784
  2.6500000  478.7033997
  2.7500000  401.7690125
  2.8500000  324.8345032
  2.9500000  247.8999939
  3.0500000  208.7440033
  3.1500000  135.2169037
  3.2500000   87.8124008
  3.3500000   57.0186996
  3.4500000   36.9016991
  3.5500000   23.7126007
  3.6500000   15.0560999
  3.7500000    9.3858004
  3.8500000    5.6936998
  3.9500000    3.3173001
  4.0500000    1.8178999
  4.1500000    0.9032000
  4.2500000    0.3773000
  4.3500000    0.1084000
  4.4500000    0.0075000
  4.5500000    0.0000000
  4.6500000    0.0000000
  4.7500000    0.0000000
  4.8500000    0.0000000
  4.9500000    0.0000000
  5.0500000    0.0000000
  5.1500000    0.0000000
  5.2500000    0.0000000
  5.3500000    0.0000000
  5.4500000    0.0000000
  5.5500000    0.0000000
  5.6500000    0.0000000
  5.7500000    0.0000000
  5.8500000    0.0000000
  5.9500000    0.0000000
  6.0500000    0.0000000
  6.1500000    0.0000000
  6.2500000    0.0000000
  6.3500000    0.0000000
  6.4500000    0.0000000
  6.5500000    0.0000000
  6.6500000    0.0000000
  6.7500000    0.0000000
  6.8500000    0.0000000
  6.9500000    0.0000000
  7.0500000    0.0000000
  7.1500000    0.0000000
  7.2500000    0.0000000
  7.3500000    0.0000000
  7.4500000    0.0000000
  7.5500000    0.0000000
  7.6500000    0.0000000
  7.7500000    0.0000000
  7.8500000    0.0000000
  7.9500000    0.0000000
  8.0500000    0.0000000
  8.1500000    0.0000000
  8.2500000    0.0000000
  8.3500000    0.0000000
  8.4500000    0.0000000
  8.5500000    0.0000000
  8.6500000    0.0000000
  8.7500000    0.0000000
  8.8500000    0.0000000
  8.9500000    0.0000000
  9.0500000    0.0000000
  9.1500000    0.0000000
  9.2500000    0.0000000
  9.3500000    0.0000000
  9.4500000    0.0000000
  9.5500000    0.0000000
  9.6500000    0.0000000
  9.7500000    0.0000000
  9.8500000    0.0000000
  9.9500000    0.0000000
 10.0500000    0.0000000
 10.1500000    0.0000000
 10.2500000    0.0000000
 10.3500000    0.0000000
 10.4500000    0.0000000
 10.5500000    0.0000000
 10.6500000    0.0000000
 10.7500000    0.0000000
 10.8500000    0.0000000
 10.9500000    0.0000000
 11.0500000    0.0000000
 11.1500000    0.0000000
 11.2500000    0.0000000
 11.3500000    0.0000000
 11.4500000    0.0000000
 11.5500000    0.0000000
 11.6500000    0.0000000
 11.7500000    0.0000000
 11.8500000    0.0000000
 11.9500000    0.0000000
 12.0500000    0.0000000
 12.1500000    0.0000000
 12.2500000    0.0000000
 12.3500000    0.0000000
 12.4500000    0.0000000
 12.5500000    0.0000000
 12.6500000    0.0000000
 12.7500000    0.0000000
 12.8500000    0.0000000
 12.9500000    0.0000000
 13.0500000    0.0000000
 13.1500000    0.0000000
 13.2500000    0.0000000
 13.3500000    0.0000000
 13.4500000    0.0000000
 13.5500000    0.0000000
 13.6500000    0.0000000
 13.7500000    0.0000000
 13.8500000    0.0000000
 13.9500000    0.0000000
 14.0500000    0.0000000
 14.1500000    0.0000000
 14.2500000    0.0000000
 14.3500000    0.0000000
 14.4500000    0.0000000
 14.5500000    0.0000000
 14.6500000    0.0000000
 14.7500000    0.0000000
 14.8500000    0.0000000
 14.9500000    0.0000000
 15.0500000    0.0000000
 15.1500000    0.0000000
 15.2500000    0.0000000
 15.3500000    0.0000000
 15.4500000    0.0000000
 15.5500000    0.0000000
 15.6500000    0.0000000
 15.7500000    0.0000000
 15.8500000    0.0000000
 15.9500000    0.0000000
 16.0500000    0.0000000
 16.1500000    0.0000000
 16.2500000    0.0000000
 16.3500000    0.0000000
 16.4500000    0.0000000
 16.5500000    0.0000000
 16.6500000    0.0000000
 16.7500000    0.0000000
 16.8500000    0.0000000
 16.9500000    0.0000000
 17.0500000    0.0000000
 17.1500000    0.0000000
 17.2500000    0.0000000
 17.3500000    0.0000000
 17.4500000    0.0000000
 17.5500000    0.0000000
 17.6500000    0.0000000
 17.7500000    0.0000000
 17.8500000    0.0000000
 17.9500000    0.0000000
 18.0500000    0.0000000
 18.1500000    0.0000000
 18.2500000    0.0000000
 18.3500000    0.0000000
 18.4500000    0.0000000
 18.5500000    0.0000000
 18.6500000    0.0000000
 18.7500000    0.0000000
 18.8500000    0.0000000
 18.9500000    0.0000000
 19.0500000    0.0000000
 19.1500000    0.0000000
 19.2500000    0.0000000
 19.3500000    0.0000000
 19.4500000    0.0000000
 19.5500000    0.0000000
 19.6500000    0.0000000
 19.7500000    0.0000000
 19.8500000    0.0000000
 19.9500000    0.0000000
 20.0500000    0.0000000
 20.1500000    0.0000000
 20.2500000    0.0000000
 20.3500000    0.0000000
 20.4500000    0.0000000
 20.5500000    0.0000000
 20.6500000    0.0000000
 20.7500000    0.0000000
 20.8500000    0.0000000
 20.9500000    0.0000000
 21.0500000    0.0000000
 21.1500000    0.0000000
 21.2500000    0.0000000
 21.3500000    0.0000000
 21.4500000    0.0000000
 21.5500000    0.0000000
 21.6500000    0.0000000
 21.7500000    0.0000000
 21.8500000    0.0000000
 21.9500000    0.0000000
 22.0500000    0.0000000
 22.1500000    0.0000000
 22.2500000    0.0000000
 22.3500000    0.0000000
 22.4500000    0.0000000
 22.5500000    0.0000000
 22.6500000    0.0000000
 22.7500000    0.0000000
 22.8500000    0.0000000
 22.9500000    0.0000000
 23.0500000    0.0000000
 23.1500000    0.0000000
 23.2500000    0.0000000
 23.3500000    0.0000000
 23.4500000    0.0000000
 23.5500000    0.0000000
 23.6500000    0.0000000
 23.7500000    0.0000000
 23.8500000    0.0000000
 23.9500000    0.0000000
 24.0500000    0.0000000
 24.1500000    0.0000000
 24.2500000    0.0000000
 24.3500000    0.0000000
 24.4500000    0.0000000
 24.5500000    0.0000000
 24.6500000    0.0000000
 24.7500000    0.0000000
 24.8500000    0.0000000
 24.9500000    0.0000000
&EndTable
&ENDPotential

&Potential
Name=CNPL-CPOL
Type=NB
Min=  0.0000
Max= 25.0000
NPoints=250
AtomTypes=CNPL, CPOL
&Table
  0.0500000  2479.0000000
  0.1500000  2402.0654297
  0.2500000  2325.1311035
  0.3500000  2248.1965332
  0.4500000  2171.2622070
  0.5500000  2094.3276367
  0.6500000  2017.3930664
  0.7500000  1940.4586182
  0.8500000  1863.5240479
  0.9500000  1786.5897217
  1.0500000  1709.6551514
  1.1500000  1632.7207031
  1.2500000  1555.7862549
  1.3500000  1478.8516846
  1.4500000  1401.9172363
  1.5500000  1324.9827881
  1.6500000  1248.0483398
  1.7500000  1171.1137695
  1.8500000  1094.1793213
  1.9500000  1017.2448120
  2.0500000  940.3103027
  2.1500000  863.3759155
  2.2500000  786.4414062
  2.3500000  709.5068970
  2.4500000  632.5723877
  2.5500000  555.6378784
  2.6500000  478.7033997
  2.7500000  401.7690125
  2.8500000  324.8345032
  2.9500000  247.8999939
  3.0500000  208.7440033
  3.1500000  135.2169037
  3.2500000   87.8124008
  3.3500000   57.0186996
  3.4500000   36.9016991
  3.5500000   23.7126007
  3.6500000   15.0560999
  3.7500000    9.3858004
  3.8500000    5.6936998
  3.9500000    3.3173001
  4.0500000    1.8178999
  4.1500000    0.9032000
  4.2500000    0.3773000
  4.3500000    0.1084000
  4.4500000    0.0075000
  4.5500000    0.0000000
  4.6500000    0.0000000
  4.7500000    0.0000000
  4.8500000    0.0000000
  4.9500000    0.0000000
  5.0500000    0.0000000
  5.1500000    0.0000000
  5.2500000    0.0000000
  5.3500000    0.0000000
  5.4500000    0.0000000
  5.5500000    0.0000000
  5.6500000    0.0000000
  5.7500000    0.0000000
  5.8500000    0.0000000
  5.9500000    0.0000000
  6.0500000    0.0000000
  6.1500000    0.0000000
  6.2500000    0.0000000
  6.3500000    0.0000000
  6.4500000    0.0000000
  6.5500000    0.0000000
  6.6500000    0.0000000
  6.7500000    0.0000000
  6.8500000    0.0000000
  6.9500000    0.0000000
  7.0500000    0.0000000
  7.1500000    0.0000000
  7.2500000    0.0000000
  7.3500000    0.0000000
  7.4500000    0.0000000
  7.5500000    0.0000000
  7.6500000    0.0000000
  7.7500000    0.0000000
  7.8500000    0.0000000
  7.9500000    0.0000000
  8.0500000    0.0000000
  8.1500000    0.0000000
  8.2500000    0.0000000
  8.3500000    0.0000000
  8.4500000    0.0000000
  8.5500000    0.0000000
  8.6500000    0.0000000
  8.7500000    0.0000000
  8.8500000    0.0000000
  8.9500000    0.0000000
  9.0500000    0.0000000
  9.1500000    0.0000000
  9.2500000    0.0000000
  9.3500000    0.0000000
  9.4500000    0.0000000
  9.5500000    0.0000000
  9.6500000    0.0000000
  9.7500000    0.0000000
  9.8500000    0.0000000
  9.9500000    0.0000000
 10.0500000    0.0000000
 10.1500000    0.0000000
 10.2500000    0.0000000
 10.3500000    0.0000000
 10.4500000    0.0000000
 10.5500000    0.0000000
 10.6500000    0.0000000
 10.7500000    0.0000000
 10.8500000    0.0000000
 10.9500000    0.0000000
 11.0500000    0.0000000
 11.1500000    0.0000000
 11.2500000    0.0000000
 11.3500000    0.0000000
 11.4500000    0.0000000
 11.5500000    0.0000000
 11.6500000    0.0000000
 11.7500000    0.0000000
 11.8500000    0.0000000
 11.9500000    0.0000000
 12.0500000    0.0000000
 12.1500000    0.0000000
 12.2500000    0.0000000
 12.3500000    0.0000000
 12.4500000    0.0000000
 12.5500000    0.0000000
 12.6500000    0.0000000
 12.7500000    0.0000000
 12.8500000    0.0000000
 12.9500000    0.0000000
 13.0500000    0.0000000
 13.1500000    0.0000000
 13.2500000    0.0000000
 13.3500000    0.0000000
 13.4500000    0.0000000
 13.5500000    0.0000000
 13.6500000    0.0000000
 13.7500000    0.0000000
 13.8500000    0.0000000
 13.9500000    0.0000000
 14.0500000    0.0000000
 14.1500000    0.0000000
 14.2500000    0.0000000
 14.3500000    0.0000000
 14.4500000    0.0000000
 14.5500000    0.0000000
 14.6500000    0.0000000
 14.7500000    0.0000000
 14.8500000    0.0000000
 14.9500000    0.0000000
 15.0500000    0.0000000
 15.1500000    0.0000000
 15.2500000    0.0000000
 15.3500000    0.0000000
 15.4500000    0.0000000
 15.5500000    0.0000000
 15.6500000    0.0000000
 15.7500000    0.0000000
 15.8500000    0.0000000
 15.9500000    0.0000000
 16.0500000    0.0000000
 16.1500000    0.0000000
 16.2500000    0.0000000
 16.3500000    0.0000000
 16.4500000    0.0000000
 16.5500000    0.0000000
 16.6500000    0.0000000
 16.7500000    0.0000000
 16.8500000    0.0000000
 16.9500000    0.0000000
 17.0500000    0.0000000
 17.1500000    0.0000000
 17.2500000    0.0000000
 17.3500000    0.0000000
 17.4500000    0.0000000
 17.5500000    0.0000000
 17.6500000    0.0000000
 17.7500000    0.0000000
 17.8500000    0.0000000
 17.9500000    0.0000000
 18.0500000    0.0000000
 18.1500000    0.0000000
 18.2500000    0.0000000
 18.3500000    0.0000000
 18.4500000    0.0000000
 18.5500000    0.0000000
 18.6500000    0.0000000
 18.7500000    0.0000000
 18.8500000    0.0000000
 18.9500000    0.0000000
 19.0500000    0.0000000
 19.1500000    0.0000000
 19.2500000    0.0000000
 19.3500000    0.0000000
 19.4500000    0.0000000
 19.5500000    0.0000000
 19.6500000    0.0000000
 19.7500000    0.0000000
 19.8500000    0.0000000
 19.9500000    0.0000000
 20.0500000    0.0000000
 20.1500000    0.0000000
 20.2500000    0.0000000
 20.3500000    0.0000000
 20.4500000    0.0000000
 20.5500000    0.0000000
 20.6500000    0.0000000
 20.7500000    0.0000000
 20.8500000    0.0000000
 20.9500000    0.0000000
 21.0500000    0.0000000
 21.1500000    0.0000000
 21.2500000    0.0000000
 21.3500000    0.0000000
 21.4500000    0.0000000
 21.5500000    0.0000000
 21.6500000    0.0000000
 21.7500000    0.0000000
 21.8500000    0.0000000
 21.9500000    0.0000000
 22.0500000    0.0000000
 22.1500000    0.0000000
 22.2500000    0.0000000
 22.3500000    0.0000000
 22.4500000    0.0000000
 22.5500000    0.0000000
 22.6500000    0.0000000
 22.7500000    0.0000000
 22.8500000    0.0000000
 22.9500000    0.0000000
 23.0500000    0.0000000
 23.1500000    0.0000000
 23.2500000    0.0000000
 23.3500000    0.0000000
 23.4500000    0.0000000
 23.5500000    0.0000000
 23.6500000    0.0000000
 23.7500000    0.0000000
 23.8500000    0.0000000
 23.9500000    0.0000000
 24.0500000    0.0000000
 24.1500000    0.0000000
 24.2500000    0.0000000
 24.3500000    0.0000000
 24.4500000    0.0000000
 24.5500000    0.0000000
 24.6500000    0.0000000
 24.7500000    0.0000000
 24.8500000    0.0000000
 24.9500000    0.0000000
&EndTable
&ENDPotential

&Potential
Name=CPOL-CPOS
Type=NB
Min=  0.0000
Max= 25.0000
NPoints=250
AtomTypes=CPOL, CPOS
&Table
  0.0500000  2479.0000000
  0.1500000  2415.2543945
  0.2500000  2351.5085449
  0.3500000  2287.7629395
  0.4500000  2224.0170898
  0.5500000  2160.2714844
  0.6500000  2096.5256348
  0.7500000  2032.7800293
  0.8500000  1969.0343018
  0.9500000  1905.2885742
  1.0500000  1841.5428467
  1.1500000  1777.7971191
  1.2500000  1714.0513916
  1.3500000  1650.3056641
  1.4500000  1586.5600586
  1.5500000  1522.8143311
  1.6500000  1459.0686035
  1.7500000  1395.3228760
  1.8500000  1331.5771484
  1.9500000  1267.8314209
  2.0500000  1204.0856934
  2.1500000  1140.3399658
  2.2500000  1076.5943604
  2.3500000  1012.8485718
  2.4500000  949.1029053
  2.5500000  885.3571167
  2.6500000  821.6113892
  2.7500000  757.8657227
  2.8500000  694.1199951
  2.9500000  630.3743286
  3.0500000  566.6286011
  3.1500000  502.8829041
  3.2500000  439.1370850
  3.3500000  375.3913879
  3.4500000  311.6456909
  3.5500000  247.8999939
  3.6500000  208.7440033
  3.7500000  135.2169037
  3.8500000   87.8124008
  3.9500000   57.0186996
  4.0500000   36.9016991
  4.1500000   23.7126007
  4.2500000   15.0560999
  4.3500000    9.3858004
  4.4500000    5.6936998
  4.5500000    3.3173001
  4.6500000    1.8178999
  4.7500000    0.9032000
  4.8500000    0.3773000
  4.9500000    0.1084000
  5.0500000    0.0075000
  5.1500000    0.0000000
  5.2500000    0.0000000
  5.3500000    0.0000000
  5.4500000    0.0000000
  5.5500000    0.0000000
  5.6500000    0.0000000
  5.7500000    0.0000000
  5.8500000    0.0000000
  5.9500000    0.0000000
  6.0500000    0.0000000
  6.1500000    0.0000000
  6.2500000    0.0000000
  6.3500000    0.0000000
  6.4500000    0.0000000
  6.5500000    0.0000000
  6.6500000    0.0000000
  6.7500000    0.0000000
  6.8500000    0.0000000
  6.9500000    0.0000000
  7.0500000    0.0000000
  7.1500000    0.0000000
  7.2500000    0.0000000
  7.3500000    0.0000000
  7.4500000    0.0000000
  7.5500000    0.0000000
  7.6500000    0.0000000
  7.7500000    0.0000000
  7.8500000    0.0000000
  7.9500000    0.0000000
  8.0500000    0.0000000
  8.1500000    0.0000000
  8.2500000    0.0000000
  8.3500000    0.0000000
  8.4500000    0.0000000
  8.5500000    0.0000000
  8.6500000    0.0000000
  8.7500000    0.0000000
  8.8500000    0.0000000
  8.9500000    0.0000000
  9.0500000    0.0000000
  9.1500000    0.0000000
  9.2500000    0.0000000
  9.3500000    0.0000000
  9.4500000    0.0000000
  9.5500000    0.0000000
  9.6500000    0.0000000
  9.7500000    0.0000000
  9.8500000    0.0000000
  9.9500000    0.0000000
 10.0500000    0.0000000
 10.1500000    0.0000000
 10.2500000    0.0000000
 10.3500000    0.0000000
 10.4500000    0.0000000
 10.5500000    0.0000000
 10.6500000    0.0000000
 10.7500000    0.0000000
 10.8500000    0.0000000
 10.9500000    0.0000000
 11.0500000    0.0000000
 11.1500000    0.0000000
 11.2500000    0.0000000
 11.3500000    0.0000000
 11.4500000    0.0000000
 11.5500000    0.0000000
 11.6500000    0.0000000
 11.7500000    0.0000000
 11.8500000    0.0000000
 11.9500000    0.0000000
 12.0500000    0.0000000
 12.1500000    0.0000000
 12.2500000    0.0000000
 12.3500000    0.0000000
 12.4500000    0.0000000
 12.5500000    0.0000000
 12.6500000    0.0000000
 12.7500000    0.0000000
 12.8500000    0.0000000
 12.9500000    0.0000000
 13.0500000    0.0000000
 13.1500000    0.0000000
 13.2500000    0.0000000
 13.3500000    0.0000000
 13.4500000    0.0000000
 13.5500000    0.0000000
 13.6500000    0.0000000
 13.7500000    0.0000000
 13.8500000    0.0000000
 13.9500000    0.0000000
 14.0500000    0.0000000
 14.1500000    0.0000000
 14.2500000    0.0000000
 14.3500000    0.0000000
 14.4500000    0.0000000
 14.5500000    0.0000000
 14.6500000    0.0000000
 14.7500000    0.0000000
 14.8500000    0.0000000
 14.9500000    0.0000000
 15.0500000    0.0000000
 15.1500000    0.0000000
 15.2500000    0.0000000
 15.3500000    0.0000000
 15.4500000    0.0000000
 15.5500000    0.0000000
 15.6500000    0.0000000
 15.7500000    0.0000000
 15.8500000    0.0000000
 15.9500000    0.0000000
 16.0500000    0.0000000
 16.1500000    0.0000000
 16.2500000    0.0000000
 16.3500000    0.0000000
 16.4500000    0.0000000
 16.5500000    0.0000000
 16.6500000    0.0000000
 16.7500000    0.0000000
 16.8500000    0.0000000
 16.9500000    0.0000000
 17.0500000    0.0000000
 17.1500000    0.0000000
 17.2500000    0.0000000
 17.3500000    0.0000000
 17.4500000    0.0000000
 17.5500000    0.0000000
 17.6500000    0.0000000
 17.7500000    0.0000000
 17.8500000    0.0000000
 17.9500000    0.0000000
 18.0500000    0.0000000
 18.1500000    0.0000000
 18.2500000    0.0000000
 18.3500000    0.0000000
 18.4500000    0.0000000
 18.5500000    0.0000000
 18.6500000    0.0000000
 18.7500000    0.0000000
 18.8500000    0.0000000
 18.9500000    0.0000000
 19.0500000    0.0000000
 19.1500000    0.0000000
 19.2500000    0.0000000
 19.3500000    0.0000000
 19.4500000    0.0000000
 19.5500000    0.0000000
 19.6500000    0.0000000
 19.7500000    0.0000000
 19.8500000    0.0000000
 19.9500000    0.0000000
 20.0500000    0.0000000
 20.1500000    0.0000000
 20.2500000    0.0000000
 20.3500000    0.0000000
 20.4500000    0.0000000
 20.5500000    0.0000000
 20.6500000    0.0000000
 20.7500000    0.0000000
 20.8500000    0.0000000
 20.9500000    0.0000000
 21.0500000    0.0000000
 21.1500000    0.0000000
 21.2500000    0.0000000
 21.3500000    0.0000000
 21.4500000    0.0000000
 21.5500000    0.0000000
 21.6500000    0.0000000
 21.7500000    0.0000000
 21.8500000    0.0000000
 21.9500000    0.0000000
 22.0500000    0.0000000
 22.1500000    0.0000000
 22.2500000    0.0000000
 22.3500000    0.0000000
 22.4500000    0.0000000
 22.5500000    0.0000000
 22.6500000    0.0000000
 22.7500000    0.0000000
 22.8500000    0.0000000
 22.9500000    0.0000000
 23.0500000    0.0000000
 23.1500000    0.0000000
 23.2500000    0.0000000
 23.3500000    0.0000000
 23.4500000    0.0000000
 23.5500000    0.0000000
 23.6500000    0.0000000
 23.7500000    0.0000000
 23.8500000    0.0000000
 23.9500000    0.0000000
 24.0500000    0.0000000
 24.1500000    0.0000000
 24.2500000    0.0000000
 24.3500000    0.0000000
 24.4500000    0.0000000
 24.5500000    0.0000000
 24.6500000    0.0000000
 24.7500000    0.0000000
 24.8500000    0.0000000
 24.9500000    0.0000000
&EndTable
&ENDPotential

&Potential
Name=CNEG-CPOL
Type=NB
Min=  0.0000
Max= 25.0000
NPoints=250
AtomTypes=CNEG, CPOL
&Table
  0.0500000  2479.0000000
  0.1500000  2402.0654297
  0.2500000  2325.1311035
  0.3500000  2248.1965332
  0.4500000  2171.2622070
  0.5500000  2094.3276367
  0.6500000  2017.3930664
  0.7500000  1940.4586182
  0.8500000  1863.5240479
  0.9500000  1786.5897217
  1.0500000  1709.6551514
  1.1500000  1632.7207031
  1.2500000  1555.7862549
  1.3500000  1478.8516846
  1.4500000  1401.9172363
  1.5500000  1324.9827881
  1.6500000  1248.0483398
  1.7500000  1171.1137695
  1.8500000  1094.1793213
  1.9500000  1017.2448120
  2.0500000  940.3103027
  2.1500000  863.3759155
  2.2500000  786.4414062
  2.3500000  709.5068970
  2.4500000  632.5723877
  2.5500000  555.6378784
  2.6500000  478.7033997
  2.7500000  401.7690125
  2.8500000  324.8345032
  2.9500000  247.8999939
  3.0500000  208.7440033
  3.1500000  135.2169037
  3.2500000   87.8124008
  3.3500000   57.0186996
  3.4500000   36.9016991
  3.5500000   23.7126007
  3.6500000   15.0560999
  3.7500000    9.3858004
  3.8500000    5.6936998
  3.9500000    3.3173001
  4.0500000    1.8178999
  4.1500000    0.9032000
  4.2500000    0.3773000
  4.3500000    0.1084000
  4.4500000    0.0075000
  4.5500000    0.0000000
  4.6500000    0.0000000
  4.7500000    0.0000000
  4.8500000    0.0000000
  4.9500000    0.0000000
  5.0500000    0.0000000
  5.1500000    0.0000000
  5.2500000    0.0000000
  5.3500000    0.0000000
  5.4500000    0.0000000
  5.5500000    0.0000000
  5.6500000    0.0000000
  5.7500000    0.0000000
  5.8500000    0.0000000
  5.9500000    0.0000000
  6.0500000    0.0000000
  6.1500000    0.0000000
  6.2500000    0.0000000
  6.3500000    0.0000000
  6.4500000    0.0000000
  6.5500000    0.0000000
  6.6500000    0.0000000
  6.7500000    0.0000000
  6.8500000    0.0000000
  6.9500000    0.0000000
  7.0500000    0.0000000
  7.1500000    0.0000000
  7.2500000    0.0000000
  7.3500000    0.0000000
  7.4500000    0.0000000
  7.5500000    0.0000000
  7.6500000    0.0000000
  7.7500000    0.0000000
  7.8500000    0.0000000
  7.9500000    0.0000000
  8.0500000    0.0000000
  8.1500000    0.0000000
  8.2500000    0.0000000
  8.3500000    0.0000000
  8.4500000    0.0000000
  8.5500000    0.0000000
  8.6500000    0.0000000
  8.7500000    0.0000000
  8.8500000    0.0000000
  8.9500000    0.0000000
  9.0500000    0.0000000
  9.1500000    0.0000000
  9.2500000    0.0000000
  9.3500000    0.0000000
  9.4500000    0.0000000
  9.5500000    0.0000000
  9.6500000    0.0000000
  9.7500000    0.0000000
  9.8500000    0.0000000
  9.9500000    0.0000000
 10.0500000    0.0000000
 10.1500000    0.0000000
 10.2500000    0.0000000
 10.3500000    0.0000000
 10.4500000    0.0000000
 10.5500000    0.0000000
 10.6500000    0.0000000
 10.7500000    0.0000000
 10.8500000    0.0000000
 10.9500000    0.0000000
 11.0500000    0.0000000
 11.1500000    0.0000000
 11.2500000    0.0000000
 11.3500000    0.0000000
 11.4500000    0.0000000
 11.5500000    0.0000000
 11.6500000    0.0000000
 11.7500000    0.0000000
 11.8500000    0.0000000
 11.9500000    0.0000000
 12.0500000    0.0000000
 12.1500000    0.0000000
 12.2500000    0.0000000
 12.3500000    0.0000000
 12.4500000    0.0000000
 12.5500000    0.0000000
 12.6500000    0.0000000
 12.7500000    0.0000000
 12.8500000    0.0000000
 12.9500000    0.0000000
 13.0500000    0.0000000
 13.1500000    0.0000000
 13.2500000    0.0000000
 13.3500000    0.0000000
 13.4500000    0.0000000
 13.5500000    0.0000000
 13.6500000    0.0000000
 13.7500000    0.0000000
 13.8500000    0.0000000
 13.9500000    0.0000000
 14.0500000    0.0000000
 14.1500000    0.0000000
 14.2500000    0.0000000
 14.3500000    0.0000000
 14.4500000    0.0000000
 14.5500000    0.0000000
 14.6500000    0.0000000
 14.7500000    0.0000000
 14.8500000    0.0000000
 14.9500000    0.0000000
 15.0500000    0.0000000
 15.1500000    0.0000000
 15.2500000    0.0000000
 15.3500000    0.0000000
 15.4500000    0.0000000
 15.5500000    0.0000000
 15.6500000    0.0000000
 15.7500000    0.0000000
 15.8500000    0.0000000
 15.9500000    0.0000000
 16.0500000    0.0000000
 16.1500000    0.0000000
 16.2500000    0.0000000
 16.3500000    0.0000000
 16.4500000    0.0000000
 16.5500000    0.0000000
 16.6500000    0.0000000
 16.7500000    0.0000000
 16.8500000    0.0000000
 16.9500000    0.0000000
 17.0500000    0.0000000
 17.1500000    0.0000000
 17.2500000    0.0000000
 17.3500000    0.0000000
 17.4500000    0.0000000
 17.5500000    0.0000000
 17.6500000    0.0000000
 17.7500000    0.0000000
 17.8500000    0.0000000
 17.9500000    0.0000000
 18.0500000    0.0000000
 18.1500000    0.0000000
 18.2500000    0.0000000
 18.3500000    0.0000000
 18.4500000    0.0000000
 18.5500000    0.0000000
 18.6500000    0.0000000
 18.7500000    0.0000000
 18.8500000    0.0000000
 18.9500000    0.0000000
 19.0500000    0.0000000
 19.1500000    0.0000000
 19.2500000    0.0000000
 19.3500000    0.0000000
 19.4500000    0.0000000
 19.5500000    0.0000000
 19.6500000    0.0000000
 19.7500000    0.0000000
 19.8500000    0.0000000
 19.9500000    0.0000000
 20.0500000    0.0000000
 20.1500000    0.0000000
 20.2500000    0.0000000
 20.3500000    0.0000000
 20.4500000    0.0000000
 20.5500000    0.0000000
 20.6500000    0.0000000
 20.7500000    0.0000000
 20.8500000    0.0000000
 20.9500000    0.0000000
 21.0500000    0.0000000
 21.1500000    0.0000000
 21.2500000    0.0000000
 21.3500000    0.0000000
 21.4500000    0.0000000
 21.5500000    0.0000000
 21.6500000    0.0000000
 21.7500000    0.0000000
 21.8500000    0.0000000
 21.9500000    0.0000000
 22.0500000    0.0000000
 22.1500000    0.0000000
 22.2500000    0.0000000
 22.3500000    0.0000000
 22.4500000    0.0000000
 22.5500000    0.0000000
 22.6500000    0.0000000
 22.7500000    0.0000000
 22.8500000    0.0000000
 22.9500000    0.0000000
 23.0500000    0.0000000
 23.1500000    0.0000000
 23.2500000    0.0000000
 23.3500000    0.0000000
 23.4500000    0.0000000
 23.5500000    0.0000000
 23.6500000    0.0000000
 23.7500000    0.0000000
 23.8500000    0.0000000
 23.9500000    0.0000000
 24.0500000    0.0000000
 24.1500000    0.0000000
 24.2500000    0.0000000
 24.3500000    0.0000000
 24.4500000    0.0000000
 24.5500000    0.0000000
 24.6500000    0.0000000
 24.7500000    0.0000000
 24.8500000    0.0000000
 24.9500000    0.0000000
&EndTable
&ENDPotential

&Potential
Name=CGLY-CPOL
Type=NB
Min=  0.0000
Max= 25.0000
NPoints=250
AtomTypes=CGLY, CPOL
&Table
  0.0500000  2479.0000000
  0.1500000  2402.0654297
  0.2500000  2325.1311035
  0.3500000  2248.1965332
  0.4500000  2171.2622070
  0.5500000  2094.3276367
  0.6500000  2017.3930664
  0.7500000  1940.4586182
  0.8500000  1863.5240479
  0.9500000  1786.5897217
  1.0500000  1709.6551514
  1.1500000  1632.7207031
  1.2500000  1555.7862549
  1.3500000  1478.8516846
  1.4500000  1401.9172363
  1.5500000  1324.9827881
  1.6500000  1248.0483398
  1.7500000  1171.1137695
  1.8500000  1094.1793213
  1.9500000  1017.2448120
  2.0500000  940.3103027
  2.1500000  863.3759155
  2.2500000  786.4414062
  2.3500000  709.5068970
  2.4500000  632.5723877
  2.5500000  555.6378784
  2.6500000  478.7033997
  2.7500000  401.7690125
  2.8500000  324.8345032
  2.9500000  247.8999939
  3.0500000  208.7440033
  3.1500000  135.2169037
  3.2500000   87.8124008
  3.3500000   57.0186996
  3.4500000   36.9016991
  3.5500000   23.7126007
  3.6500000   15.0560999
  3.7500000    9.3858004
  3.8500000    5.6936998
  3.9500000    3.3173001
  4.0500000    1.8178999
  4.1500000    0.9032000
  4.2500000    0.3773000
  4.3500000    0.1084000
  4.4500000    0.0075000
  4.5500000    0.0000000
  4.6500000    0.0000000
  4.7500000    0.0000000
  4.8500000    0.0000000
  4.9500000    0.0000000
  5.0500000    0.0000000
  5.1500000    0.0000000
  5.2500000    0.0000000
  5.3500000    0.0000000
  5.4500000    0.0000000
  5.5500000    0.0000000
  5.6500000    0.0000000
  5.7500000    0.0000000
  5.8500000    0.0000000
  5.9500000    0.0000000
  6.0500000    0.0000000
  6.1500000    0.0000000
  6.2500000    0.0000000
  6.3500000    0.0000000
  6.4500000    0.0000000
  6.5500000    0.0000000
  6.6500000    0.0000000
  6.7500000    0.0000000
  6.8500000    0.0000000
  6.9500000    0.0000000
  7.0500000    0.0000000
  7.1500000    0.0000000
  7.2500000    0.0000000
  7.3500000    0.0000000
  7.4500000    0.0000000
  7.5500000    0.0000000
  7.6500000    0.0000000
  7.7500000    0.0000000
  7.8500000    0.0000000
  7.9500000    0.0000000
  8.0500000    0.0000000
  8.1500000    0.0000000
  8.2500000    0.0000000
  8.3500000    0.0000000
  8.4500000    0.0000000
  8.5500000    0.0000000
  8.6500000    0.0000000
  8.7500000    0.0000000
  8.8500000    0.0000000
  8.9500000    0.0000000
  9.0500000    0.0000000
  9.1500000    0.0000000
  9.2500000    0.0000000
  9.3500000    0.0000000
  9.4500000    0.0000000
  9.5500000    0.0000000
  9.6500000    0.0000000
  9.7500000    0.0000000
  9.8500000    0.0000000
  9.9500000    0.0000000
 10.0500000    0.0000000
 10.1500000    0.0000000
 10.2500000    0.0000000
 10.3500000    0.0000000
 10.4500000    0.0000000
 10.5500000    0.0000000
 10.6500000    0.0000000
 10.7500000    0.0000000
 10.8500000    0.0000000
 10.9500000    0.0000000
 11.0500000    0.0000000
 11.1500000    0.0000000
 11.2500000    0.0000000
 11.3500000    0.0000000
 11.4500000    0.0000000
 11.5500000    0.0000000
 11.6500000    0.0000000
 11.7500000    0.0000000
 11.8500000    0.0000000
 11.9500000    0.0000000
 12.0500000    0.0000000
 12.1500000    0.0000000
 12.2500000    0.0000000
 12.3500000    0.0000000
 12.4500000    0.0000000
 12.5500000    0.0000000
 12.6500000    0.0000000
 12.7500000    0.0000000
 12.8500000    0.0000000
 12.9500000    0.0000000
 13.0500000    0.0000000
 13.1500000    0.0000000
 13.2500000    0.0000000
 13.3500000    0.0000000
 13.4500000    0.0000000
 13.5500000    0.0000000
 13.6500000    0.0000000
 13.7500000    0.0000000
 13.8500000    0.0000000
 13.9500000    0.0000000
 14.0500000    0.0000000
 14.1500000    0.0000000
 14.2500000    0.0000000
 14.3500000    0.0000000
 14.4500000    0.0000000
 14.5500000    0.0000000
 14.6500000    0.0000000
 14.7500000    0.0000000
 14.8500000    0.0000000
 14.9500000    0.0000000
 15.0500000    0.0000000
 15.1500000    0.0000000
 15.2500000    0.0000000
 15.3500000    0.0000000
 15.4500000    0.0000000
 15.5500000    0.0000000
 15.6500000    0.0000000
 15.7500000    0.0000000
 15.8500000    0.0000000
 15.9500000    0.0000000
 16.0500000    0.0000000
 16.1500000    0.0000000
 16.2500000    0.0000000
 16.3500000    0.0000000
 16.4500000    0.0000000
 16.5500000    0.0000000
 16.6500000    0.0000000
 16.7500000    0.0000000
 16.8500000    0.0000000
 16.9500000    0.0000000
 17.0500000    0.0000000
 17.1500000    0.0000000
 17.2500000    0.0000000
 17.3500000    0.0000000
 17.4500000    0.0000000
 17.5500000    0.0000000
 17.6500000    0.0000000
 17.7500000    0.0000000
 17.8500000    0.0000000
 17.9500000    0.0000000
 18.0500000    0.0000000
 18.1500000    0.0000000
 18.2500000    0.0000000
 18.3500000    0.0000000
 18.4500000    0.0000000
 18.5500000    0.0000000
 18.6500000    0.0000000
 18.7500000    0.0000000
 18.8500000    0.0000000
 18.9500000    0.0000000
 19.0500000    0.0000000
 19.1500000    0.0000000
 19.2500000    0.0000000
 19.3500000    0.0000000
 19.4500000    0.0000000
 19.5500000    0.0000000
 19.6500000    0.0000000
 19.7500000    0.0000000
 19.8500000    0.0000000
 19.9500000    0.0000000
 20.0500000    0.0000000
 20.1500000    0.0000000
 20.2500000    0.0000000
 20.3500000    0.0000000
 20.4500000    0.0000000
 20.5500000    0.0000000
 20.6500000    0.0000000
 20.7500000    0.0000000
 20.8500000    0.0000000
 20.9500000    0.0000000
 21.0500000    0.0000000
 21.1500000    0.0000000
 21.2500000    0.0000000
 21.3500000    0.0000000
 21.4500000    0.0000000
 21.5500000    0.0000000
 21.6500000    0.0000000
 21.7500000    0.0000000
 21.8500000    0.0000000
 21.9500000    0.0000000
 22.0500000    0.0000000
 22.1500000    0.0000000
 22.2500000    0.0000000
 22.3500000    0.0000000
 22.4500000    0.0000000
 22.5500000    0.0000000
 22.6500000    0.0000000
 22.7500000    0.0000000
 22.8500000    0.0000000
 22.9500000    0.0000000
 23.0500000    0.0000000
 23.1500000    0.0000000
 23.2500000    0.0000000
 23.3500000    0.0000000
 23.4500000    0.0000000
 23.5500000    0.0000000
 23.6500000    0.0000000
 23.7500000    0.0000000
 23.8500000    0.0000000
 23.9500000    0.0000000
 24.0500000    0.0000000
 24.1500000    0.0000000
 24.2500000    0.0000000
 24.3500000    0.0000000
 24.4500000    0.0000000
 24.5500000    0.0000000
 24.6500000    0.0000000
 24.7500000    0.0000000
 24.8500000    0.0000000
 24.9500000    0.0000000
&EndTable
&ENDPotential

&Potential
Name=CNPL-CNPL
Type=NB
Min=  0.0000
Max= 25.0000
NPoints=250
AtomTypes=CNPL, CNPL
&Table
  0.0500000  2479.0000000
  0.1500000  2402.0654297
  0.2500000  2325.1311035
  0.3500000  2248.1965332
  0.4500000  2171.2622070
  0.5500000  2094.3276367
  0.6500000  2017.3930664
  0.7500000  1940.4586182
  0.8500000  1863.5240479
  0.9500000  1786.5897217
  1.0500000  1709.6551514
  1.1500000  1632.7207031
  1.2500000  1555.7862549
  1.3500000  1478.8516846
  1.4500000  1401.9172363
  1.5500000  1324.9827881
  1.6500000  1248.0483398
  1.7500000  1171.1137695
  1.8500000  1094.1793213
  1.9500000  1017.2448120
  2.0500000  940.3103027
  2.1500000  863.3759155
  2.2500000  786.4414062
  2.3500000  709.5068970
  2.4500000  632.5723877
  2.5500000  555.6378784
  2.6500000  478.7033997
  2.7500000  401.7690125
  2.8500000  324.8345032
  2.9500000  247.8999939
  3.0500000  208.7440033
  3.1500000  135.2169037
  3.2500000   87.8124008
  3.3500000   57.0186996
  3.4500000   36.9016991
  3.5500000   23.7126007
  3.6500000   15.0560999
  3.7500000    9.3858004
  3.8500000    5.6936998
  3.9500000    3.3173001
  4.0500000    1.8178999
  4.1500000    0.9032000
  4.2500000    0.3773000
  4.3500000    0.1084000
  4.4500000    0.0075000
  4.5500000    0.0000000
  4.6500000    0.0000000
  4.7500000    0.0000000
  4.8500000    0.0000000
  4.9500000    0.0000000
  5.0500000    0.0000000
  5.1500000    0.0000000
  5.2500000    0.0000000
  5.3500000    0.0000000
  5.4500000    0.0000000
  5.5500000    0.0000000
  5.6500000    0.0000000
  5.7500000    0.0000000
  5.8500000    0.0000000
  5.9500000    0.0000000
  6.0500000    0.0000000
  6.1500000    0.0000000
  6.2500000    0.0000000
  6.3500000    0.0000000
  6.4500000    0.0000000
  6.5500000    0.0000000
  6.6500000    0.0000000
  6.7500000    0.0000000
  6.8500000    0.0000000
  6.9500000    0.0000000
  7.0500000    0.0000000
  7.1500000    0.0000000
  7.2500000    0.0000000
  7.3500000    0.0000000
  7.4500000    0.0000000
  7.5500000    0.0000000
  7.6500000    0.0000000
  7.7500000    0.0000000
  7.8500000    0.0000000
  7.9500000    0.0000000
  8.0500000    0.0000000
  8.1500000    0.0000000
  8.2500000    0.0000000
  8.3500000    0.0000000
  8.4500000    0.0000000
  8.5500000    0.0000000
  8.6500000    0.0000000
  8.7500000    0.0000000
  8.8500000    0.0000000
  8.9500000    0.0000000
  9.0500000    0.0000000
  9.1500000    0.0000000
  9.2500000    0.0000000
  9.3500000    0.0000000
  9.4500000    0.0000000
  9.5500000    0.0000000
  9.6500000    0.0000000
  9.7500000    0.0000000
  9.8500000    0.0000000
  9.9500000    0.0000000
 10.0500000    0.0000000
 10.1500000    0.0000000
 10.2500000    0.0000000
 10.3500000    0.0000000
 10.4500000    0.0000000
 10.5500000    0.0000000
 10.6500000    0.0000000
 10.7500000    0.0000000
 10.8500000    0.0000000
 10.9500000    0.0000000
 11.0500000    0.0000000
 11.1500000    0.0000000
 11.2500000    0.0000000
 11.3500000    0.0000000
 11.4500000    0.0000000
 11.5500000    0.0000000
 11.6500000    0.0000000
 11.7500000    0.0000000
 11.8500000    0.0000000
 11.9500000    0.0000000
 12.0500000    0.0000000
 12.1500000    0.0000000
 12.2500000    0.0000000
 12.3500000    0.0000000
 12.4500000    0.0000000
 12.5500000    0.0000000
 12.6500000    0.0000000
 12.7500000    0.0000000
 12.8500000    0.0000000
 12.9500000    0.0000000
 13.0500000    0.0000000
 13.1500000    0.0000000
 13.2500000    0.0000000
 13.3500000    0.0000000
 13.4500000    0.0000000
 13.5500000    0.0000000
 13.6500000    0.0000000
 13.7500000    0.0000000
 13.8500000    0.0000000
 13.9500000    0.0000000
 14.0500000    0.0000000
 14.1500000    0.0000000
 14.2500000    0.0000000
 14.3500000    0.0000000
 14.4500000    0.0000000
 14.5500000    0.0000000
 14.6500000    0.0000000
 14.7500000    0.0000000
 14.8500000    0.0000000
 14.9500000    0.0000000
 15.0500000    0.0000000
 15.1500000    0.0000000
 15.2500000    0.0000000
 15.3500000    0.0000000
 15.4500000    0.0000000
 15.5500000    0.0000000
 15.6500000    0.0000000
 15.7500000    0.0000000
 15.8500000    0.0000000
 15.9500000    0.0000000
 16.0500000    0.0000000
 16.1500000    0.0000000
 16.2500000    0.0000000
 16.3500000    0.0000000
 16.4500000    0.0000000
 16.5500000    0.0000000
 16.6500000    0.0000000
 16.7500000    0.0000000
 16.8500000    0.0000000
 16.9500000    0.0000000
 17.0500000    0.0000000
 17.1500000    0.0000000
 17.2500000    0.0000000
 17.3500000    0.0000000
 17.4500000    0.0000000
 17.5500000    0.0000000
 17.6500000    0.0000000
 17.7500000    0.0000000
 17.8500000    0.0000000
 17.9500000    0.0000000
 18.0500000    0.0000000
 18.1500000    0.0000000
 18.2500000    0.0000000
 18.3500000    0.0000000
 18.4500000    0.0000000
 18.5500000    0.0000000
 18.6500000    0.0000000
 18.7500000    0.0000000
 18.8500000    0.0000000
 18.9500000    0.0000000
 19.0500000    0.0000000
 19.1500000    0.0000000
 19.2500000    0.0000000
 19.3500000    0.0000000
 19.4500000    0.0000000
 19.5500000    0.0000000
 19.6500000    0.0000000
 19.7500000    0.0000000
 19.8500000    0.0000000
 19.9500000    0.0000000
 20.0500000    0.0000000
 20.1500000    0.0000000
 20.2500000    0.0000000
 20.3500000    0.0000000
 20.4500000    0.0000000
 20.5500000    0.0000000
 20.6500000    0.0000000
 20.7500000    0.0000000
 20.8500000    0.0000000
 20.9500000    0.0000000
 21.0500000    0.0000000
 21.1500000    0.0000000
 21.2500000    0.0000000
 21.3500000    0.0000000
 21.4500000    0.0000000
 21.5500000    0.0000000
 21.6500000    0.0000000
 21.7500000    0.0000000
 21.8500000    0.0000000
 21.9500000    0.0000000
 22.0500000    0.0000000
 22.1500000    0.0000000
 22.2500000    0.0000000
 22.3500000    0.0000000
 22.4500000    0.0000000
 22.5500000    0.0000000
 22.6500000    0.0000000
 22.7500000    0.0000000
 22.8500000    0.0000000
 22.9500000    0.0000000
 23.0500000    0.0000000
 23.1500000    0.0000000
 23.2500000    0.0000000
 23.3500000    0.0000000
 23.4500000    0.0000000
 23.5500000    0.0000000
 23.6500000    0.0000000
 23.7500000    0.0000000
 23.8500000    0.0000000
 23.9500000    0.0000000
 24.0500000    0.0000000
 24.1500000    0.0000000
 24.2500000    0.0000000
 24.3500000    0.0000000
 24.4500000    0.0000000
 24.5500000    0.0000000
 24.6500000    0.0000000
 24.7500000    0.0000000
 24.8500000    0.0000000
 24.9500000    0.0000000
&EndTable
&ENDPotential

&Potential
Name=CNPL-CPOS
Type=NB
Min=  0.0000
Max= 25.0000
NPoints=250
AtomTypes=CNPL, CPOS
&Table
  0.0500000  2479.0000000
  0.1500000  2415.2543945
  0.2500000  2351.5085449
  0.3500000  2287.7629395
  0.4500000  2224.0170898
  0.5500000  2160.2714844
  0.6500000  2096.5256348
  0.7500000  2032.7800293
  0.8500000  1969.0343018
  0.9500000  1905.2885742
  1.0500000  1841.5428467
  1.1500000  1777.7971191
  1.2500000  1714.0513916
  1.3500000  1650.3056641
  1.4500000  1586.5600586
  1.5500000  1522.8143311
  1.6500000  1459.0686035
  1.7500000  1395.3228760
  1.8500000  1331.5771484
  1.9500000  1267.8314209
  2.0500000  1204.0856934
  2.1500000  1140.3399658
  2.2500000  1076.5943604
  2.3500000  1012.8485718
  2.4500000  949.1029053
  2.5500000  885.3571167
  2.6500000  821.6113892
  2.7500000  757.8657227
  2.8500000  694.1199951
  2.9500000  630.3743286
  3.0500000  566.6286011
  3.1500000  502.8829041
  3.2500000  439.1370850
  3.3500000  375.3913879
  3.4500000  311.6456909
  3.5500000  247.8999939
  3.6500000  208.7440033
  3.7500000  135.2169037
  3.8500000   87.8124008
  3.9500000   57.0186996
  4.0500000   36.9016991
  4.1500000   23.7126007
  4.2500000   15.0560999
  4.3500000    9.3858004
  4.4500000    5.6936998
  4.5500000    3.3173001
  4.6500000    1.8178999
  4.7500000    0.9032000
  4.8500000    0.3773000
  4.9500000    0.1084000
  5.0500000    0.0075000
  5.1500000    0.0000000
  5.2500000    0.0000000
  5.3500000    0.0000000
  5.4500000    0.0000000
  5.5500000    0.0000000
  5.6500000    0.0000000
  5.7500000    0.0000000
  5.8500000    0.0000000
  5.9500000    0.0000000
  6.0500000    0.0000000
  6.1500000    0.0000000
  6.2500000    0.0000000
  6.3500000    0.0000000
  6.4500000    0.0000000
  6.5500000    0.0000000
  6.6500000    0.0000000
  6.7500000    0.0000000
  6.8500000    0.0000000
  6.9500000    0.0000000
  7.0500000    0.0000000
  7.1500000    0.0000000
  7.2500000    0.0000000
  7.3500000    0.0000000
  7.4500000    0.0000000
  7.5500000    0.0000000
  7.6500000    0.0000000
  7.7500000    0.0000000
  7.8500000    0.0000000
  7.9500000    0.0000000
  8.0500000    0.0000000
  8.1500000    0.0000000
  8.2500000    0.0000000
  8.3500000    0.0000000
  8.4500000    0.0000000
  8.5500000    0.0000000
  8.6500000    0.0000000
  8.7500000    0.0000000
  8.8500000    0.0000000
  8.9500000    0.0000000
  9.0500000    0.0000000
  9.1500000    0.0000000
  9.2500000    0.0000000
  9.3500000    0.0000000
  9.4500000    0.0000000
  9.5500000    0.0000000
  9.6500000    0.0000000
  9.7500000    0.0000000
  9.8500000    0.0000000
  9.9500000    0.0000000
 10.0500000    0.0000000
 10.1500000    0.0000000
 10.2500000    0.0000000
 10.3500000    0.0000000
 10.4500000    0.0000000
 10.5500000    0.0000000
 10.6500000    0.0000000
 10.7500000    0.0000000
 10.8500000    0.0000000
 10.9500000    0.0000000
 11.0500000    0.0000000
 11.1500000    0.0000000
 11.2500000    0.0000000
 11.3500000    0.0000000
 11.4500000    0.0000000
 11.5500000    0.0000000
 11.6500000    0.0000000
 11.7500000    0.0000000
 11.8500000    0.0000000
 11.9500000    0.0000000
 12.0500000    0.0000000
 12.1500000    0.0000000
 12.2500000    0.0000000
 12.3500000    0.0000000
 12.4500000    0.0000000
 12.5500000    0.0000000
 12.6500000    0.0000000
 12.7500000    0.0000000
 12.8500000    0.0000000
 12.9500000    0.0000000
 13.0500000    0.0000000
 13.1500000    0.0000000
 13.2500000    0.0000000
 13.3500000    0.0000000
 13.4500000    0.0000000
 13.5500000    0.0000000
 13.6500000    0.0000000
 13.7500000    0.0000000
 13.8500000    0.0000000
 13.9500000    0.0000000
 14.0500000    0.0000000
 14.1500000    0.0000000
 14.2500000    0.0000000
 14.3500000    0.0000000
 14.4500000    0.0000000
 14.5500000    0.0000000
 14.6500000    0.0000000
 14.7500000    0.0000000
 14.8500000    0.0000000
 14.9500000    0.0000000
 15.0500000    0.0000000
 15.1500000    0.0000000
 15.2500000    0.0000000
 15.3500000    0.0000000
 15.4500000    0.0000000
 15.5500000    0.0000000
 15.6500000    0.0000000
 15.7500000    0.0000000
 15.8500000    0.0000000
 15.9500000    0.0000000
 16.0500000    0.0000000
 16.1500000    0.0000000
 16.2500000    0.0000000
 16.3500000    0.0000000
 16.4500000    0.0000000
 16.5500000    0.0000000
 16.6500000    0.0000000
 16.7500000    0.0000000
 16.8500000    0.0000000
 16.9500000    0.0000000
 17.0500000    0.0000000
 17.1500000    0.0000000
 17.2500000    0.0000000
 17.3500000    0.0000000
 17.4500000    0.0000000
 17.5500000    0.0000000
 17.6500000    0.0000000
 17.7500000    0.0000000
 17.8500000    0.0000000
 17.9500000    0.0000000
 18.0500000    0.0000000
 18.1500000    0.0000000
 18.2500000    0.0000000
 18.3500000    0.0000000
 18.4500000    0.0000000
 18.5500000    0.0000000
 18.6500000    0.0000000
 18.7500000    0.0000000
 18.8500000    0.0000000
 18.9500000    0.0000000
 19.0500000    0.0000000
 19.1500000    0.0000000
 19.2500000    0.0000000
 19.3500000    0.0000000
 19.4500000    0.0000000
 19.5500000    0.0000000
 19.6500000    0.0000000
 19.7500000    0.0000000
 19.8500000    0.0000000
 19.9500000    0.0000000
 20.0500000    0.0000000
 20.1500000    0.0000000
 20.2500000    0.0000000
 20.3500000    0.0000000
 20.4500000    0.0000000
 20.5500000    0.0000000
 20.6500000    0.0000000
 20.7500000    0.0000000
 20.8500000    0.0000000
 20.9500000    0.0000000
 21.0500000    0.0000000
 21.1500000    0.0000000
 21.2500000    0.0000000
 21.3500000    0.0000000
 21.4500000    0.0000000
 21.5500000    0.0000000
 21.6500000    0.0000000
 21.7500000    0.0000000
 21.8500000    0.0000000
 21.9500000    0.0000000
 22.0500000    0.0000000
 22.1500000    0.0000000
 22.2500000    0.0000000
 22.3500000    0.0000000
 22.4500000    0.0000000
 22.5500000    0.0000000
 22.6500000    0.0000000
 22.7500000    0.0000000
 22.8500000    0.0000000
 22.9500000    0.0000000
 23.0500000    0.0000000
 23.1500000    0.0000000
 23.2500000    0.0000000
 23.3500000    0.0000000
 23.4500000    0.0000000
 23.5500000    0.0000000
 23.6500000    0.0000000
 23.7500000    0.0000000
 23.8500000    0.0000000
 23.9500000    0.0000000
 24.0500000    0.0000000
 24.1500000    0.0000000
 24.2500000    0.0000000
 24.3500000    0.0000000
 24.4500000    0.0000000
 24.5500000    0.0000000
 24.6500000    0.0000000
 24.7500000    0.0000000
 24.8500000    0.0000000
 24.9500000    0.0000000
&EndTable
&ENDPotential

&Potential
Name=CNEG-CNPL
Type=NB
Min=  0.0000
Max= 25.0000
NPoints=250
AtomTypes=CNEG, CNPL
&Table
  0.0500000  2479.0000000
  0.1500000  2402.0654297
  0.2500000  2325.1311035
  0.3500000  2248.1965332
  0.4500000  2171.2622070
  0.5500000  2094.3276367
  0.6500000  2017.3930664
  0.7500000  1940.4586182
  0.8500000  1863.5240479
  0.9500000  1786.5897217
  1.0500000  1709.6551514
  1.1500000  1632.7207031
  1.2500000  1555.7862549
  1.3500000  1478.8516846
  1.4500000  1401.9172363
  1.5500000  1324.9827881
  1.6500000  1248.0483398
  1.7500000  1171.1137695
  1.8500000  1094.1793213
  1.9500000  1017.2448120
  2.0500000  940.3103027
  2.1500000  863.3759155
  2.2500000  786.4414062
  2.3500000  709.5068970
  2.4500000  632.5723877
  2.5500000  555.6378784
  2.6500000  478.7033997
  2.7500000  401.7690125
  2.8500000  324.8345032
  2.9500000  247.8999939
  3.0500000  208.7440033
  3.1500000  135.2169037
  3.2500000   87.8124008
  3.3500000   57.0186996
  3.4500000   36.9016991
  3.5500000   23.7126007
  3.6500000   15.0560999
  3.7500000    9.3858004
  3.8500000    5.6936998
  3.9500000    3.3173001
  4.0500000    1.8178999
  4.1500000    0.9032000
  4.2500000    0.3773000
  4.3500000    0.1084000
  4.4500000    0.0075000
  4.5500000    0.0000000
  4.6500000    0.0000000
  4.7500000    0.0000000
  4.8500000    0.0000000
  4.9500000    0.0000000
  5.0500000    0.0000000
  5.1500000    0.0000000
  5.2500000    0.0000000
  5.3500000    0.0000000
  5.4500000    0.0000000
  5.5500000    0.0000000
  5.6500000    0.0000000
  5.7500000    0.0000000
  5.8500000    0.0000000
  5.9500000    0.0000000
  6.0500000    0.0000000
  6.1500000    0.0000000
  6.2500000    0.0000000
  6.3500000    0.0000000
  6.4500000    0.0000000
  6.5500000    0.0000000
  6.6500000    0.0000000
  6.7500000    0.0000000
  6.8500000    0.0000000
  6.9500000    0.0000000
  7.0500000    0.0000000
  7.1500000    0.0000000
  7.2500000    0.0000000
  7.3500000    0.0000000
  7.4500000    0.0000000
  7.5500000    0.0000000
  7.6500000    0.0000000
  7.7500000    0.0000000
  7.8500000    0.0000000
  7.9500000    0.0000000
  8.0500000    0.0000000
  8.1500000    0.0000000
  8.2500000    0.0000000
  8.3500000    0.0000000
  8.4500000    0.0000000
  8.5500000    0.0000000
  8.6500000    0.0000000
  8.7500000    0.0000000
  8.8500000    0.0000000
  8.9500000    0.0000000
  9.0500000    0.0000000
  9.1500000    0.0000000
  9.2500000    0.0000000
  9.3500000    0.0000000
  9.4500000    0.0000000
  9.5500000    0.0000000
  9.6500000    0.0000000
  9.7500000    0.0000000
  9.8500000    0.0000000
  9.9500000    0.0000000
 10.0500000    0.0000000
 10.1500000    0.0000000
 10.2500000    0.0000000
 10.3500000    0.0000000
 10.4500000    0.0000000
 10.5500000    0.0000000
 10.6500000    0.0000000
 10.7500000    0.0000000
 10.8500000    0.0000000
 10.9500000    0.0000000
 11.0500000    0.0000000
 11.1500000    0.0000000
 11.2500000    0.0000000
 11.3500000    0.0000000
 11.4500000    0.0000000
 11.5500000    0.0000000
 11.6500000    0.0000000
 11.7500000    0.0000000
 11.8500000    0.0000000
 11.9500000    0.0000000
 12.0500000    0.0000000
 12.1500000    0.0000000
 12.2500000    0.0000000
 12.3500000    0.0000000
 12.4500000    0.0000000
 12.5500000    0.0000000
 12.6500000    0.0000000
 12.7500000    0.0000000
 12.8500000    0.0000000
 12.9500000    0.0000000
 13.0500000    0.0000000
 13.1500000    0.0000000
 13.2500000    0.0000000
 13.3500000    0.0000000
 13.4500000    0.0000000
 13.5500000    0.0000000
 13.6500000    0.0000000
 13.7500000    0.0000000
 13.8500000    0.0000000
 13.9500000    0.0000000
 14.0500000    0.0000000
 14.1500000    0.0000000
 14.2500000    0.0000000
 14.3500000    0.0000000
 14.4500000    0.0000000
 14.5500000    0.0000000
 14.6500000    0.0000000
 14.7500000    0.0000000
 14.8500000    0.0000000
 14.9500000    0.0000000
 15.0500000    0.0000000
 15.1500000    0.0000000
 15.2500000    0.0000000
 15.3500000    0.0000000
 15.4500000    0.0000000
 15.5500000    0.0000000
 15.6500000    0.0000000
 15.7500000    0.0000000
 15.8500000    0.0000000
 15.9500000    0.0000000
 16.0500000    0.0000000
 16.1500000    0.0000000
 16.2500000    0.0000000
 16.3500000    0.0000000
 16.4500000    0.0000000
 16.5500000    0.0000000
 16.6500000    0.0000000
 16.7500000    0.0000000
 16.8500000    0.0000000
 16.9500000    0.0000000
 17.0500000    0.0000000
 17.1500000    0.0000000
 17.2500000    0.0000000
 17.3500000    0.0000000
 17.4500000    0.0000000
 17.5500000    0.0000000
 17.6500000    0.0000000
 17.7500000    0.0000000
 17.8500000    0.0000000
 17.9500000    0.0000000
 18.0500000    0.0000000
 18.1500000    0.0000000
 18.2500000    0.0000000
 18.3500000    0.0000000
 18.4500000    0.0000000
 18.5500000    0.0000000
 18.6500000    0.0000000
 18.7500000    0.0000000
 18.8500000    0.0000000
 18.9500000    0.0000000
 19.0500000    0.0000000
 19.1500000    0.0000000
 19.2500000    0.0000000
 19.3500000    0.0000000
 19.4500000    0.0000000
 19.5500000    0.0000000
 19.6500000    0.0000000
 19.7500000    0.0000000
 19.8500000    0.0000000
 19.9500000    0.0000000
 20.0500000    0.0000000
 20.1500000    0.0000000
 20.2500000    0.0000000
 20.3500000    0.0000000
 20.4500000    0.0000000
 20.5500000    0.0000000
 20.6500000    0.0000000
 20.7500000    0.0000000
 20.8500000    0.0000000
 20.9500000    0.0000000
 21.0500000    0.0000000
 21.1500000    0.0000000
 21.2500000    0.0000000
 21.3500000    0.0000000
 21.4500000    0.0000000
 21.5500000    0.0000000
 21.6500000    0.0000000
 21.7500000    0.0000000
 21.8500000    0.0000000
 21.9500000    0.0000000
 22.0500000    0.0000000
 22.1500000    0.0000000
 22.2500000    0.0000000
 22.3500000    0.0000000
 22.4500000    0.0000000
 22.5500000    0.0000000
 22.6500000    0.0000000
 22.7500000    0.0000000
 22.8500000    0.0000000
 22.9500000    0.0000000
 23.0500000    0.0000000
 23.1500000    0.0000000
 23.2500000    0.0000000
 23.3500000    0.0000000
 23.4500000    0.0000000
 23.5500000    0.0000000
 23.6500000    0.0000000
 23.7500000    0.0000000
 23.8500000    0.0000000
 23.9500000    0.0000000
 24.0500000    0.0000000
 24.1500000    0.0000000
 24.2500000    0.0000000
 24.3500000    0.0000000
 24.4500000    0.0000000
 24.5500000    0.0000000
 24.6500000    0.0000000
 24.7500000    0.0000000
 24.8500000    0.0000000
 24.9500000    0.0000000
&EndTable
&ENDPotential

&Potential
Name=CGLY-CNPL
Type=NB
Min=  0.0000
Max= 25.0000
NPoints=250
AtomTypes=CGLY, CNPL
&Table
  0.0500000  2479.0000000
  0.1500000  2402.0654297
  0.2500000  2325.1311035
  0.3500000  2248.1965332
  0.4500000  2171.2622070
  0.5500000  2094.3276367
  0.6500000  2017.3930664
  0.7500000  1940.4586182
  0.8500000  1863.5240479
  0.9500000  1786.5897217
  1.0500000  1709.6551514
  1.1500000  1632.7207031
  1.2500000  1555.7862549
  1.3500000  1478.8516846
  1.4500000  1401.9172363
  1.5500000  1324.9827881
  1.6500000  1248.0483398
  1.7500000  1171.1137695
  1.8500000  1094.1793213
  1.9500000  1017.2448120
  2.0500000  940.3103027
  2.1500000  863.3759155
  2.2500000  786.4414062
  2.3500000  709.5068970
  2.4500000  632.5723877
  2.5500000  555.6378784
  2.6500000  478.7033997
  2.7500000  401.7690125
  2.8500000  324.8345032
  2.9500000  247.8999939
  3.0500000  208.7440033
  3.1500000  135.2169037
  3.2500000   87.8124008
  3.3500000   57.0186996
  3.4500000   36.9016991
  3.5500000   23.7126007
  3.6500000   15.0560999
  3.7500000    9.3858004
  3.8500000    5.6936998
  3.9500000    3.3173001
  4.0500000    1.8178999
  4.1500000    0.9032000
  4.2500000    0.3773000
  4.3500000    0.1084000
  4.4500000    0.0075000
  4.5500000    0.0000000
  4.6500000    0.0000000
  4.7500000    0.0000000
  4.8500000    0.0000000
  4.9500000    0.0000000
  5.0500000    0.0000000
  5.1500000    0.0000000
  5.2500000    0.0000000
  5.3500000    0.0000000
  5.4500000    0.0000000
  5.5500000    0.0000000
  5.6500000    0.0000000
  5.7500000    0.0000000
  5.8500000    0.0000000
  5.9500000    0.0000000
  6.0500000    0.0000000
  6.1500000    0.0000000
  6.2500000    0.0000000
  6.3500000    0.0000000
  6.4500000    0.0000000
  6.5500000    0.0000000
  6.6500000    0.0000000
  6.7500000    0.0000000
  6.8500000    0.0000000
  6.9500000    0.0000000
  7.0500000    0.0000000
  7.1500000    0.0000000
  7.2500000    0.0000000
  7.3500000    0.0000000
  7.4500000    0.0000000
  7.5500000    0.0000000
  7.6500000    0.0000000
  7.7500000    0.0000000
  7.8500000    0.0000000
  7.9500000    0.0000000
  8.0500000    0.0000000
  8.1500000    0.0000000
  8.2500000    0.0000000
  8.3500000    0.0000000
  8.4500000    0.0000000
  8.5500000    0.0000000
  8.6500000    0.0000000
  8.7500000    0.0000000
  8.8500000    0.0000000
  8.9500000    0.0000000
  9.0500000    0.0000000
  9.1500000    0.0000000
  9.2500000    0.0000000
  9.3500000    0.0000000
  9.4500000    0.0000000
  9.5500000    0.0000000
  9.6500000    0.0000000
  9.7500000    0.0000000
  9.8500000    0.0000000
  9.9500000    0.0000000
 10.0500000    0.0000000
 10.1500000    0.0000000
 10.2500000    0.0000000
 10.3500000    0.0000000
 10.4500000    0.0000000
 10.5500000    0.0000000
 10.6500000    0.0000000
 10.7500000    0.0000000
 10.8500000    0.0000000
 10.9500000    0.0000000
 11.0500000    0.0000000
 11.1500000    0.0000000
 11.2500000    0.0000000
 11.3500000    0.0000000
 11.4500000    0.0000000
 11.5500000    0.0000000
 11.6500000    0.0000000
 11.7500000    0.0000000
 11.8500000    0.0000000
 11.9500000    0.0000000
 12.0500000    0.0000000
 12.1500000    0.0000000
 12.2500000    0.0000000
 12.3500000    0.0000000
 12.4500000    0.0000000
 12.5500000    0.0000000
 12.6500000    0.0000000
 12.7500000    0.0000000
 12.8500000    0.0000000
 12.9500000    0.0000000
 13.0500000    0.0000000
 13.1500000    0.0000000
 13.2500000    0.0000000
 13.3500000    0.0000000
 13.4500000    0.0000000
 13.5500000    0.0000000
 13.6500000    0.0000000
 13.7500000    0.0000000
 13.8500000    0.0000000
 13.9500000    0.0000000
 14.0500000    0.0000000
 14.1500000    0.0000000
 14.2500000    0.0000000
 14.3500000    0.0000000
 14.4500000    0.0000000
 14.5500000    0.0000000
 14.6500000    0.0000000
 14.7500000    0.0000000
 14.8500000    0.0000000
 14.9500000    0.0000000
 15.0500000    0.0000000
 15.1500000    0.0000000
 15.2500000    0.0000000
 15.3500000    0.0000000
 15.4500000    0.0000000
 15.5500000    0.0000000
 15.6500000    0.0000000
 15.7500000    0.0000000
 15.8500000    0.0000000
 15.9500000    0.0000000
 16.0500000    0.0000000
 16.1500000    0.0000000
 16.2500000    0.0000000
 16.3500000    0.0000000
 16.4500000    0.0000000
 16.5500000    0.0000000
 16.6500000    0.0000000
 16.7500000    0.0000000
 16.8500000    0.0000000
 16.9500000    0.0000000
 17.0500000    0.0000000
 17.1500000    0.0000000
 17.2500000    0.0000000
 17.3500000    0.0000000
 17.4500000    0.0000000
 17.5500000    0.0000000
 17.6500000    0.0000000
 17.7500000    0.0000000
 17.8500000    0.0000000
 17.9500000    0.0000000
 18.0500000    0.0000000
 18.1500000    0.0000000
 18.2500000    0.0000000
 18.3500000    0.0000000
 18.4500000    0.0000000
 18.5500000    0.0000000
 18.6500000    0.0000000
 18.7500000    0.0000000
 18.8500000    0.0000000
 18.9500000    0.0000000
 19.0500000    0.0000000
 19.1500000    0.0000000
 19.2500000    0.0000000
 19.3500000    0.0000000
 19.4500000    0.0000000
 19.5500000    0.0000000
 19.6500000    0.0000000
 19.7500000    0.0000000
 19.8500000    0.0000000
 19.9500000    0.0000000
 20.0500000    0.0000000
 20.1500000    0.0000000
 20.2500000    0.0000000
 20.3500000    0.0000000
 20.4500000    0.0000000
 20.5500000    0.0000000
 20.6500000    0.0000000
 20.7500000    0.0000000
 20.8500000    0.0000000
 20.9500000    0.0000000
 21.0500000    0.0000000
 21.1500000    0.0000000
 21.2500000    0.0000000
 21.3500000    0.0000000
 21.4500000    0.0000000
 21.5500000    0.0000000
 21.6500000    0.0000000
 21.7500000    0.0000000
 21.8500000    0.0000000
 21.9500000    0.0000000
 22.0500000    0.0000000
 22.1500000    0.0000000
 22.2500000    0.0000000
 22.3500000    0.0000000
 22.4500000    0.0000000
 22.5500000    0.0000000
 22.6500000    0.0000000
 22.7500000    0.0000000
 22.8500000    0.0000000
 22.9500000    0.0000000
 23.0500000    0.0000000
 23.1500000    0.0000000
 23.2500000    0.0000000
 23.3500000    0.0000000
 23.4500000    0.0000000
 23.5500000    0.0000000
 23.6500000    0.0000000
 23.7500000    0.0000000
 23.8500000    0.0000000
 23.9500000    0.0000000
 24.0500000    0.0000000
 24.1500000    0.0000000
 24.2500000    0.0000000
 24.3500000    0.0000000
 24.4500000    0.0000000
 24.5500000    0.0000000
 24.6500000    0.0000000
 24.7500000    0.0000000
 24.8500000    0.0000000
 24.9500000    0.0000000
&EndTable
&ENDPotential

&Potential
Name=CPOS-CPOS
Type=NB
Min=  0.0000
Max= 25.0000
NPoints=250
AtomTypes=CPOS, CPOS
&Table
  0.0500000  2479.0000000
  0.1500000  2424.5830078
  0.2500000  2370.1660156
  0.3500000  2315.7487793
  0.4500000  2261.3317871
  0.5500000  2206.9145508
  0.6500000  2152.4975586
  0.7500000  2098.0805664
  0.8500000  2043.6634521
  0.9500000  1989.2463379
  1.0500000  1934.8293457
  1.1500000  1880.4122314
  1.2500000  1825.9951172
  1.3500000  1771.5780029
  1.4500000  1717.1610107
  1.5500000  1662.7438965
  1.6500000  1608.3267822
  1.7500000  1553.9097900
  1.8500000  1499.4926758
  1.9500000  1445.0755615
  2.0500000  1390.6584473
  2.1500000  1336.2414551
  2.2500000  1281.8243408
  2.3500000  1227.4073486
  2.4500000  1172.9902344
  2.5500000  1118.5732422
  2.6500000  1064.1561279
  2.7500000  1009.7390137
  2.8500000  955.3220215
  2.9500000  900.9049072
  3.0500000  846.4877930
  3.1500000  792.0706787
  3.2500000  737.6536865
  3.3500000  683.2365723
  3.4500000  628.8195190
  3.5500000  574.4024048
  3.6500000  519.9854126
  3.7500000  465.5682983
  3.8500000  411.1512146
  3.9500000  356.7341003
  4.0500000  302.3171082
  4.1500000  247.8999939
  4.2500000  208.7440033
  4.3500000  135.2169037
  4.4500000   87.8124008
  4.5500000   57.0186996
  4.6500000   36.9016991
  4.7500000   23.7126007
  4.8500000   15.0560999
  4.9500000    9.3858004
  5.0500000    5.6936998
  5.1500000    3.3173001
  5.2500000    1.8178999
  5.3500000    0.9032000
  5.4500000    0.3773000
  5.5500000    0.1084000
  5.6500000    0.0075000
  5.7500000    0.0000000
  5.8500000    0.0000000
  5.9500000    0.0000000
  6.0500000    0.0000000
  6.1500000    0.0000000
  6.2500000    0.0000000
  6.3500000    0.0000000
  6.4500000    0.0000000
  6.5500000    0.0000000
  6.6500000    0.0000000
  6.7500000    0.0000000
  6.8500000    0.0000000
  6.9500000    0.0000000
  7.0500000    0.0000000
  7.1500000    0.0000000
  7.2500000    0.0000000
  7.3500000    0.0000000
  7.4500000    0.0000000
  7.5500000    0.0000000
  7.6500000    0.0000000
  7.7500000    0.0000000
  7.8500000    0.0000000
  7.9500000    0.0000000
  8.0500000    0.0000000
  8.1500000    0.0000000
  8.2500000    0.0000000
  8.3500000    0.0000000
  8.4500000    0.0000000
  8.5500000    0.0000000
  8.6500000    0.0000000
  8.7500000    0.0000000
  8.8500000    0.0000000
  8.9500000    0.0000000
  9.0500000    0.0000000
  9.1500000    0.0000000
  9.2500000    0.0000000
  9.3500000    0.0000000
  9.4500000    0.0000000
  9.5500000    0.0000000
  9.6500000    0.0000000
  9.7500000    0.0000000
  9.8500000    0.0000000
  9.9500000    0.0000000
 10.0500000    0.0000000
 10.1500000    0.0000000
 10.2500000    0.0000000
 10.3500000    0.0000000
 10.4500000    0.0000000
 10.5500000    0.0000000
 10.6500000    0.0000000
 10.7500000    0.0000000
 10.8500000    0.0000000
 10.9500000    0.0000000
 11.0500000    0.0000000
 11.1500000    0.0000000
 11.2500000    0.0000000
 11.3500000    0.0000000
 11.4500000    0.0000000
 11.5500000    0.0000000
 11.6500000    0.0000000
 11.7500000    0.0000000
 11.8500000    0.0000000
 11.9500000    0.0000000
 12.0500000    0.0000000
 12.1500000    0.0000000
 12.2500000    0.0000000
 12.3500000    0.0000000
 12.4500000    0.0000000
 12.5500000    0.0000000
 12.6500000    0.0000000
 12.7500000    0.0000000
 12.8500000    0.0000000
 12.9500000    0.0000000
 13.0500000    0.0000000
 13.1500000    0.0000000
 13.2500000    0.0000000
 13.3500000    0.0000000
 13.4500000    0.0000000
 13.5500000    0.0000000
 13.6500000    0.0000000
 13.7500000    0.0000000
 13.8500000    0.0000000
 13.9500000    0.0000000
 14.0500000    0.0000000
 14.1500000    0.0000000
 14.2500000    0.0000000
 14.3500000    0.0000000
 14.4500000    0.0000000
 14.5500000    0.0000000
 14.6500000    0.0000000
 14.7500000    0.0000000
 14.8500000    0.0000000
 14.9500000    0.0000000
 15.0500000    0.0000000
 15.1500000    0.0000000
 15.2500000    0.0000000
 15.3500000    0.0000000
 15.4500000    0.0000000
 15.5500000    0.0000000
 15.6500000    0.0000000
 15.7500000    0.0000000
 15.8500000    0.0000000
 15.9500000    0.0000000
 16.0500000    0.0000000
 16.1500000    0.0000000
 16.2500000    0.0000000
 16.3500000    0.0000000
 16.4500000    0.0000000
 16.5500000    0.0000000
 16.6500000    0.0000000
 16.7500000    0.0000000
 16.8500000    0.0000000
 16.9500000    0.0000000
 17.0500000    0.0000000
 17.1500000    0.0000000
 17.2500000    0.0000000
 17.3500000    0.0000000
 17.4500000    0.0000000
 17.5500000    0.0000000
 17.6500000    0.0000000
 17.7500000    0.0000000
 17.8500000    0.0000000
 17.9500000    0.0000000
 18.0500000    0.0000000
 18.1500000    0.0000000
 18.2500000    0.0000000
 18.3500000    0.0000000
 18.4500000    0.0000000
 18.5500000    0.0000000
 18.6500000    0.0000000
 18.7500000    0.0000000
 18.8500000    0.0000000
 18.9500000    0.0000000
 19.0500000    0.0000000
 19.1500000    0.0000000
 19.2500000    0.0000000
 19.3500000    0.0000000
 19.4500000    0.0000000
 19.5500000    0.0000000
 19.6500000    0.0000000
 19.7500000    0.0000000
 19.8500000    0.0000000
 19.9500000    0.0000000
 20.0500000    0.0000000
 20.1500000    0.0000000
 20.2500000    0.0000000
 20.3500000    0.0000000
 20.4500000    0.0000000
 20.5500000    0.0000000
 20.6500000    0.0000000
 20.7500000    0.0000000
 20.8500000    0.0000000
 20.9500000    0.0000000
 21.0500000    0.0000000
 21.1500000    0.0000000
 21.2500000    0.0000000
 21.3500000    0.0000000
 21.4500000    0.0000000
 21.5500000    0.0000000
 21.6500000    0.0000000
 21.7500000    0.0000000
 21.8500000    0.0000000
 21.9500000    0.0000000
 22.0500000    0.0000000
 22.1500000    0.0000000
 22.2500000    0.0000000
 22.3500000    0.0000000
 22.4500000    0.0000000
 22.5500000    0.0000000
 22.6500000    0.0000000
 22.7500000    0.0000000
 22.8500000    0.0000000
 22.9500000    0.0000000
 23.0500000    0.0000000
 23.1500000    0.0000000
 23.2500000    0.0000000
 23.3500000    0.0000000
 23.4500000    0.0000000
 23.5500000    0.0000000
 23.6500000    0.0000000
 23.7500000    0.0000000
 23.8500000    0.0000000
 23.9500000    0.0000000
 24.0500000    0.0000000
 24.1500000    0.0000000
 24.2500000    0.0000000
 24.3500000    0.0000000
 24.4500000    0.0000000
 24.5500000    0.0000000
 24.6500000    0.0000000
 24.7500000    0.0000000
 24.8500000    0.0000000
 24.9500000    0.0000000
&EndTable
&ENDPotential

&Potential
Name=CNEG-CPOS
Type=NB
Min=  0.0000
Max= 25.0000
NPoints=250
AtomTypes=CNEG, CPOS
&Table
  0.0500000  2479.0000000
  0.1500000  2415.2543945
  0.2500000  2351.5085449
  0.3500000  2287.7629395
  0.4500000  2224.0170898
  0.5500000  2160.2714844
  0.6500000  2096.5256348
  0.7500000  2032.7800293
  0.8500000  1969.0343018
  0.9500000  1905.2885742
  1.0500000  1841.5428467
  1.1500000  1777.7971191
  1.2500000  1714.0513916
  1.3500000  1650.3056641
  1.4500000  1586.5600586
  1.5500000  1522.8143311
  1.6500000  1459.0686035
  1.7500000  1395.3228760
  1.8500000  1331.5771484
  1.9500000  1267.8314209
  2.0500000  1204.0856934
  2.1500000  1140.3399658
  2.2500000  1076.5943604
  2.3500000  1012.8485718
  2.4500000  949.1029053
[truncated: 31,234 more chars]
