# Supplementary material for: A Bottom-Up Coarse-Grained Model for Nucleosome–Nucleosome Interactions with Explicit Ions
Source: J Chem Theory Comput. 2022 May 17;18(6):3948–60. doi: 10.1021/acs.jctc.2c00083 (PMC9202350; doi:10.1021/acs.jctc.2c00083)
Supplement: Supplementary file 2 — ct2c00083_si_002.zip [file ct2c00083_si_002.zip › archive/Gather_potential/NCP_CG.mcm]

1346
#
DNADD0         56.958    146.365     52.102    916.000    0.000    1 D     
DNAPP0         49.162    148.590     60.528     95.000   -1.000    2 P     
DNAPP291       55.997    144.816     46.547     95.000   -1.000    2 P     
DNADD1         55.174    141.301     57.154    916.000    0.000    1 D     
DNAPP1         46.614    142.928     57.896     95.000   -1.000    2 P     
DNAPP290       60.539    140.667     49.593     95.000   -1.000    2 P     
DNAPP2         46.696    137.180     55.090     95.000   -1.000    2 P     
DNAPP289       61.979    135.762     53.914     95.000   -1.000    2 P     
DNADD2         55.102    135.737     61.519    916.000    0.000    1 D     
DNAPP3         49.079    131.623     56.588     95.000   -1.000    2 P     
DNAPP288       63.526    136.863     60.402     95.000   -1.000    2 P     
DNAPP4         54.007    127.314     59.178     95.000   -1.000    2 P     
DNAPP287       63.059    136.876     66.796     95.000   -1.000    2 P     
DNADD3         53.396    132.972     67.896    916.000    0.000    1 D     
DNAPP5         57.708    125.690     64.530     95.000   -1.000    2 P     
DNAPP286       58.591    139.504     70.903     95.000   -1.000    2 P     
DNAPP6         58.470    125.879     71.009     95.000   -1.000    2 P     
DNAPP285       51.755    140.636     71.912     95.000   -1.000    2 P     
DNADD4         48.498    129.992     71.843    916.000    0.000    1 D     
DNAPP7         55.160    126.441     76.363     95.000   -1.000    2 P     
DNAPP284       45.804    138.516     71.292     95.000   -1.000    2 P     
DNAPP8         50.599    129.080     80.816     95.000   -1.000    2 P     
DNAPP283       40.677    135.104     69.522     95.000   -1.000    2 P     
DNADD5         43.739    124.906     73.979    916.000    0.000    1 D     
DNAPP9         44.069    128.932     82.349     95.000   -1.000    2 P     
DNAPP282       38.692    128.960     67.324     95.000   -1.000    2 P     
DNAPP10        38.650    125.513     80.499     95.000   -1.000    2 P     
DNAPP281       40.661    122.521     66.146     95.000   -1.000    2 P     
DNADD6         44.066    117.117     74.347    916.000    0.000    1 D     
DNAPP11        36.905    119.613     78.923     95.000   -1.000    2 P     
DNAPP280       43.878    117.890     65.566     95.000   -1.000    2 P     
DNAPP12        35.441    113.805     75.731     95.000   -1.000    2 P     
DNAPP279       49.459    114.218     67.374     95.000   -1.000    2 P     
DNADD7         44.931    110.016     76.279    916.000    0.000    1 D     
DNAPP13        37.866    108.701     70.920     95.000   -1.000    2 P     
DNAPP278       53.098    112.471     73.172     95.000   -1.000    2 P     
DNAPP14        42.707    104.374     69.307     95.000   -1.000    2 P     
DNAPP277       54.009    109.356     79.185     95.000   -1.000    2 P     
DNADD8         45.304    103.457     78.892    916.000    0.000    1 D     
DNAPP15        49.320    102.214     70.704     95.000   -1.000    2 P     
DNAPP276       49.952    109.030     84.474     95.000   -1.000    2 P     
DNAPP16        53.448     99.650     75.022     95.000   -1.000    2 P     
DNAPP275       45.600    105.228     87.789     95.000   -1.000    2 P     
DNADD9         45.780     97.027     80.164    916.000    0.000    1 D     
DNAPP17        55.226     98.872     81.618     95.000   -1.000    2 P     
DNAPP274       40.099    101.255     86.151     95.000   -1.000    2 P     
DNAPP18        51.903     96.482     86.800     95.000   -1.000    2 P     
DNAPP273       36.784     96.673     82.158     95.000   -1.000    2 P     
DNADD10        45.140     89.873     80.849    916.000    0.000    1 D     
DNAPP19        47.953     91.543     89.314     95.000   -1.000    2 P     
DNAPP272       37.495     93.047     76.549     95.000   -1.000    2 P     
DNAPP20        44.431     86.610     89.365     95.000   -1.000    2 P     
DNAPP271       39.489     87.222     74.179     95.000   -1.000    2 P     
DNADD11        47.088     82.608     80.431    916.000    0.000    1 D     
DNAPP21        42.073     81.390     87.631     95.000   -1.000    2 P     
DNAPP270       44.267     83.210     72.364     95.000   -1.000    2 P     
DNAPP22        42.114     75.720     83.333     95.000   -1.000    2 P     
DNAPP269       50.295     80.373     71.996     95.000   -1.000    2 P     
DNADD12        53.650     78.765     82.223    916.000    0.000    1 D     
DNAPP23        47.063     71.968     82.095     95.000   -1.000    2 P     
DNAPP268       55.918     82.073     74.757     95.000   -1.000    2 P     
DNAPP24        52.589     70.019     80.111     95.000   -1.000    2 P     
DNAPP267       61.192     83.858     78.932     95.000   -1.000    2 P     
DNADD13        58.850     75.578     85.047    916.000    0.000    1 D     
DNAPP25        58.657     70.588     77.653     95.000   -1.000    2 P     
DNAPP266       61.929     84.083     86.106     95.000   -1.000    2 P     
DNAPP26        64.111     74.380     76.712     95.000   -1.000    2 P     
DNAPP265       61.550     81.011     91.671     95.000   -1.000    2 P     
DNADD14        63.740     71.456     86.370    916.000    0.000    1 D     
DNAPP27        68.825     76.368     80.767     95.000   -1.000    2 P     
DNAPP264       58.332     75.095     93.664     95.000   -1.000    2 P     
DNAPP28        70.408     78.293     87.255     95.000   -1.000    2 P     
DNAPP263       60.500     68.927     93.978     95.000   -1.000    2 P     
DNADD15        69.147     67.752     87.804    916.000    0.000    1 D     
DNAPP29        70.901     74.951     93.254     95.000   -1.000    2 P     
DNAPP262       62.441     63.560     90.275     95.000   -1.000    2 P     
DNAPP30        73.425     69.328     95.411     95.000   -1.000    2 P     
DNAPP261       65.575     59.725     86.279     95.000   -1.000    2 P     
DNADD16        75.636     65.170     86.127    916.000    0.000    1 D     
DNAPP31        76.048     63.815     94.933     95.000   -1.000    2 P     
DNAPP260       69.457     61.084     81.091     95.000   -1.000    2 P     
DNAPP32        80.776     60.598     92.066     95.000   -1.000    2 P     
DNAPP259       74.275     62.547     77.327     95.000   -1.000    2 P     
DNADD17        83.099     65.328     84.396    916.000    0.000    1 D     
DNAPP33        84.365     56.392     87.765     95.000   -1.000    2 P     
DNAPP258       78.527     67.538     76.670     95.000   -1.000    2 P     
DNAPP34        87.336     57.627     81.586     95.000   -1.000    2 P     
DNAPP257       81.469     72.859     79.947     95.000   -1.000    2 P     
DNADD18        89.413     66.364     84.585    916.000    0.000    1 D     
DNAPP35        88.245     62.331     76.615     95.000   -1.000    2 P     
DNAPP256       84.865     75.008     84.885     95.000   -1.000    2 P     
DNAPP36        91.401     67.940     75.751     95.000   -1.000    2 P     
DNAPP255       88.237     73.386     90.438     95.000   -1.000    2 P     
DNADD19        95.445     69.172     83.255    916.000    0.000    1 D     
DNAPP37        91.838     74.608     76.766     95.000   -1.000    2 P     
DNAPP254       93.789     70.498     92.999     95.000   -1.000    2 P     
DNAPP38        95.927     77.926     81.316     95.000   -1.000    2 P     
DNAPP253       97.960     65.787     90.958     95.000   -1.000    2 P     
DNADD20       102.460     70.648     82.419    916.000    0.000    1 D     
DNAPP39        99.975     78.364     86.695     95.000   -1.000    2 P     
DNAPP252      103.554     64.465     88.383     95.000   -1.000    2 P     
DNAPP40       105.815     75.583     89.021     95.000   -1.000    2 P     
DNAPP251      106.480     63.073     82.223     95.000   -1.000    2 P     
DNADD21       107.885     73.046     79.287    916.000    0.000    1 D     
DNAPP41       111.293     72.295     88.279     95.000   -1.000    2 P     
DNAPP250      108.260     64.751     75.760     95.000   -1.000    2 P     
DNAPP42       116.105     72.327     83.678     95.000   -1.000    2 P     
DNAPP249      106.206     69.672     71.394     95.000   -1.000    2 P     
DNADD22       111.633     77.617     76.441    916.000    0.000    1 D     
DNAPP43       117.851     70.779     77.528     95.000   -1.000    2 P     
DNAPP248      105.006     75.838     69.655     95.000   -1.000    2 P     
DNAPP44       118.585     73.914     71.915     95.000   -1.000    2 P     
DNAPP247      105.255     81.983     71.555     95.000   -1.000    2 P     
DNADD23       115.995     82.795     74.055    916.000    0.000    1 D     
DNAPP45       118.866     78.201     67.049     95.000   -1.000    2 P     
DNAPP246      107.089     86.130     76.228     95.000   -1.000    2 P     
DNAPP46       114.592     83.082     64.534     95.000   -1.000    2 P     
DNAPP245      112.264     88.695     80.155     95.000   -1.000    2 P     
DNADD24       119.804     87.776     71.917    916.000    0.000    1 D     
DNAPP47       113.260     89.245     65.656     95.000   -1.000    2 P     
DNAPP244      118.948     87.915     81.128     95.000   -1.000    2 P     
DNAPP48       114.827     95.089     69.481     95.000   -1.000    2 P     
DNAPP243      125.233     86.555     79.196     95.000   -1.000    2 P     
DNADD25       124.990     92.625     69.980    916.000    0.000    1 D     
DNAPP49       119.455     98.754     72.971     95.000   -1.000    2 P     
DNAPP242      130.036     89.173     76.160     95.000   -1.000    2 P     
DNAPP50       125.382    100.360     74.288     95.000   -1.000    2 P     
DNAPP241      132.968     88.274     70.238     95.000   -1.000    2 P     
DNADD26       127.462     96.416     64.530    916.000    0.000    1 D     
DNAPP51       131.413    101.645     71.568     95.000   -1.000    2 P     
DNAPP240      131.599     88.587     63.336     95.000   -1.000    2 P     
DNAPP52       133.795    103.305     66.086     95.000   -1.000    2 P     
DNAPP239      129.170     89.929     57.719     95.000   -1.000    2 P     
DNADD27       126.620    101.182     59.012    916.000    0.000    1 D     
DNAPP53       135.731    103.148     59.882     95.000   -1.000    2 P     
DNAPP238      123.672     93.554     55.270     95.000   -1.000    2 P     
DNAPP54       133.106    102.615     53.425     95.000   -1.000    2 P     
DNAPP237      119.582     98.241     54.760     95.000   -1.000    2 P     
DNADD28       124.471    106.496     56.101    916.000    0.000    1 D     
DNAPP55       128.711    102.252     48.545     95.000   -1.000    2 P     
DNAPP236      116.125    103.211     57.897     95.000   -1.000    2 P     
DNAPP56       123.413    105.410     46.749     95.000   -1.000    2 P     
DNAPP235      118.275    108.342     62.359     95.000   -1.000    2 P     
DNADD29       123.613    112.627     53.387    916.000    0.000    1 D     
DNAPP57       118.183    108.330     47.547     95.000   -1.000    2 P     
DNAPP234      123.660    112.591     62.973     95.000   -1.000    2 P     
DNAPP58       114.502    111.380     52.400     95.000   -1.000    2 P     
DNAPP233      126.363    118.095     60.411     95.000   -1.000    2 P     
DNADD30       121.016    118.268     50.979    916.000    0.000    1 D     
DNAPP59       114.799    115.910     57.443     95.000   -1.000    2 P     
DNAPP232      129.516    119.750     54.167     95.000   -1.000    2 P     
DNAPP60       116.979    122.443     58.095     95.000   -1.000    2 P     
DNAPP231      128.738    122.298     47.814     95.000   -1.000    2 P     
DNADD31       117.646    123.678     47.632    916.000    0.000    1 D     
DNAPP61       117.179    127.643     55.508     95.000   -1.000    2 P     
DNAPP230      124.960    122.197     42.500     95.000   -1.000    2 P     
DNAPP62       116.822    131.941     50.927     95.000   -1.000    2 P     
DNAPP229      118.973    120.665     39.362     95.000   -1.000    2 P     
DNADD32       111.302    126.969     44.767    916.000    0.000    1 D     
DNAPP63       115.595    134.761     45.290     95.000   -1.000    2 P     
DNAPP228      113.260    120.634     37.866     95.000   -1.000    2 P     
DNAPP64       112.005    135.464     40.033     95.000   -1.000    2 P     
DNAPP227      107.067    119.771     40.898     95.000   -1.000    2 P     
DNADD33       105.704    130.044     43.771    916.000    0.000    1 D     
DNAPP65       109.098    132.104     35.005     95.000   -1.000    2 P     
DNAPP226      103.652    121.316     46.314     95.000   -1.000    2 P     
DNAPP66       103.243    128.501     35.142     95.000   -1.000    2 P     
DNAPP225      102.697    125.992     51.059     95.000   -1.000    2 P     
DNADD34        99.502    132.454     43.137    916.000    0.000    1 D     
DNAPP67        98.397    124.445     38.521     95.000   -1.000    2 P     
DNAPP224      100.137    132.110     52.459     95.000   -1.000    2 P     
DNAPP68        93.943    125.115     43.294     95.000   -1.000    2 P     
DNAPP223      100.549    138.540     50.061     95.000   -1.000    2 P     
DNADD35        92.829    135.513     42.943    916.000    0.000    1 D     
DNAPP69        91.312    128.657     48.153     95.000   -1.000    2 P     
DNAPP222       98.296    142.744     44.439     95.000   -1.000    2 P     
DNAPP70        87.167    133.747     50.195     95.000   -1.000    2 P     
DNAPP221       94.678    143.720     39.484     95.000   -1.000    2 P     
DNADD36        86.873    136.097     39.844    916.000    0.000    1 D     
DNAPP71        84.114    139.488     48.374     95.000   -1.000    2 P     
DNAPP220       91.988    141.323     34.277     95.000   -1.000    2 P     
DNAPP72        80.797    142.147     43.905     95.000   -1.000    2 P     
DNAPP219       89.416    135.850     31.547     95.000   -1.000    2 P     
DNADD37        80.378    134.297     37.473    916.000    0.000    1 D     
DNAPP73        77.744    142.367     38.918     95.000   -1.000    2 P     
DNAPP218       86.605    129.604     32.356     95.000   -1.000    2 P     
DNAPP74        75.815    140.805     32.480     95.000   -1.000    2 P     
DNAPP217       81.831    125.367     34.438     95.000   -1.000    2 P     
DNADD38        73.543    132.653     38.184    916.000    0.000    1 D     
DNAPP75        71.512    136.453     30.625     95.000   -1.000    2 P     
DNAPP216       77.077    124.053     38.701     95.000   -1.000    2 P     
DNAPP76        69.929    129.890     29.279     95.000   -1.000    2 P     
DNAPP215       74.668    126.773     44.615     95.000   -1.000    2 P     
DNADD39        66.935    131.328     38.139    916.000    0.000    1 D     
DNAPP77        69.620    123.711     33.097     95.000   -1.000    2 P     
DNAPP214       71.308    132.865     46.299     95.000   -1.000    2 P     
DNAPP78        66.108    122.101     38.132     95.000   -1.000    2 P     
DNAPP213       66.052    135.995     46.485     95.000   -1.000    2 P     
DNADD40        60.782    130.172     40.080    916.000    0.000    1 D     
DNAPP79        64.515    123.759     44.791     95.000   -1.000    2 P     
DNAPP212       60.965    138.806     43.282     95.000   -1.000    2 P     
DNAPP80        61.471    127.354     49.363     95.000   -1.000    2 P     
DNAPP211       57.581    138.263     37.670     95.000   -1.000    2 P     
DNADD41        54.187    127.771     41.133    916.000    0.000    1 D     
DNAPP81        55.286    130.338     50.116     95.000   -1.000    2 P     
DNAPP210       53.320    134.520     34.464     95.000   -1.000    2 P     
DNAPP82        48.714    130.527     48.371     95.000   -1.000    2 P     
DNAPP209       52.133    127.917     32.516     95.000   -1.000    2 P     
DNADD42        49.195    122.764     41.958    916.000    0.000    1 D     
DNAPP83        43.262    128.622     45.123     95.000   -1.000    2 P     
DNAPP208       51.610    122.192     32.589     95.000   -1.000    2 P     
DNAPP84        39.634    124.428     41.140     95.000   -1.000    2 P     
DNAPP207       53.939    117.365     36.678     95.000   -1.000    2 P     
DNADD43        45.410    117.135     44.628    916.000    0.000    1 D     
DNAPP85        39.085    118.151     38.924     95.000   -1.000    2 P     
DNAPP206       53.701    113.437     41.485     95.000   -1.000    2 P     
DNAPP86        42.097    111.832     37.367     95.000   -1.000    2 P     
DNAPP205       52.581    114.400     48.243     95.000   -1.000    2 P     
DNADD44        43.068    111.348     47.701    916.000    0.000    1 D     
DNAPP87        45.145    107.375     40.373     95.000   -1.000    2 P     
DNAPP204       49.481    114.776     54.318     95.000   -1.000    2 P     
DNAPP88        49.423    105.479     45.424     95.000   -1.000    2 P     
DNAPP203       42.624    115.411     55.408     95.000   -1.000    2 P     
DNADD45        40.569    106.123     51.043    916.000    0.000    1 D     
DNAPP89        49.124    104.289     52.408     95.000   -1.000    2 P     
DNAPP202       37.232    113.030     55.876     95.000   -1.000    2 P     
DNAPP90        45.415    102.891     57.278     95.000   -1.000    2 P     
DNAPP201       32.179    109.756     52.990     95.000   -1.000    2 P     
DNADD46        37.593    100.245     52.190    916.000    0.000    1 D     
DNAPP91        41.029    100.910     60.516     95.000   -1.000    2 P     
DNAPP200       30.201    105.195     48.674     95.000   -1.000    2 P     
DNAPP92        37.371     95.877     60.576     95.000   -1.000    2 P     
DNAPP199       32.645    100.483     44.517     95.000   -1.000    2 P     
DNADD47        38.498     92.560     50.750    916.000    0.000    1 D     
DNAPP93        32.669     91.504     57.613     95.000   -1.000    2 P     
DNAPP198       38.221     96.491     42.657     95.000   -1.000    2 P     
DNAPP94        31.580     86.649     53.394     95.000   -1.000    2 P     
DNAPP197       41.763     91.993     41.607     95.000   -1.000    2 P     
DNADD48        42.151     86.480     51.350    916.000    0.000    1 D     
DNAPP95        34.590     82.106     51.228     95.000   -1.000    2 P     
DNAPP196       47.331     90.321     44.713     95.000   -1.000    2 P     
DNAPP96        39.260     78.512     47.407     95.000   -1.000    2 P     
DNAPP195       51.023     89.869     50.326     95.000   -1.000    2 P     
DNADD49        45.287     82.320     55.536    916.000    0.000    1 D     
DNAPP97        45.706     77.872     47.602     95.000   -1.000    2 P     
DNAPP194       49.668     89.828     56.853     95.000   -1.000    2 P     
DNAPP98        52.092     79.202     49.209     95.000   -1.000    2 P     
DNAPP193       46.867     87.885     62.835     95.000   -1.000    2 P     
DNADD50        48.002     76.872     58.943    916.000    0.000    1 D     
DNAPP99        55.323     79.272     54.896     95.000   -1.000    2 P     
DNAPP192       43.874     81.996     65.373     95.000   -1.000    2 P     
DNAPP100       56.563     79.372     61.622     95.000   -1.000    2 P     
DNAPP191       41.461     75.554     64.850     95.000   -1.000    2 P     
DNADD51        49.995     70.185     61.199    916.000    0.000    1 D     
DNAPP101       55.378     75.040     66.665     95.000   -1.000    2 P     
DNAPP190       41.151     69.463     62.275     95.000   -1.000    2 P     
DNAPP102       51.533     70.220     69.947     95.000   -1.000    2 P     
DNAPP189       43.972     65.178     58.062     95.000   -1.000    2 P     
DNADD52        54.282     64.525     60.833    916.000    0.000    1 D     
DNAPP103       51.385     63.668     69.373     95.000   -1.000    2 P     
DNAPP188       47.938     62.237     54.084     95.000   -1.000    2 P     
DNAPP104       54.221     58.740     68.084     95.000   -1.000    2 P     
DNAPP187       54.228     62.926     51.751     95.000   -1.000    2 P     
DNADD53        61.060     61.884     62.017    916.000    0.000    1 D     
DNAPP105       57.935     53.994     64.396     95.000   -1.000    2 P     
DNAPP186       60.646     65.761     52.919     95.000   -1.000    2 P     
DNAPP106       62.067     52.624     59.117     95.000   -1.000    2 P     
DNAPP185       64.924     68.589     57.252     95.000   -1.000    2 P     
DNADD54        67.982     58.569     63.537    916.000    0.000    1 D     
DNAPP107       68.430     51.966     58.290     95.000   -1.000    2 P     
DNAPP184       69.255     68.686     62.045     95.000   -1.000    2 P     
DNAPP108       71.925     56.744     54.779     95.000   -1.000    2 P     
DNAPP183       69.508     65.466     68.101     95.000   -1.000    2 P     
DNADD55        74.097     56.665     65.157    916.000    0.000    1 D     
DNAPP109       75.778     61.980     57.762     95.000   -1.000    2 P     
DNAPP182       70.754     60.640     72.560     95.000   -1.000    2 P     
DNAPP110       79.713     63.393     62.309     95.000   -1.000    2 P     
DNAPP181       72.643     54.257     73.403     95.000   -1.000    2 P     
DNADD56        80.699     54.561     65.952    916.000    0.000    1 D     
DNAPP111       82.453     62.913     68.803     95.000   -1.000    2 P     
DNAPP180       75.340     48.430     70.550     95.000   -1.000    2 P     
DNAPP112       85.921     58.638     72.662     95.000   -1.000    2 P     
DNAPP179       79.100     45.737     66.400     95.000   -1.000    2 P     
DNADD57        86.718     52.681     63.675    916.000    0.000    1 D     
DNAPP113       89.426     52.700     72.463     95.000   -1.000    2 P     
DNAPP178       82.533     45.234     60.565     95.000   -1.000    2 P     
DNAPP114       92.898     48.653     69.576     95.000   -1.000    2 P     
DNAPP177       84.041     49.419     55.924     95.000   -1.000    2 P     
DNADD58        93.064     54.116     60.985    916.000    0.000    1 D     
DNAPP115       95.792     45.885     64.156     95.000   -1.000    2 P     
DNAPP176       86.092     56.345     54.605     95.000   -1.000    2 P     
DNAPP116       99.518     47.552     59.316     95.000   -1.000    2 P     
DNAPP175       90.669     60.510     54.785     95.000   -1.000    2 P     
DNADD59        99.520     57.290     60.625    916.000    0.000    1 D     
DNAPP117      101.643     51.291     53.965     95.000   -1.000    2 P     
DNAPP174       92.905     64.311     59.755     95.000   -1.000    2 P     
DNAPP118      101.511     58.087     51.891     95.000   -1.000    2 P     
DNAPP173       97.219     65.660     64.348     95.000   -1.000    2 P     
DNADD60       104.715     62.230     59.666    916.000    0.000    1 D     
DNAPP119       99.807     64.927     52.516     95.000   -1.000    2 P     
DNAPP172      101.538     62.372     68.726     95.000   -1.000    2 P     
DNAPP120      101.433     70.364     56.127     95.000   -1.000    2 P     
DNAPP171      107.968     61.415     68.651     95.000   -1.000    2 P     
DNADD61       110.679     65.388     57.705    916.000    0.000    1 D     
DNAPP121      106.437     72.973     60.077     95.000   -1.000    2 P     
DNAPP170      112.205     58.841     64.132     95.000   -1.000    2 P     
DNAPP122      112.660     73.785     60.355     95.000   -1.000    2 P     
DNAPP169      116.188     57.977     58.298     95.000   -1.000    2 P     
DNADD62       115.921     67.363     52.577    916.000    0.000    1 D     
DNAPP123      118.746     73.046     58.577     95.000   -1.000    2 P     
DNAPP168      116.210     58.876     51.980     95.000   -1.000    2 P     
DNAPP124      123.624     70.763     55.165     95.000   -1.000    2 P     
DNAPP167      113.736     62.034     46.302     95.000   -1.000    2 P     
DNADD63       117.657     71.840     46.550    916.000    0.000    1 D     
DNAPP125      125.648     70.540     49.640     95.000   -1.000    2 P     
DNAPP166      111.994     66.302     42.636     95.000   -1.000    2 P     
DNAPP126      125.711     71.283     42.748     95.000   -1.000    2 P     
DNAPP165      109.741     71.935     42.186     95.000   -1.000    2 P     
DNADD64       118.090     78.380     43.427    916.000    0.000    1 D     
DNAPP127      122.950     73.610     37.288     95.000   -1.000    2 P     
DNAPP164      108.814     77.961     43.423     95.000   -1.000    2 P     
DNAPP128      120.013     77.495     34.375     95.000   -1.000    2 P     
DNAPP163      111.025     82.888     47.545     95.000   -1.000    2 P     
DNADD65       120.227     84.695     41.279    916.000    0.000    1 D     
DNAPP129      114.840     82.683     34.082     95.000   -1.000    2 P     
DNAPP162      117.341     85.037     49.984     95.000   -1.000    2 P     
DNAPP130      112.446     88.103     36.990     95.000   -1.000    2 P     
DNAPP161      124.241     86.949     48.931     95.000   -1.000    2 P     
DNADD66       122.695     90.589     38.430    916.000    0.000    1 D     
DNAPP131      114.726     94.020     38.757     95.000   -1.000    2 P     
DNAPP160      128.668     90.353     46.093     95.000   -1.000    2 P     
DNAPP132      118.434     98.509     42.638     95.000   -1.000    2 P     
DNAPP159      130.961     88.884     39.688     95.000   -1.000    2 P     
DNADD67       124.065     95.792     33.321    916.000    0.000    1 D     
DNAPP133      123.149    102.546     39.418     95.000   -1.000    2 P     
DNAPP158      129.405     88.177     32.642     95.000   -1.000    2 P     
DNAPP134      126.226    104.509     34.352     95.000   -1.000    2 P     
DNAPP157      127.673     90.002     26.907     95.000   -1.000    2 P     
DNADD68       122.756    100.202     27.338    916.000    0.000    1 D     
DNAPP135      130.409    104.633     28.705     95.000   -1.000    2 P     
DNAPP156      122.892     91.439     22.677     95.000   -1.000    2 P     
DNAPP136      129.334    106.923     22.877     95.000   -1.000    2 P     
DNAPP155      116.867     94.332     23.465     95.000   -1.000    2 P     
DNADD69       119.128    106.288     24.558    916.000    0.000    1 D     
DNAPP137      124.650    108.521     17.905     95.000   -1.000    2 P     
DNAPP154      113.872    100.311     23.335     95.000   -1.000    2 P     
DNAPP138      118.633    108.545     16.017     95.000   -1.000    2 P     
DNAPP153      111.137    103.634     28.171     95.000   -1.000    2 P     
DNADD70       115.468    112.248     25.017    916.000    0.000    1 D     
DNAPP139      112.645    110.458     17.322     95.000   -1.000    2 P     
DNAPP152      111.870    108.929     32.546     95.000   -1.000    2 P     
DNAPP140      107.482    112.728     21.167     95.000   -1.000    2 P     
DNAPP151      116.178    113.974     33.771     95.000   -1.000    2 P     
DNADD71       114.283    119.150     25.116    916.000    0.000    1 D     
DNAPP141      105.875    116.582     26.345     95.000   -1.000    2 P     
DNAPP150      119.843    119.529     32.841     95.000   -1.000    2 P     
DNAPP142      107.710    121.770     30.528     95.000   -1.000    2 P     
DNAPP149      122.712    121.227     27.120     95.000   -1.000    2 P     
DNADD72       114.126    126.055     22.696    916.000    0.000    1 D     
DNAPP143      110.232    128.006     30.272     95.000   -1.000    2 P     
DNAPP148      122.871    125.465     22.272     95.000   -1.000    2 P     
DNAPP144      114.873    133.008     29.344     95.000   -1.000    2 P     
DNAPP147      120.193    126.076     16.125     95.000   -1.000    2 P     
DNADD73       113.970    132.960     20.277    916.000    0.000    1 D     
DNAPP145      119.514    138.009     28.416     95.000   -1.000    2 P     
DNAPP146      113.779    127.390     13.504     95.000   -1.000    2 P     
ATALA1        120.945    117.999     16.565     71.037    0.000    9 TNPL  
ATARG2        119.192    122.192     15.092    156.101    1.000   10 TPOS  
ATTHR3        123.399    122.887     17.915    101.048    0.000    8 TPOL  
ATLYS4        125.092    127.705     18.867    128.095    1.000   10 TPOS  
ATGLN5        128.332    123.652     17.534    128.059    0.000    8 TPOL  
ATTHR6        127.360    126.209     22.519    101.048    0.000    8 TPOL  
ATALA7        126.337    122.595     23.889     71.037    0.000    9 TNPL  
ATARG8        125.654    121.643     29.344    156.101    1.000   10 TPOS  
ATLYS9        126.654    116.440     25.349    128.095    1.000   10 TPOS  
ATSER10       128.458    119.802     21.628     87.032    0.000    8 TPOL  
ATTHR11       131.389    121.116     24.604    101.048    0.000    8 TPOL  
ATGLY12       131.043    117.577     26.430     57.021    0.000   12 TGLY  
ATGLY13       129.865    116.847     29.259     57.021    0.000   12 TGLY  
ATLYS14       126.059    114.620     31.604    128.095    1.000   10 TPOS  
ATALA15       126.533    118.481     34.410     71.037    0.000    9 TNPL  
ATPRO16       124.872    115.844     35.467     97.053    0.000    9 TNPL  
ATARG17       128.449    116.349     39.227    156.101    1.000   10 TPOS  
ATLYS18       129.661    110.074     37.018    128.095    1.000   10 TPOS  
ATGLN19       128.376    109.671     41.970    128.059    0.000    8 TPOL  
ATLEU20       132.548    107.635     43.566    113.084    0.000    9 TNPL  
ATALA21       130.940    103.005     43.663     71.037    0.000    9 TNPL  
ATTHR22       129.745    101.866     40.198    101.048    0.000    8 TPOL  
ATLYS23       126.706    104.341     42.417    128.095    1.000   10 TPOS  
ATALA24       124.609    107.080     39.045     71.037    0.000    9 TNPL  
ATALA25       124.323    110.427     37.887     71.037    0.000    9 TNPL  
ATARG26       122.925    111.095     41.399    156.101    1.000   10 TPOS  
ATLYS27       119.468    116.499     38.235    128.095    1.000   10 TPOS  
ATSER28       124.495    118.797     39.256     87.032    0.000    8 TPOL  
ATALA29       125.477    122.036     38.257     71.037    0.000    9 TNPL  
ATPRO30       127.624    123.736     36.295     97.053    0.000    9 TNPL  
ATALA31       131.276    124.697     38.755     71.037    0.000    9 TNPL  
ATTHR32       132.799    126.747     36.076    101.048    0.000    8 TPOL  
ATGLY33       131.009    129.242     33.487     57.021    0.000   12 TGLY  
ATGLY34       128.187    129.393     33.952     57.021    0.000   12 TGLY  
ATVAL35       124.494    128.140     34.273     99.068    0.000    9 TNPL  
ATLYS36       125.624    128.759     29.913    128.095    1.000   10 TPOS  
ATLYS37       120.094    127.732     27.836    128.095    1.000   10 TPOS  
ATPRO38       118.821    126.710     32.212     97.053    0.000    9 TNPL  
ATHIS39       115.238    122.090     30.957    137.059    0.000    8 TPOL  
ATARG40       115.549    125.433     35.460    156.101    1.000   10 TPOS  
ATTYR41       111.255    120.050     33.520    163.063    0.000    9 TNPL  
ATARG42       106.785    125.822     33.462    156.101    1.000   10 TPOS  
ATPRO43       105.612    124.190     38.033     97.053    0.000    9 TNPL  
ACGLY44       103.717    119.969     38.008     57.021    0.000    7 CGLY  
ACTHR45       105.718    118.981     35.031    101.048    0.000    3 CPOL  
ACVAL46       108.051    116.741     37.918     99.068    0.000    4 CNPL  
ACALA47       104.528    115.471     39.920     71.037    0.000    4 CNPL  
ACLEU48       102.474    113.494     36.862    113.084    0.000    4 CNPL  
ACARG49       108.003    113.359     35.427    156.101    1.000    5 CPOS  
ACGLU50       107.004    112.645     41.741    129.043   -1.000    6 CNEG  
ACILE51       102.341    110.112     40.694    113.084    0.000    4 CNPL  
ACARG52       103.104    108.521     35.858    156.101    1.000    5 CPOS  
ACARG53       109.883    106.839     41.642    156.101    1.000    5 CPOS  
ACTYR54       106.990    107.012     44.234    163.063    0.000    4 CNPL  
ACGLN55       101.207    104.677     41.540    128.059    0.000    3 CPOL  
ACLYS56       105.900    100.604     38.759    128.095    1.000    5 CPOS  
ACSER57       107.182    101.098     43.465     87.032    0.000    3 CPOL  
ACTHR58       105.915     97.879     45.746    101.048    0.000    3 CPOL  
ACGLU59       109.784     98.811     48.087    129.043   -1.000    6 CNEG  
ACLEU60       108.076    100.230     52.787    113.084    0.000    4 CNPL  
ACLEU61       107.566    104.763     51.415    113.084    0.000    4 CNPL  
ACILE62       107.721    103.525     56.178    113.084    0.000    4 CNPL  
ACARG63       113.274    106.340     57.412    156.101    1.000    5 CPOS  
ACLYS64       113.785    100.222     58.944    128.095    1.000    5 CPOS  
ACLEU65       115.437    103.318     63.618    113.084    0.000    4 CNPL  
ACPRO66       112.313    105.882     63.041     97.053    0.000    4 CNPL  
ACPHE67       107.418    102.892     62.760    147.068    0.000    4 CNPL  
ACGLN68       112.158    100.267     66.049    128.059    0.000    3 CPOL  
ACARG69       113.178    105.691     67.194    156.101    1.000    5 CPOS  
ACLEU70       106.692    105.811     66.768    113.084    0.000    4 CNPL  
ACVAL71       106.164    101.443     68.205     99.068    0.000    4 CNPL  
ACARG72       110.235    100.143     71.934    156.101    1.000    5 CPOS  
ACGLU73       107.066    106.955     72.022    129.043   -1.000    6 CNEG  
ACILE74       102.790    104.777     71.018    113.084    0.000    4 CNPL  
ACALA75       103.307    101.069     73.497     71.037    0.000    4 CNPL  
ACGLN76       105.357    102.495     77.658    128.059    0.000    3 CPOL  
ACASP77       101.483    104.858     77.273    115.027   -1.000    6 CNEG  
ACPHE78        98.675    101.321     75.628    147.068    0.000    4 CNPL  
ACLYS79       101.241     96.968     78.991    128.095    1.000    5 CPOS  
ACTHR80       105.588     98.692     80.972    101.048    0.000    3 CPOL  
ACASP81       108.866     95.791     79.579    115.027   -1.000    6 CNEG  
ACLEU82       105.921     95.728     75.619    113.084    0.000    4 CNPL  
ACARG83       110.301     92.909     75.740    156.101    1.000    5 CPOS  
ACPHE84       108.309     95.294     70.445    147.068    0.000    4 CNPL  
ACGLN85       108.995     90.154     67.378    128.059    0.000    3 CPOL  
ACSER86       110.707     92.597     63.519     87.032    0.000    3 CPOL  
ACSER87       107.342     90.992     62.364     87.032    0.000    3 CPOL  
ACALA88       105.090     93.437     64.022     71.037    0.000    4 CNPL  
ACVAL89       107.262     96.629     63.516     99.068    0.000    4 CNPL  
ACMET90       107.826     95.636     58.455    131.040    0.000    4 CNPL  
ACALA91       103.052     95.201     59.902     71.037    0.000    4 CNPL  
ACLEU92       102.490     98.318     62.557    113.084    0.000    4 CNPL  
ACGLN93       106.458     99.887     58.970    128.059    0.000    3 CPOL  
ACGLU94       103.670     96.847     55.341    129.043   -1.000    6 CNEG  
ACALA95        99.529     99.251     57.636     71.037    0.000    4 CNPL  
ACSER96       100.593    102.643     58.357     87.032    0.000    3 CPOL  
ACGLU97       102.239    102.432     53.272    129.043   -1.000    6 CNEG  
ACALA98        97.900    101.426     53.537     71.037    0.000    4 CNPL  
ACTYR99        94.827    104.964     57.080    163.063    0.000    4 CNPL  
ACLEU100       98.139    107.185     55.039    113.084    0.000    4 CNPL  
ACVAL101       98.085    105.418     50.288     99.068    0.000    4 CNPL  
ACALA102       93.947    105.206     50.648     71.037    0.000    4 CNPL  
ACLEU103       93.718    108.905     53.184    113.084    0.000    4 CNPL  
ACPHE104       96.901    110.855     50.661    147.068    0.000    4 CNPL  
ACGLU105       92.894    107.014     46.322    129.043   -1.000    6 CNEG  
ACASP106       89.954    108.591     49.390    115.027   -1.000    6 CNEG  
ACTHR107       92.053    113.277     49.641    101.048    0.000    3 CPOL  
ACASN108       92.746    112.594     44.725    114.043    0.000    3 CPOL  
ACLEU109       88.850    111.735     44.313    113.084    0.000    4 CNPL  
ACCYS110       87.804    114.867     47.924    103.009    0.000    3 CPOL  
ACALA111       89.993    118.040     45.738     71.037    0.000    4 CNPL  
ACILE112       89.325    117.171     41.823    113.084    0.000    4 CNPL  
ACHIS113       83.685    116.797     43.801    137.059    0.000    3 CPOL  
ACALA114       85.909    121.020     45.003     71.037    0.000    4 CNPL  
ACLYS115       85.778    123.325     40.872    128.095    1.000    5 CPOS  
ACARG116       90.596    122.241     45.508    156.101    1.000    5 CPOS  
ACVAL117       94.536    120.345     42.175     99.068    0.000    4 CNPL  
ACTHR118       95.917    121.865     45.882    101.048    0.000    3 CPOL  
ACILE119       95.593    118.128     48.656    113.084    0.000    4 CNPL  
ACMET120       93.742    121.836     51.173    131.040    0.000    4 CNPL  
ACPRO121       92.895    119.974     55.113     97.053    0.000    4 CNPL  
ACLYS122       88.419    121.158     54.744    128.095    1.000    5 CPOS  
ACASP123       89.983    117.603     50.772    115.027   -1.000    6 CNEG  
ACILE124       91.805    114.857     54.723    113.084    0.000    4 CNPL  
ACGLN125       88.423    116.018     57.272    128.059    0.000    3 CPOL  
ACLEU126       84.873    114.719     52.518    113.084    0.000    4 CNPL  
ACALA127       87.592    111.261     53.328     71.037    0.000    4 CNPL  
ACARG128       88.902    111.512     58.609    156.101    1.000    5 CPOS  
ACARG129       81.113    112.351     57.260    156.101    1.000    5 CPOS  
ACILE130       82.100    109.869     53.232    113.084    0.000    4 CNPL  
ACARG131       85.674    105.552     53.510    156.101    1.000    5 CPOS  
ACGLY132       83.203    106.873     59.089     57.021    0.000    7 CGLY  
ACGLU133       87.083    107.101     60.514    129.043   -1.000    6 CNEG  
ACARG134       86.434    111.435     62.640    156.101    1.000    5 CPOS  
ACALA135       81.445    114.115     61.497     71.037    0.000    4 CNPL  
BTSER1        134.618    117.597     52.332     87.032    0.000    8 TPOL  
BTGLY2        135.951    120.328     51.106     57.021    0.000   12 TGLY  
BTARG3        137.715    121.872     48.308    156.101    1.000   10 TPOS  
BTGLY4        139.521    123.107     53.542     57.021    0.000   12 TGLY  
BTLYS5        140.395    121.815     57.017    128.095    1.000   10 TPOS  
BTGLY6        137.470    125.799     56.941     57.021    0.000   12 TGLY  
BTGLY7        135.986    128.341     55.784     57.021    0.000   12 TGLY  
BTLYS8        132.478    130.795     54.020    128.095    1.000   10 TPOS  
BTGLY9        133.560    127.697     50.958     57.021    0.000   12 TGLY  
BTLEU10       136.138    126.378     48.468    113.084    0.000    9 TNPL  
BTGLY11       132.760    122.760     49.238     57.021    0.000   12 TGLY  
BTLYS12       133.330    124.115     52.590    128.095    1.000   10 TPOS  
BTGLY13       128.929    124.026     54.570     57.021    0.000   12 TGLY  
BTGLY14       126.504    123.801     56.707     57.021    0.000   12 TGLY  
BTALA15       125.025    122.459     59.519     71.037    0.000    9 TNPL  
BTLYS16       122.149    120.282     57.689    128.095    1.000   10 TPOS  
BTARG17       124.237    119.700     63.605    156.101    1.000   10 TPOS  
BTHIS18       117.927    116.931     63.637    137.059    0.000    8 TPOL  
BTARG19       115.467    121.650     67.036    156.101    1.000   10 TPOS  
BTLYS20       117.652    117.711     71.416    128.095    1.000   10 TPOS  
BTVAL21       112.604    120.005     70.802     99.068    0.000    9 TNPL  
BTLEU22       109.052    119.171     68.058    113.084    0.000    9 TNPL  
BTARG23       112.152    117.887     65.306    156.101    1.000   10 TPOS  
BTASP24       112.579    111.618     65.592    115.027   -1.000   11 TNEG  
BCASN25       109.936    109.205     66.767    114.043    0.000    3 CPOL  
BCILE26       105.669    111.363     64.399    113.084    0.000    4 CNPL  
BCGLN27       108.737    114.913     63.268    128.059    0.000    3 CPOL  
BCGLY28       110.883    110.485     61.099     57.021    0.000    7 CGLY  
BCILE29       108.033    109.930     59.058    113.084    0.000    4 CNPL  
BCTHR30       110.403    112.417     56.127    101.048    0.000    3 CPOL  
BCLYS31       108.371    117.428     54.445    128.095    1.000    5 CPOS  
BCPRO32       109.966    114.045     51.866     97.053    0.000    4 CNPL  
BCALA33       107.601    110.757     53.087     71.037    0.000    4 CNPL  
BCILE34       104.278    112.900     54.051    113.084    0.000    4 CNPL  
BCARG35       105.935    115.527     48.807    156.101    1.000    5 CPOS  
BCARG36       108.306    109.773     49.384    156.101    1.000    5 CPOS  
BCLEU37       102.628    108.466     51.447    113.084    0.000    4 CNPL  
BCALA38       100.846    111.312     48.318     71.037    0.000    4 CNPL  
BCARG39       103.129    112.641     44.707    156.101    1.000    5 CPOS  
BCARG40       102.568    104.643     46.631    156.101    1.000    5 CPOS  
BCGLY41        97.848    108.077     45.954     57.021    0.000    7 CGLY  
BCGLY42        97.800    110.770     43.629     57.021    0.000    7 CGLY  
BCVAL43        98.567    113.798     45.285     99.068    0.000    4 CNPL  
BCLYS44        99.471    117.400     40.373    128.095    1.000    5 CPOS  
BCARG45        99.814    121.718     44.334    156.101    1.000    5 CPOS  
BCILE46       101.046    118.433     48.942    113.084    0.000    4 CNPL  
BCSER47        99.222    121.628     51.221     87.032    0.000    3 CPOL  
BCGLY48       101.527    122.615     53.862     57.021    0.000    7 CGLY  
BCLEU49        98.456    122.947     55.838    113.084    0.000    4 CNPL  
BCILE50        98.686    118.053     54.426    113.084    0.000    4 CNPL  
BCTYR51       103.342    118.256     55.252    163.063    0.000    4 CNPL  
BCGLU52        99.876    120.011     61.273    129.043   -1.000    6 CNEG  
BCGLU53        96.570    117.437     59.415    129.043   -1.000    6 CNEG  
BCTHR54        99.830    113.297     58.089    101.048    0.000    3 CPOL  
BCARG55       103.028    115.047     61.361    156.101    1.000    5 CPOS  
BCGLY56        97.642    112.743     63.400     57.021    0.000    7 CGLY  
BCVAL57        95.903    110.803     60.669     99.068    0.000    4 CNPL  
BCLEU58       100.024    107.948     61.725    113.084    0.000    4 CNPL  
BCLYS59        99.460    109.831     67.074    128.095    1.000    5 CPOS  
BCVAL60        94.955    108.017     65.962     99.068    0.000    4 CNPL  
BCPHE61        95.891    103.606     62.216    147.068    0.000    4 CNPL  
BCLEU62        99.915    103.463     65.253    113.084    0.000    4 CNPL  
BCGLU63        97.165    105.188     69.536    129.043   -1.000    6 CNEG  
BCASN64        93.506    102.374     67.736    114.043    0.000    3 CPOL  
BCVAL65        96.488     98.794     65.808     99.068    0.000    4 CNPL  
BCILE66        99.503     99.366     69.298    113.084    0.000    4 CNPL  
BCARG67        93.365     99.330     71.143    156.101    1.000    5 CPOS  
BCASP68        93.556     95.820     69.668    115.027   -1.000    6 CNEG  
BCALA69        97.960     94.052     69.909     71.037    0.000    4 CNPL  
BCVAL70        98.911     94.984     73.578     99.068    0.000    4 CNPL  
BCTHR71        94.796     93.331     74.402    101.048    0.000    3 CPOL  
BCTYR72        94.489     90.063     70.593    163.063    0.000    4 CNPL  
BCTHR73       100.014     90.233     73.795    101.048    0.000    3 CPOL  
BCGLU74        97.413     91.218     78.417    129.043   -1.000    6 CNEG  
BCHIS75        94.440     86.559     76.453    137.059    0.000    3 CPOL  
BCALA76        98.915     85.081     75.863     71.037    0.000    4 CNPL  
BCLYS77        99.992     84.197     79.855    128.095    1.000    5 CPOS  
BCARG78       102.281     87.158     74.304    156.101    1.000    5 CPOS  
BCLYS79       106.770     90.907     77.940    128.095    1.000    5 CPOS  
BCTHR80       106.461     89.207     72.892    101.048    0.000    3 CPOL  
BCVAL81       104.376     92.151     70.334     99.068    0.000    4 CNPL  
BCTHR82       103.369     88.911     67.566    101.048    0.000    3 CPOL  
BCALA83       102.388     89.651     63.705     71.037    0.000    4 CNPL  
BCMET84        99.617     86.444     63.751    131.040    0.000    4 CNPL  
BCASP85        99.208     90.016     67.980    115.027   -1.000    6 CNEG  
BCVAL86        99.127     93.303     64.206     99.068    0.000    4 CNPL  
BCVAL87        97.030     90.369     61.595     99.068    0.000    4 CNPL  
BCTYR88        94.616     87.984     64.587    163.063    0.000    4 CNPL  
BCALA89        94.205     94.161     65.003     71.037    0.000    4 CNPL  
BCLEU90        94.925     95.036     61.113    113.084    0.000    4 CNPL  
BCLYS91        90.484     90.480     61.111    128.095    1.000    5 CPOS  
BCARG92        88.808     93.906     65.883    156.101    1.000    5 CPOS  
BCGLN93        90.799     97.729     63.775    128.059    0.000    3 CPOL  
BCGLY94        89.395     96.918     58.729     57.021    0.000    7 CGLY  
BCARG95        91.978     99.151     58.916    156.101    1.000    5 CPOS  
BCTHR96        92.127     92.912     56.619    101.048    0.000    3 CPOL  
BCLEU97        97.297     92.183     56.007    113.084    0.000    4 CNPL  
BCTYR98        95.007     88.742     52.533    163.063    0.000    4 CNPL  
BCGLY99       100.828     87.667     54.524     57.021    0.000    7 CGLY  
BCPHE100      102.046     87.439     57.986    147.068    0.000    4 CNPL  
BCGLY101       98.847     82.934     56.663     57.021    0.000    7 CGLY  
BCGLY102       96.111     84.820     57.941     57.021    0.000    7 CGLY  
CTSER1         70.304     60.452     89.475     87.032    0.000    8 TPOL  
CTGLY2         68.490     62.734     91.584     57.021    0.000   12 TGLY  
CTARG3         69.460     64.993     96.275    156.101    1.000   10 TPOS  
CTGLY4         64.736     65.920     96.152     57.021    0.000   12 TGLY  
CTLYS5         62.016     67.542     98.557    128.095    1.000   10 TPOS  
CTGLN6         65.352     70.661     94.805    128.059    0.000    8 TPOL  
CTGLY7         61.955     73.595     97.250     57.021    0.000   12 TGLY  
CTGLY8         59.675     75.404     98.613     57.021    0.000   12 TGLY  
CTLYS9         56.772     77.001    102.123    128.095    1.000   10 TPOS  
CTTHR10        60.982     75.336    103.852    101.048    0.000    8 TPOL  
CTARG11        63.543     74.187    100.942    156.101    1.000   10 TPOS  
CTALA12        65.536     79.759     99.700     71.037    0.000    9 TNPL  
CTLYS13        63.498     81.399     96.399    128.095    1.000   10 TPOS  
CTALA14        69.266     81.565     96.135     71.037    0.000    9 TNPL  
CTLYS15        68.105     77.721     93.663    128.095    1.000   10 TPOS  
CTTHR16        69.531     81.725     90.660    101.048    0.000    8 TPOL  
CTARG17        74.100     79.881     87.453    156.101    1.000   10 TPOS  
CTSER18        71.823     85.232     88.391     87.032    0.000    8 TPOL  
CTSER19        71.268     85.575     92.777     87.032    0.000    8 TPOL  
CTARG20        75.533     81.900     93.125    156.101    1.000   10 TPOS  
CTALA21        76.215     87.108     90.699     71.037    0.000    9 TNPL  
CTGLY22        74.015     89.984     91.097     57.021    0.000   12 TGLY  
CTLEU23        73.175     89.453     87.920    113.084    0.000    9 TNPL  
CTGLN24        68.557     90.828     87.322    128.059    0.000    8 TPOL  
CCPHE25        70.649     90.185     82.315    147.068    0.000    4 CNPL  
CCPRO26        70.403     85.451     81.898     97.053    0.000    4 CNPL  
CCVAL27        74.030     83.094     83.888     99.068    0.000    4 CNPL  
CCGLY28        72.478     79.939     82.005     57.021    0.000    7 CGLY  
CCARG29        68.371     81.761     78.934    156.101    1.000    5 CPOS  
CCVAL30        74.329     83.022     78.543     99.068    0.000    4 CNPL  
CCHIS31        76.860     78.300     80.043    137.059    0.000    3 CPOL  
CCARG32        71.283     77.366     76.489    156.101    1.000    5 CPOS  
CCLEU33        73.142     80.650     74.240    113.084    0.000    4 CNPL  
CCLEU34        78.161     80.606     75.044    113.084    0.000    4 CNPL  
CCARG35        77.469     74.911     77.255    156.101    1.000    5 CPOS  
CCLYS36        74.873     74.268     72.068    128.095    1.000    5 CPOS  
CCGLY37        76.413     78.414     69.037     57.021    0.000    7 CGLY  
CCASN38        78.117     77.124     66.526    114.043    0.000    3 CPOL  
CCTYR39        79.874     80.826     69.600    163.063    0.000    4 CNPL  
CCALA40        82.033     76.088     71.746     71.037    0.000    4 CNPL  
CCGLU41        82.177     71.520     72.238    129.043   -1.000    6 CNEG  
CCARG42        85.039     72.307     76.925    156.101    1.000    5 CPOS  
CCVAL43        81.658     77.243     78.176     99.068    0.000    4 CNPL  
CCGLY44        82.952     78.342     81.553     57.021    0.000    7 CGLY  
CCALA45        82.079     78.919     85.059     71.037    0.000    4 CNPL  
CCGLY46        82.645     82.525     84.542     57.021    0.000    7 CGLY  
CCALA47        81.983     82.946     81.272     71.037    0.000    4 CNPL  
CCPRO48        78.537     82.858     81.843     97.053    0.000    4 CNPL  
CCVAL49        78.580     85.265     85.120     99.068    0.000    4 CNPL  
CCTYR50        82.943     88.834     82.813    163.063    0.000    4 CNPL  
CCLEU51        78.542     88.114     78.769    113.084    0.000    4 CNPL  
CCALA52        75.803     88.735     81.887     71.037    0.000    4 CNPL  
CCALA53        77.295     91.548     83.602     71.037    0.000    4 CNPL  
CCVAL54        78.570     93.205     80.223     99.068    0.000    4 CNPL  
CCLEU55        74.646     91.934     78.454    113.084    0.000    4 CNPL  
CCGLU56        72.998     93.791     83.913    129.043   -1.000    6 CNEG  
CCTYR57        77.782     98.515     82.260    163.063    0.000    4 CNPL  
CCLEU58        75.921     97.825     78.145    113.084    0.000    4 CNPL  
CCTHR59        71.008     97.631     79.638    101.048    0.000    3 CPOL  
CCALA60        71.990    100.268     82.615     71.037    0.000    4 CNPL  
CCGLU61        75.126    102.916     81.503    129.043   -1.000    6 CNEG  
CCILE62        71.262    102.501     77.439    113.084    0.000    4 CNPL  
CCLEU63        67.723    102.310     80.189    113.084    0.000    4 CNPL  
CCGLU64        71.373    105.882     83.801    129.043   -1.000    6 CNEG  
CCLEU65        70.831    108.652     79.443    113.084    0.000    4 CNPL  
CCALA66        66.995    107.169     78.422     71.037    0.000    4 CNPL  
CCGLY67        65.226    108.057     81.257     57.021    0.000    7 CGLY  
CCASN68        67.243    110.780     82.756    114.043    0.000    3 CPOL  
CCALA69        65.757    111.627     78.203     71.037    0.000    4 CNPL  
CCALA70        62.303    111.238     79.380     71.037    0.000    4 CNPL  
CCARG71        63.227    112.408     83.820    156.101    1.000    5 CPOS  
CCASP72        64.623    116.743     79.377    115.027   -1.000    6 CNEG  
CCASN73        60.169    114.633     76.393    114.043    0.000    3 CPOL  
CCLYS74        58.420    116.753     81.004    128.095    1.000    5 CPOS  
CCLYS75        57.391    112.129     78.437    128.095    1.000    5 CPOS  
CCTHR76        56.962    108.296     82.532    101.048    0.000    3 CPOL  
CCARG77        55.341    105.201     79.923    156.101    1.000    5 CPOS  
CCILE78        61.512    104.570     77.534    113.084    0.000    4 CNPL  
CCILE79        59.896    106.158     73.343    113.084    0.000    4 CNPL  
CCPRO80        62.269    104.449     70.528     97.053    0.000    4 CNPL  
CCARG81        63.659    110.258     69.060    156.101    1.000    5 CPOS  
CCHIS82        63.537    108.699     74.837    137.059    0.000    3 CPOL  
CCLEU83        66.710    104.480     73.132    113.084    0.000    4 CNPL  
CCGLN84        68.534    107.732     68.757    128.059    0.000    3 CPOL  
CCLEU85        67.825    111.234     72.514    113.084    0.000    4 CNPL  
CCALA86        71.203    108.352     74.328     71.037    0.000    4 CNPL  
CCVAL87        72.930    106.171     71.567     99.068    0.000    4 CNPL  
CCARG88        73.439    108.179     68.194    156.101    1.000    5 CPOS  
CCASN89        74.589    112.570     73.942    114.043    0.000    3 CPOL  
CCASP90        77.365    109.443     75.288    115.027   -1.000    6 CNEG  
CCGLU91        81.621    110.280     72.026    129.043   -1.000    6 CNEG  
CCGLU92        81.997    106.136     74.171    129.043   -1.000    6 CNEG  
CCLEU93        76.781    104.672     73.604    113.084    0.000    4 CNPL  
CCASN94        77.680    106.858     68.528    114.043    0.000    3 CPOL  
CCLYS95        82.406    105.227     69.297    128.095    1.000    5 CPOS  
CCLEU96        79.151    100.054     69.991    113.084    0.000    4 CNPL  
CCLEU97        75.589    101.757     68.457    113.084    0.000    4 CNPL  
CCGLY98        77.016    103.342     64.100     57.021    0.000    7 CGLY  
CCARG99        77.720    101.751     60.466    156.101    1.000    5 CPOS  
CCVAL100       73.197    100.500     64.883     99.068    0.000    4 CNPL  
CCTHR101       69.389    101.543     62.712    101.048    0.000    3 CPOL  
CCILE102       67.273    102.721     66.539    113.084    0.000    4 CNPL  
CCALA103       63.555    101.095     64.901     71.037    0.000    4 CNPL  
CCGLN104       59.968    102.870     64.831    128.059    0.000    3 CPOL  
CCGLY105       63.535    106.731     66.043     57.021    0.000    7 CGLY  
CCGLY106       64.703    108.395     63.940     57.021    0.000    7 CGLY  
CCVAL107       66.440    111.680     62.248     99.068    0.000    4 CNPL  
CCLEU108       68.490    113.036     65.742    113.084    0.000    4 CNPL  
CCPRO109       68.343    117.238     64.712     97.053    0.000    4 CNPL  
CCASN110       72.536    117.737     61.611    114.043    0.000    3 CPOL  
CCILE111       71.988    122.324     61.299    113.084    0.000    4 CNPL  
CCGLN112       75.155    121.898     58.342    128.059    0.000    3 CPOL  
CCSER113       76.840    126.472     58.995     87.032    0.000    3 CPOL  
CCVAL114       76.384    127.220     55.075     99.068    0.000    4 CNPL  
CCLEU115       72.427    125.497     54.904    113.084    0.000    4 CNPL  
CCLEU116       71.653    128.365     59.053    113.084    0.000    4 CNPL  
CTPRO117       70.166    131.998     58.193     97.053    0.000    9 TNPL  
CTLYS118       73.364    135.655     55.279    128.095    1.000   10 TPOS  
CTLYS119       74.438    136.372     61.628    128.095    1.000   10 TPOS  
CTTHR120       76.480    138.590     56.528    101.048    0.000    8 TPOL  
CTGLU121       76.668    144.182     56.974    129.043   -1.000   11 TNEG  
CTSER122       77.075    142.667     52.131     87.032    0.000    8 TPOL  
CTSER123       79.867    145.393     50.219     87.032    0.000    8 TPOL  
CTLYS124       78.785    141.335     47.461    128.095    1.000   10 TPOS  
CTSER125       77.069    143.759     44.177     87.032    0.000    8 TPOL  
CTLYS126       72.978    143.666     42.652    128.095    1.000   10 TPOS  
CTSER127       72.011    142.570     48.256     87.032    0.000    8 TPOL  
CTLYS128       68.658    140.021     47.524    128.095    1.000   10 TPOS  
DTPRO1         77.740     72.080     78.070     97.053    0.000    9 TNPL  
DTGLU2         74.760     70.190     76.750    129.043   -1.000   11 TNEG  
DTPRO3         71.780     68.300     75.430     97.053    0.000    9 TNPL  
DTALA4         68.306     66.766     74.026     71.037    0.000    9 TNPL  
DTLYS5         66.158     62.870     73.011    128.095    1.000   10 TPOS  
DTSER6         61.614     64.995     72.914     87.032    0.000    8 TPOL  
DTALA7         60.247     64.322     76.266     71.037    0.000    9 TNPL  
DTPRO8         57.191     63.219     76.919     97.053    0.000    9 TNPL  
DTALA9         57.674     59.387     74.631     71.037    0.000    9 TNPL  
DTPRO10        55.168     57.882     73.166     97.053    0.000    9 TNPL  
DTLYS11        51.593     59.798     71.297    128.095    1.000   10 TPOS  
DTLYS12        54.834     65.687     74.172    128.095    1.000   10 TPOS  
DTGLY13        50.712     65.966     73.065     57.021    0.000   12 TGLY  
DTSER14        48.721     69.144     73.391     87.032    0.000    8 TPOL  
DTLYS15        44.272     70.112     73.665    128.095    1.000   10 TPOS  
DTLYS16        45.679     64.249     74.170    128.095    1.000   10 TPOS  
DTALA17        45.263     65.382     79.458     71.037    0.000    9 TNPL  
DTVAL18        43.308     68.603     79.881     99.068    0.000    9 TNPL  
DTTHR19        39.582     67.448     77.867    101.048    0.000    8 TPOL  
DTLYS20        38.429     71.698     77.727    128.095    1.000   10 TPOS  
DTTHR21        33.525     69.598     76.665    101.048    0.000    8 TPOL  
DTGLN22        31.476     73.249     76.201    128.059    0.000    8 TPOL  
DTLYS23        33.396     77.696     75.326    128.095    1.000   10 TPOS  
DTLYS24        34.513     76.322     69.804    128.095    1.000   10 TPOS  
DTASP25        37.735     72.160     71.713    115.027   -1.000   11 TNEG  
DTGLY26        38.982     75.783     73.813     57.021    0.000   12 TGLY  
DTLYS27        42.587     78.115     75.279    128.095    1.000   10 TPOS  
DTLYS28        45.042     78.242     70.161    128.095    1.000   10 TPOS  
DTARG29        47.538     73.568     67.882    156.101    1.000   10 TPOS  
DTARG30        50.163     76.314     74.888    156.101    1.000   10 TPOS  
DTLYS31        52.659     78.436     69.219    128.095    1.000   10 TPOS  
DTTHR32        57.113     76.490     70.571    101.048    0.000    8 TPOL  
DTARG33        59.660     78.369     75.978    156.101    1.000   10 TPOS  
DTLYS34        59.919     81.445     71.328    128.095    1.000   10 TPOS  
DTGLU35        64.473     82.151     74.985    129.043   -1.000   11 TNEG  
DCSER36        62.955     87.305     75.964     87.032    0.000    3 CPOL  
DCTYR37        67.482     88.618     76.887    163.063    0.000    4 CNPL  
DCALA38        62.277     91.624     78.638     71.037    0.000    4 CNPL  
DCILE39        62.060     89.875     82.290    113.084    0.000    4 CNPL  
DCTYR40        66.021     89.054     82.214    163.063    0.000    4 CNPL  
DCVAL41        65.631     94.923     80.281     99.068    0.000    4 CNPL  
DCTYR42        60.468     96.409     83.454    163.063    0.000    4 CNPL  
DCLYS43        63.552     93.224     86.846    128.095    1.000    5 CPOS  
DCVAL44        67.832     96.667     84.819     99.068    0.000    4 CNPL  
DCLEU45        64.324    100.161     83.738    113.084    0.000    4 CNPL  
DCLYS46        61.913     99.141     87.833    128.095    1.000    5 CPOS  
DCGLN47        67.933     98.107     89.094    128.059    0.000    3 CPOL  
DCVAL48        68.188    102.742     86.893     99.068    0.000    4 CNPL  
DCHIS49        65.224    105.093     86.116    137.059    0.000    3 CPOL  
DCPRO50        61.636    103.811     89.644     97.053    0.000    4 CNPL  
DCASP51        59.904    106.885     87.378    115.027   -1.000    6 CNEG  
DCTHR52        60.605    105.015     83.856    101.048    0.000    3 CPOL  
DCGLY53        58.917    103.001     81.477     57.021    0.000    7 CGLY  
DCILE54        59.615    100.559     78.410    113.084    0.000    4 CNPL  
DCSER55        57.904    100.547     74.728     87.032    0.000    3 CPOL  
DCSER56        57.055     97.175     72.923     87.032    0.000    3 CPOL  
DCLYS57        57.568    100.134     69.380    128.095    1.000    5 CPOS  
DCALA58        61.813     99.973     72.810     71.037    0.000    4 CNPL  
DCMET59        61.986     96.079     75.475    131.040    0.000    4 CNPL  
DCSER60        63.017     95.172     70.426     87.032    0.000    3 CPOL  
DCILE61        65.883     98.205     70.368    113.084    0.000    4 CNPL  
DCMET62        67.520     97.130     74.656    131.040    0.000    4 CNPL  
DCASN63        66.183     91.617     72.763    114.043    0.000    3 CPOL  
DCSER64        68.345     93.487     69.593     87.032    0.000    3 CPOL  
DCPHE65        72.465     96.002     72.620    147.068    0.000    4 CNPL  
DCVAL66        71.350     91.878     74.424     99.068    0.000    4 CNPL  
DCASN67        70.804     89.041     71.166    114.043    0.000    3 CPOL  
DCASP68        74.485     92.523     68.568    115.027   -1.000    6 CNEG  
DCVAL69        76.568     92.424     72.612     99.068    0.000    4 CNPL  
DCPHE70        75.670     86.692     73.201    147.068    0.000    4 CNPL  
DCGLU71        75.611     87.533     68.339    129.043   -1.000    6 CNEG  
DCARG72        78.938     92.153     67.618    156.101    1.000    5 CPOS  
DCILE73        81.504     89.325     73.197    113.084    0.000    4 CNPL  
DCALA74        81.003     85.218     71.516     71.037    0.000    4 CNPL  
DCGLY75        83.039     85.960     68.787     57.021    0.000    7 CGLY  
DCGLU76        85.788     89.047     69.579    129.043   -1.000    6 CNEG  
DCALA77        85.789     84.576     72.382     71.037    0.000    4 CNPL  
DCSER78        85.574     81.941     69.493     87.032    0.000    3 CPOL  
DCARG79        87.272     85.577     66.031    156.101    1.000    5 CPOS  
DCLEU80        90.305     85.270     72.036    113.084    0.000    4 CNPL  
DCALA81        90.348     80.591     71.707     71.037    0.000    4 CNPL  
DCHIS82        91.366     79.403     66.785    137.059    0.000    3 CPOL  
DCTYR83        93.214     83.673     67.265    163.063    0.000    4 CNPL  
DCASN84        95.740     81.261     72.114    114.043    0.000    3 CPOL  
DCLYS85        96.376     75.962     69.914    128.095    1.000    5 CPOS  
DCARG86        93.462     78.077     74.816    156.101    1.000    5 CPOS  
DCSER87        88.863     74.275     73.200     87.032    0.000    3 CPOL  
DCTHR88        87.580     76.161     76.762    101.048    0.000    3 CPOL  
DCILE89        85.120     80.074     76.063    113.084    0.000    4 CNPL  
DCTHR90        87.545     81.301     79.712    101.048    0.000    3 CPOL  
DCSER91        86.625     84.386     82.144     87.032    0.000    3 CPOL  
DCARG92        90.950     83.552     81.180    156.101    1.000    5 CPOS  
DCGLU93        88.831     84.024     76.899    129.043   -1.000    6 CNEG  
DCILE94        84.334     86.692     78.009    113.084    0.000    4 CNPL  
DCGLN95        88.227     89.935     80.924    128.059    0.000    3 CPOL  
DCTHR96        89.744     89.938     76.303    101.048    0.000    3 CPOL  
DCALA97        86.010     90.442     74.494     71.037    0.000    4 CNPL  
DCVAL98        84.441     93.006     77.040     99.068    0.000    4 CNPL  
DCARG99        89.222     95.702     77.849    156.101    1.000    5 CPOS  
DCLEU100       88.858     93.764     72.129    113.084    0.000    4 CNPL  
DCLEU101       83.566     95.149     71.424    113.084    0.000    4 CNPL  
DCLEU102       83.455     97.845     74.708    113.084    0.000    4 CNPL  
DCPRO103       84.617    101.674     73.964     97.053    0.000    4 CNPL  
DCGLY104       87.113    102.368     77.509     57.021    0.000    7 CGLY  
DCGLU105       85.495    105.266     79.823    129.043   -1.000    6 CNEG  
DCLEU106       81.906    101.366     78.240    113.084    0.000    4 CNPL  
DCALA107       85.758     98.862     79.575     71.037    0.000    4 CNPL  
DCLYS108       87.178    102.081     83.108    128.095    1.000    5 CPOS  
DCHIS109       83.655    101.034     84.608    137.059    0.000    3 CPOL  
DCALA110       82.636     96.266     82.320     71.037    0.000    4 CNPL  
DCVAL111       85.995     94.402     83.167     99.068    0.000    4 CNPL  
DCSER112       84.928     95.793     87.297     87.032    0.000    3 CPOL  
DCGLU113       80.452     95.260     86.961    129.043   -1.000    6 CNEG  
DCGLY114       82.442     91.034     85.786     57.021    0.000    7 CGLY  
DCTHR115       85.318     91.021     88.179    101.048    0.000    3 CPOL  
DCLYS116       82.678     92.661     91.697    128.095    1.000    5 CPOS  
DCALA117       79.893     88.832     89.282     71.037    0.000    4 CNPL  
DCVAL118       82.711     86.041     88.682     99.068    0.000    4 CNPL  
DCTHR119       83.848     87.307     92.766    101.048    0.000    3 CPOL  
DCLYS120       78.981     88.568     93.745    128.095    1.000    5 CPOS  
DCTYR121       79.026     81.682     90.588    163.063    0.000    4 CNPL  
DCTHR122       82.953     82.092     93.296    101.048    0.000    3 CPOL  
DCSER123       81.074     83.307     97.221     87.032    0.000    3 CPOL  
DCALA124       81.218     81.437    100.269     71.037    0.000    4 CNPL  
DCLYS125       77.441     79.586    101.962    128.095    1.000    5 CPOS  
ETALA1         48.753    123.316     65.405     71.037    0.000    9 TNPL  
ETARG2         47.217    126.398     63.446    156.101    1.000   10 TPOS  
ETTHR3         45.581    121.997     59.369    101.048    0.000    8 TPOL  
ETLYS4         48.191    124.194     55.840    128.095    1.000   10 TPOS  
ETGLN5         44.940    120.070     54.426    128.059    0.000    8 TPOL  
ETTHR6         40.821    121.722     52.390    101.048    0.000    8 TPOL  
ETALA7         37.793    122.826     55.061     71.037    0.000    9 TNPL  
ETARG8         35.815    120.417     52.230    156.101    1.000   10 TPOS  
ETLYS9         34.740    121.791     58.736    128.095    1.000   10 TPOS  
ETSER10        31.218    123.808     60.337     87.032    0.000    8 TPOL  
ETTHR11        32.703    127.574     61.489    101.048    0.000    8 TPOL  
ETGLY12        32.589    128.396     64.971     57.021    0.000   12 TGLY  
ETGLY13        32.112    131.152     66.373     57.021    0.000   12 TGLY  
ETLYS14        35.047    134.975     67.333    128.095    1.000   10 TPOS  
ETALA15        36.179    134.889     63.574     71.037    0.000    9 TNPL  
ETPRO16        39.584    134.178     64.243     97.053    0.000    9 TNPL  
ETARG17        41.137    138.883     68.133    156.101    1.000   10 TPOS  
ETLYS18        45.323    137.980     65.004    128.095    1.000   10 TPOS  
ETGLN19        43.475    135.061     61.318    128.059    0.000    8 TPOL  
ETLEU20        40.338    138.912     60.322    113.084    0.000    9 TNPL  
ETALA21        42.306    141.414     56.984     71.037    0.000    9 TNPL  
ETTHR22        42.778    145.515     57.431    101.048    0.000    8 TPOL  
ETLYS23        44.742    146.079     53.895    128.095    1.000   10 TPOS  
ETALA24        42.610    144.208     50.279     71.037    0.000    9 TNPL  
ETALA25        41.209    141.088     48.926     71.037    0.000    9 TNPL  
ETARG26        45.042    141.544     47.477    156.101    1.000   10 TPOS  
ETLYS27        41.707    135.679     45.305    128.095    1.000   10 TPOS  
ETSER28        46.526    134.274     43.683     87.032    0.000    8 TPOL  
ETALA29        46.364    132.720     40.379     71.037    0.000    9 TNPL  
ETPRO30        47.234    129.133     39.735     97.053    0.000    9 TNPL  
ETALA31        47.991    131.604     36.715     71.037    0.000    9 TNPL  
ETTHR32        48.960    133.788     33.375    101.048    0.000    8 TPOL  
ETGLY33        48.735    137.332     35.673     57.021    0.000   12 TGLY  
ETGLY34        48.720    137.111     38.524     57.021    0.000   12 TGLY  
ETVAL35        48.101    138.937     41.880     99.068    0.000    9 TNPL  
ETLYS36        52.335    137.241     42.605    128.095    1.000   10 TPOS  
ETLYS37        51.034    142.401     47.169    128.095    1.000   10 TPOS  
ETPRO38        49.753    138.213     48.332     97.053    0.000    9 TNPL  
ETHIS39        53.842    137.677     52.538    137.059    0.000    8 TPOL  
ETARG40        54.667    135.494     48.090    156.101    1.000   10 TPOS  
ETTYR41        57.579    132.991     53.406    163.063    0.000    9 TNPL  
ETARG42        63.566    135.851     50.221    156.101    1.000   10 TPOS  
ETPRO43        64.170    131.660     48.180     97.053    0.000    9 TNPL  
ECGLY44        64.852    128.755     51.874     57.021    0.000    7 CGLY  
ECTHR45        62.340    130.375     54.013    101.048    0.000    3 CPOL  
ECVAL46        59.837    126.800     53.694     99.068    0.000    4 CNPL  
ECALA47        63.347    124.689     53.450     71.037    0.000    4 CNPL  
ECLEU48        65.213    126.151     57.273    113.084    0.000    4 CNPL  
ECARG49        60.290    127.735     58.355    156.101    1.000    5 CPOS  
ECGLU50        60.405    121.469     54.895    129.043   -1.000    6 CNEG  
ECILE51        64.950    120.530     57.786    113.084    0.000    4 CNPL  
ECARG52        63.939    124.038     61.716    156.101    1.000    5 CPOS  
ECARG53        57.340    120.433     60.290    156.101    1.000    5 CPOS  
ECTYR54        59.355    116.681     57.825    163.063    0.000    4 CNPL  
ECGLN55        65.373    116.501     61.418    128.059    0.000    3 CPOL  
ECLYS56        61.656    118.080     65.642    128.095    1.000    5 CPOS  
ECSER57        58.907    113.566     63.109     87.032    0.000    3 CPOL  
ECTHR58        59.047    109.664     64.506    101.048    0.000    3 CPOL  
ECGLU59        55.001    110.561     61.963    129.043   -1.000    6 CNEG  
ECLEU60        56.284    106.761     58.301    113.084    0.000    4 CNPL  
ECLEU61        57.541    110.252     54.846    113.084    0.000    4 CNPL  
ECILE62        57.225    105.627     52.631    113.084    0.000    4 CNPL  
ECARG63        51.685    106.735     51.677    156.101    1.000    5 CPOS  
ECLYS64        50.881    100.917     53.107    128.095    1.000    5 CPOS  
ECLEU65        49.628    100.847     47.897    113.084    0.000    4 CNPL  
ECPRO66        53.438    102.243     46.757     97.053    0.000    4 CNPL  
ECPHE67        57.544    100.161     49.816    147.068    0.000    4 CNPL  
ECGLN68        52.421     96.914     49.232    128.059    0.000    3 CPOL  
ECARG69        52.116     98.488     44.339    156.101    1.000    5 CPOS  
ECLEU70        58.549     98.346     45.049    113.084    0.000    4 CNPL  
ECVAL71        58.470     94.906     48.058     99.068    0.000    4 CNPL  
ECARG72        54.254     91.471     45.901    156.101    1.000    5 CPOS  
ECGLU73        57.985     94.762     41.067    129.043   -1.000    6 CNEG  
ECILE74        62.036     93.884     43.829    113.084    0.000    4 CNPL  
ECALA75        60.278     89.676     44.711     71.037    0.000    4 CNPL  
ECGLN76        57.621     89.592     40.449    128.059    0.000    3 CPOL  
ECASP77        61.959     90.151     39.314    115.027   -1.000    6 CNEG  
ECPHE78        64.649     87.641     42.803    147.068    0.000    4 CNPL  
ECLYS79        61.076     83.045     42.817    128.095    1.000    5 CPOS  
ECTHR80        56.757     83.942     41.211    101.048    0.000    3 CPOL  
ECASP81        53.880     82.720     43.983    115.027   -1.000    6 CNEG  
ECLEU82        57.179     84.857     47.221    113.084    0.000    4 CNPL  
ECARG83        52.659     85.338     50.403    156.101    1.000    5 CPOS  
ECPHE84        56.712     89.924     51.640    147.068    0.000    4 CNPL  
ECGLN85        54.219     89.157     56.524    128.059    0.000    3 CPOL  
ECSER86        52.941     93.753     57.506     87.032    0.000    3 CPOL  
ECSER87        56.473     93.274     59.569     87.032    0.000    3 CPOL  
ECALA88        58.576     92.997     56.525     71.037    0.000    4 CNPL  
ECVAL89        56.948     95.716     54.301     99.068    0.000    4 CNPL  
ECMET90        57.599     99.040     58.779    131.040    0.000    4 CNPL  
ECALA91        61.334     96.720     57.972     71.037    0.000    4 CNPL  
ECLEU92        62.101     96.756     53.925    113.084    0.000    4 CNPL  
ECGLN93        58.865    101.270     54.947    128.059    0.000    3 CPOL  
ECGLU94        62.354    102.071     59.141    129.043   -1.000    6 CNEG  
ECALA95        65.867    100.432     55.854     71.037    0.000    4 CNPL  
ECSER96        64.836    102.337     52.975     87.032    0.000    3 CPOL  
ECGLU97        63.914    106.519     56.390    129.043   -1.000    6 CNEG  
ECALA98        68.268    104.749     56.796     71.037    0.000    4 CNPL  
ECTYR99        70.792    103.954     51.575    163.063    0.000    4 CNPL  
ECLEU100       67.804    107.448     51.329    113.084    0.000    4 CNPL  
ECVAL101       68.798    110.072     55.580     99.068    0.000    4 CNPL  
ECALA102       72.747    108.917     55.259     71.037    0.000    4 CNPL  
ECLEU103       73.412    108.804     50.902    113.084    0.000    4 CNPL  
ECPHE104       69.703    112.461     50.930    147.068    0.000    4 CNPL  
ECGLU105       74.183    113.869     56.277    129.043   -1.000    6 CNEG  
ECASP106       77.269    111.974     53.486    115.027   -1.000    6 CNEG  
ECTHR107       75.392    114.102     49.370    101.048    0.000    3 CPOL  
ECASN108       74.675    118.303     52.074    114.043    0.000    3 CPOL  
ECLEU109       78.737    117.162     53.814    113.084    0.000    4 CNPL  
ECCYS110       80.031    116.057     49.108    103.009    0.000    3 CPOL  
ECALA111       78.052    119.817     48.190     71.037    0.000    4 CNPL  
ECILE112       78.632    121.920     51.672    113.084    0.000    4 CNPL  
ECHIS113       84.227    120.018     50.196    137.059    0.000    3 CPOL  
ECALA114       81.964    122.045     46.473     71.037    0.000    4 CNPL  
ECLYS115       82.527    126.335     47.622    128.095    1.000    5 CPOS  
ECARG116       77.719    122.650     45.546    156.101    1.000    5 CPOS  
ECVAL117       73.680    125.035     48.829     99.068    0.000    4 CNPL  
ECTHR118       72.663    122.511     45.428    101.048    0.000    3 CPOL  
ECILE119       72.117    118.021     46.320    113.084    0.000    4 CNPL  
ECMET120       74.616    118.542     42.087    131.040    0.000    4 CNPL  
ECPRO121       74.066    113.968     40.760     97.053    0.000    4 CNPL  
ECLYS122       78.534    115.630     41.151    128.095    1.000    5 CPOS  
ECASP123       77.497    115.114     45.188    115.027   -1.000    6 CNEG  
ECILE124       75.000    110.746     45.053    113.084    0.000    4 CNPL  
ECGLN125       78.346    108.665     42.453    128.059    0.000    3 CPOL  
ECLEU126       82.083    111.304     46.422    113.084    0.000    4 CNPL  
ECALA127       79.183    109.156     48.817     71.037    0.000    4 CNPL  
ECARG128       76.796    104.968     46.075    156.101    1.000    5 CPOS  
ECARG129       84.368    105.255     44.746    156.101    1.000    5 CPOS  
ECILE130       84.427    106.994     49.524    113.084    0.000    4 CNPL  
ECARG131       78.918    105.417     52.703    156.101    1.000    5 CPOS  
ECGLY132       82.028    101.364     49.002     57.021    0.000    7 CGLY  
ECGLU133       78.066    101.200     47.098    129.043   -1.000    6 CNEG  
ECARG134       80.913    101.572     42.143    156.101    1.000    5 CPOS  
ECALA135       85.592    100.143     42.636     71.037    0.000    4 CNPL  
FTSER1         38.490     81.752     56.455     87.032    0.000    8 TPOL  
FTGLY2         37.957     78.952     54.654     57.021    0.000   12 TGLY  
FTARG3         37.606     75.018     51.765    156.101    1.000   10 TPOS  
FTGLY4         39.361     72.806     55.616     57.021    0.000   12 TGLY  
FTLYS5         42.808     70.739     56.113    128.095    1.000   10 TPOS  
FTGLY6         39.097     67.571     54.951     57.021    0.000   12 TGLY  
FTGLY7         36.712     66.637     53.192     57.021    0.000   12 TGLY  
FTLYS8         34.402     67.642     49.914    128.095    1.000   10 TPOS  
FTGLY9         32.787     70.651     53.553     57.021    0.000   12 TGLY  
FTLEU10        29.492     73.226     55.578    113.084    0.000    9 TNPL  
FTGLY11        30.829     74.940     52.359     57.021    0.000   12 TGLY  
FTLYS12        33.427     78.443     52.725    128.095    1.000   10 TPOS  
FTGLY13        33.348     77.655     47.823     57.021    0.000   12 TGLY  
FTGLY14        35.133     78.195     44.939     57.021    0.000   12 TGLY  
FTALA15        36.473     81.725     44.181     71.037    0.000    9 TNPL  
FTLYS16        41.827     81.323     43.784    128.095    1.000   10 TPOS  
FTARG17        39.347     87.070     44.051    156.101    1.000   10 TPOS  
FTHIS18        45.884     84.776     40.122    137.059    0.000    8 TPOL  
FTARG19        49.653     85.587     40.590    156.101    1.000   10 TPOS  
FTLYS20        47.447     91.622     39.744    128.095    1.000   10 TPOS  
FTVAL21        51.832     90.954     36.906     99.068    0.000    9 TNPL  
FTLEU22        53.382     93.726     39.853    113.084    0.000    9 TNPL  
FTARG23        56.682     94.789     36.314    156.101    1.000   10 TPOS  
FTASP24        57.148    100.008     36.649    115.027   -1.000   11 TNEG  
FCASN25        55.576    100.130     41.551    114.043    0.000    3 CPOL  
FCILE26        60.245    103.005     41.827    113.084    0.000    4 CNPL  
FCGLN27        58.396    105.820     39.077    128.059    0.000    3 CPOL  
FCGLY28        55.355    106.026     43.345     57.021    0.000    7 CGLY  
FCILE29        58.271    106.732     45.356    113.084    0.000    4 CNPL  
FCTHR30        56.500    111.056     45.493    101.048    0.000    3 CPOL  
FCLYS31        59.433    115.505     43.149    128.095    1.000    5 CPOS  
FCPRO32        57.241    115.351     46.905     97.053    0.000    4 CNPL  
FCALA33        58.654    112.289     49.372     71.037    0.000    4 CNPL  
FCILE34        62.204    111.876     47.356    113.084    0.000    4 CNPL  
FCARG35        60.971    118.215     49.290    156.101    1.000    5 CPOS  
FCARG36        58.210    114.722     52.078    156.101    1.000    5 CPOS  
FCLEU37        63.212    111.317     52.752    113.084    0.000    4 CNPL  
FCALA38        65.962    115.271     52.036     71.037    0.000    4 CNPL  
FCARG39        64.038    119.027     53.186    156.101    1.000    5 CPOS  
FCARG40        63.485    112.933     57.966    156.101    1.000    5 CPOS  
FCGLY41        69.255    114.955     55.295     57.021    0.000    7 CGLY  
FCGLY42        69.568    118.310     55.439     57.021    0.000    7 CGLY  
FCVAL43        68.488    118.945     52.067     99.068    0.000    4 CNPL  
FCLYS44        68.401    124.903     51.948    128.095    1.000    5 CPOS  
FCARG45        68.812    124.499     46.094    156.101    1.000    5 CPOS  
FCILE46        66.902    119.636     45.844    113.084    0.000    4 CNPL  
FCSER47        68.745    118.950     41.698     87.032    0.000    3 CPOL  
FCGLY48        66.022    117.726     39.630     57.021    0.000    7 CGLY  
FCLEU49        68.697    115.569     37.902    113.084    0.000    4 CNPL  
FCILE50        68.309    114.273     42.850    113.084    0.000    4 CNPL  
FCTYR51        63.752    114.550     43.090    163.063    0.000    4 CNPL  
FCGLU52        64.351    109.621     38.553    129.043   -1.000    6 CNEG  
FCGLU53        69.592    109.879     40.610    129.043   -1.000    6 CNEG  
FCTHR54        66.540    108.730     44.964    101.048    0.000    3 CPOL  
FCARG55        62.786    107.540     41.987    156.101    1.000    5 CPOS  
FCGLY56        68.027    103.855     42.189     57.021    0.000    7 CGLY  
FCVAL57        69.860    104.331     45.231     99.068    0.000    4 CNPL  
FCLEU58        65.473    102.568     46.840    113.084    0.000    4 CNPL  
FCLYS59        65.383     98.896     42.219    128.095    1.000    5 CPOS  
FCVAL60        70.080     98.789     44.187     99.068    0.000    4 CNPL  
FCPHE61        68.672     98.890     49.955    147.068    0.000    4 CNPL  
FCLEU62        64.997     96.866     48.238    113.084    0.000    4 CNPL  
FCGLU63        67.643     94.575     43.874    129.043   -1.000    6 CNEG  
FCASN64        71.014     93.835     47.799    114.043    0.000    3 CPOL  
FCVAL65        67.729     93.386     51.488     99.068    0.000    4 CNPL  
FCILE66        64.521     91.175     48.850    113.084    0.000    4 CNPL  
FCARG67        69.856     89.614     46.141    156.101    1.000    5 CPOS  
FCASP68        70.356     87.834     50.941    115.027   -1.000    6 CNEG  
FCALA69        65.714     87.232     52.244     71.037    0.000    4 CNPL  
FCVAL70        64.444     85.106     49.120     99.068    0.000    4 CNPL  
FCTHR71        68.476     83.095     49.945    101.048    0.000    3 CPOL  
FCTYR72        68.590     83.824     54.762    163.063    0.000    4 CNPL  
FCTHR73        62.858     82.181     52.647    101.048    0.000    3 CPOL  
FCGLU74        64.121     79.521     48.826    129.043   -1.000    6 CNEG  
FCHIS75        68.099     77.243     53.846    137.059    0.000    3 CPOL  
FCALA76        63.568     77.529     55.266     71.037    0.000    4 CNPL  
FCLYS77        62.067     74.740     52.226    128.095    1.000    5 CPOS  
FCARG78        59.988     80.329     55.028    156.101    1.000    5 CPOS  
FCLYS79        56.568     80.375     49.692    128.095    1.000    5 CPOS  
FCTHR80        56.433     83.525     54.197    101.048    0.000    3 CPOL  
FCVAL81        59.412     86.809     53.467     99.068    0.000    4 CNPL  
FCTHR82        60.087     86.922     57.640    101.048    0.000    3 CPOL  
FCALA83        61.266     90.427     59.390     71.037    0.000    4 CNPL  
FCMET84        64.263     88.467     61.977    131.040    0.000    4 CNPL  
FCASP85        63.932     86.531     56.894    115.027   -1.000    6 CNEG  
FCVAL86        64.598     91.358     56.237     99.068    0.000    4 CNPL  
FCVAL87        67.044     91.467     59.910     99.068    0.000    4 CNPL  
FCTYR88        68.430     86.860     59.844    163.063    0.000    4 CNPL  
FCALA89        70.262     90.719     55.368     71.037    0.000    4 CNPL  
FCLEU90        69.864     94.333     57.040    113.084    0.000    4 CNPL  
FCLYS91        73.107     90.587     60.946    128.095    1.000    5 CPOS  
FCARG92        75.408     89.543     55.232    156.101    1.000    5 CPOS  
FCGLN93        74.072     93.838     53.529    128.059    0.000    3 CPOL  
FCGLY94        75.833     97.203     57.285     57.021    0.000    7 CGLY  
FCARG95        72.484     99.318     56.610    156.101    1.000    5 CPOS  
FCTHR96        72.675     96.682     61.921    101.048    0.000    3 CPOL  
FCLEU97        67.666     97.052     62.026    113.084    0.000    4 CNPL  
FCTYR98        69.570     97.204     67.002    163.063    0.000    4 CNPL  
FCGLY99        64.306     95.332     65.775     57.021    0.000    7 CGLY  
FCPHE100       61.048     95.278     63.346    147.068    0.000    4 CNPL  
FCGLY101       60.308     91.113     66.523     57.021    0.000    7 CGLY  
FCGLY102       57.882     89.467     68.601     57.021    0.000    7 CGLY  
GTSER1         70.503     49.913     61.918     87.032    0.000    8 TPOL  
GTGLY2         73.818     49.295     61.178     57.021    0.000   12 TGLY  
GTARG3         76.206     51.200     58.006    156.101    1.000   10 TPOS  
GTGLY4         77.218     45.899     57.449     57.021    0.000   12 TGLY  
GTLYS5         78.802     42.911     59.687    128.095    1.000   10 TPOS  
GTGLN6         81.690     45.502     55.509    128.059    0.000    8 TPOL  
GTGLY7         85.318     43.902     57.825     57.021    0.000   12 TGLY  
GTGLY8         88.567     43.984     57.819     57.021    0.000   12 TGLY  
GTLYS9         89.780     46.646     54.924    128.095    1.000   10 TPOS  
GTTHR10        93.330     42.355     55.740    101.048    0.000    8 TPOL  
GTARG11        98.278     44.274     57.724    156.101    1.000   10 TPOS  
GTALA12        94.765     47.749     53.838     71.037    0.000    9 TNPL  
GTLYS13        95.625     52.602     53.662    128.095    1.000   10 TPOS  
GTALA14        91.386     53.093     52.061     71.037    0.000    9 TNPL  
GTLYS15        91.334     54.625     47.966    128.095    1.000   10 TPOS  
GTTHR16        91.859     59.119     50.138    101.048    0.000    8 TPOL  
GTARG17        87.404     61.910     53.069    156.101    1.000   10 TPOS  
GTSER18        90.519     63.983     48.597     87.032    0.000    8 TPOL  
GTSER19        90.874     60.818     45.441     87.032    0.000    8 TPOL  
GTARG20        86.605     58.892     47.675    156.101    1.000   10 TPOS  
GTALA21        86.465     64.124     45.016     71.037    0.000    9 TNPL  
GTGLY22        89.160     65.407     43.059     57.021    0.000   12 TGLY  
GTLEU23        89.526     67.616     45.596    113.084    0.000    9 TNPL  
GTGLN24        94.116     69.136     44.704    128.059    0.000    8 TPOL  
GCPHE25        91.999     72.193     48.928    147.068    0.000    4 CNPL  
GCPRO26        92.215     69.238     52.563     97.053    0.000    4 CNPL  
GCVAL27        88.424     66.480     52.596     99.068    0.000    4 CNPL  
GCGLY28        90.005     65.678     56.191     57.021    0.000    7 CGLY  
GCARG29        94.013     69.322     57.221    156.101    1.000    5 CPOS  
GCVAL30        88.226     70.465     55.972     99.068    0.000    4 CNPL  
GCHIS31        85.344     66.460     59.034    137.059    0.000    3 CPOL  
GCARG32        91.001     68.351     61.672    156.101    1.000    5 CPOS  
GCLEU33        89.494     72.396     60.658    113.084    0.000    4 CNPL  
GCLEU34        84.245     72.210     60.254    113.084    0.000    4 CNPL  
GCARG35        83.948     68.892     66.291    156.101    1.000    5 CPOS  
GCLYS36        88.404     70.231     66.595    128.095    1.000    5 CPOS  
GCGLY37        87.035     75.624     65.490     57.021    0.000    7 CGLY  
GCASN38        84.433     75.341     67.570    114.043    0.000    3 CPOL  
GCTYR39        83.826     77.238     62.271    163.063    0.000    4 CNPL  
GCALA40        80.749     72.465     64.021     71.037    0.000    4 CNPL  
GCGLU41        77.825     70.170     67.296    129.043   -1.000    6 CNEG  
GCARG42        76.159     66.332     64.305    156.101    1.000    5 CPOS  
GCVAL43        79.793     67.381     59.845     99.068    0.000    4 CNPL  
GCGLY44        78.235     66.201     56.933     57.021    0.000    7 CGLY  
GCALA45        79.151     63.852     54.256     71.037    0.000    4 CNPL  
GCGLY46        79.184     66.557     51.902     57.021    0.000    7 CGLY  
GCALA47        80.148     69.347     53.533     71.037    0.000    4 CNPL  
GCPRO48        83.559     68.497     53.782     97.053    0.000    4 CNPL  
GCVAL49        83.549     67.635     49.697     99.068    0.000    4 CNPL  
GCTYR50        79.613     72.012     48.325    163.063    0.000    4 CNPL  
GCLEU51        84.123     73.813     52.102    113.084    0.000    4 CNPL  
GCALA52        86.915     71.973     49.476     71.037    0.000    4 CNPL  
GCALA53        85.530     72.547     46.241     71.037    0.000    4 CNPL  
GCVAL54        84.465     76.323     47.084     99.068    0.000    4 CNPL  
GCLEU55        88.320     76.759     49.565    113.084    0.000    4 CNPL  
GCGLU56        90.305     73.673     44.804    129.043   -1.000    6 CNEG  
GCTYR57        86.305     78.053     41.946    163.063    0.000    4 CNPL  
GCLEU58        87.469     80.796     45.168    113.084    0.000    4 CNPL  
GCTHR59        92.447     79.181     45.326    101.048    0.000    3 CPOL  
GCALA60        91.981     78.694     41.301     71.037    0.000    4 CNPL  
GCGLU61        89.163     81.446     39.439    129.043   -1.000    6 CNEG  
GCILE62        92.796     84.318     42.458    113.084    0.000    4 CNPL  
GCLEU63        96.352     81.230     41.334    113.084    0.000    4 CNPL  
GCGLU64        93.409     81.386     35.994    129.043   -1.000    6 CNEG  
GCLEU65        93.338     86.111     37.520    113.084    0.000    4 CNPL  
GCALA66        98.013     86.033     38.663     71.037    0.000    4 CNPL  
GCGLY67        99.196     84.216     35.853     57.021    0.000    7 CGLY  
GCASN68        96.831     85.168     33.102    114.043    0.000    3 CPOL  
GCALA69        99.382     88.658     35.036     71.037    0.000    4 CNPL  
GCALA70       102.535     86.940     34.911     71.037    0.000    4 CNPL  
GCARG71       101.700     83.563     31.147    156.101    1.000    5 CPOS  
GCASP72       100.426     89.864     30.514    115.027   -1.000    6 CNEG  
GCASN73       104.713     91.397     33.940    114.043    0.000    3 CPOL  
GCLYS74       107.010     89.577     30.053    128.095    1.000    5 CPOS  
GCLYS75       107.568     87.862     35.717    128.095    1.000    5 CPOS  
GCTHR76       108.178     82.347     34.927    101.048    0.000    3 CPOL  
GCARG77       108.826     83.865     39.480    156.101    1.000    5 CPOS  
GCILE78       102.889     84.162     40.846    113.084    0.000    4 CNPL  
GCILE79       104.844     88.442     42.371    113.084    0.000    4 CNPL  
GCPRO80       102.645     89.862     45.452     97.053    0.000    4 CNPL  
GCARG81       101.970     94.829     41.677    156.101    1.000    5 CPOS  
GCHIS82       101.585     89.141     39.533    137.059    0.000    3 CPOL  
GCLEU83        98.067     88.147     43.718    113.084    0.000    4 CNPL  
GCGLN84        96.856     93.992     43.981    128.059    0.000    3 CPOL  
GCLEU85        96.783     92.810     39.053    113.084    0.000    4 CNPL  
GCALA86        93.776     89.578     40.741     71.037    0.000    4 CNPL  
GCVAL87        92.315     91.287     43.934     99.068    0.000    4 CNPL  
GCARG88        91.812     95.104     43.821    156.101    1.000    5 CPOS  
GCASN89        90.024     91.730     37.554    114.043    0.000    3 CPOL  
GCASP90        85.492     92.097     38.656    115.027   -1.000    6 CNEG  
GCGLU91        82.924     96.286     40.806    129.043   -1.000    6 CNEG  
GCGLU92        81.005     91.442     41.095    129.043   -1.000    6 CNEG  
GCLEU93        86.007     89.523     43.709    113.084    0.000    4 CNPL  
GCASN94        87.546     94.566     44.425    114.043    0.000    3 CPOL  
GCLYS95        82.882     95.572     46.320    128.095    1.000    5 CPOS  
GCLEU96        84.840     90.167     48.695    113.084    0.000    4 CNPL  
GCLEU97        89.030     91.409     48.564    113.084    0.000    4 CNPL  
GCGLY98        88.307     96.081     50.109     57.021    0.000    7 CGLY  
GCARG99        88.235     97.826     54.121    156.101    1.000    5 CPOS  
GCVAL100       91.957     93.281     51.834     99.068    0.000    4 CNPL  
GCTHR101       95.969     94.996     52.369    101.048    0.000    3 CPOL  
GCILE102       97.429     92.590     48.852    113.084    0.000    4 CNPL  
GCALA103      101.246     92.293     50.946     71.037    0.000    4 CNPL  
GCGLN104      104.788     94.590     49.520    128.059    0.000    3 CPOL  
GCGLY105      101.257     95.339     46.142     57.021    0.000    7 CGLY  
GCGLY106      100.326     98.146     46.156     57.021    0.000    7 CGLY  
GCVAL107       99.190    101.250     44.195     99.068    0.000    4 CNPL  
GCLEU108       97.153     99.088     40.625    113.084    0.000    4 CNPL  
GCPRO109       98.427    102.399     38.150     97.053    0.000    4 CNPL  
GCASN110       94.700    105.948     38.851    114.043    0.000    3 CPOL  
GCILE111       96.358    109.597     36.957    113.084    0.000    4 CNPL  
GCGLN112       92.444    111.148     38.406    128.059    0.000    3 CPOL  
GCSER113       91.960    113.583     33.522     87.032    0.000    3 CPOL  
GCVAL114       91.984    117.214     35.756     99.068    0.000    4 CNPL  
GCLEU115       95.748    115.982     37.567    113.084    0.000    4 CNPL  
GCLEU116       96.602    114.659     32.904    113.084    0.000    4 CNPL  
GTPRO117       98.458    117.034     30.493     97.053    0.000    9 TNPL  
GTLYS118       95.213    120.952     27.957    128.095    1.000   10 TPOS  
GTLYS119       92.934    118.326     24.302    128.095    1.000   10 TPOS  
GTTHR120       95.695    114.365     24.733    101.048    0.000    8 TPOL  
GTGLU121       99.812    112.988     28.271    129.043   -1.000   11 TNEG  
GTSER122      102.801    114.665     25.070     87.032    0.000    8 TPOL  
GTSER123      104.213    112.731     28.071     87.032    0.000    8 TPOL  
GTLYS124      108.393    110.387     27.526    128.095    1.000   10 TPOS  
GTSER125      106.191    106.515     30.534     87.032    0.000    8 TPOL  
GTLYS126      109.113    104.631     33.906    128.095    1.000   10 TPOS  
GTSER127      109.619    100.581     31.431     87.032    0.000    8 TPOL  
GTLYS128      112.362     99.746     34.547    128.095    1.000   10 TPOS  
HTPRO1        102.130     87.550    110.230     97.053    0.000    9 TNPL  
HTGLU2        102.790     84.120    108.800    129.043   -1.000   11 TNEG  
HTPRO3        103.480     80.690    107.370     97.053    0.000    9 TNPL  
HTALA4        104.375     77.274    105.254     71.037    0.000    9 TNPL  
HTLYS5        105.045     72.339    104.885    128.095    1.000   10 TPOS  
HTSER6        105.459     73.738    100.756     87.032    0.000    8 TPOL  
HTALA7        104.933     71.198     97.707     71.037    0.000    9 TNPL  
HTPRO8        106.728     68.696     96.486     97.053    0.000    9 TNPL  
HTALA9        107.377     69.657     92.370     71.037    0.000    9 TNPL  
HTPRO10       105.705     68.459     89.567     97.053    0.000    9 TNPL  
HTLYS11       109.652     65.965     89.953    128.095    1.000   10 TPOS  
HTLYS12       109.663     65.794     84.647    128.095    1.000   10 TPOS  
HTGLY13       109.398     60.323     85.357     57.021    0.000   12 TGLY  
HTSER14       105.888     60.178     85.442     87.032    0.000    8 TPOL  
HTLYS15       102.065     58.041     86.088    128.095    1.000   10 TPOS  
HTLYS16       103.176     58.354     80.592    128.095    1.000   10 TPOS  
HTALA17        98.264     59.118     80.262     71.037    0.000    9 TNPL  
HTVAL18        98.824     59.397     76.558     99.068    0.000    9 TNPL  
HTTHR19       101.122     55.646     75.594    101.048    0.000    8 TPOL  
HTLYS20       100.321     55.193     70.744    128.095    1.000   10 TPOS  
HTTHR21       104.837     53.236     72.944    101.048    0.000    8 TPOL  
HTGLN22       106.529     56.981     70.946    128.059    0.000    8 TPOL  
HTLYS23       111.995     56.033     69.959    128.095    1.000   10 TPOS  
HTLYS24       109.775     60.556     72.604    128.095    1.000   10 TPOS  
HTASP25       115.230     59.263     70.025    115.027   -1.000   11 TNEG  
HTGLY26       114.896     63.288     69.647     57.021    0.000   12 TGLY  
HTLYS27       116.560     66.921     68.670    128.095    1.000   10 TPOS  
HTLYS28       111.779     67.599     71.902    128.095    1.000   10 TPOS  
HTARG29       112.834     71.105     73.736    156.101    1.000   10 TPOS  
HTARG30       112.760     75.141     69.443    156.101    1.000   10 TPOS  
HTLYS31       109.921     69.506     65.958    128.095    1.000   10 TPOS  
HTTHR32       106.001     74.217     65.589    101.048    0.000    8 TPOL  
HTARG33       104.353     68.733     63.957    156.101    1.000   10 TPOS  
HTLYS34       103.297     75.837     61.902    128.095    1.000   10 TPOS  
HTGLU35        98.397     72.128     60.007    129.043   -1.000   11 TNEG  
HCSER36        99.660     74.659     55.568     87.032    0.000    3 CPOL  
HCTYR37        95.445     74.971     53.324    163.063    0.000    4 CNPL  
HCALA38       100.802     75.098     50.349     71.037    0.000    4 CNPL  
HCILE39       101.001     71.159     49.367    113.084    0.000    4 CNPL  
HCTYR40        97.233     70.708     49.950    163.063    0.000    4 CNPL  
HCVAL41        97.787     75.986     46.769     99.068    0.000    4 CNPL  
HCTYR42       102.994     74.376     43.745    163.063    0.000    4 CNPL  
HCLYS43        99.167     69.940     44.117    128.095    1.000    5 CPOS  
HCVAL44        95.887     74.342     42.017     99.068    0.000    4 CNPL  
HCLEU45        99.831     76.919     40.408    113.084    0.000    4 CNPL  
HCLYS46       101.615     72.420     38.069    128.095    1.000    5 CPOS  
HCGLN47        95.971     71.574     37.803    128.059    0.000    3 CPOL  
HCVAL48        96.315     76.730     36.332     99.068    0.000    4 CNPL  
HCHIS49        99.390     78.835     34.879    137.059    0.000    3 CPOL  
HCPRO50       102.435     74.542     34.175     97.053    0.000    4 CNPL  
HCASP51       105.113     77.470     33.080    115.027   -1.000    6 CNEG  
HCTHR52       104.122     79.413     36.573    101.048    0.000    3 CPOL  
HCGLY53       105.618     80.025     39.738     57.021    0.000    7 CGLY  
HCILE54       104.712     80.935     43.579    113.084    0.000    4 CNPL  
HCSER55       106.369     83.774     45.847     87.032    0.000    3 CPOL  
HCSER56       107.020     82.662     49.598     87.032    0.000    3 CPOL  
HCLYS57       105.048     86.636     51.380    128.095    1.000    5 CPOS  
HCALA58       102.470     84.878     47.352     71.037    0.000    4 CNPL  
HCMET59       101.767     80.250     48.525    131.040    0.000    4 CNPL  
HCSER60       101.301     83.602     52.436     87.032    0.000    3 CPOL  
HCILE61        98.892     86.372     50.102    113.084    0.000    4 CNPL  
HCMET62        96.481     82.500     48.119    131.040    0.000    4 CNPL  
HCASN63        97.795     80.231     52.861    114.043    0.000    3 CPOL  
HCSER64        95.771     84.515     54.177     87.032    0.000    3 CPOL  
HCPHE65        91.907     83.784     49.838    147.068    0.000    4 CNPL  
HCVAL66        92.213     79.982     52.513     99.068    0.000    4 CNPL  
HCASN67        92.085     81.647     57.132    114.043    0.000    3 CPOL  
HCASP68        89.112     85.295     54.929    115.027   -1.000    6 CNEG  
HCVAL69        87.320     82.212     52.240     99.068    0.000    4 CNPL  
HCPHE70        87.236     77.983     56.601    147.068    0.000    4 CNPL  
HCGLU71        86.127     82.992     59.156    129.043   -1.000    6 CNEG  
HCARG72        84.089     85.850     54.227    156.101    1.000    5 CPOS  
HCILE73        82.092     79.791     53.688    113.084    0.000    4 CNPL  
HCALA74        81.735     78.861     57.965     71.037    0.000    4 CNPL  
HCGLY75        79.922     81.385     59.553     57.021    0.000    7 CGLY  
HCGLU76        77.387     83.100     56.366    129.043   -1.000    6 CNEG  
HCALA77        76.810     78.291     57.545     71.037    0.000    4 CNPL  
HCSER78        77.095     78.715     61.478     87.032    0.000    3 CPOL  
HCARG79        75.477     84.076     61.226    156.101    1.000    5 CPOS  
HCLEU80        72.229     79.581     57.713    113.084    0.000    4 CNPL  
HCALA81        72.314     76.465     61.183     71.037    0.000    4 CNPL  
HCHIS82        71.636     79.333     65.430    137.059    0.000    3 CPOL  
HCTYR83        69.922     82.408     61.908    163.063    0.000    4 CNPL  
HCASN84        67.156     77.023     60.346    114.043    0.000    3 CPOL  
HCLYS85        66.869     76.032     65.897    128.095    1.000    5 CPOS  
HCARG86        68.868     72.698     61.333    156.101    1.000    5 CPOS  
HCSER87        72.746     69.986     65.004     87.032    0.000    3 CPOL  
HCTHR88        74.209     68.892     61.444    101.048    0.000    3 CPOL  
HCILE89        76.882     72.025     59.164    113.084    0.000    4 CNPL  
HCTHR90        74.624     70.272     55.642    101.048    0.000    3 CPOL  
HCSER91        75.638     70.496     51.602     87.032    0.000    3 CPOL  
HCARG92        70.913     72.341     53.811    156.101    1.000    5 CPOS  
HCGLU93        73.858     74.595     55.424    129.043   -1.000    6 CNEG  
HCILE94        78.279     74.930     52.527    113.084    0.000    4 CNPL  
HCGLN95        74.459     75.531     48.125    128.059    0.000    3 CPOL  
HCTHR96        73.257     79.124     51.181    101.048    0.000    3 CPOL  
HCALA97        77.100     80.463     52.096     71.037    0.000    4 CNPL  
HCVAL98        78.834     80.141     48.451     99.068    0.000    4 CNPL  
HCARG99        73.519     80.356     46.453    156.101    1.000    5 CPOS  
HCLEU100       75.070     84.693     51.118    113.084    0.000    4 CNPL  
HCLEU101       80.668     85.296     50.001    113.084    0.000    4 CNPL  
HCLEU102       80.249     84.547     45.986    113.084    0.000    4 CNPL  
HCPRO103       79.239     87.085     43.351     97.053    0.000    4 CNPL  
HCGLY104       76.605     84.758     40.922     57.021    0.000    7 CGLY  
HCGLU105       77.833     84.252     37.203    129.043   -1.000    6 CNEG  
HCLEU106       81.968     83.462     40.936    113.084    0.000    4 CNPL  
HCALA107       78.151     81.090     42.698     71.037    0.000    4 CNPL  
HCLYS108       76.074     80.140     38.800    128.095    1.000    5 CPOS  
HCHIS109       80.913     79.199     38.074    137.059    0.000    3 CPOL  
HCALA110       80.955     77.121     43.156     71.037    0.000    4 CNPL  
HCVAL111       77.286     75.583     43.359     99.068    0.000    4 CNPL  
HCSER112       78.845     73.262     39.861     87.032    0.000    3 CPOL  
HCGLU113       83.134     72.717     41.070    129.043   -1.000    6 CNEG  
HCGLY114       80.267     70.829     44.724     57.021    0.000    7 CGLY  
HCTHR115       77.186     69.588     43.082    101.048    0.000    3 CPOL  
HCLYS116       81.875     68.390     40.152    128.095    1.000    5 CPOS  
HCALA117       82.531     66.736     44.331     71.037    0.000    4 CNPL  
HCVAL118       79.496     65.520     46.466     99.068    0.000    4 CNPL  
HCTHR119       78.307     63.549     42.536    101.048    0.000    3 CPOL  
HCLYS120       83.320     62.827     41.474    128.095    1.000    5 CPOS  
HCTYR121       82.688     61.298     48.475    163.063    0.000    4 CNPL  
HCTHR122       78.614     59.367     45.473    101.048    0.000    3 CPOL  
HCSER123       79.689     55.251     46.690     87.032    0.000    3 CPOL  
HCALA124       78.602     52.377     45.199     71.037    0.000    4 CNPL  
HCLYS125       76.167     50.600     47.438    128.095    1.000    5 CPOS  
2058
292
1 2
1 3
4 5
4 6
4 7
4 8
9 10
9 11
9 12
9 13
14 15
14 16
14 17
14 18
19 20
19 21
19 22
19 23
24 25
24 26
24 27
24 28
29 30
29 31
29 32
29 33
34 35
34 36
34 37
34 38
39 40
39 41
39 42
39 43
44 45
44 46
44 47
44 48
49 50
49 51
49 52
49 53
54 55
54 56
54 57
54 58
59 60
59 61
59 62
59 63
64 65
64 66
64 67
64 68
69 70
69 71
69 72
69 73
74 75
74 76
74 77
74 78
79 80
79 81
79 82
79 83
84 85
84 86
84 87
84 88
89 90
89 91
89 92
89 93
94 95
94 96
94 97
94 98
99 100
99 101
99 102
99 103
104 105
104 106
104 107
104 108
109 110
109 111
109 112
109 113
114 115
114 116
114 117
114 118
119 120
119 121
119 122
119 123
124 125
124 126
124 127
124 128
129 130
129 131
129 132
129 133
134 135
134 136
134 137
134 138
139 140
139 141
139 142
139 143
144 145
144 146
144 147
144 148
149 150
149 151
149 152
149 153
154 155
154 156
154 157
154 158
159 160
159 161
159 162
159 163
164 165
164 166
164 167
164 168
169 170
169 171
169 172
169 173
174 175
174 176
174 177
174 178
179 180
179 181
179 182
179 183
184 185
184 186
184 187
184 188
189 190
189 191
189 192
189 193
194 195
194 196
194 197
194 198
199 200
199 201
199 202
199 203
204 205
204 206
204 207
204 208
209 210
209 211
209 212
209 213
214 215
214 216
214 217
214 218
219 220
219 221
219 222
219 223
224 225
224 226
224 227
224 228
229 230
229 231
229 232
229 233
234 235
234 236
234 237
234 238
239 240
239 241
239 242
239 243
244 245
244 246
244 247
244 248
249 250
249 251
249 252
249 253
254 255
254 256
254 257
254 258
259 260
259 261
259 262
259 263
264 265
264 266
264 267
264 268
269 270
269 271
269 272
269 273
274 275
274 276
274 277
274 278
279 280
279 281
279 282
279 283
284 285
284 286
284 287
284 288
289 290
289 291
289 292
289 293
294 295
294 296
294 297
294 298
299 300
299 301
299 302
299 303
304 305
304 306
304 307
304 308
309 310
309 311
309 312
309 313
314 315
314 316
314 317
314 318
319 320
319 321
319 322
319 323
324 325
324 326
324 327
324 328
329 330
329 331
329 332
329 333
334 335
334 336
334 337
334 338
339 340
339 341
339 342
339 343
344 345
344 346
344 347
344 348
349 350
349 351
349 352
349 353
354 355
354 356
354 357
354 358
359 360
359 361
359 362
359 363
364 365
364 366
290
5 2
6 3
5 7
6 8
10 7
11 8
10 12
11 13
15 12
16 13
15 17
16 18
20 17
21 18
20 22
21 23
25 22
26 23
25 27
26 28
30 27
31 28
30 32
31 33
35 32
36 33
35 37
36 38
40 37
41 38
40 42
41 43
45 42
46 43
45 47
46 48
50 47
51 48
50 52
51 53
55 52
56 53
55 57
56 58
60 57
61 58
60 62
61 63
65 62
66 63
65 67
66 68
70 67
71 68
70 72
71 73
75 72
76 73
75 77
76 78
80 77
81 78
80 82
81 83
85 82
86 83
85 87
86 88
90 87
91 88
90 92
91 93
95 92
96 93
95 97
96 98
100 97
101 98
100 102
101 103
105 102
106 103
105 107
106 108
110 107
111 108
110 112
111 113
115 112
116 113
115 117
116 118
120 117
121 118
120 122
121 123
125 122
126 123
125 127
126 128
130 127
131 128
130 132
131 133
135 132
136 133
135 137
136 138
140 137
141 138
140 142
141 143
145 142
146 143
145 147
146 148
150 147
151 148
150 152
151 153
155 152
156 153
155 157
156 158
160 157
161 158
160 162
161 163
165 162
166 163
165 167
166 168
170 167
171 168
170 172
171 173
175 172
176 173
175 177
176 178
180 177
181 178
180 182
181 183
185 182
186 183
185 187
186 188
190 187
191 188
190 192
191 193
195 192
196 193
195 197
196 198
200 197
201 198
200 202
201 203
205 202
206 203
205 207
206 208
210 207
211 208
210 212
211 213
215 212
216 213
215 217
216 218
220 217
221 218
220 222
221 223
225 222
226 223
225 227
226 228
230 227
231 228
230 232
231 233
235 232
236 233
235 237
236 238
240 237
241 238
240 242
241 243
245 242
246 243
245 247
246 248
250 247
251 248
250 252
251 253
255 252
256 253
255 257
256 258
260 257
261 258
260 262
261 263
265 262
266 263
265 267
266 268
270 267
271 268
270 272
271 273
275 272
276 273
275 277
276 278
280 277
281 278
280 282
281 283
285 282
286 283
285 287
286 288
290 287
291 288
290 292
291 293
295 292
296 293
295 297
296 298
300 297
301 298
300 302
301 303
305 302
306 303
305 307
306 308
310 307
311 308
310 312
311 313
315 312
316 313
315 317
316 318
320 317
321 318
320 322
321 323
325 322
326 323
325 327
326 328
330 327
331 328
330 332
331 333
335 332
336 333
335 337
336 338
340 337
341 338
340 342
341 343
345 342
346 343
345 347
346 348
350 347
351 348
350 352
351 353
355 352
356 353
355 357
356 358
360 357
361 358
360 362
361 363
365 362
366 363
73
1 4
4 9
9 14
14 19
19 24
24 29
29 34
34 39
39 44
44 49
49 54
54 59
59 64
64 69
69 74
74 79
79 84
84 89
89 94
94 99
99 104
104 109
109 114
114 119
119 124
124 129
129 134
134 139
139 144
144 149
149 154
154 159
159 164
164 169
169 174
174 179
179 184
184 189
189 194
194 199
199 204
204 209
209 214
214 219
219 224
224 229
229 234
234 239
239 244
244 249
249 254
254 259
259 264
264 269
269 274
274 279
279 284
284 289
289 294
294 299
299 304
304 309
309 314
314 319
319 324
324 329
329 334
334 339
339 344
344 349
349 354
354 359
359 364
144
6 10
11 15
16 20
21 25
26 30
31 35
36 40
41 45
46 50
51 55
56 60
61 65
66 70
71 75
76 80
81 85
86 90
91 95
96 100
101 105
106 110
111 115
116 120
121 125
126 130
131 135
136 140
141 145
146 150
151 155
156 160
161 165
166 170
171 175
176 180
181 185
186 190
191 195
196 200
201 205
206 210
211 215
216 220
221 225
226 230
231 235
236 240
241 245
246 250
251 255
256 260
261 265
266 270
271 275
276 280
281 285
286 290
291 295
296 300
301 305
306 310
311 315
316 320
321 325
326 330
331 335
336 340
341 345
346 350
351 355
356 360
361 365
8 12
13 17
18 22
23 27
28 32
33 37
38 42
43 47
48 52
53 57
58 62
63 67
68 72
73 77
78 82
83 87
88 92
93 97
98 102
103 107
108 112
113 117
118 122
123 127
128 132
133 137
138 142
143 147
148 152
153 157
158 162
163 167
168 172
173 177
178 182
183 187
188 192
193 197
198 202
203 207
208 212
213 217
218 222
223 227
228 232
233 237
238 242
243 247
248 252
253 257
258 262
263 267
268 272
273 277
278 282
283 287
288 292
293 297
298 302
303 307
308 312
313 317
318 322
323 327
328 332
333 337
338 342
343 347
348 352
353 357
358 362
3 7
266
367 368
368 369
369 370
370 371
371 372
372 373
373 374
374 375
375 376
376 377
377 378
378 379
379 380
380 381
381 382
382 383
383 384
384 385
385 386
386 387
387 388
388 389
389 390
390 391
391 392
392 393
393 394
394 395
395 396
396 397
397 398
398 399
399 400
400 401
401 402
402 403
403 404
404 405
405 406
406 407
407 408
408 409
502 503
503 504
504 505
505 506
506 507
507 508
508 509
509 510
510 511
511 512
512 513
513 514
514 515
515 516
516 517
517 518
518 519
519 520
520 521
521 522
522 523
523 524
524 525
604 605
605 606
606 607
607 608
608 609
609 610
610 611
611 612
612 613
613 614
614 615
615 616
616 617
617 618
618 619
619 620
620 621
621 622
622 623
623 624
624 625
625 626
626 627
720 721
721 722
722 723
723 724
724 725
725 726
726 727
727 728
728 729
729 730
730 731
732 733
733 734
734 735
735 736
736 737
737 738
738 739
739 740
740 741
741 742
742 743
743 744
744 745
745 746
746 747
747 748
748 749
749 750
750 751
751 752
752 753
753 754
754 755
755 756
756 757
757 758
758 759
759 760
760 761
761 762
762 763
763 764
764 765
765 766
857 858
858 859
859 860
860 861
861 862
862 863
863 864
864 865
865 866
866 867
867 868
868 869
869 870
870 871
871 872
872 873
873 874
874 875
875 876
876 877
877 878
878 879
879 880
880 881
881 882
882 883
883 884
884 885
885 886
886 887
887 888
888 889
889 890
890 891
891 892
892 893
893 894
894 895
895 896
896 897
897 898
898 899
992 993
993 994
994 995
995 996
996 997
997 998
998 999
999 1000
1000 1001
1001 1002
1002 1003
1003 1004
1004 1005
1005 1006
1006 1007
1007 1008
1008 1009
1009 1010
1010 1011
1011 1012
1012 1013
1013 1014
1014 1015
1094 1095
1095 1096
1096 1097
1097 1098
1098 1099
1099 1100
1100 1101
1101 1102
1102 1103
1103 1104
1104 1105
1105 1106
1106 1107
1107 1108
1108 1109
1109 1110
1110 1111
1111 1112
1112 1113
1113 1114
1114 1115
1115 1116
1116 1117
1210 1211
1211 1212
1212 1213
1213 1214
1214 1215
1215 1216
1216 1217
1217 1218
1218 1219
1219 1220
1220 1221
1222 1223
1223 1224
1224 1225
1225 1226
1226 1227
1227 1228
1228 1229
1229 1230
1230 1231
1231 1232
1232 1233
1233 1234
1234 1235
1235 1236
1236 1237
1237 1238
1238 1239
1239 1240
1240 1241
1241 1242
1242 1243
1243 1244
1244 1245
1245 1246
1246 1247
1247 1248
1248 1249
1249 1250
1250 1251
1251 1252
1252 1253
1253 1254
1254 1255
1255 1256
10
409 410
525 526
627 628
719 720
766 767
899 900
1015 1016
1117 1118
1209 1210
1256 1257
696
410 411
411 412
412 413
413 414
414 415
415 416
416 417
417 418
418 419
419 420
420 421
421 422
422 423
423 424
424 425
425 426
426 427
427 428
428 429
429 430
430 431
431 432
432 433
433 434
434 435
435 436
436 437
437 438
438 439
439 440
440 441
441 442
442 443
443 444
444 445
445 446
446 447
447 448
448 449
449 450
450 451
451 452
452 453
453 454
454 455
455 456
456 457
457 458
458 459
459 460
460 461
461 462
462 463
463 464
464 465
465 466
466 467
467 468
468 469
469 470
470 471
471 472
472 473
473 474
474 475
475 476
476 477
477 478
478 479
479 480
480 481
481 482
482 483
483 484
484 485
485 486
486 487
487 488
488 489
489 490
490 491
491 492
492 493
493 494
494 495
495 496
496 497
497 498
498 499
499 500
500 501
526 527
527 528
528 529
529 530
530 531
531 532
532 533
533 534
534 535
535 536
536 537
537 538
538 539
539 540
540 541
541 542
542 543
543 544
544 545
545 546
546 547
547 548
548 549
549 550
550 551
551 552
552 553
553 554
554 555
555 556
556 557
557 558
558 559
559 560
560 561
561 562
562 563
563 564
564 565
565 566
566 567
567 568
568 569
569 570
570 571
571 572
572 573
573 574
574 575
575 576
576 577
577 578
578 579
579 580
580 581
581 582
582 583
583 584
584 585
585 586
586 587
587 588
588 589
589 590
590 591
591 592
592 593
593 594
594 595
595 596
596 597
597 598
598 599
599 600
600 601
601 602
602 603
628 629
629 630
630 631
631 632
632 633
633 634
634 635
635 636
636 637
637 638
638 639
639 640
640 641
641 642
642 643
643 644
644 645
645 646
646 647
647 648
648 649
649 650
650 651
651 652
652 653
653 654
654 655
655 656
656 657
657 658
658 659
659 660
660 661
661 662
662 663
663 664
664 665
665 666
666 667
667 668
668 669
669 670
670 671
671 672
672 673
673 674
674 675
675 676
676 677
677 678
678 679
679 680
680 681
681 682
682 683
683 684
684 685
685 686
686 687
687 688
688 689
689 690
690 691
691 692
692 693
693 694
694 695
695 696
696 697
697 698
698 699
699 700
700 701
701 702
702 703
703 704
704 705
705 706
706 707
707 708
708 709
709 710
710 711
711 712
712 713
713 714
714 715
715 716
716 717
717 718
718 719
767 768
768 769
769 770
770 771
771 772
772 773
773 774
774 775
775 776
776 777
777 778
778 779
779 780
780 781
781 782
782 783
783 784
784 785
785 786
786 787
787 788
788 789
789 790
790 791
791 792
792 793
793 794
794 795
795 796
796 797
797 798
798 799
799 800
800 801
801 802
802 803
803 804
804 805
805 806
806 807
807 808
808 809
809 810
810 811
811 812
812 813
813 814
814 815
815 816
816 817
817 818
818 819
819 820
820 821
821 822
822 823
823 824
824 825
825 826
826 827
827 828
828 829
829 830
830 831
831 832
832 833
833 834
834 835
835 836
836 837
837 838
838 839
839 840
840 841
841 842
842 843
843 844
844 845
845 846
846 847
847 848
848 849
849 850
850 851
851 852
852 853
853 854
854 855
855 856
900 901
901 902
902 903
903 904
904 905
905 906
906 907
907 908
908 909
909 910
910 911
911 912
912 913
913 914
914 915
915 916
916 917
917 918
918 919
919 920
920 921
921 922
922 923
923 924
924 925
925 926
926 927
927 928
928 929
929 930
930 931
931 932
932 933
933 934
934 935
935 936
936 937
937 938
938 939
939 940
940 941
941 942
942 943
943 944
944 945
945 946
946 947
947 948
948 949
949 950
950 951
951 952
952 953
953 954
954 955
955 956
956 957
957 958
958 959
959 960
960 961
961 962
962 963
963 964
964 965
965 966
966 967
967 968
968 969
969 970
970 971
971 972
972 973
973 974
974 975
975 976
976 977
977 978
978 979
979 980
980 981
981 982
982 983
983 984
984 985
985 986
986 987
987 988
988 989
989 990
990 991
1016 1017
1017 1018
1018 1019
1019 1020
1020 1021
1021 1022
1022 1023
1023 1024
1024 1025
1025 1026
1026 1027
1027 1028
1028 1029
1029 1030
1030 1031
1031 1032
1032 1033
1033 1034
1034 1035
1035 1036
1036 1037
1037 1038
1038 1039
1039 1040
1040 1041
1041 1042
1042 1043
1043 1044
1044 1045
1045 1046
1046 1047
1047 1048
1048 1049
1049 1050
1050 1051
1051 1052
1052 1053
1053 1054
1054 1055
1055 1056
1056 1057
1057 1058
1058 1059
1059 1060
1060 1061
1061 1062
1062 1063
1063 1064
1064 1065
1065 1066
1066 1067
1067 1068
1068 1069
1069 1070
1070 1071
1071 1072
1072 1073
1073 1074
1074 1075
1075 1076
1076 1077
1077 1078
1078 1079
1079 1080
1080 1081
1081 1082
1082 1083
1083 1084
1084 1085
1085 1086
1086 1087
1087 1088
1088 1089
1089 1090
1090 1091
1091 1092
1092 1093
1118 1119
1119 1120
1120 1121
1121 1122
1122 1123
1123 1124
1124 1125
1125 1126
1126 1127
1127 1128
1128 1129
1129 1130
1130 1131
1131 1132
1132 1133
1133 1134
1134 1135
1135 1136
1136 1137
1137 1138
1138 1139
1139 1140
1140 1141
1141 1142
1142 1143
1143 1144
1144 1145
1145 1146
1146 1147
1147 1148
1148 1149
1149 1150
1150 1151
1151 1152
1152 1153
1153 1154
1154 1155
1155 1156
1156 1157
1157 1158
1158 1159
1159 1160
1160 1161
1161 1162
1162 1163
1163 1164
1164 1165
1165 1166
1166 1167
1167 1168
1168 1169
1169 1170
1170 1171
1171 1172
1172 1173
1173 1174
1174 1175
1175 1176
1176 1177
1177 1178
1178 1179
1179 1180
1180 1181
1181 1182
1182 1183
1183 1184
1184 1185
1185 1186
1186 1187
1187 1188
1188 1189
1189 1190
1190 1191
1191 1192
1192 1193
1193 1194
1194 1195
1195 1196
1196 1197
1197 1198
1198 1199
1199 1200
1200 1201
1201 1202
1202 1203
1203 1204
1204 1205
1205 1206
1206 1207
1207 1208
1208 1209
1257 1258
1258 1259
1259 1260
1260 1261
1261 1262
1262 1263
1263 1264
1264 1265
1265 1266
1266 1267
1267 1268
1268 1269
1269 1270
1270 1271
1271 1272
1272 1273
1273 1274
1274 1275
1275 1276
1276 1277
1277 1278
1278 1279
1279 1280
1280 1281
1281 1282
1282 1283
1283 1284
1284 1285
1285 1286
1286 1287
1287 1288
1288 1289
1289 1290
1290 1291
1291 1292
1292 1293
1293 1294
1294 1295
1295 1296
1296 1297
1297 1298
1298 1299
1299 1300
1300 1301
1301 1302
1302 1303
1303 1304
1304 1305
1305 1306
1306 1307
1307 1308
1308 1309
1309 1310
1310 1311
1311 1312
1312 1313
1313 1314
1314 1315
1315 1316
1316 1317
1317 1318
1318 1319
1319 1320
1320 1321
1321 1322
1322 1323
1323 1324
1324 1325
1325 1326
1326 1327
1327 1328
1328 1329
1329 1330
1330 1331
1331 1332
1332 1333
1333 1334
1334 1335
1335 1336
1336 1337
1337 1338
1338 1339
1339 1340
1340 1341
1341 1342
1342 1343
1343 1344
1344 1345
1345 1346
1
653 845
1
967 972
1
1143 1335
1
1024 1027
1
477 482
1
574 579
1
534 537
1
1064 1069
1
984 989
1
494 499
1
1135 1309
1
1073 1076
1
583 586
1
902 905
1
684 708
1
1174 1198
1
1130 1132
1
1276 1279
1
1067 1069
1
577 579
1
940 1072
1
413 416
1
412 415
1
640 642
1
786 789
1
539 544
1
603 1285
1
497 986
1
1267 1271
1
821 824
1
410 413
1
922 925
1
496 987
1
806 809
1
1172 1175
1
1311 1314
1
682 685
1
970 972
1
900 903
1
450 582
1
1029 1034
1
1296 1299
1
1160 1163
1
795 1089
1
1021 1023
1
670 673
1
480 970
1
1181 1187
1
903 906
1
691 697
1
1022 1042
1
1171 1275
1
533 536
1
681 785
1
480 482
1
532 552
1
1311 1313
1
806 808
1
1335 1338
1
1134 1308
1
1296 1298
1
1334 1337
1
1160 1162
1
1279 1282
1
844 847
1
712 911
1
531 533
1
670 672
1
799 803
1
470 539
1
644 818
1
845 848
1
454 584
1
456 459
1
1021 1024
1
815 817
1
1325 1328
1
944 1074
1
668 689
1
531 534
1
960 1029
1
680 784
1
449 580
1
690 696
1
598 1194
1
821 823
1
1298 1301
1
926 1016
1
628 659
1
704 1088
1
649 652
1
808 811
1
436 526
1
967 970
1
828 831
1
540 544
1
655 658
1
599 1285
1
1139 1141
1
649 651
1
966 979
1
1305 1307
1
1017 1046
1
963 979
1
1139 1142
1
1317 1320
1
1061 1064
1
477 480
1
769 772
1
1030 1034
1
473 489
1
553 556
1
476 489
1
669 672
1
1145 1148
1
1135 1308
1
468 471
1
681 784
1
539 542
1
835 838
1
1060 1076
1
571 574
1
777 781
1
421 1202
1
1159 1162
1
921 925
1
416 540
1
1146 1149
1
548 551
1
1158 1179
1
570 586
1
805 808
1
789 792
1
1132 1295
1
700 703
1
1118 1149
1
423 425
1
1259 1262
1
1295 1298
1
527 556
1
944 947
1
1029 1032
1
1318 1321
1
1328 1331
1
810 814
1
838 841
1
1069 1071
1
1038 1041
1
642 805
1
1074 1077
1
495 501
1
629 632
1
584 587
1
917 1027
1
833 838
1
693 696
1
1171 1274
1
496 986
1
656 659
1
1324 1327
1
592 597
1
946 949
1
447 449
1
600 1281
1
579 581
1
672 675
1
906 1030
1
1038 1040
1
1162 1165
1
589 814
1
810 813
1
441 444
1
1043 1046
1
548 550
1
645 819
1
1185 1188
1
597 1193
1
1055 1058
1
1162 1175
1
951 954
1
958 961
1
454 457
1
471 542
1
461 464
1
1166 1168
1
827 830
1
1191 1193
1
1300 1304
1
701 703
1
549 552
1
1159 1175
1
1170 1274
1
428 459
1
972 974
1
634 638
1
791 1090
1
647 650
1
663 666
1
1023 1026
1
945 948
1
703 1087
1
557 560
1
676 678
1
673 676
1
1137 1140
1
1075 1078
1
464 467
1
455 458
1
1323 1328
1
1153 1156
1
907 1030
1
417 540
1
716 719
1
848 851
1
1059 1080
1
769 790
1
631 633
1
807 828
1
633 636
1
1121 1123
1
1050 1054
1
1163 1166
1
1206 1209
1
672 685
1
1118 1261
1
673 678
1
954 957
1
689 692
1
718 1035
1
1333 1336
1
646 820
1
1177 1181
1
1140 1312
1
1319 1323
1
569 590
1
1136 1310
1
1123 1126
1
843 846
1
1075 1079
1
683 686
1
925 1016
1
767 769
1
1281 1284
1
1018 1046
1
985 990
1
836 839
1
780 783
1
482 484
1
561 564
1
431 435
1
913 915
1
1120 1141
1
963 966
1
829 833
1
1163 1168
1
809 812
1
650 822
1
1173 1176
1
1257 1259
1
585 588
1
1118 1145
1
687 708
1
974 1036
1
545 1208
1
985 991
1
926 929
1
1124 1128
1
957 1032
1
594 596
1
473 476
1
1299 1302
1
791 794
1
1039 1042
1
628 771
1
1298 1314
1
1147 1331
1
647 649
1
649 822
1
1062 1065
1
927 930
1
1270 1273
1
1183 1186
1
630 651
1
673 685
1
1137 1139
1
599 1282
1
585 589
1
1338 1341
1
645 818
1
1139 1312
1
961 1032
1
812 815
1
669 685
1
657 841
1
800 803
1
417 543
1
588 591
1
600 1278
1
660 664
1
628 655
1
494 500
1
834 837
1
630 633
1
631 634
1
432 435
1
451 453
1
1283 1286
1
923 926
1
421 1200
1
1078 1081
1
907 1033
1
1302 1305
1
804 828
1
693 695
1
1190 1193
1
1150 1154
1
812 817
1
595 597
1
467 542
1
432 529
1
1079 1304
1
529 531
1
710 911
1
695 834
1
528 556
1
931 938
1
911 1031
1
1045 1048
1
570 573
1
1121 1124
1
414 417
1
904 907
1
1120 1123
1
569 572
1
1088 1090
1
833 837
1
1077 1080
1
1160 1164
1
1180 1186
1
1259 1280
1
1331 1333
1
600 1282
1
1127 1132
1
822 825
1
1340 1343
1
587 590
1
1017 1020
1
414 418
1
918 949
1
1258 1284
1
634 651
1
687 690
1
705 708
1
670 674
1
850 853
1
1060 1063
1
1025 1042
1
1177 1198
1
793 796
1
433 436
1
1179 1182
1
437 440
1
1177 1180
1
1323 1327
1
923 949
1
472 493
1
1080 1083
1
1312 1315
1
792 1089
1
435 526
1
1262 1265
1
772 775
1
535 552
1
1059 1062
1
789 791
1
1076 1079
1
1297 1318
1
1051 1054
1
841 843
1
427 537
1
1124 1141
1
641 1133
1
572 575
1
643 1131
1
1163 1175
1
535 538
1
965 968
1
1265 1268
1
434 438
1
1279 1281
1
421 541
1
549 551
1
533 537
1
1039 1041
1
1081 1084
1
1301 1314
1
1119 1122
1
687 705
1
942 945
1
410 412
1
1026 1030
1
683 789
1
590 594
1
1074 1076
1
792 795
1
681 685
1
900 902
1
795 798
1
433 459
1
1047 1050
1
584 586
1
768 794
1
1302 1307
1
1157 1269
1
555 558
1
475 478
1
941 943
1
799 802
1
420 541
1
1080 1084
1
566 590
1
1331 1334
1
484 546
1
1177 1195
1
976 978
1
1144 1147
1
950 953
1
809 813
1
843 847
1
1156 1266
1
1023 1027
1
654 657
1
1064 1067
1
1171 1175
1
453 584
1
666 776
1
943 1074
1
697 701
1
1195 1198
1
841 844
1
447 580
1
641 1131
1
825 828
1
787 790
1
590 593
1
1263 1267
1
900 1035
1
1160 1270
1
848 850
1
1285 1288
1
1025 1028
1
1294 1318
1
1060 1062
1
473 490
1
820 824
1
1338 1340
1
687 691
1
633 651
1
457 460
1
904 908
1
776 779
1
570 572
1
1278 1281
1
558 561
1
931 934
1
773 777
1
1173 1198
1
474 477
1
485 547
1
567 570
1
469 472
1
426 428
1
1187 1191
1
574 577
1
1300 1303
1
466 469
1
586 589
1
1266 1269
1
1173 1279
1
436 439
1
493 496
1
964 967
1
924 927
1
1123 1141
1
956 959
1
1326 1329
1
1082 1087
1
910 1031
1
977 980
1
1019 1021
1
906 910
1
928 931
1
1085 1087
1
1287 1290
1
1048 1051
1
1310 1314
1
846 849
1
792 1090
1
1161 1164
1
600 1196
1
942 944
1
527 530
1
666 669
1
573 586
1
542 544
1
1158 1161
1
656 845
1
786 788
1
467 470
1
939 1071
1
1057 1060
1
1335 1337
1
452 455
1
787 789
1
1319 1328
1
1325 1329
1
957 960
1
671 674
1
650 652
1
655 657
1
959 962
1
845 847
1
963 980
1
974 976
1
1154 1157
1
1263 1266
1
1156 1159
1
1145 1147
1
417 421
1
843 845
1
557 559
1
1315 1318
1
1140 1142
1
1325 1327
1
413 545
1
658 797
1
1333 1335
1
960 963
1
1277 1279
1
648 650
1
668 671
1
955 1052
1
413 540
1
1186 1189
1
1336 1339
1
1122 1125
1
775 778
1
487 490
1
1143 1312
1
808 824
1
424 1198
1
410 545
1
1138 1140
1
1289 1292
1
484 486
1
903 1035
1
1063 1076
1
826 842
1
903 1030
1
638 646
1
983 986
1
1146 1335
1
797 800
1
1047 1049
1
1032 1034
1
653 825
1
1056 1080
1
434 437
1
939 1070
1
1090 1092
1
975 1037
1
690 697
1
679 784
1
1332 1335
1
835 839
1
1316 1332
1
467 538
1
470 473
1
452 454
1
1124 1136
1
485 548
1
1333 1337
1
465 562
1
679 783
1
445 448
1
432 526
1
835 837
1
1066 1313
1
491 494
1
667 779
1
1119 1123
1
630 652
1
669 671
1
591 594
1
664 667
1
448 580
1
947 950
1
962 965
1
683 708
1
1159 1161
1
964 968
1
470 542
1
1119 1121
1
653 822
1
907 911
1
1120 1142
1
441 443
1
684 709
1
412 416
1
842 845
1
477 489
1
600 602
1
451 583
1
583 585
1
449 581
1
960 1032
1
438 450
1
591 596
1
474 478
1
1062 1320
1
696 699
1
1150 1331
1
973 1036
1
670 780
1
647 821
1
938 1070
1
944 948
1
652 848
1
483 546
1
710 1031
1
1275 1280
1
1301 1304
1
469 473
1
975 1038
1
416 420
1
1275 1279
1
468 472
1
1282 1285
1
654 658
1
773 776
1
462 464
1
1155 1158
1
629 633
1
1284 1287
1
591 597
1
495 500
1
1141 1144
1
1128 1136
1
943 946
1
952 954
1
597 1194
1
634 637
1
708 914
1
704 1087
1
1174 1199
1
541 1200
1
1280 1283
1
776 780
1
964 1034
1
652 655
1
901 904
1
559 563
1
976 1038
1
1259 1261
1
900 904
1
955 959
1
796 800
1
660 841
1
959 963
1
917 1028
1
956 960
1
1137 1311
1
916 918
1
1053 1057
1
539 543
1
1081 1086
1
829 838
1
1016 1019
1
1053 1056
1
1327 1330
1
921 924
1
453 456
1
981 984
1
1144 1148
1
1142 1338
1
651 654
1
695 837
1
795 1090
1
427 538
1
486 548
1
684 688
1
811 824
1
538 541
1
1309 1311
1
571 575
1
420 423
1
853 855
1
1196 1198
1
490 493
1
551 554
1
569 831
1
785 790
1
1029 1033
1
629 631
1
442 446
1
770 774
1
794 797
1
1024 1028
1
1148 1287
1
811 814
1
683 707
1
451 454
1
1286 1290
1
1142 1145
1
587 591
1
568 571
1
930 1054
1
829 832
1
1060 1077
1
826 830
1
460 463
1
976 979
1
837 840
1
703 1089
1
1266 1270
1
1143 1315
1
652 849
1
642 809
1
656 658
1
1078 1088
1
479 978
1
1173 1197
1
1180 1187
1
1045 1047
1
634 646
1
576 823
1
962 983
1
1319 1322
1
977 979
1
1288 1291
1
1056 1059
1
492 496
1
455 457
1
1028 1031
1
487 489
1
563 566
1
1047 1051
1
570 587
1
931 933
1
1277 1280
1
1146 1148
1
980 983
1
958 962
1
1163 1165
1
945 947
1
474 544
1
1077 1081
1
673 675
1
433 437
1
941 1073
1
1176 1179
1
706 708
1
935 938
1
486 489
1
476 492
1
687 709
1
1060 1064
1
1142 1339
1
560 564
1
1073 1075
1
1152 1156
1
555 557
1
441 448
1
947 1091
1
424 1197
1
1288 1292
1
1124 1127
1
570 574
1
902 906
1
929 1016
1
1061 1065
1
534 538
1
563 567
1
486 488
1
637 642
1
1051 1055
1
1155 1179
1
411 414
1
982 986
1
1183 1185
1
588 590
1
1185 1324
1
768 797
1
440 564
1
1078 1080
1
496 962
1
562 566
1
1041 1044
1
1066 1301
1
465 469
1
495 962
1
1258 1287
1
1064 1072
1
684 687
1
530 556
1
845 849
1
662 666
1
472 475
1
957 1028
1
1339 1343
1
496 983
1
686 689
1
1017 1019
1
785 789
1
559 562
1
455 459
1
1184 1188
1
941 944
1
602 1281
1
1177 1199
1
822 824
1
705 1089
1
1169 1273
1
1312 1314
1
819 821
1
665 668
1
411 415
1
937 1070
1
696 700
1
1052 1056
1
466 470
1
410 414
1
838 842
1
1290 1293
1
566 569
1
657 661
1
768 771
1
1159 1171
1
1020 1046
1
1335 1339
1
827 831
1
1066 1317
1
526 529
1
454 458
1
588 603
1
1174 1177
1
780 782
1
1119 1261
1
1153 1265
1
937 939
1
584 588
1
1328 1332
1
669 686
1
662 665
1
769 771
1
1030 1033
1
790 793
1
574 582
1
658 661
1
488 969
1
1072 1076
1
706 950
1
672 676
1
1059 1321
1
444 568
1
413 417
1
599 1193
1
669 681
1
1153 1155
1
467 541
1
1123 1127
1
791 795
1
665 689
1
650 825
1
540 543
1
901 903
1
582 586
1
1152 1155
1
527 529
1
903 907
1
967 979
1
1052 1055
1
983 987
1
926 930
1
922 1019
1
1205 1208
1
1290 1294
1
715 718
1
1148 1151
1
576 827
1
1132 1299
1
1312 1316
1
982 985
1
690 700
1
849 853
1
466 538
1
1336 1338
1
427 463
1
798 801
1
411 413
1
431 434
1
1137 1310
1
1140 1315
1
685 688
1
436 440
1
629 771
1
956 1028
1
943 945
1
1332 1336
1
633 637
1
663 665
1
1162 1166
1
1074 1078
1
1118 1148
1
557 561
1
480 969
1
1271 1273
1
568 572
1
1175 1178
1
659 662
1
574 586
1
846 848
1
910 1027
1
1150 1153
1
1339 1342
1
458 461
1
1317 1321
1
906 909
1
1157 1161
1
681 786
1
842 846
1
464 466
1
923 927
1
554 557
1
660 663
1
1147 1151
1
632 635
1
669 689
1
1049 1053
1
948 951
1
910 913
1
656 844
1
966 969
1
941 1072
1
1341 1344
1
954 956
1
1153 1157
1
807 831
1
561 565
1
1146 1334
1
1132 1296
1
597 599
1
849 852
1
1064 1076
1
551 555
1
588 598
1
648 651
1
420 537
1
642 806
1
770 773
1
457 601
1
964 1033
1
1063 1079
1
451 582
1
536 540
1
1260 1264
1
1258 1261
1
474 543
1
657 660
1
1299 1303
1
917 1024
1
476 479
1
453 455
1
973 1035
1
1138 1141
1
1169 1274
1
663 775
1
1133 1310
1
1044 1047
1
805 809
1
1295 1299
1
1171 1276
1
1041 1045
1
800 804
1
1280 1284
1
1149 1152
1
427 534
1
647 820
1
457 459
1
808 828
1
943 1091
1
1186 1190
1
1159 1176
1
428 463
1
930 933
1
1318 1322
1
801 805
1
436 527
1
1050 1053
1
1067 1305
1
791 1092
1
963 975
1
957 1031
1
566 591
1
781 783
1
1291 1295
1
643 820
1
945 949
1
637 646
1
1328 1330
1
838 840
1
602 1285
1
573 589
1
1206 1208
1
569 573
1
655 659
1
716 718
1
588 592
1
487 551
1
1145 1149
1
786 790
1
1184 1187
1
954 958
1
1281 1285
1
1285 1289
1
1270 1272
1
851 854
1
1147 1150
1
599 603
1
462 466
1
1143 1336
1
688 692
1
1081 1087
1
836 840
1
464 468
1
952 956
1
1173 1175
1
1060 1080
1
952 1052
1
1140 1143
1
695 698
1
1174 1178
1
547 551
1
663 667
1
944 1077
1
448 450
1
424 1199
1
977 1041
1
850 854
1
1330 1333
1
669 673
1
1049 1052
1
473 485
1
628 658
1
1144 1315
1
1143 1316
1
661 664
1
653 846
1
670 783
1
497 987
1
713 715
1
828 832
1
1023 1025
1
1173 1196
1
1326 1330
1
1298 1318
1
493 497
1
949 952
1
808 812
1
1298 1315
1
947 951
1
533 535
1
457 461
1
562 565
1
1054 1057
1
598 600
1
947 949
1
485 489
1
811 815
1
1285 1287
1
1203 1205
1
846 850
1
483 545
1
706 1090
1
1340 1344
1
649 849
1
1025 1045
1
979 982
1
570 590
1
684 914
1
683 685
1
683 706
1
1207 1209
1
928 932
1
1127 1136
1
1276 1278
1
830 838
1
1159 1163
1
585 602
1
1151 1154
1
491 500
1
454 587
1
1140 1311
1
1056 1081
1
795 797
1
1324 1328
1
1074 1091
1
1172 1276
1
938 940
1
660 844
1
584 601
1
667 671
1
489 492
1
479 970
1
487 550
1
717 719
1
576 811
1
840 843
1
822 826
1
789 793
1
1071 1073
1
1127 1130
1
682 786
1
1279 1283
1
653 826
1
1140 1144
1
650 653
1
707 914
1
1180 1190
1
599 1195
1
1022 1025
1
977 1040
1
904 1035
1
650 821
1
804 829
1
798 802
1
1317 1319
1
1087 1089
1
650 654
1
654 656
1
478 480
1
1343 1345
1
834 838
1
804 825
1
462 562
1
824 827
1
901 905
1
1057 1061
1
827 829
1
1294 1296
1
440 443
1
560 563
1
1062 1064
1
1299 1301
1
1159 1179
1
419 423
1
975 979
1
1152 1262
1
1144 1146
1
772 790
1
461 463
1
953 1028
1
414 545
1
472 986
1
947 1077
1
462 465
1
1152 1265
1
572 574
1
473 493
1
704 1089
1
940 944
1
1314 1317
1
1336 1340
1
1083 1321
1
1187 1190
1
654 825
1
1294 1297
1
434 455
1
959 980
1
952 955
1
1262 1280
1
796 799
1
1205 1207
1
459 462
1
968 970
1
495 498
1
457 587
1
809 811
1
1059 1063
1
643 818
1
709 914
1
465 468
1
944 946
1
532 535
1
567 571
1
804 806
1
460 1196
1
641 643
1
1081 1088
1
1266 1273
1
1296 1300
1
591 598
1
1257 1284
1
1149 1265
1
581 583
1
1131 1133
1
1133 1308
1
694 697
1
492 969
1
1034 1037
1
980 984
1
637 640
1
1298 1302
1
635 639
1
599 1194
1
454 583
1
469 490
1
534 536
1
454 456
1
767 794
1
1066 1314
1
1297 1300
1
452 456
1
771 774
1
955 958
1
1303 1306
1
662 772
1
942 946
1
665 686
1
804 807
1
951 953
1
852 855
1
531 535
1
808 825
1
490 494
1
463 538
1
930 934
1
715 717
1
1294 1315
1
788 791
1
1292 1295
1
593 831
1
941 1071
1
1161 1163
1
948 1053
1
687 689
1
926 1017
1
1150 1334
1
927 931
1
841 845
1
1298 1310
1
948 1077
1
450 454
1
1121 1125
1
1177 1179
1
826 829
1
1125 1129
1
1158 1160
1
659 775
1
1017 1050
1
1193 1195
1
671 673
1
412 414
1
705 792
1
697 700
1
458 587
1
902 904
1
776 783
1
953 957
1
468 470
1
573 811
1
1059 1083
1
680 785
1
535 555
1
801 804
1
475 477
1
1293 1322
1
966 982
1
1204 1209
1
802 805
1
1331 1335
1
794 798
1
544 547
1
1037 1041
1
667 780
1
662 793
1
703 705
1
958 960
1
437 441
1
1295 1297
1
662 775
1
576 824
1
806 810
1
577 815
1
952 1049
1
1196 1278
1
466 468
1
598 601
1
714 719
1
492 495
1
1291 1294
1
1045 1049
1
956 958
1
1021 1025
1
1133 1299
1
965 967
1
770 772
1
813 816
1
847 850
1
917 953
1
1277 1281
1
458 462
1
1337 1340
1
572 827
1
591 595
1
812 814
1
1265 1269
1
775 779
1
446 448
1
1151 1153
1
918 953
1
653 656
1
1081 1085
1
668 670
1
1075 1092
1
817 819
1
1316 1319
1
1286 1289
1
451 581
1
1302 1304
1
1056 1077
1
463 467
1
1063 1301
1
944 1073
1
487 554
1
1294 1319
1
1120 1145
1
986 988
1
569 593
1
589 592
1
630 655
1
467 471
1
661 663
1
790 794
1
1139 1339
1
1062 1321
1
462 559
1
1157 1270
1
972 976
1
1062 1317
1
479 982
1
948 952
1
1276 1280
1
694 698
1
485 551
1
432 530
1
977 1044
1
528 530
1
672 688
1
1278 1282
1
922 1016
1
1136 1309
1
536 547
1
484 548
1
489 969
1
974 1038
1
1139 1143
1
927 940
1
1302 1314
1
975 1041
1
665 669
1
440 567
1
837 841
1
1194 1196
1
961 964
1
953 956
1
923 945
1
555 559
1
1143 1332
1
482 486
1
961 965
1
1195 1282
1
959 983
1
1261 1264
1
772 793
1
572 831
1
566 587
1
964 966
1
903 905
1
1204 1208
1
1084 1086
1
967 969
1
474 476
1
922 1020
1
440 563
1
796 1089
1
1160 1171
1
415 418
1
566 594
1
1129 1131
1
1078 1082
1
829 831
1
652 852
1
670 681
1
470 538
1
943 947
1
1323 1325
1
547 549
1
847 851
1
646 819
1
681 789
1
825 829
1
1301 1305
1
456 460
1
1198 1200
1
628 768
1
438 441
1
590 592
1
833 835
1
640 1303
1
1152 1283
1
639 641
1
1165 1167
1
804 832
1
428 433
1
963 965
1
1289 1293
1
805 807
1
1056 1060
1
472 497
1
1157 1160
1
425 427
1
1315 1319
1
1329 1332
1
470 544
1
1260 1262
1
453 457
1
1155 1159
1
1344 1346
1
1168 1170
1
1143 1146
1
808 820
1
547 552
1
653 842
1
477 479
1
1153 1269
1
940 945
1
1082 1085
1
492 966
1
631 635
1
491 493
1
1284 1288
1
454 582
1
423 541
1
1060 1072
1
772 776
1
977 981
1
1018 1020
1
1319 1321
1
644 1131
1
1260 1263
1
478 482
1
1124 1137
1
829 841
1
1123 1125
1
565 568
1
924 945
1
566 570
1
1171 1273
1
711 911
1
968 972
1
680 786
1
807 811
1
704 706
1
479 979
1
706 792
1
658 800
1
463 466
1
479 966
1
450 455
1
1150 1330
1
1162 1178
1
1283 1287
1
564 567
1
918 923
1
1264 1267
1
1177 1201
1
681 783
1
585 603
1
1137 1141
1
981 983
1
1141 1145
1
663 779
1
1262 1283
1
708 710
1
647 651
1
793 795
1
654 801
1
795 799
1
1079 1082
1
413 415
1
1293 1297
1
714 718
1
962 966
1
426 463
1
1125 1128
1
1199 1201
1
653 849
1
960 1034
1
710 712
1
1144 1294
1
473 475
1
651 655
1
1126 1129
1
1262 1266
1
717 968
1
1327 1331
1
1080 1082
1
471 474
1
1148 1152
1
924 928
1
1160 1273
1
825 827
1
1297 1301
1
1171 1279
1
1307 1309
1
975 1034
1
654 804
1
1056 1058
1
967 975
1
963 983
1
1143 1339
1
483 1208
1
1266 1274
1
675 677
1
476 478
1
465 596
1
469 493
1
660 840
1
653 657
1
421 1201
1
476 493
1
957 961
1
1173 1195
1
967 973
1
1195 1199
1
467 469
1
1319 1331
1
1148 1290
1
672 674
1
1259 1284
1
1144 1291
1
813 1130
1
474 485
1
477 485
1
1076 1078
1
1059 1061
1
1178 1182
1
964 975
1
1156 1269
1
718 973
1
561 563
1
839 842
1
1056 1084
1
485 544
1
586 588
1
532 536
1
966 968
1
496 498
1
441 567
1
559 561
1
950 954
1
787 791
1
476 969
1
1176 1279
1
1301 1317
1
1126 1130
1
433 455
1
1042 1045
1
458 563
1
1024 1026
1
658 662
1
1162 1164
1
960 1028
1
682 789
1
1315 1317
1
568 570
1
440 444
1
698 834
1
1197 1278
1
957 959
1
705 709
1
793 797
1
444 571
1
944 1072
1
569 571
1
552 555
1
690 692
1
488 491
1
600 603
1
439 526
1
1283 1285
1
854 856
1
634 647
1
1287 1289
1
1155 1176
1
1044 1048
1
1064 1071
1
424 1174
1
472 476
1
1049 1051
1
917 1031
1
836 838
1
1174 1201
1
1337 1341
1
543 1204
1
803 832
1
1297 1321
1
643 646
1
1200 1202
1
419 422
1
492 965
1
984 990
1
570 582
1
649 653
1
683 705
1
473 477
1
1142 1342
1
712 912
1
949 953
1
478 1207
1
673 681
1
1119 1145
1
907 910
1
548 552
1
466 555
1
1123 1144
1
930 1057
1
574 581
1
1178 1201
1
776 784
1
652 656
1
636 640
1
683 792
1
1069 1072
1
1149 1153
1
922 924
1
593 807
1
950 952
1
828 830
1
592 595
1
963 967
1
457 584
1
1326 1328
1
666 779
1
812 824
1
432 434
1
667 670
1
1142 1146
1
453 601
1
774 777
1
709 711
1
804 808
1
439 442
1
1294 1298
1
1288 1290
1
633 654
1
1075 1077
1
686 789
1
1026 1037
1
1154 1158
1
1297 1299
1
791 793
1
579 582
1
929 933
1
1163 1171
1
554 558
1
671 675
1
629 655
1
1037 1039
1
1281 1283
1
1294 1322
1
800 802
1
913 1031
1
1173 1278
1
931 935
1
1318 1320
1
690 693
1
686 792
1
905 908
1
714 1033
1
635 638
1
706 1088
1
659 663
1
477 483
1
807 810
1
572 830
1
1196 1282
1
450 581
1
810 812
1
1055 1059
1
417 420
1
1140 1310
1
688 711
1
565 594
1
797 799
1
595 1192
1
829 842
1
947 1074
1
769 794
1
940 1071
1
948 1056
1
668 692
1
530 534
1
421 542
1
646 650
1
1150 1327
1
693 697
1
464 1194
1
585 587
1
526 528
1
1063 1080
1
461 598
1
664 668
1
714 716
1
1275 1277
1
929 932
1
598 1196
1
656 848
1
1316 1320
1
688 690
1
811 827
1
968 973
1
1120 1124
1
426 459
1
633 635
1
448 582
1
1037 1042
1
927 929
1
1151 1155
1
812 816
1
714 907
1
1160 1175
1
1183 1187
1
630 634
1
432 436
1
632 636
1
807 809
1
792 794
1
691 711
1
583 587
1
1334 1336
1
968 971
1
936 938
1
652 654
1
707 950
1
691 701
1
1293 1296
1
798 800
1
417 1204
1
1176 1282
1
552 556
1
1051 1053
1
1204 1206
1
909 912
1
1156 1160
1
1020 1024
1
1180 1182
1
918 1024
1
1066 1068
1
573 590
1
1073 1077
1
649 821
1
527 560
1
1269 1271
1
498 987
1
475 982
1
807 832
1
487 491
1
991 1184
1
636 639
1
1142 1335
1
494 498
1
467 539
1
1142 1144
1
478 481
1
1176 1180
1
1053 1055
1
576 578
1
1161 1165
1
416 419
1
826 828
1
437 563
1
704 954
1
493 986
1
1025 1027
1
951 1086
1
695 835
1
1179 1181
1
988 990
1
1158 1162
1
1147 1149
1
1038 1042
1
668 672
1
576 815
1
844 846
1
1136 1140
1
629 768
1
427 541
1
633 655
1
562 596
1
565 569
1
457 598
1
713 911
1
1189 1191
1
1137 1309
1
978 981
1
689 691
1
1302 1310
1
1077 1079
1
1157 1159
1
957 1029
1
553 555
1
1178 1180
1
1172 1279
1
535 539
1
956 1045
1
498 500
1
681 686
1
1066 1305
1
650 820
1
679 782
1
1139 1311
1
1065 1067
1
1176 1195
1
674 782
1
1016 1018
1
1055 1057
1
797 801
1
535 537
1
1133 1136
1
1025 1029
1
657 845
1
929 931
1
1156 1265
1
575 577
1
587 589
1
1058 1062
1
922 926
1
1170 1275
1
689 693
1
674 783
1
1136 1138
1
785 787
1
967 974
1
1280 1282
1
1088 1091
1
699 834
1
666 670
1
444 567
1
478 483
1
1042 1046
1
439 441
1
1290 1292
1
1266 1271
1
830 842
1
421 1203
1
657 659
1
667 669
1
636 801
1
946 950
1
1287 1291
1
643 809
1
646 648
1
938 1072
1
711 713
1
641 1134
1
1143 1147
1
905 909
1
821 825
1
779 781
1
974 1037
1
1332 1334
1
1158 1182
1
1123 1145
1
955 1086
1
660 837
1
1057 1059
1
962 987
1
1282 1284
1
670 685
1
1170 1276
1
683 788
1
471 475
1
1127 1295
1
1316 1318
1
563 565
1
699 833
1
466 559
1
1201 1203
1
437 450
1
927 945
1
460 462
1
433 458
1
1319 1332
1
956 1049
1
536 539
1
689 696
1
484 547
1
1026 1029
1
1063 1066
1
639 1134
1
567 569
1
1320 1328
1
1163 1167
1
661 665
1
842 844
1
573 576
1
688 691
1
1118 1258
1
471 543
1
932 936
1
949 951
1
773 785
1
979 981
1
437 439
1
919 922
1
1146 1338
1
1058 1061
1
1176 1178
1
772 774
1
911 1032
1
1133 1309
1
1043 1045
1
966 970
1
1258 1288
1
1299 1310
1
459 463
1
682 686
1
414 416
1
1171 1176
1
686 688
1
915 917
1
687 711
1
849 851
1
1061 1072
1
647 819
1
916 949
1
947 1088
1
969 971
1
984 988
1
599 1286
1
934 1061
1
1181 1201
1
991 1187
1
482 485
1
1311 1315
1
972 975
1
980 1044
1
1262 1264
1
440 560
1
666 775
1
1259 1263
1
459 461
1
1126 1291
1
808 810
1
430 459
1
495 965
1
848 852
1
930 1053
1
643 645
1
490 554
1
1063 1304
1
539 541
1
1338 1342
1
489 491
1
938 1071
1
1266 1268
1
812 820
1
673 679
1
686 690
1
9 905
1
14 905
1
19 909
1
24 677
1
29 678
1
34 680
1
39 680
1
44 680
1
49 787
1
54 770
1
59 770
1
64 632
1
69 631
1
74 631
1
79 638
1
84 645
1
89 645
1
94 819
1
99 817
1
104 578
1
109 581
1
114 581
1
119 449
1
124 434
1
129 431
1
134 431
1
139 429
1
144 429
1
149 533
1
154 533
1
159 410
1
164 546
1
169 546
1
174 482
1
179 481
1
184 481
1
189 1036
1
194 1036
1
199 1036
1
204 1022
1
209 1023
1
214 1023
1
219 919
1
224 921
1
229 921
1
234 921
1
239 939
1
244 939
1
249 1071
1
254 1069
1
259 1068
1
264 1307
1
269 1135
1
274 1135
1
279 1135
1
284 1124
1
289 1121
1
294 1121
1
299 1122
1
304 1260
1
309 1260
1
314 1263
1
319 1170
1
324 1170
1
329 1170
1
334 1167
1
339 1167
1
344 415
1
349 415
1
354 411
7  Order=1-2-3 
146
2 1 3
5 4 6
7 4 8
10 9 11
12 9 13
15 14 16
17 14 18
20 19 21
22 19 23
25 24 26
27 24 28
30 29 31
32 29 33
35 34 36
37 34 38
40 39 41
42 39 43
45 44 46
47 44 48
50 49 51
52 49 53
55 54 56
57 54 58
60 59 61
62 59 63
65 64 66
67 64 68
70 69 71
72 69 73
75 74 76
77 74 78
80 79 81
82 79 83
85 84 86
87 84 88
90 89 91
92 89 93
95 94 96
97 94 98
100 99 101
102 99 103
105 104 106
107 104 108
110 109 111
112 109 113
115 114 116
117 114 118
120 119 121
122 119 123
125 124 126
127 124 128
130 129 131
132 129 133
135 134 136
137 134 138
140 139 141
142 139 143
145 144 146
147 144 148
150 149 151
152 149 153
155 154 156
157 154 158
160 159 161
162 159 163
165 164 166
167 164 168
170 169 171
172 169 173
175 174 176
177 174 178
180 179 181
182 179 183
185 184 186
187 184 188
190 189 191
192 189 193
195 194 196
197 194 198
200 199 201
202 199 203
205 204 206
207 204 208
210 209 211
212 209 213
215 214 216
217 214 218
220 219 221
222 219 223
225 224 226
227 224 228
230 229 231
232 229 233
235 234 236
237 234 238
240 239 241
242 239 243
245 244 246
247 244 248
250 249 251
252 249 253
255 254 256
257 254 258
260 259 261
262 259 263
265 264 266
267 264 268
270 269 271
272 269 273
275 274 276
277 274 278
280 279 281
282 279 283
285 284 286
287 284 288
290 289 291
292 289 293
295 294 296
297 294 298
300 299 301
302 299 303
305 304 306
307 304 308
310 309 311
312 309 313
315 314 316
317 314 318
320 319 321
322 319 323
325 324 326
327 324 328
330 329 331
332 329 333
335 334 336
337 334 338
340 339 341
342 339 343
345 344 346
347 344 348
350 349 351
352 349 353
355 354 356
357 354 358
360 359 361
362 359 363
365 364 366
288
2 5 7
5 7 10
3 6 8
6 8 11
7 10 12
10 12 15
8 11 13
11 13 16
12 15 17
15 17 20
13 16 18
16 18 21
17 20 22
20 22 25
18 21 23
21 23 26
22 25 27
25 27 30
23 26 28
26 28 31
27 30 32
30 32 35
28 31 33
31 33 36
32 35 37
35 37 40
33 36 38
36 38 41
37 40 42
40 42 45
38 41 43
41 43 46
42 45 47
45 47 50
43 46 48
46 48 51
47 50 52
50 52 55
48 51 53
51 53 56
52 55 57
55 57 60
53 56 58
56 58 61
57 60 62
60 62 65
58 61 63
61 63 66
62 65 67
65 67 70
63 66 68
66 68 71
67 70 72
70 72 75
68 71 73
71 73 76
72 75 77
75 77 80
73 76 78
76 78 81
77 80 82
80 82 85
78 81 83
81 83 86
82 85 87
85 87 90
83 86 88
86 88 91
87 90 92
90 92 95
88 91 93
91 93 96
92 95 97
95 97 100
93 96 98
96 98 101
97 100 102
100 102 105
98 101 103
101 103 106
102 105 107
105 107 110
103 106 108
106 108 111
107 110 112
110 112 115
108 111 113
111 113 116
112 115 117
115 117 120
113 116 118
116 118 121
117 120 122
120 122 125
118 121 123
121 123 126
122 125 127
125 127 130
123 126 128
126 128 131
127 130 132
130 132 135
128 131 133
131 133 136
132 135 137
135 137 140
133 136 138
136 138 141
137 140 142
140 142 145
138 141 143
141 143 146
142 145 147
145 147 150
143 146 148
146 148 151
147 150 152
150 152 155
148 151 153
151 153 156
152 155 157
155 157 160
153 156 158
156 158 161
157 160 162
160 162 165
158 161 163
161 163 166
162 165 167
165 167 170
163 166 168
166 168 171
167 170 172
170 172 175
168 171 173
171 173 176
172 175 177
175 177 180
173 176 178
176 178 181
177 180 182
180 182 185
178 181 183
181 183 186
182 185 187
185 187 190
183 186 188
186 188 191
187 190 192
190 192 195
188 191 193
191 193 196
192 195 197
195 197 200
193 196 198
196 198 201
197 200 202
200 202 205
198 201 203
201 203 206
202 205 207
205 207 210
203 206 208
206 208 211
207 210 212
210 212 215
208 211 213
211 213 216
212 215 217
215 217 220
213 216 218
216 218 221
217 220 222
220 222 225
218 221 223
221 223 226
222 225 227
225 227 230
223 226 228
226 228 231
227 230 232
230 232 235
228 231 233
231 233 236
232 235 237
235 237 240
233 236 238
236 238 241
237 240 242
240 242 245
238 241 243
241 243 246
242 245 247
245 247 250
243 246 248
246 248 251
247 250 252
250 252 255
248 251 253
251 253 256
252 255 257
255 257 260
253 256 258
256 258 261
257 260 262
260 262 265
258 261 263
261 263 266
262 265 267
265 267 270
263 266 268
266 268 271
267 270 272
270 272 275
268 271 273
271 273 276
272 275 277
275 277 280
273 276 278
276 278 281
277 280 282
280 282 285
278 281 283
281 283 286
282 285 287
285 287 290
283 286 288
286 288 291
287 290 292
290 292 295
288 291 293
291 293 296
292 295 297
295 297 300
293 296 298
296 298 301
297 300 302
300 302 305
298 301 303
301 303 306
302 305 307
305 307 310
303 306 308
306 308 311
307 310 312
310 312 315
308 311 313
311 313 316
312 315 317
315 317 320
313 316 318
316 318 321
317 320 322
320 322 325
318 321 323
321 323 326
322 325 327
325 327 330
323 326 328
326 328 331
327 330 332
330 332 335
328 331 333
331 333 336
332 335 337
335 337 340
333 336 338
336 338 341
337 340 342
340 342 345
338 341 343
341 343 346
342 345 347
345 347 350
343 346 348
346 348 351
347 350 352
350 352 355
348 351 353
351 353 356
352 355 357
355 357 360
353 356 358
356 358 361
357 360 362
360 362 365
358 361 363
361 363 366
72
1 4 9
4 9 14
9 14 19
14 19 24
19 24 29
24 29 34
29 34 39
34 39 44
39 44 49
44 49 54
49 54 59
54 59 64
59 64 69
64 69 74
69 74 79
74 79 84
79 84 89
84 89 94
89 94 99
94 99 104
99 104 109
104 109 114
109 114 119
114 119 124
119 124 129
124 129 134
129 134 139
134 139 144
139 144 149
144 149 154
149 154 159
154 159 164
159 164 169
164 169 174
169 174 179
174 179 184
179 184 189
184 189 194
189 194 199
194 199 204
199 204 209
204 209 214
209 214 219
214 219 224
219 224 229
224 229 234
229 234 239
234 239 244
239 244 249
244 249 254
249 254 259
254 259 264
259 264 269
264 269 274
269 274 279
274 279 284
279 284 289
284 289 294
289 294 299
294 299 304
299 304 309
304 309 314
309 314 319
314 319 324
319 324 329
324 329 334
329 334 339
334 339 344
339 344 349
344 349 354
349 354 359
354 359 364
70
1 9 19
4 14 24
9 19 29
14 24 34
19 29 39
24 34 44
29 39 49
34 44 54
39 49 59
44 54 64
49 59 69
54 64 74
59 69 79
64 74 84
69 79 89
74 84 94
79 89 99
84 94 104
89 99 109
94 104 114
99 109 119
104 114 124
109 119 129
114 124 134
119 129 139
124 134 144
129 139 149
134 144 154
139 149 159
144 154 164
149 159 169
154 164 174
159 169 179
164 174 184
169 179 189
174 184 194
179 189 199
184 194 204
189 199 209
194 204 214
199 209 219
204 214 224
209 219 229
214 224 234
219 229 239
224 234 244
229 239 249
234 244 254
239 249 259
244 254 264
249 259 269
254 264 274
259 269 279
264 274 284
269 279 289
274 284 294
279 289 299
284 294 304
289 299 309
294 304 314
299 309 319
304 314 324
309 319 329
314 324 334
319 329 339
324 334 344
329 339 349
334 344 354
339 349 359
344 354 364
12
381 382 383
395 396 397
403 404 405
733 734 735
738 739 740
740 741 742
871 872 873
885 886 887
893 894 895
1223 1224 1225
1228 1229 1230
1230 1231 1232
38
377 378 379
378 379 380
398 399 400
399 400 401
502 503 504
504 505 506
506 507 508
507 508 509
509 510 511
511 512 513
513 514 515
514 515 516
604 605 606
606 607 608
609 610 611
610 611 612
624 625 626
743 744 745
756 757 758
867 868 869
868 869 870
888 889 890
889 890 891
992 993 994
994 995 996
996 997 998
997 998 999
999 1000 1001
1001 1002 1003
1003 1004 1005
1004 1005 1006
1094 1095 1096
1096 1097 1098
1099 1100 1101
1100 1101 1102
1114 1115 1116
1233 1234 1235
1246 1247 1248
206
367 368 369
368 369 370
369 370 371
370 371 372
371 372 373
372 373 374
373 374 375
374 375 376
375 376 377
376 377 378
379 380 381
380 381 382
382 383 384
383 384 385
384 385 386
385 386 387
386 387 388
387 388 389
388 389 390
389 390 391
390 391 392
391 392 393
392 393 394
393 394 395
394 395 396
396 397 398
397 398 399
400 401 402
401 402 403
402 403 404
404 405 406
405 406 407
406 407 408
407 408 409
503 504 505
505 506 507
508 509 510
510 511 512
512 513 514
515 516 517
516 517 518
517 518 519
518 519 520
519 520 521
520 521 522
521 522 523
522 523 524
523 524 525
605 606 607
607 608 609
608 609 610
611 612 613
612 613 614
613 614 615
614 615 616
615 616 617
616 617 618
617 618 619
618 619 620
619 620 621
620 621 622
621 622 623
622 623 624
623 624 625
625 626 627
720 721 722
721 722 723
722 723 724
723 724 725
724 725 726
725 726 727
726 727 728
727 728 729
728 729 730
729 730 731
732 733 734
734 735 736
735 736 737
736 737 738
737 738 739
739 740 741
741 742 743
742 743 744
744 745 746
745 746 747
746 747 748
747 748 749
748 749 750
749 750 751
750 751 752
751 752 753
752 753 754
753 754 755
754 755 756
755 756 757
757 758 759
758 759 760
759 760 761
760 761 762
761 762 763
762 763 764
763 764 765
764 765 766
857 858 859
858 859 860
859 860 861
860 861 862
861 862 863
862 863 864
863 864 865
864 865 866
865 866 867
866 867 868
869 870 871
870 871 872
872 873 874
873 874 875
874 875 876
875 876 877
876 877 878
877 878 879
878 879 880
879 880 881
880 881 882
881 882 883
882 883 884
883 884 885
884 885 886
886 887 888
887 888 889
890 891 892
891 892 893
892 893 894
894 895 896
895 896 897
896 897 898
897 898 899
993 994 995
995 996 997
998 999 1000
1000 1001 1002
1002 1003 1004
1005 1006 1007
1006 1007 1008
1007 1008 1009
1008 1009 1010
1009 1010 1011
1010 1011 1012
1011 1012 1013
1012 1013 1014
1013 1014 1015
1095 1096 1097
1097 1098 1099
1098 1099 1100
1101 1102 1103
1102 1103 1104
1103 1104 1105
1104 1105 1106
1105 1106 1107
1106 1107 1108
1107 1108 1109
1108 1109 1110
1109 1110 1111
1110 1111 1112
1111 1112 1113
1112 1113 1114
1113 1114 1115
1115 1116 1117
1210 1211 1212
1211 1212 1213
1212 1213 1214
1213 1214 1215
1214 1215 1216
1215 1216 1217
1216 1217 1218
1217 1218 1219
1218 1219 1220
1219 1220 1221
1222 1223 1224
1224 1225 1226
1225 1226 1227
1226 1227 1228
1227 1228 1229
1229 1230 1231
1231 1232 1233
1232 1233 1234
1234 1235 1236
1235 1236 1237
1236 1237 1238
1237 1238 1239
1238 1239 1240
1239 1240 1241
1240 1241 1242
1241 1242 1243
1242 1243 1244
1243 1244 1245
1244 1245 1246
1245 1246 1247
1247 1248 1249
1248 1249 1250
1249 1250 1251
1250 1251 1252
1251 1252 1253
1252 1253 1254
1253 1254 1255
1254 1255 1256
0  Order=1-2-3-4 
