# Supplementary material for: A Bottom-Up Coarse-Grained Model for Nucleosome–Nucleosome Interactions with Explicit Ions
Source: J Chem Theory Comput. 2022 May 17;18(6):3948–60. doi: 10.1021/acs.jctc.2c00083 (PMC9202350; doi:10.1021/acs.jctc.2c00083)
Supplement: Supplementary file 2 — ct2c00083_si_002.zip [file ct2c00083_si_002.zip › archive/Gather_potential/README]

Combination of Potential Terms from Subsystem Coarse-graining

* Files here are used to combine the bottom-up generated CG potentials from all 5 subsystems to 
  be used in CG simulations.

* The IMC calculated CG potential files are placed in subdirectories "potential_from_*".

* The non-bonded potential terms are gathered in steps as shown in the two jupyter notebook files, 
  "Gather_potentials_for_*"

* The bonded potential terms are hand picked from IMC potential files, or edited directly, according to Table S8.
  See the LAMMPS run input files for more details.
