# Supplementary material for: A Bottom-Up Coarse-Grained Model for Nucleosome–Nucleosome Interactions with Explicit Ions
Source: J Chem Theory Comput. 2022 May 17;18(6):3948–60. doi: 10.1021/acs.jctc.2c00083 (PMC9202350; doi:10.1021/acs.jctc.2c00083)
Supplement: Supplementary file 2 — ct2c00083_si_002.zip [file ct2c00083_si_002.zip › archive/Make_NCP_topology/core-core_bonds.data]

CCTYR50-DCGLY114 3.775768280029297  
ECALA111-ECARG116 3.820407231648763  
GCTYR50-HCGLY114 3.8805386225382485  
FCALA33-FCARG36 3.916209856669108  
ACALA111-ACARG116 3.934558550516764  
BCTHR73-BCARG78 3.9769042332967124  
BCALA33-BCARG36 3.992110252380371  
FCTHR73-FCARG78 3.996368408203125  
ECARG128-ECGLU133 4.023300488789876  
ACARG128-ACGLU133 4.228551546732585  
GCARG42-HCTHR88 4.2504533131917315  
FCTHR82-FCASP85 4.278408368428548  
BCTHR82-BCASP85 4.2819258371988935  
ECVAL46-ECARG49 4.312613487243652  
CCARG81-CCGLY105 4.339474360148112  
GCARG81-GCGLY105 4.354727427164714  
GCGLY37-GCTYR39 4.372079849243164  
HCSER55-HCALA58 4.378350257873535  
FCALA76-FCARG78 4.383646011352539  
BCALA76-BCARG78 4.393393834431966  
ECPHE84-FCVAL81 4.399181365966797  
ACALA47-ACGLU50 4.4034121831258135  
ACVAL46-ACARG49 4.405595461527507  
CCGLY37-CCTYR39 4.4121754964192705  
DCSER55-DCALA58 4.429313659667969  
BCALA38-BCVAL43 4.442781448364258  
BCGLY102-HCSER64 4.491729100545247  
ACARG131-ECILE130 4.497632662455241  
HCLYS46-HCPRO50 4.499043146769206  
DCTHR90-DCGLU93 4.512025197347005  
ACGLY44-ACALA47 4.5139360427856445  
ECPRO66-ECARG69 4.521184921264648  
ACILE130-ECARG131 4.529452641805013  
DCGLY75-DCSER78 4.530764579772949  
GCILE79-GCHIS82 4.532118479410808  
HCTHR90-HCGLU93 4.535339991251628  
CCILE79-CCHIS82 4.53880500793457  
ECALA114-ECARG116 4.540279388427734  
ECGLY44-ECALA47 4.540401776631673  
ACPHE84-BCVAL81 4.541738828023274  
FCALA38-FCVAL43 4.549782435099284  
HCGLY75-HCSER78 4.552408536275228  
GCGLY67-GCALA70 4.569267908732097  
DCSER64-FCTYR98 4.596542040506999  
FCTHR30-FCPRO32 4.605447769165039  
CCGLY67-CCALA70 4.6090348561604815  
ACALA114-ECALA114 4.616646766662598  
GCARG88-GCASN94 4.62363847096761  
ECALA47-ECGLU50 4.626344998677571  
CCARG88-CCASN94 4.626550038655599  
FCLYS31-FCTYR51 4.632253011067708  
GCILE78-HCILE54 4.632576942443848  
BCPRO32-BCARG35 4.633134206136067  
CCILE78-DCILE54 4.634111404418945  
ACALA114-ACARG116 4.63502311706543  
BCLYS31-BCTYR51 4.663515090942383  
HCTHR90-HCARG92 4.666140238444011  
DCGLY75-DCALA77 4.675344467163086  
HCGLY114-HCALA117 4.690832773844401  
GCGLU41-HCSER87 4.691409111022949  
HCGLY75-HCALA77 4.693114280700684  
HCGLU113-HCLYS116 4.6961056391398115  
GCGLY67-GCALA69 4.696271260579427  
HCALA58-HCILE61 4.696405410766602  
DCGLU113-DCLYS116 4.696617126464844  
CCPRO109-ECGLN55 4.70255184173584  
BCTHR30-BCPRO32 4.70875612894694  
CCGLY67-CCALA69 4.71530278523763  
DCASP68-DCARG72 4.725508371988933  
ACPHE104-BCALA38 4.727296511332194  
CCGLU41-DCSER87 4.73046875  
DCGLY114-DCALA117 4.736489295959473  
ACALA88-BCALA83 4.742585182189941  
ACMET90-ACGLN93 4.74296506245931  
FCTHR30-FCALA33 4.744987805684407  
DCASN84-DCARG86 4.75219186147054  
HCGLY104-HCALA107 4.753182093302409  
ECALA88-FCALA83 4.757317860921224  
CCLEU65-CCALA86 4.759563128153483  
BCTHR30-BCALA33 4.763460159301758  
ECPHE104-FCALA38 4.763739585876465  
CCARG77-DCGLY53 4.764975229899089  
ACARG83-BCLYS79 4.773576100667317  
CCVAL87-CCLEU93 4.778432528177897  
BCLEU97-GCTHR101 4.78385861714681  
DCTHR90-DCARG92 4.789648373921712  
HCALA77-HCLEU80 4.790244420369466  
ECLEU70-FCASN25 4.79163392384847  
CCPHE25-CCGLU56 4.792507807413737  
CCTHR101-FCLEU97 4.794023513793945  
CCGLY46-CCVAL49 4.7945756912231445  
DCALA77-DCLEU80 4.804836273193359  
ACLEU70-BCASN25 4.807058652242024  
ECALA111-ECALA114 4.80707327524821  
DCALA97-DCLEU100 4.8101193110148115  
BCARG39-BCVAL43 4.8135121663411455  
CCALA52-CCLEU55 4.821726163228353  
BCTYR98-HCSER64 4.8243357340494795  
GCGLY46-GCPRO48 4.825853029886882  
CCGLY46-CCPRO48 4.832913080851237  
ECCYS110-ECASP123 4.837266286214192  
HCASN84-HCARG86 4.837689399719238  
FCILE26-FCARG55 4.837703386942546  
ECTHR107-ECASP123 4.840348561604817  
GCGLY46-GCVAL49 4.840693473815918  
HCTHR96-HCARG99 4.843346913655599  
FCVAL70-FCTHR73 4.8481705983479815  
ACALA111-ACALA114 4.848785400390625  
DCALA38-DCVAL41 4.856547673543294  
FCARG39-FCVAL43 4.857767740885417  
ACTHR107-ACASP123 4.857800483703613  
BCGLU52-BCARG55 4.862464586893718  
ACCYS110-ACASP123 4.8694149653116865  
CCALA66-CCALA69 4.871212323506673  
GCALA52-GCLEU55 4.871654192606608  
GCARG42-HCSER87 4.877801577250163  
ACALA102-ACGLU105 4.878780047098796  
CCILE78-DCGLY53 4.879769007364909  
BCALA38-BCGLY41 4.881763458251953  
DCGLY104-DCALA107 4.886430422465007  
FCALA69-FCASP85 4.887874285380046  
BCVAL70-BCTHR73 4.892066955566406  
DCLYS46-DCPRO50 4.896722475687663  
ACGLN55-GCPRO109 4.89708677927653  
GCALA66-GCALA69 4.898363749186198  
ECLEU65-ECARG69 4.898666063944499  
ACGLU50-BCARG39 4.899353663126628  
GCALA53-GCGLU56 4.901523907979329  
BCSER47-BCILE50 4.90321667989095  
GCLEU65-GCALA86 4.905015309651692  
BCALA69-BCASP85 4.905087471008301  
DCALA74-DCALA77 4.908368110656738  
DCALA58-DCILE61 4.912233670552571  
GCTYR39-HCALA74 4.913559913635254  
CCLEU97-CCVAL100 4.914388020833333  
GCPHE25-GCGLU56 4.917126655578613  
ACSER57-ACGLU59 4.918465614318848  
HCALA38-HCVAL41 4.919173240661621  
HCALA74-HCALA77 4.919804573059082  
BCILE26-BCARG55 4.922321319580078  
ECALA88-ECALA91 4.924553235371907  
FCALA38-FCGLY41 4.924631118774414  
HCALA97-HCLEU100 4.927786191304524  
HCALA107-HCALA110 4.928547541300456  
DCARG79-DCTYR83 4.9286394119262695  
DCALA107-DCALA110 4.931764284769694  
FCARG78-FCTHR80 4.936351140340169  
FCSER47-FCILE50 4.936652819315593  
CCTYR39-DCALA74 4.937348365783691  
FCALA83-FCVAL86 4.937489191691081  
ACARG129-ACALA135 4.938469568888347  
CCPRO26-CCARG29 4.941290855407715  
BCALA83-BCVAL86 4.942206700642903  
ECLEU61-FCARG36 4.942925453186035  
DCLEU102-DCALA107 4.945265134175618  
CCASP90-CCLEU93 4.94735050201416  
GCILE78-HCGLY53 4.947899500528972  
ACILE130-ECILE130 4.949364980061849  
CCALA53-CCGLU56 4.956212997436523  
HCPRO103-HCLEU106 4.960747400919597  
BCLYS91-BCTHR96 4.9652299880981445  
ECMET90-ECGLN93 4.965965270996094  
ACASP81-ACARG83 4.966297467549642  
BCGLY99-HCSER60 4.973839124043782  
BCARG78-BCTHR80 4.974835395812988  
CCALA69-CCASP72 4.97726567586263  
ECGLU50-FCARG39 4.981047630310059  
FCSER47-FCLEU49 4.985307057698567  
GCALA69-GCASP72 4.9877166748046875  
BCTYR88-DCTYR83 4.990021387736003  
DCARG79-DCHIS82 4.992244402567546  
ACALA75-ACPHE78 4.994393348693848  
FCGLU52-FCARG55 5.000177065531413  
BCSER47-BCLEU49 5.00738525390625  
CCARG42-DCTHR88 5.010201454162598  
GCGLU92-GCLYS95 5.017708460489909  
BCTHR96-GCVAL100 5.018571535746257  
FCASN64-FCARG67 5.019716262817383  
GCALA69-GCHIS82 5.022484143575032  
ECALA95-ECALA98 5.027468363444011  
ECALA102-ECGLU105 5.028659184773763  
ACALA88-ACALA91 5.0341189702351885  
ACGLU105-BCGLY41 5.0356699625651045  
ACALA95-ACALA98 5.035717010498047  
GCASN73-GCLYS75 5.036487897237142  
DCTHR96-DCARG99 5.041741689046224  
GCGLY98-GCVAL100 5.043513933817546  
HCARG79-HCTYR83 5.049702326456706  
CCGLY98-CCVAL100 5.0501813888549805  
BCGLY48-BCTYR51 5.050630569458008  
GCALA66-GCHIS82 5.0507504145304365  
GCARG77-HCGLY53 5.052092870076497  
ACILE62-ACGLN93 5.052584012349446  
ECARG116-ECTHR118 5.053610165913899  
CCHIS31-CCARG35 5.055294672648112  
DCSER60-FCGLY99 5.05531120300293  
CCGLY44-CCALA47 5.0563859939575195  
CCALA60-CCLEU63 5.056995709737142  
FCPRO32-FCARG35 5.0571902592976885  
ECVAL89-ECLEU92 5.05747667948405  
CCVAL100-FCTHR96 5.05958366394043  
BCGLY56-BCLYS59 5.065912246704102  
CCASN73-CCLYS75 5.066689809163411  
CCALA70-CCASN73 5.066713968912761  
GCGLY44-GCALA47 5.067763328552246  
FCMET84-FCVAL87 5.072378476460774  
ACALA98-ACVAL101 5.077096621195476  
ACVAL89-ACLEU92 5.086769739786784  
HCLEU102-HCALA107 5.087647755940755  
GCALA60-GCLEU63 5.089227040608724  
ECILE51-FCARG39 5.090555191040039  
ACILE51-BCARG39 5.092873255411784  
CCSER113-CCLEU116 5.09484322865804  
DCALA117-DCLYS120 5.09758186340332  
FCASP68-FCALA89 5.099892298380534  
DCALA38-DCMET59 5.100258509318034  
CCGLY28-CCVAL30 5.115954081217448  
DCGLU76-DCALA97 5.121068000793457  
CCVAL30-CCLEU33 5.121225674947103  
GCGLY28-GCVAL30 5.122660001118978  
FCLYS59-FCGLU63 5.1228837966918945  
GCALA70-GCASN73 5.123410542805989  
GCSER113-GCLEU116 5.1237233479817705  
CCALA69-CCHIS82 5.125361442565918  
GCPHE25-HCTYR40 5.125861485799153  
CCALA70-CCLYS75 5.126262346903483  
ECALA98-ECVAL101 5.126708030700684  
CCALA86-CCASN89 5.129171053568522  
CCLEU115-FCLYS44 5.1348927815755205  
HCSER112-HCTHR115 5.135616302490234  
CCVAL43-DCILE89 5.13566525777181  
GCGLN84-GCARG88 5.136326154073079  
GCALA47-HCSER91 5.1377458572387695  
HCVAL98-HCLEU102 5.138876597086589  
BCASP68-BCALA89 5.140584945678711  
GCVAL43-HCILE89 5.142118453979492  
GCVAL30-GCLEU33 5.147103309631348  
DCSER112-DCTHR115 5.148658752441406  
FCMET84-FCTYR88 5.150348663330078  
CCPRO80-CCLEU83 5.151165962219238  
ECARG69-FCASN25 5.153382619222005  
DCSER36-DCALA38 5.154065767923991  
HCSER60-HCASN63 5.157657941182454  
FCGLN27-FCARG55 5.157965024312337  
ECARG129-ECARG134 5.158790270487468  
DCGLU105-DCLYS108 5.159000396728516  
DCHIS49-DCTHR52 5.161057472229004  
ACARG116-ACTHR118 5.163072903951009  
BCVAL60-BCGLU63 5.163588841756185  
ACLEU65-ACARG69 5.1660003662109375  
ECSER57-ECGLU59 5.167067209879558  
GCVAL27-GCPRO48 5.167755126953125  
ECTHR107-ECCYS110 5.169217109680176  
DCVAL98-DCLEU102 5.170600573221843  
GCALA70-GCLYS75 5.1721235911051435  
DCSER78-DCALA81 5.177604993184407  
CCALA47-DCSER91 5.182099342346191  
GCPRO80-GCLEU83 5.18440310160319  
HCSER36-HCALA38 5.185983339945476  
BCMET84-BCVAL87 5.186428387959798  
GCPHE25-GCALA52 5.1888729731241865  
CCGLN84-CCGLY105 5.1939694086710615  
ECTHR118-FCARG45 5.195219357808431  
BCLYS44-GCLEU115 5.1961822509765625  
ECARG129-ECALA135 5.196521123250325  
ECLEU70-ECGLU73 5.1980336507161455  
GCHIS31-GCARG35 5.198448816935222  
ECVAL101-FCGLY41 5.199495951334636  
BCGLN93-BCARG95 5.199670473734538  
ACTHR107-ACCYS110 5.200146039326985  
HCSER78-HCALA81 5.204843839009603  
DCSER60-DCASN63 5.2082169850667315  
FCGLY48-FCTYR51 5.208258310953776  
CCPHE25-DCTYR40 5.210516293843587  
HCALA77-HCGLU93 5.211160659790039  
GCVAL54-HCALA110 5.217648188273112  
CCGLY44-CCGLY46 5.218482653299968  
CCGLY46-DCSER91 5.221604029337565  
FCTHR71-FCGLU74 5.2219282786051435  
ECVAL71-ECILE74 5.2229264577229815  
HCHIS49-HCTHR52 5.224741299947103  
GCASP90-GCLEU93 5.229118347167969  
CCVAL27-CCPRO48 5.23098882039388  
CCALA70-CCHIS82 5.232247988382976  
GCGLY44-GCGLY46 5.233551661173503  
BCTYR98-HCILE61 5.238035202026367  
BCMET84-BCTYR88 5.242938041687012  
HCALA117-HCLYS120 5.24496332804362  
CCARG42-DCSER87 5.245188077290853  
GCGLY46-HCSER91 5.252052942911784  
ECGLU105-FCGLY41 5.253159840901692  
DCALA81-DCASN84 5.255047798156738  
CCALA66-CCHIS82 5.256674130757649  
CCVAL54-DCALA110 5.2576189041137695  
DCVAL69-DCARG72 5.257941563924153  
ACILE51-BCGLY42 5.259690920511882  
BCVAL87-BCLEU90 5.260898272196452  
BCGLY99-HCLYS57 5.261652946472168  
CCTYR57-CCGLU61 5.263190587361653  
CCPHE25-CCALA52 5.264401753743489  
ACARG128-ACARG134 5.266010284423828  
DCPRO103-DCLEU106 5.269552230834961  
CCVAL27-CCVAL30 5.27685546875  
CCGLY28-CCHIS31 5.279056866963704  
ACPRO66-ACARG69 5.279104232788086  
ACGLN85-ACSER87 5.280135790506999  
HCMET62-HCPHE65 5.283486366271973  
ECPHE67-ECLEU70 5.286164919535319  
ACGLN55-GCVAL107 5.286513010660808  
FCVAL87-FCLEU90 5.286576271057129  
ECILE51-FCGLY42 5.290248552958171  
HCALA81-HCASN84 5.291586875915527  
DCILE73-DCALA97 5.292364438374837  
CCASP90-CCGLU92 5.295191129048665  
GCLEU97-GCVAL100 5.295848846435547  
GCTYR57-GCGLU61 5.295891443888347  
DCALA81-DCARG86 5.296059290568034  
BCGLY94-BCTHR96 5.300439834594727  
ACVAL101-BCGLY41 5.302431106567383  
ACPRO66-BCGLY28 5.303731600443522  
FCTYR88-HCTYR83 5.304211298624675  
BCGLY28-BCTHR30 5.304715156555176  
CCVAL107-ECGLN55 5.305114110310872  
CCGLU92-DCPRO103 5.305576642354329  
BCGLN27-BCARG55 5.3115234375  
ECALA75-ECLEU82 5.3115895589192705  
ECGLN55-FCARG40 5.312986373901367  
FCTHR54-FCVAL57 5.314049402872722  
BCALA69-BCTYR72 5.314959526062012  
GCGLY28-GCHIS31 5.320452054341634  
ACLEU48-ACILE51 5.321626663208008  
ECLEU48-ECILE51 5.322083155314128  
GCVAL27-GCVAL30 5.322089195251465  
BCASP68-BCTHR71 5.32278569539388  
FCLEU97-FCGLY99 5.324897448221843  
DCLEU102-DCLEU106 5.327762603759766  
FCVAL86-FCALA89 5.329994201660156  
GCGLY67-GCARG71 5.331504821777344  
GCVAL87-GCLEU93 5.3362242380778  
HCALA38-HCMET59 5.337795893351237  
HCALA110-HCSER112 5.34025764465332  
BCGLY99-HCILE61 5.340848286946614  
GCLEU34-GCTYR39 5.3421478271484375  
DCSER91-DCILE94 5.344410578409831  
HCTHR119-HCTHR122 5.34520149230957  
BCVAL86-BCALA89 5.345670064290364  
FCILE26-FCILE29 5.347928365071614  
ACLEU48-ACARG52 5.350372950236003  
ECILE62-ECGLN93 5.351088841756185  
HCTYR37-HCASN63 5.354394276936849  
CCHIS31-CCPRO48 5.354733149210612  
CCGLN84-CCVAL87 5.355683008829753  
CCILE102-CCGLY105 5.3557783762613935  
CCGLY67-CCARG71 5.356070836385091  
DCTHR119-DCTHR122 5.3567962646484375  
FCALA69-FCTYR72 5.357067743937175  
FCILE34-FCTYR51 5.358612060546875  
GCGLN84-GCGLY105 5.361640294392903  
DCMET62-DCPHE65 5.362439473470052  
ACPHE67-ACLEU70 5.362724304199219  
GCALA86-GCASN89 5.362854639689128  
ACVAL71-ACILE74 5.365180969238281  
GCGLN84-GCVAL87 5.365786870320638  
HCLEU102-HCLEU106 5.367888768513997  
ECPHE67-ECGLN93 5.368473052978516  
ACASP106-ACALA127 5.370012283325195  
FCALA89-FCARG92 5.373114903767903  
HCSER91-HCILE94 5.37403678894043  
DCILE61-FCTYR98 5.3753236134847  
ACARG69-BCASN25 5.376944224039714  
HCVAL41-HCVAL44 5.377998352050781  
DCVAL41-DCVAL44 5.379017512003581  
BCILE34-BCTYR51 5.380633036295573  
FCASP68-FCTHR71 5.3822981516520185  
DCALA58-DCSER60 5.382588068644206  
FCASP85-FCTYR88 5.383705139160156  
HCGLU76-HCALA97 5.384613672892253  
FCVAL60-FCGLU63 5.385811487833659  
DCALA110-DCSER112 5.386025110880534  
ACLEU61-BCARG36 5.38621711730957  
GCHIS31-GCPRO48 5.391488393147786  
CCASN38-GCALA40 5.392294565836589  
BCTHR71-BCGLU74 5.392436981201172  
CCALA40-GCASN38 5.399747848510742  
GCALA70-GCHIS82 5.401177724202474  
BCILE34-BCLEU37 5.40133794148763  
ECLEU109-ECILE112 5.402179718017578  
HCVAL44-HCGLN47 5.405416488647461  
ACGLN68-ACARG72 5.406344095865886  
HCALA58-HCSER60 5.406896591186523  
ACGLN55-BCARG40 5.407164891560872  
BCGLY48-BCILE50 5.409437815348308  
BCPRO32-BCARG36 5.410207112630208  
FCGLY48-FCILE50 5.411875406901042  
FCLEU90-FCGLN93 5.411931991577148  
HCLEU80-HCGLU93 5.412506739298503  
GCPRO26-GCARG29 5.418392817179362  
CCGLN84-CCILE102 5.4186859130859375  
ECSER86-ECVAL89 5.418699264526367  
ACGLY44-ACVAL46 5.420042673746745  
FCARG35-FCARG39 5.421342849731445  
CCPRO80-DCALA58 5.4215647379557295  
BCALA89-BCGLN93 5.421813329060872  
FCALA83-FCASP85 5.423552831013997  
DCILE61-DCSER64 5.424578348795573  
CCILE78-CCHIS82 5.427518208821614  
ECGLY44-ECVAL46 5.427651087443034  
DCSER64-DCASN67 5.428700129191081  
ACPHE67-ACGLN93 5.429919560750325  
FCGLY56-FCLYS59 5.4301713307698565  
BCALA83-BCASP85 5.430409113566081  
DCTYR37-DCASN63 5.430928548177083  
HCALA81-HCARG86 5.431673049926758  
GCGLU64-HCVAL48 5.431947072347005  
BCTHR54-BCVAL57 5.43281364440918  
ACLEU109-ACILE112 5.433491388956706  
ECGLN85-ECSER87 5.433777491251628  
DCASP68-DCGLU71 5.43379020690918  
ACTYR54-BCARG40 5.434998830159505  
FCALA89-FCGLN93 5.435396830240886  
BCVAL65-BCALA89 5.436720530192058  
HCALA110-HCGLU113 5.443909962972005  
ACTHR118-BCARG45 5.445773442586263  
GCGLN84-GCILE102 5.447231292724609  
ECMET120-ECLYS122 5.44731330871582  
GCLEU51-GCVAL54 5.45289929707845  
ECGLU94-ECGLU97 5.453399658203125  
DCSER78-DCHIS82 5.453416188557942  
DCSER112-DCLYS116 5.453712463378906  
GCLEU63-HCLEU45 5.45411491394043  
FCPRO32-FCARG36 5.456037521362305  
CCLEU51-CCVAL54 5.456753412882487  
FCTHR73-FCALA76 5.458525975545247  
GCILE78-GCHIS82 5.459520975748698  
ACSER87-BCALA83 5.460000356038411  
CCLEU63-DCLEU45 5.460929234822591  
ECSER87-FCALA83 5.465356826782227  
CCASN94-CCGLY98 5.465543746948242  
GCILE102-GCGLY105 5.465871810913086  
DCALA110-DCGLU113 5.468192418416341  
ACASP81-BCLYS79 5.4687074025472  
CCASN38-GCASN38 5.469722747802734  
DCILE94-DCALA97 5.469854354858398  
DCSER56-DCMET59 5.470020929972331  
BCALA89-BCARG92 5.470542907714844  
HCTYR42-HCLYS46 5.471680959065755  
ECGLY44-FCLYS44 5.473207473754883  
GCGLY67-HCHIS49 5.473649342854817  
DCALA117-DCTHR119 5.474953969319661  
HCSER64-HCASN67 5.474954605102539  
FCILE34-FCLEU37 5.47544797261556  
HCILE73-HCALA97 5.4777571360270185  
FCALA69-FCTHR71 5.478904088338216  
ACTHR107-ACILE124 5.479005813598633  
DCILE89-DCGLU93 5.479040145874023  
HCALA117-HCTHR119 5.480366388956706  
CCGLN84-CCARG88 5.480569203694661  
CCVAL30-CCPRO48 5.480712890625  
ACALA91-ACGLU94 5.4808305104573565  
ECLEU48-ECARG52 5.481221516927083  
DCLEU45-DCVAL48 5.4815718332926435  
BCALA69-BCTHR71 5.4828535715738935  
HCLYS57-HCSER60 5.484120051066081  
BCVAL57-BCVAL60 5.48484484354655  
ECALA75-ECPHE78 5.48495356241862  
DCTYR42-DCLYS46 5.486514409383138  
GCPRO80-GCGLY105 5.487158457438151  
ACASN108-ACALA111 5.490630467732747  
ACILE119-BCILE46 5.492998758951823  
BCILE66-BCALA69 5.493784586588542  
ACLEU103-ACASP106 5.49388313293457  
ACLEU60-ACILE62 5.49406369527181  
GCASN94-GCGLY98 5.494550069173177  
BCTHR73-BCALA76 5.495841344197591  
HCARG79-HCHIS82 5.496952056884766  
ACLEU100-ACLEU103 5.497188568115234  
BCASP85-BCTYR88 5.497713088989258  
HCLEU45-HCVAL48 5.500113805135091  
GCPRO80-HCALA58 5.500683466593425  
ACLEU70-ACGLU73 5.500871022542317  
ACALA127-ACILE130 5.500970204671224  
ECASN108-ECALA111 5.503396987915039  
ECGLN68-ECVAL71 5.504388809204102  
GCVAL30-GCPRO48 5.505290985107422  
ECLEU100-ECLEU103 5.505734761555989  
HCGLU105-HCLYS108 5.506038665771484  
FCLYS91-FCTHR96 5.506097157796224  
ECTYR54-FCARG40 5.508064905802409  
ECPRO121-ECILE124 5.510412216186523  
FCGLY28-FCTHR30 5.510824839274089  
ECGLU50-ECTYR54 5.5111433664957685  
ECARG72-ECALA75 5.511257171630859  
FCGLY94-FCTHR96 5.5130265553792315  
HCVAL66-HCVAL69 5.521812438964844  
FCVAL57-FCVAL60 5.522092819213867  
HCILE89-HCGLU93 5.527080535888672  
DCTHR115-DCVAL118 5.528284072875977  
DCILE61-FCGLY99 5.52891476949056  
GCASN68-GCARG71 5.529175440470378  
BCGLY99-GCALA103 5.531094868977864  
ECSER86-ECALA88 5.532430648803711  
BCILE26-BCILE29 5.532454172770183  
CCLEU63-CCALA66 5.532632827758789  
BCTYR72-BCASP85 5.53315798441569  
BCGLY41-BCVAL43 5.533531824747722  
GCLEU65-GCASN68 5.533967971801758  
CCALA53-DCGLY114 5.5350602467854815  
DCSER55-DCLYS57 5.535648345947266  
ACVAL101-ACPHE104 5.535947163899739  
ECARG83-FCTHR80 5.536327997843425  
FCILE66-FCALA69 5.5367075602213545  
HCGLY114-HCLYS116 5.537424723307292  
ACSER86-ACVAL89 5.538246790568034  
DCSER56-DCALA58 5.539609909057617  
HCVAL98-HCALA107 5.539812088012695  
HCGLY104-HCLYS108 5.541344960530599  
ECVAL101-ECPHE104 5.543959299723308  
CCASN68-CCARG71 5.5456492106119795  
CCALA47-CCVAL49 5.545692443847656  
CCALA52-CCVAL54 5.546581904093425  
ECLEU103-ECASP106 5.548768361409505  
DCGLY114-DCLYS116 5.549049377441406  
ECTHR107-ECILE124 5.54930051167806  
ECTHR118-ECMET120 5.550059636433919  
GCGLU61-GCGLU64 5.550203959147136  
HCTYR42-HCLEU45 5.551822662353516  
GCLEU63-GCALA66 5.553046544392903  
GCALA52-GCVAL54 5.554242451985677  
ACILE51-ACGLN55 5.55474853515625  
DCSER112-DCGLY114 5.5549774169921875  
BCGLY56-BCLEU58 5.555339177449544  
HCILE94-HCALA97 5.556880950927734  
GCALA47-GCVAL49 5.55698839823405  
HCGLY104-HCLEU106 5.558518091837565  
ACALA47-BCLYS44 5.559154510498047  
CCLEU55-DCVAL66 5.560272852579753  
HCSER112-HCGLY114 5.5603485107421875  
ECPHE104-ECTHR107 5.560651143391927  
HCSER56-HCALA58 5.5607961018880205  
CCALA45-CCALA47 5.562440236409505  
CCLEU65-CCASN68 5.565729141235352  
ECTYR99-FCPHE61 5.566438674926758  
ACALA47-BCARG39 5.567153294881185  
GCLEU93-GCLEU96 5.568061192830403  
HCTHR115-HCVAL118 5.5681304931640625  
GCARG29-GCARG32 5.5693403879801435  
DCVAL44-DCGLN47 5.572121302286784  
ACPRO121-ACILE124 5.5728200276692705  
GCTYR50-HCSER91 5.572856903076172  
DCALA77-DCGLU93 5.573121388753255  
ACTHR58-GCGLY105 5.576048533121745  
ACGLY44-BCLYS44 5.576707204182942  
GCALA45-GCALA47 5.576992034912109  
HCASP68-HCGLU71 5.577473958333333  
ACTHR118-ACMET120 5.578104654947917  
ECALA47-FCLYS44 5.578773498535156  
FCTYR72-FCASP85 5.578857421875  
DCGLN95-DCVAL111 5.579803466796875  
ECALA47-FCARG39 5.579846700032552  
CCARG35-CCVAL43 5.582017262776692  
ECALA127-ECILE130 5.58326784769694  
GCALA53-HCGLY114 5.5890452067057295  
DCVAL66-DCVAL69 5.589485804239909  
FCGLY56-FCLEU58 5.589784622192383  
FCGLY41-FCVAL43 5.59114138285319  
CCTYR50-DCILE94 5.591156641642253  
FCVAL65-FCALA89 5.5931822458903  
ACGLN68-ACVAL71 5.59556261698405  
ECARG83-FCLYS79 5.598676681518555  
FCGLY99-FCGLY101 5.60025151570638  
ECILE119-FCILE46 5.600361506144206  
CCVAL87-CCASN94 5.60166613260905  
CCTHR76-DCGLY53 5.6021270751953125  
HCVAL111-HCGLY114 5.606209437052409  
DCGLY104-DCLYS108 5.608935674031575  
HCGLN95-HCVAL111 5.611525217692058  
ACVAL101-BCLEU37 5.617737452189128  
ACPHE104-ACTHR107 5.618561426798503  
ACSER86-ACALA88 5.621233622233073  
GCHIS31-GCVAL43 5.623158137003581  
ACILE119-BCSER47 5.6245772043863935  
HCSER112-HCLYS116 5.624823888142903  
ACTYR99-BCPHE61 5.627033233642578  
CCTHR76-DCTHR52 5.627267837524414  
ACLYS79-ACLEU82 5.628342310587565  
ACPRO66-BCASN25 5.628844579060872  
DCGLY104-DCLEU106 5.629681905110677  
FCHIS75-HCARG92 5.63006591796875  
ACGLN125-ACARG128 5.630423227945964  
CCGLU64-DCVAL48 5.630641937255859  
GCPRO26-GCVAL30 5.630862553914388  
CCVAL27-CCVAL49 5.633057912190755  
CCALA66-CCASN68 5.634244283040364  
BCLEU90-BCGLN93 5.635532379150391  
CCGLU61-CCGLU64 5.635990142822266  
ACLEU82-BCLYS79 5.6365006764729815  
ECALA91-ECGLU94 5.637919108072917  
ECASP106-ECLEU109 5.640050888061523  
CCPRO80-CCGLY105 5.6401017506917315  
GCALA66-GCASN68 5.642285664876302  
ECASN108-ECILE112 5.642304102579753  
ACPHE104-BCGLY41 5.64338747660319  
GCPRO26-GCGLY28 5.643418629964192  
CCTYR50-DCSER91 5.649438222249349  
ECILE51-ECGLN55 5.6503950754801435  
GCVAL27-GCVAL49 5.652016957600911  
ACALA75-ACASP77 5.652167002360026  
CCARG81-CCGLY106 5.654568990071614  
ACVAL46-ACGLU50 5.6549332936604815  
DCVAL111-DCGLY114 5.658955891927083  
ACALA111-ACASP123 5.659033457438151  
BCGLY99-BCGLY101 5.660459518432617  
ACGLN85-BCTHR82 5.662619908650716  
BCTHR82-BCMET84 5.66511599222819  
ACARG83-BCTHR80 5.666097640991211  
ECPHE104-FCGLY41 5.666777928670247  
ACARG72-ACPHE84 5.666873296101888  
BCLEU90-BCARG95 5.667097727457683  
ACASN108-ACILE112 5.66746711730957  
FCTHR71-HCARG99 5.668160756429036  
CCLEU93-CCLEU96 5.6689713795979815  
GCTYR57-HCALA110 5.669101715087891  
ECVAL117-FCARG45 5.669466018676758  
CCGLY67-DCHIS49 5.669944127400716  
CCGLY44-DCTHR90 5.672204971313477  
ECLEU82-FCLYS79 5.672717412312825  
ECALA88-ECLEU92 5.675386428833008  
CCVAL49-DCALA117 5.677294413248698  
ACVAL117-BCARG45 5.680233637491862  
CCVAL107-FCARG40 5.680531183878581  
HCILE54-HCMET59 5.681878407796224  
HCLEU80-HCTYR83 5.682454427083333  
ACLEU103-ACTHR107 5.682511647542317  
ECILE119-FCSER47 5.683835347493489  
ACGLU50-ACTYR54 5.686292012532552  
HCILE54-HCALA58 5.686451594034831  
ACALA102-ACASP106 5.690087000528972  
HCILE61-HCSER64 5.6901200612386065  
CCLEU51-CCLEU55 5.691269556681315  
DCTYR42-DCLEU45 5.691283543904622  
ACSER96-ACALA98 5.692050933837891  
GCILE62-GCLEU65 5.692257563273112  
CCPRO26-CCVAL30 5.692514419555664  
HCASN63-HCVAL66 5.693986256917317  
BCLEU90-BCTHR96 5.694993336995442  
ACARG129-ACARG134 5.696413675944011  
GCPRO48-GCLEU51 5.696778615315755  
GCARG35-GCVAL43 5.697369893391927  
ECSER87-ECMET90 5.698022842407227  
ECSER96-ECALA98 5.70189094543457  
BCTHR96-GCTHR101 5.701986948649089  
CCHIS31-CCLEU34 5.702524185180664  
CCGLY105-ECTHR58 5.70298449198405  
CCTHR101-FCTHR96 5.703027725219727  
GCARG81-GCGLY106 5.7032820383707685  
BCARG40-GCVAL107 5.704765319824219  
HCMET59-HCMET62 5.706740061442058  
DCLEU45-DCHIS49 5.707537333170573  
ECASN108-FCVAL43 5.707661946614583  
CCVAL49-CCALA52 5.708040237426758  
ECTHR45-ECLEU48 5.711037317911784  
BCLEU58-BCLEU62 5.711201349894206  
ECMET120-FCSER47 5.711286544799805  
HCALA38-HCTYR40 5.713065465291341  
ECGLY44-ECLEU48 5.714866002400716  
ECTYR99-ECLEU103 5.7152252197265625  
DCPHE65-DCVAL69 5.716428120930989  
CCTYR57-DCALA110 5.716685612996419  
ECLEU103-ECTHR107 5.717004776000977  
ECLEU61-FCLEU37 5.717650731404622  
ECLEU100-ECPHE104 5.717723846435547  
GCGLY44-HCTHR90 5.717983245849609  
ECLEU60-ECILE62 5.718325932820638  
FCLEU62-FCILE66 5.719655990600586  
BCALA38-BCGLY42 5.719829559326172  
FCLEU90-FCARG95 5.720303217569987  
DCVAL98-DCALA107 5.720734278361003  
FCASN25-FCGLY28 5.721213658650716  
FCLEU62-FCVAL65 5.722298304239909  
HCLEU106-HCHIS109 5.722784678141276  
ECLEU65-ECGLN68 5.723491032918294  
ACSER87-ACMET90 5.724091211954753  
ECGLN125-ECARG128 5.724220275878906  
GCLEU51-GCLEU55 5.724541982014974  
GCVAL49-HCALA117 5.725844065348308  
CCPRO48-CCLEU51 5.726474126180013  
CCGLU92-DCLEU106 5.730082829793294  
DCSER64-FCGLY99 5.730848948160808  
ACLEU61-BCLEU37 5.731287002563477  
ACMET120-BCSER47 5.7318986256917315  
CCARG81-CCLEU85 5.732023239135742  
DCLEU80-DCGLU93 5.733981450398763  
BCLEU37-BCARG40 5.735960642496745  
HCTHR88-HCTHR90 5.737189610799153  
BCVAL70-BCGLU74 5.7376283009847  
ACTYR54-ACSER57 5.737951278686523  
DCTHR122-DCALA124 5.738902409871419  
GCALA103-GCGLY105 5.740041732788086  
ACILE124-ACALA127 5.740807851155599  
BCILE50-BCGLU53 5.741021474202474  
BCASP68-DCLEU100 5.741180419921875  
DCILE54-DCMET59 5.7411848704020185  
FCALA38-FCGLY42 5.742067972819011  
CCPRO26-CCGLY28 5.742122650146484  
ACGLN76-ACTHR80 5.742478688557942  
DCILE39-DCLYS43 5.74256960550944  
DCASN63-DCVAL66 5.743790944417317  
FCALA33-FCLEU37 5.743837992350261  
GCLEU55-HCVAL66 5.744082132975261  
DCLEU80-DCTYR83 5.745853424072266  
CCPRO80-CCGLN104 5.747374852498372  
ACGLN85-ACALA88 5.748095194498698  
HCPHE65-HCVAL69 5.748202006022136  
GCVAL49-GCALA52 5.748303095499675  
BCVAL86-BCLEU90 5.749922434488933  
BCARG67-BCVAL70 5.750245412190755  
ECILE74-FCGLU63 5.750652313232422  
DCVAL98-DCLEU101 5.751145680745442  
FCALA69-FCVAL86 5.751699447631836  
DCGLN95-DCARG99 5.752237319946289  
ACGLU94-ACGLU97 5.752328872680664  
ECMET120-ECASP123 5.754081726074219  
DCLEU106-DCHIS109 5.754242579142253  
CCVAL100-FCTYR98 5.754254659016927  
HCLEU45-HCHIS49 5.7543519337972  
GCTYR50-HCILE94 5.756316502888997  
CCVAL49-DCVAL118 5.757169087727864  
CCTYR39-DCSER78 5.757622400919597  
CCALA53-CCLEU55 5.7622636159261065  
FCVAL87-FCLEU97 5.762294769287109  
ACHIS113-ECLYS122 5.763438542683919  
GCPRO80-GCGLN104 5.764522552490234  
GCVAL87-GCASN94 5.766396204630534  
FCTHR54-FCGLY56 5.7672678629557295  
CCHIS31-CCVAL43 5.767626444498698  
BCHIS75-DCARG92 5.771738688151042  
ECASP106-ECALA127 5.7720489501953125  
HCVAL98-HCLEU101 5.772420883178711  
ECPRO121-ECASP123 5.772815704345703  
HCASN67-HCPHE70 5.775045394897461  
FCVAL65-FCASP68 5.776541392008464  
ACLEU126-ACILE130 5.777222951253255  
ACVAL89-ACALA91 5.777306238810222  
FCLEU37-FCARG40 5.779819488525391  
ACPRO121-ACASP123 5.78010368347168  
BCLEU62-BCVAL65 5.780502955118815  
FCGLY56-FCVAL60 5.781949996948242  
BCALA69-BCVAL86 5.782308578491211  
ECALA75-ECASP77 5.7831160227457685  
HCSER56-HCMET59 5.783713658650716  
GCALA53-GCLEU55 5.78410530090332  
ECILE124-ECALA127 5.786532719930013  
ECALA102-ECASP106 5.788983662923177  
GCALA70-GCASP72 5.790859858194987  
ECVAL89-ECALA91 5.79115358988444  
ACASN108-BCVAL43 5.791667302449544  
FCVAL86-FCLEU90 5.791790008544922  
CCALA70-CCASP72 5.792680740356445  
ACPHE67-ACVAL71 5.793218612670898  
ECGLN85-FCTHR82 5.795117696126302  
GCLEU83-GCALA86 5.795526504516602  
CCALA103-CCGLY105 5.796520233154297  
ECLYS79-ECLEU82 5.796552658081055  
ACMET120-ACASP123 5.796876271565755  
ACCYS110-ACLEU126 5.798193613688151  
CCGLN84-CCGLY106 5.798338572184245  
FCALA69-FCTHR73 5.798559824625651  
GCVAL49-HCVAL118 5.79879887898763  
BCLYS59-BCGLU63 5.799313227335612  
FCTHR82-FCMET84 5.799324035644531  
GCTHR59-GCLEU63 5.799671173095703  
BCTHR54-BCGLY56 5.799783070882161  
ACALA75-ACLEU82 5.799896240234375  
ECALA91-FCPHE100 5.799970626831055  
ACTHR58-GCGLN104 5.800757726033528  
HCASN67-HCGLU71 5.802686055501302  
GCHIS31-GCLEU34 5.804040908813477  
BCALA69-BCTHR73 5.805581410725911  
ECVAL46-ECGLU50 5.807956059773763  
ECGLU73-FCASN25 5.808277765909831  
FCVAL70-FCGLU74 5.808810551961263  
BCALA33-BCLEU37 5.809334437052409  
BCLEU62-BCILE66 5.810070037841797  
ACMET120-ACLYS122 5.810361226399739  
CCLEU34-CCTYR39 5.810564041137695  
FCVAL60-FCASN64 5.812036514282227  
GCILE62-GCALA86 5.814040501912435  
ACTHR45-ACLEU48 5.816109975179036  
ECLEU126-ECILE130 5.816204071044922  
GCASP90-GCGLU92 5.816365559895833  
BCVAL87-BCALA89 5.816850662231445  
GCGLU92-HCPRO103 5.818518320719401  
DCTYR37-DCVAL66 5.818648020426433  
ACILE74-BCGLU63 5.820091883341472  
FCVAL87-FCALA89 5.820987065633138  
ACILE130-ECASP106 5.821659088134766  
BCPHE61-BCVAL65 5.8228499094645185  
FCILE50-FCGLU53 5.823047637939453  
FCHIS75-HCLEU80 5.823553721110026  
ACTYR99-ACLEU103 5.824220657348633  
ACARG129-ECASP106 5.825998306274414  
HCTYR37-HCVAL66 5.826454162597656  
FCTHR73-FCVAL81 5.827037811279297  
CCARG81-CCGLN84 5.8274078369140625  
BCILE29-BCARG55 5.827462514241536  
DCGLY114-DCVAL118 5.827463785807292  
CCTHR59-CCLEU63 5.8280995686848955  
ACASP106-ACLEU109 5.829578399658203  
ECVAL101-FCLEU37 5.830372492472331  
HCVAL118-HCTHR122 5.832993825276692  
ACILE130-ECALA127 5.833035786946614  
CCLEU83-CCALA86 5.8335215250651045  
FCILE26-FCGLY28 5.835652033487956  
DCILE54-DCALA58 5.836119969685872  
BCLEU58-BCPHE61 5.837313969930013  
ACVAL89-ACGLN93 5.838629404703776  
GCGLU91-GCLYS95 5.8390350341796875  
ECGLN85-ECALA88 5.840120951334636  
BCGLY101-HCSER60 5.84103520711263  
GCGLN84-GCGLY106 5.841285069783528  
DCSER91-DCGLU93 5.841794967651367  
CCILE102-FCTYR98 5.842802047729492  
GCTHR76-HCTHR52 5.843249638875325  
HCSER91-HCGLU93 5.843408584594727  
DCTHR88-DCTHR90 5.843801498413086  
CCILE62-CCLEU65 5.844069163004558  
ACTHR45-ACARG49 5.844648361206055  
ECASP81-FCLYS79 5.846628824869792  
CCLEU93-CCLEU97 5.847054799397786  
FCPHE61-FCVAL65 5.849974314371745  
ACLEU100-ACPHE104 5.8501631418863935  
ACGLY44-ACLEU48 5.850545883178711  
DCALA107-DCVAL111 5.851918538411458  
HCVAL69-HCARG72 5.852069854736328  
BCVAL65-BCASP68 5.852919260660808  
CCVAL54-CCLEU58 5.854573567708333  
DCTYR37-DCTYR40 5.854868570963542  
GCALA66-GCILE78 5.857443491617839  
FCILE29-FCARG55 5.859324137369792  
HCGLY114-HCVAL118 5.862251917521159  
DCTHR96-DCLEU100 5.8623606363932295  
FCHIS75-HCTHR96 5.863058725992839  
BCASN25-BCGLY28 5.864421844482422  
ACALA88-ACLEU92 5.86488405863444  
BCVAL87-BCGLY102 5.86497688293457  
GCARG81-GCGLN84 5.865423838297526  
DCHIS49-DCASP51 5.866067250569661  
GCPRO26-HCTYR40 5.866804758707683  
GCALA60-HCVAL44 5.868223826090495  
ECASP81-ECARG83 5.871564865112305  
BCALA83-BCVAL87 5.8718414306640625  
HCALA107-HCVAL111 5.872438430786133  
CCALA66-CCLEU83 5.873161315917969  
CCTHR59-CCILE62 5.8741194407145185  
DCALA38-DCTYR40 5.877246856689453  
FCARG39-FCGLY42 5.878989537556966  
DCMET59-DCMET62 5.881233851114909  
BCTHR73-BCVAL81 5.881457010904948  
CCLEU55-CCLEU58 5.881736755371094  
ACLYS122-ECHIS113 5.881772994995117  
FCVAL81-FCASP85 5.882043202718099  
CCALA103-ECGLU94 5.883116404215495  
CCALA69-CCASN73 5.885125478108724  
FCASP68-HCLEU100 5.888753890991211  
ACPHE78-BCARG67 5.888973236083984  
ACALA47-ACILE51 5.890694300333659  
BCTYR98-GCVAL100 5.890726725260417  
CCALA66-CCILE78 5.891543070475261  
GCALA60-GCILE62 5.8916676839192705  
ACVAL101-BCARG40 5.893566767374675  
GCVAL30-GCLEU34 5.893840789794922  
DCSER60-DCSER64 5.8943125406901045  
CCILE62-CCALA86 5.894370396931966  
CCALA47-DCILE94 5.894563674926758  
BCARG39-BCGLY42 5.895853678385417  
ECTHR45-ECALA47 5.897256851196289  
BCVAL81-BCASP85 5.900447845458984  
GCTHR59-GCILE62 5.901454925537109  
BCILE26-BCGLY28 5.90182367960612  
ECALA47-ECILE51 5.9023691813151045  
ECALA111-ECASP123 5.904212951660156  
FCPHE61-FCASN64 5.904998779296875  
ECALA127-ECARG131 5.9058380126953125  
ECLEU70-ECILE74 5.907277425130208  
ECPRO66-FCGLY28 5.9078013102213545  
GCGLN112-GCLEU115 5.908298492431641  
HCVAL69-HCILE73 5.909819920857747  
CCGLN112-CCLEU115 5.910611470540364  
GCLEU55-GCLEU58 5.9113820393880205  
BCHIS75-DCTHR96 5.911468505859375  
GCTYR39-HCSER78 5.91172726949056  
HCSER91-HCGLN95 5.911781311035156  
ECLEU126-ECARG129 5.912434895833333  
CCVAL87-CCLEU97 5.913330078125  
DCVAL118-DCTHR122 5.915250778198242  
ACLEU100-BCLEU37 5.916674296061198  
HCTHR115-HCALA117 5.916894912719727  
ACLEU61-ACGLU97 5.918587366739909  
DCASN67-DCPHE70 5.918993631998698  
ACTHR45-ACALA47 5.920544942220052  
ACLEU65-ACGLN68 5.921372731526692  
GCGLY44-HCILE89 5.921455383300781  
GCALA47-HCILE94 5.921932220458984  
CCHIS82-CCLEU85 5.922680536905925  
ACLEU70-ACILE74 5.927744547526042  
CCPRO26-DCTYR40 5.928525288899739  
ECLEU100-FCLEU37 5.929578145345052  
ECSER87-ECVAL89 5.9309876759847  
HCVAL111-HCTHR115 5.931468327840169  
CCVAL30-CCLEU34 5.931542078653972  
CCALA60-CCILE62 5.932766596476237  
GCALA69-GCASN73 5.932828267415364  
FCALA83-FCVAL87 5.933144251505534  
GCPHE25-GCLEU55 5.933289845784505  
BCGLY56-BCVAL60 5.933353424072266  
ACALA114-ECHIS113 5.93368657430013  
HCPRO50-HCTHR52 5.934258143107097  
BCARG67-BCTHR71 5.935475031534831  
GCHIS82-GCLEU85 5.935548146565755  
CCGLU56-CCTHR59 5.938185373942058  
BCTHR73-BCASP85 5.938663482666016  
DCTHR115-DCALA117 5.939165115356445  
ECTYR54-FCARG36 5.94001833597819  
GCTYR57-GCALA60 5.941565195719401  
HCVAL118-HCTYR121 5.941614151000977  
ACLEU92-ACALA95 5.941715240478516  
HCTHR96-HCLEU100 5.94223149617513  
ECGLU50-ECARG53 5.942375183105469  
GCGLU64-GCASN68 5.94456164042155  
CCILE78-DCSER55 5.945240656534831  
DCVAL111-DCTHR115 5.9456634521484375  
ACALA98-ACLEU100 5.947975158691406  
ECPHE67-ECVAL71 5.950263977050781  
BCGLU53-BCGLY56 5.951780319213867  
CCTYR57-CCALA60 5.952310562133789  
GCVAL54-GCLEU58 5.9528547922770185  
CCARG29-CCARG32 5.95399538675944  
CCALA66-CCALA86 5.954179763793945  
FCLEU58-FCLEU62 5.955764134724935  
ECLEU92-ECALA95 5.955995559692383  
ECTYR54-ECSER57 5.956123352050781  
CCALA53-DCGLU113 5.956541061401367  
ECCYS110-ECHIS113 5.956942240397136  
ECGLN85-FCVAL81 5.957639694213867  
HCLYS120-HCSER123 5.957681655883789  
ECALA98-ECLEU100 5.958192189534505  
GCALA60-GCGLU64 5.958268483479817  
DCGLU76-DCLEU100 5.961448033650716  
BCVAL60-BCASN64 5.961718241373698  
GCALA53-HCGLU113 5.964422861735026  
GCTYR39-HCGLY75 5.967922210693359  
BCTHR96-BCTYR98 5.969235738118489  
DCVAL118-DCTYR121 5.9698537190755205  
FCTHR73-FCASP85 5.971221288045247  
BCILE50-BCTHR54 5.971584320068359  
BCVAL87-BCLEU97 5.974267323811849  
CCALA45-CCPRO48 5.975249608357747  
ACTYR54-BCARG36 5.975678126017253  
CCTYR39-DCGLY75 5.978476842244466  
DCILE39-DCTYR42 5.9786421457926435  
ACALA91-BCPHE100 5.9791107177734375  
ECASN108-FCGLY42 5.980596542358398  
FCTYR72-FCTYR88 5.981824239095052  
ACGLN85-BCVAL81 5.9819075266520185  
BCARG35-BCARG39 5.981995900472005  
HCILE39-HCLYS43 5.983640034993489  
HCTYR37-HCTYR40 5.9836680094401045  
ACASN108-BCGLY42 5.98383903503418  
CCVAL54-CCTYR57 5.984601338704427  
HCSER78-HCHIS82 5.985181172688802  
ECLEU61-FCALA33 5.98546028137207  
ACCYS110-ACHIS113 5.9857025146484375  
ACSER87-ACVAL89 5.988359451293945  
ECVAL117-FCLYS44 5.990406036376953  
GCALA45-GCPRO48 5.992849349975586  
GCTHR76-HCGLY53 5.993585586547852  
CCALA60-DCVAL44 5.993615468343099  
GCALA40-HCILE89 5.994438807169597  
FCGLU53-FCGLY56 5.994513193766276  
DCALA74-DCSER78 5.997100830078125  
HCALA74-HCSER78 5.997344970703125  
GCILE78-HCSER55 5.997362772623698  
FCILE50-FCTHR54 5.9982344309488935  
DCVAL69-DCILE73 5.9999033610026045  
HCMET59-HCASN63 6.000050862630208  
GCGLU56-GCTHR59 6.0008087158203125  
ACLEU61-BCALA33 6.001040776570638  
CCGLY44-DCILE89 6.0011749267578125  
ACALA91-ACGLN93 6.002180099487305  
DCALA77-DCALA97 6.0033919016520185  
ECSER87-FCPHE100 6.010306676228841  
GCLEU93-GCLEU97 6.011109670003255  
GCALA66-GCLEU83 6.013483047485352  
ACILE62-ACGLU97 6.0144195556640625  
ECILE74-ECASP77 6.0187117258707685  
HCALA97-HCLEU101 6.019516626993815  
DCPHE70-DCALA74 6.020762125651042  
ACLEU70-BCILE26 6.020987192789714  
FCLYS59-FCLEU62 6.02389399210612  
FCALA76-HCASN84 6.027257919311523  
DCSER60-FCGLY101 6.027835210164388  
ECTHR107-ECILE119 6.028086980183919  
ECVAL101-FCARG40 6.028733571370442  
BCVAL65-BCLEU90 6.0291595458984375  
DCPRO50-DCTHR52 6.031628290812175  
HCPHE70-HCALA74 6.032450358072917  
CCALA40-DCILE89 6.032535552978516  
ECVAL89-ECGLN93 6.034393310546875  
CCLEU34-CCVAL43 6.034525553385417  
HCALA107-HCHIS109 6.035073598225911  
DCALA107-DCHIS109 6.035498936971028  
BCGLY101-HCSER64 6.03556760152181  
BCTYR72-BCTYR88 6.036470413208008  
GCSER113-GCLEU115 6.03721555074056  
BCASP68-BCTYR72 6.037447611490886  
CCALA52-CCGLU56 6.037627538045247  
CCSER113-CCLEU115 6.038930892944336  
BCVAL87-BCLYS91 6.039129257202148  
ACPRO121-BCILE50 6.039869944254558  
GCALA52-GCGLU56 6.040757497151692  
DCSER55-DCMET59 6.041706085205078  
GCGLU91-GCASN94 6.041849772135417  
ECALA98-ECALA102 6.042153676350911  
HCSER60-HCSER64 6.042462666829427  
HCSER64-HCASP68 6.04310671488444  
HCHIS49-HCASP51 6.043404261271159  
DCLYS120-DCSER123 6.0435441335042315  
GCVAL54-GCTYR57 6.0443776448567705  
BCTYR98-BCGLY102 6.045517603556315  
ACSER96-ACLEU100 6.045580546061198  
GCTYR50-HCTHR115 6.04783566792806  
CCLEU85-CCASN89 6.049582799275716  
FCLEU90-FCTHR96 6.051682154337565  
DCGLU105-DCHIS109 6.052197774251302  
ACALA98-ACALA102 6.053263346354167  
ECSER96-ECLEU100 6.053942998250325  
GCPRO80-GCHIS82 6.054160435994466  
FCALA69-FCALA89 6.055634180704753  
ECSER96-FCPHE61 6.0562483469645185  
GCALA47-GCTYR50 6.056425094604492  
CCGLU92-CCLYS95 6.057134628295898  
GCARG81-GCLEU85 6.060599009195964  
BCILE46-BCILE50 6.06060791015625  
CCALA60-CCGLU64 6.060970306396484  
ECALA88-FCVAL86 6.062112808227539  
ACLEU82-ACPHE84 6.0644989013671875  
ACTHR58-GCGLY106 6.065066655476888  
ECPRO121-FCILE50 6.065940221150716  
DCTHR119-DCSER123 6.067429860432942  
HCHIS109-HCSER112 6.067917505900065  
CCALA66-CCALA70 6.068262100219727  
FCLEU58-FCPHE61 6.069016138712565  
ACTHR107-ACILE119 6.06984011332194  
CCPHE25-CCLEU55 6.070226669311523  
GCLEU51-HCILE94 6.0709584554036455  
GCTYR50-HCGLN95 6.071006774902344  
CCLEU58-CCGLU61 6.072685877482097  
CCTYR50-DCTHR115 6.074454625447591  
CCGLY67-DCTHR52 6.074892044067383  
ACARG131-ECARG131 6.077545166015625  
CCASN110-CCGLN112 6.0775712331136065  
DCALA97-DCLEU101 6.079744338989258  
FCPRO32-FCILE34 6.081550598144531  
GCPRO80-GCALA103 6.082448959350586  
HCGLU105-HCHIS109 6.08287239074707  
HCALA77-HCALA97 6.083414713541667  
ACALA127-ACARG131 6.089300155639648  
ECGLN93-ECSER96 6.089607874552409  
DCALA77-DCALA81 6.091544469197591  
HCALA77-HCILE94 6.092457453409831  
ECALA91-ECALA95 6.093011856079102  
BCPRO32-BCILE34 6.094094594319661  
ACALA91-ACALA95 6.095848083496094  
BCPHE61-BCASN64 6.095963795979817  
FCGLU63-FCILE66 6.096144994099935  
BCLEU97-BCGLY99 6.096805572509766  
ECALA91-ECGLN93 6.098686218261719  
ACILE119-ACASP123 6.100135803222656  
DCLEU80-DCASN84 6.1006825764973955  
HCSER64-HCVAL66 6.104257583618164  
GCASN110-GCGLN112 6.106322606404622  
DCTHR115-DCTHR119 6.107302347819011  
ACVAL117-BCLYS44 6.109078725179036  
CCALA103-FCGLY99 6.111629486083984  
HCTHR119-HCSER123 6.115987777709961  
CCGLY46-DCVAL118 6.11628786722819  
FCILE34-FCTHR54 6.117204030354817  
ECASP123-ECLEU126 6.117251714070638  
BCALA69-BCALA89 6.117349624633789  
CCARG81-ECTHR58 6.1198075612386065  
CCPRO80-CCHIS82 6.120904286702474  
CCPRO80-CCALA103 6.123573303222656  
GCVAL114-GCLEU116 6.124231338500977  
ECARG72-ECGLN76 6.1242720286051435  
GCLEU34-GCVAL43 6.124766031901042  
HCSER55-HCLYS57 6.126187006632487  
DCARG99-DCALA107 6.126445770263672  
GCALA66-GCALA70 6.12666384379069  
BCMET84-BCGLY101 6.127413431803386  
GCLEU58-GCGLU61 6.127936681111653  
ACGLN125-ACARG134 6.128187815348308  
ACALA88-BCVAL86 6.129444122314453  
GCALA47-HCTHR90 6.131847381591797  
FCVAL65-FCLEU90 6.132705052693685  
DCSER64-DCVAL66 6.132810592651367  
HCPRO103-HCALA107 6.13485590616862  
FCALA83-FCPHE100 6.135666529337565  
GCILE79-HCSER55 6.137302398681641  
ECLEU82-ECPHE84 6.137502670288086  
CCTYR57-DCGLU113 6.139815012613933  
BCALA83-BCPHE100 6.139862696329753  
CCGLU64-CCASN68 6.1409861246744795  
ACASP123-ACLEU126 6.141792933146159  
ACHIS113-ECALA114 6.141832987467448  
ACPRO121-BCLEU49 6.1419251759847  
CCVAL114-CCLEU116 6.142455418904622  
BCHIS75-DCLEU80 6.1436411539713545  
DCHIS109-DCSER112 6.144066492716472  
DCSER91-DCGLN95 6.144896189371745  
DCALA58-DCMET62 6.145245869954427  
FCTHR80-FCTHR82 6.146457672119141  
GCLEU34-GCGLY37 6.1490936279296875  
CCILE79-DCSER55 6.149964650472005  
HCALA58-HCMET62 6.152345021565755  
CCTYR50-DCGLN95 6.15323003133138  
GCALA47-GCLEU51 6.154858907063802  
CCALA47-CCTYR50 6.15489133199056  
CCGLN104-ECTHR58 6.155130386352539  
GCVAL87-GCLEU97 6.155153274536133  
BCTYR98-GCILE102 6.155679066975911  
FCLYS31-FCILE34 6.156360626220703  
ECPRO121-FCLEU49 6.159446080525716  
ECLEU48-FCLYS44 6.159694671630859  
CCALA47-DCTHR90 6.159992218017578  
DCILE73-DCVAL98 6.16066042582194  
DCASN67-DCGLU71 6.161669413248698  
HCTHR96-HCVAL98 6.1630293528238935  
FCTHR96-FCTYR98 6.166229883829753  
CCALA47-CCLEU51 6.1665999094645185  
CCLEU51-CCALA53 6.166842778523763  
ACILE112-ACALA114 6.167982737223308  
HCTHR122-HCALA124 6.168489456176758  
DCPRO103-DCALA107 6.168819427490234  
DCILE73-DCILE94 6.168826421101888  
ACSER96-BCPHE61 6.170756022135417  
DCGLU93-DCTHR96 6.171188990275065  
ECTHR45-ECARG49 6.17295519510905  
FCILE66-FCVAL70 6.174139658610026  
DCTHR96-DCVAL98 6.175685882568359  
HCILE73-HCGLY75 6.177791595458984  
ACILE74-ACASP77 6.178576151529948  
BCLYS59-BCLEU62 6.180916468302409  
FCTHR71-FCTHR73 6.180925369262695  
HCSER78-HCLEU80 6.181902567545573  
GCALA66-GCALA86 6.182015101114909  
ACARG53-ACSER57 6.1822083791097  
ECILE119-ECASP123 6.182973861694336  
GCTHR59-HCVAL41 6.184734344482422  
GCLEU51-GCALA53 6.185514450073242  
DCVAL41-DCMET59 6.1855818430582685  
ACALA95-ACGLU97 6.1858876546223955  
ECGLU97-FCLEU37 6.186211903889974  
ACLEU48-BCLYS44 6.187171300252278  
ACASP106-ECILE130 6.1880842844645185  
ECALA91-FCVAL86 6.191285451253255  
ACSER96-ACTYR99 6.1930802663167315  
GCTHR59-HCVAL44 6.193527857462565  
BCTHR71-BCTHR73 6.193889617919922  
ACTHR107-ACALA127 6.194499333699544  
CCTHR101-FCTYR98 6.195163091023763  
ECPHE84-ECALA88 6.195507049560547  
HCGLU93-HCTHR96 6.196550369262695  
HCTHR115-HCTHR119 6.196859995524089  
FCARG92-HCLEU100 6.199734369913737  
GCASN94-GCLEU97 6.1997833251953125  
CCLEU51-DCILE94 6.20120366414388  
HCILE73-HCGLU76 6.202608744303386  
ACGLN68-ACVAL89 6.204704920450847  
ECLEU103-ECILE124 6.205686569213867  
ECSER96-ECTYR99 6.206239064534505  
HCVAL41-HCMET59 6.206953684488933  
DCPHE65-DCASP68 6.207274119059245  
GCGLN112-GCVAL114 6.207312901814778  
ACGLN93-ACSER96 6.208212534586589  
ECILE112-ECALA114 6.208656311035156  
ACARG129-ACGLY132 6.209115982055664  
ACALA91-BCVAL86 6.2104848225911455  
DCSER78-DCLEU80 6.214038213094075  
FCASP68-FCTYR72 6.214399337768555  
CCALA40-DCSER87 6.215689977010091  
CCGLY106-ECTHR58 6.218255360921224  
ACTYR99-ACALA102 6.2186431884765625  
ECALA88-ECMET90 6.220011393229167  
BCLYS31-BCILE34 6.221672693888347  
BCILE66-BCVAL70 6.222456614176433  
DCILE73-DCGLY75 6.2244917551676435  
ACGLU94-GCALA103 6.225412368774414  
CCASN38-CCALA40 6.226967493693034  
FCLEU90-FCLEU97 6.227293650309245  
HCLEU45-HCTHR52 6.228464762369792  
HCGLY75-HCARG79 6.229368845621745  
BCLEU90-BCLEU97 6.230085372924805  
HCSER36-HCASN63 6.23166020711263  
GCGLU56-HCVAL44 6.231788635253906  
BCTHR80-BCTHR82 6.232882181803386  
GCASN38-GCALA40 6.233292897542317  
GCALA40-HCSER87 6.235382080078125  
CCGLU91-CCASN94 6.235952377319336  
ACLEU126-ECHIS113 6.237559636433919  
FCVAL43-FCILE46 6.240970611572266  
ECILE124-ECARG128 6.242410024007161  
CCLEU34-CCGLY37 6.246567408243815  
HCALA77-HCALA81 6.247061411539714  
CCARG32-CCLYS36 6.249661127726237  
BCTYR98-GCTHR101 6.250306447347005  
ACALA88-BCTHR82 6.253529230753581  
ACLEU103-ACILE124 6.255036036173503  
BCALA33-BCARG35 6.2572987874348955  
ACALA88-ACMET90 6.257809956868489  
DCSER36-DCASN63 6.258720397949219  
FCHIS75-HCGLU93 6.259008407592773  
HCGLU76-HCARG79 6.259630839029948  
ACSER86-ACMET90 6.2601979573567705  
DCTYR40-DCLYS43 6.264193216959636  
ECTYR99-ECALA102 6.2649885813395185  
HCHIS82-HCLYS85 6.267201741536458  
CCTHR59-DCVAL41 6.270188013712565  
ECSER86-ECMET90 6.271592458089192  
CCILE62-CCLEU83 6.271757125854492  
DCILE73-DCGLU76 6.273904800415039  
ECALA95-ECGLU97 6.273979187011719  
DCTYR121-DCALA124 6.274538040161133  
BCTHR30-BCILE34 6.276361465454102  
DCALA77-DCILE94 6.276723861694336  
ACILE124-ACARG128 6.278489430745442  
ACGLU97-BCLEU37 6.278750737508138  
ECILE74-ECPHE78 6.279707590738933  
CCGLN112-CCVAL114 6.279826482137044  
HCILE73-HCILE94 6.280647277832031  
DCLYS57-DCSER60 6.281609853108724  
HCGLU71-HCALA74 6.282189687093099  
BCARG92-DCLEU100 6.282317479451497  
ECGLN85-FCTHR80 6.282375971476237  
GCASN68-GCALA70 6.284232457478841  
ECLEU92-FCLEU62 6.286540349324544  
CCGLN84-CCALA86 6.286840438842773  
ECLEU70-FCILE26 6.288363138834636  
GCTYR57-HCGLU113 6.288594563802083  
ECVAL71-ECALA75 6.289105733235677  
DCALA110-DCGLY114 6.291107813517253  
HCALA77-HCILE89 6.2939300537109375  
ECLEU92-FCVAL86 6.294443766276042  
ACPHE84-ACALA88 6.295467376708984  
GCGLY28-GCARG32 6.298258463541667  
GCGLN84-GCALA86 6.299080530802409  
DCGLN95-DCVAL98 6.301140467325847  
GCARG32-GCLYS36 6.301763534545898  
GCLEU65-GCGLY67 6.30217170715332  
CCGLU56-DCVAL44 6.3024139404296875  
FCILE26-FCLYS59 6.305514653523763  
GCVAL100-GCILE102 6.305692672729492  
CCASN68-CCALA70 6.305906295776367  
ACVAL46-ACLEU48 6.3067067464192705  
CCILE102-DCILE61 6.30729611714681  
CCASN94-CCLEU97 6.309240976969401  
ACLEU92-BCVAL86 6.310203552246094  
ECVAL46-ECLEU48 6.311597188313802  
DCLEU45-DCTHR52 6.31192143758138  
ECGLU97-ECVAL101 6.312673568725586  
ACALA102-ACPHE104 6.314074198404948  
BCTYR72-DCLEU80 6.315170923868815  
FCASP68-FCARG92 6.315184911092122  
CCARG77-DCILE54 6.317389806111653  
BCILE34-BCTHR54 6.319875081380208  
DCPHE70-DCILE73 6.321179072062175  
ACLEU109-ACALA111 6.321441014607747  
HCARG72-HCLEU101 6.321483612060547  
ECCYS110-ECLEU126 6.322181065877278  
GCILE111-GCLEU116 6.3238569895426435  
DCGLU71-DCALA74 6.324375152587891  
HCALA110-HCGLY114 6.3280595143636065  
DCASN63-DCASN67 6.329179763793945  
BCVAL43-BCILE46 6.329941431681315  
FCILE46-FCILE50 6.330376307169597  
CCGLU64-DCHIS49 6.330487569173177  
CCTHR59-DCMET62 6.331162134806315  
CCVAL100-CCILE102 6.332944869995117  
ECALA102-ECPHE104 6.3340098063151045  
ACVAL71-ACALA75 6.3345286051432295  
HCALA74-HCGLU76 6.335073471069336  
CCTHR59-DCVAL44 6.335224151611328  
BCHIS75-DCGLU93 6.335280100504558  
DCGLY75-DCARG79 6.33864148457845  
BCALA76-DCASN84 6.338720321655273  
ECSER96-FCLEU58 6.338981628417969  
GCALA103-HCLYS57 6.339102427164714  
ACLEU100-ACALA102 6.339179356892903  
BCLEU97-BCPHE100 6.341458638509114  
CCILE111-CCLEU116 6.342903772989909  
ACLEU126-ACARG129 6.343010584513347  
HCPHE70-HCILE73 6.3430525461832685  
FCTHR54-FCLEU58 6.3447214762369795  
ECLEU100-ECALA102 6.347069422403972  
FCTHR30-FCILE34 6.349077860514323  
GCALA40-HCSER78 6.349311192830403  
ECLEU109-ECALA111 6.349963506062825  
DCILE39-DCVAL41 6.35017458597819  
DCHIS82-DCLYS85 6.352720260620117  
DCLYS116-DCTHR119 6.352792104085286  
ECLEU61-ECGLU97 6.353005091349284  
HCSER56-HCSER60 6.3540910085042315  
ACLEU92-ACSER96 6.355048497517903  
HCLYS116-HCTHR119 6.356873830159505  
BCTHR71-DCTHR96 6.357551574707031  
BCLEU90-BCGLY94 6.358004887898763  
DCALA81-DCTYR83 6.358565012613933  
HCVAL44-HCVAL48 6.360598246256511  
DCVAL44-DCVAL48 6.360738754272461  
ACTHR80-ACLEU82 6.362307866414388  
GCLEU58-GCALA60 6.365670522054036  
ECILE62-ECGLU97 6.365706125895183  
CCTYR50-CCALA53 6.368325551350911  
FCLEU90-FCGLY94 6.369537353515625  
CCLEU65-CCGLY67 6.371531804402669  
FCMET84-FCGLY101 6.3720658620198565  
DCARG86-DCTHR88 6.37282117207845  
HCGLN95-HCVAL98 6.372901916503906  
HCPHE65-HCASP68 6.37523078918457  
ACGLN85-BCTHR80 6.376180013020833  
HCALA81-HCTYR83 6.3780670166015625  
FCVAL65-FCVAL86 6.379940668741862  
ACGLU97-ACVAL101 6.380905787150065  
FCTYR72-HCLEU80 6.381893793741862  
ECALA88-FCTHR82 6.3828919728597  
ACPRO121-BCGLU53 6.3843339284261065  
HCILE73-HCVAL98 6.3849436442057295  
GCVAL27-GCALA52 6.386600494384766  
ECILE130-ECGLY132 6.3886871337890625  
BCASP68-BCARG92 6.389838536580403  
BCTYR88-BCLYS91 6.390553792317708  
CCVAL27-CCALA52 6.392403284708659  
ACVAL101-ACGLU105 6.39271608988444  
CCLEU58-CCALA60 6.3946183522542315  
DCMET59-DCASN63 6.3956247965494795  
GCGLY46-HCVAL118 6.398550669352214  
FCTHR71-HCLEU100 6.399373372395833  
ACSER96-BCLEU58 6.401137034098308  
GCGLU64-HCHIS49 6.401732126871745  
ECARG116-ECMET120 6.402055104573567  
FCTHR71-HCTHR96 6.40234375  
ACHIS113-ECLEU126 6.402438481648763  
ECLEU92-ECSER96 6.403481165568034  
HCSER55-HCMET59 6.404577891031901  
CCGLU91-CCLYS95 6.404955546061198  
ACILE119-BCILE50 6.405021031697591  
ACPRO66-BCILE29 6.408372243245442  
ECPRO121-FCGLU53 6.409479141235352  
BCGLN27-BCILE29 6.409924189249675  
CCALA69-CCLEU85 6.410187403361003  
HCLYS57-HCILE61 6.4114424387613935  
ECPRO66-FCASN25 6.413044611612956  
GCVAL43-HCTHR88 6.416312535603841  
BCARG35-BCILE46 6.416714350382487  
ACTHR118-BCSER47 6.416735331217448  
ACASP123-ECHIS113 6.4169871012369795  
ECTHR118-FCSER47 6.419230143229167  
GCGLY46-GCTYR50 6.419515609741211  
ECVAL71-ECPHE84 6.424200057983398  
HCALA81-HCGLU93 6.425640106201172  
ECILE119-FCILE50 6.426933924357097  
CCILE62-CCALA66 6.427031834920247  
ACILE74-BCILE66 6.427309036254883  
DCLEU106-DCALA110 6.428599039713542  
GCTHR101-GCALA103 6.428712209065755  
ECGLU105-ECASN108 6.429452896118164  
ECGLU97-ECLEU100 6.435288747151692  
ECPHE67-ECVAL89 6.4368947347005205  
BCTHR54-BCLEU58 6.437658309936523  
GCTYR50-HCVAL111 6.438505172729492  
ACARG116-ACMET120 6.438814798990886  
ECGLU105-ECLEU109 6.439358393351237  
GCILE102-HCILE61 6.443179448445638  
ECLEU103-ECALA127 6.445301691691081  
HCTYR40-HCLYS43 6.445457458496094  
DCVAL41-DCMET62 6.445972442626953  
BCTHR71-DCLEU100 6.446475982666016  
BCVAL65-BCVAL86 6.449102401733398  
ECASN108-ECCYS110 6.449113210042317  
ECALA47-ECARG49 6.450002034505208  
GCILE111-GCLEU115 6.450092951456706  
FCGLN93-FCARG95 6.451042811075847  
ECALA111-ECHIS113 6.45383898417155  
ACASN108-ACCYS110 6.455201466878255  
ECPRO66-FCILE29 6.4564558664957685  
ACILE74-BCLEU62 6.4588368733723955  
DCPHE65-FCTYR98 6.459643046061198  
GCGLY67-GCILE78 6.460946400960286  
ACARG49-ACARG52 6.4632218678792315  
BCVAL65-BCGLN93 6.464567184448242  
GCLYS36-GCASN38 6.465859731038411  
FCVAL87-FCLYS91 6.468451817830403  
DCVAL98-DCLEU100 6.4701588948567705  
CCVAL49-DCTYR121 6.470652262369792  
CCGLY67-CCILE78 6.474062601725261  
ACPHE104-BCLEU37 6.47432009379069  
ECSER87-ECALA91 6.474592208862305  
HCLEU102-HCGLY104 6.4760176340738935  
BCILE46-BCGLY48 6.476861317952474  
DCLYS116-DCLYS120 6.478063583374023  
CCVAL43-DCTHR88 6.478464762369792  
CCILE78-DCALA58 6.478768666585286  
DCILE94-DCVAL98 6.479163487752278  
HCLEU80-HCASN84 6.479813893636067  
ACMET90-ACGLU94 6.4802296956380205  
GCGLY105-GCVAL107 6.48085339864095  
CCPHE25-DCTYR37 6.481658299763997  
ACARG72-ACALA75 6.4824574788411455  
BCALA89-BCLYS91 6.482863108317058  
DCLEU102-DCGLY104 6.483923594156901  
CCGLY37-HCHIS82 6.4854691823323565  
GCTHR59-HCMET62 6.485588073730469  
CCLYS36-CCASN38 6.4863535563151045  
GCASP72-GCLYS74 6.486530939737956  
DCILE73-DCLEU101 6.48686154683431  
ACILE62-ACPHE67 6.487066904703776  
ECTHR107-ECLEU109 6.48828125  
HCASP68-HCARG72 6.488529205322266  
DCALA74-DCGLU76 6.490306854248047  
FCVAL65-FCALA69 6.4914805094401045  
ACASP106-ACARG131 6.492085774739583  
GCGLU64-GCGLY67 6.493797938028972  
ACGLU59-ACLEU61 6.493947347005208  
HCILE94-HCVAL98 6.496361414591472  
HCLYS108-HCVAL111 6.496445337931315  
ACPHE104-BCVAL43 6.496955871582031  
HCILE39-HCVAL41 6.497944513956706  
ACSER87-ACALA91 6.4982859293619795  
GCILE62-GCALA66 6.498350779215495  
HCSER123-HCLYS125 6.498533884684245  
GCLYS75-GCARG77 6.49907112121582  
GCTYR50-GCALA53 6.500735600789388  
DCALA77-DCILE89 6.501706441243489  
BCILE46-BCTYR51 6.5024979909261065  
CCTYR50-DCVAL111 6.503170649210612  
ACALA111-ACHIS113 6.503227869669597  
GCALA60-HCVAL48 6.503269195556641  
ECPHE84-ECVAL89 6.503472010294597  
FCLYS91-FCGLY94 6.503771464029948  
ACLEU126-ECCYS110 6.504026412963867  
CCGLY28-CCARG32 6.5052750905354815  
ACGLN125-ACALA127 6.505900065104167  
HCASN63-HCASN67 6.5067704518636065  
ACALA88-BCVAL81 6.507055918375651  
ACSER57-BCARG40 6.508052825927734  
FCALA69-FCVAL81 6.509532928466797  
DCVAL41-DCLEU45 6.510597864786784  
ECPRO121-ECGLN125 6.5107676188151045  
FCGLN27-FCILE29 6.511373519897461  
HCVAL98-HCLEU100 6.513029098510742  
CCGLU41-GCASN38 6.513185501098633  
HCILE39-HCTYR42 6.515251795450847  
ACILE112-ACARG116 6.515652974446614  
GCHIS31-GCGLY44 6.515767415364583  
DCVAL98-DCALA110 6.5158646901448565  
GCVAL30-GCARG32 6.516150792439778  
BCASN64-BCARG67 6.520064036051433  
ECGLN68-ECVAL89 6.520125071207683  
BCVAL65-BCALA69 6.520528793334961  
GCILE78-HCTHR52 6.520556131998698  
CCLEU108-ECGLN55 6.521539688110352  
ECILE112-ECARG116 6.5216115315755205  
CCARG77-DCSER55 6.522046407063802  
DCGLU76-DCLEU80 6.52217165629069  
CCTHR101-CCALA103 6.5228532155354815  
ACHIS113-ECASP123 6.52418327331543  
CCALA103-DCILE61 6.526517868041992  
CCLEU55-DCVAL69 6.527607599894206  
ACGLU97-ACLEU100 6.529592514038086  
ACHIS113-ECCYS110 6.530214945475261  
ACPHE84-ACVAL89 6.5310484568278  
GCTYR57-HCHIS109 6.532286961873372  
GCALA69-GCLEU85 6.533212661743164  
HCMET62-HCVAL66 6.533918380737305  
BCGLU63-BCILE66 6.534939448038737  
ECILE62-ECPHE67 6.535970052083333  
HCLYS43-HCLYS46 6.536785125732422  
GCGLN84-GCLEU108 6.536820729573567  
CCILE78-DCTHR52 6.537281672159831  
BCMET84-BCGLY102 6.5388749440511065  
GCGLY44-GCPRO48 6.539877573649089  
ECGLN125-ECALA127 6.540128707885742  
GCPRO48-GCALA52 6.54075558980306  
CCALA60-DCVAL48 6.540801366170247  
HCVAL41-HCMET62 6.541311899820964  
CCGLY105-CCVAL107 6.5429032643636065  
CCGLY44-CCPRO48 6.546494166056315  
DCMET62-DCSER64 6.5470841725667315  
CCLEU51-DCPHE70 6.547112782796224  
DCSER64-DCASP68 6.547348658243815  
FCTYR88-FCLYS91 6.5506547292073565  
ACALA47-ACARG49 6.5514176686604815  
HCARG72-HCGLU76 6.551623026529948  
CCILE111-CCLEU115 6.5539906819661455  
ECASP106-ECCYS110 6.554847081502278  
ACLEU60-ACGLU97 6.556203206380208  
GCARG32-GCARG35 6.556367874145508  
GCGLY106-GCLEU108 6.556507746378581  
CCTYR50-DCVAL118 6.558899561564128  
ECPHE104-FCVAL43 6.558947245279948  
CCVAL107-CCPRO109 6.561106999715169  
GCLEU51-HCILE73 6.561594009399414  
ACTHR107-ACLEU109 6.562119166056315  
CCPRO48-CCALA52 6.56280517578125  
GCLEU33-GCLYS36 6.564383188883464  
HCVAL41-HCLEU45 6.564750035603841  
CCVAL114-ECILE112 6.56507937113444  
HCLEU106-HCALA110 6.565143585205078  
FCALA89-FCLYS91 6.56773567199707  
ACGLU105-ACASN108 6.5681101481119795  
GCLEU55-GCTHR59 6.568816502888997  
ECGLN68-ECARG72 6.569235483805339  
GCGLY67-HCTHR52 6.56956672668457  
DCILE94-DCTHR96 6.5698598225911455  
HCGLU76-HCLEU80 6.570687611897786  
GCILE78-HCALA58 6.570746103922526  
HCARG86-HCTHR88 6.572355270385742  
ECILE119-FCVAL43 6.57298469543457  
CCLEU51-DCILE73 6.573401133219401  
FCVAL65-FCARG67 6.575267155965169  
ECALA111-ECILE119 6.575852076212565  
ECTHR107-ECALA127 6.576313018798828  
GCTYR50-HCVAL118 6.578688303629558  
ACVAL117-GCLEU115 6.5819956461588545  
HCLEU45-HCGLY53 6.582192738850911  
CCASP72-CCLYS74 6.583840052286784  
ACCYS110-ACILE112 6.584033966064453  
ACTYR99-BCARG95 6.58470090230306  
ACLEU103-ACALA127 6.59044075012207  
CCTYR57-DCHIS109 6.591271718343099  
CCTYR50-CCVAL54 6.5917708079020185  
ACGLN55-GCLEU108 6.595186233520508  
ACCYS110-ACALA127 6.59553337097168  
ECVAL101-ECGLU105 6.595682779947917  
GCPRO80-GCILE102 6.596777598063151  
ECALA111-ECVAL117 6.597485224405925  
GCILE102-GCGLY106 6.597806930541992  
ACVAL101-ACLEU103 6.598077774047852  
HCVAL98-HCALA110 6.598293304443359  
GCLEU55-HCVAL69 6.59829584757487  
CCALA69-CCARG71 6.598336537679036  
HCALA38-HCASN63 6.598458607991536  
GCLEU51-HCPHE70 6.599230448404948  
DCHIS82-GCGLY37 6.599284489949544  
ACASN108-ACILE119 6.599440892537435  
ACALA111-ACILE119 6.600004196166992  
FCASP85-FCVAL87 6.600576400756836  
FCASP68-FCVAL70 6.60194460550944  
GCLEU85-GCASN89 6.602724711100261  
ECASN108-ECILE119 6.603141148885091  
GCLEU63-HCVAL48 6.603660583496094  
CCLEU115-ECVAL117 6.604043960571289  
BCVAL60-BCLEU62 6.604127248128255  
DCLYS108-DCVAL111 6.60438855489095  
FCVAL65-FCGLN93 6.605443954467773  
ACILE119-BCVAL43 6.60692024230957  
BCASP85-BCVAL87 6.607093175252278  
BCLYS31-BCARG35 6.6073869069417315  
ECCYS110-ECILE112 6.607458114624023  
ACILE130-ACGLY132 6.608266830444336  
ACALA75-BCILE66 6.608349482218425  
BCLEU58-BCVAL60 6.609052022298177  
ECGLU94-ECALA98 6.60942014058431  
DCSER56-DCSER60 6.610390345255534  
ACCYS110-ECHIS113 6.610523223876953  
GCLEU83-HCALA58 6.6122283935546875  
HCLEU80-HCTHR96 6.612599690755208  
GCLEU33-GCGLY37 6.613019307454427  
ACPHE67-ACVAL89 6.613356272379558  
FCTYR51-FCTHR54 6.613388697306315  
ACLEU92-BCLEU62 6.613696416219075  
FCALA33-FCARG35 6.614269256591797  
CCLEU55-CCTHR59 6.617552439371745  
GCALA69-GCARG71 6.618231455485026  
ECPHE104-FCLEU37 6.618815739949544  
CCILE79-DCALA58 6.6193281809488935  
HCILE94-HCTHR96 6.619660059611003  
BCARG67-BCALA69 6.622127532958984  
ACILE74-ACPHE78 6.622290293375651  
CCLYS95-DCPRO103 6.6231536865234375  
GCGLN104-HCLYS57 6.623617172241211  
ECVAL101-ECLEU103 6.62533442179362  
CCILE102-CCGLY106 6.625560760498047  
DCMET62-DCVAL66 6.62715212504069  
ACPHE78-BCVAL70 6.627618153889974  
ECALA88-FCVAL81 6.633141199747722  
BCASP68-BCVAL70 6.6338545481363935  
BCTYR51-BCTHR54 6.634442647298177  
CCVAL87-CCASN89 6.6347808837890625  
ACLYS122-ACGLN125 6.635393778483073  
BCGLY99-BCGLY102 6.636460622151692  
ACGLU73-BCASN25 6.640393575032552  
HCMET62-HCSER64 6.640730539957683  
DCSER123-DCLYS125 6.641834894816081  
CCHIS31-CCGLY44 6.643470764160156  
HCVAL66-HCASP68 6.643581390380859  
GCILE62-GCLEU83 6.644504547119141  
FCGLU53-FCVAL57 6.644647598266602  
FCTHR73-FCTHR80 6.644930521647136  
ACTHR58-GCARG81 6.645060857137044  
ACASP106-ACCYS110 6.646298090616862  
FCLEU58-FCVAL60 6.6474863688151045  
ECLEU61-FCARG40 6.647505442301433  
DCGLU105-DCALA107 6.647612889607747  
GCARG81-GCLEU108 6.648425420125325  
HCLYS116-HCLYS120 6.650484085083008  
BCGLY42-GCILE111 6.65147082010905  
DCARG72-DCLEU101 6.651737213134766  
HCGLU76-HCLEU100 6.652509689331055  
CCALA40-CCVAL43 6.652876536051433  
GCVAL107-GCPRO109 6.653179168701172  
ACARG53-ACLYS56 6.654010772705078  
ACLEU126-ECLEU109 6.654853820800781  
ECARG128-ECARG134 6.655427932739258  
BCALA69-BCVAL81 6.657784779866536  
CCGLY46-CCTYR50 6.6579844156901045  
CCPRO80-CCILE102 6.662637074788411  
ACTHR107-ACALA111 6.663208643595378  
GCVAL49-HCTYR121 6.663906097412109  
CCPRO109-ECLYS56 6.666780471801758  
ECGLN93-ECGLU97 6.668621063232422  
ACILE112-GCVAL114 6.669373830159505  
CCALA70-CCILE78 6.670122146606445  
GCPRO26-GCALA52 6.671318054199219  
ECILE51-ECTYR54 6.671467463175456  
BCSER47-BCTYR51 6.671979904174805  
ACLEU100-BCTHR54 6.672018051147461  
GCVAL30-GCLEU51 6.673072179158528  
ECILE74-FCILE66 6.6733353932698565  
BCTHR73-BCTHR80 6.673419952392578  
GCLEU85-GCLEU108 6.673943837483724  
DCLEU45-DCGLY53 6.675036748250325  
CCVAL49-CCALA53 6.675537745157878  
CCLEU33-CCGLY37 6.677060445149739  
CCPRO80-DCILE61 6.67816162109375  
FCARG78-FCVAL81 6.679497400919597  
GCGLU56-GCALA60 6.680913925170898  
ECPRO66-ECGLN68 6.681414286295573  
BCARG92-DCGLU76 6.681433995564778  
ECGLU94-ECSER96 6.683064778645833  
DCALA97-DCARG99 6.683689117431641  
BCLYS91-BCGLY94 6.684642791748047  
ECTHR107-ECALA111 6.68772570292155  
ACALA91-BCALA83 6.6882578531901045  
HCGLU105-HCALA107 6.68955675760905  
CCLEU63-DCVAL48 6.690598805745442  
DCALA81-DCGLU93 6.693102518717448  
ACPRO66-ACGLN68 6.693753560384114  
CCGLU64-CCGLY67 6.6967817942301435  
GCVAL49-GCALA53 6.700307210286458  
ACSER87-BCPHE100 6.700525283813477  
DCLYS43-DCLYS46 6.701631546020508  
CCGLY106-CCLEU108 6.701728820800781  
DCILE73-DCALA77 6.702942530314128  
ACGLU73-ACGLN76 6.7032928466796875  
HCILE73-HCALA77 6.706329981486003  
HCASN67-HCVAL69 6.706872940063477  
CCVAL30-CCLEU51 6.708146413167317  
FCMET84-FCVAL86 6.708551406860352  
CCLEU83-DCALA58 6.709270477294922  
FCARG35-FCILE46 6.709842046101888  
GCGLU61-GCLEU65 6.711132049560547  
HCGLU76-HCSER78 6.711495081583659  
DCSER60-DCMET62 6.712777455647786  
BCARG78-BCVAL81 6.714113871256511  
ECGLU73-ECASP77 6.715362548828125  
GCALA70-GCILE78 6.716651916503906  
BCGLU53-BCVAL57 6.717750549316406  
CCASN68-CCASP72 6.722115198771159  
CCPRO26-CCALA52 6.722657521565755  
FCILE46-FCGLY48 6.723110834757487  
HCSER60-HCMET62 6.724106470743815  
HCILE73-HCLEU101 6.724163055419922  
DCVAL69-DCGLU71 6.726318995157878  
ECSER57-FCARG40 6.72723388671875  
GCPRO80-HCLYS57 6.727538426717122  
ECALA75-ECLYS79 6.729811350504558  
HCALA97-HCARG99 6.731941858927409  
CCVAL87-CCASP90 6.734443028767903  
CCLEU83-DCILE61 6.7353464762369795  
ECARG49-ECARG52 6.735591888427734  
CCILE111-FCGLY42 6.738144556681315  
CCARG32-CCARG35 6.7383880615234375  
CCALA103-FCLEU97 6.739072799682617  
CCGLU56-CCALA60 6.7407652537028  
ACALA111-ACVAL117 6.742471059163411  
DCGLU76-DCARG79 6.742547353108724  
BCTHR71-DCARG99 6.742757797241211  
GCALA103-HCILE61 6.743703842163086  
ACPHE84-BCTHR80 6.745047251383464  
DCARG79-DCALA81 6.74522082010905  
FCASN64-FCASP68 6.7478993733723955  
ACILE51-ACTYR54 6.7487227121988935  
GCALA47-HCILE89 6.74891726175944  
CCLEU85-CCLEU108 6.749258677164714  
BCASN64-BCGLN93 6.749895095825195  
DCVAL66-DCASP68 6.750443776448567  
BCGLY94-GCARG99 6.752227783203125  
DCVAL98-DCVAL111 6.752974192301433  
ECALA91-FCALA83 6.755078633626302  
DCALA38-DCASN63 6.7556107838948565  
ECPHE84-FCTHR80 6.758799235026042  
ECLEU92-FCVAL65 6.758822123209636  
CCLEU65-CCASN89 6.759061813354492  
BCILE29-BCALA33 6.759447733561198  
ACGLN55-BCGLY41 6.760107676188151  
CCVAL43-CCALA47 6.761027654012044  
GCTYR57-HCLEU106 6.7620194753011065  
CCASP90-CCASN94 6.762658437093099  
ACALA98-GCTHR101 6.762732187906901  
BCMET84-BCVAL86 6.76435915629069  
BCASN25-BCGLN27 6.765756607055664  
FCTYR72-FCALA89 6.7660338083903  
ACALA95-BCLEU97 6.76611328125  
CCGLU61-CCLEU65 6.768949508666992  
CCILE111-CCSER113 6.768979390462239  
HCILE54-HCSER56 6.769561767578125  
ECGLU73-ECGLN76 6.770038604736328  
BCLEU97-GCALA103 6.773595809936523  
CCALA53-DCALA117 6.773765563964844  
HCGLN95-HCARG99 6.775815327962239  
CCLEU85-CCVAL87 6.777657826741536  
DCLEU80-DCTHR96 6.780637105305989  
ECILE112-ECVAL117 6.78114128112793  
GCVAL27-GCHIS31 6.7820688883463545  
ACLEU60-ACGLN93 6.78245735168457  
CCVAL30-CCARG32 6.783811569213867  
ACLEU82-BCVAL81 6.78400993347168  
FCILE46-FCTYR51 6.784528732299805  
ECVAL71-ECGLU73 6.785221099853516  
GCLEU58-GCILE62 6.785728454589844  
DCALA81-DCLYS85 6.787412643432617  
CCILE111-ECILE51 6.790079752604167  
GCGLY67-GCHIS82 6.790931065877278  
GCASP90-GCASN94 6.794592539469401  
CCVAL27-CCHIS31 6.794756571451823  
ACPRO66-ACLEU70 6.795363744099935  
CCARG29-CCLEU33 6.796021779378255  
DCGLU76-DCSER78 6.800872802734375  
DCILE61-DCASN63 6.80284309387207  
CCARG88-CCLEU108 6.804412206013997  
BCTHR82-BCVAL86 6.804733912150065  
HCGLU113-HCTHR115 6.805148442586263  
ECILE112-ECLYS115 6.805540720621745  
ECTHR80-ECLEU82 6.805575052897136  
CCVAL49-CCLEU51 6.807344436645508  
CCGLN104-ECGLU94 6.810394922892253  
CCARG88-CCGLY98 6.810483296712239  
HCARG72-HCGLY75 6.810598373413086  
DCASN67-DCVAL69 6.810861587524414  
ACILE51-GCILE111 6.810954411824544  
GCLEU83-HCILE61 6.811330795288086  
BCTYR51-BCARG55 6.8125349680582685  
FCVAL60-FCLEU62 6.813046137491862  
GCILE111-GCSER113 6.813169479370117  
ECARG53-ECLYS56 6.814150492350261  
GCLEU63-GCGLY67 6.816794713338216  
FCILE29-FCALA33 6.817381540934245  
GCVAL87-GCASN89 6.81804084777832  
ECILE62-FCALA33 6.8202775319417315  
FCHIS75-FCLYS77 6.8205617268880205  
BCTYR72-BCALA89 6.821778615315755  
FCTHR82-FCVAL86 6.822591145833333  
CCGLY46-DCTHR90 6.8230336507161455  
BCILE26-BCLYS59 6.8231048583984375  
HCVAL48-HCPRO50 6.825944900512695  
ACGLY132-ECARG131 6.829508463541667  
ACLEU109-ECLEU126 6.829854965209961  
DCGLU76-DCLEU101 6.82989501953125  
ACPRO121-ACGLN125 6.8305511474609375  
ECALA135-GCGLU91 6.8327891031901045  
CCLEU33-CCLYS36 6.834652582804362  
GCVAL49-HCGLY114 6.836133321126302  
ACARG128-ACGLY132 6.8361663818359375  
ACVAL101-BCALA38 6.838539123535156  
GCVAL49-GCLEU51 6.839122772216797  
ACILE112-ACLYS115 6.8397979736328125  
GCLEU83-GCVAL87 6.840301513671875  
FCLEU62-FCASN64 6.8415883382161455  
BCHIS75-BCLYS77 6.841692606608073  
GCASN68-GCASP72 6.841742197672526  
ACGLU50-ACARG53 6.842041651407878  
DCGLN95-DCALA97 6.842867533365886  
ACVAL71-BCLEU62 6.843331019083659  
CCTHR101-ECALA98 6.843763987223308  
ACALA127-ECILE130 6.844919840494792  
FCILE34-FCARG36 6.845386505126953  
ECALA95-FCARG95 6.846401214599609  
CCGLU92-DCGLY104 6.84648068745931  
GCALA86-GCARG88 6.847307205200195  
ECGLY132-ECARG134 6.847513834635417  
GCLEU65-GCALA69 6.847896575927734  
GCVAL54-GCGLU56 6.84898058573405  
FCSER47-FCTYR51 6.849374135335286  
CCLEU65-CCALA69 6.849447250366211  
BCHIS75-DCASN84 6.8496659596761065  
DCGLU113-DCTHR115 6.849786758422852  
GCVAL43-GCALA47 6.849913914998372  
CCPRO26-DCTYR37 6.853039423624675  
ACLEU61-BCARG40 6.853174209594727  
CCVAL30-CCALA52 6.8543701171875  
BCPHE61-BCARG95 6.854478200276692  
BCASN64-BCASP68 6.854667027791341  
ACALA91-BCLEU97 6.85600471496582  
CCASN110-ECGLN55 6.858585357666016  
GCLEU96-GCGLY98 6.858632405598958  
GCGLY44-HCTHR88 6.858762105305989  
ECLYS122-ECGLN125 6.858781178792317  
CCALA86-CCARG88 6.859184900919597  
HCALA81-HCILE89 6.859676996866862  
FCVAL86-FCTYR88 6.86001714070638  
GCGLU64-GCALA66 6.861550649007161  
ECVAL101-FCALA38 6.861810048421224  
BCGLU52-BCTHR54 6.862236022949219  
GCLEU85-GCVAL87 6.863470713297526  
GCILE79-HCALA58 6.864514668782552  
BCILE34-BCALA38 6.864896138509114  
ECLEU100-FCTHR54 6.86631965637207  
ACGLY132-ACARG134 6.867316563924153  
CCILE78-CCLEU83 6.867527008056641  
FCHIS75-HCASN84 6.868327458699544  
CCALA47-DCILE89 6.871781667073567  
CCTHR76-DCASP51 6.8718719482421875  
GCGLY46-HCTHR90 6.872250239054362  
FCGLU74-FCALA76 6.873285293579102  
GCLEU83-GCILE102 6.873867034912109  
CCARG71-DCASP51 6.873903274536133  
FCASN25-FCGLN27 6.874156951904297  
FCASN64-FCILE66 6.87451171875  
DCVAL66-DCPHE70 6.875024159749349  
BCILE34-BCARG36 6.8750871022542315  
GCALA40-GCVAL43 6.87598991394043  
FCILE34-FCALA38 6.876125335693359  
CCVAL54-DCGLY114 6.876221974690755  
ECGLU73-ECALA75 6.876522064208984  
GCLEU63-HCVAL44 6.877733866373698  
BCGLU74-BCALA76 6.8791046142578125  
BCVAL86-BCTYR88 6.879186630249023  
FCARG67-FCTHR71 6.879657745361328  
ECPRO66-ECLEU70 6.879738489786784  
GCARG77-HCILE54 6.880718231201172  
CCALA86-CCASP90 6.882914861043294  
CCARG71-DCTHR52 6.884288787841797  
GCVAL43-GCALA45 6.885023752848308  
DCILE54-DCSER56 6.885164260864258  
ECALA111-ECTHR118 6.886430104573567  
HCMET59-HCILE61 6.887133280436198  
FCLEU97-FCPHE100 6.887570699055989  
CCLEU96-DCPRO103 6.887963612874349  
CCLEU63-CCGLY67 6.888710657755534  
ACPHE78-BCILE66 6.889059066772461  
ACILE112-ACVAL117 6.8891143798828125  
FCTYR51-FCARG55 6.889708201090495  
ACGLU73-ACALA75 6.89003308614095  
HCVAL69-HCGLU71 6.8900801340738935  
HCLEU45-HCPRO50 6.890988667805989  
DCARG99-DCVAL111 6.89102300008138  
ACGLN55-GCASN110 6.891750335693359  
CCVAL54-CCGLU56 6.89322026570638  
CCGLU64-CCALA66 6.893402099609375  
CCLEU33-DCPHE70 6.893820444742839  
ECMET90-ECGLU94 6.894744237263997  
HCVAL66-HCPHE70 6.894924799601237  
CCALA40-DCSER78 6.895062764485677  
CCVAL43-CCALA45 6.895108540852864  
ECLEU82-FCVAL81 6.895212173461914  
CCLEU108-CCASN110 6.895638147989909  
CCASN38-GCGLU41 6.898185729980469  
GCTYR50-GCVAL54 6.898661295572917  
ECARG49-ECARG53 6.899294535319011  
DCTHR90-DCILE94 6.899528503417969  
DCVAL48-DCPRO50 6.9003556569417315  
ECTHR118-FCILE46 6.900676091512044  
HCVAL111-HCGLU113 6.90115229288737  
GCLEU65-GCASN89 6.901159286499023  
GCVAL30-GCALA52 6.901172637939453  
ECTYR99-FCARG95 6.901715596516927  
CCTYR57-DCLEU106 6.902066548665364  
FCILE66-FCASP68 6.902660369873047  
ECASP106-ECARG131 6.902991612752278  
HCILE61-HCASN63 6.9032408396403  
CCGLY67-CCHIS82 6.905523300170898  
GCARG77-HCSER55 6.905690511067708  
CCPRO80-DCLYS57 6.906901041666667  
ACGLU105-ACLEU109 6.910560607910156  
GCLEU34-HCALA74 6.910600662231445  
HCGLN95-HCALA97 6.911643346150716  
BCLEU62-BCASN64 6.912298838297526  
CCLEU96-DCLEU102 6.914122263590495  
ACLEU100-BCLEU58 6.915805180867513  
GCLEU108-GCASN110 6.916327794392903  
ACVAL71-ACPHE84 6.918165842692058  
ECVAL71-ECVAL89 6.920261383056641  
ACGLU94-ACSER96 6.924579620361328  
ACPHE67-ACLEU92 6.924859364827474  
HCVAL98-HCVAL111 6.925099054972331  
ECLEU100-FCLEU58 6.926624298095703  
BCARG35-BCALA38 6.927452087402344  
CCALA86-CCLEU93 6.928366978963216  
ACTHR118-BCILE46 6.92928949991862  
FCARG35-FCALA38 6.929579416910808  
FCTYR72-FCHIS75 6.929782231648763  
CCLYS36-GCGLU41 6.931163152058919  
BCILE66-BCASP68 6.9316666920979815  
HCARG99-HCALA107 6.931856791178386  
GCALA70-GCLYS74 6.931999842325847  
CCLEU58-CCILE62 6.932130177815755  
DCVAL111-DCGLU113 6.9340260823567705  
BCTYR72-BCHIS75 6.934358596801758  
CCLEU85-CCARG88 6.93450927734375  
GCPHE25-HCTYR37 6.936068216959636  
ACGLU105-BCGLY42 6.9385026295979815  
ECGLN76-ECTHR80 6.938592274983724  
ECGLN93-ECALA95 6.939014434814453  
DCTYR42-DCILE54 6.940676371256511  
ECASP123-ECGLN125 6.941059748331706  
ACVAL71-ACGLU73 6.941677093505859  
ECARG63-ECPRO66 6.944896062215169  
GCALA53-HCALA117 6.9451249440511065  
FCARG67-FCVAL70 6.945566177368164  
GCLEU83-GCLEU85 6.946098963419597  
DCVAL41-DCLYS43 6.947771072387695  
ECGLN55-FCGLY41 6.9481461842854815  
GCALA40-HCTHR88 6.949614842732747  
FCGLU52-FCTHR54 6.9498945871988935  
ECCYS110-ECALA114 6.951545715332031  
HCTYR37-HCASN67 6.952914555867513  
HCSER78-HCILE89 6.956957499186198  
ACGLN93-ACGLU97 6.9580128987630205  
CCILE79-CCLEU83 6.959177652994792  
ACLEU48-ACGLU50 6.961748123168945  
GCILE78-GCLEU83 6.96481450398763  
CCLEU83-CCLEU85 6.965771357218425  
ECGLU59-ECLEU61 6.965859095255534  
CCGLN84-CCLEU108 6.967554092407227  
DCVAL118-DCLYS120 6.969018300374349  
FCVAL70-FCVAL81 6.969372431437175  
CCGLY44-DCTHR88 6.970851898193359  
ECLEU60-ECGLN93 6.973519643147786  
ECALA91-FCLEU97 6.974079767862956  
ECHIS113-ECLYS115 6.974585851033528  
ECARG128-ECGLY132 6.9762223561604815  
BCTYR98-HCPHE65 6.977856318155925  
ECPHE78-FCVAL70 6.978063583374023  
GCARG88-GCLEU108 6.978380839029948  
ECALA135-GCASN94 6.9786834716796875  
ACARG116-ACILE119 6.978869756062825  
HCTHR90-HCILE94 6.97895876566569  
ECARG116-ECILE119 6.978977203369141  
ECILE124-FCGLU53 6.979223251342773  
HCVAL41-HCLYS43 6.979581197102864  
ACILE74-BCLYS59 6.98014767964681  
CCLEU63-DCVAL44 6.981998443603516  
HCALA38-HCTYR42 6.982032140096028  
ACGLN93-ACALA95 6.982133229573567  
GCLEU33-HCPHE70 6.982381184895833  
DCALA77-DCARG79 6.982871373494466  
ACLYS64-ACGLN93 6.983284632364909  
ACARG129-ECLEU109 6.983373641967773  
DCALA117-DCTYR121 6.984045664469401  
ECILE74-FCLEU62 6.9861195882161455  
CCALA40-CCARG42 6.986161549886067  
ACILE124-BCGLU53 6.9877134958903  
FCTYR72-HCTYR83 6.987776438395183  
BCALA38-BCARG40 6.987841288248698  
HCALA117-HCTYR121 6.990357716878255  
ACASP123-ACGLN125 6.992820739746094  
ECLEU82-FCTHR80 6.99362055460612  
HCLEU45-HCGLN47 6.997329076131185  
DCALA81-DCILE89 6.997722625732422  
CCALA70-CCTHR76 6.999518712361653  
CCLEU83-CCVAL87 6.999917984008789  
