# Supplementary material for: A Bottom-Up Coarse-Grained Model for Nucleosome–Nucleosome Interactions with Explicit Ions
Source: J Chem Theory Comput. 2022 May 17;18(6):3948–60. doi: 10.1021/acs.jctc.2c00083 (PMC9202350; doi:10.1021/acs.jctc.2c00083)
Supplement: Supplementary file 2 — ct2c00083_si_002.zip [file ct2c00083_si_002.zip › archive/Make_NCP_topology/py_functions/AA3to1.py]

conv = { 
      'C':'CYS', 'D':'ASP', 'S': 'SER', 'Q': 'GLN', 'K': 'LYS',
      'I':'ILE', 'P':'PRO', 'T': 'THR', 'F': 'PHE', 'N': 'ASN', 
      'G':'GLY', 'H':'HIS', 'L': 'LEU', 'R': 'ARG', 'W': 'TRP', 
      'A':'ALA', 'V':'VAL', 'E': 'GLU', 'Y': 'TYR', 'M': 'MET', 'U':'SEC'}
