# Supplementary material for: A Bottom-Up Coarse-Grained Model for Nucleosome–Nucleosome Interactions with Explicit Ions
Source: J Chem Theory Comput. 2022 May 17;18(6):3948–60. doi: 10.1021/acs.jctc.2c00083 (PMC9202350; doi:10.1021/acs.jctc.2c00083)
Supplement: Supplementary file 2 — ct2c00083_si_002.zip [file ct2c00083_si_002.zip › archive/Make_NCP_topology/py_functions/GenerateDNABonds.py]

def Generate_AtomGroups_DP(atoms, nUnits=74):    
    # process first terminal group having only two P-groups:
    i = 0
    yield (atoms[i], atoms[i+1])
    yield (atoms[i], atoms[i+2])    
    # process all non-terminal groups
    i = 3 # D-bead
    for unit in range(1,nUnits-1):
        for j in range(1,5): # P-bead
            yield (atoms[i], atoms[i+j])    
        i += 5 # update the D-bead's position
    # Process the last terminal group:
    yield (atoms[i], atoms[i+1])
    yield (atoms[i], atoms[i+2])
    
def Generate_AtomGroups_PP(atoms, nUnits=74):
    # return one pair of atoms per call
    # process all non-terminal groups
    i = 3
    for unit in range(1,nUnits-1):
        # Bond with P-beads of the previouis unit
        yield (atoms[i+1], atoms[i-2])          
        yield (atoms[i+2], atoms[i-1]) 
        # Bond with P-bead of the same unit
        yield (atoms[i+1], atoms[i+3])
        yield (atoms[i+2], atoms[i+4])
        i += 5 # update the D-bead's position
    
    # Process the last terminal group:
    yield (atoms[i+1], atoms[i-2])
    yield (atoms[i+2], atoms[i-1])    

def Generate_AtomGroups_DD(atoms, nUnits=74):
    # return one pair of atoms per call
    # Process the first terminal group:
    i = 0
    yield (atoms[i], atoms[i+3])    
    # process all non-terminal groups
    i = 3
    for unit in range(1,nUnits-1):        
        yield (atoms[i], atoms[i+5])# Bond with D-beads of the next unit
        i += 5 # update the D-bead's position 

def Generate_AtomGroups_PDP(atoms, nUnits=74):
    # return one pair of atoms per call
    # First terminal group
    i = 0 # i is D-bead
    yield (atoms[i+1], atoms[i], atoms[i+2])
    # process all non-terminal groups
    i = 3
    for unit in range(1,nUnits-1):
        yield (atoms[i+1], atoms[i], atoms[i+2])          
        yield (atoms[i+3], atoms[i], atoms[i+4]) 
        i += 5 # update the D-bead's position    
    # Process the last terminal group:
    yield (atoms[i+1], atoms[i], atoms[i+2])

def Generate_AtomGroups_DDD(atoms, nUnits=74):
    # return one pair of atoms per call
    # First terminal group
    i = 0 
    yield (atoms[i], atoms[i+3], atoms[i+8])
    # process all non-terminal groups
    i = 3
    for unit in range(1,nUnits-2):
        yield (atoms[i], atoms[i+5], atoms[i+10])          
        i += 5 # update the D-bead's position    

def Generate_AtomGroups_PPP(atoms, nUnits=74):
    # return one pair of atoms per call
    # process all non-terminal groups
    i = 3
    for unit in range(1,nUnits-1):
        yield (atoms[i-2], atoms[i+1], atoms[i+3])      
        yield (atoms[i+1], atoms[i+3], atoms[i+6]) 
        yield (atoms[i-1], atoms[i+2], atoms[i+4])      
        yield (atoms[i+2], atoms[i+4], atoms[i+7])         
        i += 5 # update the D-bead's position 

def Generate_AtomGroups_longDDD(atoms, nUnits=74):
    # return one pair of atoms per call
    # First terminal group
    i = 0 
    yield (atoms[i], atoms[i+8], atoms[i+18])
    # process all non-terminal groups
    i = 3
    for unit in range(1,nUnits-4):
        yield (atoms[i], atoms[i+10], atoms[i+20])          
        i += 5 # update the D-bead's position    
