# Supplementary material for: A Bottom-Up Coarse-Grained Model for Nucleosome–Nucleosome Interactions with Explicit Ions
Source: J Chem Theory Comput. 2022 May 17;18(6):3948–60. doi: 10.1021/acs.jctc.2c00083 (PMC9202350; doi:10.1021/acs.jctc.2c00083)
Supplement: Supplementary file 2 — ct2c00083_si_002.zip [file ct2c00083_si_002.zip › archive/Make_NCP_topology/py_functions/Distances.py]

def GetNearest(a, atoms, N=3):
    distances = [(b, a.Distance(b))
                 for b in atoms] # List of tuples: (atom, distance)
    distances.sort(key=lambda x: x[1]) # sort the list by distances
    if distances[0][0]==a:
        distances.pop(0)
    return [distances[i][0] for i in range(N)]

def GetCrossDistanceMatrix(atoms, cutoff=None): # Generate cross-distance matrix
    distances = [] # List of tuples:((atom_a, atom_b), a.distance(b)
    for ia, a in enumerate(atoms):
        for ib, b in enumerate(atoms):
            if (ib > ia):
                distances.append( ((a, b), a.Distance(b)) )
    return distances
