# Supplementary material for: A Bottom-Up Coarse-Grained Model for Nucleosome–Nucleosome Interactions with Explicit Ions
Source: J Chem Theory Comput. 2022 May 17;18(6):3948–60. doi: 10.1021/acs.jctc.2c00083 (PMC9202350; doi:10.1021/acs.jctc.2c00083)
Supplement: Supplementary file 2 — ct2c00083_si_002.zip [file ct2c00083_si_002.zip › archive/Make_NCP_topology/py_functions/GeneratePotential.py]

def GenLJ(iAType,jAType, epsilon_LJ, sigma_LJ, R_LJ, r, U_cut):
    '''    
    Generate LJ_table based on the AtomTypes pair    
    '''
    import numpy as np
    # Define Mixed parameters: Lorntz-Berthelot, if we have different LJ parameters for different species
    eps_ij = np.sqrt(epsilon_LJ[iAType]*epsilon_LJ[jAType])
    sigma_ij = 0.5*(sigma_LJ[iAType]+sigma_LJ[jAType])
    Rij = R_LJ[iAType]+R_LJ[jAType]
    LJ_cut = 1.122462*sigma_ij+Rij
    # Generate the actual potential values
    LJ_pot = 0*r #create an array
    LJ_pot[r>Rij] = 4.0*eps_ij*(
                                (sigma_ij/(r[r>Rij]-Rij))**12 
                              - (sigma_ij/(r[r>Rij]-Rij))**6 + 0.25)
    # cut potential at the core, beyound the cutoff, and where it diverges
    LJ_pot[r<=Rij] = U_cut
    LJ_pot[r>LJ_cut] = 0.0
    LJ_pot[LJ_pot>U_cut] = U_cut
    
    # Calculate force
    LJ_force = 0*r
    LJ_force[r>Rij] = 4.0*eps_ij*(12*(sigma_ij/(r[r>Rij]-Rij))**13 
                                   - 6*(sigma_ij/(r[r>Rij]-Rij))**7)/sigma_ij
    LJ_force_num = np.zeros(len(r),dtype=float)
    LJ_force_num[1:] = -(LJ_pot[1:]-LJ_pot[0:-1])/r_space    
    # set force to zero at the core, beyound the cutoff, and where it diverges
    LJ_force[r<=Rij] = F_cut    
    LJ_force[r>LJ_cut] = 0.0
    LJ_force[LJ_force>F_cut] = F_cut
    LJ_force_num[r<=Rij] = F_cut  
    LJ_force_num[LJ_force_num>F_cut] = F_cut
    return (r, LJ_pot,LJ_force, LJ_force_num)

def WritePotXVG(pot,force,force_num,iAType, jAType):
    ofile=open('table_{0}_{1}.xvg'.format(iAType,jAType),'w')
    for i in xrange(0,len(r)): 
        ofile.write('{0:7.5f} {1:5.3f} {2:5.3f} {3:8.6e} {4:8.6e} {5:5.3f} {6:5.3f}\n'
                    .format(r[i]/10.0,0.0,0.0,pot[i],force[i],0.0,0.0))
    ofile.close()

def WritePotLammps(r, pot,force,iAType,jAType):
    ofile=open('{0}_{1}.table'.format(iAType,jAType),'w')
    #Write header
    # write Keyword
    ofile.write('{0:}_{1:}\n'.format(iAType,jAType))
    # write Npoints, Rmin, Rmax
    ofile.write('N {0:d}\n\n'.format(len(r)))
    for i in xrange(0,len(r)): 
        ofile.write('{0:5d} {1:14.6f} {2:8.6e} {3:8.6e}\n'
                    .format(i+1,r[i],pot[i],force[i]))
    ofile.close()
