# Supplementary material for: A Bottom-Up Coarse-Grained Model for Nucleosome–Nucleosome Interactions with Explicit Ions
Source: J Chem Theory Comput. 2022 May 17;18(6):3948–60. doi: 10.1021/acs.jctc.2c00083 (PMC9202350; doi:10.1021/acs.jctc.2c00083)
Supplement: Supplementary file 2 — ct2c00083_si_002.zip [file ct2c00083_si_002.zip › archive/Make_NCP_topology/DNA-core_bonds.data]

DNADD2-ECARG49 10.04791843925709  
DNADD3-ECARG49 12.88261506421925  
DNADD4-ECARG53 17.4083356377987  
DNADD5-CCLYS74 18.20311368701261  
DNADD6-CCLYS75 14.80401296457664  
DNADD7-CCARG77 12.034577126469449  
DNADD8-CCARG77 10.239181995367288  
DNADD9-CCARG77 12.581070101771193  
DNADD10-DCSER56 16.06502536930921  
DNADD11-DCILE39 16.746956968537408  
DNADD12-DCILE39 13.934483717667826  
DNADD13-CCARG29 12.894549836859326  
DNADD14-CCGLY28 12.937003797334011  
DNADD15-CCGLY28 13.901314282736697  
DNADD16-CCARG35 13.302614449437295  
DNADD17-CCARG42 10.406561960417257  
DNADD18-CCARG42 10.63652626753678  
DNADD19-DCTHR88 12.364110492309061  
DNADD20-DCARG86 13.92680831355446  
DNADD21-BCLYS77 13.67359847086676  
DNADD22-BCTHR80 13.178844061103883  
DNADD23-BCTHR80 11.548338630850456  
DNADD24-ACARG83 11.457182004269368  
DNADD25-ACGLN68 15.443428168462095  
DNADD26-ACLEU65 13.894479969586127  
DNADD27-ACLEU65 12.281195724943549  
DNADD28-ACARG63 11.274590915070878  
DNADD29-ACARG63 12.752950100113596  
DNADD30-BCPRO32 11.862611054711062  
DNADD31-BCPRO32 13.027631216347737  
DNADD32-ACGLY44 12.337268754986349  
DNADD33-BCARG45 10.214321863022997  
DNADD34-BCARG45 10.806893236270623  
DNADD35-ACARG116 13.700330459066892  
DNADD36-ACLYS115 12.860664397589348  
DNADD37-ACLYS115 12.692767747450231  
DNADD38-FCARG45 12.306075405159751  
DNADD39-FCARG45 10.651113829457026  
DNADD40-FCARG45 11.524524909810992  
DNADD41-FCLYS31 13.492834271777035  
DNADD42-FCPRO32 12.006973978283927  
DNADD43-FCPRO32 12.180091267147363  
DNADD44-ECARG63 10.551300365491576  
DNADD45-ECLEU65 10.945164793450138  
DNADD46-ECLEU65 12.792561763800201  
DNADD47-ECLEU65 14.167145748561875  
DNADD48-ECARG83 10.612339447943073  
DNADD49-ECARG83 9.476445223261575  
DNADD50-FCTHR80 11.741783596021405  
DNADD51-FCARG78 15.51852559173328  
DNADD52-FCLYS77 15.461062087353485  
DNADD53-HCARG86 13.355468878835987  
DNADD54-GCARG42 11.301886940120145  
DNADD55-GCARG42 9.92120568304725  
DNADD56-GCARG42 12.723772671185205  
DNADD57-GCHIS31 14.604737456419684  
DNADD58-GCGLY28 12.885003739091673  
DNADD59-GCGLY28 13.437103022980166  
DNADD60-GCARG29 13.069687296682135  
DNADD61-HCILE39 14.018380097541023  
DNADD62-HCILE39 15.72684233182939  
DNADD63-HCTYR42 15.142940289368903  
DNADD64-GCARG77 11.466885116014991  
DNADD65-GCARG77 11.57173395974834  
DNADD66-GCARG77 15.449345585487707  
DNADD67-GCLYS74 18.444301141453945  
DNADD68-GCLYS74 19.18851893351267  
DNADD69-ACARG49 17.08469752779086  
DNADD70-ACARG49 12.85792472410956  
DNADD71-ACTHR45 13.103446223028676  
