# Supplementary material for: A Bottom-Up Coarse-Grained Model for Nucleosome–Nucleosome Interactions with Explicit Ions
Source: J Chem Theory Comput. 2022 May 17;18(6):3948–60. doi: 10.1021/acs.jctc.2c00083 (PMC9202350; doi:10.1021/acs.jctc.2c00083)
Supplement: Supplementary file 2 — ct2c00083_si_002.zip [file ct2c00083_si_002.zip › archive/Make_NCP_topology/build_model.ipynb]

# %% [markdown]
# Building NCP model 

# %% [markdown]
The CG NCP model is built based on 1KX5.pdb. In 1KX5.pdb, three N-terminal residues are missing for both H2B histones. The file "ncp_allres_H2B.pdb" is the modified version of 1KX5 which contains 'place holder' for these residues.

The bonding structure of histone core is determined solely with distance criterion. Averaged COM distance from a all-atom MD trajectory is used for such purpose. 

# %% [code]
import numpy as np
from collections import namedtuple, OrderedDict, defaultdict, Counter
import matplotlib.pyplot as plt
import MagicTools as MT
import DF
import MDAnalysis

# %% [markdown]
## Build System: ##

# %% [code]
system = MT.System()
NCP_CG = MT.MolType('NCP_CG', system)

NCP_molecule = NCP_CG.Molecules[0]
u = MDAnalysis.Universe('ncp_allres_H2B.pdb')

residues_ = [res_.resname for res_ in u.residues]
residues_count = Counter(residues_)
print(residues_count)

# %% [code]
chain2fragment = {'I':0, 'J':1, 'A':2, 'B':3, 'C':4, 'D':5, 'E':6, 'F':7, 'G':8, 'H':9}
def get_chain_rule(chain_):
    return "segid {0}".format(chain_)

# %% [markdown]
#### Define the bead types

# %% [code]
BeadType_dict = OrderedDict([
               ("D", ["D"]),
               ("P", ["P"]),
               ("POL", ["SER", "THR", "GLN", "HSE", "HIS", "ASN", "CYS"]), 
               ("NPL", ["ALA", "PRO", "VAL", "LEU", "ILE", "MET", "PHE", "TYR"]),
               ("POS", ["LYS", "ARG"]),
               ("NEG", ["ASP", "GLU"]),
               ("GLY", ["GLY"]) ])
assert len(BeadType_dict.keys())==7
BeadName2BeadTypeName = OrderedDict({aa_: bt_ 
               for bt_, aas_ in BeadType_dict.items() 
               for aa_ in aas_})
assert len(BeadName2BeadTypeName) == 22

# %% [code]
AAlist = ['ALA', 'ARG', 'ASN', 'ASP', 'CYS', 'GLN', 'GLU', 'GLY', 'HSE', 'ILE', 'LEU', 'LYS',
 'MET', 'PHE', 'PRO', 'SEC', 'SER', 'THR', 'TRP', 'TYR', 'VAL']
def AAseq1to3(seq):
    conv = { 'C':'CYS', 'D':'ASP', 'S': 'SER', 'Q': 'GLN', 'K': 'LYS',
      'I':'ILE', 'P':'PRO', 'T': 'THR', 'F': 'PHE', 'N': 'ASN', 
      'G':'GLY', 'H':'HIS', 'L': 'LEU', 'R': 'ARG', 'W': 'TRP', 
      'A':'ALA', 'V':'VAL', 'E': 'GLU', 'Y': 'TYR', 'M': 'MET', 'U':'SEC'}
    return [conv[s] for s in seq]

# %% [code]
def GetAtomTypeName(beadname,spec=''):
    return spec+BeadName2BeadTypeName[beadname]

# %% [code]
def write2xmol(groups,outfile, spec=''):
    with open(outfile,'w') as mcm:
        mcm.write('{0}\n\n'.format(len(groups)))
        template='{name} {x[0]} {x[1]} {x[2]} {M} {Q}\n'     
        cnt=0
        for g in groups:
            cnt += 1
            name=g.name       
            atype=GetAtomTypeName(name,spec=spec)
            AtomType=system.GetAtomType(atype, raise_exception=True)
            x,y,z=g.center_of_mass()
            mcm.write(template.format(name=name,
                                      id=cnt,
                                      x=g.center_of_mass(),
                                      M=g.total_charge(),
                                      Q=0.0,
                                     ))

def createAtoms(groups, *args, **kwargs):
    atoms=[]
    for g in groups:
        atom = createAtom(g, *args, **kwargs)            
        atoms.append(atom)
    return atoms

def createAtom(g, system, spec='', chain=''):
    atype=GetAtomTypeName(g[0],spec=spec)
        
    AtomType=system.GetAtomType(atype)

    atom=MT.Atom( Name=chain+atype[0]+g[0]+g[1],
                  R=g[2].center_of_mass(),
                  Mass=Mass[g[0]],
                  Charge=Charge[atype],
                  AtomType=AtomType,
                  Molecule = NCP_molecule)
    atom.Chain = chain
    atom.subatoms = [a.ix+1 for a in g[2]]
    return atom

# %% [markdown]
### AtomTypes ###

# %% [code]
AtomTypeNames = ['D', 'P', 
                 'CPOL', 'CNPL', 'CPOS', 'CNEG', 'CGLY', 
                 'TPOL', 'TNPL', 'TPOS', 'TNEG', 'TGLY']

Charge = {'D':0.0, 'P':-1.0, 
          'CPOL':0.0, 'CNPL':0.0,  'CPOS':1.0, 'CNEG':-1.0, 'CGLY':0.0,
          'TPOL':0.0, 'TNPL':0.0,  'TPOS':1.0, 'TNEG':-1.0, 'TGLY':0.0}
Mass={'ALA': 71.03711, 'ARG': 156.10111, 'ASN': 114.04293, 'ASP': 115.02694,
 'CYS': 103.00919, 'GLN': 128.05858, 'GLU': 129.04259, 'GLY': 57.02146,
 'HSE': 137.05891, 'HIS': 137.05891, 'ILE': 113.08406, 'LEU': 113.08406, 'LYS': 128.09496,
 'MET': 131.04049, 'PHE': 147.06841, 'PRO': 97.05276, 'SER': 87.03203,
 'THR': 101.04768, 'TRP': 186.07931, 'TYR': 163.06333, 'VAL': 99.06841, 
         'D':916.0, 'P':95.0}

# %% [markdown]
#### Create AtomTypes and add them to the System

# %% [code]
for i,at in enumerate(AtomTypeNames):
    AT=MT.AtomType(Name=at, ID=i, Number=i+1,  
                         System=system)                 
assert len(system.AtomTypes) == 12

# %% [markdown]
## DNA-geometry ##

# %% [code]
# Find all P-atoms, except the phosphate at 5' end.
P_atoms = u.select_atoms("name P and nucleic and not(resid -72)");
# Loop over the P-atoms and group them with all O-atoms which are within 1.7A away
P_groups=[u.select_atoms('name O* and point {0[0]} {0[1]} {0[2]} 1.7'.format(p.position),
                        ('bynum {0}'.format(p.index+1)))
   for p in P_atoms]

# Separately find 5' phosphates and according oxygens
P5_atoms = u.select_atoms("name P and nucleic and (resid -72)");
P5_groups=[u.select_atoms('name O* and point {0[0]} {0[1]} {0[2]} 1.7'.format(p.position),
                        ('bynum {0}'.format(p.index+1)))
   for p in P5_atoms]

# %% [code]
# Find pairs of DNA-bases: Loop over all DNA residues and take counterpart residue the one with negative a sign and sitting on the other segment (segment J). Then exclude phosphate-group atoms.
D_groups=[]
excludeP="and not (name O5' O3' O1P O2P P)"
for resid in range(-73,74,2):    
    fltr=("({1} and resid {0})".format(str(resid), get_chain_rule("I"))+excludeP,
          "({1} and resid {0})".format(str(-resid), get_chain_rule("J"))+excludeP,
          "({1} and resid {0})".format(str(resid+1), get_chain_rule("I"))+excludeP,
          "({1} and resid {0})".format(str(-(resid+1)), get_chain_rule("J"))+excludeP )
    D_groups.append(u.select_atoms(*fltr))
    #.write('segid_IJ_resid_minus73_nooxig.{0}.pdb'.format(abs(resid)))
print('Now we got {0} D_bead_groups and {1} P_bead_groups'.format(len(D_groups),len(P_groups)+len(P5_groups)))

# Insert P5' phosphate groups to the 3' end
P_groups.insert(145, P5_groups[0])
P_groups.insert(146, P5_groups[1])
# Now we need to adjust coordinates of the inserted groups.
P_groups[145].positions=(P_groups[144].positions*2.0-P_groups[143].positions)
# And of the D-bead representing only one basepair
D_groups[-1].positions=D_groups[-2].center_of_mass()*2.0-D_groups[-3].center_of_mass()

#Combine the atom-goups by units and create CG_atoms in the respective order
nUnits=74
DNA_groups=[]
names=['D']+['P']*4    
    
for iUnit in range(0,nUnits):        
    if iUnit in [0]:
        theUnit = [P_groups[0],P_groups[-1]]    
    elif iUnit in [73]:
        theUnit = [P_groups[145],P_groups[146]]                
    else:
        theUnit = [P_groups[iUnit*2-1],P_groups[-iUnit*2],
                 P_groups[iUnit*2],P_groups[-iUnit*2-1]]
    theUnit = [D_groups[iUnit]] + theUnit
    iden = []
    for i,g in enumerate(theUnit):        
        iden.append(str(D_groups.index(g) if (g in D_groups) else P_groups.index(g))) 
    DNA_groups += [ z for z in zip(names[:len(theUnit)], iden, theUnit)]

# Create DNA-atoms and add them to the system. 
DNA_atoms=createAtoms(DNA_groups, system, spec='', chain='DNA')        


# %% [markdown]
## Histone octamer - geometry ##
Extract coordinate of residues and group each residue into a single CG-atom (one bead per aminoacid model)


# %% [code]
# Build Core/Tail
# specify length of each chain and begin and end of the core region.
Chain = namedtuple("Chain", "len beg end")
core_atoms={}
tail_atoms={}
HO_atoms = OrderedDict()
#       ChainName  ResTot CoreBeg CoreEnd
chains = {'A':Chain(135,44,135), 'E':Chain(135,44,135),
          'B':Chain(102,25,102), 'F':Chain(102,25,102),
          'C':Chain(128,25,116), 'G':Chain(128,25,116),
          'D':Chain(125,36,125), 'H':Chain(125,36,125)
          }
core_atoms={chain_:[] for chain_ in chains.keys()}
tail_atoms={chain_:[] for chain_ in chains.keys()}

for chain in ["A","B","C","D","E","F","G","H"]: # Loop over chains
    HO_atoms[chain] = []
    res = chains[chain]
    groups = []    
    for resid in range(1, res.len+1): 
        query = '{chain} and resid {resid}'.format(chain=get_chain_rule(chain), resid=resid)
        sel = u.select_atoms(query)
        resname = sel.atoms[0].resname  
        groups.append((resname, str(resid), sel))        
        
        core_or_tail = 'C' if (res.beg <= resid <= res.end) else 'T'
        atom_ = createAtom((resname, str(resid), sel), system, spec=core_or_tail, chain=chain)
        HO_atoms[chain].append(atom_)
        if core_or_tail == 'C':
            core_atoms[chain].append(atom_)
        else:
            tail_atoms[chain].append(atom_)
    

# %% [markdown]
system.WriteMCMs()

# %% [markdown]
## Constructing Bonds ##

# %% [markdown]
#### DNA 


# %% [code]
## Rules to generate intra-DNA bonds and angles
from py_functions.GenerateDNABonds import *

# %% [markdown]
#### Generate Intra DNA bonds and angles ####

# %% [code]
BondDP = MT.PairBondType(MolType=NCP_CG,                        
                 AtomGroups=list(Generate_AtomGroups_DP(DNA_atoms, nUnits=nUnits )), 
                       Name = 'D-P')
BondPP = MT.PairBondType(MolType=NCP_CG,
                 AtomGroups=list(Generate_AtomGroups_PP(DNA_atoms, nUnits=nUnits)),
                      Name = 'P-P')
BondDD = MT.PairBondType(MolType=NCP_CG,
                 AtomGroups=list(Generate_AtomGroups_DD(DNA_atoms, nUnits=nUnits)),
                      Name = 'D-D')

# %% [code]
BondPPmg = MT.PairBondType(MolType=NCP_CG)
for atoms in zip(DNA_atoms[5::5], DNA_atoms[9::5]):
    bond = MT.PairBond(BondPPmg, atoms)
for atoms in zip(DNA_atoms[7::5], DNA_atoms[11::5]):
    bond = MT.PairBond(BondPPmg, atoms)
# Separately add bond for the first terminal group
bond = MT.PairBond(BondPPmg, [DNA_atoms[2], DNA_atoms[6]])

# %% [markdown]
### Bonds along backbones of the histones ###

# %% [code]
bondtype_tailbackbone = MT.PairBondType(MolType=NCP_CG, Name = 'Tail Backbone')
bondtype_tail_core = MT.PairBondType(MolType=NCP_CG, Name = 'Tail-Core')
bondtype_corebackbone = MT.PairBondType(MolType=NCP_CG, Name = 'Core Backbone')

# %% [code]
for chain in ["A","B","C","D","E","F","G","H"]:
    for atom1, atom2 in zip(HO_atoms[chain][0:], HO_atoms[chain][1:]):
        names = set((atom1.Name[1], atom2.Name[1]))
        if all([name=="T" for name in names]):
            bond = MT.PairBond(bondtype_tailbackbone, 
                               Atoms=(atom1,atom2), Molecule=NCP_molecule)
        elif all([name=="C" for name in names]):
            bond = MT.PairBond(bondtype_corebackbone, 
                               Atoms=(atom1,atom2), Molecule=NCP_molecule)
        elif all([name in ("C","T") for name in names]):
            bond = MT.PairBond(bondtype_tail_core, 
                               Atoms=(atom1,atom2), Molecule=NCP_molecule)
            

# %% [markdown]
### Bonds Core-Core ###
Each bead of the core shall be connected to neighboring beads by harmonic bond, with distance criterion

# %% [code]
bond_cutoff = 7.0 # cutoff for Core-Core bonds

# %% [code]
#from Distances import GetCrossDistanceMatrix, GetNearest, GetTheNearest
%run py_functions/Distances.py

# %% [markdown]
#### Bonds along backbone of the core proteins ####

# %% [code]
def PutBondsCoreCore(distances, MolType):    
    while distances:
        ag = distances[0][0] # pair of atoms
        if any([a == ag[1] for a in list(sum([b.Atoms for b in ag[0].Bonds], ()))]): # if bond is already there
            distances.pop(0)
        else:
            bond = MT.PairBondType(MolType=MolType, AtomGroups=[ag],
                             Name=ag[0].Name+'-'+ag[1].Name)
            bond._Requil_ = distances[0][1]
            BondsCoreCore.append(bond) 
            distances.pop(0)


# %% [code]
coreatoms = [a for chain in ["A","B","C","D","E","F","G","H"]
               for a in core_atoms[chain]]

# %% [markdown]
##### The following section is used to calculate averaged distance between histone core residues with a equilibrated NCP all-atom trajectory. This data is read directly from the resulting saved file.

# %% [markdown]
u_CG = MDAnalysis.Universe('NCP.xyz', 'md.equ_dt200ps.xtc')

# %% [markdown]
u_CG.trajectory.n_frames

# %% [markdown]
u_CG.trajectory.rewind()

# %% [markdown]
def getAvgDistMatrix():
    import os.path
    if os.path.exists("avg_Dist_matrix.data"):
        d_matrix = []
        with open("avg_Dist_matrix.data") as data:
            for i in range(len(coreatoms)*(len(coreatoms)-1)/2):
                l = data.readline().split(' ')
                d_matrix.append(((l[0], l[1]), float(l[2])))
            return d_matrix
    else:     
        dist_matrix = []
        for i in range(u_CG.trajectory.n_frames):
            trajectory_frame = u_CG.atoms.positions
            for n in range(len(system.Sites)):
                system.Atoms[n].R = trajectory_frame[n]
            d = GetCrossDistanceMatrix(coreatoms, cutoff=bond_cutoff)
            dist_matrix = addDistMatrix(dist_matrix, d)
            if i != u_CG.trajectory.n_frames-1:
                u_CG.trajectory.next()
            return [(a, b/u_CG.trajectory.n_frames) for (a, b) in dist_matrix]


# %% [code]
def readAvgDistMatrix(file):
    d_matrix = []
    with open(file) as data:
        for i in range(len(coreatoms)*(len(coreatoms)-1)//2):
            l = data.readline().split(' ')
            atom1 = [ x for x in system.Atoms if x.Name==l[0]]
            atom2 = [ x for x in system.Atoms if x.Name==l[1]]
            if any([len(atom1)>1, len(atom2)>1]):
                raise("Duplicate atom names.")
            d_matrix.append(((atom1[0], atom2[0]), float(l[2])))
        return d_matrix

# %% [code]
avgDistMatrix = readAvgDistMatrix('avg_Dist_Matrix.data')

# %% [code]
distances = [ d for d in avgDistMatrix if d[1] <= bond_cutoff ]


# %% [code]
distances.sort(key=lambda x: x[1])


# %% [code]
BondsCoreCore = []
PutBondsCoreCore(distances, NCP_CG)


# %% [code]
with open("core-core_bonds.data", 'w') as f: 
    for d in BondsCoreCore: 
        f.write("{0} {1}  \n".format(d.Name, d._Requil_))


# %% [code]
# a simple check

print("Atoms connectivity: Core")
print("Nbonds/atom, Natoms")
n_bonds = 0
for N in range(0,20):
    n_a = len([a for a in coreatoms if len(a.Bonds) == N])
    n_bonds += N*n_a
    print(N, n_a) 

print("number of core-core bonds:",len(BondsCoreCore))

# %% [markdown]
### Bonds DNA - Core ###
Each DNA D-Bead connected to nearest bead of the histone core

# %% [code]
# Filter DNA D-beads by type name D
DNA_D_atoms = [a for a in DNA_atoms if a.AtomType.Name == 'D'][2:-2]
atomgroups = [(a_dna, a_core) 
              for a_dna in DNA_D_atoms # all D-beads of DNA
              for a_core in GetNearest(a_dna,coreatoms, N=1)] # get 1 nearest atoms of core

BondsDNACore = []
for ag in atomgroups: #over all atom-pairs DNA-Core
    bond = MT.PairBondType(MolType=NCP_CG, AtomGroups=[ag], Name=ag[0].Name+'-'+ag[1].Name)
    bond._Requil_ = ag[0].Distance(ag[1])
    BondsDNACore.append(bond)

# %% [code]
with open("DNA-core_bonds.data", 'w') as f: 
    for d in BondsDNACore: 
        f.write("{0} {1}  \n".format(d.Name, d._Requil_))


# %% [markdown]
### Angles in DNA

# %% [code]
BondPDP = MT.AngleBondType(MolType=NCP_CG,
                 AtomGroups=list(Generate_AtomGroups_PDP(DNA_atoms, nUnits=nUnits)),
                      Name = 'P-D-P')
BondPPP = MT.AngleBondType(MolType=NCP_CG,
                 AtomGroups=list(Generate_AtomGroups_PPP(DNA_atoms, nUnits=nUnits)),
                       Name = 'P-P-P')
BondDDD = MT.AngleBondType(MolType=NCP_CG,
                 AtomGroups=list(Generate_AtomGroups_DDD(DNA_atoms, nUnits=nUnits)),
                       Name = 'D-D-D')
BondLongDDD = MT.AngleBondType(MolType=NCP_CG,
                 AtomGroups=list(Generate_AtomGroups_longDDD(DNA_atoms, nUnits=nUnits)),
                       Name = 'lD-D-D')

# %% [markdown]
### Angles along histone tails

# %% [code]
def detect_Abond_type(triplet):
    assert len(triplet)==3, "Wrong length of the given triplet:{}".format(len(triplet))
    assert all([isinstance(t, str) for t in triplet]), "Triplet must be of type string"
    if 'PRO' in triplet[1]: return 0 # angle around PROLINE
    if 'GLY' in triplet[1]: return 1 # angle around GLYCINE
    return 2 # all other angles

# %% [code]
anglebondtype_tail_PRO = MT.AngleBondType(MolType=NCP_CG,Name = 'Tail angle PRO')
anglebondtype_tail_GLY = MT.AngleBondType(MolType=NCP_CG,Name = 'Tail angle GLY')
anglebondtype_tail_OTHER = MT.AngleBondType(MolType=NCP_CG,Name = 'Tail angle OTHER')
anglebondtypes = (anglebondtype_tail_PRO, anglebondtype_tail_GLY, anglebondtype_tail_OTHER)

for chain in ["A","B","C","D","E","F","G","H"]:
    for atoms_ in zip(HO_atoms[chain][0:], HO_atoms[chain][1:], HO_atoms[chain][2:]):        
        if all ((atom_.Name[1]=='T' for atom_ in atoms_)):
            names = tuple(atom_.Name[2:5] for atom_ in atoms_)
            bondtype_ = anglebondtypes[detect_Abond_type(names)]
            bond = MT.AngleBond(bondtype_, Atoms=atoms_, Molecule=NCP_molecule)

# %% [code]
system.WriteMCMs()

# %% [code]
# a template file for LAMMPS run. Related data in these files are manually edited before MD simulation.

system.WriteLAMMPSData('LAMMPS.data', hybrid=True, Box=[[-50, 150],[0, 200],[-100, 100]])

# %% [code]
with open("DNA_core_bonds.data", 'w') as data:
    for i in [(b.Name, b._Requil_) for b in  BondsDNACore]:
        data.write(i[0]+"  "+str(i[1])+' \n')

# %% [code]
