# Supplementary material for: A Bottom-Up Coarse-Grained Model for Nucleosome–Nucleosome Interactions with Explicit Ions
Source: J Chem Theory Comput. 2022 May 17;18(6):3948–60. doi: 10.1021/acs.jctc.2c00083 (PMC9202350; doi:10.1021/acs.jctc.2c00083)
Supplement: Supplementary file 2 — ct2c00083_si_002.zip [file ct2c00083_si_002.zip › archive/Make_NCP_topology/ncp_allres_H2B.pdb]

CRYST1  166.363  166.363  166.363  90.00  90.00  90.00 P 1           1
ATOM      1  O5' DA  I -73      57.350 155.570  56.750  1.00  0.00            
ATOM      2  H5T DA  I -73      57.300 156.440  56.340  1.00  0.00            
ATOM      3  C5' DA  I -73      56.150 154.850  56.460  1.00  0.00            
ATOM      4  H5' DA  I -73      56.030 154.930  55.360  1.00  0.00            
ATOM      5 H5'' DA  I -73      55.350 155.500  56.860  1.00  0.00            
ATOM      6  C4' DA  I -73      55.880 153.430  56.900  1.00  0.00            
ATOM      7  H4' DA  I -73      54.820 153.180  56.720  1.00  0.00            
ATOM      8  O4' DA  I -73      56.660 152.490  56.140  1.00  0.00            
ATOM      9  C1' DA  I -73      57.130 151.490  57.040  1.00  0.00            
ATOM     10  H1' DA  I -73      56.370 150.730  57.310  1.00  0.00            
ATOM     11  N9  DA  I -73      58.360 150.880  56.550  1.00  0.00            
ATOM     12  C5  DA  I -73      59.780 149.600  55.490  1.00  0.00            
ATOM     13  N7  DA  I -73      60.490 150.200  56.490  1.00  0.00            
ATOM     14  C8  DA  I -73      59.610 150.930  57.110  1.00  0.00            
ATOM     15  H8  DA  I -73      59.820 151.650  57.910  1.00  0.00            
ATOM     16  N1  DA  I -73      59.370 148.430  53.490  1.00  0.00            
ATOM     17  C2  DA  I -73      58.150 148.930  53.600  1.00  0.00            
ATOM     18  H2  DA  I -73      57.440 148.630  52.830  1.00  0.00            
ATOM     19  N3  DA  I -73      57.630 149.710  54.530  1.00  0.00            
ATOM     20  C4  DA  I -73      58.500 150.040  55.470  1.00  0.00            
ATOM     21  C6  DA  I -73      60.170 148.750  54.520  1.00  0.00            
ATOM     22  N6  DA  I -73      61.360 148.070  54.580  1.00  0.00            
ATOM     23  H61 DA  I -73      61.720 147.510  53.840  1.00  0.00            
ATOM     24  H62 DA  I -73      61.950 147.950  55.380  1.00  0.00            
ATOM     25  C2' DA  I -73      57.310 152.210  58.360  1.00  0.00            
ATOM     26  H2' DA  I -73      58.230 152.810  58.170  1.00  0.00            
ATOM     27 H2'' DA  I -73      57.520 151.530  59.210  1.00  0.00            
ATOM     28  C3' DA  I -73      56.100 153.130  58.380  1.00  0.00            
ATOM     29  H3' DA  I -73      56.430 154.030  58.940  1.00  0.00            
ATOM     30  O3' DA  I -73      55.060 152.410  59.060  1.00  0.00            
ATOM     31  P   DT  I -72      53.900 153.320  59.670  1.00  0.00            
ATOM     32  O1P DT  I -72      53.320 154.290  58.710  1.00  0.00            
ATOM     33  O2P DT  I -72      54.460 153.800  60.950  1.00  0.00            
ATOM     34  O5' DT  I -72      52.770 152.220  59.950  1.00  0.00            
ATOM     35  C5' DT  I -72      51.690 151.790  59.090  1.00  0.00            
ATOM     36  H5' DT  I -72      51.810 152.190  58.060  1.00  0.00            
ATOM     37 H5'' DT  I -72      50.740 152.190  59.500  1.00  0.00            
ATOM     38  C4' DT  I -72      51.590 150.310  58.840  1.00  0.00            
ATOM     39  H4' DT  I -72      50.710 150.160  58.180  1.00  0.00            
ATOM     40  O4' DT  I -72      52.720 149.770  58.100  1.00  0.00            
ATOM     41  C1' DT  I -72      53.300 148.710  58.860  1.00  0.00            
ATOM     42  H1' DT  I -72      52.810 147.720  58.730  1.00  0.00            
ATOM     43  N1  DT  I -72      54.730 148.570  58.640  1.00  0.00            
ATOM     44  C6  DT  I -72      55.600 148.650  59.660  1.00  0.00            
ATOM     45  H6  DT  I -72      55.240 149.100  60.590  1.00  0.00            
ATOM     46  C2  DT  I -72      55.090 148.010  57.460  1.00  0.00            
ATOM     47  O2  DT  I -72      54.330 147.610  56.580  1.00  0.00            
ATOM     48  N3  DT  I -72      56.430 147.780  57.260  1.00  0.00            
ATOM     49  H3  DT  I -72      56.660 147.430  56.340  1.00  0.00            
ATOM     50  C4  DT  I -72      57.350 147.830  58.310  1.00  0.00            
ATOM     51  O4  DT  I -72      58.540 147.610  58.080  1.00  0.00            
ATOM     52  C5  DT  I -72      56.860 148.290  59.550  1.00  0.00            
ATOM     53  C5M DT  I -72      57.850 148.540  60.610  1.00  0.00            
ATOM     54  H51 DT  I -72      57.380 148.850  61.570  1.00  0.00            
ATOM     55  H52 DT  I -72      58.600 147.730  60.800  1.00  0.00            
ATOM     56  H53 DT  I -72      58.370 149.480  60.330  1.00  0.00            
ATOM     57  C2' DT  I -72      52.940 148.990  60.300  1.00  0.00            
ATOM     58  H2' DT  I -72      53.520 149.790  60.820  1.00  0.00            
ATOM     59 H2'' DT  I -72      53.060 148.060  60.890  1.00  0.00            
ATOM     60  C3' DT  I -72      51.530 149.520  60.150  1.00  0.00            
ATOM     61  H3' DT  I -72      51.210 150.180  60.980  1.00  0.00            
ATOM     62  O3' DT  I -72      50.650 148.390  60.050  1.00  0.00            
ATOM     63  P   DC  I -71      49.140 148.620  60.530  1.00  0.00            
ATOM     64  O1P DC  I -71      48.740 150.000  60.210  1.00  0.00            
ATOM     65  O2P DC  I -71      49.090 148.400  62.000  1.00  0.00            
ATOM     66  O5' DC  I -71      48.210 147.510  59.850  1.00  0.00            
ATOM     67  C5' DC  I -71      47.980 147.400  58.430  1.00  0.00            
ATOM     68  H5' DC  I -71      48.320 148.270  57.830  1.00  0.00            
ATOM     69 H5'' DC  I -71      46.870 147.350  58.320  1.00  0.00            
ATOM     70  C4' DC  I -71      48.550 146.170  57.760  1.00  0.00            
ATOM     71  H4' DC  I -71      48.120 146.140  56.740  1.00  0.00            
ATOM     72  O4' DC  I -71      49.980 146.320  57.900  1.00  0.00            
ATOM     73  C1' DC  I -71      50.510 145.030  58.170  1.00  0.00            
ATOM     74  H1' DC  I -71      50.390 144.370  57.280  1.00  0.00            
ATOM     75  N1  DC  I -71      51.900 145.060  58.590  1.00  0.00            
ATOM     76  C6  DC  I -71      52.190 145.370  59.860  1.00  0.00            
ATOM     77  H6  DC  I -71      51.380 145.650  60.540  1.00  0.00            
ATOM     78  C5  DC  I -71      53.440 145.420  60.300  1.00  0.00            
ATOM     79  H5  DC  I -71      53.630 145.720  61.330  1.00  0.00            
ATOM     80  C2  DC  I -71      52.910 144.780  57.710  1.00  0.00            
ATOM     81  O2  DC  I -71      52.640 144.600  56.510  1.00  0.00            
ATOM     82  N3  DC  I -71      54.180 144.690  58.130  1.00  0.00            
ATOM     83  C4  DC  I -71      54.450 145.020  59.400  1.00  0.00            
ATOM     84  N4  DC  I -71      55.770 144.990  59.730  1.00  0.00            
ATOM     85  H41 DC  I -71      56.070 145.090  60.680  1.00  0.00            
ATOM     86  H42 DC  I -71      56.390 144.690  59.000  1.00  0.00            
ATOM     87  C2' DC  I -71      49.500 144.530  59.200  1.00  0.00            
ATOM     88  H2' DC  I -71      49.740 145.090  60.130  1.00  0.00            
ATOM     89 H2'' DC  I -71      49.630 143.440  59.350  1.00  0.00            
ATOM     90  C3' DC  I -71      48.190 144.890  58.520  1.00  0.00            
ATOM     91  H3' DC  I -71      47.330 145.170  59.160  1.00  0.00            
ATOM     92  O3' DC  I -71      47.880 143.810  57.620  1.00  0.00            
ATOM     93  P   DA  I -70      46.590 142.920  57.930  1.00  0.00            
ATOM     94  O1P DA  I -70      45.510 143.840  58.320  1.00  0.00            
ATOM     95  O2P DA  I -70      46.950 141.940  58.980  1.00  0.00            
ATOM     96  O5' DA  I -70      46.160 142.140  56.600  1.00  0.00            
ATOM     97  C5' DA  I -70      46.930 142.200  55.380  1.00  0.00            
ATOM     98  H5' DA  I -70      47.510 143.130  55.240  1.00  0.00            
ATOM     99 H5'' DA  I -70      46.190 142.300  54.560  1.00  0.00            
ATOM    100  C4' DA  I -70      47.760 140.980  55.050  1.00  0.00            
ATOM    101  H4' DA  I -70      47.870 140.890  53.940  1.00  0.00            
ATOM    102  O4' DA  I -70      49.030 141.340  55.650  1.00  0.00            
ATOM    103  C1' DA  I -70      49.560 140.190  56.290  1.00  0.00            
ATOM    104  H1' DA  I -70      49.960 139.610  55.430  1.00  0.00            
ATOM    105  N9  DA  I -70      50.540 140.610  57.290  1.00  0.00            
ATOM    106  C5  DA  I -70      52.470 141.130  58.260  1.00  0.00            
ATOM    107  N7  DA  I -70      51.470 141.480  59.110  1.00  0.00            
ATOM    108  C8  DA  I -70      50.350 141.160  58.530  1.00  0.00            
ATOM    109  H8  DA  I -70      49.410 141.400  59.040  1.00  0.00            
ATOM    110  N1  DA  I -70      54.530 140.520  57.380  1.00  0.00            
ATOM    111  C2  DA  I -70      53.880 140.030  56.340  1.00  0.00            
ATOM    112  H2  DA  I -70      54.480 139.690  55.490  1.00  0.00            
ATOM    113  N3  DA  I -70      52.590 140.190  56.110  1.00  0.00            
ATOM    114  C4  DA  I -70      51.900 140.620  57.140  1.00  0.00            
ATOM    115  C6  DA  I -70      53.820 141.060  58.390  1.00  0.00            
ATOM    116  N6  DA  I -70      54.440 141.470  59.530  1.00  0.00            
ATOM    117  H61 DA  I -70      53.810 141.880  60.200  1.00  0.00            
ATOM    118  H62 DA  I -70      55.430 141.540  59.600  1.00  0.00            
ATOM    119  C2' DA  I -70      48.320 139.510  56.860  1.00  0.00            
ATOM    120  H2' DA  I -70      47.990 140.210  57.660  1.00  0.00            
ATOM    121 H2'' DA  I -70      48.420 138.470  57.240  1.00  0.00            
ATOM    122  C3' DA  I -70      47.290 139.720  55.770  1.00  0.00            
ATOM    123  H3' DA  I -70      46.270 139.830  56.220  1.00  0.00            
ATOM    124  O3' DA  I -70      47.350 138.560  54.930  1.00  0.00            
ATOM    125  P   DA  I -69      46.630 137.150  55.110  1.00  0.00            
ATOM    126  O1P DA  I -69      45.910 136.960  53.830  1.00  0.00            
ATOM    127  O2P DA  I -69      45.770 137.100  56.310  1.00  0.00            
ATOM    128  O5' DA  I -69      47.880 136.160  55.250  1.00  0.00            
ATOM    129  C5' DA  I -69      48.420 135.380  54.170  1.00  0.00            
ATOM    130  H5' DA  I -69      48.480 135.850  53.160  1.00  0.00            
ATOM    131 H5'' DA  I -69      47.740 134.510  54.080  1.00  0.00            
ATOM    132  C4' DA  I -69      49.790 134.850  54.530  1.00  0.00            
ATOM    133  H4' DA  I -69      50.220 134.200  53.740  1.00  0.00            
ATOM    134  O4' DA  I -69      50.780 135.850  54.870  1.00  0.00            
ATOM    135  C1' DA  I -69      51.710 135.380  55.830  1.00  0.00            
ATOM    136  H1' DA  I -69      52.740 135.270  55.420  1.00  0.00            
ATOM    137  N9  DA  I -69      51.700 136.260  56.990  1.00  0.00            
ATOM    138  C5  DA  I -69      52.370 137.380  58.760  1.00  0.00            
ATOM    139  N7  DA  I -69      51.030 137.600  58.670  1.00  0.00            
ATOM    140  C8  DA  I -69      50.670 136.890  57.640  1.00  0.00            
ATOM    141  H8  DA  I -69      49.670 136.740  57.210  1.00  0.00            
ATOM    142  N1  DA  I -69      54.510 137.240  59.570  1.00  0.00            
ATOM    143  C2  DA  I -69      54.790 136.440  58.550  1.00  0.00            
ATOM    144  H2  DA  I -69      55.800 136.020  58.510  1.00  0.00            
ATOM    145  N3  DA  I -69      53.980 136.030  57.590  1.00  0.00            
ATOM    146  C4  DA  I -69      52.790 136.540  57.770  1.00  0.00            
ATOM    147  C6  DA  I -69      53.270 137.730  59.710  1.00  0.00            
ATOM    148  N6  DA  I -69      53.030 138.730  60.610  1.00  0.00            
ATOM    149  H61 DA  I -69      52.180 139.250  60.620  1.00  0.00            
ATOM    150  H62 DA  I -69      53.840 139.150  61.020  1.00  0.00            
ATOM    151  C2' DA  I -69      51.250 133.960  56.140  1.00  0.00            
ATOM    152  H2' DA  I -69      51.400 133.560  57.170  1.00  0.00            
ATOM    153 H2'' DA  I -69      51.820 133.380  55.390  1.00  0.00            
ATOM    154  C3' DA  I -69      49.770 134.060  55.840  1.00  0.00            
ATOM    155  H3' DA  I -69      49.180 134.550  56.640  1.00  0.00            
ATOM    156  O3' DA  I -69      49.300 132.740  55.500  1.00  0.00            
ATOM    157  P   DT  I -68      49.040 131.610  56.600  1.00  0.00            
ATOM    158  O1P DT  I -68      48.390 130.500  55.870  1.00  0.00            
ATOM    159  O2P DT  I -68      48.310 132.230  57.720  1.00  0.00            
ATOM    160  O5' DT  I -68      50.390 131.050  57.240  1.00  0.00            
ATOM    161  C5' DT  I -68      51.380 130.400  56.410  1.00  0.00            
ATOM    162  H5' DT  I -68      51.450 130.920  55.430  1.00  0.00            
ATOM    163 H5'' DT  I -68      51.060 129.400  56.040  1.00  0.00            
ATOM    164  C4' DT  I -68      52.760 130.320  57.030  1.00  0.00            
ATOM    165  H4' DT  I -68      53.510 129.990  56.280  1.00  0.00            
ATOM    166  O4' DT  I -68      53.210 131.540  57.650  1.00  0.00            
ATOM    167  C1' DT  I -68      53.510 131.420  59.040  1.00  0.00            
ATOM    168  H1' DT  I -68      54.570 131.140  58.860  1.00  0.00            
ATOM    169  N1  DT  I -68      53.150 132.620  59.780  1.00  0.00            
ATOM    170  C6  DT  I -68      51.880 133.080  59.720  1.00  0.00            
ATOM    171  H6  DT  I -68      51.250 132.570  59.000  1.00  0.00            
ATOM    172  C2  DT  I -68      54.040 133.170  60.640  1.00  0.00            
ATOM    173  O2  DT  I -68      55.190 132.760  60.700  1.00  0.00            
ATOM    174  N3  DT  I -68      53.620 134.260  61.380  1.00  0.00            
ATOM    175  H3  DT  I -68      54.130 134.490  62.220  1.00  0.00            
ATOM    176  C4  DT  I -68      52.320 134.730  61.300  1.00  0.00            
ATOM    177  O4  DT  I -68      51.930 135.610  62.070  1.00  0.00            
ATOM    178  C5  DT  I -68      51.500 134.210  60.280  1.00  0.00            
ATOM    179  C5M DT  I -68      50.090 134.670  60.220  1.00  0.00            
ATOM    180  H51 DT  I -68      49.760 134.370  59.200  1.00  0.00            
ATOM    181  H52 DT  I -68      49.460 134.110  60.940  1.00  0.00            
ATOM    182  H53 DT  I -68      50.040 135.760  60.400  1.00  0.00            
ATOM    183  C2' DT  I -68      52.750 130.160  59.420  1.00  0.00            
ATOM    184  H2' DT  I -68      51.680 130.430  59.590  1.00  0.00            
ATOM    185 H2'' DT  I -68      53.270 129.790  60.330  1.00  0.00            
ATOM    186  C3' DT  I -68      52.790 129.300  58.180  1.00  0.00            
ATOM    187  H3' DT  I -68      51.870 128.690  58.070  1.00  0.00            
ATOM    188  O3' DT  I -68      53.960 128.470  58.180  1.00  0.00            
ATOM    189  P   DA  I -67      53.990 127.260  59.220  1.00  0.00            
ATOM    190  O1P DA  I -67      54.630 126.210  58.380  1.00  0.00            
ATOM    191  O2P DA  I -67      52.610 126.910  59.610  1.00  0.00            
ATOM    192  O5' DA  I -67      54.860 127.770  60.460  1.00  0.00            
ATOM    193  C5' DA  I -67      56.200 128.280  60.320  1.00  0.00            
ATOM    194  H5' DA  I -67      56.330 129.270  59.830  1.00  0.00            
ATOM    195 H5'' DA  I -67      56.760 127.570  59.670  1.00  0.00            
ATOM    196  C4' DA  I -67      56.740 128.330  61.730  1.00  0.00            
ATOM    197  H4' DA  I -67      57.850 128.350  61.640  1.00  0.00            
ATOM    198  O4' DA  I -67      56.370 129.490  62.520  1.00  0.00            
ATOM    199  C1' DA  I -67      55.690 129.090  63.700  1.00  0.00            
ATOM    200  H1' DA  I -67      56.400 129.180  64.550  1.00  0.00            
ATOM    201  N9  DA  I -67      54.550 129.980  63.850  1.00  0.00            
ATOM    202  C5  DA  I -67      53.350 131.720  64.360  1.00  0.00            
ATOM    203  N7  DA  I -67      52.710 131.110  63.340  1.00  0.00            
ATOM    204  C8  DA  I -67      53.450 130.070  63.030  1.00  0.00            
ATOM    205  H8  DA  I -67      53.260 129.270  62.320  1.00  0.00            
ATOM    206  N1  DA  I -67      53.920 133.260  66.040  1.00  0.00            
ATOM    207  C2  DA  I -67      55.030 132.550  66.190  1.00  0.00            
ATOM    208  H2  DA  I -67      55.670 132.880  67.010  1.00  0.00            
ATOM    209  N3  DA  I -67      55.370 131.430  65.590  1.00  0.00            
ATOM    210  C4  DA  I -67      54.480 131.050  64.700  1.00  0.00            
ATOM    211  C6  DA  I -67      53.050 132.810  65.120  1.00  0.00            
ATOM    212  N6  DA  I -67      51.840 133.430  65.040  1.00  0.00            
ATOM    213  H61 DA  I -67      51.010 133.140  64.560  1.00  0.00            
ATOM    214  H62 DA  I -67      51.850 134.400  65.280  1.00  0.00            
ATOM    215  C2' DA  I -67      55.340 127.620  63.550  1.00  0.00            
ATOM    216  H2' DA  I -67      54.340 127.550  63.070  1.00  0.00            
ATOM    217 H2'' DA  I -67      55.250 127.140  64.540  1.00  0.00            
ATOM    218  C3' DA  I -67      56.470 127.140  62.660  1.00  0.00            
ATOM    219  H3' DA  I -67      56.280 126.290  61.970  1.00  0.00            
ATOM    220  O3' DA  I -67      57.660 126.800  63.380  1.00  0.00            
ATOM    221  P   DT  I -66      57.710 125.650  64.490  1.00  0.00            
ATOM    222  O1P DT  I -66      59.040 125.010  64.480  1.00  0.00            
ATOM    223  O2P DT  I -66      56.550 124.740  64.390  1.00  0.00            
ATOM    224  O5' DT  I -66      57.580 126.290  65.950  1.00  0.00            
ATOM    225  C5' DT  I -66      58.330 127.500  66.190  1.00  0.00            
ATOM    226  H5' DT  I -66      58.020 128.330  65.530  1.00  0.00            
ATOM    227 H5'' DT  I -66      59.410 127.320  65.980  1.00  0.00            
ATOM    228  C4' DT  I -66      58.250 127.940  67.640  1.00  0.00            
ATOM    229  H4' DT  I -66      59.210 128.400  67.930  1.00  0.00            
ATOM    230  O4' DT  I -66      57.160 128.890  67.690  1.00  0.00            
ATOM    231  C1' DT  I -66      56.180 128.380  68.580  1.00  0.00            
ATOM    232  H1' DT  I -66      56.510 128.820  69.550  1.00  0.00            
ATOM    233  N1  DT  I -66      54.850 128.750  68.100  1.00  0.00            
ATOM    234  C6  DT  I -66      54.300 127.970  67.160  1.00  0.00            
ATOM    235  H6  DT  I -66      54.930 127.170  66.750  1.00  0.00            
ATOM    236  C2  DT  I -66      54.310 129.900  68.560  1.00  0.00            
ATOM    237  O2  DT  I -66      54.850 130.670  69.350  1.00  0.00            
ATOM    238  N3  DT  I -66      53.090 130.120  67.950  1.00  0.00            
ATOM    239  H3  DT  I -66      52.640 130.970  68.270  1.00  0.00            
ATOM    240  C4  DT  I -66      52.440 129.380  66.980  1.00  0.00            
ATOM    241  O4  DT  I -66      51.420 129.780  66.410  1.00  0.00            
ATOM    242  C5  DT  I -66      53.120 128.200  66.620  1.00  0.00            
ATOM    243  C5M DT  I -66      52.540 127.420  65.500  1.00  0.00            
ATOM    244  H51 DT  I -66      51.430 127.400  65.530  1.00  0.00            
ATOM    245  H52 DT  I -66      52.750 127.900  64.520  1.00  0.00            
ATOM    246  H53 DT  I -66      52.750 126.330  65.470  1.00  0.00            
ATOM    247  C2' DT  I -66      56.420 126.890  68.760  1.00  0.00            
ATOM    248  H2' DT  I -66      55.900 126.210  68.060  1.00  0.00            
ATOM    249 H2'' DT  I -66      56.010 126.590  69.750  1.00  0.00            
ATOM    250  C3' DT  I -66      57.940 126.840  68.650  1.00  0.00            
ATOM    251  H3' DT  I -66      58.300 125.850  68.280  1.00  0.00            
ATOM    252  O3' DT  I -66      58.550 127.030  69.930  1.00  0.00            
ATOM    253  P   DC  I -65      58.480 125.830  70.990  1.00  0.00            
ATOM    254  O1P DC  I -65      59.880 125.520  71.380  1.00  0.00            
ATOM    255  O2P DC  I -65      57.750 124.640  70.520  1.00  0.00            
ATOM    256  O5' DC  I -65      57.680 126.420  72.240  1.00  0.00            
ATOM    257  C5' DC  I -65      58.060 127.600  72.970  1.00  0.00            
ATOM    258  H5' DC  I -65      58.710 128.230  72.320  1.00  0.00            
ATOM    259 H5'' DC  I -65      58.660 127.230  73.830  1.00  0.00            
ATOM    260  C4' DC  I -65      56.860 128.390  73.430  1.00  0.00            
ATOM    261  H4' DC  I -65      57.180 129.210  74.110  1.00  0.00            
ATOM    262  O4' DC  I -65      56.130 128.890  72.290  1.00  0.00            
ATOM    263  C1' DC  I -65      54.790 129.110  72.690  1.00  0.00            
ATOM    264  H1' DC  I -65      54.830 130.220  72.700  1.00  0.00            
ATOM    265  N1  DC  I -65      53.790 128.620  71.740  1.00  0.00            
ATOM    266  C6  DC  I -65      54.070 127.460  71.130  1.00  0.00            
ATOM    267  H6  DC  I -65      55.060 127.010  71.280  1.00  0.00            
ATOM    268  C5  DC  I -65      53.220 126.910  70.280  1.00  0.00            
ATOM    269  H5  DC  I -65      53.550 126.010  69.770  1.00  0.00            
ATOM    270  C2  DC  I -65      52.560 129.190  71.580  1.00  0.00            
ATOM    271  O2  DC  I -65      52.300 130.210  72.240  1.00  0.00            
ATOM    272  N3  DC  I -65      51.660 128.600  70.780  1.00  0.00            
ATOM    273  C4  DC  I -65      51.940 127.470  70.100  1.00  0.00            
ATOM    274  N4  DC  I -65      51.090 126.820  69.260  1.00  0.00            
ATOM    275  H41 DC  I -65      51.430 126.220  68.530  1.00  0.00            
ATOM    276  H42 DC  I -65      50.170 127.110  68.990  1.00  0.00            
ATOM    277  C2' DC  I -65      54.720 128.690  74.140  1.00  0.00            
ATOM    278  H2' DC  I -65      53.700 128.320  74.380  1.00  0.00            
ATOM    279 H2'' DC  I -65      54.930 129.480  74.890  1.00  0.00            
ATOM    280  C3' DC  I -65      55.780 127.610  74.180  1.00  0.00            
ATOM    281  H3' DC  I -65      55.590 126.700  73.570  1.00  0.00            
ATOM    282  O3' DC  I -65      56.140 127.370  75.550  1.00  0.00            
ATOM    283  P   DC  I -64      55.180 126.370  76.350  1.00  0.00            
ATOM    284  O1P DC  I -64      55.800 125.930  77.620  1.00  0.00            
ATOM    285  O2P DC  I -64      54.680 125.310  75.450  1.00  0.00            
ATOM    286  O5' DC  I -64      53.980 127.290  76.860  1.00  0.00            
ATOM    287  C5' DC  I -64      54.150 128.530  77.580  1.00  0.00            
ATOM    288  H5' DC  I -64      54.900 129.110  77.000  1.00  0.00            
ATOM    289 H5'' DC  I -64      54.650 128.280  78.540  1.00  0.00            
ATOM    290  C4' DC  I -64      52.850 129.290  77.660  1.00  0.00            
ATOM    291  H4' DC  I -64      53.150 130.310  77.980  1.00  0.00            
ATOM    292  O4' DC  I -64      52.180 129.480  76.400  1.00  0.00            
ATOM    293  C1' DC  I -64      50.820 129.070  76.460  1.00  0.00            
ATOM    294  H1' DC  I -64      50.290 129.980  76.820  1.00  0.00            
ATOM    295  N1  DC  I -64      50.370 128.600  75.150  1.00  0.00            
ATOM    296  C6  DC  I -64      51.020 127.500  74.740  1.00  0.00            
ATOM    297  H6  DC  I -64      51.840 127.000  75.250  1.00  0.00            
ATOM    298  C5  DC  I -64      50.670 126.890  73.620  1.00  0.00            
ATOM    299  H5  DC  I -64      51.120 126.000  73.180  1.00  0.00            
ATOM    300  C2  DC  I -64      49.260 129.090  74.520  1.00  0.00            
ATOM    301  O2  DC  I -64      48.620 130.050  75.000  1.00  0.00            
ATOM    302  N3  DC  I -64      48.940 128.570  73.330  1.00  0.00            
ATOM    303  C4  DC  I -64      49.570 127.450  72.950  1.00  0.00            
ATOM    304  N4  DC  I -64      49.240 126.830  71.770  1.00  0.00            
ATOM    305  H41 DC  I -64      49.820 126.140  71.330  1.00  0.00            
ATOM    306  H42 DC  I -64      48.310 126.900  71.420  1.00  0.00            
ATOM    307  C2' DC  I -64      50.790 128.050  77.580  1.00  0.00            
ATOM    308  H2' DC  I -64      51.190 127.080  77.210  1.00  0.00            
ATOM    309 H2'' DC  I -64      49.810 127.800  78.020  1.00  0.00            
ATOM    310  C3' DC  I -64      51.780 128.640  78.560  1.00  0.00            
ATOM    311  H3' DC  I -64      52.330 127.800  79.030  1.00  0.00            
ATOM    312  O3' DC  I -64      51.200 129.610  79.440  1.00  0.00            
ATOM    313  P   DA  I -63      50.660 129.050  80.840  1.00  0.00            
ATOM    314  O1P DA  I -63      51.120 129.870  81.990  1.00  0.00            
ATOM    315  O2P DA  I -63      50.880 127.600  80.980  1.00  0.00            
ATOM    316  O5' DA  I -63      49.080 129.300  80.810  1.00  0.00            
ATOM    317  C5' DA  I -63      48.460 130.510  80.330  1.00  0.00            
ATOM    318  H5' DA  I -63      48.990 131.000  79.480  1.00  0.00            
ATOM    319 H5'' DA  I -63      48.380 131.160  81.230  1.00  0.00            
ATOM    320  C4' DA  I -63      47.010 130.210  80.020  1.00  0.00            
ATOM    321  H4' DA  I -63      46.390 131.110  79.810  1.00  0.00            
ATOM    322  O4' DA  I -63      47.050 129.590  78.720  1.00  0.00            
ATOM    323  C1' DA  I -63      45.900 128.760  78.610  1.00  0.00            
ATOM    324  H1' DA  I -63      45.070 129.450  78.350  1.00  0.00            
ATOM    325  N9  DA  I -63      46.320 127.930  77.480  1.00  0.00            
ATOM    326  C5  DA  I -63      46.580 126.810  75.610  1.00  0.00            
ATOM    327  N7  DA  I -63      47.540 126.370  76.470  1.00  0.00            
ATOM    328  C8  DA  I -63      47.360 127.050  77.570  1.00  0.00            
ATOM    329  H8  DA  I -63      48.050 127.040  78.420  1.00  0.00            
ATOM    330  N1  DA  I -63      45.150 127.050  73.840  1.00  0.00            
ATOM    331  C2  DA  I -63      44.560 128.010  74.530  1.00  0.00            
ATOM    332  H2  DA  I -63      43.730 128.540  74.060  1.00  0.00            
ATOM    333  N3  DA  I -63      44.820 128.470  75.740  1.00  0.00            
ATOM    334  C4  DA  I -63      45.860 127.810  76.190  1.00  0.00            
ATOM    335  C6  DA  I -63      46.240 126.460  74.350  1.00  0.00            
ATOM    336  N6  DA  I -63      46.930 125.530  73.620  1.00  0.00            
ATOM    337  H61 DA  I -63      47.540 124.810  73.970  1.00  0.00            
ATOM    338  H62 DA  I -63      46.560 125.200  72.750  1.00  0.00            
ATOM    339  C2' DA  I -63      45.990 128.070  79.960  1.00  0.00            
ATOM    340  H2' DA  I -63      46.910 127.460  80.050  1.00  0.00            
ATOM    341 H2'' DA  I -63      45.050 127.540  80.230  1.00  0.00            
ATOM    342  C3' DA  I -63      46.230 129.230  80.910  1.00  0.00            
ATOM    343  H3' DA  I -63      46.900 128.890  81.730  1.00  0.00            
ATOM    344  O3' DA  I -63      44.990 129.790  81.370  1.00  0.00            
ATOM    345  P   DC  I -62      44.120 128.930  82.400  1.00  0.00            
ATOM    346  O1P DC  I -62      43.240 129.820  83.190  1.00  0.00            
ATOM    347  O2P DC  I -62      44.880 127.980  83.240  1.00  0.00            
ATOM    348  O5' DC  I -62      43.070 128.140  81.500  1.00  0.00            
ATOM    349  C5' DC  I -62      42.290 128.830  80.510  1.00  0.00            
ATOM    350  H5' DC  I -62      42.910 129.580  79.980  1.00  0.00            
ATOM    351 H5'' DC  I -62      41.570 129.480  81.050  1.00  0.00            
ATOM    352  C4' DC  I -62      41.590 127.860  79.580  1.00  0.00            
ATOM    353  H4' DC  I -62      40.840 128.300  78.890  1.00  0.00            
ATOM    354  O4' DC  I -62      42.630 127.310  78.750  1.00  0.00            
ATOM    355  C1' DC  I -62      42.350 125.930  78.550  1.00  0.00            
ATOM    356  H1' DC  I -62      41.450 125.840  77.910  1.00  0.00            
ATOM    357  N1  DC  I -62      43.570 125.280  78.080  1.00  0.00            
ATOM    358  C6  DC  I -62      44.530 125.010  78.970  1.00  0.00            
ATOM    359  H6  DC  I -62      44.310 125.420  79.960  1.00  0.00            
ATOM    360  C5  DC  I -62      45.640 124.400  78.580  1.00  0.00            
ATOM    361  H5  DC  I -62      46.560 124.250  79.140  1.00  0.00            
ATOM    362  C2  DC  I -62      43.680 124.850  76.790  1.00  0.00            
ATOM    363  O2  DC  I -62      42.730 124.980  76.000  1.00  0.00            
ATOM    364  N3  DC  I -62      44.780 124.210  76.380  1.00  0.00            
ATOM    365  C4  DC  I -62      45.760 123.960  77.250  1.00  0.00            
ATOM    366  N4  DC  I -62      46.830 123.200  76.830  1.00  0.00            
ATOM    367  H41 DC  I -62      47.410 122.700  77.460  1.00  0.00            
ATOM    368  H42 DC  I -62      46.840 123.000  75.850  1.00  0.00            
ATOM    369  C2' DC  I -62      41.870 125.540  79.930  1.00  0.00            
ATOM    370  H2' DC  I -62      42.740 125.620  80.630  1.00  0.00            
ATOM    371 H2'' DC  I -62      41.420 124.530  79.850  1.00  0.00            
ATOM    372  C3' DC  I -62      40.880 126.650  80.200  1.00  0.00            
ATOM    373  H3' DC  I -62      40.840 126.900  81.290  1.00  0.00            
ATOM    374  O3' DC  I -62      39.530 126.530  79.730  1.00  0.00            
ATOM    375  P   DC  I -61      38.630 125.510  80.570  1.00  0.00            
ATOM    376  O1P DC  I -61      37.220 125.900  80.370  1.00  0.00            
ATOM    377  O2P DC  I -61      39.060 125.500  81.980  1.00  0.00            
ATOM    378  O5' DC  I -61      38.830 124.130  79.780  1.00  0.00            
ATOM    379  C5' DC  I -61      38.380 124.010  78.420  1.00  0.00            
ATOM    380  H5' DC  I -61      38.580 124.890  77.770  1.00  0.00            
ATOM    381 H5'' DC  I -61      37.280 123.900  78.430  1.00  0.00            
ATOM    382  C4' DC  I -61      38.970 122.740  77.830  1.00  0.00            
ATOM    383  H4' DC  I -61      38.670 122.610  76.770  1.00  0.00            
ATOM    384  O4' DC  I -61      40.420 122.670  77.860  1.00  0.00            
ATOM    385  C1' DC  I -61      40.650 121.360  77.370  1.00  0.00            
ATOM    386  H1' DC  I -61      40.180 121.280  76.370  1.00  0.00            
ATOM    387  N1  DC  I -61      42.060 121.020  77.380  1.00  0.00            
ATOM    388  C6  DC  I -61      42.770 121.310  78.480  1.00  0.00            
ATOM    389  H6  DC  I -61      42.470 121.930  79.320  1.00  0.00            
ATOM    390  C5  DC  I -61      44.060 121.000  78.520  1.00  0.00            
ATOM    391  H5  DC  I -61      44.710 121.360  79.310  1.00  0.00            
ATOM    392  C2  DC  I -61      42.520 120.170  76.410  1.00  0.00            
ATOM    393  O2  DC  I -61      41.720 119.790  75.530  1.00  0.00            
ATOM    394  N3  DC  I -61      43.810 119.830  76.460  1.00  0.00            
ATOM    395  C4  DC  I -61      44.600 120.250  77.460  1.00  0.00            
ATOM    396  N4  DC  I -61      45.900 119.830  77.420  1.00  0.00            
ATOM    397  H41 DC  I -61      46.500 119.730  78.220  1.00  0.00            
ATOM    398  H42 DC  I -61      46.170 119.570  76.490  1.00  0.00            
ATOM    399  C2' DC  I -61      39.840 120.520  78.360  1.00  0.00            
ATOM    400  H2' DC  I -61      40.270 120.370  79.370  1.00  0.00            
ATOM    401 H2'' DC  I -61      39.630 119.530  77.920  1.00  0.00            
ATOM    402  C3' DC  I -61      38.680 121.460  78.610  1.00  0.00            
ATOM    403  H3' DC  I -61      38.720 121.740  79.690  1.00  0.00            
ATOM    404  O3' DC  I -61      37.450 120.870  78.170  1.00  0.00            
ATOM    405  P   DT  I -60      36.880 119.610  78.980  1.00  0.00            
ATOM    406  O1P DT  I -60      35.450 119.880  79.230  1.00  0.00            
ATOM    407  O2P DT  I -60      37.710 119.350  80.180  1.00  0.00            
ATOM    408  O5' DT  I -60      37.060 118.360  78.000  1.00  0.00            
ATOM    409  C5' DT  I -60      36.820 118.570  76.600  1.00  0.00            
ATOM    410  H5' DT  I -60      37.290 119.460  76.140  1.00  0.00            
ATOM    411 H5'' DT  I -60      35.720 118.550  76.420  1.00  0.00            
ATOM    412  C4' DT  I -60      37.180 117.380  75.740  1.00  0.00            
ATOM    413  H4' DT  I -60      36.900 117.600  74.690  1.00  0.00            
ATOM    414  O4' DT  I -60      38.630 117.330  75.720  1.00  0.00            
ATOM    415  C1' DT  I -60      39.080 116.020  76.030  1.00  0.00            
ATOM    416  H1' DT  I -60      39.010 115.520  75.040  1.00  0.00            
ATOM    417  N1  DT  I -60      40.450 116.060  76.530  1.00  0.00            
ATOM    418  C6  DT  I -60      40.690 116.590  77.740  1.00  0.00            
ATOM    419  H6  DT  I -60      39.890 117.090  78.290  1.00  0.00            
ATOM    420  C2  DT  I -60      41.430 115.660  75.680  1.00  0.00            
ATOM    421  O2  DT  I -60      41.340 115.370  74.490  1.00  0.00            
ATOM    422  N3  DT  I -60      42.690 115.650  76.250  1.00  0.00            
ATOM    423  H3  DT  I -60      43.500 115.330  75.740  1.00  0.00            
ATOM    424  C4  DT  I -60      42.990 116.170  77.500  1.00  0.00            
ATOM    425  O4  DT  I -60      44.110 116.190  78.010  1.00  0.00            
ATOM    426  C5  DT  I -60      41.910 116.680  78.230  1.00  0.00            
ATOM    427  C5M DT  I -60      42.160 117.400  79.500  1.00  0.00            
ATOM    428  H51 DT  I -60      42.760 116.770  80.180  1.00  0.00            
ATOM    429  H52 DT  I -60      42.700 118.360  79.340  1.00  0.00            
ATOM    430  H53 DT  I -60      41.260 117.620  80.110  1.00  0.00            
ATOM    431  C2' DT  I -60      37.980 115.530  76.950  1.00  0.00            
ATOM    432  H2' DT  I -60      38.240 115.900  77.970  1.00  0.00            
ATOM    433 H2'' DT  I -60      38.000 114.420  77.020  1.00  0.00            
ATOM    434  C3' DT  I -60      36.700 116.050  76.330  1.00  0.00            
ATOM    435  H3' DT  I -60      36.090 116.370  77.200  1.00  0.00            
ATOM    436  O3' DT  I -60      36.160 115.160  75.350  1.00  0.00            
ATOM    437  P   DG  I -59      35.390 113.820  75.790  1.00  0.00            
ATOM    438  O1P DG  I -59      33.980 113.970  75.390  1.00  0.00            
ATOM    439  O2P DG  I -59      35.680 113.400  77.180  1.00  0.00            
ATOM    440  O5' DG  I -59      36.040 112.660  74.890  1.00  0.00            
ATOM    441  C5' DG  I -59      36.010 112.670  73.450  1.00  0.00            
ATOM    442  H5' DG  I -59      35.810 113.660  73.000  1.00  0.00            
ATOM    443 H5'' DG  I -59      35.070 112.150  73.140  1.00  0.00            
ATOM    444  C4' DG  I -59      37.190 111.980  72.800  1.00  0.00            
ATOM    445  H4' DG  I -59      37.030 112.320  71.750  1.00  0.00            
ATOM    446  O4' DG  I -59      38.450 112.480  73.290  1.00  0.00            
ATOM    447  C1' DG  I -59      39.340 111.430  73.640  1.00  0.00            
ATOM    448  H1' DG  I -59      40.110 111.350  72.850  1.00  0.00            
ATOM    449  N9  DG  I -59      40.020 111.890  74.850  1.00  0.00            
ATOM    450  C4  DG  I -59      41.360 111.810  75.170  1.00  0.00            
ATOM    451  N2  DG  I -59      44.600 111.130  74.190  1.00  0.00            
ATOM    452  H21 DG  I -59      45.390 110.850  74.740  1.00  0.00            
ATOM    453  H22 DG  I -59      44.630 110.690  73.290  1.00  0.00            
ATOM    454  N3  DG  I -59      42.290 111.410  74.340  1.00  0.00            
ATOM    455  C2  DG  I -59      43.500 111.510  74.890  1.00  0.00            
ATOM    456  N1  DG  I -59      43.730 112.010  76.170  1.00  0.00            
ATOM    457  H1  DG  I -59      44.650 112.030  76.600  1.00  0.00            
ATOM    458  C6  DG  I -59      42.700 112.420  77.030  1.00  0.00            
ATOM    459  O6  DG  I -59      42.930 112.790  78.180  1.00  0.00            
ATOM    460  C5  DG  I -59      41.490 112.320  76.420  1.00  0.00            
ATOM    461  N7  DG  I -59      40.280 112.760  76.860  1.00  0.00            
ATOM    462  C8  DG  I -59      39.400 112.360  75.980  1.00  0.00            
ATOM    463  H8  DG  I -59      38.320 112.560  75.930  1.00  0.00            
ATOM    464  C2' DG  I -59      38.500 110.170  73.730  1.00  0.00            
ATOM    465  H2' DG  I -59      37.980 110.160  74.720  1.00  0.00            
ATOM    466 H2'' DG  I -59      39.080 109.250  73.540  1.00  0.00            
ATOM    467  C3' DG  I -59      37.410 110.470  72.720  1.00  0.00            
ATOM    468  H3' DG  I -59      36.420 110.000  72.920  1.00  0.00            
ATOM    469  O3' DG  I -59      37.820 110.170  71.380  1.00  0.00            
ATOM    470  P   DC  I -58      37.800 108.650  70.880  1.00  0.00            
ATOM    471  O1P DC  I -58      37.650 108.710  69.410  1.00  0.00            
ATOM    472  O2P DC  I -58      36.850 107.860  71.690  1.00  0.00            
ATOM    473  O5' DC  I -58      39.270 108.160  71.280  1.00  0.00            
ATOM    474  C5' DC  I -58      40.290 108.670  70.410  1.00  0.00            
ATOM    475  H5' DC  I -58      40.420 109.750  70.640  1.00  0.00            
ATOM    476 H5'' DC  I -58      40.030 108.670  69.330  1.00  0.00            
ATOM    477  C4' DC  I -58      41.600 107.930  70.480  1.00  0.00            
ATOM    478  H4' DC  I -58      42.230 108.290  69.640  1.00  0.00            
ATOM    479  O4' DC  I -58      42.260 108.260  71.720  1.00  0.00            
ATOM    480  C1' DC  I -58      42.500 107.110  72.530  1.00  0.00            
ATOM    481  H1' DC  I -58      43.540 106.790  72.310  1.00  0.00            
ATOM    482  N1  DC  I -58      42.190 107.540  73.880  1.00  0.00            
ATOM    483  C6  DC  I -58      40.960 107.680  74.400  1.00  0.00            
ATOM    484  H6  DC  I -58      40.220 107.520  73.610  1.00  0.00            
ATOM    485  C5  DC  I -58      40.760 108.040  75.660  1.00  0.00            
ATOM    486  H5  DC  I -58      39.740 108.120  76.050  1.00  0.00            
ATOM    487  C2  DC  I -58      43.270 107.770  74.690  1.00  0.00            
ATOM    488  O2  DC  I -58      44.440 107.550  74.300  1.00  0.00            
ATOM    489  N3  DC  I -58      43.120 108.140  75.960  1.00  0.00            
ATOM    490  C4  DC  I -58      41.880 108.270  76.470  1.00  0.00            
ATOM    491  N4  DC  I -58      41.800 108.740  77.750  1.00  0.00            
ATOM    492  H41 DC  I -58      42.630 108.890  78.290  1.00  0.00            
ATOM    493  H42 DC  I -58      40.940 109.010  78.180  1.00  0.00            
ATOM    494  C2' DC  I -58      41.570 106.050  71.950  1.00  0.00            
ATOM    495  H2' DC  I -58      40.560 106.280  72.350  1.00  0.00            
ATOM    496 H2'' DC  I -58      41.910 105.000  72.040  1.00  0.00            
ATOM    497  C3' DC  I -58      41.590 106.400  70.480  1.00  0.00            
ATOM    498  H3' DC  I -58      40.610 106.160  70.000  1.00  0.00            
ATOM    499  O3' DC  I -58      42.670 105.880  69.690  1.00  0.00            
ATOM    500  P   DA  I -57      42.670 104.330  69.300  1.00  0.00            
ATOM    501  O1P DA  I -57      42.910 104.320  67.840  1.00  0.00            
ATOM    502  O2P DA  I -57      41.380 103.750  69.740  1.00  0.00            
ATOM    503  O5' DA  I -57      43.940 103.630  69.970  1.00  0.00            
ATOM    504  C5' DA  I -57      45.230 104.210  69.700  1.00  0.00            
ATOM    505  H5' DA  I -57      45.070 105.290  69.500  1.00  0.00            
ATOM    506 H5'' DA  I -57      45.660 103.780  68.770  1.00  0.00            
ATOM    507  C4' DA  I -57      46.190 104.180  70.870  1.00  0.00            
ATOM    508  H4' DA  I -57      47.070 104.790  70.580  1.00  0.00            
ATOM    509  O4' DA  I -57      45.580 104.720  72.070  1.00  0.00            
ATOM    510  C1' DA  I -57      45.760 103.780  73.130  1.00  0.00            
ATOM    511  H1' DA  I -57      46.670 104.070  73.690  1.00  0.00            
ATOM    512  N9  DA  I -57      44.580 103.780  73.980  1.00  0.00            
ATOM    513  C5  DA  I -57      43.360 104.060  75.730  1.00  0.00            
ATOM    514  N7  DA  I -57      42.500 103.710  74.740  1.00  0.00            
ATOM    515  C8  DA  I -57      43.250 103.540  73.690  1.00  0.00            
ATOM    516  H8  DA  I -57      42.870 103.410  72.680  1.00  0.00            
ATOM    517  N1  DA  I -57      44.190 104.660  77.820  1.00  0.00            
ATOM    518  C2  DA  I -57      45.340 104.810  77.190  1.00  0.00            
ATOM    519  H2  DA  I -57      46.170 105.080  77.840  1.00  0.00            
ATOM    520  N3  DA  I -57      45.700 104.620  75.930  1.00  0.00            
ATOM    521  C4  DA  I -57      44.640 104.180  75.290  1.00  0.00            
ATOM    522  C6  DA  I -57      43.130 104.380  77.030  1.00  0.00            
ATOM    523  N6  DA  I -57      41.910 104.420  77.630  1.00  0.00            
ATOM    524  H61 DA  I -57      41.050 104.170  77.180  1.00  0.00            
ATOM    525  H62 DA  I -57      41.900 104.610  78.610  1.00  0.00            
ATOM    526  C2' DA  I -57      46.080 102.460  72.450  1.00  0.00            
ATOM    527  H2' DA  I -57      45.160 101.900  72.160  1.00  0.00            
ATOM    528 H2'' DA  I -57      46.730 101.760  73.010  1.00  0.00            
ATOM    529  C3' DA  I -57      46.850 102.850  71.210  1.00  0.00            
ATOM    530  H3' DA  I -57      46.580 102.160  70.380  1.00  0.00            
ATOM    531  O3' DA  I -57      48.250 103.030  71.440  1.00  0.00            
ATOM    532  P   DG  I -56      49.330 102.170  70.630  1.00  0.00            
ATOM    533  O1P DG  I -56      50.280 103.220  70.200  1.00  0.00            
ATOM    534  O2P DG  I -56      48.690 101.400  69.550  1.00  0.00            
ATOM    535  O5' DG  I -56      50.040 101.290  71.770  1.00  0.00            
ATOM    536  C5' DG  I -56      50.790 102.100  72.700  1.00  0.00            
ATOM    537  H5' DG  I -56      50.400 103.120  72.890  1.00  0.00            
ATOM    538 H5'' DG  I -56      51.810 102.290  72.320  1.00  0.00            
ATOM    539  C4' DG  I -56      50.740 101.460  74.070  1.00  0.00            
ATOM    540  H4' DG  I -56      51.410 101.970  74.790  1.00  0.00            
ATOM    541  O4' DG  I -56      49.440 101.700  74.650  1.00  0.00            
ATOM    542  C1' DG  I -56      49.130 100.510  75.360  1.00  0.00            
ATOM    543  H1' DG  I -56      49.770 100.570  76.270  1.00  0.00            
ATOM    544  N9  DG  I -56      47.710 100.530  75.680  1.00  0.00            
ATOM    545  C4  DG  I -56      47.100 101.130  76.750  1.00  0.00            
ATOM    546  N2  DG  I -56      47.530 102.760  79.760  1.00  0.00            
ATOM    547  H21 DG  I -56      47.020 102.860  80.610  1.00  0.00            
ATOM    548  H22 DG  I -56      48.410 103.250  79.790  1.00  0.00            
ATOM    549  N3  DG  I -56      47.790 101.720  77.700  1.00  0.00            
ATOM    550  C2  DG  I -56      46.990 102.110  78.690  1.00  0.00            
ATOM    551  N1  DG  I -56      45.610 101.950  78.600  1.00  0.00            
ATOM    552  H1  DG  I -56      45.090 102.170  79.440  1.00  0.00            
ATOM    553  C6  DG  I -56      44.920 101.410  77.510  1.00  0.00            
ATOM    554  O6  DG  I -56      43.700 101.260  77.430  1.00  0.00            
ATOM    555  C5  DG  I -56      45.780 100.940  76.570  1.00  0.00            
ATOM    556  N7  DG  I -56      45.510 100.360  75.360  1.00  0.00            
ATOM    557  C8  DG  I -56      46.680 100.160  74.830  1.00  0.00            
ATOM    558  H8  DG  I -56      46.920  99.660  73.890  1.00  0.00            
ATOM    559  C2' DG  I -56      49.560  99.470  74.340  1.00  0.00            
ATOM    560  H2' DG  I -56      48.980  99.580  73.390  1.00  0.00            
ATOM    561 H2'' DG  I -56      49.450  98.450  74.750  1.00  0.00            
ATOM    562  C3' DG  I -56      50.970  99.950  74.080  1.00  0.00            
ATOM    563  H3' DG  I -56      51.230  99.680  73.030  1.00  0.00            
ATOM    564  O3' DG  I -56      51.890  99.550  75.100  1.00  0.00            
ATOM    565  P   DA  I -55      53.480  99.670  74.950  1.00  0.00            
ATOM    566  O1P DA  I -55      53.880 100.930  74.290  1.00  0.00            
ATOM    567  O2P DA  I -55      54.020  98.430  74.350  1.00  0.00            
ATOM    568  O5' DA  I -55      53.940  99.650  76.490  1.00  0.00            
ATOM    569  C5' DA  I -55      53.830 100.910  77.170  1.00  0.00            
ATOM    570  H5' DA  I -55      53.130 101.620  76.690  1.00  0.00            
ATOM    571 H5'' DA  I -55      54.860 101.340  77.140  1.00  0.00            
ATOM    572  C4' DA  I -55      53.390 100.750  78.610  1.00  0.00            
ATOM    573  H4' DA  I -55      53.460 101.730  79.130  1.00  0.00            
ATOM    574  O4' DA  I -55      51.960 100.510  78.670  1.00  0.00            
ATOM    575  C1' DA  I -55      51.710  99.290  79.350  1.00  0.00            
ATOM    576  H1' DA  I -55      51.480  99.500  80.410  1.00  0.00            
ATOM    577  N9  DA  I -55      50.590  98.650  78.680  1.00  0.00            
ATOM    578  C5  DA  I -55      48.510  98.130  78.200  1.00  0.00            
ATOM    579  N7  DA  I -55      49.300  97.590  77.250  1.00  0.00            
ATOM    580  C8  DA  I -55      50.510  98.030  77.460  1.00  0.00            
ATOM    581  H8  DA  I -55      51.430  97.830  76.900  1.00  0.00            
ATOM    582  N1  DA  I -55      46.690  98.600  79.600  1.00  0.00            
ATOM    583  C2  DA  I -55      47.620  99.050  80.420  1.00  0.00            
ATOM    584  H2  DA  I -55      47.210  99.480  81.340  1.00  0.00            
ATOM    585  N3  DA  I -55      48.910  99.310  80.240  1.00  0.00            
ATOM    586  C4  DA  I -55      49.290  98.790  79.100  1.00  0.00            
ATOM    587  C6  DA  I -55      47.170  98.120  78.450  1.00  0.00            
ATOM    588  N6  DA  I -55      46.280  97.600  77.550  1.00  0.00            
ATOM    589  H61 DA  I -55      45.330  97.840  77.740  1.00  0.00            
ATOM    590  H62 DA  I -55      46.550  97.140  76.700  1.00  0.00            
ATOM    591  C2' DA  I -55      53.000  98.510  79.170  1.00  0.00            
ATOM    592  H2' DA  I -55      53.050  98.030  78.170  1.00  0.00            
ATOM    593 H2'' DA  I -55      53.050  97.690  79.920  1.00  0.00            
ATOM    594  C3' DA  I -55      54.090  99.560  79.260  1.00  0.00            
ATOM    595  H3' DA  I -55      54.900  99.150  78.620  1.00  0.00            
ATOM    596  O3' DA  I -55      54.500  99.820  80.610  1.00  0.00            
ATOM    597  P   DT  I -54      55.290  98.870  81.630  1.00  0.00            
ATOM    598  O1P DT  I -54      56.330  99.670  82.320  1.00  0.00            
ATOM    599  O2P DT  I -54      55.760  97.690  80.870  1.00  0.00            
ATOM    600  O5' DT  I -54      54.190  98.310  82.650  1.00  0.00            
ATOM    601  C5' DT  I -54      53.070  99.040  83.170  1.00  0.00            
ATOM    602  H5' DT  I -54      52.850 100.040  82.730  1.00  0.00            
ATOM    603 H5'' DT  I -54      53.390  99.250  84.210  1.00  0.00            
ATOM    604  C4' DT  I -54      51.800  98.230  83.330  1.00  0.00            
ATOM    605  H4' DT  I -54      50.980  98.900  83.650  1.00  0.00            
ATOM    606  O4' DT  I -54      51.360  97.570  82.120  1.00  0.00            
ATOM    607  C1' DT  I -54      50.250  96.810  82.550  1.00  0.00            
ATOM    608  H1' DT  I -54      49.510  97.540  82.950  1.00  0.00            
ATOM    609  N1  DT  I -54      49.740  96.080  81.390  1.00  0.00            
ATOM    610  C6  DT  I -54      50.470  95.610  80.370  1.00  0.00            
ATOM    611  H6  DT  I -54      51.540  95.610  80.570  1.00  0.00            
ATOM    612  C2  DT  I -54      48.410  95.870  81.440  1.00  0.00            
ATOM    613  O2  DT  I -54      47.690  96.280  82.340  1.00  0.00            
ATOM    614  N3  DT  I -54      47.890  95.340  80.270  1.00  0.00            
ATOM    615  H3  DT  I -54      46.890  95.370  80.190  1.00  0.00            
ATOM    616  C4  DT  I -54      48.600  94.900  79.150  1.00  0.00            
ATOM    617  O4  DT  I -54      48.000  94.510  78.150  1.00  0.00            
ATOM    618  C5  DT  I -54      49.980  95.120  79.240  1.00  0.00            
ATOM    619  C5M DT  I -54      50.900  94.790  78.130  1.00  0.00            
ATOM    620  H51 DT  I -54      51.230  93.730  78.120  1.00  0.00            
ATOM    621  H52 DT  I -54      50.500  95.060  77.130  1.00  0.00            
ATOM    622  H53 DT  I -54      51.820  95.390  78.290  1.00  0.00            
ATOM    623  C2' DT  I -54      50.930  96.060  83.680  1.00  0.00            
ATOM    624  H2' DT  I -54      51.460  95.210  83.210  1.00  0.00            
ATOM    625 H2'' DT  I -54      50.200  95.630  84.400  1.00  0.00            
ATOM    626  C3' DT  I -54      51.910  97.040  84.290  1.00  0.00            
ATOM    627  H3' DT  I -54      52.960  96.680  84.290  1.00  0.00            
ATOM    628  O3' DT  I -54      51.600  97.470  85.620  1.00  0.00            
ATOM    629  P   DA  I -53      51.950  96.480  86.830  1.00  0.00            
ATOM    630  O1P DA  I -53      51.850  97.340  88.030  1.00  0.00            
ATOM    631  O2P DA  I -53      53.240  95.780  86.640  1.00  0.00            
ATOM    632  O5' DA  I -53      50.830  95.340  86.850  1.00  0.00            
ATOM    633  C5' DA  I -53      49.530  95.640  87.390  1.00  0.00            
ATOM    634  H5' DA  I -53      49.170  96.660  87.120  1.00  0.00            
ATOM    635 H5'' DA  I -53      49.530  95.660  88.500  1.00  0.00            
ATOM    636  C4' DA  I -53      48.470  94.620  87.080  1.00  0.00            
ATOM    637  H4' DA  I -53      47.460  94.860  87.470  1.00  0.00            
ATOM    638  O4' DA  I -53      48.360  94.500  85.640  1.00  0.00            
ATOM    639  C1' DA  I -53      48.220  93.120  85.330  1.00  0.00            
ATOM    640  H1' DA  I -53      47.170  92.950  85.660  1.00  0.00            
ATOM    641  N9  DA  I -53      48.390  92.810  83.910  1.00  0.00            
ATOM    642  C5  DA  I -53      48.240  92.420  81.740  1.00  0.00            
ATOM    643  N7  DA  I -53      49.560  92.460  82.030  1.00  0.00            
ATOM    644  C8  DA  I -53      49.620  92.740  83.310  1.00  0.00            
ATOM    645  H8  DA  I -53      50.530  92.900  83.880  1.00  0.00            
ATOM    646  N1  DA  I -53      46.190  91.950  80.630  1.00  0.00            
ATOM    647  C2  DA  I -53      45.660  92.180  81.820  1.00  0.00            
ATOM    648  H2  DA  I -53      44.580  92.050  81.880  1.00  0.00            
ATOM    649  N3  DA  I -53      46.210  92.560  82.970  1.00  0.00            
ATOM    650  C4  DA  I -53      47.510  92.660  82.860  1.00  0.00            
ATOM    651  C6  DA  I -53      47.520  92.150  80.620  1.00  0.00            
ATOM    652  N6  DA  I -53      48.160  91.870  79.440  1.00  0.00            
ATOM    653  H61 DA  I -53      47.700  91.620  78.590  1.00  0.00            
ATOM    654  H62 DA  I -53      49.160  91.800  79.540  1.00  0.00            
ATOM    655  C2' DA  I -53      49.160  92.460  86.310  1.00  0.00            
ATOM    656  H2' DA  I -53      50.180  92.740  85.950  1.00  0.00            
ATOM    657 H2'' DA  I -53      49.160  91.370  86.530  1.00  0.00            
ATOM    658  C3' DA  I -53      48.830  93.220  87.590  1.00  0.00            
ATOM    659  H3' DA  I -53      49.720  93.320  88.250  1.00  0.00            
ATOM    660  O3' DA  I -53      47.700  92.670  88.270  1.00  0.00            
ATOM    661  P   DC  I -52      48.000  91.550  89.370  1.00  0.00            
ATOM    662  O1P DC  I -52      48.050  92.100  90.740  1.00  0.00            
ATOM    663  O2P DC  I -52      49.220  90.820  88.960  1.00  0.00            
ATOM    664  O5' DC  I -52      46.750  90.570  89.180  1.00  0.00            
ATOM    665  C5' DC  I -52      45.430  90.970  89.580  1.00  0.00            
ATOM    666  H5' DC  I -52      45.150  92.040  89.660  1.00  0.00            
ATOM    667 H5'' DC  I -52      45.140  90.590  90.590  1.00  0.00            
ATOM    668  C4' DC  I -52      44.510  90.390  88.530  1.00  0.00            
ATOM    669  H4' DC  I -52      43.440  90.570  88.790  1.00  0.00            
ATOM    670  O4' DC  I -52      44.760  91.060  87.280  1.00  0.00            
ATOM    671  C1' DC  I -52      44.380  90.160  86.250  1.00  0.00            
ATOM    672  H1' DC  I -52      43.540  90.630  85.700  1.00  0.00            
ATOM    673  N1  DC  I -52      45.470  89.890  85.320  1.00  0.00            
ATOM    674  C6  DC  I -52      46.770  89.940  85.630  1.00  0.00            
ATOM    675  H6  DC  I -52      47.000  90.190  86.670  1.00  0.00            
ATOM    676  C5  DC  I -52      47.680  89.570  84.730  1.00  0.00            
ATOM    677  H5  DC  I -52      48.740  89.630  84.960  1.00  0.00            
ATOM    678  C2  DC  I -52      45.070  89.330  84.140  1.00  0.00            
ATOM    679  O2  DC  I -52      43.860  89.110  83.960  1.00  0.00            
ATOM    680  N3  DC  I -52      45.960  88.960  83.220  1.00  0.00            
ATOM    681  C4  DC  I -52      47.270  89.130  83.460  1.00  0.00            
ATOM    682  N4  DC  I -52      48.190  88.770  82.510  1.00  0.00            
ATOM    683  H41 DC  I -52      47.830  88.570  81.600  1.00  0.00            
ATOM    684  H42 DC  I -52      49.110  89.130  82.650  1.00  0.00            
ATOM    685  C2' DC  I -52      43.940  88.860  86.910  1.00  0.00            
ATOM    686  H2' DC  I -52      44.220  87.960  86.320  1.00  0.00            
ATOM    687 H2'' DC  I -52      42.840  88.790  87.020  1.00  0.00            
ATOM    688  C3' DC  I -52      44.720  88.910  88.210  1.00  0.00            
ATOM    689  H3' DC  I -52      45.810  88.740  88.040  1.00  0.00            
ATOM    690  O3' DC  I -52      44.000  88.120  89.160  1.00  0.00            
ATOM    691  P   DT  I -51      44.460  86.600  89.410  1.00  0.00            
ATOM    692  O1P DT  I -51      43.980  86.050  90.700  1.00  0.00            
ATOM    693  O2P DT  I -51      45.930  86.500  89.280  1.00  0.00            
ATOM    694  O5' DT  I -51      43.760  85.790  88.230  1.00  0.00            
ATOM    695  C5' DT  I -51      42.320  85.700  88.290  1.00  0.00            
ATOM    696  H5' DT  I -51      41.850  86.690  88.470  1.00  0.00            
ATOM    697 H5'' DT  I -51      41.940  84.980  89.040  1.00  0.00            
ATOM    698  C4' DT  I -51      41.800  85.080  87.010  1.00  0.00            
ATOM    699  H4' DT  I -51      40.690  85.040  86.990  1.00  0.00            
ATOM    700  O4' DT  I -51      42.040  85.980  85.900  1.00  0.00            
ATOM    701  C1' DT  I -51      42.390  85.190  84.770  1.00  0.00            
ATOM    702  H1' DT  I -51      41.730  85.540  83.950  1.00  0.00            
ATOM    703  N1  DT  I -51      43.750  85.440  84.300  1.00  0.00            
ATOM    704  C6  DT  I -51      44.760  85.640  85.150  1.00  0.00            
ATOM    705  H6  DT  I -51      44.390  85.630  86.180  1.00  0.00            
ATOM    706  C2  DT  I -51      44.100  85.310  83.000  1.00  0.00            
ATOM    707  O2  DT  I -51      43.240  85.090  82.150  1.00  0.00            
ATOM    708  N3  DT  I -51      45.440  85.410  82.670  1.00  0.00            
ATOM    709  H3  DT  I -51      45.640  85.380  81.680  1.00  0.00            
ATOM    710  C4  DT  I -51      46.430  85.730  83.590  1.00  0.00            
ATOM    711  O4  DT  I -51      47.610  85.870  83.260  1.00  0.00            
ATOM    712  C5  DT  I -51      46.030  85.930  84.920  1.00  0.00            
ATOM    713  C5M DT  I -51      47.140  85.940  85.900  1.00  0.00            
ATOM    714  H51 DT  I -51      47.770  86.830  85.720  1.00  0.00            
ATOM    715  H52 DT  I -51      46.850  86.210  86.930  1.00  0.00            
ATOM    716  H53 DT  I -51      47.760  85.020  85.920  1.00  0.00            
ATOM    717  C2' DT  I -51      42.160  83.760  85.200  1.00  0.00            
ATOM    718  H2' DT  I -51      42.740  83.000  84.630  1.00  0.00            
ATOM    719 H2'' DT  I -51      41.070  83.640  85.030  1.00  0.00            
ATOM    720  C3' DT  I -51      42.370  83.700  86.700  1.00  0.00            
ATOM    721  H3' DT  I -51      43.420  83.620  87.070  1.00  0.00            
ATOM    722  O3' DT  I -51      41.480  82.800  87.360  1.00  0.00            
ATOM    723  P   DA  I -50      42.090  81.360  87.700  1.00  0.00            
ATOM    724  O1P DA  I -50      41.050  80.530  88.350  1.00  0.00            
ATOM    725  O2P DA  I -50      43.360  81.520  88.440  1.00  0.00            
ATOM    726  O5' DA  I -50      42.370  80.770  86.240  1.00  0.00            
ATOM    727  C5' DA  I -50      41.300  80.350  85.370  1.00  0.00            
ATOM    728  H5' DA  I -50      40.740  81.240  85.000  1.00  0.00            
ATOM    729 H5'' DA  I -50      40.660  79.580  85.840  1.00  0.00            
ATOM    730  C4' DA  I -50      41.840  79.580  84.180  1.00  0.00            
ATOM    731  H4' DA  I -50      40.960  79.290  83.560  1.00  0.00            
ATOM    732  O4' DA  I -50      42.720  80.490  83.490  1.00  0.00            
ATOM    733  C1' DA  I -50      43.910  79.790  83.140  1.00  0.00            
ATOM    734  H1' DA  I -50      43.740  79.350  82.130  1.00  0.00            
ATOM    735  N9  DA  I -50      45.040  80.710  83.130  1.00  0.00            
ATOM    736  C5  DA  I -50      46.950  81.730  82.840  1.00  0.00            
ATOM    737  N7  DA  I -50      46.500  82.130  84.050  1.00  0.00            
ATOM    738  C8  DA  I -50      45.390  81.470  84.220  1.00  0.00            
ATOM    739  H8  DA  I -50      44.770  81.530  85.120  1.00  0.00            
ATOM    740  N1  DA  I -50      48.200  81.520  80.920  1.00  0.00            
ATOM    741  C2  DA  I -50      47.240  80.760  80.420  1.00  0.00            
ATOM    742  H2  DA  I -50      47.380  80.440  79.380  1.00  0.00            
ATOM    743  N3  DA  I -50      46.180  80.320  81.060  1.00  0.00            
ATOM    744  C4  DA  I -50      46.080  80.860  82.240  1.00  0.00            
ATOM    745  C6  DA  I -50      48.080  82.030  82.160  1.00  0.00            
ATOM    746  N6  DA  I -50      49.120  82.680  82.770  1.00  0.00            
ATOM    747  H61 DA  I -50      48.900  83.180  83.610  1.00  0.00            
ATOM    748  H62 DA  I -50      49.990  82.810  82.290  1.00  0.00            
ATOM    749  C2' DA  I -50      43.990  78.600  84.070  1.00  0.00            
ATOM    750  H2' DA  I -50      44.320  78.770  85.120  1.00  0.00            
ATOM    751 H2'' DA  I -50      44.640  77.790  83.680  1.00  0.00            
ATOM    752  C3' DA  I -50      42.530  78.220  84.260  1.00  0.00            
ATOM    753  H3' DA  I -50      42.350  77.820  85.280  1.00  0.00            
ATOM    754  O3' DA  I -50      42.150  77.290  83.240  1.00  0.00            
ATOM    755  P   DC  I -49      42.070  75.700  83.350  1.00  0.00            
ATOM    756  O1P DC  I -49      41.530  75.190  82.070  1.00  0.00            
ATOM    757  O2P DC  I -49      41.290  75.270  84.530  1.00  0.00            
ATOM    758  O5' DC  I -49      43.570  75.170  83.460  1.00  0.00            
ATOM    759  C5' DC  I -49      44.280  75.040  82.210  1.00  0.00            
ATOM    760  H5' DC  I -49      44.090  75.900  81.530  1.00  0.00            
ATOM    761 H5'' DC  I -49      43.970  74.110  81.680  1.00  0.00            
ATOM    762  C4' DC  I -49      45.780  74.900  82.330  1.00  0.00            
ATOM    763  H4' DC  I -49      46.220  74.560  81.370  1.00  0.00            
ATOM    764  O4' DC  I -49      46.310  76.200  82.670  1.00  0.00            
ATOM    765  C1' DC  I -49      47.670  75.920  82.980  1.00  0.00            
ATOM    766  H1' DC  I -49      48.000  75.450  82.030  1.00  0.00            
ATOM    767  N1  DC  I -49      48.350  77.160  83.330  1.00  0.00            
ATOM    768  C6  DC  I -49      48.000  77.730  84.500  1.00  0.00            
ATOM    769  H6  DC  I -49      47.230  77.200  85.050  1.00  0.00            
ATOM    770  C5  DC  I -49      48.680  78.790  84.920  1.00  0.00            
ATOM    771  H5  DC  I -49      48.630  79.130  85.960  1.00  0.00            
ATOM    772  C2  DC  I -49      49.350  77.710  82.590  1.00  0.00            
ATOM    773  O2  DC  I -49      49.700  77.160  81.530  1.00  0.00            
ATOM    774  N3  DC  I -49      49.950  78.860  82.910  1.00  0.00            
ATOM    775  C4  DC  I -49      49.670  79.380  84.110  1.00  0.00            
ATOM    776  N4  DC  I -49      50.340  80.460  84.610  1.00  0.00            
ATOM    777  H41 DC  I -49      50.990  80.920  84.000  1.00  0.00            
ATOM    778  H42 DC  I -49      49.900  80.970  85.350  1.00  0.00            
ATOM    779  C2' DC  I -49      47.590  74.770  83.970  1.00  0.00            
ATOM    780  H2' DC  I -49      47.490  75.170  85.000  1.00  0.00            
ATOM    781 H2'' DC  I -49      48.440  74.060  83.920  1.00  0.00            
ATOM    782  C3' DC  I -49      46.310  74.100  83.520  1.00  0.00            
ATOM    783  H3' DC  I -49      45.580  74.080  84.360  1.00  0.00            
ATOM    784  O3' DC  I -49      46.500  72.690  83.310  1.00  0.00            
ATOM    785  P   DC  I -48      47.050  71.880  82.050  1.00  0.00            
ATOM    786  O1P DC  I -48      45.990  71.980  81.020  1.00  0.00            
ATOM    787  O2P DC  I -48      47.520  70.540  82.480  1.00  0.00            
ATOM    788  O5' DC  I -48      48.270  72.830  81.660  1.00  0.00            
ATOM    789  C5' DC  I -48      48.910  72.860  80.370  1.00  0.00            
ATOM    790  H5' DC  I -48      48.580  73.610  79.630  1.00  0.00            
ATOM    791 H5'' DC  I -48      48.760  71.890  79.840  1.00  0.00            
ATOM    792  C4' DC  I -48      50.420  72.940  80.540  1.00  0.00            
ATOM    793  H4' DC  I -48      50.850  72.930  79.520  1.00  0.00            
ATOM    794  O4' DC  I -48      50.800  74.210  81.110  1.00  0.00            
ATOM    795  C1' DC  I -48      51.940  74.050  81.950  1.00  0.00            
ATOM    796  H1' DC  I -48      52.790  73.930  81.240  1.00  0.00            
ATOM    797  N1  DC  I -48      52.090  75.120  82.910  1.00  0.00            
ATOM    798  C6  DC  I -48      51.230  75.340  83.920  1.00  0.00            
ATOM    799  H6  DC  I -48      50.440  74.590  83.960  1.00  0.00            
ATOM    800  C5  DC  I -48      51.420  76.340  84.770  1.00  0.00            
ATOM    801  H5  DC  I -48      50.900  76.510  85.720  1.00  0.00            
ATOM    802  C2  DC  I -48      53.100  76.000  82.640  1.00  0.00            
ATOM    803  O2  DC  I -48      53.790  75.870  81.600  1.00  0.00            
ATOM    804  N3  DC  I -48      53.290  77.050  83.440  1.00  0.00            
ATOM    805  C4  DC  I -48      52.520  77.180  84.540  1.00  0.00            
ATOM    806  N4  DC  I -48      52.670  78.310  85.290  1.00  0.00            
ATOM    807  H41 DC  I -48      53.460  78.910  85.180  1.00  0.00            
ATOM    808  H42 DC  I -48      52.100  78.610  86.050  1.00  0.00            
ATOM    809  C2' DC  I -48      51.600  72.720  82.610  1.00  0.00            
ATOM    810  H2' DC  I -48      50.690  72.730  83.250  1.00  0.00            
ATOM    811 H2'' DC  I -48      52.500  72.230  83.020  1.00  0.00            
ATOM    812  C3' DC  I -48      51.200  71.930  81.380  1.00  0.00            
ATOM    813  H3' DC  I -48      50.570  71.100  81.770  1.00  0.00            
ATOM    814  O3' DC  I -48      52.420  71.420  80.820  1.00  0.00            
ATOM    815  P   DA  I -47      52.540  69.980  80.130  1.00  0.00            
ATOM    816  O1P DA  I -47      51.450  69.820  79.150  1.00  0.00            
ATOM    817  O2P DA  I -47      52.660  68.880  81.110  1.00  0.00            
ATOM    818  O5' DA  I -47      53.920  70.030  79.330  1.00  0.00            
ATOM    819  C5' DA  I -47      54.310  71.230  78.640  1.00  0.00            
ATOM    820  H5' DA  I -47      53.480  71.970  78.650  1.00  0.00            
ATOM    821 H5'' DA  I -47      54.520  70.960  77.580  1.00  0.00            
ATOM    822  C4' DA  I -47      55.630  71.830  79.070  1.00  0.00            
ATOM    823  H4' DA  I -47      55.940  72.490  78.230  1.00  0.00            
ATOM    824  O4' DA  I -47      55.450  72.650  80.250  1.00  0.00            
ATOM    825  C1' DA  I -47      56.540  72.380  81.110  1.00  0.00            
ATOM    826  H1' DA  I -47      57.440  72.930  80.760  1.00  0.00            
ATOM    827  N9  DA  I -47      56.140  72.730  82.460  1.00  0.00            
ATOM    828  C5  DA  I -47      55.630  73.930  84.240  1.00  0.00            
ATOM    829  N7  DA  I -47      54.910  72.790  84.350  1.00  0.00            
ATOM    830  C8  DA  I -47      55.160  72.150  83.240  1.00  0.00            
ATOM    831  H8  DA  I -47      54.780  71.140  83.040  1.00  0.00            
ATOM    832  N1  DA  I -47      56.660  75.970  84.750  1.00  0.00            
ATOM    833  C2  DA  I -47      57.250  75.870  83.580  1.00  0.00            
ATOM    834  H2  DA  I -47      58.020  76.600  83.330  1.00  0.00            
ATOM    835  N3  DA  I -47      57.180  74.870  82.710  1.00  0.00            
ATOM    836  C4  DA  I -47      56.320  73.950  83.070  1.00  0.00            
ATOM    837  C6  DA  I -47      55.790  75.000  85.070  1.00  0.00            
ATOM    838  N6  DA  I -47      55.160  75.320  86.240  1.00  0.00            
ATOM    839  H61 DA  I -47      55.430  76.190  86.660  1.00  0.00            
ATOM    840  H62 DA  I -47      54.320  74.840  86.500  1.00  0.00            
ATOM    841  C2' DA  I -47      56.820  70.900  80.890  1.00  0.00            
ATOM    842  H2' DA  I -47      55.980  70.370  81.410  1.00  0.00            
ATOM    843 H2'' DA  I -47      57.820  70.640  81.290  1.00  0.00            
ATOM    844  C3' DA  I -47      56.700  70.790  79.390  1.00  0.00            
ATOM    845  H3' DA  I -47      56.360  69.790  79.040  1.00  0.00            
ATOM    846  O3' DA  I -47      57.950  71.240  78.870  1.00  0.00            
ATOM    847  P   DA  I -46      58.650  70.500  77.640  1.00  0.00            
ATOM    848  O1P DA  I -46      57.690  70.300  76.530  1.00  0.00            
ATOM    849  O2P DA  I -46      59.390  69.300  78.100  1.00  0.00            
ATOM    850  O5' DA  I -46      59.610  71.680  77.140  1.00  0.00            
ATOM    851  C5' DA  I -46      59.310  73.060  76.860  1.00  0.00            
ATOM    852  H5' DA  I -46      58.300  73.240  77.290  1.00  0.00            
ATOM    853 H5'' DA  I -46      59.230  73.200  75.760  1.00  0.00            
ATOM    854  C4' DA  I -46      60.300  74.060  77.410  1.00  0.00            
ATOM    855  H4' DA  I -46      60.270  75.060  76.930  1.00  0.00            
ATOM    856  O4' DA  I -46      60.070  74.430  78.790  1.00  0.00            
ATOM    857  C1' DA  I -46      61.140  73.990  79.610  1.00  0.00            
ATOM    858  H1' DA  I -46      61.730  74.880  79.900  1.00  0.00            
ATOM    859  N9  DA  I -46      60.650  73.380  80.840  1.00  0.00            
ATOM    860  C5  DA  I -46      59.980  72.930  82.910  1.00  0.00            
ATOM    861  N7  DA  I -46      59.780  71.790  82.200  1.00  0.00            
ATOM    862  C8  DA  I -46      60.080  72.140  80.980  1.00  0.00            
ATOM    863  H8  DA  I -46      59.920  71.530  80.090  1.00  0.00            
ATOM    864  N1  DA  I -46      59.960  74.450  84.650  1.00  0.00            
ATOM    865  C2  DA  I -46      60.540  75.250  83.780  1.00  0.00            
ATOM    866  H2  DA  I -46      60.980  76.180  84.150  1.00  0.00            
ATOM    867  N3  DA  I -46      60.890  75.080  82.520  1.00  0.00            
ATOM    868  C4  DA  I -46      60.520  73.890  82.110  1.00  0.00            
ATOM    869  C6  DA  I -46      59.630  73.230  84.190  1.00  0.00            
ATOM    870  N6  DA  I -46      58.850  72.470  85.010  1.00  0.00            
ATOM    871  H61 DA  I -46      58.370  72.910  85.770  1.00  0.00            
ATOM    872  H62 DA  I -46      58.630  71.510  84.850  1.00  0.00            
ATOM    873  C2' DA  I -46      62.000  73.070  78.760  1.00  0.00            
ATOM    874  H2' DA  I -46      61.540  72.060  78.820  1.00  0.00            
ATOM    875 H2'' DA  I -46      63.010  73.160  79.200  1.00  0.00            
ATOM    876  C3' DA  I -46      61.750  73.590  77.360  1.00  0.00            
ATOM    877  H3' DA  I -46      61.760  72.730  76.660  1.00  0.00            
ATOM    878  O3' DA  I -46      62.630  74.640  76.930  1.00  0.00            
ATOM    879  P   DA  I -45      64.170  74.340  76.660  1.00  0.00            
ATOM    880  O1P DA  I -45      64.570  75.490  75.820  1.00  0.00            
ATOM    881  O2P DA  I -45      64.280  72.970  76.100  1.00  0.00            
ATOM    882  O5' DA  I -45      64.850  74.500  78.100  1.00  0.00            
ATOM    883  C5' DA  I -45      64.900  75.780  78.740  1.00  0.00            
ATOM    884  H5' DA  I -45      63.910  76.280  78.660  1.00  0.00            
ATOM    885 H5'' DA  I -45      65.580  76.530  78.280  1.00  0.00            
ATOM    886  C4' DA  I -45      65.400  75.660  80.160  1.00  0.00            
ATOM    887  H4' DA  I -45      65.530  76.630  80.700  1.00  0.00            
ATOM    888  O4' DA  I -45      64.490  74.810  80.900  1.00  0.00            
ATOM    889  C1' DA  I -45      65.300  73.840  81.550  1.00  0.00            
ATOM    890  H1' DA  I -45      65.840  74.390  82.350  1.00  0.00            
ATOM    891  N9  DA  I -45      64.490  72.700  81.960  1.00  0.00            
ATOM    892  C5  DA  I -45      63.110  71.360  82.970  1.00  0.00            
ATOM    893  N7  DA  I -45      63.500  70.720  81.840  1.00  0.00            
ATOM    894  C8  DA  I -45      64.300  71.550  81.220  1.00  0.00            
ATOM    895  H8  DA  I -45      64.820  71.310  80.300  1.00  0.00            
ATOM    896  N1  DA  I -45      62.370  71.740  85.200  1.00  0.00            
ATOM    897  C2  DA  I -45      62.920  72.940  85.070  1.00  0.00            
ATOM    898  H2  DA  I -45      62.680  73.520  85.960  1.00  0.00            
ATOM    899  N3  DA  I -45      63.660  73.420  84.090  1.00  0.00            
ATOM    900  C4  DA  I -45      63.730  72.560  83.090  1.00  0.00            
ATOM    901  C6  DA  I -45      62.440  70.990  84.090  1.00  0.00            
ATOM    902  N6  DA  I -45      61.840  69.770  84.110  1.00  0.00            
ATOM    903  H61 DA  I -45      62.070  69.170  83.340  1.00  0.00            
ATOM    904  H62 DA  I -45      60.980  69.600  84.590  1.00  0.00            
ATOM    905  C2' DA  I -45      66.410  73.530  80.570  1.00  0.00            
ATOM    906  H2' DA  I -45      66.060  73.030  79.640  1.00  0.00            
ATOM    907 H2'' DA  I -45      67.340  73.020  80.910  1.00  0.00            
ATOM    908  C3' DA  I -45      66.760  74.970  80.260  1.00  0.00            
ATOM    909  H3' DA  I -45      67.230  74.880  79.250  1.00  0.00            
ATOM    910  O3' DA  I -45      67.650  75.520  81.240  1.00  0.00            
ATOM    911  P   DA  I -44      68.870  76.400  80.710  1.00  0.00            
ATOM    912  O1P DA  I -44      68.400  77.190  79.550  1.00  0.00            
ATOM    913  O2P DA  I -44      69.920  75.400  80.410  1.00  0.00            
ATOM    914  O5' DA  I -44      69.240  77.300  81.980  1.00  0.00            
ATOM    915  C5' DA  I -44      68.320  78.150  82.690  1.00  0.00            
ATOM    916  H5' DA  I -44      67.360  78.270  82.130  1.00  0.00            
ATOM    917 H5'' DA  I -44      68.820  79.140  82.740  1.00  0.00            
ATOM    918  C4' DA  I -44      68.160  77.670  84.110  1.00  0.00            
ATOM    919  H4' DA  I -44      67.360  78.270  84.610  1.00  0.00            
ATOM    920  O4' DA  I -44      67.510  76.380  84.010  1.00  0.00            
ATOM    921  C1' DA  I -44      68.100  75.550  85.000  1.00  0.00            
ATOM    922  H1' DA  I -44      67.520  75.700  85.930  1.00  0.00            
ATOM    923  N9  DA  I -44      67.920  74.160  84.580  1.00  0.00            
ATOM    924  C5  DA  I -44      67.110  72.140  84.390  1.00  0.00            
ATOM    925  N7  DA  I -44      67.900  72.330  83.300  1.00  0.00            
ATOM    926  C8  DA  I -44      68.310  73.560  83.410  1.00  0.00            
ATOM    927  H8  DA  I -44      68.970  73.970  82.640  1.00  0.00            
ATOM    928  N1  DA  I -44      65.720  71.100  85.960  1.00  0.00            
ATOM    929  C2  DA  I -44      65.840  72.220  86.650  1.00  0.00            
ATOM    930  H2  DA  I -44      65.300  72.320  87.590  1.00  0.00            
ATOM    931  N3  DA  I -44      66.480  73.330  86.340  1.00  0.00            
ATOM    932  C4  DA  I -44      67.160  73.220  85.230  1.00  0.00            
ATOM    933  C6  DA  I -44      66.380  71.070  84.790  1.00  0.00            
ATOM    934  N6  DA  I -44      66.170  69.950  84.040  1.00  0.00            
ATOM    935  H61 DA  I -44      66.410  69.890  83.070  1.00  0.00            
ATOM    936  H62 DA  I -44      65.970  69.100  84.530  1.00  0.00            
ATOM    937  C2' DA  I -44      69.530  76.040  85.130  1.00  0.00            
ATOM    938  H2' DA  I -44      70.120  75.650  84.270  1.00  0.00            
ATOM    939 H2'' DA  I -44      70.070  75.720  86.040  1.00  0.00            
ATOM    940  C3' DA  I -44      69.380  77.550  85.020  1.00  0.00            
ATOM    941  H3' DA  I -44      70.240  77.980  84.460  1.00  0.00            
ATOM    942  O3' DA  I -44      69.160  78.130  86.310  1.00  0.00            
ATOM    943  P   DG  I -43      70.440  78.320  87.250  1.00  0.00            
ATOM    944  O1P DG  I -43      70.360  79.700  87.790  1.00  0.00            
ATOM    945  O2P DG  I -43      71.690  78.050  86.500  1.00  0.00            
ATOM    946  O5' DG  I -43      70.360  77.240  88.430  1.00  0.00            
ATOM    947  C5' DG  I -43      69.140  77.160  89.200  1.00  0.00            
ATOM    948  H5' DG  I -43      68.190  77.130  88.640  1.00  0.00            
ATOM    949 H5'' DG  I -43      69.190  77.970  89.960  1.00  0.00            
ATOM    950  C4' DG  I -43      69.040  75.890  90.020  1.00  0.00            
ATOM    951  H4' DG  I -43      68.150  76.020  90.680  1.00  0.00            
ATOM    952  O4' DG  I -43      68.670  74.780  89.170  1.00  0.00            
ATOM    953  C1' DG  I -43      69.430  73.630  89.500  1.00  0.00            
ATOM    954  H1' DG  I -43      68.850  73.140  90.310  1.00  0.00            
ATOM    955  N9  DG  I -43      69.550  72.810  88.300  1.00  0.00            
ATOM    956  C4  DG  I -43      69.010  71.560  88.070  1.00  0.00            
ATOM    957  N2  DG  I -43      67.470  68.700  89.420  1.00  0.00            
ATOM    958  H21 DG  I -43      67.470  67.720  89.230  1.00  0.00            
ATOM    959  H22 DG  I -43      67.100  68.940  90.320  1.00  0.00            
ATOM    960  N3  DG  I -43      68.240  70.890  88.900  1.00  0.00            
ATOM    961  C2  DG  I -43      67.990  69.630  88.570  1.00  0.00            
ATOM    962  N1  DG  I -43      68.380  69.200  87.310  1.00  0.00            
ATOM    963  H1  DG  I -43      68.100  68.260  87.040  1.00  0.00            
ATOM    964  C6  DG  I -43      68.990  69.990  86.330  1.00  0.00            
ATOM    965  O6  DG  I -43      69.280  69.590  85.200  1.00  0.00            
ATOM    966  C5  DG  I -43      69.400  71.190  86.830  1.00  0.00            
ATOM    967  N7  DG  I -43      70.230  72.120  86.280  1.00  0.00            
ATOM    968  C8  DG  I -43      70.310  73.060  87.180  1.00  0.00            
ATOM    969  H8  DG  I -43      71.070  73.840  87.100  1.00  0.00            
ATOM    970  C2' DG  I -43      70.720  74.170  90.100  1.00  0.00            
ATOM    971  H2' DG  I -43      71.500  74.480  89.370  1.00  0.00            
ATOM    972 H2'' DG  I -43      71.150  73.420  90.800  1.00  0.00            
ATOM    973  C3' DG  I -43      70.250  75.420  90.820  1.00  0.00            
ATOM    974  H3' DG  I -43      71.030  76.200  90.680  1.00  0.00            
ATOM    975  O3' DG  I -43      69.860  75.060  92.150  1.00  0.00            
ATOM    976  P   DT  I -42      70.950  74.990  93.320  1.00  0.00            
ATOM    977  O1P DT  I -42      70.190  75.420  94.510  1.00  0.00            
ATOM    978  O2P DT  I -42      72.130  75.810  92.930  1.00  0.00            
ATOM    979  O5' DT  I -42      71.330  73.440  93.300  1.00  0.00            
ATOM    980  C5' DT  I -42      70.450  72.610  94.070  1.00  0.00            
ATOM    981  H5' DT  I -42      69.380  72.940  94.040  1.00  0.00            
ATOM    982 H5'' DT  I -42      70.760  72.720  95.130  1.00  0.00            
ATOM    983  C4' DT  I -42      70.430  71.140  93.700  1.00  0.00            
ATOM    984  H4' DT  I -42      69.620  70.600  94.250  1.00  0.00            
ATOM    985  O4' DT  I -42      70.100  71.030  92.300  1.00  0.00            
ATOM    986  C1' DT  I -42      70.380  69.700  91.880  1.00  0.00            
ATOM    987  H1' DT  I -42      69.330  69.320  91.910  1.00  0.00            
ATOM    988  N1  DT  I -42      71.040  69.670  90.580  1.00  0.00            
ATOM    989  C6  DT  I -42      71.850  70.660  90.180  1.00  0.00            
ATOM    990  H6  DT  I -42      72.030  71.440  90.920  1.00  0.00            
ATOM    991  C2  DT  I -42      70.940  68.500  89.910  1.00  0.00            
ATOM    992  O2  DT  I -42      70.330  67.540  90.380  1.00  0.00            
ATOM    993  N3  DT  I -42      71.680  68.430  88.750  1.00  0.00            
ATOM    994  H3  DT  I -42      71.640  67.570  88.220  1.00  0.00            
ATOM    995  C4  DT  I -42      72.290  69.530  88.150  1.00  0.00            
ATOM    996  O4  DT  I -42      72.720  69.550  86.990  1.00  0.00            
ATOM    997  C5  DT  I -42      72.430  70.640  89.000  1.00  0.00            
ATOM    998  C5M DT  I -42      73.360  71.680  88.490  1.00  0.00            
ATOM    999  H51 DT  I -42      73.360  71.850  87.390  1.00  0.00            
ATOM   1000  H52 DT  I -42      73.270  72.650  89.020  1.00  0.00            
ATOM   1001  H53 DT  I -42      74.400  71.410  88.750  1.00  0.00            
ATOM   1002  C2' DT  I -42      71.220  69.110  93.000  1.00  0.00            
ATOM   1003  H2' DT  I -42      72.110  68.560  92.620  1.00  0.00            
ATOM   1004 H2'' DT  I -42      70.600  68.490  93.680  1.00  0.00            
ATOM   1005  C3' DT  I -42      71.710  70.320  93.760  1.00  0.00            
ATOM   1006  H3' DT  I -42      72.500  70.840  93.170  1.00  0.00            
ATOM   1007  O3' DT  I -42      72.060  70.030  95.120  1.00  0.00            
ATOM   1008  P   DG  I -41      73.460  69.330  95.450  1.00  0.00            
ATOM   1009  O1P DG  I -41      73.570  69.050  96.900  1.00  0.00            
ATOM   1010  O2P DG  I -41      74.510  70.240  94.970  1.00  0.00            
ATOM   1011  O5' DG  I -41      73.490  67.990  94.580  1.00  0.00            
ATOM   1012  C5' DG  I -41      72.870  66.760  95.000  1.00  0.00            
ATOM   1013  H5' DG  I -41      71.810  66.880  95.310  1.00  0.00            
ATOM   1014 H5'' DG  I -41      73.420  66.370  95.890  1.00  0.00            
ATOM   1015  C4' DG  I -41      72.820  65.650  93.970  1.00  0.00            
ATOM   1016  H4' DG  I -41      72.130  64.860  94.350  1.00  0.00            
ATOM   1017  O4' DG  I -41      72.330  66.170  92.710  1.00  0.00            
ATOM   1018  C1' DG  I -41      72.990  65.450  91.680  1.00  0.00            
ATOM   1019  H1' DG  I -41      72.250  64.960  91.010  1.00  0.00            
ATOM   1020  N9  DG  I -41      73.770  66.340  90.830  1.00  0.00            
ATOM   1021  C4  DG  I -41      74.100  66.110  89.510  1.00  0.00            
ATOM   1022  N2  DG  I -41      74.180  63.890  86.860  1.00  0.00            
ATOM   1023  H21 DG  I -41      74.370  63.990  85.880  1.00  0.00            
ATOM   1024  H22 DG  I -41      73.540  63.220  87.220  1.00  0.00            
ATOM   1025  N3  DG  I -41      73.730  65.040  88.850  1.00  0.00            
ATOM   1026  C2  DG  I -41      74.220  65.030  87.610  1.00  0.00            
ATOM   1027  N1  DG  I -41      74.780  66.170  87.050  1.00  0.00            
ATOM   1028  H1  DG  I -41      75.160  66.130  86.120  1.00  0.00            
ATOM   1029  C6  DG  I -41      75.160  67.290  87.790  1.00  0.00            
ATOM   1030  O6  DG  I -41      75.710  68.280  87.300  1.00  0.00            
ATOM   1031  C5  DG  I -41      74.760  67.210  89.090  1.00  0.00            
ATOM   1032  N7  DG  I -41      74.880  68.160  90.070  1.00  0.00            
ATOM   1033  C8  DG  I -41      74.250  67.600  91.070  1.00  0.00            
ATOM   1034  H8  DG  I -41      74.060  68.140  92.010  1.00  0.00            
ATOM   1035  C2' DG  I -41      73.800  64.310  92.270  1.00  0.00            
ATOM   1036  H2' DG  I -41      74.680  63.990  91.670  1.00  0.00            
ATOM   1037 H2'' DG  I -41      73.150  63.420  92.430  1.00  0.00            
ATOM   1038  C3' DG  I -41      74.150  65.020  93.570  1.00  0.00            
ATOM   1039  H3' DG  I -41      74.890  65.850  93.510  1.00  0.00            
ATOM   1040  O3' DG  I -41      74.550  63.970  94.460  1.00  0.00            
ATOM   1041  P   DT  I -40      76.050  63.820  94.980  1.00  0.00            
ATOM   1042  O1P DT  I -40      76.070  63.010  96.220  1.00  0.00            
ATOM   1043  O2P DT  I -40      76.640  65.180  95.100  1.00  0.00            
ATOM   1044  O5' DT  I -40      76.930  63.090  93.860  1.00  0.00            
ATOM   1045  C5' DT  I -40      76.500  61.780  93.440  1.00  0.00            
ATOM   1046  H5' DT  I -40      75.410  61.620  93.290  1.00  0.00            
ATOM   1047 H5'' DT  I -40      76.850  60.980  94.120  1.00  0.00            
ATOM   1048  C4' DT  I -40      77.020  61.520  92.040  1.00  0.00            
ATOM   1049  H4' DT  I -40      76.760  60.480  91.750  1.00  0.00            
ATOM   1050  O4' DT  I -40      76.400  62.450  91.110  1.00  0.00            
ATOM   1051  C1' DT  I -40      77.160  62.440  89.920  1.00  0.00            
ATOM   1052  H1' DT  I -40      76.660  61.800  89.160  1.00  0.00            
ATOM   1053  N1  DT  I -40      77.500  63.810  89.550  1.00  0.00            
ATOM   1054  C6  DT  I -40      77.560  64.880  90.360  1.00  0.00            
ATOM   1055  H6  DT  I -40      77.390  64.620  91.410  1.00  0.00            
ATOM   1056  C2  DT  I -40      77.840  63.880  88.250  1.00  0.00            
ATOM   1057  O2  DT  I -40      77.790  62.990  87.410  1.00  0.00            
ATOM   1058  N3  DT  I -40      78.120  65.180  87.840  1.00  0.00            
ATOM   1059  H3  DT  I -40      78.320  65.380  86.870  1.00  0.00            
ATOM   1060  C4  DT  I -40      78.150  66.320  88.640  1.00  0.00            
ATOM   1061  O4  DT  I -40      78.440  67.390  88.110  1.00  0.00            
ATOM   1062  C5  DT  I -40      77.910  66.100  90.000  1.00  0.00            
ATOM   1063  C5M DT  I -40      77.980  67.220  90.970  1.00  0.00            
ATOM   1064  H51 DT  I -40      77.590  67.030  91.990  1.00  0.00            
ATOM   1065  H52 DT  I -40      79.030  67.480  91.200  1.00  0.00            
ATOM   1066  H53 DT  I -40      77.490  68.160  90.610  1.00  0.00            
ATOM   1067  C2' DT  I -40      78.410  61.660  90.270  1.00  0.00            
ATOM   1068  H2' DT  I -40      79.340  61.990  89.750  1.00  0.00            
ATOM   1069 H2'' DT  I -40      78.160  60.600  90.020  1.00  0.00            
ATOM   1070  C3' DT  I -40      78.510  61.760  91.780  1.00  0.00            
ATOM   1071  H3' DT  I -40      78.790  62.740  92.230  1.00  0.00            
ATOM   1072  O3' DT  I -40      79.240  60.650  92.300  1.00  0.00            
ATOM   1073  P   DA  I -39      80.830  60.620  92.110  1.00  0.00            
ATOM   1074  O1P DA  I -39      81.440  59.700  93.090  1.00  0.00            
ATOM   1075  O2P DA  I -39      81.250  62.040  92.110  1.00  0.00            
ATOM   1076  O5' DA  I -39      81.070  59.960  90.680  1.00  0.00            
ATOM   1077  C5' DA  I -39      80.660  58.630  90.290  1.00  0.00            
ATOM   1078  H5' DA  I -39      79.560  58.500  90.400  1.00  0.00            
ATOM   1079 H5'' DA  I -39      81.010  57.810  90.950  1.00  0.00            
ATOM   1080  C4' DA  I -39      81.000  58.290  88.860  1.00  0.00            
ATOM   1081  H4' DA  I -39      80.390  57.450  88.470  1.00  0.00            
ATOM   1082  O4' DA  I -39      80.720  59.380  87.960  1.00  0.00            
ATOM   1083  C1' DA  I -39      81.930  59.870  87.420  1.00  0.00            
ATOM   1084  H1' DA  I -39      82.050  59.560  86.360  1.00  0.00            
ATOM   1085  N9  DA  I -39      81.840  61.320  87.480  1.00  0.00            
ATOM   1086  C5  DA  I -39      81.530  63.460  87.200  1.00  0.00            
ATOM   1087  N7  DA  I -39      81.990  63.290  88.470  1.00  0.00            
ATOM   1088  C8  DA  I -39      82.160  62.010  88.630  1.00  0.00            
ATOM   1089  H8  DA  I -39      82.160  61.500  89.590  1.00  0.00            
ATOM   1090  N1  DA  I -39      80.980  64.430  85.150  1.00  0.00            
ATOM   1091  C2  DA  I -39      80.990  63.210  84.660  1.00  0.00            
ATOM   1092  H2  DA  I -39      80.800  63.050  83.600  1.00  0.00            
ATOM   1093  N3  DA  I -39      81.440  62.110  85.230  1.00  0.00            
ATOM   1094  C4  DA  I -39      81.520  62.270  86.530  1.00  0.00            
ATOM   1095  C6  DA  I -39      81.280  64.560  86.450  1.00  0.00            
ATOM   1096  N6  DA  I -39      81.220  65.790  87.030  1.00  0.00            
ATOM   1097  H61 DA  I -39      81.110  66.540  86.370  1.00  0.00            
ATOM   1098  H62 DA  I -39      81.020  66.000  87.990  1.00  0.00            
ATOM   1099  C2' DA  I -39      83.090  59.290  88.210  1.00  0.00            
ATOM   1100  H2' DA  I -39      83.560  59.810  89.070  1.00  0.00            
ATOM   1101 H2'' DA  I -39      83.940  59.090  87.520  1.00  0.00            
ATOM   1102  C3' DA  I -39      82.500  57.990  88.720  1.00  0.00            
ATOM   1103  H3' DA  I -39      83.010  57.770  89.680  1.00  0.00            
ATOM   1104  O3' DA  I -39      82.840  56.860  87.910  1.00  0.00            
ATOM   1105  P   DT  I -38      84.360  56.370  87.810  1.00  0.00            
ATOM   1106  O1P DT  I -38      84.410  54.890  87.760  1.00  0.00            
ATOM   1107  O2P DT  I -38      85.240  56.930  88.860  1.00  0.00            
ATOM   1108  O5' DT  I -38      84.980  56.930  86.440  1.00  0.00            
ATOM   1109  C5' DT  I -38      84.340  56.730  85.160  1.00  0.00            
ATOM   1110  H5' DT  I -38      83.270  56.550  85.370  1.00  0.00            
ATOM   1111 H5'' DT  I -38      84.710  55.800  84.670  1.00  0.00            
ATOM   1112  C4' DT  I -38      84.470  57.950  84.280  1.00  0.00            
ATOM   1113  H4' DT  I -38      83.780  57.920  83.410  1.00  0.00            
ATOM   1114  O4' DT  I -38      84.300  59.220  84.930  1.00  0.00            
ATOM   1115  C1' DT  I -38      85.020  60.210  84.210  1.00  0.00            
ATOM   1116  H1' DT  I -38      84.500  60.270  83.220  1.00  0.00            
ATOM   1117  N1  DT  I -38      85.070  61.400  85.040  1.00  0.00            
ATOM   1118  C6  DT  I -38      85.490  61.290  86.310  1.00  0.00            
ATOM   1119  H6  DT  I -38      85.520  60.300  86.760  1.00  0.00            
ATOM   1120  C2  DT  I -38      84.860  62.610  84.480  1.00  0.00            
ATOM   1121  O2  DT  I -38      84.660  62.760  83.270  1.00  0.00            
ATOM   1122  N3  DT  I -38      84.970  63.690  85.330  1.00  0.00            
ATOM   1123  H3  DT  I -38      84.850  64.620  84.940  1.00  0.00            
ATOM   1124  C4  DT  I -38      85.340  63.560  86.660  1.00  0.00            
ATOM   1125  O4  DT  I -38      85.290  64.600  87.310  1.00  0.00            
ATOM   1126  C5  DT  I -38      85.550  62.270  87.190  1.00  0.00            
ATOM   1127  C5M DT  I -38      85.940  61.910  88.570  1.00  0.00            
ATOM   1128  H51 DT  I -38      86.090  62.860  89.130  1.00  0.00            
ATOM   1129  H52 DT  I -38      85.130  61.270  88.990  1.00  0.00            
ATOM   1130  H53 DT  I -38      86.860  61.290  88.660  1.00  0.00            
ATOM   1131  C2' DT  I -38      86.350  59.500  84.060  1.00  0.00            
ATOM   1132  H2' DT  I -38      87.000  59.600  84.960  1.00  0.00            
ATOM   1133 H2'' DT  I -38      86.910  59.880  83.180  1.00  0.00            
ATOM   1134  C3' DT  I -38      85.900  58.080  83.760  1.00  0.00            
ATOM   1135  H3' DT  I -38      86.530  57.370  84.330  1.00  0.00            
ATOM   1136  O3' DT  I -38      86.000  57.690  82.380  1.00  0.00            
ATOM   1137  P   DT  I -37      87.390  57.580  81.610  1.00  0.00            
ATOM   1138  O1P DT  I -37      87.270  56.400  80.720  1.00  0.00            
ATOM   1139  O2P DT  I -37      88.560  57.630  82.520  1.00  0.00            
ATOM   1140  O5' DT  I -37      87.410  58.880  80.680  1.00  0.00            
ATOM   1141  C5' DT  I -37      86.190  59.360  80.090  1.00  0.00            
ATOM   1142  H5' DT  I -37      85.340  59.320  80.810  1.00  0.00            
ATOM   1143 H5'' DT  I -37      86.080  58.760  79.170  1.00  0.00            
ATOM   1144  C4' DT  I -37      86.360  60.800  79.660  1.00  0.00            
ATOM   1145  H4' DT  I -37      85.470  61.050  79.060  1.00  0.00            
ATOM   1146  O4' DT  I -37      86.470  61.640  80.840  1.00  0.00            
ATOM   1147  C1' DT  I -37      87.590  62.500  80.780  1.00  0.00            
ATOM   1148  H1' DT  I -37      87.220  63.420  80.270  1.00  0.00            
ATOM   1149  N1  DT  I -37      88.010  62.750  82.150  1.00  0.00            
ATOM   1150  C6  DT  I -37      88.490  61.690  82.830  1.00  0.00            
ATOM   1151  H6  DT  I -37      88.440  60.750  82.280  1.00  0.00            
ATOM   1152  C2  DT  I -37      87.910  63.990  82.660  1.00  0.00            
ATOM   1153  O2  DT  I -37      87.390  64.930  82.060  1.00  0.00            
ATOM   1154  N3  DT  I -37      88.430  64.110  83.940  1.00  0.00            
ATOM   1155  H3  DT  I -37      88.390  65.010  84.390  1.00  0.00            
ATOM   1156  C4  DT  I -37      88.990  63.070  84.680  1.00  0.00            
ATOM   1157  O4  DT  I -37      89.460  63.190  85.810  1.00  0.00            
ATOM   1158  C5  DT  I -37      89.010  61.820  84.030  1.00  0.00            
ATOM   1159  C5M DT  I -37      89.640  60.710  84.770  1.00  0.00            
ATOM   1160  H51 DT  I -37      89.560  59.790  84.150  1.00  0.00            
ATOM   1161  H52 DT  I -37      90.730  60.890  84.900  1.00  0.00            
ATOM   1162  H53 DT  I -37      89.250  60.570  85.800  1.00  0.00            
ATOM   1163  C2' DT  I -37      88.560  61.910  79.760  1.00  0.00            
ATOM   1164  H2' DT  I -37      89.240  61.210  80.300  1.00  0.00            
ATOM   1165 H2'' DT  I -37      89.140  62.750  79.300  1.00  0.00            
ATOM   1166  C3' DT  I -37      87.630  61.110  78.870  1.00  0.00            
ATOM   1167  H3' DT  I -37      88.090  60.160  78.540  1.00  0.00            
ATOM   1168  O3' DT  I -37      87.250  61.930  77.760  1.00  0.00            
ATOM   1169  P   DT  I -36      88.270  62.280  76.580  1.00  0.00            
ATOM   1170  O1P DT  I -36      87.360  62.590  75.460  1.00  0.00            
ATOM   1171  O2P DT  I -36      89.310  61.250  76.360  1.00  0.00            
ATOM   1172  O5' DT  I -36      89.010  63.650  76.950  1.00  0.00            
ATOM   1173  C5' DT  I -36      88.270  64.840  77.270  1.00  0.00            
ATOM   1174  H5' DT  I -36      87.490  64.610  78.020  1.00  0.00            
ATOM   1175 H5'' DT  I -36      87.860  65.310  76.350  1.00  0.00            
ATOM   1176  C4' DT  I -36      89.140  65.860  77.960  1.00  0.00            
ATOM   1177  H4' DT  I -36      88.670  66.870  78.000  1.00  0.00            
ATOM   1178  O4' DT  I -36      89.330  65.530  79.350  1.00  0.00            
ATOM   1179  C1' DT  I -36      90.700  65.770  79.620  1.00  0.00            
ATOM   1180  H1' DT  I -36      90.800  66.870  79.790  1.00  0.00            
ATOM   1181  N1  DT  I -36      91.110  65.120  80.860  1.00  0.00            
ATOM   1182  C6  DT  I -36      91.510  63.840  80.780  1.00  0.00            
ATOM   1183  H6  DT  I -36      91.560  63.490  79.750  1.00  0.00            
ATOM   1184  C2  DT  I -36      91.080  65.740  82.050  1.00  0.00            
ATOM   1185  O2  DT  I -36      90.650  66.880  82.180  1.00  0.00            
ATOM   1186  N3  DT  I -36      91.460  64.970  83.140  1.00  0.00            
ATOM   1187  H3  DT  I -36      91.400  65.390  84.060  1.00  0.00            
ATOM   1188  C4  DT  I -36      91.740  63.610  83.130  1.00  0.00            
ATOM   1189  O4  DT  I -36      91.990  63.060  84.210  1.00  0.00            
ATOM   1190  C5  DT  I -36      91.800  63.090  81.830  1.00  0.00            
ATOM   1191  C5M DT  I -36      91.810  61.620  81.670  1.00  0.00            
ATOM   1192  H51 DT  I -36      92.320  61.130  82.530  1.00  0.00            
ATOM   1193  H52 DT  I -36      90.810  61.150  81.680  1.00  0.00            
ATOM   1194  H53 DT  I -36      92.430  61.340  80.790  1.00  0.00            
ATOM   1195  C2' DT  I -36      91.470  65.480  78.350  1.00  0.00            
ATOM   1196  H2' DT  I -36      91.530  64.410  78.060  1.00  0.00            
ATOM   1197 H2'' DT  I -36      92.520  65.870  78.390  1.00  0.00            
ATOM   1198  C3' DT  I -36      90.520  66.060  77.320  1.00  0.00            
ATOM   1199  H3' DT  I -36      90.620  65.430  76.410  1.00  0.00            
ATOM   1200  O3' DT  I -36      90.840  67.440  77.120  1.00  0.00            
ATOM   1201  P   DG  I -35      91.420  67.910  75.700  1.00  0.00            
ATOM   1202  O1P DG  I -35      90.800  67.110  74.620  1.00  0.00            
ATOM   1203  O2P DG  I -35      92.890  67.810  75.730  1.00  0.00            
ATOM   1204  O5' DG  I -35      91.040  69.460  75.630  1.00  0.00            
ATOM   1205  C5' DG  I -35      89.910  70.030  76.310  1.00  0.00            
ATOM   1206  H5' DG  I -35      89.200  69.350  76.820  1.00  0.00            
ATOM   1207 H5'' DG  I -35      89.310  70.600  75.550  1.00  0.00            
ATOM   1208  C4' DG  I -35      90.210  71.120  77.310  1.00  0.00            
ATOM   1209  H4' DG  I -35      89.300  71.730  77.540  1.00  0.00            
ATOM   1210  O4' DG  I -35      90.700  70.400  78.460  1.00  0.00            
ATOM   1211  C1' DG  I -35      91.950  70.910  78.890  1.00  0.00            
ATOM   1212  H1' DG  I -35      91.690  71.660  79.670  1.00  0.00            
ATOM   1213  N9  DG  I -35      92.680  69.810  79.510  1.00  0.00            
ATOM   1214  C4  DG  I -35      92.920  69.490  80.830  1.00  0.00            
ATOM   1215  N2  DG  I -35      92.990  70.430  84.170  1.00  0.00            
ATOM   1216  H21 DG  I -35      93.280  70.040  85.050  1.00  0.00            
ATOM   1217  H22 DG  I -35      92.460  71.280  84.200  1.00  0.00            
ATOM   1218  N3  DG  I -35      92.570  70.220  81.870  1.00  0.00            
ATOM   1219  C2  DG  I -35      93.020  69.710  83.010  1.00  0.00            
ATOM   1220  N1  DG  I -35      93.510  68.410  83.130  1.00  0.00            
ATOM   1221  H1  DG  I -35      94.030  68.170  83.950  1.00  0.00            
ATOM   1222  C6  DG  I -35      93.900  67.680  82.000  1.00  0.00            
ATOM   1223  O6  DG  I -35      94.370  66.540  82.070  1.00  0.00            
ATOM   1224  C5  DG  I -35      93.630  68.340  80.840  1.00  0.00            
ATOM   1225  N7  DG  I -35      93.930  67.970  79.570  1.00  0.00            
ATOM   1226  C8  DG  I -35      93.380  68.870  78.790  1.00  0.00            
ATOM   1227  H8  DG  I -35      93.290  68.790  77.710  1.00  0.00            
ATOM   1228  C2' DG  I -35      92.520  71.470  77.610  1.00  0.00            
ATOM   1229  H2' DG  I -35      92.900  70.720  76.880  1.00  0.00            
ATOM   1230 H2'' DG  I -35      93.370  72.140  77.870  1.00  0.00            
ATOM   1231  C3' DG  I -35      91.330  72.070  76.890  1.00  0.00            
ATOM   1232  H3' DG  I -35      91.270  72.060  75.780  1.00  0.00            
ATOM   1233  O3' DG  I -35      91.040  73.400  77.350  1.00  0.00            
ATOM   1234  P   DG  I -34      91.840  74.630  76.710  1.00  0.00            
ATOM   1235  O1P DG  I -34      90.840  75.540  76.120  1.00  0.00            
ATOM   1236  O2P DG  I -34      92.860  74.100  75.780  1.00  0.00            
ATOM   1237  O5' DG  I -34      92.610  75.350  77.920  1.00  0.00            
ATOM   1238  C5' DG  I -34      91.970  75.440  79.210  1.00  0.00            
ATOM   1239  H5' DG  I -34      91.160  74.700  79.390  1.00  0.00            
ATOM   1240 H5'' DG  I -34      91.560  76.470  79.270  1.00  0.00            
ATOM   1241  C4' DG  I -34      93.060  75.360  80.250  1.00  0.00            
ATOM   1242  H4' DG  I -34      92.640  75.580  81.250  1.00  0.00            
ATOM   1243  O4' DG  I -34      93.520  74.000  80.450  1.00  0.00            
ATOM   1244  C1' DG  I -34      94.930  73.940  80.500  1.00  0.00            
ATOM   1245  H1' DG  I -34      95.170  74.130  81.560  1.00  0.00            
ATOM   1246  N9  DG  I -34      95.370  72.630  80.020  1.00  0.00            
ATOM   1247  C4  DG  I -34      95.890  71.630  80.810  1.00  0.00            
ATOM   1248  N2  DG  I -34      96.690  70.390  83.960  1.00  0.00            
ATOM   1249  H21 DG  I -34      96.600  71.150  84.610  1.00  0.00            
ATOM   1250  H22 DG  I -34      97.110  69.570  84.350  1.00  0.00            
ATOM   1251  N3  DG  I -34      95.980  71.630  82.130  1.00  0.00            
ATOM   1252  C2  DG  I -34      96.490  70.520  82.620  1.00  0.00            
ATOM   1253  N1  DG  I -34      96.960  69.450  81.850  1.00  0.00            
ATOM   1254  H1  DG  I -34      97.350  68.620  82.270  1.00  0.00            
ATOM   1255  C6  DG  I -34      96.760  69.460  80.470  1.00  0.00            
ATOM   1256  O6  DG  I -34      97.140  68.510  79.790  1.00  0.00            
ATOM   1257  C5  DG  I -34      96.210  70.610  80.000  1.00  0.00            
ATOM   1258  N7  DG  I -34      96.070  70.970  78.690  1.00  0.00            
ATOM   1259  C8  DG  I -34      95.550  72.170  78.740  1.00  0.00            
ATOM   1260  H8  DG  I -34      95.290  72.800  77.890  1.00  0.00            
ATOM   1261  C2' DG  I -34      95.330  75.110  79.620  1.00  0.00            
ATOM   1262  H2' DG  I -34      95.210  74.760  78.570  1.00  0.00            
ATOM   1263 H2'' DG  I -34      96.420  75.290  79.620  1.00  0.00            
ATOM   1264  C3' DG  I -34      94.330  76.180  80.010  1.00  0.00            
ATOM   1265  H3' DG  I -34      94.120  76.890  79.180  1.00  0.00            
ATOM   1266  O3' DG  I -34      94.750  76.920  81.160  1.00  0.00            
ATOM   1267  P   DA  I -33      95.930  78.000  81.240  1.00  0.00            
ATOM   1268  O1P DA  I -33      95.420  79.340  81.610  1.00  0.00            
ATOM   1269  O2P DA  I -33      96.860  77.860  80.100  1.00  0.00            
ATOM   1270  O5' DA  I -33      96.670  77.440  82.540  1.00  0.00            
ATOM   1271  C5' DA  I -33      96.020  77.290  83.820  1.00  0.00            
ATOM   1272  H5' DA  I -33      95.160  76.590  83.760  1.00  0.00            
ATOM   1273 H5'' DA  I -33      95.740  78.290  84.210  1.00  0.00            
ATOM   1274  C4' DA  I -33      96.980  76.700  84.820  1.00  0.00            
ATOM   1275  H4' DA  I -33      96.440  76.610  85.790  1.00  0.00            
ATOM   1276  O4' DA  I -33      97.330  75.360  84.410  1.00  0.00            
ATOM   1277  C1' DA  I -33      98.710  75.280  84.090  1.00  0.00            
ATOM   1278  H1' DA  I -33      99.160  74.800  84.980  1.00  0.00            
ATOM   1279  N9  DA  I -33      98.910  74.510  82.860  1.00  0.00            
ATOM   1280  C5  DA  I -33      99.280  72.900  81.470  1.00  0.00            
ATOM   1281  N7  DA  I -33      98.760  73.900  80.720  1.00  0.00            
ATOM   1282  C8  DA  I -33      98.530  74.850  81.590  1.00  0.00            
ATOM   1283  H8  DA  I -33      98.190  75.860  81.370  1.00  0.00            
ATOM   1284  N1  DA  I -33      99.900  70.780  82.060  1.00  0.00            
ATOM   1285  C2  DA  I -33     100.000  71.210  83.310  1.00  0.00            
ATOM   1286  H2  DA  I -33     100.210  70.490  84.100  1.00  0.00            
ATOM   1287  N3  DA  I -33      99.740  72.420  83.760  1.00  0.00            
ATOM   1288  C4  DA  I -33      99.350  73.210  82.790  1.00  0.00            
ATOM   1289  C6  DA  I -33      99.550  71.630  81.090  1.00  0.00            
ATOM   1290  N6  DA  I -33      99.540  71.100  79.830  1.00  0.00            
ATOM   1291  H61 DA  I -33      99.680  70.110  79.850  1.00  0.00            
ATOM   1292  H62 DA  I -33      99.990  71.620  79.110  1.00  0.00            
ATOM   1293  C2' DA  I -33      99.200  76.710  84.020  1.00  0.00            
ATOM   1294  H2' DA  I -33      99.180  77.160  83.000  1.00  0.00            
ATOM   1295 H2'' DA  I -33     100.240  76.860  84.390  1.00  0.00            
ATOM   1296  C3' DA  I -33      98.300  77.470  84.970  1.00  0.00            
ATOM   1297  H3' DA  I -33      98.190  78.510  84.600  1.00  0.00            
ATOM   1298  O3' DA  I -33      98.740  77.500  86.330  1.00  0.00            
ATOM   1299  P   DA  I -32      99.970  78.450  86.710  1.00  0.00            
ATOM   1300  O1P DA  I -32      99.800  78.980  88.080  1.00  0.00            
ATOM   1301  O2P DA  I -32     100.190  79.400  85.590  1.00  0.00            
ATOM   1302  O5' DA  I -32     101.180  77.410  86.750  1.00  0.00            
ATOM   1303  C5' DA  I -32     101.060  76.440  87.810  1.00  0.00            
ATOM   1304  H5' DA  I -32     100.070  75.940  87.830  1.00  0.00            
ATOM   1305 H5'' DA  I -32     101.130  76.960  88.790  1.00  0.00            
ATOM   1306  C4' DA  I -32     102.130  75.380  87.770  1.00  0.00            
ATOM   1307  H4' DA  I -32     101.890  74.680  88.600  1.00  0.00            
ATOM   1308  O4' DA  I -32     102.050  74.600  86.560  1.00  0.00            
ATOM   1309  C1' DA  I -32     103.310  74.600  85.900  1.00  0.00            
ATOM   1310  H1' DA  I -32     103.890  73.730  86.260  1.00  0.00            
ATOM   1311  N9  DA  I -32     103.040  74.530  84.480  1.00  0.00            
ATOM   1312  C5  DA  I -32     102.830  73.770  82.480  1.00  0.00            
ATOM   1313  N7  DA  I -32     102.390  75.050  82.400  1.00  0.00            
ATOM   1314  C8  DA  I -32     102.520  75.470  83.630  1.00  0.00            
ATOM   1315  H8  DA  I -32     102.220  76.450  83.990  1.00  0.00            
ATOM   1316  N1  DA  I -32     103.380  71.630  81.820  1.00  0.00            
ATOM   1317  C2  DA  I -32     103.680  71.390  83.080  1.00  0.00            
ATOM   1318  H2  DA  I -32     104.100  70.410  83.300  1.00  0.00            
ATOM   1319  N3  DA  I -32     103.780  72.250  84.080  1.00  0.00            
ATOM   1320  C4  DA  I -32     103.270  73.410  83.710  1.00  0.00            
ATOM   1321  C6  DA  I -32     102.820  72.810  81.510  1.00  0.00            
ATOM   1322  N6  DA  I -32     102.300  72.880  80.250  1.00  0.00            
ATOM   1323  H61 DA  I -32     102.440  72.140  79.600  1.00  0.00            
ATOM   1324  H62 DA  I -32     101.870  73.730  79.930  1.00  0.00            
ATOM   1325  C2' DA  I -32     104.020  75.840  86.430  1.00  0.00            
ATOM   1326  H2' DA  I -32     103.730  76.780  85.910  1.00  0.00            
ATOM   1327 H2'' DA  I -32     105.130  75.800  86.380  1.00  0.00            
ATOM   1328  C3' DA  I -32     103.560  75.930  87.870  1.00  0.00            
ATOM   1329  H3' DA  I -32     103.520  77.000  88.150  1.00  0.00            
ATOM   1330  O3' DA  I -32     104.330  75.160  88.790  1.00  0.00            
ATOM   1331  P   DA  I -31     105.830  75.640  89.070  1.00  0.00            
ATOM   1332  O1P DA  I -31     106.130  75.420  90.500  1.00  0.00            
ATOM   1333  O2P DA  I -31     106.140  77.000  88.590  1.00  0.00            
ATOM   1334  O5' DA  I -31     106.630  74.640  88.110  1.00  0.00            
ATOM   1335  C5' DA  I -31     106.430  73.220  88.260  1.00  0.00            
ATOM   1336  H5' DA  I -31     105.410  73.020  87.880  1.00  0.00            
ATOM   1337 H5'' DA  I -31     106.450  72.920  89.330  1.00  0.00            
ATOM   1338  C4' DA  I -31     107.450  72.310  87.630  1.00  0.00            
ATOM   1339  H4' DA  I -31     107.390  71.340  88.170  1.00  0.00            
ATOM   1340  O4' DA  I -31     107.120  72.140  86.230  1.00  0.00            
ATOM   1341  C1' DA  I -31     108.100  72.730  85.390  1.00  0.00            
ATOM   1342  H1' DA  I -31     108.700  71.920  84.920  1.00  0.00            
ATOM   1343  N9  DA  I -31     107.260  73.390  84.400  1.00  0.00            
ATOM   1344  C5  DA  I -31     106.320  73.970  82.470  1.00  0.00            
ATOM   1345  N7  DA  I -31     106.130  74.990  83.340  1.00  0.00            
ATOM   1346  C8  DA  I -31     106.630  74.610  84.480  1.00  0.00            
ATOM   1347  H8  DA  I -31     106.600  75.140  85.440  1.00  0.00            
ATOM   1348  N1  DA  I -31     106.290  72.600  80.640  1.00  0.00            
ATOM   1349  C2  DA  I -31     107.070  71.750  81.290  1.00  0.00            
ATOM   1350  H2  DA  I -31     107.450  70.920  80.700  1.00  0.00            
ATOM   1351  N3  DA  I -31     107.460  71.900  82.550  1.00  0.00            
ATOM   1352  C4  DA  I -31     107.110  73.040  83.080  1.00  0.00            
ATOM   1353  C6  DA  I -31     105.900  73.760  81.200  1.00  0.00            
ATOM   1354  N6  DA  I -31     105.120  74.610  80.460  1.00  0.00            
ATOM   1355  H61 DA  I -31     104.680  75.390  80.910  1.00  0.00            
ATOM   1356  H62 DA  I -31     104.780  74.410  79.540  1.00  0.00            
ATOM   1357  C2' DA  I -31     108.950  73.550  86.330  1.00  0.00            
ATOM   1358  H2' DA  I -31     108.440  74.510  86.560  1.00  0.00            
ATOM   1359 H2'' DA  I -31     109.910  73.770  85.820  1.00  0.00            
ATOM   1360  C3' DA  I -31     108.890  72.820  87.660  1.00  0.00            
ATOM   1361  H3' DA  I -31     108.870  73.540  88.510  1.00  0.00            
ATOM   1362  O3' DA  I -31     109.880  71.800  87.870  1.00  0.00            
ATOM   1363  P   DC  I -30     111.320  72.310  88.340  1.00  0.00            
ATOM   1364  O1P DC  I -30     112.070  71.140  88.840  1.00  0.00            
ATOM   1365  O2P DC  I -30     111.120  73.430  89.290  1.00  0.00            
ATOM   1366  O5' DC  I -30     112.050  72.780  87.000  1.00  0.00            
ATOM   1367  C5' DC  I -30     112.130  71.800  85.940  1.00  0.00            
ATOM   1368  H5' DC  I -30     111.120  71.360  85.810  1.00  0.00            
ATOM   1369 H5'' DC  I -30     112.850  71.030  86.280  1.00  0.00            
ATOM   1370  C4' DC  I -30     112.460  72.370  84.580  1.00  0.00            
ATOM   1371  H4' DC  I -30     112.580  71.440  83.990  1.00  0.00            
ATOM   1372  O4' DC  I -30     111.370  73.210  84.140  1.00  0.00            
ATOM   1373  C1' DC  I -30     111.910  74.110  83.170  1.00  0.00            
ATOM   1374  H1' DC  I -30     112.170  73.450  82.320  1.00  0.00            
ATOM   1375  N1  DC  I -30     110.850  75.040  82.790  1.00  0.00            
ATOM   1376  C6  DC  I -30     110.790  76.190  83.480  1.00  0.00            
ATOM   1377  H6  DC  I -30     111.420  76.230  84.370  1.00  0.00            
ATOM   1378  C5  DC  I -30     109.940  77.130  83.120  1.00  0.00            
ATOM   1379  H5  DC  I -30     109.910  78.130  83.560  1.00  0.00            
ATOM   1380  C2  DC  I -30     110.030  74.810  81.720  1.00  0.00            
ATOM   1381  O2  DC  I -30     110.120  73.720  81.130  1.00  0.00            
ATOM   1382  N3  DC  I -30     109.210  75.790  81.330  1.00  0.00            
ATOM   1383  C4  DC  I -30     109.090  76.940  82.020  1.00  0.00            
ATOM   1384  N4  DC  I -30     108.180  77.870  81.610  1.00  0.00            
ATOM   1385  H41 DC  I -30     107.620  77.580  80.830  1.00  0.00            
ATOM   1386  H42 DC  I -30     108.440  78.830  81.690  1.00  0.00            
ATOM   1387  C2' DC  I -30     113.150  74.560  83.920  1.00  0.00            
ATOM   1388  H2' DC  I -30     112.990  75.160  84.850  1.00  0.00            
ATOM   1389 H2'' DC  I -30     113.890  75.070  83.270  1.00  0.00            
ATOM   1390  C3' DC  I -30     113.710  73.240  84.420  1.00  0.00            
ATOM   1391  H3' DC  I -30     114.170  73.310  85.430  1.00  0.00            
ATOM   1392  O3' DC  I -30     114.630  72.710  83.460  1.00  0.00            
ATOM   1393  P   DT  I -29     116.150  72.330  83.750  1.00  0.00            
ATOM   1394  O1P DT  I -29     116.270  71.400  84.900  1.00  0.00            
ATOM   1395  O2P DT  I -29     116.940  73.580  83.850  1.00  0.00            
ATOM   1396  O5' DT  I -29     116.490  71.610  82.360  1.00  0.00            
ATOM   1397  C5' DT  I -29     115.610  70.650  81.740  1.00  0.00            
ATOM   1398  H5' DT  I -29     114.660  70.490  82.290  1.00  0.00            
ATOM   1399 H5'' DT  I -29     116.070  69.640  81.790  1.00  0.00            
ATOM   1400  C4' DT  I -29     115.200  70.940  80.320  1.00  0.00            
ATOM   1401  H4' DT  I -29     114.830  69.970  79.940  1.00  0.00            
ATOM   1402  O4' DT  I -29     114.160  71.950  80.220  1.00  0.00            
ATOM   1403  C1' DT  I -29     114.530  72.800  79.150  1.00  0.00            
ATOM   1404  H1' DT  I -29     114.250  72.270  78.210  1.00  0.00            
ATOM   1405  N1  DT  I -29     113.790  74.050  79.250  1.00  0.00            
ATOM   1406  C6  DT  I -29     114.090  74.910  80.240  1.00  0.00            
ATOM   1407  H6  DT  I -29     114.640  74.460  81.070  1.00  0.00            
ATOM   1408  C2  DT  I -29     112.870  74.380  78.320  1.00  0.00            
ATOM   1409  O2  DT  I -29     112.550  73.610  77.420  1.00  0.00            
ATOM   1410  N3  DT  I -29     112.200  75.570  78.530  1.00  0.00            
ATOM   1411  H3  DT  I -29     111.520  75.910  77.870  1.00  0.00            
ATOM   1412  C4  DT  I -29     112.500  76.440  79.580  1.00  0.00            
ATOM   1413  O4  DT  I -29     111.790  77.430  79.750  1.00  0.00            
ATOM   1414  C5  DT  I -29     113.540  76.090  80.450  1.00  0.00            
ATOM   1415  C5M DT  I -29     113.920  77.050  81.510  1.00  0.00            
ATOM   1416  H51 DT  I -29     114.120  78.110  81.240  1.00  0.00            
ATOM   1417  H52 DT  I -29     113.140  77.160  82.300  1.00  0.00            
ATOM   1418  H53 DT  I -29     114.880  76.800  82.000  1.00  0.00            
ATOM   1419  C2' DT  I -29     116.040  72.900  79.250  1.00  0.00            
ATOM   1420  H2' DT  I -29     116.440  73.530  80.070  1.00  0.00            
ATOM   1421 H2'' DT  I -29     116.580  73.240  78.340  1.00  0.00            
ATOM   1422  C3' DT  I -29     116.380  71.440  79.490  1.00  0.00            
ATOM   1423  H3' DT  I -29     117.300  71.280  80.100  1.00  0.00            
ATOM   1424  O3' DT  I -29     116.480  70.750  78.240  1.00  0.00            
ATOM   1425  P   DG  I -28     117.920  70.730  77.520  1.00  0.00            
ATOM   1426  O1P DG  I -28     117.930  69.460  76.770  1.00  0.00            
ATOM   1427  O2P DG  I -28     118.960  70.970  78.540  1.00  0.00            
ATOM   1428  O5' DG  I -28     117.900  72.030  76.580  1.00  0.00            
ATOM   1429  C5' DG  I -28     117.000  72.000  75.460  1.00  0.00            
ATOM   1430  H5' DG  I -28     115.970  71.630  75.680  1.00  0.00            
ATOM   1431 H5'' DG  I -28     117.470  71.330  74.700  1.00  0.00            
ATOM   1432  C4' DG  I -28     116.680  73.340  74.840  1.00  0.00            
ATOM   1433  H4' DG  I -28     116.100  73.110  73.920  1.00  0.00            
ATOM   1434  O4' DG  I -28     115.970  74.280  75.680  1.00  0.00            
ATOM   1435  C1' DG  I -28     116.440  75.600  75.430  1.00  0.00            
ATOM   1436  H1' DG  I -28     116.070  75.890  74.420  1.00  0.00            
ATOM   1437  N9  DG  I -28     115.920  76.400  76.530  1.00  0.00            
ATOM   1438  C4  DG  I -28     114.890  77.310  76.410  1.00  0.00            
ATOM   1439  N2  DG  I -28     112.650  79.040  74.390  1.00  0.00            
ATOM   1440  H21 DG  I -28     112.730  78.590  73.510  1.00  0.00            
ATOM   1441  H22 DG  I -28     112.120  79.890  74.480  1.00  0.00            
ATOM   1442  N3  DG  I -28     114.200  77.540  75.320  1.00  0.00            
ATOM   1443  C2  DG  I -28     113.320  78.520  75.460  1.00  0.00            
ATOM   1444  N1  DG  I -28     113.270  79.270  76.630  1.00  0.00            
ATOM   1445  H1  DG  I -28     112.540  79.940  76.840  1.00  0.00            
ATOM   1446  C6  DG  I -28     114.010  78.990  77.780  1.00  0.00            
ATOM   1447  O6  DG  I -28     113.890  79.650  78.810  1.00  0.00            
ATOM   1448  C5  DG  I -28     114.810  77.900  77.620  1.00  0.00            
ATOM   1449  N7  DG  I -28     115.680  77.360  78.530  1.00  0.00            
ATOM   1450  C8  DG  I -28     116.330  76.460  77.840  1.00  0.00            
ATOM   1451  H8  DG  I -28     117.100  75.820  78.260  1.00  0.00            
ATOM   1452  C2' DG  I -28     117.930  75.340  75.340  1.00  0.00            
ATOM   1453  H2' DG  I -28     118.270  74.970  76.330  1.00  0.00            
ATOM   1454 H2'' DG  I -28     118.570  76.200  75.030  1.00  0.00            
ATOM   1455  C3' DG  I -28     117.910  74.150  74.410  1.00  0.00            
ATOM   1456  H3' DG  I -28     118.830  73.530  74.480  1.00  0.00            
ATOM   1457  O3' DG  I -28     117.880  74.650  73.070  1.00  0.00            
ATOM   1458  P   DC  I -27     118.630  73.830  71.910  1.00  0.00            
ATOM   1459  O1P DC  I -27     117.720  72.720  71.550  1.00  0.00            
ATOM   1460  O2P DC  I -27     120.030  73.560  72.330  1.00  0.00            
ATOM   1461  O5' DC  I -27     118.620  74.890  70.720  1.00  0.00            
ATOM   1462  C5' DC  I -27     117.350  75.360  70.230  1.00  0.00            
ATOM   1463  H5' DC  I -27     116.460  75.220  70.880  1.00  0.00            
ATOM   1464 H5'' DC  I -27     117.120  74.860  69.270  1.00  0.00            
ATOM   1465  C4' DC  I -27     117.350  76.860  70.040  1.00  0.00            
ATOM   1466  H4' DC  I -27     116.610  77.260  69.320  1.00  0.00            
ATOM   1467  O4' DC  I -27     116.990  77.530  71.270  1.00  0.00            
ATOM   1468  C1' DC  I -27     117.860  78.630  71.510  1.00  0.00            
ATOM   1469  H1' DC  I -27     117.450  79.520  70.990  1.00  0.00            
ATOM   1470  N1  DC  I -27     117.910  78.930  72.930  1.00  0.00            
ATOM   1471  C6  DC  I -27     118.910  78.580  73.750  1.00  0.00            
ATOM   1472  H6  DC  I -27     119.560  77.880  73.230  1.00  0.00            
ATOM   1473  C5  DC  I -27     118.950  78.910  75.040  1.00  0.00            
ATOM   1474  H5  DC  I -27     119.750  78.500  75.650  1.00  0.00            
ATOM   1475  C2  DC  I -27     116.850  79.620  73.460  1.00  0.00            
ATOM   1476  O2  DC  I -27     115.890  79.890  72.710  1.00  0.00            
ATOM   1477  N3  DC  I -27     116.900  80.070  74.710  1.00  0.00            
ATOM   1478  C4  DC  I -27     117.870  79.660  75.540  1.00  0.00            
ATOM   1479  N4  DC  I -27     117.890  80.110  76.830  1.00  0.00            
ATOM   1480  H41 DC  I -27     117.050  80.530  77.170  1.00  0.00            
ATOM   1481  H42 DC  I -27     118.740  80.030  77.360  1.00  0.00            
ATOM   1482  C2' DC  I -27     119.160  78.190  70.860  1.00  0.00            
ATOM   1483  H2' DC  I -27     119.780  77.510  71.490  1.00  0.00            
ATOM   1484 H2'' DC  I -27     119.860  79.030  70.690  1.00  0.00            
ATOM   1485  C3' DC  I -27     118.670  77.500  69.600  1.00  0.00            
ATOM   1486  H3' DC  I -27     119.480  76.760  69.460  1.00  0.00            
ATOM   1487  O3' DC  I -27     118.510  78.460  68.550  1.00  0.00            
ATOM   1488  P   DT  I -26     118.900  78.140  67.030  1.00  0.00            
ATOM   1489  O1P DT  I -26     118.690  76.710  66.720  1.00  0.00            
ATOM   1490  O2P DT  I -26     120.270  78.640  66.760  1.00  0.00            
ATOM   1491  O5' DT  I -26     117.930  79.110  66.200  1.00  0.00            
ATOM   1492  C5' DT  I -26     116.500  78.910  66.200  1.00  0.00            
ATOM   1493  H5' DT  I -26     116.210  77.970  66.720  1.00  0.00            
ATOM   1494 H5'' DT  I -26     116.250  78.630  65.160  1.00  0.00            
ATOM   1495  C4' DT  I -26     115.640  80.050  66.690  1.00  0.00            
ATOM   1496  H4' DT  I -26     114.610  79.630  66.730  1.00  0.00            
ATOM   1497  O4' DT  I -26     116.020  80.400  68.050  1.00  0.00            
ATOM   1498  C1' DT  I -26     116.340  81.780  68.080  1.00  0.00            
ATOM   1499  H1' DT  I -26     115.330  82.240  68.140  1.00  0.00            
ATOM   1500  N1  DT  I -26     117.230  82.060  69.200  1.00  0.00            
ATOM   1501  C6  DT  I -26     118.540  81.800  69.170  1.00  0.00            
ATOM   1502  H6  DT  I -26     119.000  81.560  68.210  1.00  0.00            
ATOM   1503  C2  DT  I -26     116.680  82.510  70.340  1.00  0.00            
ATOM   1504  O2  DT  I -26     115.460  82.600  70.500  1.00  0.00            
ATOM   1505  N3  DT  I -26     117.590  82.880  71.320  1.00  0.00            
ATOM   1506  H3  DT  I -26     117.210  82.990  72.250  1.00  0.00            
ATOM   1507  C4  DT  I -26     118.900  82.440  71.400  1.00  0.00            
ATOM   1508  O4  DT  I -26     119.500  82.340  72.480  1.00  0.00            
ATOM   1509  C5  DT  I -26     119.400  82.050  70.150  1.00  0.00            
ATOM   1510  C5M DT  I -26     120.860  81.890  69.980  1.00  0.00            
ATOM   1511  H51 DT  I -26     121.390  82.820  69.690  1.00  0.00            
ATOM   1512  H52 DT  I -26     121.280  81.550  70.960  1.00  0.00            
ATOM   1513  H53 DT  I -26     121.030  81.110  69.200  1.00  0.00            
ATOM   1514  C2' DT  I -26     116.760  82.150  66.660  1.00  0.00            
ATOM   1515  H2' DT  I -26     117.840  81.960  66.510  1.00  0.00            
ATOM   1516 H2'' DT  I -26     116.630  83.250  66.550  1.00  0.00            
ATOM   1517  C3' DT  I -26     115.750  81.330  65.870  1.00  0.00            
ATOM   1518  H3' DT  I -26     116.150  80.920  64.910  1.00  0.00            
ATOM   1519  O3' DT  I -26     114.500  81.950  65.560  1.00  0.00            
ATOM   1520  P   DC  I -25     114.590  83.080  64.440  1.00  0.00            
ATOM   1521  O1P DC  I -25     113.400  83.010  63.560  1.00  0.00            
ATOM   1522  O2P DC  I -25     115.930  82.980  63.830  1.00  0.00            
ATOM   1523  O5' DC  I -25     114.540  84.390  65.370  1.00  0.00            
ATOM   1524  C5' DC  I -25     113.260  84.580  65.990  1.00  0.00            
ATOM   1525  H5' DC  I -25     112.800  83.620  66.310  1.00  0.00            
ATOM   1526 H5'' DC  I -25     112.560  85.080  65.290  1.00  0.00            
ATOM   1527  C4' DC  I -25     113.400  85.580  67.120  1.00  0.00            
ATOM   1528  H4' DC  I -25     112.350  85.800  67.440  1.00  0.00            
ATOM   1529  O4' DC  I -25     114.110  85.090  68.280  1.00  0.00            
ATOM   1530  C1' DC  I -25     114.700  86.180  68.970  1.00  0.00            
ATOM   1531  H1' DC  I -25     114.220  86.170  69.970  1.00  0.00            
ATOM   1532  N1  DC  I -25     116.150  86.080  69.040  1.00  0.00            
ATOM   1533  C6  DC  I -25     116.890  85.500  68.080  1.00  0.00            
ATOM   1534  H6  DC  I -25     116.260  85.210  67.240  1.00  0.00            
ATOM   1535  C5  DC  I -25     118.200  85.400  68.240  1.00  0.00            
ATOM   1536  H5  DC  I -25     118.830  84.800  67.580  1.00  0.00            
ATOM   1537  C2  DC  I -25     116.680  86.400  70.260  1.00  0.00            
ATOM   1538  O2  DC  I -25     115.930  86.750  71.190  1.00  0.00            
ATOM   1539  N3  DC  I -25     118.010  86.380  70.400  1.00  0.00            
ATOM   1540  C4  DC  I -25     118.780  85.830  69.450  1.00  0.00            
ATOM   1541  N4  DC  I -25     120.120  85.610  69.620  1.00  0.00            
ATOM   1542  H41 DC  I -25     120.420  85.320  70.530  1.00  0.00            
ATOM   1543  H42 DC  I -25     120.640  85.430  68.790  1.00  0.00            
ATOM   1544  C2' DC  I -25     114.220  87.420  68.240  1.00  0.00            
ATOM   1545  H2' DC  I -25     114.980  88.230  68.210  1.00  0.00            
ATOM   1546 H2'' DC  I -25     113.290  87.810  68.710  1.00  0.00            
ATOM   1547  C3' DC  I -25     114.020  86.940  66.820  1.00  0.00            
ATOM   1548  H3' DC  I -25     114.980  86.830  66.280  1.00  0.00            
ATOM   1549  O3' DC  I -25     113.040  87.810  66.230  1.00  0.00            
ATOM   1550  P   DC  I -24     113.240  89.270  65.600  1.00  0.00            
ATOM   1551  O1P DC  I -24     111.960  89.880  65.190  1.00  0.00            
ATOM   1552  O2P DC  I -24     114.250  89.040  64.550  1.00  0.00            
ATOM   1553  O5' DC  I -24     113.830  90.200  66.760  1.00  0.00            
ATOM   1554  C5' DC  I -24     113.100  90.620  67.930  1.00  0.00            
ATOM   1555  H5' DC  I -24     112.530  89.860  68.510  1.00  0.00            
ATOM   1556 H5'' DC  I -24     112.200  91.220  67.670  1.00  0.00            
ATOM   1557  C4' DC  I -24     113.920  91.340  68.970  1.00  0.00            
ATOM   1558  H4' DC  I -24     113.350  91.570  69.890  1.00  0.00            
ATOM   1559  O4' DC  I -24     115.100  90.580  69.350  1.00  0.00            
ATOM   1560  C1' DC  I -24     116.280  91.350  69.230  1.00  0.00            
ATOM   1561  H1' DC  I -24     116.510  91.880  70.180  1.00  0.00            
ATOM   1562  N1  DC  I -24     117.370  90.450  68.890  1.00  0.00            
ATOM   1563  C6  DC  I -24     117.270  89.790  67.720  1.00  0.00            
ATOM   1564  H6  DC  I -24     116.470  90.070  67.040  1.00  0.00            
ATOM   1565  C5  DC  I -24     118.200  88.920  67.350  1.00  0.00            
ATOM   1566  H5  DC  I -24     118.140  88.310  66.450  1.00  0.00            
ATOM   1567  C2  DC  I -24     118.330  90.110  69.800  1.00  0.00            
ATOM   1568  O2  DC  I -24     118.330  90.490  70.980  1.00  0.00            
ATOM   1569  N3  DC  I -24     119.310  89.270  69.450  1.00  0.00            
ATOM   1570  C4  DC  I -24     119.310  88.770  68.200  1.00  0.00            
ATOM   1571  N4  DC  I -24     120.410  88.090  67.770  1.00  0.00            
ATOM   1572  H41 DC  I -24     120.580  87.950  66.800  1.00  0.00            
ATOM   1573  H42 DC  I -24     121.220  88.140  68.360  1.00  0.00            
ATOM   1574  C2' DC  I -24     115.880  92.360  68.170  1.00  0.00            
ATOM   1575  H2' DC  I -24     115.810  91.890  67.160  1.00  0.00            
ATOM   1576 H2'' DC  I -24     116.580  93.230  68.150  1.00  0.00            
ATOM   1577  C3' DC  I -24     114.460  92.710  68.560  1.00  0.00            
ATOM   1578  H3' DC  I -24     113.810  93.000  67.700  1.00  0.00            
ATOM   1579  O3' DC  I -24     114.390  93.610  69.670  1.00  0.00            
ATOM   1580  P   DA  I -23     114.780  95.140  69.420  1.00  0.00            
ATOM   1581  O1P DA  I -23     113.740  96.030  69.970  1.00  0.00            
ATOM   1582  O2P DA  I -23     115.210  95.390  68.020  1.00  0.00            
ATOM   1583  O5' DA  I -23     116.060  95.230  70.380  1.00  0.00            
ATOM   1584  C5' DA  I -23     115.850  95.380  71.790  1.00  0.00            
ATOM   1585  H5' DA  I -23     115.230  94.560  72.210  1.00  0.00            
ATOM   1586 H5'' DA  I -23     115.200  96.270  71.970  1.00  0.00            
ATOM   1587  C4' DA  I -23     117.130  95.580  72.580  1.00  0.00            
ATOM   1588  H4' DA  I -23     116.930  95.720  73.660  1.00  0.00            
ATOM   1589  O4' DA  I -23     117.990  94.460  72.260  1.00  0.00            
ATOM   1590  C1' DA  I -23     119.220  94.920  71.720  1.00  0.00            
ATOM   1591  H1' DA  I -23     119.920  95.050  72.580  1.00  0.00            
ATOM   1592  N9  DA  I -23     119.670  93.960  70.720  1.00  0.00            
ATOM   1593  C5  DA  I -23     120.860  92.490  69.630  1.00  0.00            
ATOM   1594  N7  DA  I -23     119.800  92.820  68.850  1.00  0.00            
ATOM   1595  C8  DA  I -23     119.030  93.610  69.560  1.00  0.00            
ATOM   1596  H8  DA  I -23     118.070  94.060  69.310  1.00  0.00            
ATOM   1597  N1  DA  I -23     122.930  91.760  70.300  1.00  0.00            
ATOM   1598  C2  DA  I -23     122.860  92.630  71.290  1.00  0.00            
ATOM   1599  H2  DA  I -23     123.710  92.560  71.970  1.00  0.00            
ATOM   1600  N3  DA  I -23     121.780  93.270  71.690  1.00  0.00            
ATOM   1601  C4  DA  I -23     120.840  93.240  70.760  1.00  0.00            
ATOM   1602  C6  DA  I -23     121.950  91.730  69.380  1.00  0.00            
ATOM   1603  N6  DA  I -23     122.010  90.720  68.460  1.00  0.00            
ATOM   1604  H61 DA  I -23     122.810  90.140  68.380  1.00  0.00            
ATOM   1605  H62 DA  I -23     121.380  90.590  67.690  1.00  0.00            
ATOM   1606  C2' DA  I -23     118.890  96.270  71.110  1.00  0.00            
ATOM   1607  H2' DA  I -23     118.420  96.150  70.120  1.00  0.00            
ATOM   1608 H2'' DA  I -23     119.890  96.760  71.080  1.00  0.00            
ATOM   1609  C3' DA  I -23     117.880  96.820  72.100  1.00  0.00            
ATOM   1610  H3' DA  I -23     117.140  97.510  71.630  1.00  0.00            
ATOM   1611  O3' DA  I -23     118.560  97.480  73.170  1.00  0.00            
ATOM   1612  P   DT  I -22     119.410  98.830  72.990  1.00  0.00            
ATOM   1613  O1P DT  I -22     119.250  99.810  74.080  1.00  0.00            
ATOM   1614  O2P DT  I -22     119.230  99.400  71.630  1.00  0.00            
ATOM   1615  O5' DT  I -22     120.870  98.180  72.970  1.00  0.00            
ATOM   1616  C5' DT  I -22     121.410  97.440  74.080  1.00  0.00            
ATOM   1617  H5' DT  I -22     120.870  96.470  74.120  1.00  0.00            
ATOM   1618 H5'' DT  I -22     121.140  97.910  75.050  1.00  0.00            
ATOM   1619  C4' DT  I -22     122.910  97.340  74.130  1.00  0.00            
ATOM   1620  H4' DT  I -22     123.360  97.010  75.090  1.00  0.00            
ATOM   1621  O4' DT  I -22     123.310  96.350  73.160  1.00  0.00            
ATOM   1622  C1' DT  I -22     124.080  96.930  72.110  1.00  0.00            
ATOM   1623  H1' DT  I -22     125.170  96.800  72.280  1.00  0.00            
ATOM   1624  N1  DT  I -22     123.750  96.180  70.900  1.00  0.00            
ATOM   1625  C6  DT  I -22     122.670  96.500  70.170  1.00  0.00            
ATOM   1626  H6  DT  I -22     122.040  97.330  70.490  1.00  0.00            
ATOM   1627  C2  DT  I -22     124.660  95.260  70.520  1.00  0.00            
ATOM   1628  O2  DT  I -22     125.720  94.990  71.100  1.00  0.00            
ATOM   1629  N3  DT  I -22     124.310  94.570  69.380  1.00  0.00            
ATOM   1630  H3  DT  I -22     125.010  93.970  68.980  1.00  0.00            
ATOM   1631  C4  DT  I -22     123.160  94.820  68.630  1.00  0.00            
ATOM   1632  O4  DT  I -22     123.050  94.180  67.580  1.00  0.00            
ATOM   1633  C5  DT  I -22     122.320  95.850  69.070  1.00  0.00            
ATOM   1634  C5M DT  I -22     121.230  96.170  68.130  1.00  0.00            
ATOM   1635  H51 DT  I -22     120.420  96.690  68.680  1.00  0.00            
ATOM   1636  H52 DT  I -22     121.660  96.880  67.390  1.00  0.00            
ATOM   1637  H53 DT  I -22     120.770  95.330  67.570  1.00  0.00            
ATOM   1638  C2' DT  I -22     123.870  98.430  72.200  1.00  0.00            
ATOM   1639  H2' DT  I -22     122.950  98.710  71.660  1.00  0.00            
ATOM   1640 H2'' DT  I -22     124.670  99.060  71.750  1.00  0.00            
ATOM   1641  C3' DT  I -22     123.620  98.620  73.680  1.00  0.00            
ATOM   1642  H3' DT  I -22     122.850  99.420  73.740  1.00  0.00            
ATOM   1643  O3' DT  I -22     124.780  98.920  74.470  1.00  0.00            
ATOM   1644  P   DC  I -21     125.360 100.400  74.300  1.00  0.00            
ATOM   1645  O1P DC  I -21     125.720 100.900  75.650  1.00  0.00            
ATOM   1646  O2P DC  I -21     124.400 101.290  73.610  1.00  0.00            
ATOM   1647  O5' DC  I -21     126.670 100.250  73.400  1.00  0.00            
ATOM   1648  C5' DC  I -21     127.730  99.360  73.810  1.00  0.00            
ATOM   1649  H5' DC  I -21     127.270  98.360  73.940  1.00  0.00            
ATOM   1650 H5'' DC  I -21     128.290  99.760  74.680  1.00  0.00            
ATOM   1651  C4' DC  I -21     128.750  99.040  72.750  1.00  0.00            
ATOM   1652  H4' DC  I -21     129.620  98.420  73.080  1.00  0.00            
ATOM   1653  O4' DC  I -21     128.170  98.280  71.670  1.00  0.00            
ATOM   1654  C1' DC  I -21     128.340  98.990  70.450  1.00  0.00            
ATOM   1655  H1' DC  I -21     129.290  98.570  70.060  1.00  0.00            
ATOM   1656  N1  DC  I -21     127.220  98.710  69.570  1.00  0.00            
ATOM   1657  C6  DC  I -21     126.030  99.320  69.700  1.00  0.00            
ATOM   1658  H6  DC  I -21     126.090 100.110  70.450  1.00  0.00            
ATOM   1659  C5  DC  I -21     124.990  99.040  68.920  1.00  0.00            
ATOM   1660  H5  DC  I -21     124.030  99.560  68.950  1.00  0.00            
ATOM   1661  C2  DC  I -21     127.320  97.620  68.750  1.00  0.00            
ATOM   1662  O2  DC  I -21     128.390  96.970  68.710  1.00  0.00            
ATOM   1663  N3  DC  I -21     126.280  97.340  67.960  1.00  0.00            
ATOM   1664  C4  DC  I -21     125.090  97.950  68.040  1.00  0.00            
ATOM   1665  N4  DC  I -21     124.070  97.680  67.170  1.00  0.00            
ATOM   1666  H41 DC  I -21     124.290  96.860  66.650  1.00  0.00            
ATOM   1667  H42 DC  I -21     123.250  98.230  67.000  1.00  0.00            
ATOM   1668  C2' DC  I -21     128.560 100.460  70.760  1.00  0.00            
ATOM   1669  H2' DC  I -21     127.570 100.940  70.930  1.00  0.00            
ATOM   1670 H2'' DC  I -21     129.080 100.860  69.860  1.00  0.00            
ATOM   1671  C3' DC  I -21     129.310 100.280  72.060  1.00  0.00            
ATOM   1672  H3' DC  I -21     129.020 101.080  72.780  1.00  0.00            
ATOM   1673  O3' DC  I -21     130.730 100.260  71.840  1.00  0.00            
ATOM   1674  P   DA  I -20     131.430 101.680  71.610  1.00  0.00            
ATOM   1675  O1P DA  I -20     132.810 101.490  72.110  1.00  0.00            
ATOM   1676  O2P DA  I -20     130.690 102.810  72.210  1.00  0.00            
ATOM   1677  O5' DA  I -20     131.390 101.950  70.030  1.00  0.00            
ATOM   1678  C5' DA  I -20     132.250 101.060  69.290  1.00  0.00            
ATOM   1679  H5' DA  I -20     132.190 100.030  69.700  1.00  0.00            
ATOM   1680 H5'' DA  I -20     133.280 101.480  69.400  1.00  0.00            
ATOM   1681  C4' DA  I -20     131.930 100.970  67.820  1.00  0.00            
ATOM   1682  H4' DA  I -20     132.750 100.540  67.210  1.00  0.00            
ATOM   1683  O4' DA  I -20     130.690 100.280  67.550  1.00  0.00            
ATOM   1684  C1' DA  I -20     130.130 100.920  66.420  1.00  0.00            
ATOM   1685  H1' DA  I -20     130.720 100.810  65.480  1.00  0.00            
ATOM   1686  N9  DA  I -20     128.790 100.400  66.230  1.00  0.00            
ATOM   1687  C5  DA  I -20     127.100  99.370  65.260  1.00  0.00            
ATOM   1688  N7  DA  I -20     126.550 100.210  66.160  1.00  0.00            
ATOM   1689  C8  DA  I -20     127.570 100.820  66.720  1.00  0.00            
ATOM   1690  H8  DA  I -20     127.530 101.420  67.620  1.00  0.00            
ATOM   1691  N1  DA  I -20     127.390  97.800  63.570  1.00  0.00            
ATOM   1692  C2  DA  I -20     128.690  97.960  63.710  1.00  0.00            
ATOM   1693  H2  DA  I -20     129.270  97.400  62.970  1.00  0.00            
ATOM   1694  N3  DA  I -20     129.310  98.760  64.570  1.00  0.00            
ATOM   1695  C4  DA  I -20     128.460  99.460  65.290  1.00  0.00            
ATOM   1696  C6  DA  I -20     126.560  98.510  64.360  1.00  0.00            
ATOM   1697  N6  DA  I -20     125.220  98.340  64.190  1.00  0.00            
ATOM   1698  H61 DA  I -20     124.560  98.940  64.640  1.00  0.00            
ATOM   1699  H62 DA  I -20     124.910  97.590  63.620  1.00  0.00            
ATOM   1700  C2' DA  I -20     130.200 102.360  66.920  1.00  0.00            
ATOM   1701  H2' DA  I -20     129.590 102.520  67.840  1.00  0.00            
ATOM   1702 H2'' DA  I -20     129.780 102.940  66.070  1.00  0.00            
ATOM   1703  C3' DA  I -20     131.680 102.370  67.250  1.00  0.00            
ATOM   1704  H3' DA  I -20     131.870 103.140  68.020  1.00  0.00            
ATOM   1705  O3' DA  I -20     132.380 102.640  66.030  1.00  0.00            
ATOM   1706  P   DA  I -19     133.820 103.320  66.130  1.00  0.00            
ATOM   1707  O1P DA  I -19     134.490 102.970  67.400  1.00  0.00            
ATOM   1708  O2P DA  I -19     133.610 104.780  65.970  1.00  0.00            
ATOM   1709  O5' DA  I -19     134.650 102.800  64.860  1.00  0.00            
ATOM   1710  C5' DA  I -19     134.720 101.440  64.400  1.00  0.00            
ATOM   1711  H5' DA  I -19     134.290 100.690  65.100  1.00  0.00            
ATOM   1712 H5'' DA  I -19     135.800 101.210  64.370  1.00  0.00            
ATOM   1713  C4' DA  I -19     134.220 101.310  62.980  1.00  0.00            
ATOM   1714  H4' DA  I -19     134.510 100.380  62.450  1.00  0.00            
ATOM   1715  O4' DA  I -19     132.770 101.260  63.010  1.00  0.00            
ATOM   1716  C1' DA  I -19     132.290 101.920  61.850  1.00  0.00            
ATOM   1717  H1' DA  I -19     132.430 101.300  60.930  1.00  0.00            
ATOM   1718  N9  DA  I -19     130.890 102.100  62.200  1.00  0.00            
ATOM   1719  C5  DA  I -19     128.800 101.670  62.270  1.00  0.00            
ATOM   1720  N7  DA  I -19     128.960 102.750  63.080  1.00  0.00            
ATOM   1721  C8  DA  I -19     130.240 103.010  63.000  1.00  0.00            
ATOM   1722  H8  DA  I -19     130.820 103.770  63.510  1.00  0.00            
ATOM   1723  N1  DA  I -19     127.780 100.110  60.930  1.00  0.00            
ATOM   1724  C2  DA  I -19     128.970  99.860  60.420  1.00  0.00            
ATOM   1725  H2  DA  I -19     129.010  99.100  59.640  1.00  0.00            
ATOM   1726  N3  DA  I -19     130.150 100.240  60.870  1.00  0.00            
ATOM   1727  C4  DA  I -19     129.940 101.270  61.650  1.00  0.00            
ATOM   1728  C6  DA  I -19     127.650 101.080  61.850  1.00  0.00            
ATOM   1729  N6  DA  I -19     126.380 101.400  62.240  1.00  0.00            
ATOM   1730  H61 DA  I -19     126.250 102.380  62.430  1.00  0.00            
ATOM   1731  H62 DA  I -19     125.600 100.890  61.890  1.00  0.00            
ATOM   1732  C2' DA  I -19     133.150 103.170  61.910  1.00  0.00            
ATOM   1733  H2' DA  I -19     132.930 103.770  62.820  1.00  0.00            
ATOM   1734 H2'' DA  I -19     133.020 103.790  61.000  1.00  0.00            
ATOM   1735  C3' DA  I -19     134.510 102.530  62.100  1.00  0.00            
ATOM   1736  H3' DA  I -19     135.280 103.120  62.640  1.00  0.00            
ATOM   1737  O3' DA  I -19     135.070 102.130  60.840  1.00  0.00            
ATOM   1738  P   DA  I -18     135.760 103.210  59.890  1.00  0.00            
ATOM   1739  O1P DA  I -18     137.150 102.740  59.730  1.00  0.00            
ATOM   1740  O2P DA  I -18     135.610 104.570  60.470  1.00  0.00            
ATOM   1741  O5' DA  I -18     135.040 103.030  58.470  1.00  0.00            
ATOM   1742  C5' DA  I -18     134.780 101.700  57.970  1.00  0.00            
ATOM   1743  H5' DA  I -18     134.720 100.980  58.810  1.00  0.00            
ATOM   1744 H5'' DA  I -18     135.690 101.450  57.390  1.00  0.00            
ATOM   1745  C4' DA  I -18     133.570 101.460  57.100  1.00  0.00            
ATOM   1746  H4' DA  I -18     133.660 100.420  56.700  1.00  0.00            
ATOM   1747  O4' DA  I -18     132.400 101.650  57.930  1.00  0.00            
ATOM   1748  C1' DA  I -18     131.410 102.270  57.130  1.00  0.00            
ATOM   1749  H1' DA  I -18     130.890 101.520  56.490  1.00  0.00            
ATOM   1750  N9  DA  I -18     130.440 102.900  58.020  1.00  0.00            
ATOM   1751  C5  DA  I -18     128.650 103.470  59.070  1.00  0.00            
ATOM   1752  N7  DA  I -18     129.650 104.060  59.770  1.00  0.00            
ATOM   1753  C8  DA  I -18     130.690 103.800  59.030  1.00  0.00            
ATOM   1754  H8  DA  I -18     131.710 104.060  59.310  1.00  0.00            
ATOM   1755  N1  DA  I -18     126.510 102.770  58.500  1.00  0.00            
ATOM   1756  C2  DA  I -18     127.080 102.060  57.550  1.00  0.00            
ATOM   1757  H2  DA  I -18     126.410 101.350  57.060  1.00  0.00            
ATOM   1758  N3  DA  I -18     128.350 102.010  57.190  1.00  0.00            
ATOM   1759  C4  DA  I -18     129.080 102.700  58.040  1.00  0.00            
ATOM   1760  C6  DA  I -18     127.310 103.480  59.310  1.00  0.00            
ATOM   1761  N6  DA  I -18     126.720 104.050  60.400  1.00  0.00            
ATOM   1762  H61 DA  I -18     125.720 104.120  60.470  1.00  0.00            
ATOM   1763  H62 DA  I -18     127.270 104.670  60.960  1.00  0.00            
ATOM   1764  C2' DA  I -18     132.160 103.290  56.300  1.00  0.00            
ATOM   1765  H2' DA  I -18     132.500 104.100  56.990  1.00  0.00            
ATOM   1766 H2'' DA  I -18     131.570 103.690  55.460  1.00  0.00            
ATOM   1767  C3' DA  I -18     133.380 102.460  55.960  1.00  0.00            
ATOM   1768  H3' DA  I -18     134.330 103.030  55.930  1.00  0.00            
ATOM   1769  O3' DA  I -18     133.150 101.750  54.730  1.00  0.00            
ATOM   1770  P   DA  I -17     133.190 102.640  53.400  1.00  0.00            
ATOM   1771  O1P DA  I -17     134.030 101.950  52.400  1.00  0.00            
ATOM   1772  O2P DA  I -17     133.440 104.080  53.610  1.00  0.00            
ATOM   1773  O5' DA  I -17     131.640 102.630  53.010  1.00  0.00            
ATOM   1774  C5' DA  I -17     130.990 101.350  52.970  1.00  0.00            
ATOM   1775  H5' DA  I -17     130.830 100.950  53.990  1.00  0.00            
ATOM   1776 H5'' DA  I -17     131.670 100.730  52.340  1.00  0.00            
ATOM   1777  C4' DA  I -17     129.660 101.300  52.240  1.00  0.00            
ATOM   1778  H4' DA  I -17     129.430 100.280  51.870  1.00  0.00            
ATOM   1779  O4' DA  I -17     128.650 101.830  53.130  1.00  0.00            
ATOM   1780  C1' DA  I -17     128.160 103.090  52.690  1.00  0.00            
ATOM   1781  H1' DA  I -17     127.110 102.780  52.530  1.00  0.00            
ATOM   1782  N9  DA  I -17     128.240 103.910  53.890  1.00  0.00            
ATOM   1783  C5  DA  I -17     127.540 104.910  55.710  1.00  0.00            
ATOM   1784  N7  DA  I -17     128.870 105.170  55.620  1.00  0.00            
ATOM   1785  C8  DA  I -17     129.260 104.560  54.530  1.00  0.00            
ATOM   1786  H8  DA  I -17     130.270 104.630  54.120  1.00  0.00            
ATOM   1787  N1  DA  I -17     125.300 104.980  56.310  1.00  0.00            
ATOM   1788  C2  DA  I -17     125.070 104.030  55.430  1.00  0.00            
ATOM   1789  H2  DA  I -17     124.030 103.730  55.290  1.00  0.00            
ATOM   1790  N3  DA  I -17     125.940 103.580  54.530  1.00  0.00            
ATOM   1791  C4  DA  I -17     127.140 104.090  54.690  1.00  0.00            
ATOM   1792  C6  DA  I -17     126.560 105.430  56.480  1.00  0.00            
ATOM   1793  N6  DA  I -17     126.730 106.240  57.570  1.00  0.00            
ATOM   1794  H61 DA  I -17     125.950 106.170  58.190  1.00  0.00            
ATOM   1795  H62 DA  I -17     127.620 106.500  57.930  1.00  0.00            
ATOM   1796  C2' DA  I -17     129.040 103.450  51.500  1.00  0.00            
ATOM   1797  H2' DA  I -17     129.940 104.010  51.840  1.00  0.00            
ATOM   1798 H2'' DA  I -17     128.440 104.100  50.830  1.00  0.00            
ATOM   1799  C3' DA  I -17     129.600 102.150  50.970  1.00  0.00            
ATOM   1800  H3' DA  I -17     130.650 102.270  50.640  1.00  0.00            
ATOM   1801  O3' DA  I -17     128.760 101.560  49.970  1.00  0.00            
ATOM   1802  P   DG  I -16     128.730 102.240  48.520  1.00  0.00            
ATOM   1803  O1P DG  I -16     128.450 101.190  47.510  1.00  0.00            
ATOM   1804  O2P DG  I -16     130.010 102.920  48.220  1.00  0.00            
ATOM   1805  O5' DG  I -16     127.590 103.360  48.530  1.00  0.00            
ATOM   1806  C5' DG  I -16     126.230 103.020  48.850  1.00  0.00            
ATOM   1807  H5' DG  I -16     126.100 102.160  49.540  1.00  0.00            
ATOM   1808 H5'' DG  I -16     125.660 102.760  47.930  1.00  0.00            
ATOM   1809  C4' DG  I -16     125.480 104.230  49.350  1.00  0.00            
ATOM   1810  H4' DG  I -16     124.440 103.850  49.450  1.00  0.00            
ATOM   1811  O4' DG  I -16     125.940 104.740  50.620  1.00  0.00            
ATOM   1812  C1' DG  I -16     125.800 106.140  50.490  1.00  0.00            
ATOM   1813  H1' DG  I -16     124.740 106.450  50.480  1.00  0.00            
ATOM   1814  N9  DG  I -16     126.490 106.840  51.570  1.00  0.00            
ATOM   1815  C4  DG  I -16     125.940 107.150  52.790  1.00  0.00            
ATOM   1816  N2  DG  I -16     123.210 107.230  54.960  1.00  0.00            
ATOM   1817  H21 DG  I -16     122.440 106.760  54.530  1.00  0.00            
ATOM   1818  H22 DG  I -16     122.990 107.700  55.810  1.00  0.00            
ATOM   1819  N3  DG  I -16     124.700 106.910  53.150  1.00  0.00            
ATOM   1820  C2  DG  I -16     124.430 107.380  54.360  1.00  0.00            
ATOM   1821  N1  DG  I -16     125.310 108.210  55.040  1.00  0.00            
ATOM   1822  H1  DG  I -16     125.130 108.420  56.010  1.00  0.00            
ATOM   1823  C6  DG  I -16     126.620 108.460  54.630  1.00  0.00            
ATOM   1824  O6  DG  I -16     127.380 109.170  55.300  1.00  0.00            
ATOM   1825  C5  DG  I -16     126.900 107.830  53.460  1.00  0.00            
ATOM   1826  N7  DG  I -16     128.070 107.800  52.760  1.00  0.00            
ATOM   1827  C8  DG  I -16     127.790 107.300  51.590  1.00  0.00            
ATOM   1828  H8  DG  I -16     128.560 107.140  50.830  1.00  0.00            
ATOM   1829  C2' DG  I -16     126.290 106.420  49.070  1.00  0.00            
ATOM   1830  H2' DG  I -16     127.390 106.300  49.040  1.00  0.00            
ATOM   1831 H2'' DG  I -16     125.990 107.430  48.710  1.00  0.00            
ATOM   1832  C3' DG  I -16     125.470 105.380  48.340  1.00  0.00            
ATOM   1833  H3' DG  I -16     126.050 105.040  47.460  1.00  0.00            
ATOM   1834  O3' DG  I -16     124.190 105.930  48.010  1.00  0.00            
ATOM   1835  P   DG  I -15     123.450 105.380  46.700  1.00  0.00            
ATOM   1836  O1P DG  I -15     123.660 103.920  46.630  1.00  0.00            
ATOM   1837  O2P DG  I -15     123.840 106.200  45.530  1.00  0.00            
ATOM   1838  O5' DG  I -15     121.890 105.650  46.920  1.00  0.00            
ATOM   1839  C5' DG  I -15     121.330 105.630  48.240  1.00  0.00            
ATOM   1840  H5' DG  I -15     121.880 105.090  49.040  1.00  0.00            
ATOM   1841 H5'' DG  I -15     120.380 105.060  48.170  1.00  0.00            
ATOM   1842  C4' DG  I -15     120.990 107.000  48.790  1.00  0.00            
ATOM   1843  H4' DG  I -15     120.090 106.790  49.410  1.00  0.00            
ATOM   1844  O4' DG  I -15     122.060 107.500  49.630  1.00  0.00            
ATOM   1845  C1' DG  I -15     122.130 108.920  49.500  1.00  0.00            
ATOM   1846  H1' DG  I -15     121.270 109.430  49.980  1.00  0.00            
ATOM   1847  N9  DG  I -15     123.470 109.290  49.950  1.00  0.00            
ATOM   1848  C4  DG  I -15     123.760 109.830  51.180  1.00  0.00            
ATOM   1849  N2  DG  I -15     122.650 110.700  54.350  1.00  0.00            
ATOM   1850  H21 DG  I -15     122.840 111.370  55.060  1.00  0.00            
ATOM   1851  H22 DG  I -15     121.700 110.370  54.320  1.00  0.00            
ATOM   1852  N3  DG  I -15     122.900 109.900  52.170  1.00  0.00            
ATOM   1853  C2  DG  I -15     123.420 110.470  53.240  1.00  0.00            
ATOM   1854  N1  DG  I -15     124.660 111.110  53.180  1.00  0.00            
ATOM   1855  H1  DG  I -15     125.090 111.310  54.080  1.00  0.00            
ATOM   1856  C6  DG  I -15     125.560 110.930  52.130  1.00  0.00            
ATOM   1857  O6  DG  I -15     126.670 111.470  52.170  1.00  0.00            
ATOM   1858  C5  DG  I -15     125.030 110.270  51.070  1.00  0.00            
ATOM   1859  N7  DG  I -15     125.600 109.950  49.860  1.00  0.00            
ATOM   1860  C8  DG  I -15     124.640 109.340  49.220  1.00  0.00            
ATOM   1861  H8  DG  I -15     124.720 108.860  48.250  1.00  0.00            
ATOM   1862  C2' DG  I -15     122.000 109.030  47.990  1.00  0.00            
ATOM   1863  H2' DG  I -15     122.790 108.570  47.370  1.00  0.00            
ATOM   1864 H2'' DG  I -15     121.830 109.990  47.460  1.00  0.00            
ATOM   1865  C3' DG  I -15     120.810 108.120  47.760  1.00  0.00            
ATOM   1866  H3' DG  I -15     120.820 107.700  46.730  1.00  0.00            
ATOM   1867  O3' DG  I -15     119.580 108.780  48.080  1.00  0.00            
ATOM   1868  P   DC  I -14     118.170 108.310  47.490  1.00  0.00            
ATOM   1869  O1P DC  I -14     118.160 106.850  47.230  1.00  0.00            
ATOM   1870  O2P DC  I -14     117.860 109.120  46.300  1.00  0.00            
ATOM   1871  O5' DC  I -14     117.160 108.610  48.690  1.00  0.00            
ATOM   1872  C5' DC  I -14     117.240 107.870  49.930  1.00  0.00            
ATOM   1873  H5' DC  I -14     118.220 107.360  50.060  1.00  0.00            
ATOM   1874 H5'' DC  I -14     116.490 107.060  49.950  1.00  0.00            
ATOM   1875  C4' DC  I -14     117.170 108.770  51.150  1.00  0.00            
ATOM   1876  H4' DC  I -14     117.070 108.130  52.050  1.00  0.00            
ATOM   1877  O4' DC  I -14     118.530 109.270  51.190  1.00  0.00            
ATOM   1878  C1' DC  I -14     118.460 110.660  51.480  1.00  0.00            
ATOM   1879  H1' DC  I -14     118.430 110.870  52.570  1.00  0.00            
ATOM   1880  N1  DC  I -14     119.680 111.230  50.920  1.00  0.00            
ATOM   1881  C6  DC  I -14     119.730 111.350  49.590  1.00  0.00            
ATOM   1882  H6  DC  I -14     119.020 110.740  49.030  1.00  0.00            
ATOM   1883  C5  DC  I -14     120.730 111.990  48.990  1.00  0.00            
ATOM   1884  H5  DC  I -14     120.890 112.020  47.910  1.00  0.00            
ATOM   1885  C2  DC  I -14     120.460 112.050  51.680  1.00  0.00            
ATOM   1886  O2  DC  I -14     120.170 112.280  52.870  1.00  0.00            
ATOM   1887  N3  DC  I -14     121.560 112.610  51.150  1.00  0.00            
ATOM   1888  C4  DC  I -14     121.660 112.630  49.820  1.00  0.00            
ATOM   1889  N4  DC  I -14     122.790 113.250  49.350  1.00  0.00            
ATOM   1890  H41 DC  I -14     122.840 113.260  48.350  1.00  0.00            
ATOM   1891  H42 DC  I -14     123.480 113.650  49.950  1.00  0.00            
ATOM   1892  C2' DC  I -14     117.150 111.090  50.840  1.00  0.00            
ATOM   1893  H2' DC  I -14     117.260 111.280  49.750  1.00  0.00            
ATOM   1894 H2'' DC  I -14     116.890 112.050  51.330  1.00  0.00            
ATOM   1895  C3' DC  I -14     116.200 109.940  51.070  1.00  0.00            
ATOM   1896  H3' DC  I -14     115.550 109.760  50.190  1.00  0.00            
ATOM   1897  O3' DC  I -14     115.420 110.120  52.260  1.00  0.00            
ATOM   1898  P   DA  I -13     114.430 111.380  52.370  1.00  0.00            
ATOM   1899  O1P DA  I -13     113.250 110.920  53.120  1.00  0.00            
ATOM   1900  O2P DA  I -13     114.230 112.020  51.050  1.00  0.00            
ATOM   1901  O5' DA  I -13     115.250 112.460  53.230  1.00  0.00            
ATOM   1902  C5' DA  I -13     115.960 111.960  54.380  1.00  0.00            
ATOM   1903  H5' DA  I -13     116.780 111.270  54.080  1.00  0.00            
ATOM   1904 H5'' DA  I -13     115.270 111.320  54.970  1.00  0.00            
ATOM   1905  C4' DA  I -13     116.490 113.040  55.310  1.00  0.00            
ATOM   1906  H4' DA  I -13     116.860 112.550  56.230  1.00  0.00            
ATOM   1907  O4' DA  I -13     117.610 113.690  54.670  1.00  0.00            
ATOM   1908  C1' DA  I -13     117.320 115.020  54.270  1.00  0.00            
ATOM   1909  H1' DA  I -13     117.870 115.680  54.980  1.00  0.00            
ATOM   1910  N9  DA  I -13     117.810 115.100  52.900  1.00  0.00            
ATOM   1911  C5  DA  I -13     119.110 115.310  51.190  1.00  0.00            
ATOM   1912  N7  DA  I -13     117.970 114.750  50.720  1.00  0.00            
ATOM   1913  C8  DA  I -13     117.190 114.640  51.760  1.00  0.00            
ATOM   1914  H8  DA  I -13     116.160 114.320  51.660  1.00  0.00            
ATOM   1915  N1  DA  I -13     121.140 116.400  51.190  1.00  0.00            
ATOM   1916  C2  DA  I -13     120.950 116.590  52.490  1.00  0.00            
ATOM   1917  H2  DA  I -13     121.690 117.190  53.020  1.00  0.00            
ATOM   1918  N3  DA  I -13     120.030 116.030  53.250  1.00  0.00            
ATOM   1919  C4  DA  I -13     119.090 115.450  52.540  1.00  0.00            
ATOM   1920  C6  DA  I -13     120.190 115.750  50.500  1.00  0.00            
ATOM   1921  N6  DA  I -13     120.390 115.750  49.150  1.00  0.00            
ATOM   1922  H61 DA  I -13     121.110 116.320  48.770  1.00  0.00            
ATOM   1923  H62 DA  I -13     119.880 115.220  48.470  1.00  0.00            
ATOM   1924  C2' DA  I -13     115.830 115.120  54.530  1.00  0.00            
ATOM   1925  H2' DA  I -13     115.330 114.770  53.600  1.00  0.00            
ATOM   1926 H2'' DA  I -13     115.530 116.170  54.770  1.00  0.00            
ATOM   1927  C3' DA  I -13     115.530 114.170  55.670  1.00  0.00            
ATOM   1928  H3' DA  I -13     114.530 113.700  55.600  1.00  0.00            
ATOM   1929  O3' DA  I -13     115.730 114.810  56.940  1.00  0.00            
ATOM   1930  P   DT  I -12     114.710 115.940  57.430  1.00  0.00            
ATOM   1931  O1P DT  I -12     114.650 115.700  58.890  1.00  0.00            
ATOM   1932  O2P DT  I -12     113.410 115.800  56.750  1.00  0.00            
ATOM   1933  O5' DT  I -12     115.580 117.270  57.220  1.00  0.00            
ATOM   1934  C5' DT  I -12     116.890 117.450  57.780  1.00  0.00            
ATOM   1935  H5' DT  I -12     117.470 116.520  57.610  1.00  0.00            
ATOM   1936 H5'' DT  I -12     116.810 117.540  58.890  1.00  0.00            
ATOM   1937  C4' DT  I -12     117.670 118.640  57.270  1.00  0.00            
ATOM   1938  H4' DT  I -12     118.550 118.780  57.940  1.00  0.00            
ATOM   1939  O4' DT  I -12     118.070 118.390  55.900  1.00  0.00            
ATOM   1940  C1' DT  I -12     117.600 119.460  55.100  1.00  0.00            
ATOM   1941  H1' DT  I -12     118.370 120.270  55.100  1.00  0.00            
ATOM   1942  N1  DT  I -12     117.530 119.020  53.720  1.00  0.00            
ATOM   1943  C6  DT  I -12     116.390 118.450  53.300  1.00  0.00            
ATOM   1944  H6  DT  I -12     115.870 118.000  54.160  1.00  0.00            
ATOM   1945  C2  DT  I -12     118.540 119.170  52.840  1.00  0.00            
ATOM   1946  O2  DT  I -12     119.600 119.670  53.210  1.00  0.00            
ATOM   1947  N3  DT  I -12     118.300 118.810  51.530  1.00  0.00            
ATOM   1948  H3  DT  I -12     119.010 119.020  50.850  1.00  0.00            
ATOM   1949  C4  DT  I -12     117.130 118.200  51.090  1.00  0.00            
ATOM   1950  O4  DT  I -12     117.000 117.740  49.950  1.00  0.00            
ATOM   1951  C5  DT  I -12     116.120 118.080  52.060  1.00  0.00            
ATOM   1952  C5M DT  I -12     114.780 117.510  51.770  1.00  0.00            
ATOM   1953  H51 DT  I -12     114.630 116.440  52.010  1.00  0.00            
ATOM   1954  H52 DT  I -12     113.950 118.050  52.280  1.00  0.00            
ATOM   1955  H53 DT  I -12     114.620 117.490  50.680  1.00  0.00            
ATOM   1956  C2' DT  I -12     116.350 119.960  55.820  1.00  0.00            
ATOM   1957  H2' DT  I -12     115.450 119.340  55.660  1.00  0.00            
ATOM   1958 H2'' DT  I -12     115.970 120.960  55.510  1.00  0.00            
ATOM   1959  C3' DT  I -12     116.900 119.960  57.230  1.00  0.00            
ATOM   1960  H3' DT  I -12     116.020 119.840  57.880  1.00  0.00            
ATOM   1961  O3' DT  I -12     117.660 121.140  57.530  1.00  0.00            
ATOM   1962  P   DG  I -11     116.950 122.460  58.110  1.00  0.00            
ATOM   1963  O1P DG  I -11     117.150 122.370  59.570  1.00  0.00            
ATOM   1964  O2P DG  I -11     115.530 122.430  57.690  1.00  0.00            
ATOM   1965  O5' DG  I -11     117.630 123.800  57.560  1.00  0.00            
ATOM   1966  C5' DG  I -11     119.070 123.860  57.440  1.00  0.00            
ATOM   1967  H5' DG  I -11     119.580 122.890  57.580  1.00  0.00            
ATOM   1968 H5'' DG  I -11     119.570 124.630  58.070  1.00  0.00            
ATOM   1969  C4' DG  I -11     119.320 124.350  56.030  1.00  0.00            
ATOM   1970  H4' DG  I -11     120.280 124.900  55.920  1.00  0.00            
ATOM   1971  O4' DG  I -11     119.220 123.250  55.100  1.00  0.00            
ATOM   1972  C1' DG  I -11     119.180 123.820  53.790  1.00  0.00            
ATOM   1973  H1' DG  I -11     120.190 123.700  53.360  1.00  0.00            
ATOM   1974  N9  DG  I -11     118.300 123.120  52.870  1.00  0.00            
ATOM   1975  C4  DG  I -11     118.400 122.990  51.500  1.00  0.00            
ATOM   1976  N2  DG  I -11     119.940 123.990  48.530  1.00  0.00            
ATOM   1977  H21 DG  I -11     119.910 123.620  47.600  1.00  0.00            
ATOM   1978  H22 DG  I -11     120.830 124.430  48.680  1.00  0.00            
ATOM   1979  N3  DG  I -11     119.350 123.530  50.770  1.00  0.00            
ATOM   1980  C2  DG  I -11     119.190 123.350  49.460  1.00  0.00            
ATOM   1981  N1  DG  I -11     118.220 122.460  49.000  1.00  0.00            
ATOM   1982  H1  DG  I -11     118.120 122.320  48.000  1.00  0.00            
ATOM   1983  C6  DG  I -11     117.330 121.760  49.820  1.00  0.00            
ATOM   1984  O6  DG  I -11     116.560 120.980  49.250  1.00  0.00            
ATOM   1985  C5  DG  I -11     117.410 122.160  51.110  1.00  0.00            
ATOM   1986  N7  DG  I -11     116.660 121.770  52.190  1.00  0.00            
ATOM   1987  C8  DG  I -11     117.250 122.300  53.220  1.00  0.00            
ATOM   1988  H8  DG  I -11     116.930 122.290  54.270  1.00  0.00            
ATOM   1989  C2' DG  I -11     118.690 125.240  54.020  1.00  0.00            
ATOM   1990  H2' DG  I -11     117.890 125.550  53.310  1.00  0.00            
ATOM   1991 H2'' DG  I -11     119.610 125.850  53.910  1.00  0.00            
ATOM   1992  C3' DG  I -11     118.190 125.200  55.450  1.00  0.00            
ATOM   1993  H3' DG  I -11     117.200 124.720  55.580  1.00  0.00            
ATOM   1994  O3' DG  I -11     118.210 126.550  55.950  1.00  0.00            
ATOM   1995  P   DT  I -10     117.130 127.660  55.560  1.00  0.00            
ATOM   1996  O1P DT  I -10     117.330 128.830  56.430  1.00  0.00            
ATOM   1997  O2P DT  I -10     115.760 127.100  55.500  1.00  0.00            
ATOM   1998  O5' DT  I -10     117.510 128.060  54.050  1.00  0.00            
ATOM   1999  C5' DT  I -10     118.630 128.860  53.650  1.00  0.00            
ATOM   2000  H5' DT  I -10     119.540 128.380  54.080  1.00  0.00            
ATOM   2001 H5'' DT  I -10     118.490 129.930  53.930  1.00  0.00            
ATOM   2002  C4' DT  I -10     118.850 128.860  52.160  1.00  0.00            
ATOM   2003  H4' DT  I -10     119.810 129.330  51.860  1.00  0.00            
ATOM   2004  O4' DT  I -10     118.760 127.520  51.640  1.00  0.00            
ATOM   2005  C1' DT  I -10     118.100 127.500  50.370  1.00  0.00            
ATOM   2006  H1' DT  I -10     118.840 127.080  49.650  1.00  0.00            
ATOM   2007  N1  DT  I -10     117.010 126.540  50.340  1.00  0.00            
ATOM   2008  C6  DT  I -10     116.220 126.360  51.410  1.00  0.00            
ATOM   2009  H6  DT  I -10     116.620 126.850  52.300  1.00  0.00            
ATOM   2010  C2  DT  I -10     116.650 126.010  49.150  1.00  0.00            
ATOM   2011  O2  DT  I -10     117.160 126.380  48.100  1.00  0.00            
ATOM   2012  N3  DT  I -10     115.620 125.090  49.160  1.00  0.00            
ATOM   2013  H3  DT  I -10     115.490 124.600  48.290  1.00  0.00            
ATOM   2014  C4  DT  I -10     114.960 124.730  50.330  1.00  0.00            
ATOM   2015  O4  DT  I -10     114.110 123.840  50.260  1.00  0.00            
ATOM   2016  C5  DT  I -10     115.300 125.420  51.510  1.00  0.00            
ATOM   2017  C5M DT  I -10     114.550 125.070  52.730  1.00  0.00            
ATOM   2018  H51 DT  I -10     113.770 124.320  52.470  1.00  0.00            
ATOM   2019  H52 DT  I -10     115.230 124.640  53.500  1.00  0.00            
ATOM   2020  H53 DT  I -10     114.060 125.930  53.240  1.00  0.00            
ATOM   2021  C2' DT  I -10     117.810 128.950  50.040  1.00  0.00            
ATOM   2022  H2' DT  I -10     116.870 129.200  49.510  1.00  0.00            
ATOM   2023 H2'' DT  I -10     118.600 129.410  49.400  1.00  0.00            
ATOM   2024  C3' DT  I -10     117.700 129.560  51.430  1.00  0.00            
ATOM   2025  H3' DT  I -10     116.750 129.300  51.950  1.00  0.00            
ATOM   2026  O3' DT  I -10     117.940 130.970  51.470  1.00  0.00            
ATOM   2027  P   DT  I  -9     116.800 131.960  50.940  1.00  0.00            
ATOM   2028  O1P DT  I  -9     117.250 133.350  51.160  1.00  0.00            
ATOM   2029  O2P DT  I  -9     115.550 131.650  51.680  1.00  0.00            
ATOM   2030  O5' DT  I  -9     116.590 131.760  49.370  1.00  0.00            
ATOM   2031  C5' DT  I  -9     117.550 131.940  48.310  1.00  0.00            
ATOM   2032  H5' DT  I  -9     118.450 131.300  48.380  1.00  0.00            
ATOM   2033 H5'' DT  I  -9     117.920 132.990  48.330  1.00  0.00            
ATOM   2034  C4' DT  I  -9     116.850 131.680  46.990  1.00  0.00            
ATOM   2035  H4' DT  I  -9     117.540 131.870  46.140  1.00  0.00            
ATOM   2036  O4' DT  I  -9     116.420 130.300  46.920  1.00  0.00            
ATOM   2037  C1' DT  I  -9     115.040 130.240  46.610  1.00  0.00            
ATOM   2038  H1' DT  I  -9     115.110 130.240  45.500  1.00  0.00            
ATOM   2039  N1  DT  I  -9     114.410 129.100  47.270  1.00  0.00            
ATOM   2040  C6  DT  I  -9     114.180 129.140  48.600  1.00  0.00            
ATOM   2041  H6  DT  I  -9     114.640 130.030  49.040  1.00  0.00            
ATOM   2042  C2  DT  I  -9     114.230 127.980  46.560  1.00  0.00            
ATOM   2043  O2  DT  I  -9     114.560 127.880  45.380  1.00  0.00            
ATOM   2044  N3  DT  I  -9     113.680 126.930  47.280  1.00  0.00            
ATOM   2045  H3  DT  I  -9     113.570 126.070  46.750  1.00  0.00            
ATOM   2046  C4  DT  I  -9     113.260 127.010  48.600  1.00  0.00            
ATOM   2047  O4  DT  I  -9     112.620 126.050  49.050  1.00  0.00            
ATOM   2048  C5  DT  I  -9     113.580 128.190  49.290  1.00  0.00            
ATOM   2049  C5M DT  I  -9     113.210 128.430  50.700  1.00  0.00            
ATOM   2050  H51 DT  I  -9     112.520 129.300  50.660  1.00  0.00            
ATOM   2051  H52 DT  I  -9     112.650 127.630  51.220  1.00  0.00            
ATOM   2052  H53 DT  I  -9     114.070 128.690  51.340  1.00  0.00            
ATOM   2053  C2' DT  I  -9     114.490 131.600  46.990  1.00  0.00            
ATOM   2054  H2' DT  I  -9     114.040 131.750  47.990  1.00  0.00            
ATOM   2055 H2'' DT  I  -9     113.630 131.750  46.300  1.00  0.00            
ATOM   2056  C3' DT  I  -9     115.630 132.580  46.750  1.00  0.00            
ATOM   2057  H3' DT  I  -9     115.690 133.320  47.570  1.00  0.00            
ATOM   2058  O3' DT  I  -9     115.470 133.200  45.470  1.00  0.00            
ATOM   2059  P   DC  I  -8     115.620 134.780  45.310  1.00  0.00            
ATOM   2060  O1P DC  I  -8     117.010 135.160  44.980  1.00  0.00            
ATOM   2061  O2P DC  I  -8     115.200 135.450  46.560  1.00  0.00            
ATOM   2062  O5' DC  I  -8     114.650 135.200  44.110  1.00  0.00            
ATOM   2063  C5' DC  I  -8     114.860 134.390  42.940  1.00  0.00            
ATOM   2064  H5' DC  I  -8     115.660 133.620  42.940  1.00  0.00            
ATOM   2065 H5'' DC  I  -8     115.020 135.030  42.040  1.00  0.00            
ATOM   2066  C4' DC  I  -8     113.540 133.780  42.530  1.00  0.00            
ATOM   2067  H4' DC  I  -8     113.590 133.200  41.580  1.00  0.00            
ATOM   2068  O4' DC  I  -8     113.100 132.750  43.440  1.00  0.00            
ATOM   2069  C1' DC  I  -8     111.690 132.810  43.510  1.00  0.00            
ATOM   2070  H1' DC  I  -8     111.390 132.350  42.540  1.00  0.00            
ATOM   2071  N1  DC  I  -8     111.350 131.900  44.600  1.00  0.00            
ATOM   2072  C6  DC  I  -8     111.140 132.500  45.780  1.00  0.00            
ATOM   2073  H6  DC  I  -8     111.140 133.580  45.900  1.00  0.00            
ATOM   2074  C5  DC  I  -8     110.900 131.740  46.850  1.00  0.00            
ATOM   2075  H5  DC  I  -8     110.790 132.100  47.870  1.00  0.00            
ATOM   2076  C2  DC  I  -8     111.330 130.550  44.380  1.00  0.00            
ATOM   2077  O2  DC  I  -8     111.610 130.010  43.290  1.00  0.00            
ATOM   2078  N3  DC  I  -8     111.070 129.780  45.440  1.00  0.00            
ATOM   2079  C4  DC  I  -8     110.870 130.350  46.640  1.00  0.00            
ATOM   2080  N4  DC  I  -8     110.630 129.480  47.670  1.00  0.00            
ATOM   2081  H41 DC  I  -8     110.410 129.810  48.590  1.00  0.00            
ATOM   2082  H42 DC  I  -8     110.400 128.540  47.430  1.00  0.00            
ATOM   2083  C2' DC  I  -8     111.450 134.300  43.660  1.00  0.00            
ATOM   2084  H2' DC  I  -8     111.930 134.660  44.590  1.00  0.00            
ATOM   2085 H2'' DC  I  -8     110.370 134.550  43.570  1.00  0.00            
ATOM   2086  C3' DC  I  -8     112.360 134.750  42.530  1.00  0.00            
ATOM   2087  H3' DC  I  -8     112.710 135.790  42.650  1.00  0.00            
ATOM   2088  O3' DC  I  -8     111.550 134.730  41.340  1.00  0.00            
ATOM   2089  P   DA  I  -7     112.030 135.520  40.040  1.00  0.00            
ATOM   2090  O1P DA  I  -7     113.500 135.720  40.080  1.00  0.00            
ATOM   2091  O2P DA  I  -7     111.190 136.730  39.910  1.00  0.00            
ATOM   2092  O5' DA  I  -7     111.730 134.570  38.790  1.00  0.00            
ATOM   2093  C5' DA  I  -7     112.400 133.300  38.680  1.00  0.00            
ATOM   2094  H5' DA  I  -7     112.980 132.950  39.550  1.00  0.00            
ATOM   2095 H5'' DA  I  -7     113.190 133.410  37.900  1.00  0.00            
ATOM   2096  C4' DA  I  -7     111.520 132.200  38.120  1.00  0.00            
ATOM   2097  H4' DA  I  -7     112.080 131.480  37.490  1.00  0.00            
ATOM   2098  O4' DA  I  -7     110.910 131.440  39.190  1.00  0.00            
ATOM   2099  C1' DA  I  -7     109.500 131.460  39.060  1.00  0.00            
ATOM   2100  H1' DA  I  -7     109.310 130.470  38.590  1.00  0.00            
ATOM   2101  N9  DA  I  -7     109.030 131.650  40.420  1.00  0.00            
ATOM   2102  C5  DA  I  -7     108.310 131.270  42.450  1.00  0.00            
ATOM   2103  N7  DA  I  -7     108.450 132.620  42.380  1.00  0.00            
ATOM   2104  C8  DA  I  -7     108.840 132.810  41.150  1.00  0.00            
ATOM   2105  H8  DA  I  -7     109.170 133.760  40.720  1.00  0.00            
ATOM   2106  N1  DA  I  -7     107.350 129.260  43.080  1.00  0.00            
ATOM   2107  C2  DA  I  -7     107.690 128.780  41.890  1.00  0.00            
ATOM   2108  H2  DA  I  -7     107.450 127.720  41.760  1.00  0.00            
ATOM   2109  N3  DA  I  -7     108.380 129.410  40.960  1.00  0.00            
ATOM   2110  C4  DA  I  -7     108.550 130.670  41.260  1.00  0.00            
ATOM   2111  C6  DA  I  -7     107.730 130.500  43.400  1.00  0.00            
ATOM   2112  N6  DA  I  -7     107.490 130.910  44.690  1.00  0.00            
ATOM   2113  H61 DA  I  -7     107.810 131.770  45.090  1.00  0.00            
ATOM   2114  H62 DA  I  -7     107.320 130.310  45.460  1.00  0.00            
ATOM   2115  C2' DA  I  -7     109.100 132.630  38.190  1.00  0.00            
ATOM   2116  H2' DA  I  -7     109.230 133.590  38.730  1.00  0.00            
ATOM   2117 H2'' DA  I  -7     108.090 132.570  37.720  1.00  0.00            
ATOM   2118  C3' DA  I  -7     110.310 132.610  37.270  1.00  0.00            
ATOM   2119  H3' DA  I  -7     110.570 133.620  36.880  1.00  0.00            
ATOM   2120  O3' DA  I  -7     110.110 131.750  36.140  1.00  0.00            
ATOM   2121  P   DG  I  -6     109.100 132.160  34.970  1.00  0.00            
ATOM   2122  O1P DG  I  -6     109.650 131.610  33.710  1.00  0.00            
ATOM   2123  O2P DG  I  -6     108.870 133.620  35.030  1.00  0.00            
ATOM   2124  O5' DG  I  -6     107.760 131.330  35.210  1.00  0.00            
ATOM   2125  C5' DG  I  -6     107.790 129.930  35.540  1.00  0.00            
ATOM   2126  H5' DG  I  -6     108.710 129.630  36.090  1.00  0.00            
ATOM   2127 H5'' DG  I  -6     107.770 129.270  34.640  1.00  0.00            
ATOM   2128  C4' DG  I  -6     106.720 129.560  36.550  1.00  0.00            
ATOM   2129  H4' DG  I  -6     106.880 128.520  36.900  1.00  0.00            
ATOM   2130  O4' DG  I  -6     106.830 130.470  37.670  1.00  0.00            
ATOM   2131  C1' DG  I  -6     105.610 130.380  38.400  1.00  0.00            
ATOM   2132  H1' DG  I  -6     105.450 129.390  38.880  1.00  0.00            
ATOM   2133  N9  DG  I  -6     105.580 131.490  39.350  1.00  0.00            
ATOM   2134  C4  DG  I  -6     105.090 131.430  40.630  1.00  0.00            
ATOM   2135  N2  DG  I  -6     104.030 129.450  43.310  1.00  0.00            
ATOM   2136  H21 DG  I  -6     104.070 129.550  44.300  1.00  0.00            
ATOM   2137  H22 DG  I  -6     104.010 128.540  42.900  1.00  0.00            
ATOM   2138  N3  DG  I  -6     104.650 130.340  41.230  1.00  0.00            
ATOM   2139  C2  DG  I  -6     104.420 130.510  42.530  1.00  0.00            
ATOM   2140  N1  DG  I  -6     104.490 131.760  43.140  1.00  0.00            
ATOM   2141  H1  DG  I  -6     104.380 131.740  44.140  1.00  0.00            
ATOM   2142  C6  DG  I  -6     104.950 132.900  42.490  1.00  0.00            
ATOM   2143  O6  DG  I  -6     104.990 134.030  43.000  1.00  0.00            
ATOM   2144  C5  DG  I  -6     105.200 132.660  41.170  1.00  0.00            
ATOM   2145  N7  DG  I  -6     105.700 133.530  40.250  1.00  0.00            
ATOM   2146  C8  DG  I  -6     105.720 132.840  39.140  1.00  0.00            
ATOM   2147  H8  DG  I  -6     106.210 133.200  38.230  1.00  0.00            
ATOM   2148  C2' DG  I  -6     104.630 130.550  37.250  1.00  0.00            
ATOM   2149  H2' DG  I  -6     104.380 131.550  36.840  1.00  0.00            
ATOM   2150 H2'' DG  I  -6     103.720 130.020  37.600  1.00  0.00            
ATOM   2151  C3' DG  I  -6     105.260 129.740  36.140  1.00  0.00            
ATOM   2152  H3' DG  I  -6     105.350 130.390  35.250  1.00  0.00            
ATOM   2153  O3' DG  I  -6     104.600 128.480  35.940  1.00  0.00            
ATOM   2154  P   DC  I  -5     103.250 128.550  35.100  1.00  0.00            
ATOM   2155  O1P DC  I  -5     103.520 127.840  33.830  1.00  0.00            
ATOM   2156  O2P DC  I  -5     102.690 129.910  35.000  1.00  0.00            
ATOM   2157  O5' DC  I  -5     102.150 127.680  35.880  1.00  0.00            
ATOM   2158  C5' DC  I  -5     102.460 126.390  36.430  1.00  0.00            
ATOM   2159  H5' DC  I  -5     103.530 126.120  36.470  1.00  0.00            
ATOM   2160 H5'' DC  I  -5     102.060 125.620  35.730  1.00  0.00            
ATOM   2161  C4' DC  I  -5     101.850 126.060  37.780  1.00  0.00            
ATOM   2162  H4' DC  I  -5     102.260 125.100  38.160  1.00  0.00            
ATOM   2163  O4' DC  I  -5     102.170 127.160  38.670  1.00  0.00            
ATOM   2164  C1' DC  I  -5     101.040 127.630  39.400  1.00  0.00            
ATOM   2165  H1' DC  I  -5     100.940 127.030  40.330  1.00  0.00            
ATOM   2166  N1  DC  I  -5     101.210 129.040  39.700  1.00  0.00            
ATOM   2167  C6  DC  I  -5     101.460 129.890  38.690  1.00  0.00            
ATOM   2168  H6  DC  I  -5     101.490 129.400  37.710  1.00  0.00            
ATOM   2169  C5  DC  I  -5     101.700 131.180  38.890  1.00  0.00            
ATOM   2170  H5  DC  I  -5     101.950 131.840  38.060  1.00  0.00            
ATOM   2171  C2  DC  I  -5     101.240 129.510  40.980  1.00  0.00            
ATOM   2172  O2  DC  I  -5     101.090 128.690  41.900  1.00  0.00            
ATOM   2173  N3  DC  I  -5     101.260 130.830  41.220  1.00  0.00            
ATOM   2174  C4  DC  I  -5     101.520 131.660  40.200  1.00  0.00            
ATOM   2175  N4  DC  I  -5     101.680 133.010  40.400  1.00  0.00            
ATOM   2176  H41 DC  I  -5     101.690 133.370  41.330  1.00  0.00            
ATOM   2177  H42 DC  I  -5     101.880 133.750  39.770  1.00  0.00            
ATOM   2178  C2' DC  I  -5      99.870 127.240  38.510  1.00  0.00            
ATOM   2179  H2' DC  I  -5      99.760 128.100  37.820  1.00  0.00            
ATOM   2180 H2'' DC  I  -5      98.910 127.260  39.070  1.00  0.00            
ATOM   2181  C3' DC  I  -5     100.330 125.980  37.810  1.00  0.00            
ATOM   2182  H3' DC  I  -5      99.890 126.020  36.790  1.00  0.00            
ATOM   2183  O3' DC  I  -5      99.910 124.850  38.590  1.00  0.00            
ATOM   2184  P   DT  I  -4      98.370 124.410  38.470  1.00  0.00            
ATOM   2185  O1P DT  I  -4      98.340 122.930  38.590  1.00  0.00            
ATOM   2186  O2P DT  I  -4      97.760 125.020  37.270  1.00  0.00            
ATOM   2187  O5' DT  I  -4      97.630 125.050  39.730  1.00  0.00            
ATOM   2188  C5' DT  I  -4      98.040 124.980  41.110  1.00  0.00            
ATOM   2189  H5' DT  I  -4      99.110 125.190  41.340  1.00  0.00            
ATOM   2190 H5'' DT  I  -4      97.710 123.950  41.370  1.00  0.00            
ATOM   2191  C4' DT  I  -4      97.280 125.930  42.010  1.00  0.00            
ATOM   2192  H4' DT  I  -4      97.290 125.490  43.030  1.00  0.00            
ATOM   2193  O4' DT  I  -4      97.770 127.290  41.950  1.00  0.00            
ATOM   2194  C1' DT  I  -4      96.680 128.140  41.610  1.00  0.00            
ATOM   2195  H1' DT  I  -4      96.140 128.300  42.570  1.00  0.00            
ATOM   2196  N1  DT  I  -4      97.200 129.400  41.080  1.00  0.00            
ATOM   2197  C6  DT  I  -4      97.410 129.560  39.760  1.00  0.00            
ATOM   2198  H6  DT  I  -4      97.590 128.620  39.220  1.00  0.00            
ATOM   2199  C2  DT  I  -4      97.440 130.410  41.930  1.00  0.00            
ATOM   2200  O2  DT  I  -4      97.260 130.300  43.140  1.00  0.00            
ATOM   2201  N3  DT  I  -4      97.930 131.560  41.320  1.00  0.00            
ATOM   2202  H3  DT  I  -4      98.020 132.410  41.860  1.00  0.00            
ATOM   2203  C4  DT  I  -4      97.970 131.800  39.960  1.00  0.00            
ATOM   2204  O4  DT  I  -4      98.060 132.970  39.560  1.00  0.00            
ATOM   2205  C5  DT  I  -4      97.860 130.650  39.160  1.00  0.00            
ATOM   2206  C5M DT  I  -4      97.940 130.780  37.690  1.00  0.00            
ATOM   2207  H51 DT  I  -4      97.060 131.220  37.170  1.00  0.00            
ATOM   2208  H52 DT  I  -4      98.840 131.410  37.520  1.00  0.00            
ATOM   2209  H53 DT  I  -4      98.200 129.880  37.110  1.00  0.00            
ATOM   2210  C2' DT  I  -4      95.770 127.270  40.770  1.00  0.00            
ATOM   2211  H2' DT  I  -4      96.290 127.200  39.790  1.00  0.00            
ATOM   2212 H2'' DT  I  -4      94.720 127.640  40.680  1.00  0.00            
ATOM   2213  C3' DT  I  -4      95.810 126.010  41.610  1.00  0.00            
ATOM   2214  H3' DT  I  -4      95.560 125.140  40.960  1.00  0.00            
ATOM   2215  O3' DT  I  -4      94.920 126.220  42.710  1.00  0.00            
ATOM   2216  P   DG  I  -3      93.930 125.090  43.260  1.00  0.00            
ATOM   2217  O1P DG  I  -3      94.550 123.740  43.140  1.00  0.00            
ATOM   2218  O2P DG  I  -3      92.630 125.190  42.570  1.00  0.00            
ATOM   2219  O5' DG  I  -3      93.700 125.360  44.820  1.00  0.00            
ATOM   2220  C5' DG  I  -3      94.660 126.080  45.610  1.00  0.00            
ATOM   2221  H5' DG  I  -3      95.730 125.970  45.300  1.00  0.00            
ATOM   2222 H5'' DG  I  -3      94.730 125.520  46.560  1.00  0.00            
ATOM   2223  C4' DG  I  -3      94.390 127.490  46.070  1.00  0.00            
ATOM   2224  H4' DG  I  -3      94.990 127.670  46.980  1.00  0.00            
ATOM   2225  O4' DG  I  -3      94.790 128.430  45.040  1.00  0.00            
ATOM   2226  C1' DG  I  -3      93.840 129.490  45.070  1.00  0.00            
ATOM   2227  H1' DG  I  -3      94.000 130.090  45.990  1.00  0.00            
ATOM   2228  N9  DG  I  -3      93.970 130.300  43.860  1.00  0.00            
ATOM   2229  C4  DG  I  -3      94.110 131.670  43.770  1.00  0.00            
ATOM   2230  N2  DG  I  -3      94.470 134.700  45.370  1.00  0.00            
ATOM   2231  H21 DG  I  -3      94.790 135.590  45.050  1.00  0.00            
ATOM   2232  H22 DG  I  -3      94.650 134.400  46.310  1.00  0.00            
ATOM   2233  N3  DG  I  -3      94.060 132.480  44.800  1.00  0.00            
ATOM   2234  C2  DG  I  -3      94.240 133.740  44.430  1.00  0.00            
ATOM   2235  N1  DG  I  -3      94.420 134.090  43.090  1.00  0.00            
ATOM   2236  H1  DG  I  -3      94.340 135.030  42.710  1.00  0.00            
ATOM   2237  C6  DG  I  -3      94.420 133.180  42.040  1.00  0.00            
ATOM   2238  O6  DG  I  -3      94.590 133.510  40.860  1.00  0.00            
ATOM   2239  C5  DG  I  -3      94.210 131.900  42.440  1.00  0.00            
ATOM   2240  N7  DG  I  -3      94.040 130.760  41.700  1.00  0.00            
ATOM   2241  C8  DG  I  -3      93.960 129.800  42.580  1.00  0.00            
ATOM   2242  H8  DG  I  -3      93.760 128.740  42.400  1.00  0.00            
ATOM   2243  C2' DG  I  -3      92.540 128.730  45.240  1.00  0.00            
ATOM   2244  H2' DG  I  -3      92.240 128.070  44.400  1.00  0.00            
ATOM   2245 H2'' DG  I  -3      91.620 129.300  45.500  1.00  0.00            
ATOM   2246  C3' DG  I  -3      92.920 127.800  46.370  1.00  0.00            
ATOM   2247  H3' DG  I  -3      92.300 126.930  46.090  1.00  0.00            
ATOM   2248  O3' DG  I  -3      92.750 128.370  47.680  1.00  0.00            
ATOM   2249  P   DG  I  -2      91.250 128.620  48.150  1.00  0.00            
ATOM   2250  O1P DG  I  -2      91.280 128.220  49.580  1.00  0.00            
ATOM   2251  O2P DG  I  -2      90.260 127.900  47.320  1.00  0.00            
ATOM   2252  O5' DG  I  -2      91.080 130.210  48.040  1.00  0.00            
ATOM   2253  C5' DG  I  -2      91.180 130.950  49.270  1.00  0.00            
ATOM   2254  H5' DG  I  -2      92.250 131.070  49.520  1.00  0.00            
ATOM   2255 H5'' DG  I  -2      90.850 130.370  50.160  1.00  0.00            
ATOM   2256  C4' DG  I  -2      90.670 132.370  49.250  1.00  0.00            
ATOM   2257  H4' DG  I  -2      91.020 132.980  50.110  1.00  0.00            
ATOM   2258  O4' DG  I  -2      91.050 133.120  48.070  1.00  0.00            
ATOM   2259  C1' DG  I  -2      89.920 133.570  47.350  1.00  0.00            
ATOM   2260  H1' DG  I  -2      89.750 134.650  47.570  1.00  0.00            
ATOM   2261  N9  DG  I  -2      90.260 133.450  45.940  1.00  0.00            
ATOM   2262  C4  DG  I  -2      90.660 134.390  45.020  1.00  0.00            
ATOM   2263  N2  DG  I  -2      91.210 137.740  44.260  1.00  0.00            
ATOM   2264  H21 DG  I  -2      91.640 138.350  43.610  1.00  0.00            
ATOM   2265  H22 DG  I  -2      91.360 137.990  45.220  1.00  0.00            
ATOM   2266  N3  DG  I  -2      90.830 135.680  45.240  1.00  0.00            
ATOM   2267  C2  DG  I  -2      91.190 136.380  44.170  1.00  0.00            
ATOM   2268  N1  DG  I  -2      91.390 135.760  42.940  1.00  0.00            
ATOM   2269  H1  DG  I  -2      91.580 136.370  42.160  1.00  0.00            
ATOM   2270  C6  DG  I  -2      91.150 134.410  42.690  1.00  0.00            
ATOM   2271  O6  DG  I  -2      91.280 133.860  41.590  1.00  0.00            
ATOM   2272  C5  DG  I  -2      90.870 133.750  43.850  1.00  0.00            
ATOM   2273  N7  DG  I  -2      90.550 132.440  44.000  1.00  0.00            
ATOM   2274  C8  DG  I  -2      90.220 132.260  45.250  1.00  0.00            
ATOM   2275  H8  DG  I  -2      90.060 131.290  45.720  1.00  0.00            
ATOM   2276  C2' DG  I  -2      88.820 132.620  47.800  1.00  0.00            
ATOM   2277  H2' DG  I  -2      89.010 131.630  47.350  1.00  0.00            
ATOM   2278 H2'' DG  I  -2      87.790 132.860  47.470  1.00  0.00            
ATOM   2279  C3' DG  I  -2      89.150 132.410  49.270  1.00  0.00            
ATOM   2280  H3' DG  I  -2      88.760 131.440  49.630  1.00  0.00            
ATOM   2281  O3' DG  I  -2      88.700 133.490  50.100  1.00  0.00            
ATOM   2282  P   DA  I  -1      87.120 133.720  50.220  1.00  0.00            
ATOM   2283  O1P DA  I  -1      86.770 134.040  51.620  1.00  0.00            
ATOM   2284  O2P DA  I  -1      86.380 132.530  49.750  1.00  0.00            
ATOM   2285  O5' DA  I  -1      86.910 134.980  49.260  1.00  0.00            
ATOM   2286  C5' DA  I  -1      87.750 136.150  49.360  1.00  0.00            
ATOM   2287  H5' DA  I  -1      88.830 135.980  49.180  1.00  0.00            
ATOM   2288 H5'' DA  I  -1      87.750 136.490  50.410  1.00  0.00            
ATOM   2289  C4' DA  I  -1      87.330 137.300  48.460  1.00  0.00            
ATOM   2290  H4' DA  I  -1      87.780 138.210  48.900  1.00  0.00            
ATOM   2291  O4' DA  I  -1      87.810 136.990  47.130  1.00  0.00            
ATOM   2292  C1' DA  I  -1      86.680 136.990  46.270  1.00  0.00            
ATOM   2293  H1' DA  I  -1      86.590 137.980  45.770  1.00  0.00            
ATOM   2294  N9  DA  I  -1      86.880 135.920  45.290  1.00  0.00            
ATOM   2295  C5  DA  I  -1      87.340 134.760  43.550  1.00  0.00            
ATOM   2296  N7  DA  I  -1      86.960 133.870  44.500  1.00  0.00            
ATOM   2297  C8  DA  I  -1      86.750 134.590  45.580  1.00  0.00            
ATOM   2298  H8  DA  I  -1      86.510 134.150  46.550  1.00  0.00            
ATOM   2299  N1  DA  I  -1      88.140 135.660  41.560  1.00  0.00            
ATOM   2300  C2  DA  I  -1      88.070 136.840  42.150  1.00  0.00            
ATOM   2301  H2  DA  I  -1      88.380 137.640  41.480  1.00  0.00            
ATOM   2302  N3  DA  I  -1      87.710 137.130  43.390  1.00  0.00            
ATOM   2303  C4  DA  I  -1      87.280 136.040  43.990  1.00  0.00            
ATOM   2304  C6  DA  I  -1      87.720 134.590  42.250  1.00  0.00            
ATOM   2305  N6  DA  I  -1      87.760 133.440  41.520  1.00  0.00            
ATOM   2306  H61 DA  I  -1      88.260 133.410  40.660  1.00  0.00            
ATOM   2307  H62 DA  I  -1      87.810 132.560  41.990  1.00  0.00            
ATOM   2308  C2' DA  I  -1      85.480 136.770  47.170  1.00  0.00            
ATOM   2309  H2' DA  I  -1      85.340 135.710  47.490  1.00  0.00            
ATOM   2310 H2'' DA  I  -1      84.560 137.140  46.670  1.00  0.00            
ATOM   2311  C3' DA  I  -1      85.820 137.530  48.430  1.00  0.00            
ATOM   2312  H3' DA  I  -1      85.370 137.140  49.370  1.00  0.00            
ATOM   2313  O3' DA  I  -1      85.540 138.930  48.360  1.00  0.00            
ATOM   2314  P   DA  I   0      84.050 139.510  48.450  1.00  0.00            
ATOM   2315  O1P DA  I   0      84.000 140.670  49.360  1.00  0.00            
ATOM   2316  O2P DA  I   0      83.100 138.400  48.730  1.00  0.00            
ATOM   2317  O5' DA  I   0      83.940 139.910  46.900  1.00  0.00            
ATOM   2318  C5' DA  I   0      84.450 141.170  46.420  1.00  0.00            
ATOM   2319  H5' DA  I   0      85.500 141.250  46.780  1.00  0.00            
ATOM   2320 H5'' DA  I   0      83.790 141.940  46.870  1.00  0.00            
ATOM   2321  C4' DA  I   0      84.440 141.270  44.910  1.00  0.00            
ATOM   2322  H4' DA  I   0      84.880 142.260  44.630  1.00  0.00            
ATOM   2323  O4' DA  I   0      85.290 140.260  44.320  1.00  0.00            
ATOM   2324  C1' DA  I   0      84.890 139.960  42.990  1.00  0.00            
ATOM   2325  H1' DA  I   0      85.830 140.310  42.490  1.00  0.00            
ATOM   2326  N9  DA  I   0      84.700 138.530  42.840  1.00  0.00            
ATOM   2327  C5  DA  I   0      84.680 136.630  41.770  1.00  0.00            
ATOM   2328  N7  DA  I   0      84.150 136.390  43.000  1.00  0.00            
ATOM   2329  C8  DA  I   0      84.150 137.540  43.630  1.00  0.00            
ATOM   2330  H8  DA  I   0      83.810 137.840  44.610  1.00  0.00            
ATOM   2331  N1  DA  I   0      85.440 136.330  39.630  1.00  0.00            
ATOM   2332  C2  DA  I   0      85.560 137.650  39.590  1.00  0.00            
ATOM   2333  H2  DA  I   0      85.970 138.150  38.710  1.00  0.00            
ATOM   2334  N3  DA  I   0      85.360 138.550  40.530  1.00  0.00            
ATOM   2335  C4  DA  I   0      84.990 137.950  41.630  1.00  0.00            
ATOM   2336  C6  DA  I   0      84.960 135.780  40.750  1.00  0.00            
ATOM   2337  N6  DA  I   0      84.750 134.430  40.840  1.00  0.00            
ATOM   2338  H61 DA  I   0      85.180 133.730  40.260  1.00  0.00            
ATOM   2339  H62 DA  I   0      84.420 134.070  41.710  1.00  0.00            
ATOM   2340  C2' DA  I   0      83.670 140.830  42.770  1.00  0.00            
ATOM   2341  H2' DA  I   0      82.890 140.290  42.200  1.00  0.00            
ATOM   2342 H2'' DA  I   0      83.920 141.800  42.290  1.00  0.00            
ATOM   2343  C3' DA  I   0      83.120 141.060  44.170  1.00  0.00            
ATOM   2344  H3' DA  I   0      82.590 140.150  44.520  1.00  0.00            
ATOM   2345  O3' DA  I   0      82.330 142.250  44.200  1.00  0.00            
ATOM   2346  P   DT  I   1      80.760 142.130  43.930  1.00  0.00            
ATOM   2347  O1P DT  I   1      80.200 143.400  44.450  1.00  0.00            
ATOM   2348  O2P DT  I   1      80.150 140.940  44.570  1.00  0.00            
ATOM   2349  O5' DT  I   1      80.580 142.030  42.350  1.00  0.00            
ATOM   2350  C5' DT  I   1      81.350 142.850  41.440  1.00  0.00            
ATOM   2351  H5' DT  I   1      82.290 143.230  41.910  1.00  0.00            
ATOM   2352 H5'' DT  I   1      80.730 143.760  41.310  1.00  0.00            
ATOM   2353  C4' DT  I   1      81.480 142.360  40.020  1.00  0.00            
ATOM   2354  H4' DT  I   1      81.860 143.200  39.400  1.00  0.00            
ATOM   2355  O4' DT  I   1      82.420 141.270  39.930  1.00  0.00            
ATOM   2356  C1' DT  I   1      81.980 140.290  38.990  1.00  0.00            
ATOM   2357  H1' DT  I   1      82.760 140.270  38.200  1.00  0.00            
ATOM   2358  N1  DT  I   1      81.790 138.990  39.630  1.00  0.00            
ATOM   2359  C6  DT  I   1      81.320 138.830  40.870  1.00  0.00            
ATOM   2360  H6  DT  I   1      81.000 139.740  41.390  1.00  0.00            
ATOM   2361  C2  DT  I   1      81.960 137.870  38.890  1.00  0.00            
ATOM   2362  O2  DT  I   1      82.150 138.010  37.690  1.00  0.00            
ATOM   2363  N3  DT  I   1      81.980 136.650  39.540  1.00  0.00            
ATOM   2364  H3  DT  I   1      82.090 135.800  38.990  1.00  0.00            
ATOM   2365  C4  DT  I   1      81.620 136.500  40.870  1.00  0.00            
ATOM   2366  O4  DT  I   1      81.600 135.340  41.300  1.00  0.00            
ATOM   2367  C5  DT  I   1      81.290 137.690  41.530  1.00  0.00            
ATOM   2368  C5M DT  I   1      80.600 137.630  42.840  1.00  0.00            
ATOM   2369  H51 DT  I   1      81.220 138.180  43.580  1.00  0.00            
ATOM   2370  H52 DT  I   1      79.560 138.010  42.790  1.00  0.00            
ATOM   2371  H53 DT  I   1      80.510 136.580  43.200  1.00  0.00            
ATOM   2372  C2' DT  I   1      80.700 140.860  38.400  1.00  0.00            
ATOM   2373  H2' DT  I   1      79.970 140.120  38.020  1.00  0.00            
ATOM   2374 H2'' DT  I   1      80.890 141.580  37.570  1.00  0.00            
ATOM   2375  C3' DT  I   1      80.180 141.730  39.530  1.00  0.00            
ATOM   2376  H3' DT  I   1      79.770 141.170  40.390  1.00  0.00            
ATOM   2377  O3' DT  I   1      79.270 142.730  39.040  1.00  0.00            
ATOM   2378  P   DC  I   2      77.710 142.380  38.960  1.00  0.00            
ATOM   2379  O1P DC  I   2      76.920 143.620  38.810  1.00  0.00            
ATOM   2380  O2P DC  I   2      77.370 141.540  40.130  1.00  0.00            
ATOM   2381  O5' DC  I   2      77.480 141.550  37.610  1.00  0.00            
ATOM   2382  C5' DC  I   2      78.150 141.930  36.390  1.00  0.00            
ATOM   2383  H5' DC  I   2      79.140 142.350  36.660  1.00  0.00            
ATOM   2384 H5'' DC  I   2      77.610 142.770  35.910  1.00  0.00            
ATOM   2385  C4' DC  I   2      78.360 140.950  35.270  1.00  0.00            
ATOM   2386  H4' DC  I   2      78.900 141.480  34.460  1.00  0.00            
ATOM   2387  O4' DC  I   2      79.080 139.760  35.680  1.00  0.00            
ATOM   2388  C1' DC  I   2      78.230 138.630  35.620  1.00  0.00            
ATOM   2389  H1' DC  I   2      78.460 138.010  34.730  1.00  0.00            
ATOM   2390  N1  DC  I   2      78.340 137.800  36.820  1.00  0.00            
ATOM   2391  C6  DC  I   2      78.220 138.410  38.010  1.00  0.00            
ATOM   2392  H6  DC  I   2      78.070 139.490  37.900  1.00  0.00            
ATOM   2393  C5  DC  I   2      78.230 137.770  39.170  1.00  0.00            
ATOM   2394  H5  DC  I   2      78.090 138.140  40.180  1.00  0.00            
ATOM   2395  C2  DC  I   2      78.670 136.480  36.760  1.00  0.00            
ATOM   2396  O2  DC  I   2      78.920 135.930  35.670  1.00  0.00            
ATOM   2397  N3  DC  I   2      78.780 135.790  37.900  1.00  0.00            
ATOM   2398  C4  DC  I   2      78.560 136.400  39.080  1.00  0.00            
ATOM   2399  N4  DC  I   2      78.530 135.630  40.200  1.00  0.00            
ATOM   2400  H41 DC  I   2      78.740 134.660  40.060  1.00  0.00            
ATOM   2401  H42 DC  I   2      78.170 135.830  41.120  1.00  0.00            
ATOM   2402  C2' DC  I   2      76.810 139.150  35.520  1.00  0.00            
ATOM   2403  H2' DC  I   2      76.390 139.330  36.530  1.00  0.00            
ATOM   2404 H2'' DC  I   2      76.170 138.410  35.000  1.00  0.00            
ATOM   2405  C3' DC  I   2      77.020 140.440  34.750  1.00  0.00            
ATOM   2406  H3' DC  I   2      76.230 141.130  35.120  1.00  0.00            
ATOM   2407  O3' DC  I   2      77.000 140.230  33.330  1.00  0.00            
ATOM   2408  P   DC  I   3      75.820 140.850  32.450  1.00  0.00            
ATOM   2409  O1P DC  I   3      76.390 141.270  31.150  1.00  0.00            
ATOM   2410  O2P DC  I   3      75.140 141.940  33.190  1.00  0.00            
ATOM   2411  O5' DC  I   3      74.720 139.690  32.310  1.00  0.00            
ATOM   2412  C5' DC  I   3      75.180 138.400  31.870  1.00  0.00            
ATOM   2413  H5' DC  I   3      76.230 138.170  32.140  1.00  0.00            
ATOM   2414 H5'' DC  I   3      75.300 138.390  30.760  1.00  0.00            
ATOM   2415  C4' DC  I   3      74.380 137.210  32.350  1.00  0.00            
ATOM   2416  H4' DC  I   3      74.420 136.400  31.590  1.00  0.00            
ATOM   2417  O4' DC  I   3      74.860 136.880  33.670  1.00  0.00            
ATOM   2418  C1' DC  I   3      73.720 136.600  34.480  1.00  0.00            
ATOM   2419  H1' DC  I   3      73.440 135.600  34.080  1.00  0.00            
ATOM   2420  N1  DC  I   3      74.110 136.560  35.880  1.00  0.00            
ATOM   2421  C6  DC  I   3      73.770 137.550  36.720  1.00  0.00            
ATOM   2422  H6  DC  I   3      73.160 138.400  36.410  1.00  0.00            
ATOM   2423  C5  DC  I   3      74.100 137.480  38.000  1.00  0.00            
ATOM   2424  H5  DC  I   3      73.840 138.250  38.720  1.00  0.00            
ATOM   2425  C2  DC  I   3      74.740 135.430  36.340  1.00  0.00            
ATOM   2426  O2  DC  I   3      75.060 134.550  35.520  1.00  0.00            
ATOM   2427  N3  DC  I   3      75.100 135.290  37.610  1.00  0.00            
ATOM   2428  C4  DC  I   3      74.720 136.290  38.430  1.00  0.00            
ATOM   2429  N4  DC  I   3      74.950 136.230  39.770  1.00  0.00            
ATOM   2430  H41 DC  I   3      75.230 135.390  40.240  1.00  0.00            
ATOM   2431  H42 DC  I   3      74.670 137.030  40.300  1.00  0.00            
ATOM   2432  C2' DC  I   3      72.750 137.670  34.040  1.00  0.00            
ATOM   2433  H2' DC  I   3      73.030 138.700  34.350  1.00  0.00            
ATOM   2434 H2'' DC  I   3      71.700 137.630  34.400  1.00  0.00            
ATOM   2435  C3' DC  I   3      72.880 137.440  32.550  1.00  0.00            
ATOM   2436  H3' DC  I   3      72.680 138.390  32.010  1.00  0.00            
ATOM   2437  O3' DC  I   3      72.050 136.360  32.090  1.00  0.00            
ATOM   2438  P   DA  I   4      71.520 136.520  30.590  1.00  0.00            
ATOM   2439  O1P DA  I   4      72.510 137.190  29.720  1.00  0.00            
ATOM   2440  O2P DA  I   4      70.170 137.120  30.630  1.00  0.00            
ATOM   2441  O5' DA  I   4      71.300 135.010  30.130  1.00  0.00            
ATOM   2442  C5' DA  I   4      72.440 134.160  29.920  1.00  0.00            
ATOM   2443  H5' DA  I   4      73.450 134.530  30.200  1.00  0.00            
ATOM   2444 H5'' DA  I   4      72.570 133.930  28.840  1.00  0.00            
ATOM   2445  C4' DA  I   4      72.340 132.770  30.500  1.00  0.00            
ATOM   2446  H4' DA  I   4      73.110 132.070  30.130  1.00  0.00            
ATOM   2447  O4' DA  I   4      72.370 132.760  31.950  1.00  0.00            
ATOM   2448  C1' DA  I   4      71.180 132.320  32.580  1.00  0.00            
ATOM   2449  H1' DA  I   4      71.310 131.240  32.840  1.00  0.00            
ATOM   2450  N9  DA  I   4      70.900 133.110  33.760  1.00  0.00            
ATOM   2451  C5  DA  I   4      70.930 134.040  35.760  1.00  0.00            
ATOM   2452  N7  DA  I   4      70.340 134.950  34.960  1.00  0.00            
ATOM   2453  C8  DA  I   4      70.320 134.360  33.800  1.00  0.00            
ATOM   2454  H8  DA  I   4      69.980 134.930  32.940  1.00  0.00            
ATOM   2455  N1  DA  I   4      71.880 133.020  37.610  1.00  0.00            
ATOM   2456  C2  DA  I   4      72.120 131.980  36.830  1.00  0.00            
ATOM   2457  H2  DA  I   4      72.560 131.200  37.450  1.00  0.00            
ATOM   2458  N3  DA  I   4      71.830 131.830  35.540  1.00  0.00            
ATOM   2459  C4  DA  I   4      71.250 132.910  35.080  1.00  0.00            
ATOM   2460  C6  DA  I   4      71.310 134.110  37.070  1.00  0.00            
ATOM   2461  N6  DA  I   4      71.350 135.210  37.880  1.00  0.00            
ATOM   2462  H61 DA  I   4      71.580 135.100  38.850  1.00  0.00            
ATOM   2463  H62 DA  I   4      71.120 136.120  37.540  1.00  0.00            
ATOM   2464  C2' DA  I   4      70.190 132.350  31.430  1.00  0.00            
ATOM   2465  H2' DA  I   4      69.810 133.400  31.400  1.00  0.00            
ATOM   2466 H2'' DA  I   4      69.280 131.720  31.540  1.00  0.00            
ATOM   2467  C3' DA  I   4      71.000 132.100  30.170  1.00  0.00            
ATOM   2468  H3' DA  I   4      70.500 132.630  29.330  1.00  0.00            
ATOM   2469  O3' DA  I   4      71.100 130.690  29.960  1.00  0.00            
ATOM   2470  P   DG  I   5      69.900 129.930  29.230  1.00  0.00            
ATOM   2471  O1P DG  I   5      70.330 129.770  27.830  1.00  0.00            
ATOM   2472  O2P DG  I   5      68.570 130.520  29.480  1.00  0.00            
ATOM   2473  O5' DG  I   5      69.770 128.500  29.940  1.00  0.00            
ATOM   2474  C5' DG  I   5      70.890 127.640  30.240  1.00  0.00            
ATOM   2475  H5' DG  I   5      71.790 128.260  30.050  1.00  0.00            
ATOM   2476 H5'' DG  I   5      70.910 126.770  29.550  1.00  0.00            
ATOM   2477  C4' DG  I   5      70.760 127.170  31.670  1.00  0.00            
ATOM   2478  H4' DG  I   5      71.660 126.670  32.090  1.00  0.00            
ATOM   2479  O4' DG  I   5      70.450 128.270  32.550  1.00  0.00            
ATOM   2480  C1' DG  I   5      69.330 127.960  33.360  1.00  0.00            
ATOM   2481  H1' DG  I   5      69.730 127.500  34.300  1.00  0.00            
ATOM   2482  N9  DG  I   5      68.630 129.220  33.580  1.00  0.00            
ATOM   2483  C4  DG  I   5      68.600 129.970  34.740  1.00  0.00            
ATOM   2484  N2  DG  I   5      69.390 130.360  38.090  1.00  0.00            
ATOM   2485  H21 DG  I   5      69.340 130.960  38.890  1.00  0.00            
ATOM   2486  H22 DG  I   5      70.020 129.590  38.030  1.00  0.00            
ATOM   2487  N3  DG  I   5      69.160 129.680  35.890  1.00  0.00            
ATOM   2488  C2  DG  I   5      68.880 130.560  36.840  1.00  0.00            
ATOM   2489  N1  DG  I   5      68.340 131.810  36.540  1.00  0.00            
ATOM   2490  H1  DG  I   5      68.340 132.490  37.280  1.00  0.00            
ATOM   2491  C6  DG  I   5      67.890 132.140  35.260  1.00  0.00            
ATOM   2492  O6  DG  I   5      67.340 133.220  35.030  1.00  0.00            
ATOM   2493  C5  DG  I   5      67.950 131.100  34.380  1.00  0.00            
ATOM   2494  N7  DG  I   5      67.500 131.030  33.100  1.00  0.00            
ATOM   2495  C8  DG  I   5      67.910 129.880  32.620  1.00  0.00            
ATOM   2496  H8  DG  I   5      67.780 129.460  31.620  1.00  0.00            
ATOM   2497  C2' DG  I   5      68.580 126.900  32.580  1.00  0.00            
ATOM   2498  H2' DG  I   5      67.980 127.410  31.800  1.00  0.00            
ATOM   2499 H2'' DG  I   5      67.840 126.330  33.180  1.00  0.00            
ATOM   2500  C3' DG  I   5      69.720 126.100  31.990  1.00  0.00            
ATOM   2501  H3' DG  I   5      69.360 125.630  31.050  1.00  0.00            
ATOM   2502  O3' DG  I   5      70.060 125.190  33.050  1.00  0.00            
ATOM   2503  P   DC  I   6      69.620 123.650  33.050  1.00  0.00            
ATOM   2504  O1P DC  I   6      70.840 122.860  33.350  1.00  0.00            
ATOM   2505  O2P DC  I   6      68.960 123.280  31.780  1.00  0.00            
ATOM   2506  O5' DC  I   6      68.620 123.630  34.300  1.00  0.00            
ATOM   2507  C5' DC  I   6      69.160 123.970  35.600  1.00  0.00            
ATOM   2508  H5' DC  I   6      70.020 124.670  35.510  1.00  0.00            
ATOM   2509 H5'' DC  I   6      69.590 123.090  36.110  1.00  0.00            
ATOM   2510  C4' DC  I   6      68.120 124.630  36.490  1.00  0.00            
ATOM   2511  H4' DC  I   6      68.370 124.570  37.570  1.00  0.00            
ATOM   2512  O4' DC  I   6      67.800 125.990  36.110  1.00  0.00            
ATOM   2513  C1' DC  I   6      66.450 126.210  36.510  1.00  0.00            
ATOM   2514  H1' DC  I   6      66.380 125.990  37.600  1.00  0.00            
ATOM   2515  N1  DC  I   6      65.960 127.530  36.120  1.00  0.00            
ATOM   2516  C6  DC  I   6      65.470 127.750  34.890  1.00  0.00            
ATOM   2517  H6  DC  I   6      65.520 126.890  34.230  1.00  0.00            
ATOM   2518  C5  DC  I   6      65.020 128.960  34.580  1.00  0.00            
ATOM   2519  H5  DC  I   6      64.620 129.250  33.600  1.00  0.00            
ATOM   2520  C2  DC  I   6      66.070 128.550  37.020  1.00  0.00            
ATOM   2521  O2  DC  I   6      66.570 128.390  38.150  1.00  0.00            
ATOM   2522  N3  DC  I   6      65.590 129.770  36.760  1.00  0.00            
ATOM   2523  C4  DC  I   6      65.110 130.000  35.520  1.00  0.00            
ATOM   2524  N4  DC  I   6      64.730 131.270  35.210  1.00  0.00            
ATOM   2525  H41 DC  I   6      64.710 131.580  34.260  1.00  0.00            
ATOM   2526  H42 DC  I   6      64.880 131.930  35.940  1.00  0.00            
ATOM   2527  C2' DC  I   6      65.870 125.010  35.790  1.00  0.00            
ATOM   2528  H2' DC  I   6      66.000 125.070  34.680  1.00  0.00            
ATOM   2529 H2'' DC  I   6      64.810 124.770  36.000  1.00  0.00            
ATOM   2530  C3' DC  I   6      66.770 123.930  36.360  1.00  0.00            
ATOM   2531  H3' DC  I   6      66.760 123.080  35.650  1.00  0.00            
ATOM   2532  O3' DC  I   6      66.170 123.560  37.610  1.00  0.00            
ATOM   2533  P   DT  I   7      66.110 122.030  38.080  1.00  0.00            
ATOM   2534  O1P DT  I   7      67.460 121.450  37.910  1.00  0.00            
ATOM   2535  O2P DT  I   7      64.930 121.410  37.450  1.00  0.00            
ATOM   2536  O5' DT  I   7      65.870 122.120  39.660  1.00  0.00            
ATOM   2537  C5' DT  I   7      66.820 122.830  40.470  1.00  0.00            
ATOM   2538  H5' DT  I   7      67.670 123.270  39.900  1.00  0.00            
ATOM   2539 H5'' DT  I   7      67.240 122.080  41.180  1.00  0.00            
ATOM   2540  C4' DT  I   7      66.250 123.970  41.280  1.00  0.00            
ATOM   2541  H4' DT  I   7      67.060 124.340  41.930  1.00  0.00            
ATOM   2542  O4' DT  I   7      65.910 125.100  40.440  1.00  0.00            
ATOM   2543  C1' DT  I   7      64.760 125.690  41.020  1.00  0.00            
ATOM   2544  H1' DT  I   7      65.070 126.280  41.910  1.00  0.00            
ATOM   2545  N1  DT  I   7      64.120 126.510  39.990  1.00  0.00            
ATOM   2546  C6  DT  I   7      63.740 125.910  38.860  1.00  0.00            
ATOM   2547  H6  DT  I   7      63.940 124.840  38.810  1.00  0.00            
ATOM   2548  C2  DT  I   7      63.640 127.720  40.350  1.00  0.00            
ATOM   2549  O2  DT  I   7      63.750 128.170  41.490  1.00  0.00            
ATOM   2550  N3  DT  I   7      63.060 128.430  39.320  1.00  0.00            
ATOM   2551  H3  DT  I   7      62.690 129.350  39.520  1.00  0.00            
ATOM   2552  C4  DT  I   7      62.880 127.940  38.040  1.00  0.00            
ATOM   2553  O4  DT  I   7      62.510 128.670  37.110  1.00  0.00            
ATOM   2554  C5  DT  I   7      63.150 126.570  37.870  1.00  0.00            
ATOM   2555  C5M DT  I   7      62.690 125.850  36.670  1.00  0.00            
ATOM   2556  H51 DT  I   7      63.240 126.230  35.780  1.00  0.00            
ATOM   2557  H52 DT  I   7      62.900 124.750  36.690  1.00  0.00            
ATOM   2558  H53 DT  I   7      61.590 125.960  36.640  1.00  0.00            
ATOM   2559  C2' DT  I   7      63.960 124.510  41.530  1.00  0.00            
ATOM   2560  H2' DT  I   7      63.620 123.900  40.670  1.00  0.00            
ATOM   2561 H2'' DT  I   7      63.160 124.840  42.230  1.00  0.00            
ATOM   2562  C3' DT  I   7      65.070 123.750  42.230  1.00  0.00            
ATOM   2563  H3' DT  I   7      64.990 122.640  42.320  1.00  0.00            
ATOM   2564  O3' DT  I   7      65.290 124.290  43.540  1.00  0.00            
ATOM   2565  P   DG  I   8      64.520 123.690  44.810  1.00  0.00            
ATOM   2566  O1P DG  I   8      65.520 123.130  45.750  1.00  0.00            
ATOM   2567  O2P DG  I   8      63.440 122.790  44.360  1.00  0.00            
ATOM   2568  O5' DG  I   8      63.800 124.960  45.480  1.00  0.00            
ATOM   2569  C5' DG  I   8      64.250 126.300  45.250  1.00  0.00            
ATOM   2570  H5' DG  I   8      64.250 126.490  44.150  1.00  0.00            
ATOM   2571 H5'' DG  I   8      65.290 126.410  45.630  1.00  0.00            
ATOM   2572  C4' DG  I   8      63.480 127.370  45.980  1.00  0.00            
ATOM   2573  H4' DG  I   8      64.220 128.010  46.520  1.00  0.00            
ATOM   2574  O4' DG  I   8      62.720 128.160  45.040  1.00  0.00            
ATOM   2575  C1' DG  I   8      61.370 127.740  45.020  1.00  0.00            
ATOM   2576  H1' DG  I   8      60.750 128.640  45.250  1.00  0.00            
ATOM   2577  N9  DG  I   8      61.120 127.240  43.670  1.00  0.00            
ATOM   2578  C4  DG  I   8      60.410 127.900  42.700  1.00  0.00            
ATOM   2579  N2  DG  I   8      58.480 130.650  41.730  1.00  0.00            
ATOM   2580  H21 DG  I   8      58.470 131.220  40.900  1.00  0.00            
ATOM   2581  H22 DG  I   8      58.130 131.100  42.550  1.00  0.00            
ATOM   2582  N3  DG  I   8      59.810 129.060  42.870  1.00  0.00            
ATOM   2583  C2  DG  I   8      59.260 129.530  41.760  1.00  0.00            
ATOM   2584  N1  DG  I   8      59.440 128.840  40.560  1.00  0.00            
ATOM   2585  H1  DG  I   8      58.960 129.230  39.760  1.00  0.00            
ATOM   2586  C6  DG  I   8      60.030 127.590  40.420  1.00  0.00            
ATOM   2587  O6  DG  I   8      60.160 126.930  39.380  1.00  0.00            
ATOM   2588  C5  DG  I   8      60.430 127.080  41.620  1.00  0.00            
ATOM   2589  N7  DG  I   8      60.940 125.860  41.940  1.00  0.00            
ATOM   2590  C8  DG  I   8      61.360 125.980  43.170  1.00  0.00            
ATOM   2591  H8  DG  I   8      61.740 125.140  43.750  1.00  0.00            
ATOM   2592  C2' DG  I   8      61.180 126.760  46.160  1.00  0.00            
ATOM   2593  H2' DG  I   8      61.180 125.690  45.880  1.00  0.00            
ATOM   2594 H2'' DG  I   8      60.260 127.090  46.680  1.00  0.00            
ATOM   2595  C3' DG  I   8      62.430 126.910  47.000  1.00  0.00            
ATOM   2596  H3' DG  I   8      62.880 125.920  47.240  1.00  0.00            
ATOM   2597  O3' DG  I   8      62.350 127.770  48.140  1.00  0.00            
ATOM   2598  P   DA  I   9      61.490 127.290  49.410  1.00  0.00            
ATOM   2599  O1P DA  I   9      62.160 127.880  50.590  1.00  0.00            
ATOM   2600  O2P DA  I   9      61.240 125.830  49.400  1.00  0.00            
ATOM   2601  O5' DA  I   9      60.100 128.060  49.230  1.00  0.00            
ATOM   2602  C5' DA  I   9      60.010 129.480  49.040  1.00  0.00            
ATOM   2603  H5' DA  I   9      60.880 129.800  48.420  1.00  0.00            
ATOM   2604 H5'' DA  I   9      60.080 130.040  50.000  1.00  0.00            
ATOM   2605  C4' DA  I   9      58.720 129.890  48.370  1.00  0.00            
ATOM   2606  H4' DA  I   9      58.680 131.000  48.310  1.00  0.00            
ATOM   2607  O4' DA  I   9      58.680 129.400  47.010  1.00  0.00            
ATOM   2608  C1' DA  I   9      57.360 128.910  46.780  1.00  0.00            
ATOM   2609  H1' DA  I   9      56.780 129.830  46.560  1.00  0.00            
ATOM   2610  N9  DA  I   9      57.410 128.100  45.570  1.00  0.00            
ATOM   2611  C5  DA  I   9      57.160 127.230  43.540  1.00  0.00            
ATOM   2612  N7  DA  I   9      57.830 126.290  44.250  1.00  0.00            
ATOM   2613  C8  DA  I   9      57.970 126.850  45.420  1.00  0.00            
ATOM   2614  H8  DA  I   9      58.350 126.460  46.360  1.00  0.00            
ATOM   2615  N1  DA  I   9      56.020 128.270  41.810  1.00  0.00            
ATOM   2616  C2  DA  I   9      55.880 129.290  42.650  1.00  0.00            
ATOM   2617  H2  DA  I   9      55.290 130.090  42.200  1.00  0.00            
ATOM   2618  N3  DA  I   9      56.300 129.410  43.890  1.00  0.00            
ATOM   2619  C4  DA  I   9      56.910 128.320  44.310  1.00  0.00            
ATOM   2620  C6  DA  I   9      56.710 127.210  42.260  1.00  0.00            
ATOM   2621  N6  DA  I   9      57.080 126.220  41.400  1.00  0.00            
ATOM   2622  H61 DA  I   9      57.580 125.430  41.760  1.00  0.00            
ATOM   2623  H62 DA  I   9      56.860 126.300  40.430  1.00  0.00            
ATOM   2624  C2' DA  I   9      56.910 128.280  48.080  1.00  0.00            
ATOM   2625  H2' DA  I   9      57.410 127.320  48.320  1.00  0.00            
ATOM   2626 H2'' DA  I   9      55.820 128.100  48.130  1.00  0.00            
ATOM   2627  C3' DA  I   9      57.420 129.380  48.990  1.00  0.00            
ATOM   2628  H3' DA  I   9      57.620 128.950  49.990  1.00  0.00            
ATOM   2629  O3' DA  I   9      56.380 130.380  49.010  1.00  0.00            
ATOM   2630  P   DA  I  10      55.320 130.340  50.210  1.00  0.00            
ATOM   2631  O1P DA  I  10      55.390 131.630  50.930  1.00  0.00            
ATOM   2632  O2P DA  I  10      55.360 129.060  50.940  1.00  0.00            
ATOM   2633  O5' DA  I  10      53.950 130.280  49.400  1.00  0.00            
ATOM   2634  C5' DA  I  10      53.520 131.440  48.650  1.00  0.00            
ATOM   2635  H5' DA  I  10      54.290 131.990  48.080  1.00  0.00            
ATOM   2636 H5'' DA  I  10      53.070 132.220  49.300  1.00  0.00            
ATOM   2637  C4' DA  I  10      52.450 131.080  47.650  1.00  0.00            
ATOM   2638  H4' DA  I  10      52.250 132.060  47.170  1.00  0.00            
ATOM   2639  O4' DA  I  10      52.990 130.230  46.610  1.00  0.00            
ATOM   2640  C1' DA  I  10      51.930 129.450  46.060  1.00  0.00            
ATOM   2641  H1' DA  I  10      51.430 130.190  45.400  1.00  0.00            
ATOM   2642  N9  DA  I  10      52.650 128.290  45.560  1.00  0.00            
ATOM   2643  C5  DA  I  10      53.410 126.750  44.250  1.00  0.00            
ATOM   2644  N7  DA  I  10      54.050 126.540  45.430  1.00  0.00            
ATOM   2645  C8  DA  I  10      53.550 127.460  46.200  1.00  0.00            
ATOM   2646  H8  DA  I  10      53.780 127.560  47.260  1.00  0.00            
ATOM   2647  N1  DA  I  10      52.710 126.440  42.060  1.00  0.00            
ATOM   2648  C2  DA  I  10      52.000 127.540  42.230  1.00  0.00            
ATOM   2649  H2  DA  I  10      51.280 127.740  41.440  1.00  0.00            
ATOM   2650  N3  DA  I  10      51.820 128.290  43.310  1.00  0.00            
ATOM   2651  C4  DA  I  10      52.600 127.840  44.260  1.00  0.00            
ATOM   2652  C6  DA  I  10      53.540 126.100  43.060  1.00  0.00            
ATOM   2653  N6  DA  I  10      54.310 124.980  42.960  1.00  0.00            
ATOM   2654  H61 DA  I  10      54.400 124.420  43.780  1.00  0.00            
ATOM   2655  H62 DA  I  10      54.270 124.420  42.130  1.00  0.00            
ATOM   2656  C2' DA  I  10      51.140 129.120  47.310  1.00  0.00            
ATOM   2657  H2' DA  I  10      51.680 128.350  47.900  1.00  0.00            
ATOM   2658 H2'' DA  I  10      50.130 128.710  47.060  1.00  0.00            
ATOM   2659  C3' DA  I  10      51.200 130.370  48.160  1.00  0.00            
ATOM   2660  H3' DA  I  10      51.240 130.030  49.210  1.00  0.00            
ATOM   2661  O3' DA  I  10      50.030 131.170  47.920  1.00  0.00            
ATOM   2662  P   DC  I  11      48.680 130.510  48.460  1.00  0.00            
ATOM   2663  O1P DC  I  11      47.760 131.590  48.880  1.00  0.00            
ATOM   2664  O2P DC  I  11      49.000 129.450  49.440  1.00  0.00            
ATOM   2665  O5' DC  I  11      48.130 129.930  47.070  1.00  0.00            
ATOM   2666  C5' DC  I  11      47.800 130.720  45.910  1.00  0.00            
ATOM   2667  H5' DC  I  11      48.720 131.090  45.400  1.00  0.00            
ATOM   2668 H5'' DC  I  11      47.160 131.610  46.100  1.00  0.00            
ATOM   2669  C4' DC  I  11      47.050 129.810  44.970  1.00  0.00            
ATOM   2670  H4' DC  I  11      46.700 130.480  44.150  1.00  0.00            
ATOM   2671  O4' DC  I  11      47.860 128.780  44.360  1.00  0.00            
ATOM   2672  C1' DC  I  11      47.190 127.530  44.470  1.00  0.00            
ATOM   2673  H1' DC  I  11      46.580 127.390  43.550  1.00  0.00            
ATOM   2674  N1  DC  I  11      48.230 126.520  44.590  1.00  0.00            
ATOM   2675  C6  DC  I  11      49.020 126.470  45.670  1.00  0.00            
ATOM   2676  H6  DC  I  11      48.600 127.010  46.520  1.00  0.00            
ATOM   2677  C5  DC  I  11      50.070 125.660  45.800  1.00  0.00            
ATOM   2678  H5  DC  I  11      50.600 125.560  46.750  1.00  0.00            
ATOM   2679  C2  DC  I  11      48.690 125.850  43.490  1.00  0.00            
ATOM   2680  O2  DC  I  11      48.160 126.090  42.380  1.00  0.00            
ATOM   2681  N3  DC  I  11      49.640 124.920  43.570  1.00  0.00            
ATOM   2682  C4  DC  I  11      50.430 124.930  44.650  1.00  0.00            
ATOM   2683  N4  DC  I  11      51.590 124.230  44.590  1.00  0.00            
ATOM   2684  H41 DC  I  11      51.900 123.790  43.750  1.00  0.00            
ATOM   2685  H42 DC  I  11      52.060 123.950  45.430  1.00  0.00            
ATOM   2686  C2' DC  I  11      46.210 127.620  45.620  1.00  0.00            
ATOM   2687  H2' DC  I  11      46.750 127.480  46.580  1.00  0.00            
ATOM   2688 H2'' DC  I  11      45.420 126.860  45.440  1.00  0.00            
ATOM   2689  C3' DC  I  11      45.820 129.080  45.500  1.00  0.00            
ATOM   2690  H3' DC  I  11      45.610 129.440  46.530  1.00  0.00            
ATOM   2691  O3' DC  I  11      44.640 129.250  44.700  1.00  0.00            
ATOM   2692  P   DA  I  12      43.250 128.630  45.190  1.00  0.00            
ATOM   2693  O1P DA  I  12      42.200 129.680  45.060  1.00  0.00            
ATOM   2694  O2P DA  I  12      43.300 128.000  46.530  1.00  0.00            
ATOM   2695  O5' DA  I  12      42.930 127.540  44.070  1.00  0.00            
ATOM   2696  C5' DA  I  12      43.000 127.850  42.660  1.00  0.00            
ATOM   2697  H5' DA  I  12      43.980 128.250  42.340  1.00  0.00            
ATOM   2698 H5'' DA  I  12      42.250 128.620  42.360  1.00  0.00            
ATOM   2699  C4' DA  I  12      42.800 126.660  41.760  1.00  0.00            
ATOM   2700  H4' DA  I  12      42.800 127.090  40.740  1.00  0.00            
ATOM   2701  O4' DA  I  12      43.930 125.770  41.910  1.00  0.00            
ATOM   2702  C1' DA  I  12      43.550 124.530  42.490  1.00  0.00            
ATOM   2703  H1' DA  I  12      43.520 123.780  41.670  1.00  0.00            
ATOM   2704  N9  DA  I  12      44.590 124.180  43.450  1.00  0.00            
ATOM   2705  C5  DA  I  12      46.340 123.300  44.370  1.00  0.00            
ATOM   2706  N7  DA  I  12      45.750 124.040  45.330  1.00  0.00            
ATOM   2707  C8  DA  I  12      44.710 124.580  44.750  1.00  0.00            
ATOM   2708  H8  DA  I  12      44.000 125.180  45.330  1.00  0.00            
ATOM   2709  N1  DA  I  12      47.730 121.900  43.260  1.00  0.00            
ATOM   2710  C2  DA  I  12      47.010 122.050  42.160  1.00  0.00            
ATOM   2711  H2  DA  I  12      47.350 121.460  41.310  1.00  0.00            
ATOM   2712  N3  DA  I  12      45.980 122.870  42.020  1.00  0.00            
ATOM   2713  C4  DA  I  12      45.720 123.450  43.170  1.00  0.00            
ATOM   2714  C6  DA  I  12      47.480 122.560  44.410  1.00  0.00            
ATOM   2715  N6  DA  I  12      48.410 122.350  45.390  1.00  0.00            
ATOM   2716  H61 DA  I  12      48.370 122.950  46.190  1.00  0.00            
ATOM   2717  H62 DA  I  12      49.270 121.890  45.170  1.00  0.00            
ATOM   2718  C2' DA  I  12      42.140 124.720  43.010  1.00  0.00            
ATOM   2719  H2' DA  I  12      42.070 125.080  44.070  1.00  0.00            
ATOM   2720 H2'' DA  I  12      41.640 123.730  42.970  1.00  0.00            
ATOM   2721  C3' DA  I  12      41.580 125.800  42.100  1.00  0.00            
ATOM   2722  H3' DA  I  12      40.890 126.480  42.650  1.00  0.00            
ATOM   2723  O3' DA  I  12      40.940 125.210  40.970  1.00  0.00            
ATOM   2724  P   DT  I  13      39.550 124.450  41.160  1.00  0.00            
ATOM   2725  O1P DT  I  13      38.720 124.720  39.960  1.00  0.00            
ATOM   2726  O2P DT  I  13      39.000 124.810  42.490  1.00  0.00            
ATOM   2727  O5' DT  I  13      40.040 122.930  41.100  1.00  0.00            
ATOM   2728  C5' DT  I  13      40.740 122.340  39.990  1.00  0.00            
ATOM   2729  H5' DT  I  13      41.750 122.770  39.810  1.00  0.00            
ATOM   2730 H5'' DT  I  13      40.130 122.590  39.100  1.00  0.00            
ATOM   2731  C4' DT  I  13      40.880 120.850  40.220  1.00  0.00            
ATOM   2732  H4' DT  I  13      41.170 120.280  39.310  1.00  0.00            
ATOM   2733  O4' DT  I  13      41.920 120.650  41.200  1.00  0.00            
ATOM   2734  C1' DT  I  13      41.390 119.840  42.250  1.00  0.00            
ATOM   2735  H1' DT  I  13      41.540 118.790  41.910  1.00  0.00            
ATOM   2736  N1  DT  I  13      42.230 120.180  43.390  1.00  0.00            
ATOM   2737  C6  DT  I  13      41.840 121.060  44.330  1.00  0.00            
ATOM   2738  H6  DT  I  13      40.750 121.010  44.380  1.00  0.00            
ATOM   2739  C2  DT  I  13      43.460 119.630  43.470  1.00  0.00            
ATOM   2740  O2  DT  I  13      43.940 118.800  42.690  1.00  0.00            
ATOM   2741  N3  DT  I  13      44.230 120.010  44.540  1.00  0.00            
ATOM   2742  H3  DT  I  13      45.210 119.780  44.530  1.00  0.00            
ATOM   2743  C4  DT  I  13      43.820 120.890  45.540  1.00  0.00            
ATOM   2744  O4  DT  I  13      44.640 121.200  46.410  1.00  0.00            
ATOM   2745  C5  DT  I  13      42.530 121.420  45.400  1.00  0.00            
ATOM   2746  C5M DT  I  13      42.010 122.520  46.230  1.00  0.00            
ATOM   2747  H51 DT  I  13      42.340 123.540  45.920  1.00  0.00            
ATOM   2748  H52 DT  I  13      40.900 122.500  46.200  1.00  0.00            
ATOM   2749  H53 DT  I  13      42.380 122.330  47.260  1.00  0.00            
ATOM   2750  C2' DT  I  13      39.890 120.050  42.280  1.00  0.00            
ATOM   2751  H2' DT  I  13      39.730 121.060  42.710  1.00  0.00            
ATOM   2752 H2'' DT  I  13      39.220 119.270  42.700  1.00  0.00            
ATOM   2753  C3' DT  I  13      39.640 120.160  40.790  1.00  0.00            
ATOM   2754  H3' DT  I  13      38.750 120.730  40.460  1.00  0.00            
ATOM   2755  O3' DT  I  13      39.400 118.830  40.290  1.00  0.00            
ATOM   2756  P   DG  I  14      39.060 118.170  38.870  1.00  0.00            
ATOM   2757  O1P DG  I  14      39.450 119.170  37.850  1.00  0.00            
ATOM   2758  O2P DG  I  14      37.650 117.760  38.780  1.00  0.00            
ATOM   2759  O5' DG  I  14      39.890 116.810  38.880  1.00  0.00            
ATOM   2760  C5' DG  I  14      40.820 116.570  37.800  1.00  0.00            
ATOM   2761  H5' DG  I  14      41.240 117.500  37.370  1.00  0.00            
ATOM   2762 H5'' DG  I  14      40.190 116.140  36.990  1.00  0.00            
ATOM   2763  C4' DG  I  14      42.010 115.690  38.090  1.00  0.00            
ATOM   2764  H4' DG  I  14      42.830 115.770  37.340  1.00  0.00            
ATOM   2765  O4' DG  I  14      42.620 116.060  39.350  1.00  0.00            
ATOM   2766  C1' DG  I  14      42.490 114.950  40.230  1.00  0.00            
ATOM   2767  H1' DG  I  14      43.480 114.450  40.200  1.00  0.00            
ATOM   2768  N9  DG  I  14      42.170 115.500  41.540  1.00  0.00            
ATOM   2769  C4  DG  I  14      42.970 115.500  42.650  1.00  0.00            
ATOM   2770  N2  DG  I  14      46.070 114.950  44.030  1.00  0.00            
ATOM   2771  H21 DG  I  14      46.490 115.500  44.760  1.00  0.00            
ATOM   2772  H22 DG  I  14      46.550 114.920  43.160  1.00  0.00            
ATOM   2773  N3  DG  I  14      44.140 114.900  42.770  1.00  0.00            
ATOM   2774  C2  DG  I  14      44.760 115.290  43.880  1.00  0.00            
ATOM   2775  N1  DG  I  14      44.070 115.870  44.940  1.00  0.00            
ATOM   2776  H1  DG  I  14      44.590 116.000  45.800  1.00  0.00            
ATOM   2777  C6  DG  I  14      42.850 116.520  44.790  1.00  0.00            
ATOM   2778  O6  DG  I  14      42.280 117.170  45.670  1.00  0.00            
ATOM   2779  C5  DG  I  14      42.280 116.150  43.610  1.00  0.00            
ATOM   2780  N7  DG  I  14      41.040 116.480  43.150  1.00  0.00            
ATOM   2781  C8  DG  I  14      40.990 116.110  41.900  1.00  0.00            
ATOM   2782  H8  DG  I  14      40.170 116.330  41.210  1.00  0.00            
ATOM   2783  C2' DG  I  14      41.480 113.970  39.650  1.00  0.00            
ATOM   2784  H2' DG  I  14      40.500 114.340  40.020  1.00  0.00            
ATOM   2785 H2'' DG  I  14      41.610 112.930  40.010  1.00  0.00            
ATOM   2786  C3' DG  I  14      41.640 114.200  38.170  1.00  0.00            
ATOM   2787  H3' DG  I  14      40.650 114.120  37.670  1.00  0.00            
ATOM   2788  O3' DG  I  14      42.550 113.300  37.520  1.00  0.00            
ATOM   2789  P   DC  I  15      42.030 111.790  37.310  1.00  0.00            
ATOM   2790  O1P DC  I  15      42.990 111.280  36.310  1.00  0.00            
ATOM   2791  O2P DC  I  15      40.580 111.750  37.050  1.00  0.00            
ATOM   2792  O5' DC  I  15      42.400 111.080  38.700  1.00  0.00            
ATOM   2793  C5' DC  I  15      43.720 111.340  39.190  1.00  0.00            
ATOM   2794  H5' DC  I  15      43.870 112.410  39.450  1.00  0.00            
ATOM   2795 H5'' DC  I  15      44.480 111.090  38.420  1.00  0.00            
ATOM   2796  C4' DC  I  15      44.120 110.500  40.390  1.00  0.00            
ATOM   2797  H4' DC  I  15      45.210 110.460  40.560  1.00  0.00            
ATOM   2798  O4' DC  I  15      43.710 111.340  41.490  1.00  0.00            
ATOM   2799  C1' DC  I  15      43.070 110.550  42.480  1.00  0.00            
ATOM   2800  H1' DC  I  15      43.890 109.970  42.960  1.00  0.00            
ATOM   2801  N1  DC  I  15      42.380 111.460  43.380  1.00  0.00            
ATOM   2802  C6  DC  I  15      41.310 112.120  42.900  1.00  0.00            
ATOM   2803  H6  DC  I  15      41.150 111.950  41.840  1.00  0.00            
ATOM   2804  C5  DC  I  15      40.610 113.000  43.610  1.00  0.00            
ATOM   2805  H5  DC  I  15      39.800 113.630  43.240  1.00  0.00            
ATOM   2806  C2  DC  I  15      42.850 111.740  44.640  1.00  0.00            
ATOM   2807  O2  DC  I  15      43.860 111.170  45.070  1.00  0.00            
ATOM   2808  N3  DC  I  15      42.180 112.630  45.380  1.00  0.00            
ATOM   2809  C4  DC  I  15      41.080 113.240  44.920  1.00  0.00            
ATOM   2810  N4  DC  I  15      40.410 114.090  45.750  1.00  0.00            
ATOM   2811  H41 DC  I  15      40.920 114.400  46.550  1.00  0.00            
ATOM   2812  H42 DC  I  15      39.680 114.600  45.300  1.00  0.00            
ATOM   2813  C2' DC  I  15      42.270 109.580  41.640  1.00  0.00            
ATOM   2814  H2' DC  I  15      41.510 110.070  40.990  1.00  0.00            
ATOM   2815 H2'' DC  I  15      41.820 108.710  42.170  1.00  0.00            
ATOM   2816  C3' DC  I  15      43.350 109.200  40.640  1.00  0.00            
ATOM   2817  H3' DC  I  15      42.900 108.900  39.670  1.00  0.00            
ATOM   2818  O3' DC  I  15      44.050 108.090  41.200  1.00  0.00            
ATOM   2819  P   DC  I  16      45.130 107.370  40.260  1.00  0.00            
ATOM   2820  O1P DC  I  16      45.710 108.300  39.260  1.00  0.00            
ATOM   2821  O2P DC  I  16      44.600 106.050  39.870  1.00  0.00            
ATOM   2822  O5' DC  I  16      46.250 107.070  41.380  1.00  0.00            
ATOM   2823  C5' DC  I  16      47.160 108.100  41.810  1.00  0.00            
ATOM   2824  H5' DC  I  16      46.850 109.120  41.510  1.00  0.00            
ATOM   2825 H5'' DC  I  16      48.110 108.030  41.250  1.00  0.00            
ATOM   2826  C4' DC  I  16      47.460 108.040  43.290  1.00  0.00            
ATOM   2827  H4' DC  I  16      48.310 108.740  43.430  1.00  0.00            
ATOM   2828  O4' DC  I  16      46.320 108.410  44.110  1.00  0.00            
ATOM   2829  C1' DC  I  16      45.950 107.310  44.930  1.00  0.00            
ATOM   2830  H1' DC  I  16      46.400 107.530  45.920  1.00  0.00            
ATOM   2831  N1  DC  I  16      44.500 107.360  44.990  1.00  0.00            
ATOM   2832  C6  DC  I  16      43.750 106.810  44.030  1.00  0.00            
ATOM   2833  H6  DC  I  16      44.120 106.180  43.220  1.00  0.00            
ATOM   2834  C5  DC  I  16      42.430 106.950  44.010  1.00  0.00            
ATOM   2835  H5  DC  I  16      41.780 106.550  43.240  1.00  0.00            
ATOM   2836  C2  DC  I  16      43.910 108.150  45.940  1.00  0.00            
ATOM   2837  O2  DC  I  16      44.660 108.700  46.770  1.00  0.00            
ATOM   2838  N3  DC  I  16      42.580 108.260  45.980  1.00  0.00            
ATOM   2839  C4  DC  I  16      41.830 107.800  44.960  1.00  0.00            
ATOM   2840  N4  DC  I  16      40.490 108.050  44.960  1.00  0.00            
ATOM   2841  H41 DC  I  16      39.890 107.920  44.170  1.00  0.00            
ATOM   2842  H42 DC  I  16      40.060 108.270  45.840  1.00  0.00            
ATOM   2843  C2' DC  I  16      46.590 106.050  44.360  1.00  0.00            
ATOM   2844  H2' DC  I  16      46.060 105.590  43.510  1.00  0.00            
ATOM   2845 H2'' DC  I  16      46.720 105.320  45.180  1.00  0.00            
ATOM   2846  C3' DC  I  16      47.870 106.660  43.810  1.00  0.00            
ATOM   2847  H3' DC  I  16      48.200 106.030  42.960  1.00  0.00            
ATOM   2848  O3' DC  I  16      48.880 106.790  44.820  1.00  0.00            
ATOM   2849  P   DT  I  17      49.470 105.420  45.380  1.00  0.00            
ATOM   2850  O1P DT  I  17      50.940 105.580  45.370  1.00  0.00            
ATOM   2851  O2P DT  I  17      48.900 104.210  44.730  1.00  0.00            
ATOM   2852  O5' DT  I  17      48.880 105.450  46.860  1.00  0.00            
ATOM   2853  C5' DT  I  17      49.270 106.500  47.770  1.00  0.00            
ATOM   2854  H5' DT  I  17      48.890 107.430  47.300  1.00  0.00            
ATOM   2855 H5'' DT  I  17      50.370 106.560  47.910  1.00  0.00            
ATOM   2856  C4' DT  I  17      48.540 106.350  49.090  1.00  0.00            
ATOM   2857  H4' DT  I  17      48.880 107.190  49.720  1.00  0.00            
ATOM   2858  O4' DT  I  17      47.130 106.570  48.870  1.00  0.00            
ATOM   2859  C1' DT  I  17      46.410 105.580  49.610  1.00  0.00            
ATOM   2860  H1' DT  I  17      46.250 105.940  50.650  1.00  0.00            
ATOM   2861  N1  DT  I  17      45.120 105.470  48.940  1.00  0.00            
ATOM   2862  C6  DT  I  17      45.010 104.730  47.820  1.00  0.00            
ATOM   2863  H6  DT  I  17      45.940 104.390  47.370  1.00  0.00            
ATOM   2864  C2  DT  I  17      44.150 106.290  49.400  1.00  0.00            
ATOM   2865  O2  DT  I  17      44.290 107.040  50.360  1.00  0.00            
ATOM   2866  N3  DT  I  17      42.950 106.140  48.730  1.00  0.00            
ATOM   2867  H3  DT  I  17      42.140 106.580  49.130  1.00  0.00            
ATOM   2868  C4  DT  I  17      42.770 105.320  47.620  1.00  0.00            
ATOM   2869  O4  DT  I  17      41.660 105.220  47.090  1.00  0.00            
ATOM   2870  C5  DT  I  17      43.890 104.640  47.130  1.00  0.00            
ATOM   2871  C5M DT  I  17      43.830 103.890  45.850  1.00  0.00            
ATOM   2872  H51 DT  I  17      44.810 103.970  45.330  1.00  0.00            
ATOM   2873  H52 DT  I  17      43.580 102.810  45.930  1.00  0.00            
ATOM   2874  H53 DT  I  17      43.060 104.370  45.220  1.00  0.00            
ATOM   2875  C2' DT  I  17      47.310 104.370  49.680  1.00  0.00            
ATOM   2876  H2' DT  I  17      47.300 103.910  48.670  1.00  0.00            
ATOM   2877 H2'' DT  I  17      46.990 103.580  50.390  1.00  0.00            
ATOM   2878  C3' DT  I  17      48.630 105.070  49.930  1.00  0.00            
ATOM   2879  H3' DT  I  17      49.470 104.500  49.480  1.00  0.00            
ATOM   2880  O3' DT  I  17      48.810 105.360  51.320  1.00  0.00            
ATOM   2881  P   DT  I  18      49.180 104.260  52.430  1.00  0.00            
ATOM   2882  O1P DT  I  18      50.370 104.620  53.230  1.00  0.00            
ATOM   2883  O2P DT  I  18      49.330 102.990  51.680  1.00  0.00            
ATOM   2884  O5' DT  I  18      47.880 104.240  53.360  1.00  0.00            
ATOM   2885  C5' DT  I  18      47.850 105.210  54.420  1.00  0.00            
ATOM   2886  H5' DT  I  18      48.450 106.100  54.150  1.00  0.00            
ATOM   2887 H5'' DT  I  18      48.240 104.890  55.410  1.00  0.00            
ATOM   2888  C4' DT  I  18      46.420 105.600  54.740  1.00  0.00            
ATOM   2889  H4' DT  I  18      46.350 106.420  55.480  1.00  0.00            
ATOM   2890  O4' DT  I  18      45.740 105.930  53.510  1.00  0.00            
ATOM   2891  C1' DT  I  18      44.350 105.750  53.770  1.00  0.00            
ATOM   2892  H1' DT  I  18      43.900 106.760  53.650  1.00  0.00            
ATOM   2893  N1  DT  I  18      43.680 104.910  52.790  1.00  0.00            
ATOM   2894  C6  DT  I  18      44.310 103.930  52.120  1.00  0.00            
ATOM   2895  H6  DT  I  18      45.200 103.580  52.640  1.00  0.00            
ATOM   2896  C2  DT  I  18      42.370 105.180  52.630  1.00  0.00            
ATOM   2897  O2  DT  I  18      41.760 106.060  53.240  1.00  0.00            
ATOM   2898  N3  DT  I  18      41.760 104.310  51.740  1.00  0.00            
ATOM   2899  H3  DT  I  18      40.780 104.450  51.570  1.00  0.00            
ATOM   2900  C4  DT  I  18      42.390 103.430  50.870  1.00  0.00            
ATOM   2901  O4  DT  I  18      41.830 103.010  49.850  1.00  0.00            
ATOM   2902  C5  DT  I  18      43.730 103.200  51.180  1.00  0.00            
ATOM   2903  C5M DT  I  18      44.480 102.190  50.400  1.00  0.00            
ATOM   2904  H51 DT  I  18      43.820 101.570  49.780  1.00  0.00            
ATOM   2905  H52 DT  I  18      45.230 102.660  49.720  1.00  0.00            
ATOM   2906  H53 DT  I  18      45.100 101.560  51.080  1.00  0.00            
ATOM   2907  C2' DT  I  18      44.280 105.260  55.200  1.00  0.00            
ATOM   2908  H2' DT  I  18      43.360 104.680  55.410  1.00  0.00            
ATOM   2909 H2'' DT  I  18      44.430 106.030  55.990  1.00  0.00            
ATOM   2910  C3' DT  I  18      45.570 104.460  55.290  1.00  0.00            
ATOM   2911  H3' DT  I  18      45.670 103.610  54.580  1.00  0.00            
ATOM   2912  O3' DT  I  18      46.000 104.190  56.630  1.00  0.00            
ATOM   2913  P   DT  I  19      45.450 102.840  57.300  1.00  0.00            
ATOM   2914  O1P DT  I  19      46.040 102.670  58.650  1.00  0.00            
ATOM   2915  O2P DT  I  19      45.670 101.700  56.390  1.00  0.00            
ATOM   2916  O5' DT  I  19      43.880 103.100  57.400  1.00  0.00            
ATOM   2917  C5' DT  I  19      43.250 104.080  58.240  1.00  0.00            
ATOM   2918  H5' DT  I  19      43.580 105.110  57.950  1.00  0.00            
ATOM   2919 H5'' DT  I  19      43.600 103.910  59.280  1.00  0.00            
ATOM   2920  C4' DT  I  19      41.750 103.920  58.210  1.00  0.00            
ATOM   2921  H4' DT  I  19      41.220 104.620  58.900  1.00  0.00            
ATOM   2922  O4' DT  I  19      41.270 104.190  56.870  1.00  0.00            
ATOM   2923  C1' DT  I  19      40.130 103.390  56.560  1.00  0.00            
ATOM   2924  H1' DT  I  19      39.250 104.060  56.480  1.00  0.00            
ATOM   2925  N1  DT  I  19      40.430 102.720  55.300  1.00  0.00            
ATOM   2926  C6  DT  I  19      41.660 102.260  55.010  1.00  0.00            
ATOM   2927  H6  DT  I  19      42.470 102.500  55.700  1.00  0.00            
ATOM   2928  C2  DT  I  19      39.360 102.480  54.520  1.00  0.00            
ATOM   2929  O2  DT  I  19      38.190 102.720  54.810  1.00  0.00            
ATOM   2930  N3  DT  I  19      39.670 101.960  53.270  1.00  0.00            
ATOM   2931  H3  DT  I  19      39.000 101.700  52.560  1.00  0.00            
ATOM   2932  C4  DT  I  19      40.900 101.380  52.980  1.00  0.00            
ATOM   2933  O4  DT  I  19      40.920 100.770  51.910  1.00  0.00            
ATOM   2934  C5  DT  I  19      41.940 101.640  53.880  1.00  0.00            
ATOM   2935  C5M DT  I  19      43.240 100.960  53.720  1.00  0.00            
ATOM   2936  H51 DT  I  19      43.320  99.920  54.110  1.00  0.00            
ATOM   2937  H52 DT  I  19      43.560 100.970  52.650  1.00  0.00            
ATOM   2938  H53 DT  I  19      44.080 101.540  54.170  1.00  0.00            
ATOM   2939  C2' DT  I  19      39.930 102.460  57.750  1.00  0.00            
ATOM   2940  H2' DT  I  19      39.740 101.400  57.460  1.00  0.00            
ATOM   2941 H2'' DT  I  19      39.130 102.910  58.370  1.00  0.00            
ATOM   2942  C3' DT  I  19      41.230 102.520  58.530  1.00  0.00            
ATOM   2943  H3' DT  I  19      42.030 101.870  58.110  1.00  0.00            
ATOM   2944  O3' DT  I  19      41.050 102.360  59.940  1.00  0.00            
ATOM   2945  P   DT  I  20      41.100 100.880  60.540  1.00  0.00            
ATOM   2946  O1P DT  I  20      40.820 101.030  61.990  1.00  0.00            
ATOM   2947  O2P DT  I  20      42.320 100.160  60.110  1.00  0.00            
ATOM   2948  O5' DT  I  20      39.790 100.150  59.980  1.00  0.00            
ATOM   2949  C5' DT  I  20      38.440 100.330  60.460  1.00  0.00            
ATOM   2950  H5' DT  I  20      38.210 101.410  60.430  1.00  0.00            
ATOM   2951 H5'' DT  I  20      38.340  99.900  61.480  1.00  0.00            
ATOM   2952  C4' DT  I  20      37.320  99.670  59.690  1.00  0.00            
ATOM   2953  H4' DT  I  20      36.390  99.850  60.270  1.00  0.00            
ATOM   2954  O4' DT  I  20      37.270 100.290  58.380  1.00  0.00            
ATOM   2955  C1' DT  I  20      36.840  99.280  57.490  1.00  0.00            
ATOM   2956  H1' DT  I  20      35.850  99.670  57.170  1.00  0.00            
ATOM   2957  N1  DT  I  20      37.760  99.110  56.370  1.00  0.00            
ATOM   2958  C6  DT  I  20      39.090  99.130  56.570  1.00  0.00            
ATOM   2959  H6  DT  I  20      39.330  99.240  57.620  1.00  0.00            
ATOM   2960  C2  DT  I  20      37.290  98.870  55.130  1.00  0.00            
ATOM   2961  O2  DT  I  20      36.090  98.730  54.890  1.00  0.00            
ATOM   2962  N3  DT  I  20      38.230  98.820  54.110  1.00  0.00            
ATOM   2963  H3  DT  I  20      37.860  98.490  53.230  1.00  0.00            
ATOM   2964  C4  DT  I  20      39.580  98.600  54.340  1.00  0.00            
ATOM   2965  O4  DT  I  20      40.360  98.110  53.520  1.00  0.00            
ATOM   2966  C5  DT  I  20      40.000  98.940  55.640  1.00  0.00            
ATOM   2967  C5M DT  I  20      41.420  98.760  56.030  1.00  0.00            
ATOM   2968  H51 DT  I  20      41.500  97.840  56.640  1.00  0.00            
ATOM   2969  H52 DT  I  20      42.070  98.640  55.140  1.00  0.00            
ATOM   2970  H53 DT  I  20      41.780  99.600  56.660  1.00  0.00            
ATOM   2971  C2' DT  I  20      36.530  98.020  58.270  1.00  0.00            
ATOM   2972  H2' DT  I  20      36.790  97.070  57.760  1.00  0.00            
ATOM   2973 H2'' DT  I  20      35.430  98.030  58.470  1.00  0.00            
ATOM   2974  C3' DT  I  20      37.500  98.180  59.430  1.00  0.00            
ATOM   2975  H3' DT  I  20      38.550  98.010  59.110  1.00  0.00            
ATOM   2976  O3' DT  I  20      37.030  97.400  60.530  1.00  0.00            
ATOM   2977  P   DG  I  21      37.440  95.850  60.620  1.00  0.00            
ATOM   2978  O1P DG  I  21      37.110  95.350  61.970  1.00  0.00            
ATOM   2979  O2P DG  I  21      38.810  95.650  60.100  1.00  0.00            
ATOM   2980  O5' DG  I  21      36.400  95.160  59.620  1.00  0.00            
ATOM   2981  C5' DG  I  21      34.970  95.340  59.620  1.00  0.00            
ATOM   2982  H5' DG  I  21      34.680  96.370  59.940  1.00  0.00            
ATOM   2983 H5'' DG  I  21      34.480  94.800  60.450  1.00  0.00            
ATOM   2984  C4' DG  I  21      34.260  95.020  58.320  1.00  0.00            
ATOM   2985  H4' DG  I  21      33.230  95.430  58.440  1.00  0.00            
ATOM   2986  O4' DG  I  21      34.870  95.520  57.110  1.00  0.00            
ATOM   2987  C1' DG  I  21      35.410  94.490  56.300  1.00  0.00            
ATOM   2988  H1' DG  I  21      34.750  94.360  55.420  1.00  0.00            
ATOM   2989  N9  DG  I  21      36.780  94.780  55.870  1.00  0.00            
ATOM   2990  C4  DG  I  21      37.130  94.800  54.540  1.00  0.00            
ATOM   2991  N2  DG  I  21      36.330  94.060  51.210  1.00  0.00            
ATOM   2992  H21 DG  I  21      36.830  93.930  50.360  1.00  0.00            
ATOM   2993  H22 DG  I  21      35.410  93.660  51.300  1.00  0.00            
ATOM   2994  N3  DG  I  21      36.310  94.510  53.550  1.00  0.00            
ATOM   2995  C2  DG  I  21      36.920  94.480  52.370  1.00  0.00            
ATOM   2996  N1  DG  I  21      38.300  94.610  52.250  1.00  0.00            
ATOM   2997  H1  DG  I  21      38.720  94.610  51.340  1.00  0.00            
ATOM   2998  C6  DG  I  21      39.120  94.870  53.350  1.00  0.00            
ATOM   2999  O6  DG  I  21      40.330  94.950  53.100  1.00  0.00            
ATOM   3000  C5  DG  I  21      38.470  95.010  54.530  1.00  0.00            
ATOM   3001  N7  DG  I  21      38.960  95.210  55.780  1.00  0.00            
ATOM   3002  C8  DG  I  21      37.930  95.030  56.570  1.00  0.00            
ATOM   3003  H8  DG  I  21      37.940  95.100  57.650  1.00  0.00            
ATOM   3004  C2' DG  I  21      35.380  93.270  57.200  1.00  0.00            
ATOM   3005  H2' DG  I  21      36.300  93.300  57.830  1.00  0.00            
ATOM   3006 H2'' DG  I  21      35.450  92.260  56.750  1.00  0.00            
ATOM   3007  C3' DG  I  21      34.210  93.510  58.130  1.00  0.00            
ATOM   3008  H3' DG  I  21      34.360  93.110  59.150  1.00  0.00            
ATOM   3009  O3' DG  I  21      32.980  93.030  57.560  1.00  0.00            
ATOM   3010  P   DA  I  22      32.630  91.470  57.680  1.00  0.00            
ATOM   3011  O1P DA  I  22      31.190  91.290  57.940  1.00  0.00            
ATOM   3012  O2P DA  I  22      33.550  90.780  58.610  1.00  0.00            
ATOM   3013  O5' DA  I  22      33.030  90.980  56.210  1.00  0.00            
ATOM   3014  C5' DA  I  22      32.090  91.300  55.170  1.00  0.00            
ATOM   3015  H5' DA  I  22      32.300  92.340  54.860  1.00  0.00            
ATOM   3016 H5'' DA  I  22      31.020  91.260  55.470  1.00  0.00            
ATOM   3017  C4' DA  I  22      32.200  90.440  53.920  1.00  0.00            
ATOM   3018  H4' DA  I  22      31.240  90.610  53.400  1.00  0.00            
ATOM   3019  O4' DA  I  22      33.380  90.850  53.190  1.00  0.00            
ATOM   3020  C1' DA  I  22      34.230  89.730  53.050  1.00  0.00            
ATOM   3021  H1' DA  I  22      34.050  89.390  52.010  1.00  0.00            
ATOM   3022  N9  DA  I  22      35.600  90.200  53.260  1.00  0.00            
ATOM   3023  C5  DA  I  22      37.640  90.870  53.020  1.00  0.00            
ATOM   3024  N7  DA  I  22      37.310  90.950  54.330  1.00  0.00            
ATOM   3025  C8  DA  I  22      36.080  90.540  54.490  1.00  0.00            
ATOM   3026  H8  DA  I  22      35.610  90.300  55.450  1.00  0.00            
ATOM   3027  N1  DA  I  22      38.730  91.010  50.990  1.00  0.00            
ATOM   3028  C2  DA  I  22      37.570  90.630  50.470  1.00  0.00            
ATOM   3029  H2  DA  I  22      37.530  90.590  49.380  1.00  0.00            
ATOM   3030  N3  DA  I  22      36.470  90.160  51.030  1.00  0.00            
ATOM   3031  C4  DA  I  22      36.580  90.410  52.310  1.00  0.00            
ATOM   3032  C6  DA  I  22      38.770  91.150  52.320  1.00  0.00            
ATOM   3033  N6  DA  I  22      39.930  91.610  52.880  1.00  0.00            
ATOM   3034  H61 DA  I  22      40.700  91.940  52.330  1.00  0.00            
ATOM   3035  H62 DA  I  22      40.090  91.650  53.870  1.00  0.00            
ATOM   3036  C2' DA  I  22      33.790  88.690  54.080  1.00  0.00            
ATOM   3037  H2' DA  I  22      34.310  89.010  55.010  1.00  0.00            
ATOM   3038 H2'' DA  I  22      34.110  87.650  53.900  1.00  0.00            
ATOM   3039  C3' DA  I  22      32.300  88.930  54.140  1.00  0.00            
ATOM   3040  H3' DA  I  22      31.850  88.780  55.150  1.00  0.00            
ATOM   3041  O3' DA  I  22      31.630  88.190  53.120  1.00  0.00            
ATOM   3042  P   DT  I  23      31.570  86.630  53.450  1.00  0.00            
ATOM   3043  O1P DT  I  23      30.140  86.300  53.260  1.00  0.00            
ATOM   3044  O2P DT  I  23      32.180  86.300  54.760  1.00  0.00            
ATOM   3045  O5' DT  I  23      32.390  85.840  52.330  1.00  0.00            
ATOM   3046  C5' DT  I  23      32.330  86.100  50.920  1.00  0.00            
ATOM   3047  H5' DT  I  23      31.980  87.110  50.620  1.00  0.00            
ATOM   3048 H5'' DT  I  23      31.620  85.400  50.430  1.00  0.00            
ATOM   3049  C4' DT  I  23      33.740  85.840  50.450  1.00  0.00            
ATOM   3050  H4' DT  I  23      33.670  85.710  49.350  1.00  0.00            
ATOM   3051  O4' DT  I  23      34.690  86.890  50.780  1.00  0.00            
ATOM   3052  C1' DT  I  23      35.960  86.370  50.430  1.00  0.00            
ATOM   3053  H1' DT  I  23      36.190  86.800  49.430  1.00  0.00            
ATOM   3054  N1  DT  I  23      36.980  86.840  51.370  1.00  0.00            
ATOM   3055  C6  DT  I  23      36.650  86.980  52.670  1.00  0.00            
ATOM   3056  H6  DT  I  23      35.640  87.350  52.850  1.00  0.00            
ATOM   3057  C2  DT  I  23      38.230  87.000  50.910  1.00  0.00            
ATOM   3058  O2  DT  I  23      38.620  86.830  49.760  1.00  0.00            
ATOM   3059  N3  DT  I  23      39.180  87.300  51.880  1.00  0.00            
ATOM   3060  H3  DT  I  23      40.100  87.580  51.570  1.00  0.00            
ATOM   3061  C4  DT  I  23      38.910  87.470  53.230  1.00  0.00            
ATOM   3062  O4  DT  I  23      39.840  87.800  53.970  1.00  0.00            
ATOM   3063  C5  DT  I  23      37.560  87.290  53.570  1.00  0.00            
ATOM   3064  C5M DT  I  23      37.210  87.390  55.010  1.00  0.00            
ATOM   3065  H51 DT  I  23      37.470  88.400  55.400  1.00  0.00            
ATOM   3066  H52 DT  I  23      36.160  87.120  55.230  1.00  0.00            
ATOM   3067  H53 DT  I  23      37.760  86.660  55.640  1.00  0.00            
ATOM   3068  C2' DT  I  23      35.830  84.860  50.370  1.00  0.00            
ATOM   3069  H2' DT  I  23      36.610  84.290  50.920  1.00  0.00            
ATOM   3070 H2'' DT  I  23      35.720  84.520  49.310  1.00  0.00            
ATOM   3071  C3' DT  I  23      34.490  84.640  51.030  1.00  0.00            
ATOM   3072  H3' DT  I  23      34.500  84.770  52.130  1.00  0.00            
ATOM   3073  O3' DT  I  23      33.900  83.380  50.690  1.00  0.00            
ATOM   3074  P   DG  I  24      34.570  82.050  51.280  1.00  0.00            
ATOM   3075  O1P DG  I  24      33.560  80.980  51.160  1.00  0.00            
ATOM   3076  O2P DG  I  24      35.100  82.340  52.630  1.00  0.00            
ATOM   3077  O5' DG  I  24      35.840  81.830  50.330  1.00  0.00            
ATOM   3078  C5' DG  I  24      35.860  81.780  48.890  1.00  0.00            
ATOM   3079  H5' DG  I  24      35.210  82.590  48.500  1.00  0.00            
ATOM   3080 H5'' DG  I  24      35.380  80.840  48.560  1.00  0.00            
ATOM   3081  C4' DG  I  24      37.260  81.740  48.310  1.00  0.00            
ATOM   3082  H4' DG  I  24      37.250  82.070  47.250  1.00  0.00            
ATOM   3083  O4' DG  I  24      38.100  82.760  48.900  1.00  0.00            
ATOM   3084  C1' DG  I  24      39.160  82.170  49.630  1.00  0.00            
ATOM   3085  H1' DG  I  24      39.990  82.320  48.910  1.00  0.00            
ATOM   3086  N9  DG  I  24      39.360  82.860  50.900  1.00  0.00            
ATOM   3087  C4  DG  I  24      40.520  83.500  51.260  1.00  0.00            
ATOM   3088  N2  DG  I  24      43.790  84.480  50.430  1.00  0.00            
ATOM   3089  H21 DG  I  24      44.490  85.100  50.790  1.00  0.00            
ATOM   3090  H22 DG  I  24      43.980  84.150  49.500  1.00  0.00            
ATOM   3091  N3  DG  I  24      41.590  83.600  50.500  1.00  0.00            
ATOM   3092  C2  DG  I  24      42.580  84.310  51.040  1.00  0.00            
ATOM   3093  N1  DG  I  24      42.410  84.940  52.270  1.00  0.00            
ATOM   3094  H1  DG  I  24      43.160  85.530  52.610  1.00  0.00            
ATOM   3095  C6  DG  I  24      41.240  84.860  53.030  1.00  0.00            
ATOM   3096  O6  DG  I  24      41.150  85.430  54.120  1.00  0.00            
ATOM   3097  C5  DG  I  24      40.270  84.110  52.440  1.00  0.00            
ATOM   3098  N7  DG  I  24      39.050  83.750  52.930  1.00  0.00            
ATOM   3099  C8  DG  I  24      38.540  82.990  52.010  1.00  0.00            
ATOM   3100  H8  DG  I  24      37.540  82.560  51.990  1.00  0.00            
ATOM   3101  C2' DG  I  24      38.900  80.680  49.760  1.00  0.00            
ATOM   3102  H2' DG  I  24      38.420  80.390  50.720  1.00  0.00            
ATOM   3103 H2'' DG  I  24      39.850  80.110  49.700  1.00  0.00            
ATOM   3104  C3' DG  I  24      37.970  80.410  48.590  1.00  0.00            
ATOM   3105  H3' DG  I  24      37.200  79.670  48.890  1.00  0.00            
ATOM   3106  O3' DG  I  24      38.690  79.960  47.430  1.00  0.00            
ATOM   3107  P   DG  I  25      39.240  78.460  47.380  1.00  0.00            
ATOM   3108  O1P DG  I  25      39.240  78.030  45.970  1.00  0.00            
ATOM   3109  O2P DG  I  25      38.420  77.650  48.310  1.00  0.00            
ATOM   3110  O5' DG  I  25      40.730  78.510  47.970  1.00  0.00            
ATOM   3111  C5' DG  I  25      41.630  79.530  47.480  1.00  0.00            
ATOM   3112  H5' DG  I  25      41.190  80.540  47.390  1.00  0.00            
ATOM   3113 H5'' DG  I  25      42.050  79.290  46.480  1.00  0.00            
ATOM   3114  C4' DG  I  25      42.870  79.790  48.300  1.00  0.00            
ATOM   3115  H4' DG  I  25      43.560  80.350  47.640  1.00  0.00            
ATOM   3116  O4' DG  I  25      42.570  80.570  49.480  1.00  0.00            
ATOM   3117  C1' DG  I  25      43.180  79.880  50.570  1.00  0.00            
ATOM   3118  H1' DG  I  25      44.130  80.450  50.440  1.00  0.00            
ATOM   3119  N9  DG  I  25      42.500  80.380  51.750  1.00  0.00            
ATOM   3120  C4  DG  I  25      43.120  81.200  52.660  1.00  0.00            
ATOM   3121  N2  DG  I  25      45.650  83.500  53.390  1.00  0.00            
ATOM   3122  H21 DG  I  25      46.010  84.120  54.080  1.00  0.00            
ATOM   3123  H22 DG  I  25      46.140  83.280  52.550  1.00  0.00            
ATOM   3124  N3  DG  I  25      44.280  81.800  52.530  1.00  0.00            
ATOM   3125  C2  DG  I  25      44.580  82.660  53.500  1.00  0.00            
ATOM   3126  N1  DG  I  25      43.770  82.850  54.620  1.00  0.00            
ATOM   3127  H1  DG  I  25      43.890  83.660  55.200  1.00  0.00            
ATOM   3128  C6  DG  I  25      42.520  82.230  54.680  1.00  0.00            
ATOM   3129  O6  DG  I  25      41.780  82.510  55.630  1.00  0.00            
ATOM   3130  C5  DG  I  25      42.220  81.410  53.640  1.00  0.00            
ATOM   3131  N7  DG  I  25      41.080  80.680  53.420  1.00  0.00            
ATOM   3132  C8  DG  I  25      41.230  80.140  52.240  1.00  0.00            
ATOM   3133  H8  DG  I  25      40.520  79.450  51.780  1.00  0.00            
ATOM   3134  C2' DG  I  25      43.070  78.400  50.250  1.00  0.00            
ATOM   3135  H2' DG  I  25      42.010  78.070  50.270  1.00  0.00            
ATOM   3136 H2'' DG  I  25      43.760  77.810  50.890  1.00  0.00            
ATOM   3137  C3' DG  I  25      43.520  78.500  48.800  1.00  0.00            
ATOM   3138  H3' DG  I  25      43.130  77.700  48.140  1.00  0.00            
ATOM   3139  O3' DG  I  25      44.950  78.570  48.780  1.00  0.00            
ATOM   3140  P   DA  I  26      45.650  77.840  47.550  1.00  0.00            
ATOM   3141  O1P DA  I  26      45.490  78.390  46.180  1.00  0.00            
ATOM   3142  O2P DA  I  26      45.310  76.410  47.690  1.00  0.00            
ATOM   3143  O5' DA  I  26      47.180  78.180  47.860  1.00  0.00            
ATOM   3144  C5' DA  I  26      47.620  79.490  47.470  1.00  0.00            
ATOM   3145  H5' DA  I  26      46.850  80.150  47.000  1.00  0.00            
ATOM   3146 H5'' DA  I  26      48.430  79.280  46.740  1.00  0.00            
ATOM   3147  C4' DA  I  26      48.340  80.210  48.590  1.00  0.00            
ATOM   3148  H4' DA  I  26      48.700  81.220  48.320  1.00  0.00            
ATOM   3149  O4' DA  I  26      47.470  80.370  49.730  1.00  0.00            
ATOM   3150  C1' DA  I  26      48.180  80.000  50.910  1.00  0.00            
ATOM   3151  H1' DA  I  26      48.740  80.890  51.250  1.00  0.00            
ATOM   3152  N9  DA  I  26      47.200  79.550  51.890  1.00  0.00            
ATOM   3153  C5  DA  I  26      46.040  79.360  53.730  1.00  0.00            
ATOM   3154  N7  DA  I  26      45.600  78.330  52.970  1.00  0.00            
ATOM   3155  C8  DA  I  26      46.320  78.500  51.890  1.00  0.00            
ATOM   3156  H8  DA  I  26      46.330  77.920  50.960  1.00  0.00            
ATOM   3157  N1  DA  I  26      46.340  80.720  55.600  1.00  0.00            
ATOM   3158  C2  DA  I  26      47.350  81.270  54.950  1.00  0.00            
ATOM   3159  H2  DA  I  26      47.870  82.150  55.340  1.00  0.00            
ATOM   3160  N3  DA  I  26      47.710  81.060  53.700  1.00  0.00            
ATOM   3161  C4  DA  I  26      47.060  80.050  53.160  1.00  0.00            
ATOM   3162  C6  DA  I  26      45.660  79.740  54.980  1.00  0.00            
ATOM   3163  N6  DA  I  26      44.500  79.330  55.570  1.00  0.00            
ATOM   3164  H61 DA  I  26      44.030  78.500  55.270  1.00  0.00            
ATOM   3165  H62 DA  I  26      44.100  79.860  56.320  1.00  0.00            
ATOM   3166  C2' DA  I  26      49.090  78.890  50.420  1.00  0.00            
ATOM   3167  H2' DA  I  26      48.680  77.860  50.490  1.00  0.00            
ATOM   3168 H2'' DA  I  26      50.030  78.870  51.010  1.00  0.00            
ATOM   3169  C3' DA  I  26      49.510  79.330  49.030  1.00  0.00            
ATOM   3170  H3' DA  I  26      49.550  78.420  48.390  1.00  0.00            
ATOM   3171  O3' DA  I  26      50.770  80.020  48.970  1.00  0.00            
ATOM   3172  P   DG  I  27      52.100  79.150  49.150  1.00  0.00            
ATOM   3173  O1P DG  I  27      53.190  79.770  48.370  1.00  0.00            
ATOM   3174  O2P DG  I  27      51.870  77.700  48.940  1.00  0.00            
ATOM   3175  O5' DG  I  27      52.520  79.420  50.670  1.00  0.00            
ATOM   3176  C5' DG  I  27      52.060  80.560  51.430  1.00  0.00            
ATOM   3177  H5' DG  I  27      51.000  80.840  51.220  1.00  0.00            
ATOM   3178 H5'' DG  I  27      52.720  81.400  51.140  1.00  0.00            
ATOM   3179  C4' DG  I  27      52.190  80.320  52.920  1.00  0.00            
ATOM   3180  H4' DG  I  27      52.360  81.240  53.520  1.00  0.00            
ATOM   3181  O4' DG  I  27      50.930  79.850  53.450  1.00  0.00            
ATOM   3182  C1' DG  I  27      51.150  78.780  54.350  1.00  0.00            
ATOM   3183  H1' DG  I  27      51.470  79.180  55.350  1.00  0.00            
ATOM   3184  N9  DG  I  27      49.920  78.010  54.490  1.00  0.00            
ATOM   3185  C4  DG  I  27      49.050  78.050  55.550  1.00  0.00            
ATOM   3186  N2  DG  I  27      48.370  79.240  58.730  1.00  0.00            
ATOM   3187  H21 DG  I  27      47.710  79.170  59.480  1.00  0.00            
ATOM   3188  H22 DG  I  27      49.110  79.880  58.900  1.00  0.00            
ATOM   3189  N3  DG  I  27      49.250  78.770  56.640  1.00  0.00            
ATOM   3190  C2  DG  I  27      48.280  78.610  57.530  1.00  0.00            
ATOM   3191  N1  DG  I  27      47.230  77.700  57.350  1.00  0.00            
ATOM   3192  H1  DG  I  27      46.470  77.600  58.000  1.00  0.00            
ATOM   3193  C6  DG  I  27      47.130  76.880  56.220  1.00  0.00            
ATOM   3194  O6  DG  I  27      46.240  76.040  56.100  1.00  0.00            
ATOM   3195  C5  DG  I  27      48.140  77.080  55.330  1.00  0.00            
ATOM   3196  N7  DG  I  27      48.380  76.510  54.110  1.00  0.00            
ATOM   3197  C8  DG  I  27      49.510  76.990  53.660  1.00  0.00            
ATOM   3198  H8  DG  I  27      50.060  76.780  52.750  1.00  0.00            
ATOM   3199  C2' DG  I  27      52.390  78.090  53.820  1.00  0.00            
ATOM   3200  H2' DG  I  27      52.200  77.440  52.940  1.00  0.00            
ATOM   3201 H2'' DG  I  27      52.750  77.370  54.580  1.00  0.00            
ATOM   3202  C3' DG  I  27      53.220  79.290  53.390  1.00  0.00            
ATOM   3203  H3' DG  I  27      53.880  78.960  52.560  1.00  0.00            
ATOM   3204  O3' DG  I  27      53.940  79.810  54.510  1.00  0.00            
ATOM   3205  P   DC  I  28      55.390  79.230  54.830  1.00  0.00            
ATOM   3206  O1P DC  I  28      56.290  80.230  54.210  1.00  0.00            
ATOM   3207  O2P DC  I  28      55.510  77.780  54.560  1.00  0.00            
ATOM   3208  O5' DC  I  28      55.420  79.350  56.430  1.00  0.00            
ATOM   3209  C5' DC  I  28      54.870  80.510  57.070  1.00  0.00            
ATOM   3210  H5' DC  I  28      53.990  80.950  56.530  1.00  0.00            
ATOM   3211 H5'' DC  I  28      55.590  81.350  57.190  1.00  0.00            
ATOM   3212  C4' DC  I  28      54.410  80.290  58.490  1.00  0.00            
ATOM   3213  H4' DC  I  28      54.190  81.260  58.990  1.00  0.00            
ATOM   3214  O4' DC  I  28      53.150  79.570  58.490  1.00  0.00            
ATOM   3215  C1' DC  I  28      53.240  78.380  59.270  1.00  0.00            
ATOM   3216  H1' DC  I  28      52.790  78.560  60.270  1.00  0.00            
ATOM   3217  N1  DC  I  28      52.540  77.340  58.520  1.00  0.00            
ATOM   3218  C6  DC  I  28      53.060  76.920  57.360  1.00  0.00            
ATOM   3219  H6  DC  I  28      54.000  77.390  57.080  1.00  0.00            
ATOM   3220  C5  DC  I  28      52.440  75.990  56.640  1.00  0.00            
ATOM   3221  H5  DC  I  28      52.860  75.560  55.740  1.00  0.00            
ATOM   3222  C2  DC  I  28      51.280  76.950  58.870  1.00  0.00            
ATOM   3223  O2  DC  I  28      50.840  77.350  59.970  1.00  0.00            
ATOM   3224  N3  DC  I  28      50.570  76.100  58.130  1.00  0.00            
ATOM   3225  C4  DC  I  28      51.170  75.550  57.070  1.00  0.00            
ATOM   3226  N4  DC  I  28      50.570  74.520  56.410  1.00  0.00            
ATOM   3227  H41 DC  I  28      49.660  74.220  56.700  1.00  0.00            
ATOM   3228  H42 DC  I  28      51.140  73.840  55.930  1.00  0.00            
ATOM   3229  C2' DC  I  28      54.710  78.140  59.540  1.00  0.00            
ATOM   3230  H2' DC  I  28      55.120  77.570  58.680  1.00  0.00            
ATOM   3231 H2'' DC  I  28      54.930  77.510  60.430  1.00  0.00            
ATOM   3232  C3' DC  I  28      55.360  79.510  59.400  1.00  0.00            
ATOM   3233  H3' DC  I  28      56.310  79.490  58.820  1.00  0.00            
ATOM   3234  O3' DC  I  28      55.510  80.100  60.690  1.00  0.00            
ATOM   3235  P   DA  I  29      56.600  79.380  61.620  1.00  0.00            
ATOM   3236  O1P DA  I  29      57.210  80.420  62.470  1.00  0.00            
ATOM   3237  O2P DA  I  29      57.620  78.660  60.820  1.00  0.00            
ATOM   3238  O5' DA  I  29      55.840  78.290  62.510  1.00  0.00            
ATOM   3239  C5' DA  I  29      54.790  78.640  63.430  1.00  0.00            
ATOM   3240  H5' DA  I  29      54.100  79.390  62.980  1.00  0.00            
ATOM   3241 H5'' DA  I  29      55.210  79.030  64.380  1.00  0.00            
ATOM   3242  C4' DA  I  29      54.020  77.390  63.820  1.00  0.00            
ATOM   3243  H4' DA  I  29      53.340  77.750  64.620  1.00  0.00            
ATOM   3244  O4' DA  I  29      53.350  76.750  62.720  1.00  0.00            
ATOM   3245  C1' DA  I  29      53.390  75.340  62.930  1.00  0.00            
ATOM   3246  H1' DA  I  29      52.660  75.020  63.710  1.00  0.00            
ATOM   3247  N9  DA  I  29      53.130  74.630  61.690  1.00  0.00            
ATOM   3248  C5  DA  I  29      52.080  73.460  60.200  1.00  0.00            
ATOM   3249  N7  DA  I  29      53.260  73.770  59.610  1.00  0.00            
ATOM   3250  C8  DA  I  29      53.850  74.490  60.530  1.00  0.00            
ATOM   3251  H8  DA  I  29      54.900  74.790  60.540  1.00  0.00            
ATOM   3252  N1  DA  I  29      49.910  72.750  60.420  1.00  0.00            
ATOM   3253  C2  DA  I  29      49.950  73.270  61.630  1.00  0.00            
ATOM   3254  H2  DA  I  29      49.070  73.120  62.260  1.00  0.00            
ATOM   3255  N3  DA  I  29      50.900  73.970  62.240  1.00  0.00            
ATOM   3256  C4  DA  I  29      51.920  74.030  61.420  1.00  0.00            
ATOM   3257  C6  DA  I  29      51.020  72.800  59.670  1.00  0.00            
ATOM   3258  N6  DA  I  29      51.000  72.050  58.520  1.00  0.00            
ATOM   3259  H61 DA  I  29      50.160  71.780  58.060  1.00  0.00            
ATOM   3260  H62 DA  I  29      51.780  72.040  57.900  1.00  0.00            
ATOM   3261  C2' DA  I  29      54.840  75.210  63.370  1.00  0.00            
ATOM   3262  H2' DA  I  29      55.580  75.580  62.630  1.00  0.00            
ATOM   3263 H2'' DA  I  29      55.240  74.210  63.660  1.00  0.00            
ATOM   3264  C3' DA  I  29      54.950  76.320  64.400  1.00  0.00            
ATOM   3265  H3' DA  I  29      56.010  76.640  64.390  1.00  0.00            
ATOM   3266  O3' DA  I  29      54.530  75.920  65.710  1.00  0.00            
ATOM   3267  P   DG  I  30      55.450  75.060  66.690  1.00  0.00            
ATOM   3268  O1P DG  I  30      55.800  75.870  67.890  1.00  0.00            
ATOM   3269  O2P DG  I  30      56.560  74.470  65.910  1.00  0.00            
ATOM   3270  O5' DG  I  30      54.480  73.860  67.100  1.00  0.00            
ATOM   3271  C5' DG  I  30      53.280  74.130  67.850  1.00  0.00            
ATOM   3272  H5' DG  I  30      52.960  75.180  67.670  1.00  0.00            
ATOM   3273 H5'' DG  I  30      53.540  74.120  68.920  1.00  0.00            
ATOM   3274  C4' DG  I  30      52.070  73.270  67.550  1.00  0.00            
ATOM   3275  H4' DG  I  30      51.160  73.710  68.020  1.00  0.00            
ATOM   3276  O4' DG  I  30      51.810  73.080  66.130  1.00  0.00            
ATOM   3277  C1' DG  I  30      51.700  71.700  65.840  1.00  0.00            
ATOM   3278  H1' DG  I  30      50.640  71.360  65.920  1.00  0.00            
ATOM   3279  N9  DG  I  30      52.180  71.520  64.470  1.00  0.00            
ATOM   3280  C4  DG  I  30      51.670  70.660  63.540  1.00  0.00            
ATOM   3281  N2  DG  I  30      49.040  68.610  62.520  1.00  0.00            
ATOM   3282  H21 DG  I  30      48.850  68.040  61.720  1.00  0.00            
ATOM   3283  H22 DG  I  30      48.460  68.640  63.340  1.00  0.00            
ATOM   3284  N3  DG  I  30      50.570  69.940  63.670  1.00  0.00            
ATOM   3285  C2  DG  I  30      50.220  69.290  62.560  1.00  0.00            
ATOM   3286  N1  DG  I  30      51.050  69.260  61.450  1.00  0.00            
ATOM   3287  H1  DG  I  30      50.770  68.780  60.600  1.00  0.00            
ATOM   3288  C6  DG  I  30      52.230  70.000  61.340  1.00  0.00            
ATOM   3289  O6  DG  I  30      52.870  69.930  60.290  1.00  0.00            
ATOM   3290  C5  DG  I  30      52.480  70.720  62.460  1.00  0.00            
ATOM   3291  N7  DG  I  30      53.550  71.520  62.740  1.00  0.00            
ATOM   3292  C8  DG  I  30      53.340  72.020  63.930  1.00  0.00            
ATOM   3293  H8  DG  I  30      54.000  72.740  64.420  1.00  0.00            
ATOM   3294  C2' DG  I  30      52.530  70.990  66.890  1.00  0.00            
ATOM   3295  H2' DG  I  30      53.610  71.080  66.610  1.00  0.00            
ATOM   3296 H2'' DG  I  30      52.330  69.930  67.140  1.00  0.00            
ATOM   3297  C3' DG  I  30      52.250  71.860  68.100  1.00  0.00            
ATOM   3298  H3' DG  I  30      53.180  71.900  68.710  1.00  0.00            
ATOM   3299  O3' DG  I  30      51.190  71.250  68.850  1.00  0.00            
ATOM   3300  P   DT  I  31      51.550  70.240  70.040  1.00  0.00            
ATOM   3301  O1P DT  I  31      50.460  70.230  71.040  1.00  0.00            
ATOM   3302  O2P DT  I  31      52.930  70.510  70.480  1.00  0.00            
ATOM   3303  O5' DT  I  31      51.520  68.850  69.240  1.00  0.00            
ATOM   3304  C5' DT  I  31      50.290  68.180  68.900  1.00  0.00            
ATOM   3305  H5' DT  I  31      49.510  68.900  68.560  1.00  0.00            
ATOM   3306 H5'' DT  I  31      50.000  67.640  69.830  1.00  0.00            
ATOM   3307  C4' DT  I  31      50.560  67.110  67.870  1.00  0.00            
ATOM   3308  H4' DT  I  31      49.590  66.670  67.550  1.00  0.00            
ATOM   3309  O4' DT  I  31      51.240  67.680  66.720  1.00  0.00            
ATOM   3310  C1' DT  I  31      51.670  66.570  65.950  1.00  0.00            
ATOM   3311  H1' DT  I  31      50.780  66.000  65.610  1.00  0.00            
ATOM   3312  N1  DT  I  31      52.610  66.910  64.890  1.00  0.00            
ATOM   3313  C6  DT  I  31      53.590  67.770  65.200  1.00  0.00            
ATOM   3314  H6  DT  I  31      53.480  68.370  66.100  1.00  0.00            
ATOM   3315  C2  DT  I  31      52.650  66.240  63.720  1.00  0.00            
ATOM   3316  O2  DT  I  31      51.830  65.390  63.370  1.00  0.00            
ATOM   3317  N3  DT  I  31      53.640  66.630  62.840  1.00  0.00            
ATOM   3318  H3  DT  I  31      53.630  66.320  61.880  1.00  0.00            
ATOM   3319  C4  DT  I  31      54.520  67.690  63.070  1.00  0.00            
ATOM   3320  O4  DT  I  31      55.110  68.200  62.110  1.00  0.00            
ATOM   3321  C5  DT  I  31      54.570  68.150  64.390  1.00  0.00            
ATOM   3322  C5M DT  I  31      55.590  69.130  64.830  1.00  0.00            
ATOM   3323  H51 DT  I  31      56.600  69.010  64.390  1.00  0.00            
ATOM   3324  H52 DT  I  31      55.210  70.170  64.780  1.00  0.00            
ATOM   3325  H53 DT  I  31      55.830  69.070  65.910  1.00  0.00            
ATOM   3326  C2' DT  I  31      52.350  65.750  67.030  1.00  0.00            
ATOM   3327  H2' DT  I  31      53.410  66.000  67.210  1.00  0.00            
ATOM   3328 H2'' DT  I  31      52.310  64.690  66.700  1.00  0.00            
ATOM   3329  C3' DT  I  31      51.460  65.930  68.250  1.00  0.00            
ATOM   3330  H3' DT  I  31      52.100  66.310  69.080  1.00  0.00            
ATOM   3331  O3' DT  I  31      50.690  64.750  68.500  1.00  0.00            
ATOM   3332  P   DT  I  32      51.410  63.660  69.420  1.00  0.00            
ATOM   3333  O1P DT  I  32      50.370  63.100  70.320  1.00  0.00            
ATOM   3334  O2P DT  I  32      52.510  64.370  70.100  1.00  0.00            
ATOM   3335  O5' DT  I  32      51.920  62.470  68.480  1.00  0.00            
ATOM   3336  C5' DT  I  32      51.170  62.090  67.310  1.00  0.00            
ATOM   3337  H5' DT  I  32      50.640  62.920  66.810  1.00  0.00            
ATOM   3338 H5'' DT  I  32      50.380  61.390  67.670  1.00  0.00            
ATOM   3339  C4' DT  I  32      52.030  61.370  66.300  1.00  0.00            
ATOM   3340  H4' DT  I  32      51.440  60.560  65.810  1.00  0.00            
ATOM   3341  O4' DT  I  32      52.400  62.320  65.280  1.00  0.00            
ATOM   3342  C1' DT  I  32      53.500  61.740  64.600  1.00  0.00            
ATOM   3343  H1' DT  I  32      53.100  61.340  63.640  1.00  0.00            
ATOM   3344  N1  DT  I  32      54.500  62.790  64.430  1.00  0.00            
ATOM   3345  C6  DT  I  32      54.900  63.600  65.420  1.00  0.00            
ATOM   3346  H6  DT  I  32      54.390  63.520  66.380  1.00  0.00            
ATOM   3347  C2  DT  I  32      55.000  62.840  63.180  1.00  0.00            
ATOM   3348  O2  DT  I  32      54.770  62.060  62.260  1.00  0.00            
ATOM   3349  N3  DT  I  32      55.910  63.870  63.040  1.00  0.00            
ATOM   3350  H3  DT  I  32      56.300  63.930  62.100  1.00  0.00            
ATOM   3351  C4  DT  I  32      56.320  64.780  64.000  1.00  0.00            
ATOM   3352  O4  DT  I  32      57.190  65.590  63.680  1.00  0.00            
ATOM   3353  C5  DT  I  32      55.770  64.580  65.280  1.00  0.00            
ATOM   3354  C5M DT  I  32      56.220  65.350  66.460  1.00  0.00            
ATOM   3355  H51 DT  I  32      57.170  64.870  66.770  1.00  0.00            
ATOM   3356  H52 DT  I  32      56.470  66.400  66.190  1.00  0.00            
ATOM   3357  H53 DT  I  32      55.490  65.380  67.290  1.00  0.00            
ATOM   3358  C2' DT  I  32      53.900  60.490  65.370  1.00  0.00            
ATOM   3359  H2' DT  I  32      55.010  60.460  65.420  1.00  0.00            
ATOM   3360 H2'' DT  I  32      53.530  59.600  64.810  1.00  0.00            
ATOM   3361  C3' DT  I  32      53.360  60.760  66.760  1.00  0.00            
ATOM   3362  H3' DT  I  32      53.980  61.410  67.410  1.00  0.00            
ATOM   3363  O3' DT  I  32      53.060  59.520  67.410  1.00  0.00            
ATOM   3364  P   DT  I  33      54.250  58.750  68.150  1.00  0.00            
ATOM   3365  O1P DT  I  33      53.530  57.720  68.930  1.00  0.00            
ATOM   3366  O2P DT  I  33      55.140  59.690  68.860  1.00  0.00            
ATOM   3367  O5' DT  I  33      55.100  58.010  67.010  1.00  0.00            
ATOM   3368  C5' DT  I  33      54.430  57.250  65.980  1.00  0.00            
ATOM   3369  H5' DT  I  33      53.470  57.680  65.640  1.00  0.00            
ATOM   3370 H5'' DT  I  33      54.110  56.320  66.500  1.00  0.00            
ATOM   3371  C4' DT  I  33      55.270  56.940  64.760  1.00  0.00            
ATOM   3372  H4' DT  I  33      54.650  56.350  64.050  1.00  0.00            
ATOM   3373  O4' DT  I  33      55.850  58.100  64.120  1.00  0.00            
ATOM   3374  C1' DT  I  33      57.270  58.020  64.110  1.00  0.00            
ATOM   3375  H1' DT  I  33      57.610  57.490  63.200  1.00  0.00            
ATOM   3376  N1  DT  I  33      57.680  59.400  64.320  1.00  0.00            
ATOM   3377  C6  DT  I  33      57.580  59.940  65.550  1.00  0.00            
ATOM   3378  H6  DT  I  33      57.210  59.340  66.380  1.00  0.00            
ATOM   3379  C2  DT  I  33      58.070  60.140  63.250  1.00  0.00            
ATOM   3380  O2  DT  I  33      58.130  59.760  62.090  1.00  0.00            
ATOM   3381  N3  DT  I  33      58.470  61.430  63.560  1.00  0.00            
ATOM   3382  H3  DT  I  33      58.880  61.990  62.830  1.00  0.00            
ATOM   3383  C4  DT  I  33      58.280  62.060  64.780  1.00  0.00            
ATOM   3384  O4  DT  I  33      58.670  63.230  64.900  1.00  0.00            
ATOM   3385  C5  DT  I  33      57.840  61.210  65.800  1.00  0.00            
ATOM   3386  C5M DT  I  33      57.610  61.880  67.100  1.00  0.00            
ATOM   3387  H51 DT  I  33      56.520  61.900  67.280  1.00  0.00            
ATOM   3388  H52 DT  I  33      58.000  61.270  67.940  1.00  0.00            
ATOM   3389  H53 DT  I  33      58.120  62.860  67.190  1.00  0.00            
ATOM   3390  C2' DT  I  33      57.560  57.060  65.250  1.00  0.00            
ATOM   3391  H2' DT  I  33      57.450  57.610  66.200  1.00  0.00            
ATOM   3392 H2'' DT  I  33      58.610  56.710  65.170  1.00  0.00            
ATOM   3393  C3' DT  I  33      56.440  56.040  65.140  1.00  0.00            
ATOM   3394  H3' DT  I  33      56.280  55.570  66.140  1.00  0.00            
ATOM   3395  O3' DT  I  33      56.780  55.010  64.200  1.00  0.00            
ATOM   3396  P   DC  I  34      57.940  53.950  64.450  1.00  0.00            
ATOM   3397  O1P DC  I  34      57.340  52.600  64.310  1.00  0.00            
ATOM   3398  O2P DC  I  34      58.640  54.240  65.720  1.00  0.00            
ATOM   3399  O5' DC  I  34      58.970  54.210  63.250  1.00  0.00            
ATOM   3400  C5' DC  I  34      58.610  54.200  61.850  1.00  0.00            
ATOM   3401  H5' DC  I  34      57.700  54.820  61.770  1.00  0.00            
ATOM   3402 H5'' DC  I  34      58.370  53.150  61.570  1.00  0.00            
ATOM   3403  C4' DC  I  34      59.650  54.760  60.910  1.00  0.00            
ATOM   3404  H4' DC  I  34      59.300  54.680  59.860  1.00  0.00            
ATOM   3405  O4' DC  I  34      59.970  56.170  61.070  1.00  0.00            
ATOM   3406  C1' DC  I  34      61.290  56.400  61.530  1.00  0.00            
ATOM   3407  H1' DC  I  34      61.730  56.890  60.640  1.00  0.00            
ATOM   3408  N1  DC  I  34      61.250  57.280  62.700  1.00  0.00            
ATOM   3409  C6  DC  I  34      60.880  56.760  63.880  1.00  0.00            
ATOM   3410  H6  DC  I  34      60.660  55.690  63.920  1.00  0.00            
ATOM   3411  C5  DC  I  34      60.850  57.540  64.950  1.00  0.00            
ATOM   3412  H5  DC  I  34      60.710  57.060  65.920  1.00  0.00            
ATOM   3413  C2  DC  I  34      61.430  58.630  62.570  1.00  0.00            
ATOM   3414  O2  DC  I  34      61.630  59.050  61.420  1.00  0.00            
ATOM   3415  N3  DC  I  34      61.360  59.450  63.620  1.00  0.00            
ATOM   3416  C4  DC  I  34      61.170  58.900  64.840  1.00  0.00            
ATOM   3417  N4  DC  I  34      61.170  59.760  65.900  1.00  0.00            
ATOM   3418  H41 DC  I  34      61.240  60.760  65.830  1.00  0.00            
ATOM   3419  H42 DC  I  34      61.280  59.320  66.790  1.00  0.00            
ATOM   3420  C2' DC  I  34      61.880  55.030  61.820  1.00  0.00            
ATOM   3421  H2' DC  I  34      61.720  54.620  62.840  1.00  0.00            
ATOM   3422 H2'' DC  I  34      62.930  54.980  61.460  1.00  0.00            
ATOM   3423  C3' DC  I  34      61.050  54.140  60.910  1.00  0.00            
ATOM   3424  H3' DC  I  34      60.870  53.210  61.490  1.00  0.00            
ATOM   3425  O3' DC  I  34      61.660  54.060  59.620  1.00  0.00            
ATOM   3426  P   DC  I  35      62.020  52.580  59.130  1.00  0.00            
ATOM   3427  O1P DC  I  35      61.680  52.470  57.690  1.00  0.00            
ATOM   3428  O2P DC  I  35      61.400  51.530  59.960  1.00  0.00            
ATOM   3429  O5' DC  I  35      63.620  52.520  59.170  1.00  0.00            
ATOM   3430  C5' DC  I  35      64.340  53.420  58.320  1.00  0.00            
ATOM   3431  H5' DC  I  35      63.720  54.290  58.010  1.00  0.00            
ATOM   3432 H5'' DC  I  35      64.710  52.980  57.370  1.00  0.00            
ATOM   3433  C4' DC  I  35      65.500  54.010  59.080  1.00  0.00            
ATOM   3434  H4' DC  I  35      66.120  54.660  58.420  1.00  0.00            
ATOM   3435  O4' DC  I  35      65.050  54.740  60.240  1.00  0.00            
ATOM   3436  C1' DC  I  35      66.190  54.840  61.080  1.00  0.00            
ATOM   3437  H1' DC  I  35      66.880  55.480  60.490  1.00  0.00            
ATOM   3438  N1  DC  I  35      65.790  55.500  62.310  1.00  0.00            
ATOM   3439  C6  DC  I  35      65.250  54.820  63.340  1.00  0.00            
ATOM   3440  H6  DC  I  35      65.270  53.750  63.160  1.00  0.00            
ATOM   3441  C5  DC  I  35      64.790  55.460  64.410  1.00  0.00            
ATOM   3442  H5  DC  I  35      64.500  54.790  65.210  1.00  0.00            
ATOM   3443  C2  DC  I  35      65.770  56.870  62.290  1.00  0.00            
ATOM   3444  O2  DC  I  35      66.130  57.500  61.280  1.00  0.00            
ATOM   3445  N3  DC  I  35      65.430  57.520  63.410  1.00  0.00            
ATOM   3446  C4  DC  I  35      64.820  56.870  64.410  1.00  0.00            
ATOM   3447  N4  DC  I  35      64.400  57.570  65.510  1.00  0.00            
ATOM   3448  H41 DC  I  35      64.030  57.150  66.340  1.00  0.00            
ATOM   3449  H42 DC  I  35      64.520  58.550  65.640  1.00  0.00            
ATOM   3450  C2' DC  I  35      66.570  53.370  61.130  1.00  0.00            
ATOM   3451  H2' DC  I  35      65.800  52.810  61.710  1.00  0.00            
ATOM   3452 H2'' DC  I  35      67.550  53.220  61.630  1.00  0.00            
ATOM   3453  C3' DC  I  35      66.460  52.980  59.670  1.00  0.00            
ATOM   3454  H3' DC  I  35      65.990  51.970  59.570  1.00  0.00            
ATOM   3455  O3' DC  I  35      67.800  53.080  59.180  1.00  0.00            
ATOM   3456  P   DA  I  36      68.430  51.880  58.330  1.00  0.00            
ATOM   3457  O1P DA  I  36      67.370  51.000  57.780  1.00  0.00            
ATOM   3458  O2P DA  I  36      69.550  51.190  59.000  1.00  0.00            
ATOM   3459  O5' DA  I  36      69.000  52.760  57.120  1.00  0.00            
ATOM   3460  C5' DA  I  36      68.290  53.820  56.440  1.00  0.00            
ATOM   3461  H5' DA  I  36      67.190  53.820  56.550  1.00  0.00            
ATOM   3462 H5'' DA  I  36      68.460  53.720  55.350  1.00  0.00            
ATOM   3463  C4' DA  I  36      68.890  55.190  56.650  1.00  0.00            
ATOM   3464  H4' DA  I  36      68.510  55.980  55.970  1.00  0.00            
ATOM   3465  O4' DA  I  36      68.850  55.670  58.010  1.00  0.00            
ATOM   3466  C1' DA  I  36      70.170  55.820  58.520  1.00  0.00            
ATOM   3467  H1' DA  I  36      70.410  56.910  58.560  1.00  0.00            
ATOM   3468  N9  DA  I  36      70.200  55.250  59.860  1.00  0.00            
ATOM   3469  C5  DA  I  36      69.820  54.930  61.970  1.00  0.00            
ATOM   3470  N7  DA  I  36      70.280  53.760  61.480  1.00  0.00            
ATOM   3471  C8  DA  I  36      70.520  53.960  60.210  1.00  0.00            
ATOM   3472  H8  DA  I  36      71.000  53.220  59.570  1.00  0.00            
ATOM   3473  N1  DA  I  36      69.020  56.550  63.370  1.00  0.00            
ATOM   3474  C2  DA  I  36      69.020  57.410  62.370  1.00  0.00            
ATOM   3475  H2  DA  I  36      68.740  58.440  62.610  1.00  0.00            
ATOM   3476  N3  DA  I  36      69.400  57.140  61.140  1.00  0.00            
ATOM   3477  C4  DA  I  36      69.720  55.870  60.990  1.00  0.00            
ATOM   3478  C6  DA  I  36      69.430  55.280  63.230  1.00  0.00            
ATOM   3479  N6  DA  I  36      69.340  54.550  64.370  1.00  0.00            
ATOM   3480  H61 DA  I  36      68.860  54.820  65.210  1.00  0.00            
ATOM   3481  H62 DA  I  36      69.810  53.670  64.430  1.00  0.00            
ATOM   3482  C2' DA  I  36      71.110  55.090  57.580  1.00  0.00            
ATOM   3483  H2' DA  I  36      71.190  53.990  57.690  1.00  0.00            
ATOM   3484 H2'' DA  I  36      72.130  55.540  57.480  1.00  0.00            
ATOM   3485  C3' DA  I  36      70.370  55.260  56.270  1.00  0.00            
ATOM   3486  H3' DA  I  36      70.560  54.460  55.530  1.00  0.00            
ATOM   3487  O3' DA  I  36      70.680  56.540  55.700  1.00  0.00            
ATOM   3488  P   DA  I  37      71.940  56.690  54.730  1.00  0.00            
ATOM   3489  O1P DA  I  37      71.520  57.180  53.400  1.00  0.00            
ATOM   3490  O2P DA  I  37      72.740  55.440  54.720  1.00  0.00            
ATOM   3491  O5' DA  I  37      72.730  57.920  55.390  1.00  0.00            
ATOM   3492  C5' DA  I  37      72.060  59.120  55.810  1.00  0.00            
ATOM   3493  H5' DA  I  37      70.970  58.960  55.890  1.00  0.00            
ATOM   3494 H5'' DA  I  37      72.160  59.910  55.030  1.00  0.00            
ATOM   3495  C4' DA  I  37      72.550  59.740  57.100  1.00  0.00            
ATOM   3496  H4' DA  I  37      71.890  60.620  57.260  1.00  0.00            
ATOM   3497  O4' DA  I  37      72.280  58.870  58.210  1.00  0.00            
ATOM   3498  C1' DA  I  37      73.440  58.890  59.040  1.00  0.00            
ATOM   3499  H1' DA  I  37      73.350  59.790  59.690  1.00  0.00            
ATOM   3500  N9  DA  I  37      73.400  57.730  59.920  1.00  0.00            
ATOM   3501  C5  DA  I  37      73.090  56.340  61.580  1.00  0.00            
ATOM   3502  N7  DA  I  37      73.500  55.580  60.530  1.00  0.00            
ATOM   3503  C8  DA  I  37      73.670  56.430  59.560  1.00  0.00            
ATOM   3504  H8  DA  I  37      74.000  56.150  58.560  1.00  0.00            
ATOM   3505  N1  DA  I  37      72.380  56.950  63.670  1.00  0.00            
ATOM   3506  C2  DA  I  37      72.340  58.200  63.250  1.00  0.00            
ATOM   3507  H2  DA  I  37      72.170  58.960  64.020  1.00  0.00            
ATOM   3508  N3  DA  I  37      72.780  58.630  62.080  1.00  0.00            
ATOM   3509  C4  DA  I  37      73.060  57.660  61.250  1.00  0.00            
ATOM   3510  C6  DA  I  37      72.800  55.970  62.850  1.00  0.00            
ATOM   3511  N6  DA  I  37      72.750  54.700  63.360  1.00  0.00            
ATOM   3512  H61 DA  I  37      72.310  54.580  64.250  1.00  0.00            
ATOM   3513  H62 DA  I  37      73.520  54.070  63.250  1.00  0.00            
ATOM   3514  C2' DA  I  37      74.630  59.010  58.100  1.00  0.00            
ATOM   3515  H2' DA  I  37      74.820  58.080  57.520  1.00  0.00            
ATOM   3516 H2'' DA  I  37      75.500  59.290  58.740  1.00  0.00            
ATOM   3517  C3' DA  I  37      74.040  60.070  57.200  1.00  0.00            
ATOM   3518  H3' DA  I  37      74.420  59.990  56.160  1.00  0.00            
ATOM   3519  O3' DA  I  37      74.310  61.360  57.760  1.00  0.00            
ATOM   3520  P   DA  I  38      75.780  62.000  57.710  1.00  0.00            
ATOM   3521  O1P DA  I  38      75.790  63.350  57.110  1.00  0.00            
ATOM   3522  O2P DA  I  38      76.730  61.080  57.050  1.00  0.00            
ATOM   3523  O5' DA  I  38      76.280  62.090  59.230  1.00  0.00            
ATOM   3524  C5' DA  I  38      75.920  63.270  59.980  1.00  0.00            
ATOM   3525  H5' DA  I  38      74.890  63.630  59.790  1.00  0.00            
ATOM   3526 H5'' DA  I  38      76.640  64.090  59.770  1.00  0.00            
ATOM   3527  C4' DA  I  38      75.940  63.010  61.470  1.00  0.00            
ATOM   3528  H4' DA  I  38      75.600  63.860  62.090  1.00  0.00            
ATOM   3529  O4' DA  I  38      75.160  61.840  61.800  1.00  0.00            
ATOM   3530  C1' DA  I  38      75.720  61.310  62.990  1.00  0.00            
ATOM   3531  H1' DA  I  38      74.940  61.510  63.760  1.00  0.00            
ATOM   3532  N9  DA  I  38      75.960  59.890  62.750  1.00  0.00            
ATOM   3533  C5  DA  I  38      76.190  57.720  62.970  1.00  0.00            
ATOM   3534  N7  DA  I  38      76.440  58.030  61.680  1.00  0.00            
ATOM   3535  C8  DA  I  38      76.320  59.320  61.550  1.00  0.00            
ATOM   3536  H8  DA  I  38      76.320  59.960  60.670  1.00  0.00            
ATOM   3537  N1  DA  I  38      75.670  56.530  64.900  1.00  0.00            
ATOM   3538  C2  DA  I  38      75.450  57.720  65.450  1.00  0.00            
ATOM   3539  H2  DA  I  38      75.370  57.680  66.540  1.00  0.00            
ATOM   3540  N3  DA  I  38      75.520  58.920  64.910  1.00  0.00            
ATOM   3541  C4  DA  I  38      75.850  58.860  63.650  1.00  0.00            
ATOM   3542  C6  DA  I  38      75.950  56.540  63.590  1.00  0.00            
ATOM   3543  N6  DA  I  38      76.060  55.300  63.020  1.00  0.00            
ATOM   3544  H61 DA  I  38      75.780  54.590  63.660  1.00  0.00            
ATOM   3545  H62 DA  I  38      76.370  55.150  62.080  1.00  0.00            
ATOM   3546  C2' DA  I  38      76.910  62.160  63.380  1.00  0.00            
ATOM   3547  H2' DA  I  38      77.750  61.570  63.790  1.00  0.00            
ATOM   3548 H2'' DA  I  38      76.470  62.950  64.030  1.00  0.00            
ATOM   3549  C3' DA  I  38      77.330  62.640  62.000  1.00  0.00            
ATOM   3550  H3' DA  I  38      77.780  61.890  61.330  1.00  0.00            
ATOM   3551  O3' DA  I  38      78.210  63.770  62.080  1.00  0.00            
ATOM   3552  P   DT  I  39      79.740  63.380  62.280  1.00  0.00            
ATOM   3553  O1P DT  I  39      80.450  64.680  62.230  1.00  0.00            
ATOM   3554  O2P DT  I  39      80.140  62.390  61.250  1.00  0.00            
ATOM   3555  O5' DT  I  39      80.000  62.760  63.730  1.00  0.00            
ATOM   3556  C5' DT  I  39      79.680  63.550  64.880  1.00  0.00            
ATOM   3557  H5' DT  I  39      78.680  64.010  64.720  1.00  0.00            
ATOM   3558 H5'' DT  I  39      80.410  64.370  65.050  1.00  0.00            
ATOM   3559  C4' DT  I  39      79.580  62.820  66.210  1.00  0.00            
ATOM   3560  H4' DT  I  39      79.030  63.480  66.910  1.00  0.00            
ATOM   3561  O4' DT  I  39      78.940  61.540  66.040  1.00  0.00            
ATOM   3562  C1' DT  I  39      79.830  60.500  66.430  1.00  0.00            
ATOM   3563  H1' DT  I  39      79.650  60.210  67.490  1.00  0.00            
ATOM   3564  N1  DT  I  39      79.610  59.440  65.450  1.00  0.00            
ATOM   3565  C6  DT  I  39      79.920  59.610  64.150  1.00  0.00            
ATOM   3566  H6  DT  I  39      80.270  60.620  63.910  1.00  0.00            
ATOM   3567  C2  DT  I  39      79.350  58.180  65.850  1.00  0.00            
ATOM   3568  O2  DT  I  39      79.470  57.860  67.030  1.00  0.00            
ATOM   3569  N3  DT  I  39      79.080  57.250  64.860  1.00  0.00            
ATOM   3570  H3  DT  I  39      78.830  56.310  65.140  1.00  0.00            
ATOM   3571  C4  DT  I  39      79.360  57.420  63.510  1.00  0.00            
ATOM   3572  O4  DT  I  39      79.330  56.460  62.730  1.00  0.00            
ATOM   3573  C5  DT  I  39      79.830  58.700  63.200  1.00  0.00            
ATOM   3574  C5M DT  I  39      80.210  59.040  61.820  1.00  0.00            
ATOM   3575  H51 DT  I  39      81.300  58.920  61.640  1.00  0.00            
ATOM   3576  H52 DT  I  39      79.640  58.460  61.060  1.00  0.00            
ATOM   3577  H53 DT  I  39      79.900  60.110  61.720  1.00  0.00            
ATOM   3578  C2' DT  I  39      81.220  61.110  66.460  1.00  0.00            
ATOM   3579  H2' DT  I  39      81.690  61.010  65.460  1.00  0.00            
ATOM   3580 H2'' DT  I  39      81.810  60.630  67.270  1.00  0.00            
ATOM   3581  C3' DT  I  39      80.980  62.570  66.770  1.00  0.00            
ATOM   3582  H3' DT  I  39      81.710  63.250  66.280  1.00  0.00            
ATOM   3583  O3' DT  I  39      81.020  62.820  68.180  1.00  0.00            
ATOM   3584  P   DA  I  40      82.490  62.940  68.810  1.00  0.00            
ATOM   3585  O1P DA  I  40      82.360  63.940  69.900  1.00  0.00            
ATOM   3586  O2P DA  I  40      83.460  63.360  67.790  1.00  0.00            
ATOM   3587  O5' DA  I  40      82.900  61.480  69.330  1.00  0.00            
ATOM   3588  C5' DA  I  40      82.100  60.990  70.420  1.00  0.00            
ATOM   3589  H5' DA  I  40      81.010  60.980  70.210  1.00  0.00            
ATOM   3590 H5'' DA  I  40      82.270  61.610  71.330  1.00  0.00            
ATOM   3591  C4' DA  I  40      82.550  59.600  70.840  1.00  0.00            
ATOM   3592  H4' DA  I  40      81.950  59.310  71.730  1.00  0.00            
ATOM   3593  O4' DA  I  40      82.210  58.630  69.820  1.00  0.00            
ATOM   3594  C1' DA  I  40      83.330  57.900  69.350  1.00  0.00            
ATOM   3595  H1' DA  I  40      83.270  56.940  69.910  1.00  0.00            
ATOM   3596  N9  DA  I  40      83.260  57.750  67.900  1.00  0.00            
ATOM   3597  C5  DA  I  40      82.880  56.860  65.890  1.00  0.00            
ATOM   3598  N7  DA  I  40      83.310  58.130  65.680  1.00  0.00            
ATOM   3599  C8  DA  I  40      83.500  58.630  66.870  1.00  0.00            
ATOM   3600  H8  DA  I  40      83.810  59.650  67.080  1.00  0.00            
ATOM   3601  N1  DA  I  40      82.080  54.710  65.580  1.00  0.00            
ATOM   3602  C2  DA  I  40      82.000  54.620  66.900  1.00  0.00            
ATOM   3603  H2  DA  I  40      81.630  53.670  67.290  1.00  0.00            
ATOM   3604  N3  DA  I  40      82.370  55.530  67.780  1.00  0.00            
ATOM   3605  C4  DA  I  40      82.820  56.640  67.230  1.00  0.00            
ATOM   3606  C6  DA  I  40      82.510  55.860  65.040  1.00  0.00            
ATOM   3607  N6  DA  I  40      82.520  55.950  63.680  1.00  0.00            
ATOM   3608  H61 DA  I  40      82.160  55.170  63.160  1.00  0.00            
ATOM   3609  H62 DA  I  40      83.010  56.670  63.190  1.00  0.00            
ATOM   3610  C2' DA  I  40      84.550  58.680  69.800  1.00  0.00            
ATOM   3611  H2' DA  I  40      84.780  59.470  69.050  1.00  0.00            
ATOM   3612 H2'' DA  I  40      85.510  58.130  69.930  1.00  0.00            
ATOM   3613  C3' DA  I  40      84.060  59.440  71.010  1.00  0.00            
ATOM   3614  H3' DA  I  40      84.410  60.480  71.180  1.00  0.00            
ATOM   3615  O3' DA  I  40      84.440  58.660  72.150  1.00  0.00            
ATOM   3616  P   DC  I  41      85.960  58.660  72.670  1.00  0.00            
ATOM   3617  O1P DC  I  41      85.780  59.000  74.100  1.00  0.00            
ATOM   3618  O2P DC  I  41      86.810  59.640  71.960  1.00  0.00            
ATOM   3619  O5' DC  I  41      86.580  57.210  72.420  1.00  0.00            
ATOM   3620  C5' DC  I  41      85.860  56.020  72.790  1.00  0.00            
ATOM   3621  H5' DC  I  41      84.760  56.120  72.710  1.00  0.00            
ATOM   3622 H5'' DC  I  41      86.120  55.750  73.830  1.00  0.00            
ATOM   3623  C4' DC  I  41      86.200  54.810  71.940  1.00  0.00            
ATOM   3624  H4' DC  I  41      85.680  53.860  72.190  1.00  0.00            
ATOM   3625  O4' DC  I  41      85.800  55.070  70.570  1.00  0.00            
ATOM   3626  C1' DC  I  41      86.840  54.660  69.700  1.00  0.00            
ATOM   3627  H1' DC  I  41      86.910  53.550  69.740  1.00  0.00            
ATOM   3628  N1  DC  I  41      86.620  55.240  68.380  1.00  0.00            
ATOM   3629  C6  DC  I  41      86.790  56.550  68.110  1.00  0.00            
ATOM   3630  H6  DC  I  41      87.210  57.170  68.900  1.00  0.00            
ATOM   3631  C5  DC  I  41      86.620  56.950  66.860  1.00  0.00            
ATOM   3632  H5  DC  I  41      86.900  57.980  66.620  1.00  0.00            
ATOM   3633  C2  DC  I  41      85.920  54.460  67.520  1.00  0.00            
ATOM   3634  O2  DC  I  41      85.490  53.340  67.840  1.00  0.00            
ATOM   3635  N3  DC  I  41      85.770  54.860  66.250  1.00  0.00            
ATOM   3636  C4  DC  I  41      86.170  56.080  65.850  1.00  0.00            
ATOM   3637  N4  DC  I  41      86.100  56.450  64.540  1.00  0.00            
ATOM   3638  H41 DC  I  41      86.000  55.770  63.820  1.00  0.00            
ATOM   3639  H42 DC  I  41      86.180  57.400  64.220  1.00  0.00            
ATOM   3640  C2' DC  I  41      88.110  55.050  70.430  1.00  0.00            
ATOM   3641  H2' DC  I  41      88.230  56.150  70.430  1.00  0.00            
ATOM   3642 H2'' DC  I  41      89.010  54.540  70.000  1.00  0.00            
ATOM   3643  C3' DC  I  41      87.710  54.620  71.820  1.00  0.00            
ATOM   3644  H3' DC  I  41      88.160  55.270  72.600  1.00  0.00            
ATOM   3645  O3' DC  I  41      88.050  53.240  71.980  1.00  0.00            
ATOM   3646  P   DA  I  42      89.470  52.710  72.500  1.00  0.00            
ATOM   3647  O1P DA  I  42      89.180  52.190  73.850  1.00  0.00            
ATOM   3648  O2P DA  I  42      90.420  53.830  72.400  1.00  0.00            
ATOM   3649  O5' DA  I  42      89.970  51.520  71.550  1.00  0.00            
ATOM   3650  C5' DA  I  42      89.080  50.410  71.350  1.00  0.00            
ATOM   3651  H5' DA  I  42      88.010  50.670  71.520  1.00  0.00            
ATOM   3652 H5'' DA  I  42      89.250  49.580  72.060  1.00  0.00            
ATOM   3653  C4' DA  I  42      89.240  49.870  69.940  1.00  0.00            
ATOM   3654  H4' DA  I  42      88.820  48.860  69.790  1.00  0.00            
ATOM   3655  O4' DA  I  42      88.440  50.580  68.970  1.00  0.00            
ATOM   3656  C1' DA  I  42      88.950  50.340  67.660  1.00  0.00            
ATOM   3657  H1' DA  I  42      88.250  49.670  67.120  1.00  0.00            
ATOM   3658  N9  DA  I  42      89.080  51.610  66.970  1.00  0.00            
ATOM   3659  C5  DA  I  42      88.970  53.160  65.490  1.00  0.00            
ATOM   3660  N7  DA  I  42      89.440  53.800  66.590  1.00  0.00            
ATOM   3661  C8  DA  I  42      89.460  52.830  67.470  1.00  0.00            
ATOM   3662  H8  DA  I  42      90.000  52.950  68.410  1.00  0.00            
ATOM   3663  N1  DA  I  42      88.500  52.760  63.190  1.00  0.00            
ATOM   3664  C2  DA  I  42      88.320  51.490  63.540  1.00  0.00            
ATOM   3665  H2  DA  I  42      88.180  50.780  62.730  1.00  0.00            
ATOM   3666  N3  DA  I  42      88.500  50.930  64.720  1.00  0.00            
ATOM   3667  C4  DA  I  42      88.780  51.830  65.640  1.00  0.00            
ATOM   3668  C6  DA  I  42      88.820  53.580  64.200  1.00  0.00            
ATOM   3669  N6  DA  I  42      88.970  54.870  63.770  1.00  0.00            
ATOM   3670  H61 DA  I  42      89.570  55.480  64.280  1.00  0.00            
ATOM   3671  H62 DA  I  42      88.840  55.040  62.800  1.00  0.00            
ATOM   3672  C2' DA  I  42      90.270  49.620  67.880  1.00  0.00            
ATOM   3673  H2' DA  I  42      91.120  50.030  67.300  1.00  0.00            
ATOM   3674 H2'' DA  I  42      90.150  48.530  67.690  1.00  0.00            
ATOM   3675  C3' DA  I  42      90.650  49.840  69.330  1.00  0.00            
ATOM   3676  H3' DA  I  42      91.140  50.820  69.500  1.00  0.00            
ATOM   3677  O3' DA  I  42      91.350  48.730  69.900  1.00  0.00            
ATOM   3678  P   DC  I  43      92.920  48.640  69.630  1.00  0.00            
ATOM   3679  O1P DC  I  43      93.530  47.480  70.310  1.00  0.00            
ATOM   3680  O2P DC  I  43      93.540  49.950  69.940  1.00  0.00            
ATOM   3681  O5' DC  I  43      93.130  48.480  68.050  1.00  0.00            
ATOM   3682  C5' DC  I  43      92.650  47.250  67.460  1.00  0.00            
ATOM   3683  H5' DC  I  43      91.730  46.860  67.930  1.00  0.00            
ATOM   3684 H5'' DC  I  43      93.320  46.410  67.750  1.00  0.00            
ATOM   3685  C4' DC  I  43      92.620  47.250  65.950  1.00  0.00            
ATOM   3686  H4' DC  I  43      92.090  46.330  65.650  1.00  0.00            
ATOM   3687  O4' DC  I  43      92.120  48.470  65.360  1.00  0.00            
ATOM   3688  C1' DC  I  43      93.110  49.080  64.550  1.00  0.00            
ATOM   3689  H1' DC  I  43      93.000  48.610  63.550  1.00  0.00            
ATOM   3690  N1  DC  I  43      92.880  50.520  64.620  1.00  0.00            
ATOM   3691  C6  DC  I  43      93.250  51.150  65.750  1.00  0.00            
ATOM   3692  H6  DC  I  43      93.690  50.550  66.540  1.00  0.00            
ATOM   3693  C5  DC  I  43      92.950  52.440  65.880  1.00  0.00            
ATOM   3694  H5  DC  I  43      93.190  53.060  66.740  1.00  0.00            
ATOM   3695  C2  DC  I  43      92.250  51.180  63.600  1.00  0.00            
ATOM   3696  O2  DC  I  43      91.950  50.510  62.590  1.00  0.00            
ATOM   3697  N3  DC  I  43      92.000  52.480  63.700  1.00  0.00            
ATOM   3698  C4  DC  I  43      92.390  53.140  64.800  1.00  0.00            
ATOM   3699  N4  DC  I  43      92.240  54.500  64.910  1.00  0.00            
ATOM   3700  H41 DC  I  43      92.400  54.850  65.830  1.00  0.00            
ATOM   3701  H42 DC  I  43      91.670  55.090  64.330  1.00  0.00            
ATOM   3702  C2' DC  I  43      94.460  48.600  65.050  1.00  0.00            
ATOM   3703  H2' DC  I  43      94.810  49.180  65.930  1.00  0.00            
ATOM   3704 H2'' DC  I  43      95.240  48.560  64.260  1.00  0.00            
ATOM   3705  C3' DC  I  43      94.080  47.200  65.490  1.00  0.00            
ATOM   3706  H3' DC  I  43      94.760  46.920  66.330  1.00  0.00            
ATOM   3707  O3' DC  I  43      94.270  46.270  64.420  1.00  0.00            
ATOM   3708  P   DT  I  44      95.800  45.850  64.190  1.00  0.00            
ATOM   3709  O1P DT  I  44      95.860  44.390  63.970  1.00  0.00            
ATOM   3710  O2P DT  I  44      96.650  46.380  65.290  1.00  0.00            
ATOM   3711  O5' DT  I  44      96.370  46.570  62.880  1.00  0.00            
ATOM   3712  C5' DT  I  44      95.550  46.670  61.710  1.00  0.00            
ATOM   3713  H5' DT  I  44      94.450  46.670  61.890  1.00  0.00            
ATOM   3714 H5'' DT  I  44      95.810  45.750  61.140  1.00  0.00            
ATOM   3715  C4' DT  I  44      95.870  47.810  60.770  1.00  0.00            
ATOM   3716  H4' DT  I  44      95.410  47.600  59.780  1.00  0.00            
ATOM   3717  O4' DT  I  44      95.230  48.980  61.340  1.00  0.00            
ATOM   3718  C1' DT  I  44      95.780  50.110  60.680  1.00  0.00            
ATOM   3719  H1' DT  I  44      95.300  50.360  59.710  1.00  0.00            
ATOM   3720  N1  DT  I  44      95.860  51.190  61.650  1.00  0.00            
ATOM   3721  C6  DT  I  44      96.250  51.090  62.930  1.00  0.00            
ATOM   3722  H6  DT  I  44      96.530  50.070  63.210  1.00  0.00            
ATOM   3723  C2  DT  I  44      95.330  52.350  61.210  1.00  0.00            
ATOM   3724  O2  DT  I  44      95.020  52.520  60.040  1.00  0.00            
ATOM   3725  N3  DT  I  44      95.350  53.410  62.110  1.00  0.00            
ATOM   3726  H3  DT  I  44      94.900  54.290  61.930  1.00  0.00            
ATOM   3727  C4  DT  I  44      95.680  53.300  63.450  1.00  0.00            
ATOM   3728  O4  DT  I  44      95.570  54.240  64.250  1.00  0.00            
ATOM   3729  C5  DT  I  44      96.170  52.050  63.840  1.00  0.00            
ATOM   3730  C5M DT  I  44      96.780  51.950  65.180  1.00  0.00            
ATOM   3731  H51 DT  I  44      96.230  52.500  65.970  1.00  0.00            
ATOM   3732  H52 DT  I  44      96.710  50.900  65.550  1.00  0.00            
ATOM   3733  H53 DT  I  44      97.850  52.240  65.150  1.00  0.00            
ATOM   3734  C2' DT  I  44      97.140  49.650  60.200  1.00  0.00            
ATOM   3735  H2' DT  I  44      97.920  50.310  60.650  1.00  0.00            
ATOM   3736 H2'' DT  I  44      97.290  49.600  59.100  1.00  0.00            
ATOM   3737  C3' DT  I  44      97.340  48.220  60.680  1.00  0.00            
ATOM   3738  H3' DT  I  44      97.870  48.220  61.650  1.00  0.00            
ATOM   3739  O3' DT  I  44      98.020  47.350  59.760  1.00  0.00            
ATOM   3740  P   DT  I  45      99.550  47.520  59.340  1.00  0.00            
ATOM   3741  O1P DT  I  45      99.990  46.380  58.500  1.00  0.00            
ATOM   3742  O2P DT  I  45     100.370  47.730  60.560  1.00  0.00            
ATOM   3743  O5' DT  I  45      99.630  48.810  58.400  1.00  0.00            
ATOM   3744  C5' DT  I  45      98.960  48.820  57.120  1.00  0.00            
ATOM   3745  H5' DT  I  45      97.920  48.450  57.250  1.00  0.00            
ATOM   3746 H5'' DT  I  45      99.440  48.170  56.360  1.00  0.00            
ATOM   3747  C4' DT  I  45      98.840  50.160  56.440  1.00  0.00            
ATOM   3748  H4' DT  I  45      98.300  50.070  55.480  1.00  0.00            
ATOM   3749  O4' DT  I  45      98.330  51.140  57.370  1.00  0.00            
ATOM   3750  C1' DT  I  45      99.140  52.310  57.390  1.00  0.00            
ATOM   3751  H1' DT  I  45      98.860  53.120  56.690  1.00  0.00            
ATOM   3752  N1  DT  I  45      99.070  52.770  58.770  1.00  0.00            
ATOM   3753  C6  DT  I  45      99.650  51.970  59.670  1.00  0.00            
ATOM   3754  H6  DT  I  45      99.800  50.920  59.420  1.00  0.00            
ATOM   3755  C2  DT  I  45      98.600  53.990  59.110  1.00  0.00            
ATOM   3756  O2  DT  I  45      98.210  54.880  58.360  1.00  0.00            
ATOM   3757  N3  DT  I  45      98.760  54.290  60.450  1.00  0.00            
ATOM   3758  H3  DT  I  45      98.390  55.170  60.780  1.00  0.00            
ATOM   3759  C4  DT  I  45      99.310  53.480  61.440  1.00  0.00            
ATOM   3760  O4  DT  I  45      99.350  53.800  62.630  1.00  0.00            
ATOM   3761  C5  DT  I  45      99.830  52.280  60.950  1.00  0.00            
ATOM   3762  C5M DT  I  45     100.370  51.340  61.960  1.00  0.00            
ATOM   3763  H51 DT  I  45      99.650  50.530  62.180  1.00  0.00            
ATOM   3764  H52 DT  I  45     101.280  50.850  61.570  1.00  0.00            
ATOM   3765  H53 DT  I  45     100.530  51.710  63.000  1.00  0.00            
ATOM   3766  C2' DT  I  45     100.510  51.810  56.950  1.00  0.00            
ATOM   3767  H2' DT  I  45     101.050  51.290  57.770  1.00  0.00            
ATOM   3768 H2'' DT  I  45     101.230  52.570  56.560  1.00  0.00            
ATOM   3769  C3' DT  I  45     100.220  50.670  56.000  1.00  0.00            
ATOM   3770  H3' DT  I  45     100.900  49.810  56.130  1.00  0.00            
ATOM   3771  O3' DT  I  45     100.220  51.150  54.640  1.00  0.00            
ATOM   3772  P   DT  I  46     101.670  51.230  53.960  1.00  0.00            
ATOM   3773  O1P DT  I  46     101.590  50.760  52.560  1.00  0.00            
ATOM   3774  O2P DT  I  46     102.700  50.580  54.800  1.00  0.00            
ATOM   3775  O5' DT  I  46     102.010  52.790  53.870  1.00  0.00            
ATOM   3776  C5' DT  I  46     101.040  53.590  53.160  1.00  0.00            
ATOM   3777  H5' DT  I  46     100.060  53.070  53.100  1.00  0.00            
ATOM   3778 H5'' DT  I  46     101.430  53.710  52.130  1.00  0.00            
ATOM   3779  C4' DT  I  46     100.650  54.920  53.750  1.00  0.00            
ATOM   3780  H4' DT  I  46      99.680  55.240  53.300  1.00  0.00            
ATOM   3781  O4' DT  I  46     100.520  54.890  55.190  1.00  0.00            
ATOM   3782  C1' DT  I  46     101.230  55.990  55.750  1.00  0.00            
ATOM   3783  H1' DT  I  46     100.530  56.850  55.680  1.00  0.00            
ATOM   3784  N1  DT  I  46     101.670  55.720  57.110  1.00  0.00            
ATOM   3785  C6  DT  I  46     102.560  54.760  57.410  1.00  0.00            
ATOM   3786  H6  DT  I  46     102.860  54.130  56.570  1.00  0.00            
ATOM   3787  C2  DT  I  46     101.040  56.450  58.050  1.00  0.00            
ATOM   3788  O2  DT  I  46     100.170  57.290  57.820  1.00  0.00            
ATOM   3789  N3  DT  I  46     101.450  56.200  59.340  1.00  0.00            
ATOM   3790  H3  DT  I  46     100.930  56.700  60.040  1.00  0.00            
ATOM   3791  C4  DT  I  46     102.440  55.280  59.680  1.00  0.00            
ATOM   3792  O4  DT  I  46     102.770  55.230  60.870  1.00  0.00            
ATOM   3793  C5  DT  I  46     102.950  54.480  58.640  1.00  0.00            
ATOM   3794  C5M DT  I  46     103.930  53.410  58.910  1.00  0.00            
ATOM   3795  H51 DT  I  46     104.930  53.880  59.010  1.00  0.00            
ATOM   3796  H52 DT  I  46     103.740  52.960  59.910  1.00  0.00            
ATOM   3797  H53 DT  I  46     103.950  52.620  58.120  1.00  0.00            
ATOM   3798  C2' DT  I  46     102.370  56.160  54.760  1.00  0.00            
ATOM   3799  H2' DT  I  46     103.240  55.470  54.880  1.00  0.00            
ATOM   3800 H2'' DT  I  46     102.810  57.160  54.990  1.00  0.00            
ATOM   3801  C3' DT  I  46     101.680  56.000  53.430  1.00  0.00            
ATOM   3802  H3' DT  I  46     102.350  55.710  52.590  1.00  0.00            
ATOM   3803  O3' DT  I  46     101.070  57.260  53.120  1.00  0.00            
ATOM   3804  P   DT  I  47     101.570  58.060  51.830  1.00  0.00            
ATOM   3805  O1P DT  I  47     100.660  57.620  50.740  1.00  0.00            
ATOM   3806  O2P DT  I  47     103.020  57.970  51.560  1.00  0.00            
ATOM   3807  O5' DT  I  47     101.180  59.550  52.260  1.00  0.00            
ATOM   3808  C5' DT  I  47      99.790  59.880  52.440  1.00  0.00            
ATOM   3809  H5' DT  I  47      99.200  59.080  52.930  1.00  0.00            
ATOM   3810 H5'' DT  I  47      99.310  60.080  51.450  1.00  0.00            
ATOM   3811  C4' DT  I  47      99.570  61.060  53.360  1.00  0.00            
ATOM   3812  H4' DT  I  47      98.480  61.290  53.410  1.00  0.00            
ATOM   3813  O4' DT  I  47     100.130  60.930  54.690  1.00  0.00            
ATOM   3814  C1' DT  I  47     101.080  61.930  55.010  1.00  0.00            
ATOM   3815  H1' DT  I  47     100.640  62.720  55.660  1.00  0.00            
ATOM   3816  N1  DT  I  47     102.230  61.320  55.660  1.00  0.00            
ATOM   3817  C6  DT  I  47     102.990  60.530  54.890  1.00  0.00            
ATOM   3818  H6  DT  I  47     102.490  60.240  53.970  1.00  0.00            
ATOM   3819  C2  DT  I  47     102.560  61.520  56.950  1.00  0.00            
ATOM   3820  O2  DT  I  47     101.920  62.280  57.680  1.00  0.00            
ATOM   3821  N3  DT  I  47     103.680  60.840  57.400  1.00  0.00            
ATOM   3822  H3  DT  I  47     103.970  61.080  58.340  1.00  0.00            
ATOM   3823  C4  DT  I  47     104.500  60.060  56.600  1.00  0.00            
ATOM   3824  O4  DT  I  47     105.430  59.460  57.140  1.00  0.00            
ATOM   3825  C5  DT  I  47     104.110  59.920  55.260  1.00  0.00            
ATOM   3826  C5M DT  I  47     105.260  59.380  54.510  1.00  0.00            
ATOM   3827  H51 DT  I  47     106.010  60.200  54.450  1.00  0.00            
ATOM   3828  H52 DT  I  47     105.720  58.480  54.970  1.00  0.00            
ATOM   3829  H53 DT  I  47     104.850  59.190  53.500  1.00  0.00            
ATOM   3830  C2' DT  I  47     101.450  62.640  53.710  1.00  0.00            
ATOM   3831  H2' DT  I  47     102.300  62.280  53.090  1.00  0.00            
ATOM   3832 H2'' DT  I  47     101.590  63.670  54.100  1.00  0.00            
ATOM   3833  C3' DT  I  47     100.190  62.380  52.910  1.00  0.00            
ATOM   3834  H3' DT  I  47     100.460  62.180  51.850  1.00  0.00            
ATOM   3835  O3' DT  I  47      99.310  63.510  53.000  1.00  0.00            
ATOM   3836  P   DG  I  48      99.800  64.930  52.450  1.00  0.00            
ATOM   3837  O1P DG  I  48      98.620  65.740  52.100  1.00  0.00            
ATOM   3838  O2P DG  I  48     100.820  64.780  51.390  1.00  0.00            
ATOM   3839  O5' DG  I  48     100.490  65.670  53.700  1.00  0.00            
ATOM   3840  C5' DG  I  48      99.700  65.720  54.900  1.00  0.00            
ATOM   3841  H5' DG  I  48      99.590  64.700  55.320  1.00  0.00            
ATOM   3842 H5'' DG  I  48      98.650  66.070  54.740  1.00  0.00            
ATOM   3843  C4' DG  I  48     100.330  66.580  55.970  1.00  0.00            
ATOM   3844  H4' DG  I  48      99.490  66.920  56.620  1.00  0.00            
ATOM   3845  O4' DG  I  48     101.310  65.880  56.770  1.00  0.00            
ATOM   3846  C1' DG  I  48     102.610  66.440  56.670  1.00  0.00            
ATOM   3847  H1' DG  I  48     102.850  67.030  57.580  1.00  0.00            
ATOM   3848  N9  DG  I  48     103.590  65.390  56.390  1.00  0.00            
ATOM   3849  C4  DG  I  48     104.510  64.930  57.310  1.00  0.00            
ATOM   3850  N2  DG  I  48     105.790  65.080  60.540  1.00  0.00            
ATOM   3851  H21 DG  I  48     106.310  64.440  61.090  1.00  0.00            
ATOM   3852  H22 DG  I  48     105.080  65.630  60.980  1.00  0.00            
ATOM   3853  N3  DG  I  48     104.610  65.390  58.540  1.00  0.00            
ATOM   3854  C2  DG  I  48     105.520  64.730  59.240  1.00  0.00            
ATOM   3855  N1  DG  I  48     106.240  63.680  58.700  1.00  0.00            
ATOM   3856  H1  DG  I  48     106.780  63.240  59.430  1.00  0.00            
ATOM   3857  C6  DG  I  48     106.100  63.260  57.370  1.00  0.00            
ATOM   3858  O6  DG  I  48     106.770  62.310  56.950  1.00  0.00            
ATOM   3859  C5  DG  I  48     105.180  63.960  56.660  1.00  0.00            
ATOM   3860  N7  DG  I  48     104.710  63.790  55.390  1.00  0.00            
ATOM   3861  C8  DG  I  48     103.810  64.720  55.210  1.00  0.00            
ATOM   3862  H8  DG  I  48     103.360  65.030  54.260  1.00  0.00            
ATOM   3863  C2' DG  I  48     102.520  67.450  55.540  1.00  0.00            
ATOM   3864  H2' DG  I  48     102.490  66.970  54.540  1.00  0.00            
ATOM   3865 H2'' DG  I  48     103.330  68.210  55.660  1.00  0.00            
ATOM   3866  C3' DG  I  48     101.060  67.850  55.540  1.00  0.00            
ATOM   3867  H3' DG  I  48     100.690  68.010  54.500  1.00  0.00            
ATOM   3868  O3' DG  I  48     100.790  69.000  56.360  1.00  0.00            
ATOM   3869  P   DG  I  49     101.430  70.440  56.080  1.00  0.00            
ATOM   3870  O1P DG  I  49     100.330  71.360  56.470  1.00  0.00            
ATOM   3871  O2P DG  I  49     101.940  70.490  54.690  1.00  0.00            
ATOM   3872  O5' DG  I  49     102.680  70.460  57.080  1.00  0.00            
ATOM   3873  C5' DG  I  49     102.520  70.130  58.470  1.00  0.00            
ATOM   3874  H5' DG  I  49     102.010  69.140  58.500  1.00  0.00            
ATOM   3875 H5'' DG  I  49     101.960  70.960  58.930  1.00  0.00            
ATOM   3876  C4' DG  I  49     103.820  70.040  59.230  1.00  0.00            
ATOM   3877  H4' DG  I  49     103.720  70.130  60.330  1.00  0.00            
ATOM   3878  O4' DG  I  49     104.530  68.810  58.940  1.00  0.00            
ATOM   3879  C1' DG  I  49     105.910  69.090  58.700  1.00  0.00            
ATOM   3880  H1' DG  I  49     106.540  69.090  59.610  1.00  0.00            
ATOM   3881  N9  DG  I  49     106.330  68.120  57.690  1.00  0.00            
ATOM   3882  C4  DG  I  49     107.300  67.170  57.900  1.00  0.00            
ATOM   3883  N2  DG  I  49     109.540  65.520  60.000  1.00  0.00            
ATOM   3884  H21 DG  I  49     110.170  64.760  59.880  1.00  0.00            
ATOM   3885  H22 DG  I  49     109.070  65.550  60.890  1.00  0.00            
ATOM   3886  N3  DG  I  49     107.940  66.920  59.020  1.00  0.00            
ATOM   3887  C2  DG  I  49     108.800  65.920  58.920  1.00  0.00            
ATOM   3888  N1  DG  I  49     108.960  65.260  57.710  1.00  0.00            
ATOM   3889  H1  DG  I  49     109.620  64.500  57.770  1.00  0.00            
ATOM   3890  C6  DG  I  49     108.260  65.500  56.530  1.00  0.00            
ATOM   3891  O6  DG  I  49     108.510  64.900  55.480  1.00  0.00            
ATOM   3892  C5  DG  I  49     107.400  66.540  56.700  1.00  0.00            
ATOM   3893  N7  DG  I  49     106.500  67.020  55.800  1.00  0.00            
ATOM   3894  C8  DG  I  49     105.890  68.010  56.390  1.00  0.00            
ATOM   3895  H8  DG  I  49     105.030  68.630  56.130  1.00  0.00            
ATOM   3896  C2' DG  I  49     105.930  70.480  58.100  1.00  0.00            
ATOM   3897  H2' DG  I  49     105.660  70.500  57.020  1.00  0.00            
ATOM   3898 H2'' DG  I  49     106.960  70.900  58.120  1.00  0.00            
ATOM   3899  C3' DG  I  49     104.850  71.130  58.920  1.00  0.00            
ATOM   3900  H3' DG  I  49     104.320  71.920  58.340  1.00  0.00            
ATOM   3901  O3' DG  I  49     105.410  71.780  60.070  1.00  0.00            
ATOM   3902  P   DT  I  50     106.390  73.040  60.090  1.00  0.00            
ATOM   3903  O1P DT  I  50     106.260  73.900  61.280  1.00  0.00            
ATOM   3904  O2P DT  I  50     106.340  73.740  58.780  1.00  0.00            
ATOM   3905  O5' DT  I  50     107.830  72.340  60.150  1.00  0.00            
ATOM   3906  C5' DT  I  50     108.510  72.090  61.400  1.00  0.00            
ATOM   3907  H5' DT  I  50     107.850  71.520  62.090  1.00  0.00            
ATOM   3908 H5'' DT  I  50     108.690  73.080  61.870  1.00  0.00            
ATOM   3909  C4' DT  I  50     109.800  71.320  61.250  1.00  0.00            
ATOM   3910  H4' DT  I  50     110.160  71.060  62.270  1.00  0.00            
ATOM   3911  O4' DT  I  50     109.550  70.050  60.600  1.00  0.00            
ATOM   3912  C1' DT  I  50     110.770  69.670  59.980  1.00  0.00            
ATOM   3913  H1' DT  I  50     111.110  68.800  60.570  1.00  0.00            
ATOM   3914  N1  DT  I  50     110.380  69.280  58.630  1.00  0.00            
ATOM   3915  C6  DT  I  50     109.680  70.100  57.840  1.00  0.00            
ATOM   3916  H6  DT  I  50     108.960  70.670  58.430  1.00  0.00            
ATOM   3917  C2  DT  I  50     111.030  68.220  58.110  1.00  0.00            
ATOM   3918  O2  DT  I  50     111.790  67.450  58.700  1.00  0.00            
ATOM   3919  N3  DT  I  50     110.870  68.050  56.740  1.00  0.00            
ATOM   3920  H3  DT  I  50     111.330  67.270  56.290  1.00  0.00            
ATOM   3921  C4  DT  I  50     110.090  68.830  55.910  1.00  0.00            
ATOM   3922  O4  DT  I  50     110.250  68.770  54.680  1.00  0.00            
ATOM   3923  C5  DT  I  50     109.350  69.810  56.590  1.00  0.00            
ATOM   3924  C5M DT  I  50     108.630  70.790  55.760  1.00  0.00            
ATOM   3925  H51 DT  I  50     108.010  70.380  54.940  1.00  0.00            
ATOM   3926  H52 DT  I  50     107.950  71.430  56.380  1.00  0.00            
ATOM   3927  H53 DT  I  50     109.320  71.470  55.220  1.00  0.00            
ATOM   3928  C2' DT  I  50     111.790  70.790  60.130  1.00  0.00            
ATOM   3929  H2' DT  I  50     112.390  70.980  59.210  1.00  0.00            
ATOM   3930 H2'' DT  I  50     112.390  70.540  61.030  1.00  0.00            
ATOM   3931  C3' DT  I  50     110.900  71.980  60.420  1.00  0.00            
ATOM   3932  H3' DT  I  50     110.570  72.440  59.460  1.00  0.00            
ATOM   3933  O3' DT  I  50     111.690  72.850  61.230  1.00  0.00            
ATOM   3934  P   DA  I  51     112.620  73.820  60.360  1.00  0.00            
ATOM   3935  O1P DA  I  51     113.020  75.010  61.130  1.00  0.00            
ATOM   3936  O2P DA  I  51     111.990  74.100  59.050  1.00  0.00            
ATOM   3937  O5' DA  I  51     114.020  73.110  60.000  1.00  0.00            
ATOM   3938  C5' DA  I  51     114.830  72.590  61.070  1.00  0.00            
ATOM   3939  H5' DA  I  51     114.300  72.260  61.990  1.00  0.00            
ATOM   3940 H5'' DA  I  51     115.360  73.460  61.510  1.00  0.00            
ATOM   3941  C4' DA  I  51     115.720  71.490  60.540  1.00  0.00            
ATOM   3942  H4' DA  I  51     116.390  71.190  61.370  1.00  0.00            
ATOM   3943  O4' DA  I  51     114.970  70.320  60.170  1.00  0.00            
ATOM   3944  C1' DA  I  51     115.730  69.620  59.190  1.00  0.00            
ATOM   3945  H1' DA  I  51     115.880  68.570  59.540  1.00  0.00            
ATOM   3946  N9  DA  I  51     115.040  69.560  57.910  1.00  0.00            
ATOM   3947  C5  DA  I  51     114.110  69.090  55.990  1.00  0.00            
ATOM   3948  N7  DA  I  51     113.550  70.270  56.340  1.00  0.00            
ATOM   3949  C8  DA  I  51     114.170  70.530  57.470  1.00  0.00            
ATOM   3950  H8  DA  I  51     113.960  71.410  58.060  1.00  0.00            
ATOM   3951  N1  DA  I  51     114.610  67.180  54.770  1.00  0.00            
ATOM   3952  C2  DA  I  51     115.390  66.850  55.790  1.00  0.00            
ATOM   3953  H2  DA  I  51     115.960  65.920  55.770  1.00  0.00            
ATOM   3954  N3  DA  I  51     115.770  67.560  56.840  1.00  0.00            
ATOM   3955  C4  DA  I  51     115.050  68.650  56.880  1.00  0.00            
ATOM   3956  C6  DA  I  51     113.900  68.310  54.900  1.00  0.00            
ATOM   3957  N6  DA  I  51     113.000  68.530  53.900  1.00  0.00            
ATOM   3958  H61 DA  I  51     112.440  69.350  54.010  1.00  0.00            
ATOM   3959  H62 DA  I  51     113.100  68.060  53.020  1.00  0.00            
ATOM   3960  C2' DA  I  51     117.070  70.330  59.090  1.00  0.00            
ATOM   3961  H2' DA  I  51     117.480  70.200  58.070  1.00  0.00            
ATOM   3962 H2'' DA  I  51     117.830  69.920  59.800  1.00  0.00            
ATOM   3963  C3' DA  I  51     116.640  71.760  59.340  1.00  0.00            
ATOM   3964  H3' DA  I  51     116.060  72.170  58.490  1.00  0.00            
ATOM   3965  O3' DA  I  51     117.780  72.560  59.700  1.00  0.00            
ATOM   3966  P   DG  I  52     118.800  73.080  58.590  1.00  0.00            
ATOM   3967  O1P DG  I  52     119.860  73.930  59.180  1.00  0.00            
ATOM   3968  O2P DG  I  52     117.920  73.810  57.650  1.00  0.00            
ATOM   3969  O5' DG  I  52     119.320  71.820  57.750  1.00  0.00            
ATOM   3970  C5' DG  I  52     120.570  71.170  58.030  1.00  0.00            
ATOM   3971  H5' DG  I  52     120.520  70.960  59.120  1.00  0.00            
ATOM   3972 H5'' DG  I  52     121.480  71.780  57.840  1.00  0.00            
ATOM   3973  C4' DG  I  52     120.800  69.840  57.350  1.00  0.00            
ATOM   3974  H4' DG  I  52     121.490  69.170  57.920  1.00  0.00            
ATOM   3975  O4' DG  I  52     119.540  69.140  57.230  1.00  0.00            
ATOM   3976  C1' DG  I  52     119.490  68.330  56.060  1.00  0.00            
ATOM   3977  H1' DG  I  52     119.210  67.290  56.310  1.00  0.00            
ATOM   3978  N9  DG  I  52     118.450  68.920  55.230  1.00  0.00            
ATOM   3979  C4  DG  I  52     117.870  68.450  54.080  1.00  0.00            
ATOM   3980  N2  DG  I  52     118.030  66.180  51.420  1.00  0.00            
ATOM   3981  H21 DG  I  52     117.890  66.180  50.430  1.00  0.00            
ATOM   3982  H22 DG  I  52     118.670  65.500  51.770  1.00  0.00            
ATOM   3983  N3  DG  I  52     118.260  67.370  53.430  1.00  0.00            
ATOM   3984  C2  DG  I  52     117.670  67.200  52.260  1.00  0.00            
ATOM   3985  N1  DG  I  52     116.650  68.040  51.850  1.00  0.00            
ATOM   3986  H1  DG  I  52     116.310  67.910  50.900  1.00  0.00            
ATOM   3987  C6  DG  I  52     116.290  69.190  52.550  1.00  0.00            
ATOM   3988  O6  DG  I  52     115.540  69.980  51.960  1.00  0.00            
ATOM   3989  C5  DG  I  52     116.940  69.360  53.730  1.00  0.00            
ATOM   3990  N7  DG  I  52     116.920  70.420  54.600  1.00  0.00            
ATOM   3991  C8  DG  I  52     117.890  70.160  55.430  1.00  0.00            
ATOM   3992  H8  DG  I  52     118.170  70.780  56.290  1.00  0.00            
ATOM   3993  C2' DG  I  52     120.880  68.430  55.440  1.00  0.00            
ATOM   3994  H2' DG  I  52     120.930  68.410  54.330  1.00  0.00            
ATOM   3995 H2'' DG  I  52     121.460  67.580  55.850  1.00  0.00            
ATOM   3996  C3' DG  I  52     121.370  69.770  55.940  1.00  0.00            
ATOM   3997  H3' DG  I  52     120.900  70.570  55.320  1.00  0.00            
ATOM   3998  O3' DG  I  52     122.800  69.740  55.930  1.00  0.00            
ATOM   3999  P   DT  I  53     123.680  70.840  55.180  1.00  0.00            
ATOM   4000  O1P DT  I  53     125.050  70.800  55.750  1.00  0.00            
ATOM   4001  O2P DT  I  53     122.960  72.130  55.250  1.00  0.00            
ATOM   4002  O5' DT  I  53     123.580  70.230  53.700  1.00  0.00            
ATOM   4003  C5' DT  I  53     124.400  69.100  53.370  1.00  0.00            
ATOM   4004  H5' DT  I  53     124.460  68.330  54.170  1.00  0.00            
ATOM   4005 H5'' DT  I  53     125.410  69.470  53.090  1.00  0.00            
ATOM   4006  C4' DT  I  53     123.800  68.410  52.160  1.00  0.00            
ATOM   4007  H4' DT  I  53     124.380  67.500  51.920  1.00  0.00            
ATOM   4008  O4' DT  I  53     122.410  68.010  52.280  1.00  0.00            
ATOM   4009  C1' DT  I  53     121.790  68.020  51.000  1.00  0.00            
ATOM   4010  H1' DT  I  53     121.390  66.990  50.870  1.00  0.00            
ATOM   4011  N1  DT  I  53     120.710  68.990  50.840  1.00  0.00            
ATOM   4012  C6  DT  I  53     120.670  70.080  51.620  1.00  0.00            
ATOM   4013  H6  DT  I  53     121.550  70.240  52.260  1.00  0.00            
ATOM   4014  C2  DT  I  53     119.870  68.840  49.800  1.00  0.00            
ATOM   4015  O2  DT  I  53     119.880  67.940  48.970  1.00  0.00            
ATOM   4016  N3  DT  I  53     118.930  69.850  49.670  1.00  0.00            
ATOM   4017  H3  DT  I  53     118.340  69.770  48.850  1.00  0.00            
ATOM   4018  C4  DT  I  53     118.840  70.980  50.480  1.00  0.00            
ATOM   4019  O4  DT  I  53     118.090  71.890  50.120  1.00  0.00            
ATOM   4020  C5  DT  I  53     119.760  71.020  51.540  1.00  0.00            
ATOM   4021  C5M DT  I  53     119.640  72.010  52.640  1.00  0.00            
ATOM   4022  H51 DT  I  53     120.410  71.990  53.440  1.00  0.00            
ATOM   4023  H52 DT  I  53     119.510  73.020  52.190  1.00  0.00            
ATOM   4024  H53 DT  I  53     118.730  71.720  53.190  1.00  0.00            
ATOM   4025  C2' DT  I  53     122.870  68.290  49.970  1.00  0.00            
ATOM   4026  H2' DT  I  53     122.540  68.800  49.040  1.00  0.00            
ATOM   4027 H2'' DT  I  53     123.370  67.340  49.690  1.00  0.00            
ATOM   4028  C3' DT  I  53     123.780  69.160  50.830  1.00  0.00            
ATOM   4029  H3' DT  I  53     123.250  70.130  50.920  1.00  0.00            
ATOM   4030  O3' DT  I  53     125.080  69.220  50.240  1.00  0.00            
ATOM   4031  P   DA  I  54     125.700  70.580  49.680  1.00  0.00            
ATOM   4032  O1P DA  I  54     127.150  70.380  49.460  1.00  0.00            
ATOM   4033  O2P DA  I  54     125.250  71.710  50.530  1.00  0.00            
ATOM   4034  O5' DA  I  54     125.010  70.770  48.250  1.00  0.00            
ATOM   4035  C5' DA  I  54     125.180  69.660  47.350  1.00  0.00            
ATOM   4036  H5' DA  I  54     124.730  68.710  47.680  1.00  0.00            
ATOM   4037 H5'' DA  I  54     126.240  69.550  47.010  1.00  0.00            
ATOM   4038  C4' DA  I  54     124.370  69.930  46.090  1.00  0.00            
ATOM   4039  H4' DA  I  54     124.370  68.990  45.490  1.00  0.00            
ATOM   4040  O4' DA  I  54     123.000  70.250  46.400  1.00  0.00            
ATOM   4041  C1' DA  I  54     122.700  71.500  45.790  1.00  0.00            
ATOM   4042  H1' DA  I  54     122.260  71.300  44.790  1.00  0.00            
ATOM   4043  N9  DA  I  54     121.760  72.130  46.710  1.00  0.00            
ATOM   4044  C5  DA  I  54     120.040  73.220  47.470  1.00  0.00            
ATOM   4045  N7  DA  I  54     120.920  73.220  48.490  1.00  0.00            
ATOM   4046  C8  DA  I  54     121.960  72.630  47.970  1.00  0.00            
ATOM   4047  H8  DA  I  54     122.940  72.570  48.460  1.00  0.00            
ATOM   4048  N1  DA  I  54     118.250  73.870  46.010  1.00  0.00            
ATOM   4049  C2  DA  I  54     118.840  73.150  45.070  1.00  0.00            
ATOM   4050  H2  DA  I  54     118.330  73.240  44.110  1.00  0.00            
ATOM   4051  N3  DA  I  54     120.040  72.610  45.130  1.00  0.00            
ATOM   4052  C4  DA  I  54     120.510  72.590  46.360  1.00  0.00            
ATOM   4053  C6  DA  I  54     118.890  73.900  47.190  1.00  0.00            
ATOM   4054  N6  DA  I  54     118.290  74.570  48.210  1.00  0.00            
ATOM   4055  H61 DA  I  54     117.540  75.200  48.020  1.00  0.00            
ATOM   4056  H62 DA  I  54     118.550  74.420  49.170  1.00  0.00            
ATOM   4057  C2' DA  I  54     124.000  72.250  45.560  1.00  0.00            
ATOM   4058  H2' DA  I  54     124.350  72.730  46.490  1.00  0.00            
ATOM   4059 H2'' DA  I  54     123.860  73.000  44.750  1.00  0.00            
ATOM   4060  C3' DA  I  54     124.870  71.060  45.200  1.00  0.00            
ATOM   4061  H3' DA  I  54     125.940  71.220  45.440  1.00  0.00            
ATOM   4062  O3' DA  I  54     124.660  70.790  43.810  1.00  0.00            
ATOM   4063  P   DT  I  55     125.770  71.280  42.760  1.00  0.00            
ATOM   4064  O1P DT  I  55     126.530  70.110  42.260  1.00  0.00            
ATOM   4065  O2P DT  I  55     126.630  72.340  43.330  1.00  0.00            
ATOM   4066  O5' DT  I  55     124.910  71.900  41.570  1.00  0.00            
ATOM   4067  C5' DT  I  55     123.700  71.350  41.020  1.00  0.00            
ATOM   4068  H5' DT  I  55     123.100  70.770  41.760  1.00  0.00            
ATOM   4069 H5'' DT  I  55     124.050  70.680  40.200  1.00  0.00            
ATOM   4070  C4' DT  I  55     122.760  72.450  40.580  1.00  0.00            
ATOM   4071  H4' DT  I  55     121.970  72.020  39.930  1.00  0.00            
ATOM   4072  O4' DT  I  55     122.040  73.070  41.670  1.00  0.00            
ATOM   4073  C1' DT  I  55     122.050  74.480  41.470  1.00  0.00            
ATOM   4074  H1' DT  I  55     121.280  74.730  40.710  1.00  0.00            
ATOM   4075  N1  DT  I  55     121.630  75.140  42.700  1.00  0.00            
ATOM   4076  C6  DT  I  55     122.560  75.270  43.670  1.00  0.00            
ATOM   4077  H6  DT  I  55     123.540  74.810  43.510  1.00  0.00            
ATOM   4078  C2  DT  I  55     120.320  75.370  42.900  1.00  0.00            
ATOM   4079  O2  DT  I  55     119.450  75.080  42.080  1.00  0.00            
ATOM   4080  N3  DT  I  55     120.040  76.050  44.070  1.00  0.00            
ATOM   4081  H3  DT  I  55     119.110  76.420  44.190  1.00  0.00            
ATOM   4082  C4  DT  I  55     121.000  76.280  45.050  1.00  0.00            
ATOM   4083  O4  DT  I  55     120.660  76.760  46.130  1.00  0.00            
ATOM   4084  C5  DT  I  55     122.320  75.830  44.830  1.00  0.00            
ATOM   4085  C5M DT  I  55     123.320  75.960  45.910  1.00  0.00            
ATOM   4086  H51 DT  I  55     123.340  75.010  46.470  1.00  0.00            
ATOM   4087  H52 DT  I  55     124.280  76.070  45.350  1.00  0.00            
ATOM   4088  H53 DT  I  55     123.160  76.820  46.600  1.00  0.00            
ATOM   4089  C2' DT  I  55     123.400  74.730  40.820  1.00  0.00            
ATOM   4090  H2' DT  I  55     124.300  74.540  41.450  1.00  0.00            
ATOM   4091 H2'' DT  I  55     123.560  75.730  40.350  1.00  0.00            
ATOM   4092  C3' DT  I  55     123.450  73.590  39.830  1.00  0.00            
ATOM   4093  H3' DT  I  55     124.490  73.300  39.570  1.00  0.00            
ATOM   4094  O3' DT  I  55     122.660  74.110  38.750  1.00  0.00            
ATOM   4095  P   DC  I  56     122.990  73.570  37.280  1.00  0.00            
ATOM   4096  O1P DC  I  56     123.190  72.110  37.160  1.00  0.00            
ATOM   4097  O2P DC  I  56     124.170  74.350  36.840  1.00  0.00            
ATOM   4098  O5' DC  I  56     121.700  73.950  36.420  1.00  0.00            
ATOM   4099  C5' DC  I  56     120.360  73.670  36.860  1.00  0.00            
ATOM   4100  H5' DC  I  56     120.230  73.000  37.740  1.00  0.00            
ATOM   4101 H5'' DC  I  56     119.730  73.120  36.120  1.00  0.00            
ATOM   4102  C4' DC  I  56     119.570  74.920  37.180  1.00  0.00            
ATOM   4103  H4' DC  I  56     118.490  74.790  36.980  1.00  0.00            
ATOM   4104  O4' DC  I  56     119.680  75.230  38.590  1.00  0.00            
ATOM   4105  C1' DC  I  56     119.190  76.540  38.820  1.00  0.00            
ATOM   4106  H1' DC  I  56     118.200  76.350  39.290  1.00  0.00            
ATOM   4107  N1  DC  I  56     119.950  77.300  39.790  1.00  0.00            
ATOM   4108  C6  DC  I  56     121.300  77.320  39.720  1.00  0.00            
ATOM   4109  H6  DC  I  56     121.790  76.680  38.990  1.00  0.00            
ATOM   4110  C5  DC  I  56     121.940  78.120  40.560  1.00  0.00            
ATOM   4111  H5  DC  I  56     123.030  78.150  40.650  1.00  0.00            
ATOM   4112  C2  DC  I  56     119.280  78.190  40.570  1.00  0.00            
ATOM   4113  O2  DC  I  56     118.070  78.450  40.370  1.00  0.00            
ATOM   4114  N3  DC  I  56     119.910  78.860  41.540  1.00  0.00            
ATOM   4115  C4  DC  I  56     121.250  78.820  41.570  1.00  0.00            
ATOM   4116  N4  DC  I  56     121.960  79.290  42.640  1.00  0.00            
ATOM   4117  H41 DC  I  56     122.960  79.240  42.660  1.00  0.00            
ATOM   4118  H42 DC  I  56     121.410  79.640  43.400  1.00  0.00            
ATOM   4119  C2' DC  I  56     119.060  77.230  37.470  1.00  0.00            
ATOM   4120  H2' DC  I  56     119.460  78.260  37.390  1.00  0.00            
ATOM   4121 H2'' DC  I  56     118.000  77.180  37.120  1.00  0.00            
ATOM   4122  C3' DC  I  56     119.880  76.300  36.610  1.00  0.00            
ATOM   4123  H3' DC  I  56     120.910  76.630  36.880  1.00  0.00            
ATOM   4124  O3' DC  I  56     119.480  76.290  35.230  1.00  0.00            
ATOM   4125  P   DT  I  57     120.080  77.460  34.330  1.00  0.00            
ATOM   4126  O1P DT  I  57     119.790  77.160  32.910  1.00  0.00            
ATOM   4127  O2P DT  I  57     121.450  77.860  34.730  1.00  0.00            
ATOM   4128  O5' DT  I  57     119.200  78.740  34.720  1.00  0.00            
ATOM   4129  C5' DT  I  57     117.780  78.640  34.460  1.00  0.00            
ATOM   4130  H5' DT  I  57     117.420  77.620  34.710  1.00  0.00            
ATOM   4131 H5'' DT  I  57     117.520  78.710  33.380  1.00  0.00            
ATOM   4132  C4' DT  I  57     116.920  79.590  35.260  1.00  0.00            
ATOM   4133  H4' DT  I  57     115.860  79.250  35.230  1.00  0.00            
ATOM   4134  O4' DT  I  57     117.420  79.850  36.590  1.00  0.00            
ATOM   4135  C1' DT  I  57     117.570  81.250  36.730  1.00  0.00            
ATOM   4136  H1' DT  I  57     116.670  81.540  37.300  1.00  0.00            
ATOM   4137  N1  DT  I  57     118.780  81.360  37.540  1.00  0.00            
ATOM   4138  C6  DT  I  57     119.940  80.930  37.020  1.00  0.00            
ATOM   4139  H6  DT  I  57     119.820  80.270  36.160  1.00  0.00            
ATOM   4140  C2  DT  I  57     118.690  81.940  38.760  1.00  0.00            
ATOM   4141  O2  DT  I  57     117.630  82.310  39.270  1.00  0.00            
ATOM   4142  N3  DT  I  57     119.900  81.950  39.420  1.00  0.00            
ATOM   4143  H3  DT  I  57     119.920  82.280  40.380  1.00  0.00            
ATOM   4144  C4  DT  I  57     121.120  81.540  38.910  1.00  0.00            
ATOM   4145  O4  DT  I  57     122.150  81.770  39.560  1.00  0.00            
ATOM   4146  C5  DT  I  57     121.090  80.910  37.650  1.00  0.00            
ATOM   4147  C5M DT  I  57     122.350  80.420  37.050  1.00  0.00            
ATOM   4148  H51 DT  I  57     122.230  79.990  36.030  1.00  0.00            
ATOM   4149  H52 DT  I  57     123.140  81.200  37.100  1.00  0.00            
ATOM   4150  H53 DT  I  57     122.780  79.570  37.620  1.00  0.00            
ATOM   4151  C2' DT  I  57     117.680  81.840  35.330  1.00  0.00            
ATOM   4152  H2' DT  I  57     118.730  81.820  34.970  1.00  0.00            
ATOM   4153 H2'' DT  I  57     117.290  82.870  35.350  1.00  0.00            
ATOM   4154  C3' DT  I  57     116.700  80.950  34.600  1.00  0.00            
ATOM   4155  H3' DT  I  57     117.030  80.920  33.540  1.00  0.00            
ATOM   4156  O3' DT  I  57     115.330  81.360  34.730  1.00  0.00            
ATOM   4157  P   DG  I  58     114.830  82.700  34.020  1.00  0.00            
ATOM   4158  O1P DG  I  58     113.420  82.540  33.580  1.00  0.00            
ATOM   4159  O2P DG  I  58     115.740  83.050  32.910  1.00  0.00            
ATOM   4160  O5' DG  I  58     114.890  83.750  35.230  1.00  0.00            
ATOM   4161  C5' DG  I  58     113.950  83.520  36.290  1.00  0.00            
ATOM   4162  H5' DG  I  58     114.200  82.570  36.810  1.00  0.00            
ATOM   4163 H5'' DG  I  58     112.880  83.470  35.980  1.00  0.00            
ATOM   4164  C4' DG  I  58     114.040  84.630  37.310  1.00  0.00            
ATOM   4165  H4' DG  I  58     113.210  84.580  38.050  1.00  0.00            
ATOM   4166  O4' DG  I  58     115.210  84.390  38.130  1.00  0.00            
ATOM   4167  C1' DG  I  58     115.880  85.620  38.320  1.00  0.00            
ATOM   4168  H1' DG  I  58     115.530  85.990  39.310  1.00  0.00            
ATOM   4169  N9  DG  I  58     117.320  85.380  38.300  1.00  0.00            
ATOM   4170  C4  DG  I  58     118.270  85.620  39.260  1.00  0.00            
ATOM   4171  N2  DG  I  58     119.110  87.090  42.300  1.00  0.00            
ATOM   4172  H21 DG  I  58     119.920  87.600  42.610  1.00  0.00            
ATOM   4173  H22 DG  I  58     118.230  87.520  42.460  1.00  0.00            
ATOM   4174  N3  DG  I  58     118.030  86.150  40.440  1.00  0.00            
ATOM   4175  C2  DG  I  58     119.140  86.430  41.100  1.00  0.00            
ATOM   4176  N1  DG  I  58     120.370  85.980  40.630  1.00  0.00            
ATOM   4177  H1  DG  I  58     121.210  86.130  41.170  1.00  0.00            
ATOM   4178  C6  DG  I  58     120.560  85.330  39.410  1.00  0.00            
ATOM   4179  O6  DG  I  58     121.700  85.030  39.050  1.00  0.00            
ATOM   4180  C5  DG  I  58     119.410  85.140  38.710  1.00  0.00            
ATOM   4181  N7  DG  I  58     119.260  84.710  37.430  1.00  0.00            
ATOM   4182  C8  DG  I  58     117.980  84.860  37.200  1.00  0.00            
ATOM   4183  H8  DG  I  58     117.390  84.610  36.320  1.00  0.00            
ATOM   4184  C2' DG  I  58     115.410  86.600  37.260  1.00  0.00            
ATOM   4185  H2' DG  I  58     116.070  86.600  36.370  1.00  0.00            
ATOM   4186 H2'' DG  I  58     115.410  87.670  37.580  1.00  0.00            
ATOM   4187  C3' DG  I  58     114.050  86.080  36.830  1.00  0.00            
ATOM   4188  H3' DG  I  58     113.820  86.100  35.750  1.00  0.00            
ATOM   4189  O3' DG  I  58     113.080  86.820  37.580  1.00  0.00            
ATOM   4190  P   DC  I  59     112.380  88.120  36.950  1.00  0.00            
ATOM   4191  O1P DC  I  59     111.260  88.500  37.850  1.00  0.00            
ATOM   4192  O2P DC  I  59     112.000  87.890  35.540  1.00  0.00            
ATOM   4193  O5' DC  I  59     113.570  89.170  37.070  1.00  0.00            
ATOM   4194  C5' DC  I  59     113.720  89.850  38.340  1.00  0.00            
ATOM   4195  H5' DC  I  59     113.740  89.080  39.140  1.00  0.00            
ATOM   4196 H5'' DC  I  59     112.860  90.520  38.570  1.00  0.00            
ATOM   4197  C4' DC  I  59     115.010  90.570  38.670  1.00  0.00            
ATOM   4198  H4' DC  I  59     114.990  91.070  39.660  1.00  0.00            
ATOM   4199  O4' DC  I  59     116.130  89.660  38.620  1.00  0.00            
ATOM   4200  C1' DC  I  59     117.190  90.330  37.960  1.00  0.00            
ATOM   4201  H1' DC  I  59     117.580  90.960  38.780  1.00  0.00            
ATOM   4202  N1  DC  I  59     118.200  89.380  37.520  1.00  0.00            
ATOM   4203  C6  DC  I  59     118.050  88.640  36.400  1.00  0.00            
ATOM   4204  H6  DC  I  59     117.030  88.660  36.040  1.00  0.00            
ATOM   4205  C5  DC  I  59     119.020  87.860  35.940  1.00  0.00            
ATOM   4206  H5  DC  I  59     118.880  87.160  35.120  1.00  0.00            
ATOM   4207  C2  DC  I  59     119.360  89.230  38.230  1.00  0.00            
ATOM   4208  O2  DC  I  59     119.590  89.920  39.240  1.00  0.00            
ATOM   4209  N3  DC  I  59     120.340  88.400  37.850  1.00  0.00            
ATOM   4210  C4  DC  I  59     120.240  87.810  36.650  1.00  0.00            
ATOM   4211  N4  DC  I  59     121.250  87.000  36.220  1.00  0.00            
ATOM   4212  H41 DC  I  59     121.200  86.560  35.320  1.00  0.00            
ATOM   4213  H42 DC  I  59     121.900  86.650  36.900  1.00  0.00            
ATOM   4214  C2' DC  I  59     116.480  91.070  36.840  1.00  0.00            
ATOM   4215  H2' DC  I  59     116.060  90.320  36.130  1.00  0.00            
ATOM   4216 H2'' DC  I  59     117.050  91.890  36.360  1.00  0.00            
ATOM   4217  C3' DC  I  59     115.380  91.680  37.680  1.00  0.00            
ATOM   4218  H3' DC  I  59     114.540  91.800  36.970  1.00  0.00            
ATOM   4219  O3' DC  I  59     115.770  92.910  38.300  1.00  0.00            
ATOM   4220  P   DA  I  60     114.650  93.990  38.700  1.00  0.00            
ATOM   4221  O1P DA  I  60     113.560  93.370  39.490  1.00  0.00            
ATOM   4222  O2P DA  I  60     114.270  94.930  37.630  1.00  0.00            
ATOM   4223  O5' DA  I  60     115.450  94.930  39.720  1.00  0.00            
ATOM   4224  C5' DA  I  60     115.740  94.440  41.050  1.00  0.00            
ATOM   4225  H5' DA  I  60     115.840  93.350  41.200  1.00  0.00            
ATOM   4226 H5'' DA  I  60     115.010  94.820  41.790  1.00  0.00            
ATOM   4227  C4' DA  I  60     117.060  94.970  41.580  1.00  0.00            
ATOM   4228  H4' DA  I  60     117.060  94.820  42.680  1.00  0.00            
ATOM   4229  O4' DA  I  60     118.150  94.210  41.020  1.00  0.00            
ATOM   4230  C1' DA  I  60     119.050  94.990  40.250  1.00  0.00            
ATOM   4231  H1' DA  I  60     119.890  95.020  40.980  1.00  0.00            
ATOM   4232  N9  DA  I  60     119.370  94.260  39.030  1.00  0.00            
ATOM   4233  C5  DA  I  60     120.290  93.130  37.440  1.00  0.00            
ATOM   4234  N7  DA  I  60     119.060  93.490  36.990  1.00  0.00            
ATOM   4235  C8  DA  I  60     118.520  94.190  37.950  1.00  0.00            
ATOM   4236  H8  DA  I  60     117.480  94.520  37.950  1.00  0.00            
ATOM   4237  N1  DA  I  60     122.460  92.200  37.530  1.00  0.00            
ATOM   4238  C2  DA  I  60     122.610  92.930  38.630  1.00  0.00            
ATOM   4239  H2  DA  I  60     123.570  92.830  39.140  1.00  0.00            
ATOM   4240  N3  DA  I  60     121.670  93.540  39.330  1.00  0.00            
ATOM   4241  C4  DA  I  60     120.550  93.660  38.670  1.00  0.00            
ATOM   4242  C6  DA  I  60     121.270  92.360  36.920  1.00  0.00            
ATOM   4243  N6  DA  I  60     121.010  91.600  35.810  1.00  0.00            
ATOM   4244  H61 DA  I  60     120.180  91.700  35.270  1.00  0.00            
ATOM   4245  H62 DA  I  60     121.820  91.250  35.340  1.00  0.00            
ATOM   4246  C2' DA  I  60     118.420  96.360  40.070  1.00  0.00            
ATOM   4247  H2' DA  I  60     118.000  96.490  39.050  1.00  0.00            
ATOM   4248 H2'' DA  I  60     119.300  97.030  40.160  1.00  0.00            
ATOM   4249  C3' DA  I  60     117.500  96.400  41.280  1.00  0.00            
ATOM   4250  H3' DA  I  60     116.620  97.030  41.020  1.00  0.00            
ATOM   4251  O3' DA  I  60     118.200  97.000  42.380  1.00  0.00            
ATOM   4252  P   DG  I  61     118.410  98.560  42.680  1.00  0.00            
ATOM   4253  O1P DG  I  61     118.760  98.560  44.110  1.00  0.00            
ATOM   4254  O2P DG  I  61     117.220  99.340  42.260  1.00  0.00            
ATOM   4255  O5' DG  I  61     119.600  99.040  41.720  1.00  0.00            
ATOM   4256  C5' DG  I  61     120.940  98.890  42.230  1.00  0.00            
ATOM   4257  H5' DG  I  61     121.110  97.830  42.520  1.00  0.00            
ATOM   4258 H5'' DG  I  61     121.090  99.620  43.050  1.00  0.00            
ATOM   4259  C4' DG  I  61     121.980  99.140  41.150  1.00  0.00            
ATOM   4260  H4' DG  I  61     123.000  99.210  41.590  1.00  0.00            
ATOM   4261  O4' DG  I  61     122.090  98.070  40.190  1.00  0.00            
ATOM   4262  C1' DG  I  61     122.220  98.650  38.900  1.00  0.00            
ATOM   4263  H1' DG  I  61     123.300  98.760  38.690  1.00  0.00            
ATOM   4264  N9  DG  I  61     121.750  97.690  37.900  1.00  0.00            
ATOM   4265  C4  DG  I  61     122.510  96.860  37.110  1.00  0.00            
ATOM   4266  N2  DG  I  61     125.650  95.770  35.910  1.00  0.00            
ATOM   4267  H21 DG  I  61     125.920  95.210  35.130  1.00  0.00            
ATOM   4268  H22 DG  I  61     126.220  96.150  36.640  1.00  0.00            
ATOM   4269  N3  DG  I  61     123.820  96.720  37.140  1.00  0.00            
ATOM   4270  C2  DG  I  61     124.330  95.900  36.240  1.00  0.00            
ATOM   4271  N1  DG  I  61     123.460  95.210  35.400  1.00  0.00            
ATOM   4272  H1  DG  I  61     123.900  94.440  34.910  1.00  0.00            
ATOM   4273  C6  DG  I  61     122.080  95.380  35.340  1.00  0.00            
ATOM   4274  O6  DG  I  61     121.380  94.800  34.500  1.00  0.00            
ATOM   4275  C5  DG  I  61     121.640  96.260  36.280  1.00  0.00            
ATOM   4276  N7  DG  I  61     120.340  96.650  36.480  1.00  0.00            
ATOM   4277  C8  DG  I  61     120.470  97.550  37.430  1.00  0.00            
ATOM   4278  H8  DG  I  61     119.660  98.150  37.850  1.00  0.00            
ATOM   4279  C2' DG  I  61     121.390  99.920  38.930  1.00  0.00            
ATOM   4280  H2' DG  I  61     120.330  99.580  38.920  1.00  0.00            
ATOM   4281 H2'' DG  I  61     121.620 100.560  38.050  1.00  0.00            
ATOM   4282  C3' DG  I  61     121.800 100.410  40.310  1.00  0.00            
ATOM   4283  H3' DG  I  61     120.990 101.010  40.770  1.00  0.00            
ATOM   4284  O3' DG  I  61     123.010 101.180  40.200  1.00  0.00            
ATOM   4285  P   DG  I  62     123.110 102.580  39.450  1.00  0.00            
ATOM   4286  O1P DG  I  62     123.820 103.570  40.300  1.00  0.00            
ATOM   4287  O2P DG  I  62     121.790 103.000  38.940  1.00  0.00            
ATOM   4288  O5' DG  I  62     124.050 102.370  38.170  1.00  0.00            
ATOM   4289  C5' DG  I  62     125.480 102.460  38.140  1.00  0.00            
ATOM   4290  H5' DG  I  62     125.900 102.060  39.090  1.00  0.00            
ATOM   4291 H5'' DG  I  62     125.770 103.530  38.120  1.00  0.00            
ATOM   4292  C4' DG  I  62     126.030 101.680  36.970  1.00  0.00            
ATOM   4293  H4' DG  I  62     127.120 101.620  37.130  1.00  0.00            
ATOM   4294  O4' DG  I  62     125.570 100.310  36.940  1.00  0.00            
ATOM   4295  C1' DG  I  62     125.640  99.850  35.600  1.00  0.00            
ATOM   4296  H1' DG  I  62     126.270  98.930  35.560  1.00  0.00            
ATOM   4297  N9  DG  I  62     124.310  99.490  35.130  1.00  0.00            
ATOM   4298  C4  DG  I  62     124.210  98.700  34.020  1.00  0.00            
ATOM   4299  N2  DG  I  62     125.730  96.930  31.410  1.00  0.00            
ATOM   4300  H21 DG  I  62     126.680  96.970  31.720  1.00  0.00            
ATOM   4301  H22 DG  I  62     125.530  96.170  30.800  1.00  0.00            
ATOM   4302  N3  DG  I  62     125.180  98.180  33.290  1.00  0.00            
ATOM   4303  C2  DG  I  62     124.790  97.470  32.240  1.00  0.00            
ATOM   4304  N1  DG  I  62     123.430  97.350  31.950  1.00  0.00            
ATOM   4305  H1  DG  I  62     123.210  96.790  31.140  1.00  0.00            
ATOM   4306  C6  DG  I  62     122.410  97.890  32.730  1.00  0.00            
ATOM   4307  O6  DG  I  62     121.260  97.740  32.300  1.00  0.00            
ATOM   4308  C5  DG  I  62     122.880  98.540  33.820  1.00  0.00            
ATOM   4309  N7  DG  I  62     122.150  99.150  34.800  1.00  0.00            
ATOM   4310  C8  DG  I  62     123.020  99.740  35.560  1.00  0.00            
ATOM   4311  H8  DG  I  62     122.700 100.480  36.300  1.00  0.00            
ATOM   4312  C2' DG  I  62     126.300 100.980  34.830  1.00  0.00            
ATOM   4313  H2' DG  I  62     126.130 101.010  33.730  1.00  0.00            
ATOM   4314 H2'' DG  I  62     127.390 100.820  34.930  1.00  0.00            
ATOM   4315  C3' DG  I  62     125.770 102.210  35.550  1.00  0.00            
ATOM   4316  H3' DG  I  62     124.680 102.400  35.440  1.00  0.00            
ATOM   4317  O3' DG  I  62     126.580 103.370  35.340  1.00  0.00            
ATOM   4318  P   DT  I  63     126.160 104.560  34.350  1.00  0.00            
ATOM   4319  O1P DT  I  63     126.780 105.770  34.930  1.00  0.00            
ATOM   4320  O2P DT  I  63     124.700 104.570  34.120  1.00  0.00            
ATOM   4321  O5' DT  I  63     126.970 104.230  33.020  1.00  0.00            
ATOM   4322  C5' DT  I  63     128.360 103.850  33.070  1.00  0.00            
ATOM   4323  H5' DT  I  63     128.520 103.190  33.950  1.00  0.00            
ATOM   4324 H5'' DT  I  63     129.120 104.640  33.260  1.00  0.00            
ATOM   4325  C4' DT  I  63     128.750 103.060  31.840  1.00  0.00            
ATOM   4326  H4' DT  I  63     129.760 102.660  32.060  1.00  0.00            
ATOM   4327  O4' DT  I  63     127.900 101.900  31.680  1.00  0.00            
ATOM   4328  C1' DT  I  63     127.370 101.870  30.360  1.00  0.00            
ATOM   4329  H1' DT  I  63     128.000 101.160  29.790  1.00  0.00            
ATOM   4330  N1  DT  I  63     125.980 101.460  30.520  1.00  0.00            
ATOM   4331  C6  DT  I  63     125.150 102.270  31.200  1.00  0.00            
ATOM   4332  H6  DT  I  63     125.640 103.060  31.770  1.00  0.00            
ATOM   4333  C2  DT  I  63     125.620 100.330  29.870  1.00  0.00            
ATOM   4334  O2  DT  I  63     126.400  99.650  29.220  1.00  0.00            
ATOM   4335  N3  DT  I  63     124.280 100.050  30.080  1.00  0.00            
ATOM   4336  H3  DT  I  63     123.900  99.250  29.610  1.00  0.00            
ATOM   4337  C4  DT  I  63     123.350 100.820  30.770  1.00  0.00            
ATOM   4338  O4  DT  I  63     122.180 100.430  30.890  1.00  0.00            
ATOM   4339  C5  DT  I  63     123.870 101.980  31.350  1.00  0.00            
ATOM   4340  C5M DT  I  63     123.010 102.750  32.270  1.00  0.00            
ATOM   4341  H51 DT  I  63     121.990 102.900  31.860  1.00  0.00            
ATOM   4342  H52 DT  I  63     122.930 102.300  33.280  1.00  0.00            
ATOM   4343  H53 DT  I  63     123.470 103.760  32.290  1.00  0.00            
ATOM   4344  C2' DT  I  63     127.450 103.300  29.850  1.00  0.00            
ATOM   4345  H2' DT  I  63     126.640 103.930  30.260  1.00  0.00            
ATOM   4346 H2'' DT  I  63     127.450 103.360  28.740  1.00  0.00            
ATOM   4347  C3' DT  I  63     128.700 103.850  30.530  1.00  0.00            
ATOM   4348  H3' DT  I  63     128.540 104.940  30.680  1.00  0.00            
ATOM   4349  O3' DT  I  63     129.820 103.570  29.680  1.00  0.00            
ATOM   4350  P   DG  I  64     130.460 104.660  28.700  1.00  0.00            
ATOM   4351  O1P DG  I  64     131.850 104.300  28.350  1.00  0.00            
ATOM   4352  O2P DG  I  64     130.430 106.000  29.340  1.00  0.00            
ATOM   4353  O5' DG  I  64     129.440 104.610  27.460  1.00  0.00            
ATOM   4354  C5' DG  I  64     129.940 104.090  26.210  1.00  0.00            
ATOM   4355  H5' DG  I  64     129.960 102.990  26.330  1.00  0.00            
ATOM   4356 H5'' DG  I  64     130.960 104.510  26.070  1.00  0.00            
ATOM   4357  C4' DG  I  64     128.820 104.310  25.210  1.00  0.00            
ATOM   4358  H4' DG  I  64     129.100 103.880  24.220  1.00  0.00            
ATOM   4359  O4' DG  I  64     127.560 103.700  25.560  1.00  0.00            
ATOM   4360  C1' DG  I  64     126.510 104.660  25.570  1.00  0.00            
ATOM   4361  H1' DG  I  64     126.020 104.770  24.580  1.00  0.00            
ATOM   4362  N9  DG  I  64     125.560 104.340  26.630  1.00  0.00            
ATOM   4363  C4  DG  I  64     124.540 103.420  26.570  1.00  0.00            
ATOM   4364  N2  DG  I  64     123.020 100.660  25.110  1.00  0.00            
ATOM   4365  H21 DG  I  64     122.190 100.130  25.310  1.00  0.00            
ATOM   4366  H22 DG  I  64     123.520 100.650  24.240  1.00  0.00            
ATOM   4367  N3  DG  I  64     124.280 102.640  25.550  1.00  0.00            
ATOM   4368  C2  DG  I  64     123.360 101.740  25.870  1.00  0.00            
ATOM   4369  N1  DG  I  64     122.650 101.800  27.070  1.00  0.00            
ATOM   4370  H1  DG  I  64     121.770 101.310  27.100  1.00  0.00            
ATOM   4371  C6  DG  I  64     122.880 102.750  28.070  1.00  0.00            
ATOM   4372  O6  DG  I  64     122.180 102.820  29.090  1.00  0.00            
ATOM   4373  C5  DG  I  64     123.950 103.540  27.780  1.00  0.00            
ATOM   4374  N7  DG  I  64     124.600 104.420  28.600  1.00  0.00            
ATOM   4375  C8  DG  I  64     125.540 104.940  27.870  1.00  0.00            
ATOM   4376  H8  DG  I  64     126.290 105.630  28.280  1.00  0.00            
ATOM   4377  C2' DG  I  64     127.210 105.990  25.710  1.00  0.00            
ATOM   4378  H2' DG  I  64     127.460 106.190  26.770  1.00  0.00            
ATOM   4379 H2'' DG  I  64     126.670 106.930  25.450  1.00  0.00            
ATOM   4380  C3' DG  I  64     128.530 105.790  24.980  1.00  0.00            
ATOM   4381  H3' DG  I  64     129.370 106.300  25.490  1.00  0.00            
ATOM   4382  O3' DG  I  64     128.260 106.110  23.610  1.00  0.00            
ATOM   4383  P   DG  I  65     129.420 106.940  22.890  1.00  0.00            
ATOM   4384  O1P DG  I  65     130.560 106.030  22.620  1.00  0.00            
ATOM   4385  O2P DG  I  65     129.690 108.140  23.700  1.00  0.00            
ATOM   4386  O5' DG  I  65     128.660 107.380  21.550  1.00  0.00            
ATOM   4387  C5' DG  I  65     128.220 106.390  20.600  1.00  0.00            
ATOM   4388  H5' DG  I  65     128.540 105.360  20.840  1.00  0.00            
ATOM   4389 H5'' DG  I  65     128.710 106.540  19.610  1.00  0.00            
ATOM   4390  C4' DG  I  65     126.740 106.370  20.310  1.00  0.00            
ATOM   4391  H4' DG  I  65     126.440 105.560  19.610  1.00  0.00            
ATOM   4392  O4' DG  I  65     126.030 106.060  21.530  1.00  0.00            
ATOM   4393  C1' DG  I  65     124.830 106.820  21.630  1.00  0.00            
ATOM   4394  H1' DG  I  65     124.070 106.350  20.960  1.00  0.00            
ATOM   4395  N9  DG  I  65     124.270 106.880  22.970  1.00  0.00            
ATOM   4396  C4  DG  I  65     123.210 106.190  23.500  1.00  0.00            
ATOM   4397  N2  DG  I  65     120.670 103.840  23.050  1.00  0.00            
ATOM   4398  H21 DG  I  65     119.870 103.560  23.580  1.00  0.00            
ATOM   4399  H22 DG  I  65     120.810 103.400  22.160  1.00  0.00            
ATOM   4400  N3  DG  I  65     122.520 105.250  22.890  1.00  0.00            
ATOM   4401  C2  DG  I  65     121.520 104.750  23.610  1.00  0.00            
ATOM   4402  N1  DG  I  65     121.370 105.060  24.960  1.00  0.00            
ATOM   4403  H1  DG  I  65     120.540 104.830  25.480  1.00  0.00            
ATOM   4404  C6  DG  I  65     122.170 106.000  25.610  1.00  0.00            
ATOM   4405  O6  DG  I  65     122.110 106.410  26.770  1.00  0.00            
ATOM   4406  C5  DG  I  65     123.110 106.550  24.800  1.00  0.00            
ATOM   4407  N7  DG  I  65     124.080 107.460  25.100  1.00  0.00            
ATOM   4408  C8  DG  I  65     124.760 107.650  24.000  1.00  0.00            
ATOM   4409  H8  DG  I  65     125.680 108.230  23.920  1.00  0.00            
ATOM   4410  C2' DG  I  65     125.210 108.170  21.030  1.00  0.00            
ATOM   4411  H2' DG  I  65     125.850 108.750  21.730  1.00  0.00            
ATOM   4412 H2'' DG  I  65     124.340 108.770  20.710  1.00  0.00            
ATOM   4413  C3' DG  I  65     126.040 107.660  19.870  1.00  0.00            
ATOM   4414  H3' DG  I  65     126.860 108.340  19.580  1.00  0.00            
ATOM   4415  O3' DG  I  65     125.160 107.320  18.790  1.00  0.00            
ATOM   4416  P   DA  I  66     124.680 108.560  17.900  1.00  0.00            
ATOM   4417  O1P DA  I  66     125.390 108.470  16.600  1.00  0.00            
ATOM   4418  O2P DA  I  66     124.860 109.810  18.670  1.00  0.00            
ATOM   4419  O5' DA  I  66     123.130 108.410  17.570  1.00  0.00            
ATOM   4420  C5' DA  I  66     122.660 107.290  16.780  1.00  0.00            
ATOM   4421  H5' DA  I  66     123.430 106.510  16.660  1.00  0.00            
ATOM   4422 H5'' DA  I  66     122.440 107.680  15.760  1.00  0.00            
ATOM   4423  C4' DA  I  66     121.530 106.580  17.500  1.00  0.00            
ATOM   4424  H4' DA  I  66     121.350 105.650  16.930  1.00  0.00            
ATOM   4425  O4' DA  I  66     121.880 106.210  18.850  1.00  0.00            
ATOM   4426  C1' DA  I  66     120.670 106.010  19.570  1.00  0.00            
ATOM   4427  H1' DA  I  66     120.560 104.980  19.970  1.00  0.00            
ATOM   4428  N9  DA  I  66     120.630 106.920  20.700  1.00  0.00            
ATOM   4429  C5  DA  I  66     120.150 107.870  22.590  1.00  0.00            
ATOM   4430  N7  DA  I  66     121.200 108.550  22.070  1.00  0.00            
ATOM   4431  C8  DA  I  66     121.500 107.960  20.950  1.00  0.00            
ATOM   4432  H8  DA  I  66     122.240 108.250  20.200  1.00  0.00            
ATOM   4433  N1  DA  I  66     118.360 107.210  23.890  1.00  0.00            
ATOM   4434  C2  DA  I  66     118.050 106.300  22.990  1.00  0.00            
ATOM   4435  H2  DA  I  66     117.170 105.710  23.270  1.00  0.00            
ATOM   4436  N3  DA  I  66     118.700 106.100  21.850  1.00  0.00            
ATOM   4437  C4  DA  I  66     119.670 106.970  21.690  1.00  0.00            
ATOM   4438  C6  DA  I  66     119.420 108.020  23.720  1.00  0.00            
ATOM   4439  N6  DA  I  66     119.720 108.880  24.740  1.00  0.00            
ATOM   4440  H61 DA  I  66     120.160 109.740  24.480  1.00  0.00            
ATOM   4441  H62 DA  I  66     119.320 108.690  25.630  1.00  0.00            
ATOM   4442  C2' DA  I  66     119.560 106.320  18.580  1.00  0.00            
ATOM   4443  H2' DA  I  66     118.510 106.570  18.870  1.00  0.00            
ATOM   4444 H2'' DA  I  66     119.470 105.400  17.970  1.00  0.00            
ATOM   4445  C3' DA  I  66     120.210 107.330  17.650  1.00  0.00            
ATOM   4446  H3' DA  I  66     120.480 108.320  18.070  1.00  0.00            
ATOM   4447  O3' DA  I  66     119.540 107.320  16.380  1.00  0.00            
ATOM   4448  P   DT  I  67     118.650 108.590  15.970  1.00  0.00            
ATOM   4449  O1P DT  I  67     118.300 108.380  14.550  1.00  0.00            
ATOM   4450  O2P DT  I  67     119.290 109.880  16.310  1.00  0.00            
ATOM   4451  O5' DT  I  67     117.370 108.510  16.920  1.00  0.00            
ATOM   4452  C5' DT  I  67     116.250 107.660  16.580  1.00  0.00            
ATOM   4453  H5' DT  I  67     116.600 106.640  16.330  1.00  0.00            
ATOM   4454 H5'' DT  I  67     115.720 107.980  15.660  1.00  0.00            
ATOM   4455  C4' DT  I  67     115.290 107.610  17.750  1.00  0.00            
ATOM   4456  H4' DT  I  67     114.480 106.860  17.610  1.00  0.00            
ATOM   4457  O4' DT  I  67     115.950 107.340  19.010  1.00  0.00            
ATOM   4458  C1' DT  I  67     115.270 107.890  20.130  1.00  0.00            
ATOM   4459  H1' DT  I  67     114.770 107.030  20.630  1.00  0.00            
ATOM   4460  N1  DT  I  67     116.220 108.730  20.860  1.00  0.00            
ATOM   4461  C6  DT  I  67     117.240 109.340  20.240  1.00  0.00            
ATOM   4462  H6  DT  I  67     117.270 109.130  19.170  1.00  0.00            
ATOM   4463  C2  DT  I  67     115.970 109.000  22.150  1.00  0.00            
ATOM   4464  O2  DT  I  67     114.960 108.570  22.720  1.00  0.00            
ATOM   4465  N3  DT  I  67     116.900 109.780  22.800  1.00  0.00            
ATOM   4466  H3  DT  I  67     116.650 110.170  23.700  1.00  0.00            
ATOM   4467  C4  DT  I  67     117.940 110.440  22.140  1.00  0.00            
ATOM   4468  O4  DT  I  67     118.610 111.250  22.790  1.00  0.00            
ATOM   4469  C5  DT  I  67     118.170 110.090  20.800  1.00  0.00            
ATOM   4470  C5M DT  I  67     119.280 110.660  20.010  1.00  0.00            
ATOM   4471  H51 DT  I  67     119.750 109.970  19.280  1.00  0.00            
ATOM   4472  H52 DT  I  67     118.890 111.540  19.460  1.00  0.00            
ATOM   4473  H53 DT  I  67     120.110 110.970  20.680  1.00  0.00            
ATOM   4474  C2' DT  I  67     114.130 108.680  19.500  1.00  0.00            
ATOM   4475  H2' DT  I  67     113.950 109.640  20.020  1.00  0.00            
ATOM   4476 H2'' DT  I  67     113.200 108.070  19.540  1.00  0.00            
ATOM   4477  C3' DT  I  67     114.570 108.920  18.060  1.00  0.00            
ATOM   4478  H3' DT  I  67     115.360 109.680  17.940  1.00  0.00            
ATOM   4479  O3' DT  I  67     113.390 109.060  17.260  1.00  0.00            
ATOM   4480  P   DA  I  68     112.640 110.480  17.260  1.00  0.00            
ATOM   4481  O1P DA  I  68     111.590 110.490  16.210  1.00  0.00            
ATOM   4482  O2P DA  I  68     113.600 111.600  17.220  1.00  0.00            
ATOM   4483  O5' DA  I  68     112.010 110.640  18.720  1.00  0.00            
ATOM   4484  C5' DA  I  68     110.920 109.790  19.130  1.00  0.00            
ATOM   4485  H5' DA  I  68     111.240 108.730  19.140  1.00  0.00            
ATOM   4486 H5'' DA  I  68     110.130 109.920  18.350  1.00  0.00            
ATOM   4487  C4' DA  I  68     110.330 110.200  20.460  1.00  0.00            
ATOM   4488  H4' DA  I  68     109.720 109.320  20.750  1.00  0.00            
ATOM   4489  O4' DA  I  68     111.320 110.410  21.490  1.00  0.00            
ATOM   4490  C1' DA  I  68     111.440 111.800  21.770  1.00  0.00            
ATOM   4491  H1' DA  I  68     110.970 111.790  22.780  1.00  0.00            
ATOM   4492  N9  DA  I  68     112.860 112.090  21.790  1.00  0.00            
ATOM   4493  C5  DA  I  68     114.760 112.980  22.470  1.00  0.00            
ATOM   4494  N7  DA  I  68     114.950 112.550  21.200  1.00  0.00            
ATOM   4495  C8  DA  I  68     113.800 112.090  20.790  1.00  0.00            
ATOM   4496  H8  DA  I  68     113.710 111.530  19.860  1.00  0.00            
ATOM   4497  N1  DA  I  68     115.160 113.920  24.520  1.00  0.00            
ATOM   4498  C2  DA  I  68     113.880 113.670  24.760  1.00  0.00            
ATOM   4499  H2  DA  I  68     113.600 113.980  25.770  1.00  0.00            
ATOM   4500  N3  DA  I  68     113.000 113.000  24.040  1.00  0.00            
ATOM   4501  C4  DA  I  68     113.500 112.660  22.870  1.00  0.00            
ATOM   4502  C6  DA  I  68     115.610 113.660  23.290  1.00  0.00            
ATOM   4503  N6  DA  I  68     116.870 114.150  23.110  1.00  0.00            
ATOM   4504  H61 DA  I  68     117.350 114.300  22.240  1.00  0.00            
ATOM   4505  H62 DA  I  68     117.340 114.420  23.950  1.00  0.00            
ATOM   4506  C2' DA  I  68     110.620 112.520  20.710  1.00  0.00            
ATOM   4507  H2' DA  I  68     111.190 112.840  19.810  1.00  0.00            
ATOM   4508 H2'' DA  I  68     110.260 113.480  21.150  1.00  0.00            
ATOM   4509  C3' DA  I  68     109.560 111.510  20.320  1.00  0.00            
ATOM   4510  H3' DA  I  68     109.270 111.600  19.260  1.00  0.00            
ATOM   4511  O3' DA  I  68     108.450 111.510  21.230  1.00  0.00            
ATOM   4512  P   DT  I  69     107.450 112.750  21.110  1.00  0.00            
ATOM   4513  O1P DT  I  69     106.110 112.130  21.050  1.00  0.00            
ATOM   4514  O2P DT  I  69     107.860 113.660  20.020  1.00  0.00            
ATOM   4515  O5' DT  I  69     107.570 113.570  22.480  1.00  0.00            
ATOM   4516  C5' DT  I  69     108.020 112.890  23.660  1.00  0.00            
ATOM   4517  H5' DT  I  69     109.000 112.410  23.450  1.00  0.00            
ATOM   4518 H5'' DT  I  69     107.260 112.120  23.910  1.00  0.00            
ATOM   4519  C4' DT  I  69     108.210 113.710  24.910  1.00  0.00            
ATOM   4520  H4' DT  I  69     107.900 113.140  25.810  1.00  0.00            
ATOM   4521  O4' DT  I  69     109.570 114.170  25.050  1.00  0.00            
ATOM   4522  C1' DT  I  69     109.620 115.590  24.990  1.00  0.00            
ATOM   4523  H1' DT  I  69     109.640 115.860  26.060  1.00  0.00            
ATOM   4524  N1  DT  I  69     110.830 116.010  24.290  1.00  0.00            
ATOM   4525  C6  DT  I  69     110.970 115.820  22.970  1.00  0.00            
ATOM   4526  H6  DT  I  69     110.130 115.520  22.350  1.00  0.00            
ATOM   4527  C2  DT  I  69     111.900 116.310  25.050  1.00  0.00            
ATOM   4528  O2  DT  I  69     111.930 116.220  26.280  1.00  0.00            
ATOM   4529  N3  DT  I  69     113.000 116.730  24.320  1.00  0.00            
ATOM   4530  H3  DT  I  69     113.810 117.070  24.820  1.00  0.00            
ATOM   4531  C4  DT  I  69     113.160 116.690  22.950  1.00  0.00            
ATOM   4532  O4  DT  I  69     114.170 117.160  22.420  1.00  0.00            
ATOM   4533  C5  DT  I  69     112.030 116.200  22.270  1.00  0.00            
ATOM   4534  C5M DT  I  69     112.120 116.000  20.810  1.00  0.00            
ATOM   4535  H51 DT  I  69     111.190 115.570  20.380  1.00  0.00            
ATOM   4536  H52 DT  I  69     112.520 116.890  20.290  1.00  0.00            
ATOM   4537  H53 DT  I  69     112.790 115.150  20.550  1.00  0.00            
ATOM   4538  C2' DT  I  69     108.320 116.050  24.370  1.00  0.00            
ATOM   4539  H2' DT  I  69     108.390 115.930  23.270  1.00  0.00            
ATOM   4540 H2'' DT  I  69     108.080 117.070  24.730  1.00  0.00            
ATOM   4541  C3' DT  I  69     107.380 115.000  24.920  1.00  0.00            
ATOM   4542  H3' DT  I  69     106.570 114.860  24.160  1.00  0.00            
ATOM   4543  O3' DT  I  69     106.860 115.340  26.210  1.00  0.00            
ATOM   4544  P   DT  I  70     105.830 116.550  26.340  1.00  0.00            
ATOM   4545  O1P DT  I  70     104.640 116.300  27.190  1.00  0.00            
ATOM   4546  O2P DT  I  70     105.460 116.990  24.970  1.00  0.00            
ATOM   4547  O5' DT  I  70     106.630 117.760  27.020  1.00  0.00            
ATOM   4548  C5' DT  I  70     107.390 117.370  28.180  1.00  0.00            
ATOM   4549  H5' DT  I  70     108.040 116.490  28.010  1.00  0.00            
ATOM   4550 H5'' DT  I  70     106.640 117.350  29.000  1.00  0.00            
ATOM   4551  C4' DT  I  70     108.380 118.460  28.520  1.00  0.00            
ATOM   4552  H4' DT  I  70     108.790 118.130  29.510  1.00  0.00            
ATOM   4553  O4' DT  I  70     109.490 118.500  27.590  1.00  0.00            
ATOM   4554  C1' DT  I  70     109.780 119.850  27.270  1.00  0.00            
ATOM   4555  H1' DT  I  70     110.470 120.290  28.020  1.00  0.00            
ATOM   4556  N1  DT  I  70     110.280 119.870  25.900  1.00  0.00            
ATOM   4557  C6  DT  I  70     109.410 119.540  24.930  1.00  0.00            
ATOM   4558  H6  DT  I  70     108.430 119.290  25.330  1.00  0.00            
ATOM   4559  C2  DT  I  70     111.540 120.240  25.570  1.00  0.00            
ATOM   4560  O2  DT  I  70     112.320 120.650  26.420  1.00  0.00            
ATOM   4561  N3  DT  I  70     111.900 120.110  24.240  1.00  0.00            
ATOM   4562  H3  DT  I  70     112.830 120.380  23.960  1.00  0.00            
ATOM   4563  C4  DT  I  70     111.010 119.750  23.230  1.00  0.00            
ATOM   4564  O4  DT  I  70     111.460 119.410  22.130  1.00  0.00            
ATOM   4565  C5  DT  I  70     109.690 119.540  23.640  1.00  0.00            
ATOM   4566  C5M DT  I  70     108.720 119.330  22.540  1.00  0.00            
ATOM   4567  H51 DT  I  70     108.780 120.200  21.860  1.00  0.00            
ATOM   4568  H52 DT  I  70     109.000 118.410  21.970  1.00  0.00            
ATOM   4569  H53 DT  I  70     107.670 119.120  22.840  1.00  0.00            
ATOM   4570  C2' DT  I  70     108.510 120.650  27.500  1.00  0.00            
ATOM   4571  H2' DT  I  70     107.780 120.700  26.680  1.00  0.00            
ATOM   4572 H2'' DT  I  70     108.760 121.690  27.780  1.00  0.00            
ATOM   4573  C3' DT  I  70     107.890 119.900  28.670  1.00  0.00            
ATOM   4574  H3' DT  I  70     106.790 119.900  28.520  1.00  0.00            
ATOM   4575  O3' DT  I  70     108.400 120.500  29.870  1.00  0.00            
ATOM   4576  P   DG  I  71     107.670 121.740  30.560  1.00  0.00            
ATOM   4577  O1P DG  I  71     107.790 121.690  32.040  1.00  0.00            
ATOM   4578  O2P DG  I  71     106.260 121.950  30.160  1.00  0.00            
ATOM   4579  O5' DG  I  71     108.470 123.000  29.980  1.00  0.00            
ATOM   4580  C5' DG  I  71     109.810 123.060  30.500  1.00  0.00            
ATOM   4581  H5' DG  I  71     110.400 122.130  30.600  1.00  0.00            
ATOM   4582 H5'' DG  I  71     109.770 123.350  31.570  1.00  0.00            
ATOM   4583  C4' DG  I  71     110.660 124.130  29.850  1.00  0.00            
ATOM   4584  H4' DG  I  71     111.570 124.220  30.490  1.00  0.00            
ATOM   4585  O4' DG  I  71     111.060 123.610  28.560  1.00  0.00            
ATOM   4586  C1' DG  I  71     110.870 124.620  27.590  1.00  0.00            
ATOM   4587  H1' DG  I  71     111.810 125.210  27.740  1.00  0.00            
ATOM   4588  N9  DG  I  71     110.800 123.990  26.270  1.00  0.00            
ATOM   4589  C4  DG  I  71     111.880 123.990  25.420  1.00  0.00            
ATOM   4590  N2  DG  I  71     115.220 124.960  24.760  1.00  0.00            
ATOM   4591  H21 DG  I  71     115.790 124.920  23.940  1.00  0.00            
ATOM   4592  H22 DG  I  71     115.510 125.560  25.510  1.00  0.00            
ATOM   4593  N3  DG  I  71     113.060 124.470  25.740  1.00  0.00            
ATOM   4594  C2  DG  I  71     113.980 124.380  24.790  1.00  0.00            
ATOM   4595  N1  DG  I  71     113.590 123.900  23.540  1.00  0.00            
ATOM   4596  H1  DG  I  71     114.270 123.760  22.800  1.00  0.00            
ATOM   4597  C6  DG  I  71     112.330 123.420  23.210  1.00  0.00            
ATOM   4598  O6  DG  I  71     112.080 123.040  22.060  1.00  0.00            
ATOM   4599  C5  DG  I  71     111.470 123.410  24.270  1.00  0.00            
ATOM   4600  N7  DG  I  71     110.140 123.120  24.350  1.00  0.00            
ATOM   4601  C8  DG  I  71     109.760 123.450  25.550  1.00  0.00            
ATOM   4602  H8  DG  I  71     108.780 123.240  25.980  1.00  0.00            
ATOM   4603  C2' DG  I  71     109.710 125.450  28.090  1.00  0.00            
ATOM   4604  H2' DG  I  71     108.720 124.970  27.920  1.00  0.00            
ATOM   4605 H2'' DG  I  71     109.650 126.490  27.680  1.00  0.00            
ATOM   4606  C3' DG  I  71     110.030 125.490  29.570  1.00  0.00            
ATOM   4607  H3' DG  I  71     109.060 125.420  30.110  1.00  0.00            
ATOM   4608  O3' DG  I  71     110.850 126.630  29.870  1.00  0.00            
ATOM   4609  P   DA  I  72     110.170 128.030  30.270  1.00  0.00            
ATOM   4610  O1P DA  I  72     109.970 127.930  31.730  1.00  0.00            
ATOM   4611  O2P DA  I  72     108.940 128.280  29.490  1.00  0.00            
ATOM   4612  O5' DA  I  72     111.290 129.140  30.000  1.00  0.00            
ATOM   4613  C5' DA  I  72     112.610 128.990  30.550  1.00  0.00            
ATOM   4614  H5' DA  I  72     112.770 127.990  31.010  1.00  0.00            
ATOM   4615 H5'' DA  I  72     112.670 129.780  31.320  1.00  0.00            
ATOM   4616  C4' DA  I  72     113.710 129.310  29.560  1.00  0.00            
ATOM   4617  H4' DA  I  72     114.710 129.260  30.040  1.00  0.00            
ATOM   4618  O4' DA  I  72     113.550 128.440  28.410  1.00  0.00            
ATOM   4619  C1' DA  I  72     113.510 129.240  27.230  1.00  0.00            
ATOM   4620  H1' DA  I  72     114.590 129.240  26.980  1.00  0.00            
ATOM   4621  N9  DA  I  72     112.620 128.660  26.240  1.00  0.00            
ATOM   4622  C5  DA  I  72     111.870 127.650  24.480  1.00  0.00            
ATOM   4623  N7  DA  I  72     110.830 127.720  25.340  1.00  0.00            
ATOM   4624  C8  DA  I  72     111.280 128.390  26.360  1.00  0.00            
ATOM   4625  H8  DA  I  72     110.750 128.760  27.240  1.00  0.00            
ATOM   4626  N1  DA  I  72     113.250 127.040  22.660  1.00  0.00            
ATOM   4627  C2  DA  I  72     114.210 127.660  23.320  1.00  0.00            
ATOM   4628  H2  DA  I  72     115.120 127.720  22.710  1.00  0.00            
ATOM   4629  N3  DA  I  72     114.220 128.240  24.500  1.00  0.00            
ATOM   4630  C4  DA  I  72     113.000 128.220  24.990  1.00  0.00            
ATOM   4631  C6  DA  I  72     112.080 126.990  23.310  1.00  0.00            
ATOM   4632  N6  DA  I  72     111.070 126.410  22.590  1.00  0.00            
ATOM   4633  H61 DA  I  72     111.320 125.980  21.720  1.00  0.00            
ATOM   4634  H62 DA  I  72     110.090 126.420  22.780  1.00  0.00            
ATOM   4635  C2' DA  I  72     113.030 130.600  27.710  1.00  0.00            
ATOM   4636  H2' DA  I  72     111.930 130.620  27.890  1.00  0.00            
ATOM   4637 H2'' DA  I  72     113.340 131.360  26.960  1.00  0.00            
ATOM   4638  C3' DA  I  72     113.630 130.760  29.090  1.00  0.00            
ATOM   4639  H3' DA  I  72     112.880 131.170  29.800  1.00  0.00            
ATOM   4640  O3' DA  I  72     114.850 131.510  28.960  1.00  0.00            
ATOM   4641  P   DT  I  73     114.870 133.070  29.290  1.00  0.00            
ATOM   4642  O1P DT  I  73     113.720 133.750  28.660  1.00  0.00            
ATOM   4643  O2P DT  I  73     116.240 133.550  28.980  1.00  0.00            
ATOM   4644  O5' DT  I  73     114.690 133.100  30.880  1.00  0.00            
ATOM   4645  C5' DT  I  73     115.750 132.500  31.640  1.00  0.00            
ATOM   4646  H5' DT  I  73     116.660 133.120  31.770  1.00  0.00            
ATOM   4647 H5'' DT  I  73     116.060 131.500  31.270  1.00  0.00            
ATOM   4648  C4' DT  I  73     115.320 132.370  33.080  1.00  0.00            
ATOM   4649  H4' DT  I  73     116.150 131.910  33.660  1.00  0.00            
ATOM   4650  O4' DT  I  73     114.890 133.620  33.660  1.00  0.00            
ATOM   4651  C1' DT  I  73     114.170 133.370  34.850  1.00  0.00            
ATOM   4652  H1' DT  I  73     114.860 132.910  35.600  1.00  0.00            
ATOM   4653  N1  DT  I  73     113.680 134.640  35.370  1.00  0.00            
ATOM   4654  C6  DT  I  73     112.390 134.980  35.220  1.00  0.00            
ATOM   4655  H6  DT  I  73     111.780 134.340  34.580  1.00  0.00            
ATOM   4656  C2  DT  I  73     114.580 135.470  35.940  1.00  0.00            
ATOM   4657  O2  DT  I  73     115.750 135.150  36.120  1.00  0.00            
ATOM   4658  N3  DT  I  73     114.000 136.620  36.440  1.00  0.00            
ATOM   4659  H3  DT  I  73     114.610 137.390  36.680  1.00  0.00            
ATOM   4660  C4  DT  I  73     112.750 137.110  36.090  1.00  0.00            
ATOM   4661  O4  DT  I  73     112.420 138.280  36.300  1.00  0.00            
ATOM   4662  C5  DT  I  73     111.890 136.160  35.520  1.00  0.00            
ATOM   4663  C5M DT  I  73     110.600 136.630  34.970  1.00  0.00            
ATOM   4664  H51 DT  I  73     109.890 135.770  34.930  1.00  0.00            
ATOM   4665  H52 DT  I  73     110.100 137.340  35.670  1.00  0.00            
ATOM   4666  H53 DT  I  73     110.610 137.230  34.040  1.00  0.00            
ATOM   4667  C2' DT  I  73     113.170 132.370  34.290  1.00  0.00            
ATOM   4668  H2' DT  I  73     112.370 132.750  33.610  1.00  0.00            
ATOM   4669 H2'' DT  I  73     112.760 131.860  35.190  1.00  0.00            
ATOM   4670  C3' DT  I  73     114.040 131.570  33.350  1.00  0.00            
ATOM   4671  H3' DT  I  73     113.500 131.440  32.390  1.00  0.00            
ATOM   4672  O3' DT  I  73     114.260 130.280  33.920  1.00  0.00            
ATOM   4673  H3T DT  I  73     113.370 129.930  33.960  1.00  0.00            
ATOM   4674  O5' DA  J -73     112.620 131.820  13.530  1.00  0.00            
ATOM   4675  H5T DA  J -73     111.990 132.330  13.020  1.00  0.00            
ATOM   4676  C5' DA  J -73     111.880 131.420  14.670  1.00  0.00            
ATOM   4677  H5' DA  J -73     110.860 131.170  14.320  1.00  0.00            
ATOM   4678 H5'' DA  J -73     111.790 132.260  15.390  1.00  0.00            
ATOM   4679  C4' DA  J -73     112.490 130.210  15.360  1.00  0.00            
ATOM   4680  H4' DA  J -73     113.600 130.240  15.330  1.00  0.00            
ATOM   4681  O4' DA  J -73     112.100 130.260  16.750  1.00  0.00            
ATOM   4682  C1' DA  J -73     111.760 128.930  17.110  1.00  0.00            
ATOM   4683  H1' DA  J -73     112.720 128.370  17.040  1.00  0.00            
ATOM   4684  N9  DA  J -73     111.120 129.010  18.420  1.00  0.00            
ATOM   4685  C5  DA  J -73     110.620 129.450  20.520  1.00  0.00            
ATOM   4686  N7  DA  J -73     109.520 128.910  19.950  1.00  0.00            
ATOM   4687  C8  DA  J -73     109.860 128.550  18.740  1.00  0.00            
ATOM   4688  H8  DA  J -73     109.280 127.970  18.020  1.00  0.00            
ATOM   4689  N1  DA  J -73     112.090 130.330  22.030  1.00  0.00            
ATOM   4690  C2  DA  J -73     112.930 130.350  21.010  1.00  0.00            
ATOM   4691  H2  DA  J -73     113.820 130.850  21.380  1.00  0.00            
ATOM   4692  N3  DA  J -73     112.810 130.030  19.730  1.00  0.00            
ATOM   4693  C4  DA  J -73     111.600 129.530  19.590  1.00  0.00            
ATOM   4694  C6  DA  J -73     110.870 129.820  21.800  1.00  0.00            
ATOM   4695  N6  DA  J -73     109.770 129.830  22.620  1.00  0.00            
ATOM   4696  H61 DA  J -73     109.880 129.970  23.600  1.00  0.00            
ATOM   4697  H62 DA  J -73     108.910 129.460  22.280  1.00  0.00            
ATOM   4698  C2' DA  J -73     110.970 128.440  15.910  1.00  0.00            
ATOM   4699  H2' DA  J -73     109.970 128.930  15.900  1.00  0.00            
ATOM   4700 H2'' DA  J -73     110.780 127.350  15.790  1.00  0.00            
ATOM   4701  C3' DA  J -73     111.960 128.870  14.850  1.00  0.00            
ATOM   4702  H3' DA  J -73     111.450 129.000  13.870  1.00  0.00            
ATOM   4703  O3' DA  J -73     113.010 127.900  14.790  1.00  0.00            
ATOM   4704  P   DT  J -72     113.750 127.390  13.460  1.00  0.00            
ATOM   4705  O1P DT  J -72     113.680 128.380  12.360  1.00  0.00            
ATOM   4706  O2P DT  J -72     113.190 126.070  13.090  1.00  0.00            
ATOM   4707  O5' DT  J -72     115.290 127.210  13.860  1.00  0.00            
ATOM   4708  C5' DT  J -72     116.140 128.370  14.000  1.00  0.00            
ATOM   4709  H5' DT  J -72     115.660 129.370  14.060  1.00  0.00            
ATOM   4710 H5'' DT  J -72     116.820 128.510  13.130  1.00  0.00            
ATOM   4711  C4' DT  J -72     117.060 128.330  15.190  1.00  0.00            
ATOM   4712  H4' DT  J -72     117.760 129.190  15.270  1.00  0.00            
ATOM   4713  O4' DT  J -72     116.260 128.380  16.390  1.00  0.00            
ATOM   4714  C1' DT  J -72     116.400 127.200  17.160  1.00  0.00            
ATOM   4715  H1' DT  J -72     117.150 127.570  17.880  1.00  0.00            
ATOM   4716  N1  DT  J -72     115.160 126.860  17.840  1.00  0.00            
ATOM   4717  C6  DT  J -72     114.230 126.120  17.200  1.00  0.00            
ATOM   4718  H6  DT  J -72     114.330 125.940  16.130  1.00  0.00            
ATOM   4719  C2  DT  J -72     115.010 127.200  19.140  1.00  0.00            
ATOM   4720  O2  DT  J -72     115.830 127.790  19.850  1.00  0.00            
ATOM   4721  N3  DT  J -72     113.810 126.850  19.720  1.00  0.00            
ATOM   4722  H3  DT  J -72     113.700 126.960  20.710  1.00  0.00            
ATOM   4723  C4  DT  J -72     112.810 126.110  19.090  1.00  0.00            
ATOM   4724  O4  DT  J -72     111.800 125.740  19.710  1.00  0.00            
ATOM   4725  C5  DT  J -72     113.070 125.810  17.750  1.00  0.00            
ATOM   4726  C5M DT  J -72     112.170 125.030  16.880  1.00  0.00            
ATOM   4727  H51 DT  J -72     111.160 124.920  17.330  1.00  0.00            
ATOM   4728  H52 DT  J -72     112.170 125.420  15.830  1.00  0.00            
ATOM   4729  H53 DT  J -72     112.580 124.000  16.860  1.00  0.00            
ATOM   4730  C2' DT  J -72     117.020 126.210  16.190  1.00  0.00            
ATOM   4731  H2' DT  J -72     116.250 125.750  15.530  1.00  0.00            
ATOM   4732 H2'' DT  J -72     117.520 125.390  16.750  1.00  0.00            
ATOM   4733  C3' DT  J -72     117.890 127.040  15.270  1.00  0.00            
ATOM   4734  H3' DT  J -72     117.970 126.560  14.260  1.00  0.00            
ATOM   4735  O3' DT  J -72     119.210 127.170  15.790  1.00  0.00            
ATOM   4736  P   DC  J -71     120.250 125.990  16.090  1.00  0.00            
ATOM   4737  O1P DC  J -71     121.520 126.530  15.560  1.00  0.00            
ATOM   4738  O2P DC  J -71     119.750 124.720  15.530  1.00  0.00            
ATOM   4739  O5' DC  J -71     120.180 126.050  17.690  1.00  0.00            
ATOM   4740  C5' DC  J -71     120.330 127.250  18.480  1.00  0.00            
ATOM   4741  H5' DC  J -71     119.620 128.030  18.130  1.00  0.00            
ATOM   4742 H5'' DC  J -71     121.310 127.730  18.310  1.00  0.00            
ATOM   4743  C4' DC  J -71     120.230 127.050  19.980  1.00  0.00            
ATOM   4744  H4' DC  J -71     120.480 128.020  20.470  1.00  0.00            
ATOM   4745  O4' DC  J -71     118.870 126.700  20.340  1.00  0.00            
ATOM   4746  C1' DC  J -71     118.910 125.480  21.070  1.00  0.00            
ATOM   4747  H1' DC  J -71     118.990 125.810  22.130  1.00  0.00            
ATOM   4748  N1  DC  J -71     117.710 124.730  20.720  1.00  0.00            
ATOM   4749  C6  DC  J -71     117.320 124.470  19.460  1.00  0.00            
ATOM   4750  H6  DC  J -71     118.030 124.600  18.650  1.00  0.00            
ATOM   4751  C5  DC  J -71     116.150 123.950  19.120  1.00  0.00            
ATOM   4752  H5  DC  J -71     115.820 123.610  18.130  1.00  0.00            
ATOM   4753  C2  DC  J -71     116.780 124.380  21.660  1.00  0.00            
ATOM   4754  O2  DC  J -71     117.150 124.600  22.830  1.00  0.00            
ATOM   4755  N3  DC  J -71     115.560 123.890  21.420  1.00  0.00            
ATOM   4756  C4  DC  J -71     115.240 123.640  20.140  1.00  0.00            
ATOM   4757  N4  DC  J -71     114.040 123.040  19.870  1.00  0.00            
ATOM   4758  H41 DC  J -71     113.640 123.070  18.950  1.00  0.00            
ATOM   4759  H42 DC  J -71     113.420 122.820  20.630  1.00  0.00            
ATOM   4760  C2' DC  J -71     120.140 124.690  20.680  1.00  0.00            
ATOM   4761  H2' DC  J -71     119.930 124.100  19.760  1.00  0.00            
ATOM   4762 H2'' DC  J -71     120.490 123.980  21.460  1.00  0.00            
ATOM   4763  C3' DC  J -71     121.060 125.890  20.540  1.00  0.00            
ATOM   4764  H3' DC  J -71     121.770 125.620  19.730  1.00  0.00            
ATOM   4765  O3' DC  J -71     121.660 126.280  21.770  1.00  0.00            
ATOM   4766  P   DA  J -70     122.940 125.450  22.260  1.00  0.00            
ATOM   4767  O1P DA  J -70     123.780 126.340  23.090  1.00  0.00            
ATOM   4768  O2P DA  J -70     123.580 124.950  21.030  1.00  0.00            
ATOM   4769  O5' DA  J -70     122.330 124.320  23.220  1.00  0.00            
ATOM   4770  C5' DA  J -70     121.530 124.730  24.350  1.00  0.00            
ATOM   4771  H5' DA  J -70     120.890 125.610  24.140  1.00  0.00            
ATOM   4772 H5'' DA  J -70     122.230 125.040  25.160  1.00  0.00            
ATOM   4773  C4' DA  J -70     120.810 123.560  24.970  1.00  0.00            
ATOM   4774  H4' DA  J -70     120.490 123.750  26.010  1.00  0.00            
ATOM   4775  O4' DA  J -70     119.650 123.390  24.120  1.00  0.00            
ATOM   4776  C1' DA  J -70     119.320 122.020  24.230  1.00  0.00            
ATOM   4777  H1' DA  J -70     118.880 121.840  25.230  1.00  0.00            
ATOM   4778  N9  DA  J -70     118.350 121.650  23.200  1.00  0.00            
ATOM   4779  C5  DA  J -70     116.540 121.060  22.130  1.00  0.00            
ATOM   4780  N7  DA  J -70     117.470 121.230  21.160  1.00  0.00            
ATOM   4781  C8  DA  J -70     118.530 121.560  21.840  1.00  0.00            
ATOM   4782  H8  DA  J -70     119.490 121.760  21.370  1.00  0.00            
ATOM   4783  N1  DA  J -70     114.520 120.750  23.150  1.00  0.00            
ATOM   4784  C2  DA  J -70     115.100 121.040  24.300  1.00  0.00            
ATOM   4785  H2  DA  J -70     114.550 120.950  25.240  1.00  0.00            
ATOM   4786  N3  DA  J -70     116.380 121.300  24.520  1.00  0.00            
ATOM   4787  C4  DA  J -70     117.020 121.360  23.370  1.00  0.00            
ATOM   4788  C6  DA  J -70     115.230 120.720  22.010  1.00  0.00            
ATOM   4789  N6  DA  J -70     114.520 120.290  20.930  1.00  0.00            
ATOM   4790  H61 DA  J -70     113.570 120.150  21.210  1.00  0.00            
ATOM   4791  H62 DA  J -70     114.780 120.230  19.970  1.00  0.00            
ATOM   4792  C2' DA  J -70     120.680 121.380  24.030  1.00  0.00            
ATOM   4793  H2' DA  J -70     121.080 121.480  22.990  1.00  0.00            
ATOM   4794 H2'' DA  J -70     120.730 120.290  24.240  1.00  0.00            
ATOM   4795  C3' DA  J -70     121.520 122.200  24.980  1.00  0.00            
ATOM   4796  H3' DA  J -70     122.570 122.340  24.630  1.00  0.00            
ATOM   4797  O3' DA  J -70     121.500 121.480  26.210  1.00  0.00            
ATOM   4798  P   DA  J -69     122.810 121.220  27.100  1.00  0.00            
ATOM   4799  O1P DA  J -69     123.770 122.310  26.820  1.00  0.00            
ATOM   4800  O2P DA  J -69     123.220 119.810  26.920  1.00  0.00            
ATOM   4801  O5' DA  J -69     122.170 121.320  28.570  1.00  0.00            
ATOM   4802  C5' DA  J -69     121.330 122.400  29.020  1.00  0.00            
ATOM   4803  H5' DA  J -69     120.980 123.190  28.320  1.00  0.00            
ATOM   4804 H5'' DA  J -69     121.900 122.940  29.800  1.00  0.00            
ATOM   4805  C4' DA  J -69     120.120 121.790  29.680  1.00  0.00            
ATOM   4806  H4' DA  J -69     119.640 122.550  30.330  1.00  0.00            
ATOM   4807  O4' DA  J -69     119.170 121.370  28.680  1.00  0.00            
ATOM   4808  C1' DA  J -69     118.730 120.040  28.910  1.00  0.00            
ATOM   4809  H1' DA  J -69     117.810 120.140  29.530  1.00  0.00            
ATOM   4810  N9  DA  J -69     118.530 119.460  27.590  1.00  0.00            
ATOM   4811  C5  DA  J -69     117.580 118.600  25.820  1.00  0.00            
ATOM   4812  N7  DA  J -69     118.890 118.780  25.520  1.00  0.00            
ATOM   4813  C8  DA  J -69     119.450 119.290  26.580  1.00  0.00            
ATOM   4814  H8  DA  J -69     120.530 119.360  26.730  1.00  0.00            
ATOM   4815  N1  DA  J -69     115.290 118.020  25.790  1.00  0.00            
ATOM   4816  C2  DA  J -69     115.200 118.530  27.010  1.00  0.00            
ATOM   4817  H2  DA  J -69     114.210 118.410  27.470  1.00  0.00            
ATOM   4818  N3  DA  J -69     116.130 119.240  27.610  1.00  0.00            
ATOM   4819  C4  DA  J -69     117.310 119.110  27.060  1.00  0.00            
ATOM   4820  C6  DA  J -69     116.500 118.060  25.200  1.00  0.00            
ATOM   4821  N6  DA  J -69     116.480 117.430  23.990  1.00  0.00            
ATOM   4822  H61 DA  J -69     115.530 117.420  23.680  1.00  0.00            
ATOM   4823  H62 DA  J -69     117.180 117.210  23.310  1.00  0.00            
ATOM   4824  C2' DA  J -69     119.870 119.380  29.660  1.00  0.00            
ATOM   4825  H2' DA  J -69     120.800 119.130  29.100  1.00  0.00            
ATOM   4826 H2'' DA  J -69     119.490 118.500  30.210  1.00  0.00            
ATOM   4827  C3' DA  J -69     120.310 120.540  30.530  1.00  0.00            
ATOM   4828  H3' DA  J -69     121.400 120.380  30.660  1.00  0.00            
ATOM   4829  O3' DA  J -69     119.590 120.620  31.770  1.00  0.00            
ATOM   4830  P   DT  J -68     119.870 119.510  32.890  1.00  0.00            
ATOM   4831  O1P DT  J -68     119.670 120.180  34.190  1.00  0.00            
ATOM   4832  O2P DT  J -68     121.240 119.030  32.620  1.00  0.00            
ATOM   4833  O5' DT  J -68     118.820 118.320  32.690  1.00  0.00            
ATOM   4834  C5' DT  J -68     117.380 118.400  32.770  1.00  0.00            
ATOM   4835  H5' DT  J -68     116.870 119.360  32.570  1.00  0.00            
ATOM   4836 H5'' DT  J -68     117.150 118.070  33.800  1.00  0.00            
ATOM   4837  C4' DT  J -68     116.660 117.370  31.920  1.00  0.00            
ATOM   4838  H4' DT  J -68     115.570 117.510  31.810  1.00  0.00            
ATOM   4839  O4' DT  J -68     117.230 117.320  30.590  1.00  0.00            
ATOM   4840  C1' DT  J -68     116.500 116.310  29.930  1.00  0.00            
ATOM   4841  H1' DT  J -68     115.470 116.710  29.940  1.00  0.00            
ATOM   4842  N1  DT  J -68     117.100 116.010  28.630  1.00  0.00            
ATOM   4843  C6  DT  J -68     118.400 116.070  28.340  1.00  0.00            
ATOM   4844  H6  DT  J -68     119.040 116.300  29.200  1.00  0.00            
ATOM   4845  C2  DT  J -68     116.200 115.650  27.690  1.00  0.00            
ATOM   4846  O2  DT  J -68     114.990 115.660  27.910  1.00  0.00            
ATOM   4847  N3  DT  J -68     116.740 115.220  26.490  1.00  0.00            
ATOM   4848  H3  DT  J -68     116.110 114.880  25.780  1.00  0.00            
ATOM   4849  C4  DT  J -68     118.100 115.160  26.200  1.00  0.00            
ATOM   4850  O4  DT  J -68     118.440 114.860  25.050  1.00  0.00            
ATOM   4851  C5  DT  J -68     118.940 115.640  27.210  1.00  0.00            
ATOM   4852  C5M DT  J -68     120.410 115.520  27.050  1.00  0.00            
ATOM   4853  H51 DT  J -68     120.930 116.480  26.900  1.00  0.00            
ATOM   4854  H52 DT  J -68     120.740 114.990  27.960  1.00  0.00            
ATOM   4855  H53 DT  J -68     120.660 114.790  26.240  1.00  0.00            
ATOM   4856  C2' DT  J -68     116.680 115.190  30.940  1.00  0.00            
ATOM   4857  H2' DT  J -68     117.590 114.580  30.770  1.00  0.00            
ATOM   4858 H2'' DT  J -68     115.760 114.560  30.920  1.00  0.00            
ATOM   4859  C3' DT  J -68     116.910 115.900  32.260  1.00  0.00            
ATOM   4860  H3' DT  J -68     117.990 115.850  32.470  1.00  0.00            
ATOM   4861  O3' DT  J -68     116.060 115.420  33.310  1.00  0.00            
ATOM   4862  P   DA  J -67     116.210 113.910  33.800  1.00  0.00            
ATOM   4863  O1P DA  J -67     115.790 114.000  35.220  1.00  0.00            
ATOM   4864  O2P DA  J -67     117.630 113.620  33.490  1.00  0.00            
ATOM   4865  O5' DA  J -67     115.170 112.980  33.010  1.00  0.00            
ATOM   4866  C5' DA  J -67     113.970 113.620  32.550  1.00  0.00            
ATOM   4867  H5' DA  J -67     114.170 114.500  31.900  1.00  0.00            
ATOM   4868 H5'' DA  J -67     113.460 113.940  33.480  1.00  0.00            
ATOM   4869  C4' DA  J -67     113.090 112.640  31.800  1.00  0.00            
ATOM   4870  H4' DA  J -67     112.000 112.870  31.900  1.00  0.00            
ATOM   4871  O4' DA  J -67     113.440 112.720  30.400  1.00  0.00            
ATOM   4872  C1' DA  J -67     113.840 111.480  29.840  1.00  0.00            
ATOM   4873  H1' DA  J -67     113.100 110.970  29.190  1.00  0.00            
ATOM   4874  N9  DA  J -67     115.060 111.650  29.060  1.00  0.00            
ATOM   4875  C5  DA  J -67     116.530 111.590  27.490  1.00  0.00            
ATOM   4876  N7  DA  J -67     117.150 112.230  28.510  1.00  0.00            
ATOM   4877  C8  DA  J -67     116.220 112.310  29.420  1.00  0.00            
ATOM   4878  H8  DA  J -67     116.370 112.630  30.450  1.00  0.00            
ATOM   4879  N1  DA  J -67     116.080 110.650  25.420  1.00  0.00            
ATOM   4880  C2  DA  J -67     114.810 110.480  25.760  1.00  0.00            
ATOM   4881  H2  DA  J -67     114.260 109.970  24.970  1.00  0.00            
ATOM   4882  N3  DA  J -67     114.340 110.740  26.960  1.00  0.00            
ATOM   4883  C4  DA  J -67     115.240 111.260  27.760  1.00  0.00            
ATOM   4884  C6  DA  J -67     116.940 111.290  26.230  1.00  0.00            
ATOM   4885  N6  DA  J -67     118.190 111.540  25.750  1.00  0.00            
ATOM   4886  H61 DA  J -67     118.750 112.210  26.230  1.00  0.00            
ATOM   4887  H62 DA  J -67     118.580 111.150  24.910  1.00  0.00            
ATOM   4888  C2' DA  J -67     114.100 110.620  31.060  1.00  0.00            
ATOM   4889  H2' DA  J -67     115.120 110.850  31.450  1.00  0.00            
ATOM   4890 H2'' DA  J -67     114.040 109.550  30.760  1.00  0.00            
ATOM   4891  C3' DA  J -67     113.160 111.150  32.120  1.00  0.00            
ATOM   4892  H3' DA  J -67     113.540 111.160  33.160  1.00  0.00            
ATOM   4893  O3' DA  J -67     111.910 110.440  32.170  1.00  0.00            
ATOM   4894  P   DT  J -66     111.870 108.900  32.620  1.00  0.00            
ATOM   4895  O1P DT  J -66     110.490 108.650  33.090  1.00  0.00            
ATOM   4896  O2P DT  J -66     113.020 108.600  33.510  1.00  0.00            
ATOM   4897  O5' DT  J -66     112.060 108.080  31.270  1.00  0.00            
ATOM   4898  C5' DT  J -66     111.210 108.320  30.130  1.00  0.00            
ATOM   4899  H5' DT  J -66     111.160 109.360  29.750  1.00  0.00            
ATOM   4900 H5'' DT  J -66     110.170 108.070  30.430  1.00  0.00            
ATOM   4901  C4' DT  J -66     111.620 107.480  28.940  1.00  0.00            
ATOM   4902  H4' DT  J -66     110.780 107.580  28.220  1.00  0.00            
ATOM   4903  O4' DT  J -66     112.810 108.000  28.310  1.00  0.00            
ATOM   4904  C1' DT  J -66     113.590 106.890  27.890  1.00  0.00            
ATOM   4905  H1' DT  J -66     113.180 106.650  26.880  1.00  0.00            
ATOM   4906  N1  DT  J -66     114.980 107.270  27.690  1.00  0.00            
ATOM   4907  C6  DT  J -66     115.630 107.800  28.750  1.00  0.00            
ATOM   4908  H6  DT  J -66     115.010 107.970  29.630  1.00  0.00            
ATOM   4909  C2  DT  J -66     115.480 107.390  26.440  1.00  0.00            
ATOM   4910  O2  DT  J -66     114.760 107.270  25.450  1.00  0.00            
ATOM   4911  N3  DT  J -66     116.790 107.830  26.410  1.00  0.00            
ATOM   4912  H3  DT  J -66     117.280 107.840  25.530  1.00  0.00            
ATOM   4913  C4  DT  J -66     117.570 108.190  27.500  1.00  0.00            
ATOM   4914  O4  DT  J -66     118.730 108.540  27.290  1.00  0.00            
ATOM   4915  C5  DT  J -66     116.910 108.120  28.740  1.00  0.00            
ATOM   4916  C5M DT  J -66     117.480 108.660  29.980  1.00  0.00            
ATOM   4917  H51 DT  J -66     117.080 109.660  30.220  1.00  0.00            
ATOM   4918  H52 DT  J -66     117.310 108.010  30.870  1.00  0.00            
ATOM   4919  H53 DT  J -66     118.590 108.710  29.870  1.00  0.00            
ATOM   4920  C2' DT  J -66     113.400 105.810  28.930  1.00  0.00            
ATOM   4921  H2' DT  J -66     113.770 106.040  29.950  1.00  0.00            
ATOM   4922 H2'' DT  J -66     113.730 104.800  28.590  1.00  0.00            
ATOM   4923  C3' DT  J -66     111.910 105.990  29.150  1.00  0.00            
ATOM   4924  H3' DT  J -66     111.670 105.680  30.190  1.00  0.00            
ATOM   4925  O3' DT  J -66     111.110 105.210  28.240  1.00  0.00            
ATOM   4926  P   DC  J -65     111.120 103.610  28.190  1.00  0.00            
ATOM   4927  O1P DC  J -65     109.830 103.180  27.590  1.00  0.00            
ATOM   4928  O2P DC  J -65     111.300 103.040  29.550  1.00  0.00            
ATOM   4929  O5' DC  J -65     112.340 103.150  27.270  1.00  0.00            
ATOM   4930  C5' DC  J -65     112.320 103.520  25.880  1.00  0.00            
ATOM   4931  H5' DC  J -65     111.940 104.550  25.710  1.00  0.00            
ATOM   4932 H5'' DC  J -65     111.670 102.840  25.280  1.00  0.00            
ATOM   4933  C4' DC  J -65     113.720 103.340  25.350  1.00  0.00            
ATOM   4934  H4' DC  J -65     113.770 103.780  24.330  1.00  0.00            
ATOM   4935  O4' DC  J -65     114.710 104.110  26.060  1.00  0.00            
ATOM   4936  C1' DC  J -65     116.000 103.610  25.750  1.00  0.00            
ATOM   4937  H1' DC  J -65     116.230 104.010  24.740  1.00  0.00            
ATOM   4938  N1  DC  J -65     117.010 104.110  26.680  1.00  0.00            
ATOM   4939  C6  DC  J -65     116.690 104.220  27.980  1.00  0.00            
ATOM   4940  H6  DC  J -65     115.640 104.180  28.260  1.00  0.00            
ATOM   4941  C5  DC  J -65     117.610 104.610  28.850  1.00  0.00            
ATOM   4942  H5  DC  J -65     117.350 104.800  29.890  1.00  0.00            
ATOM   4943  C2  DC  J -65     118.300 104.270  26.260  1.00  0.00            
ATOM   4944  O2  DC  J -65     118.590 104.040  25.070  1.00  0.00            
ATOM   4945  N3  DC  J -65     119.270 104.650  27.100  1.00  0.00            
ATOM   4946  C4  DC  J -65     118.930 104.750  28.400  1.00  0.00            
ATOM   4947  N4  DC  J -65     119.860 105.210  29.290  1.00  0.00            
ATOM   4948  H41 DC  J -65     119.570 105.360  30.240  1.00  0.00            
ATOM   4949  H42 DC  J -65     120.790 105.480  29.070  1.00  0.00            
ATOM   4950  C2' DC  J -65     115.760 102.110  25.860  1.00  0.00            
ATOM   4951  H2' DC  J -65     115.760 101.910  26.950  1.00  0.00            
ATOM   4952 H2'' DC  J -65     116.520 101.480  25.340  1.00  0.00            
ATOM   4953  C3' DC  J -65     114.360 101.950  25.280  1.00  0.00            
ATOM   4954  H3' DC  J -65     113.690 101.290  25.870  1.00  0.00            
ATOM   4955  O3' DC  J -65     114.620 101.570  23.920  1.00  0.00            
ATOM   4956  P   DC  J -64     113.820 100.330  23.310  1.00  0.00            
ATOM   4957  O1P DC  J -64     113.790 100.420  21.830  1.00  0.00            
ATOM   4958  O2P DC  J -64     112.490 100.170  23.940  1.00  0.00            
ATOM   4959  O5' DC  J -64     114.690  99.050  23.700  1.00  0.00            
ATOM   4960  C5' DC  J -64     115.600  98.410  22.790  1.00  0.00            
ATOM   4961  H5' DC  J -64     115.950  99.170  22.060  1.00  0.00            
ATOM   4962 H5'' DC  J -64     115.040  97.590  22.300  1.00  0.00            
ATOM   4963  C4' DC  J -64     116.820  97.860  23.500  1.00  0.00            
ATOM   4964  H4' DC  J -64     117.570  97.510  22.760  1.00  0.00            
ATOM   4965  O4' DC  J -64     117.460  98.850  24.330  1.00  0.00            
ATOM   4966  C1' DC  J -64     117.890  98.200  25.520  1.00  0.00            
ATOM   4967  H1' DC  J -64     118.700  97.480  25.270  1.00  0.00            
ATOM   4968  N1  DC  J -64     118.260  99.220  26.500  1.00  0.00            
ATOM   4969  C6  DC  J -64     117.400  99.710  27.410  1.00  0.00            
ATOM   4970  H6  DC  J -64     116.350  99.450  27.440  1.00  0.00            
ATOM   4971  C5  DC  J -64     117.770 100.670  28.250  1.00  0.00            
ATOM   4972  H5  DC  J -64     117.100 100.970  29.050  1.00  0.00            
ATOM   4973  C2  DC  J -64     119.530  99.710  26.450  1.00  0.00            
ATOM   4974  O2  DC  J -64     120.360  99.330  25.590  1.00  0.00            
ATOM   4975  N3  DC  J -64     119.960 100.630  27.310  1.00  0.00            
ATOM   4976  C4  DC  J -64     119.110 101.110  28.240  1.00  0.00            
ATOM   4977  N4  DC  J -64     119.610 101.900  29.240  1.00  0.00            
ATOM   4978  H41 DC  J -64     120.580 102.130  29.300  1.00  0.00            
ATOM   4979  H42 DC  J -64     119.040 102.270  29.970  1.00  0.00            
ATOM   4980  C2' DC  J -64     116.670  97.360  25.830  1.00  0.00            
ATOM   4981  H2' DC  J -64     115.790  98.020  25.970  1.00  0.00            
ATOM   4982 H2'' DC  J -64     116.860  96.680  26.690  1.00  0.00            
ATOM   4983  C3' DC  J -64     116.450  96.730  24.470  1.00  0.00            
ATOM   4984  H3' DC  J -64     115.370  96.520  24.410  1.00  0.00            
ATOM   4985  O3' DC  J -64     117.260  95.550  24.380  1.00  0.00            
ATOM   4986  P   DA  J -63     116.800  94.340  23.450  1.00  0.00            
ATOM   4987  O1P DA  J -63     115.850  94.750  22.390  1.00  0.00            
ATOM   4988  O2P DA  J -63     116.340  93.230  24.320  1.00  0.00            
ATOM   4989  O5' DA  J -63     118.150  93.780  22.800  1.00  0.00            
ATOM   4990  C5' DA  J -63     119.060  94.510  21.970  1.00  0.00            
ATOM   4991  H5' DA  J -63     118.760  95.580  22.020  1.00  0.00            
ATOM   4992 H5'' DA  J -63     118.920  94.200  20.910  1.00  0.00            
ATOM   4993  C4' DA  J -63     120.500  94.550  22.450  1.00  0.00            
ATOM   4994  H4' DA  J -63     121.120  94.940  21.620  1.00  0.00            
ATOM   4995  O4' DA  J -63     120.650  95.440  23.580  1.00  0.00            
ATOM   4996  C1' DA  J -63     121.280  94.760  24.650  1.00  0.00            
ATOM   4997  H1' DA  J -63     122.390  94.790  24.560  1.00  0.00            
ATOM   4998  N9  DA  J -63     120.930  95.470  25.870  1.00  0.00            
ATOM   4999  C5  DA  J -63     121.000  96.680  27.650  1.00  0.00            
ATOM   5000  N7  DA  J -63     119.760  96.120  27.600  1.00  0.00            
ATOM   5001  C8  DA  J -63     119.750  95.330  26.560  1.00  0.00            
ATOM   5002  H8  DA  J -63     118.930  94.670  26.280  1.00  0.00            
ATOM   5003  N1  DA  J -63     122.900  97.920  28.330  1.00  0.00            
ATOM   5004  C2  DA  J -63     123.490  97.450  27.240  1.00  0.00            
ATOM   5005  H2  DA  J -63     124.480  97.850  27.040  1.00  0.00            
ATOM   5006  N3  DA  J -63     122.970  96.720  26.280  1.00  0.00            
ATOM   5007  C4  DA  J -63     121.740  96.340  26.560  1.00  0.00            
ATOM   5008  C6  DA  J -63     121.620  97.550  28.480  1.00  0.00            
ATOM   5009  N6  DA  J -63     120.860  98.080  29.490  1.00  0.00            
ATOM   5010  H61 DA  J -63     120.160  97.570  30.000  1.00  0.00            
ATOM   5011  H62 DA  J -63     121.240  98.900  29.890  1.00  0.00            
ATOM   5012  C2' DA  J -63     120.950  93.290  24.500  1.00  0.00            
ATOM   5013  H2' DA  J -63     119.940  93.080  24.900  1.00  0.00            
ATOM   5014 H2'' DA  J -63     121.660  92.620  25.030  1.00  0.00            
ATOM   5015  C3' DA  J -63     120.980  93.200  22.990  1.00  0.00            
ATOM   5016  H3' DA  J -63     120.320  92.390  22.610  1.00  0.00            
ATOM   5017  O3' DA  J -63     122.270  92.880  22.470  1.00  0.00            
ATOM   5018  P   DC  J -62     122.870  91.400  22.630  1.00  0.00            
ATOM   5019  O1P DC  J -62     123.590  91.050  21.390  1.00  0.00            
ATOM   5020  O2P DC  J -62     121.830  90.460  23.100  1.00  0.00            
ATOM   5021  O5' DC  J -62     123.920  91.440  23.840  1.00  0.00            
ATOM   5022  C5' DC  J -62     124.900  92.470  24.020  1.00  0.00            
ATOM   5023  H5' DC  J -62     124.500  93.390  23.540  1.00  0.00            
ATOM   5024 H5'' DC  J -62     125.840  92.180  23.500  1.00  0.00            
ATOM   5025  C4' DC  J -62     125.340  92.720  25.440  1.00  0.00            
ATOM   5026  H4' DC  J -62     126.170  93.460  25.470  1.00  0.00            
ATOM   5027  O4' DC  J -62     124.290  93.320  26.250  1.00  0.00            
ATOM   5028  C1' DC  J -62     124.670  93.040  27.590  1.00  0.00            
ATOM   5029  H1' DC  J -62     125.590  93.600  27.850  1.00  0.00            
ATOM   5030  N1  DC  J -62     123.660  93.590  28.470  1.00  0.00            
ATOM   5031  C6  DC  J -62     122.490  92.930  28.470  1.00  0.00            
ATOM   5032  H6  DC  J -62     122.380  92.080  27.800  1.00  0.00            
ATOM   5033  C5  DC  J -62     121.510  93.380  29.240  1.00  0.00            
ATOM   5034  H5  DC  J -62     120.560  92.840  29.240  1.00  0.00            
ATOM   5035  C2  DC  J -62     123.940  94.530  29.420  1.00  0.00            
ATOM   5036  O2  DC  J -62     125.100  94.970  29.530  1.00  0.00            
ATOM   5037  N3  DC  J -62     122.950  95.030  30.170  1.00  0.00            
ATOM   5038  C4  DC  J -62     121.750  94.430  30.140  1.00  0.00            
ATOM   5039  N4  DC  J -62     120.740  94.770  30.990  1.00  0.00            
ATOM   5040  H41 DC  J -62     120.980  95.420  31.710  1.00  0.00            
ATOM   5041  H42 DC  J -62     119.880  94.260  30.950  1.00  0.00            
ATOM   5042  C2' DC  J -62     124.900  91.540  27.550  1.00  0.00            
ATOM   5043  H2' DC  J -62     123.990  90.900  27.580  1.00  0.00            
ATOM   5044 H2'' DC  J -62     125.580  91.380  28.410  1.00  0.00            
ATOM   5045  C3' DC  J -62     125.680  91.480  26.260  1.00  0.00            
ATOM   5046  H3' DC  J -62     125.250  90.650  25.650  1.00  0.00            
ATOM   5047  O3' DC  J -62     127.100  91.360  26.440  1.00  0.00            
ATOM   5048  P   DC  J -61     127.670  89.930  26.870  1.00  0.00            
ATOM   5049  O1P DC  J -61     129.000  89.930  26.220  1.00  0.00            
ATOM   5050  O2P DC  J -61     126.790  88.770  26.580  1.00  0.00            
ATOM   5051  O5' DC  J -61     127.810  90.090  28.460  1.00  0.00            
ATOM   5052  C5' DC  J -61     128.860  91.010  28.840  1.00  0.00            
ATOM   5053  H5' DC  J -61     128.900  91.930  28.220  1.00  0.00            
ATOM   5054 H5'' DC  J -61     129.780  90.440  28.620  1.00  0.00            
ATOM   5055  C4' DC  J -61     128.930  91.330  30.310  1.00  0.00            
ATOM   5056  H4' DC  J -61     129.830  91.910  30.600  1.00  0.00            
ATOM   5057  O4' DC  J -61     127.860  92.290  30.460  1.00  0.00            
ATOM   5058  C1' DC  J -61     127.550  92.470  31.840  1.00  0.00            
ATOM   5059  H1' DC  J -61     128.100  93.330  32.270  1.00  0.00            
ATOM   5060  N1  DC  J -61     126.110  92.500  32.050  1.00  0.00            
ATOM   5061  C6  DC  J -61     125.260  91.730  31.350  1.00  0.00            
ATOM   5062  H6  DC  J -61     125.720  91.310  30.450  1.00  0.00
[truncated: 1,582,375 more chars]
