# Supplementary material for: A Bottom-Up Coarse-Grained Model for Nucleosome–Nucleosome Interactions with Explicit Ions
Source: J Chem Theory Comput. 2022 May 17;18(6):3948–60. doi: 10.1021/acs.jctc.2c00083 (PMC9202350; doi:10.1021/acs.jctc.2c00083)
Supplement: Supplementary file 2 — ct2c00083_si_002.zip [file ct2c00083_si_002.zip › archive/Make_NCP_topology/1KX5.pdb]

ATOM      1  O5'  DA I -73      24.126 139.747  27.198  1.00 82.07           O  
ATOM      2  C5'  DA I -73      23.021 138.939  27.631  1.00 81.38           C  
ATOM      3  C4'  DA I -73      21.699 139.503  27.164  1.00 79.59           C  
ATOM      4  O4'  DA I -73      21.833 139.892  25.780  1.00 78.96           O  
ATOM      5  C3'  DA I -73      20.539 138.512  27.208  1.00 79.76           C  
ATOM      6  O3'  DA I -73      19.302 139.189  27.436  1.00 81.26           O  
ATOM      7  C2'  DA I -73      20.543 137.916  25.817  1.00 79.39           C  
ATOM      8  C1'  DA I -73      21.022 139.070  24.951  1.00 77.84           C  
ATOM      9  N9   DA I -73      21.853 138.618  23.840  1.00 75.36           N  
ATOM     10  C8   DA I -73      23.021 137.899  23.915  1.00 74.41           C  
ATOM     11  N7   DA I -73      23.542 137.617  22.749  1.00 72.41           N  
ATOM     12  C5   DA I -73      22.662 138.192  21.845  1.00 73.30           C  
ATOM     13  C6   DA I -73      22.651 138.244  20.448  1.00 72.03           C  
ATOM     14  N6   DA I -73      23.591 137.687  19.682  1.00 72.74           N  
ATOM     15  N1   DA I -73      21.631 138.895  19.853  1.00 74.34           N  
ATOM     16  C2   DA I -73      20.689 139.454  20.623  1.00 74.59           C  
ATOM     17  N3   DA I -73      20.589 139.473  21.948  1.00 74.09           N  
ATOM     18  C4   DA I -73      21.619 138.816  22.505  1.00 74.33           C  
ATOM     19  P    DT I -72      17.935 138.346  27.497  1.00 81.39           P  
ATOM     20  OP1  DT I -72      17.096 138.913  28.587  1.00 83.01           O  
ATOM     21  OP2  DT I -72      18.293 136.903  27.519  1.00 81.88           O  
ATOM     22  O5'  DT I -72      17.224 138.662  26.108  1.00 78.75           O  
ATOM     23  C5'  DT I -72      16.745 139.974  25.829  1.00 76.16           C  
ATOM     24  C4'  DT I -72      15.862 139.969  24.604  1.00 73.86           C  
ATOM     25  O4'  DT I -72      16.655 139.696  23.424  1.00 72.08           O  
ATOM     26  C3'  DT I -72      14.730 138.943  24.615  1.00 72.67           C  
ATOM     27  O3'  DT I -72      13.536 139.547  24.108  1.00 74.99           O  
ATOM     28  C2'  DT I -72      15.240 137.835  23.708  1.00 72.24           C  
ATOM     29  C1'  DT I -72      16.155 138.563  22.730  1.00 70.83           C  
ATOM     30  N1   DT I -72      17.321 137.768  22.265  1.00 68.45           N  
ATOM     31  C2   DT I -72      17.654 137.805  20.926  1.00 66.41           C  
ATOM     32  O2   DT I -72      17.032 138.451  20.101  1.00 67.86           O  
ATOM     33  N3   DT I -72      18.749 137.048  20.585  1.00 63.58           N  
ATOM     34  C4   DT I -72      19.523 136.270  21.426  1.00 62.36           C  
ATOM     35  O4   DT I -72      20.477 135.636  20.972  1.00 54.82           O  
ATOM     36  C5   DT I -72      19.116 136.274  22.815  1.00 63.16           C  
ATOM     37  C7   DT I -72      19.891 135.458  23.800  1.00 63.38           C  
ATOM     38  C6   DT I -72      18.053 137.014  23.159  1.00 65.84           C  
ATOM     39  P    DC I -71      12.194 138.674  23.960  1.00 77.79           P  
ATOM     40  OP1  DC I -71      11.034 139.600  23.975  1.00 75.15           O  
ATOM     41  OP2  DC I -71      12.244 137.546  24.925  1.00 77.53           O  
ATOM     42  O5'  DC I -71      12.322 138.079  22.491  1.00 76.65           O  
ATOM     43  C5'  DC I -71      12.398 138.955  21.371  1.00 73.78           C  
ATOM     44  C4'  DC I -71      12.340 138.168  20.086  1.00 71.43           C  
ATOM     45  O4'  DC I -71      13.609 137.513  19.848  1.00 69.00           O  
ATOM     46  C3'  DC I -71      11.273 137.073  20.064  1.00 70.64           C  
ATOM     47  O3'  DC I -71      10.569 137.100  18.826  1.00 71.66           O  
ATOM     48  C2'  DC I -71      12.066 135.784  20.209  1.00 67.83           C  
ATOM     49  C1'  DC I -71      13.402 136.136  19.572  1.00 66.44           C  
ATOM     50  N1   DC I -71      14.560 135.394  20.101  1.00 60.82           N  
ATOM     51  C2   DC I -71      15.522 134.906  19.199  1.00 59.50           C  
ATOM     52  O2   DC I -71      15.349 135.087  17.982  1.00 58.25           O  
ATOM     53  N3   DC I -71      16.606 134.250  19.679  1.00 54.07           N  
ATOM     54  C4   DC I -71      16.743 134.063  20.997  1.00 57.34           C  
ATOM     55  N4   DC I -71      17.834 133.425  21.432  1.00 57.16           N  
ATOM     56  C5   DC I -71      15.770 134.529  21.932  1.00 58.21           C  
ATOM     57  C6   DC I -71      14.707 135.187  21.444  1.00 59.36           C  
ATOM     58  P    DA I -70       9.330 136.107  18.600  1.00 75.12           P  
ATOM     59  OP1  DA I -70       8.196 136.875  18.021  1.00 72.52           O  
ATOM     60  OP2  DA I -70       9.133 135.311  19.845  1.00 72.83           O  
ATOM     61  O5'  DA I -70       9.874 135.127  17.476  1.00 71.15           O  
ATOM     62  C5'  DA I -70      10.520 135.659  16.329  1.00 67.81           C  
ATOM     63  C4'  DA I -70      11.083 134.542  15.488  1.00 62.26           C  
ATOM     64  O4'  DA I -70      12.242 133.958  16.127  1.00 59.74           O  
ATOM     65  C3'  DA I -70      10.105 133.398  15.249  1.00 59.50           C  
ATOM     66  O3'  DA I -70      10.265 132.972  13.907  1.00 60.33           O  
ATOM     67  C2'  DA I -70      10.573 132.327  16.219  1.00 59.54           C  
ATOM     68  C1'  DA I -70      12.073 132.553  16.231  1.00 57.65           C  
ATOM     69  N9   DA I -70      12.775 132.114  17.437  1.00 53.37           N  
ATOM     70  C8   DA I -70      12.351 132.187  18.738  1.00 51.85           C  
ATOM     71  N7   DA I -70      13.236 131.757  19.605  1.00 52.18           N  
ATOM     72  C5   DA I -70      14.311 131.367  18.821  1.00 48.82           C  
ATOM     73  C6   DA I -70      15.571 130.833  19.141  1.00 47.57           C  
ATOM     74  N6   DA I -70      15.989 130.616  20.393  1.00 42.45           N  
ATOM     75  N1   DA I -70      16.403 130.531  18.116  1.00 44.56           N  
ATOM     76  C2   DA I -70      15.988 130.762  16.871  1.00 43.53           C  
ATOM     77  N3   DA I -70      14.840 131.278  16.447  1.00 45.62           N  
ATOM     78  C4   DA I -70      14.035 131.562  17.484  1.00 49.29           C  
ATOM     79  P    DA I -69       9.076 132.205  13.158  1.00 58.75           P  
ATOM     80  OP1  DA I -69       8.496 133.132  12.161  1.00 62.01           O  
ATOM     81  OP2  DA I -69       8.203 131.570  14.175  1.00 59.54           O  
ATOM     82  O5'  DA I -69       9.868 131.063  12.377  1.00 57.14           O  
ATOM     83  C5'  DA I -69      11.124 131.351  11.762  1.00 50.39           C  
ATOM     84  C4'  DA I -69      11.974 130.103  11.690  1.00 51.21           C  
ATOM     85  O4'  DA I -69      12.657 129.851  12.947  1.00 46.99           O  
ATOM     86  C3'  DA I -69      11.184 128.836  11.368  1.00 50.88           C  
ATOM     87  O3'  DA I -69      11.917 128.073  10.409  1.00 52.40           O  
ATOM     88  C2'  DA I -69      11.077 128.140  12.718  1.00 46.78           C  
ATOM     89  C1'  DA I -69      12.383 128.534  13.386  1.00 47.73           C  
ATOM     90  N9   DA I -69      12.387 128.537  14.849  1.00 45.24           N  
ATOM     91  C8   DA I -69      11.434 129.047  15.703  1.00 48.09           C  
ATOM     92  N7   DA I -69      11.738 128.916  16.974  1.00 45.10           N  
ATOM     93  C5   DA I -69      12.971 128.272  16.958  1.00 45.32           C  
ATOM     94  C6   DA I -69      13.837 127.848  17.988  1.00 43.16           C  
ATOM     95  N6   DA I -69      13.589 128.005  19.294  1.00 40.56           N  
ATOM     96  N1   DA I -69      14.989 127.244  17.627  1.00 42.52           N  
ATOM     97  C2   DA I -69      15.244 127.071  16.326  1.00 41.28           C  
ATOM     98  N3   DA I -69      14.513 127.417  15.272  1.00 44.30           N  
ATOM     99  C4   DA I -69      13.378 128.027  15.657  1.00 46.01           C  
ATOM    100  P    DT I -68      11.200 126.881   9.610  1.00 51.05           P  
ATOM    101  OP1  DT I -68      11.504 126.972   8.163  1.00 51.84           O  
ATOM    102  OP2  DT I -68       9.787 126.773  10.069  1.00 53.62           O  
ATOM    103  O5'  DT I -68      11.962 125.610  10.155  1.00 52.91           O  
ATOM    104  C5'  DT I -68      12.283 125.548  11.519  1.00 54.16           C  
ATOM    105  C4'  DT I -68      13.337 124.504  11.761  1.00 49.89           C  
ATOM    106  O4'  DT I -68      13.726 124.696  13.134  1.00 48.02           O  
ATOM    107  C3'  DT I -68      12.829 123.067  11.642  1.00 48.00           C  
ATOM    108  O3'  DT I -68      13.890 122.219  11.181  1.00 51.20           O  
ATOM    109  C2'  DT I -68      12.394 122.739  13.056  1.00 49.88           C  
ATOM    110  C1'  DT I -68      13.309 123.602  13.922  1.00 49.71           C  
ATOM    111  N1   DT I -68      12.668 124.151  15.126  1.00 49.76           N  
ATOM    112  C2   DT I -68      13.365 124.062  16.300  1.00 47.64           C  
ATOM    113  O2   DT I -68      14.495 123.611  16.360  1.00 44.11           O  
ATOM    114  N3   DT I -68      12.698 124.529  17.400  1.00 47.28           N  
ATOM    115  C4   DT I -68      11.430 125.077  17.437  1.00 52.22           C  
ATOM    116  O4   DT I -68      10.954 125.438  18.508  1.00 51.23           O  
ATOM    117  C5   DT I -68      10.763 125.173  16.157  1.00 51.85           C  
ATOM    118  C7   DT I -68       9.392 125.769  16.092  1.00 52.23           C  
ATOM    119  C6   DT I -68      11.410 124.714  15.076  1.00 51.58           C  
ATOM    120  P    DA I -67      13.677 120.623  11.069  1.00 46.91           P  
ATOM    121  OP1  DA I -67      14.187 120.195   9.746  1.00 46.87           O  
ATOM    122  OP2  DA I -67      12.316 120.233  11.493  1.00 49.31           O  
ATOM    123  O5'  DA I -67      14.674 120.064  12.169  1.00 44.86           O  
ATOM    124  C5'  DA I -67      15.961 120.641  12.325  1.00 44.14           C  
ATOM    125  C4'  DA I -67      16.528 120.285  13.678  1.00 41.88           C  
ATOM    126  O4'  DA I -67      15.739 120.896  14.725  1.00 44.20           O  
ATOM    127  C3'  DA I -67      16.548 118.790  13.990  1.00 40.43           C  
ATOM    128  O3'  DA I -67      17.711 118.543  14.751  1.00 38.24           O  
ATOM    129  C2'  DA I -67      15.330 118.594  14.875  1.00 41.81           C  
ATOM    130  C1'  DA I -67      15.297 119.902  15.642  1.00 44.01           C  
ATOM    131  N9   DA I -67      13.970 120.294  16.101  1.00 41.62           N  
ATOM    132  C8   DA I -67      12.848 120.478  15.333  1.00 41.62           C  
ATOM    133  N7   DA I -67      11.801 120.877  16.015  1.00 44.84           N  
ATOM    134  C5   DA I -67      12.266 120.955  17.322  1.00 41.61           C  
ATOM    135  C6   DA I -67      11.646 121.341  18.516  1.00 42.09           C  
ATOM    136  N6   DA I -67      10.389 121.775  18.575  1.00 42.17           N  
ATOM    137  N1   DA I -67      12.372 121.281  19.653  1.00 39.83           N  
ATOM    138  C2   DA I -67      13.651 120.881  19.575  1.00 38.68           C  
ATOM    139  N3   DA I -67      14.356 120.519  18.500  1.00 41.18           N  
ATOM    140  C4   DA I -67      13.595 120.579  17.393  1.00 39.25           C  
ATOM    141  P    DT I -66      18.209 117.049  14.993  1.00 39.08           P  
ATOM    142  OP1  DT I -66      19.688 117.135  15.010  1.00 37.81           O  
ATOM    143  OP2  DT I -66      17.528 116.104  14.081  1.00 37.15           O  
ATOM    144  O5'  DT I -66      17.728 116.731  16.470  1.00 42.53           O  
ATOM    145  C5'  DT I -66      18.221 117.507  17.537  1.00 44.49           C  
ATOM    146  C4'  DT I -66      17.469 117.176  18.796  1.00 46.42           C  
ATOM    147  O4'  DT I -66      16.128 117.715  18.749  1.00 43.62           O  
ATOM    148  C3'  DT I -66      17.326 115.678  19.052  1.00 48.58           C  
ATOM    149  O3'  DT I -66      17.788 115.449  20.372  1.00 51.81           O  
ATOM    150  C2'  DT I -66      15.828 115.425  18.918  1.00 47.06           C  
ATOM    151  C1'  DT I -66      15.255 116.773  19.323  1.00 44.06           C  
ATOM    152  N1   DT I -66      13.883 117.107  18.904  1.00 42.71           N  
ATOM    153  C2   DT I -66      13.035 117.573  19.883  1.00 43.81           C  
ATOM    154  O2   DT I -66      13.364 117.687  21.053  1.00 44.44           O  
ATOM    155  N3   DT I -66      11.782 117.905  19.447  1.00 43.57           N  
ATOM    156  C4   DT I -66      11.292 117.817  18.161  1.00 46.50           C  
ATOM    157  O4   DT I -66      10.126 118.151  17.922  1.00 42.61           O  
ATOM    158  C5   DT I -66      12.232 117.320  17.179  1.00 45.11           C  
ATOM    159  C7   DT I -66      11.794 117.214  15.751  1.00 47.11           C  
ATOM    160  C6   DT I -66      13.466 116.984  17.597  1.00 44.40           C  
ATOM    161  P    DC I -65      17.951 113.954  20.920  1.00 58.41           P  
ATOM    162  OP1  DC I -65      19.358 113.838  21.368  1.00 51.24           O  
ATOM    163  OP2  DC I -65      17.389 112.958  19.970  1.00 58.03           O  
ATOM    164  O5'  DC I -65      17.015 114.005  22.198  1.00 59.55           O  
ATOM    165  C5'  DC I -65      16.954 115.184  22.988  1.00 56.69           C  
ATOM    166  C4'  DC I -65      15.850 115.052  24.003  1.00 59.02           C  
ATOM    167  O4'  DC I -65      14.592 115.522  23.460  1.00 58.51           O  
ATOM    168  C3'  DC I -65      15.644 113.598  24.405  1.00 59.93           C  
ATOM    169  O3'  DC I -65      15.629 113.469  25.821  1.00 65.60           O  
ATOM    170  C2'  DC I -65      14.325 113.213  23.751  1.00 59.39           C  
ATOM    171  C1'  DC I -65      13.583 114.536  23.596  1.00 55.79           C  
ATOM    172  N1   DC I -65      12.726 114.602  22.389  1.00 53.83           N  
ATOM    173  C2   DC I -65      11.434 115.142  22.490  1.00 55.35           C  
ATOM    174  O2   DC I -65      11.026 115.540  23.596  1.00 58.21           O  
ATOM    175  N3   DC I -65      10.658 115.213  21.381  1.00 56.17           N  
ATOM    176  C4   DC I -65      11.120 114.761  20.212  1.00 56.01           C  
ATOM    177  N4   DC I -65      10.319 114.853  19.144  1.00 55.98           N  
ATOM    178  C5   DC I -65      12.422 114.196  20.086  1.00 53.54           C  
ATOM    179  C6   DC I -65      13.185 114.140  21.187  1.00 52.31           C  
ATOM    180  P    DC I -64      15.753 112.014  26.487  1.00 66.46           P  
ATOM    181  OP1  DC I -64      16.570 112.166  27.717  1.00 69.50           O  
ATOM    182  OP2  DC I -64      16.156 111.019  25.462  1.00 65.83           O  
ATOM    183  O5'  DC I -64      14.248 111.746  26.914  1.00 67.30           O  
ATOM    184  C5'  DC I -64      13.524 112.767  27.589  1.00 68.75           C  
ATOM    185  C4'  DC I -64      12.056 112.428  27.624  1.00 70.24           C  
ATOM    186  O4'  DC I -64      11.389 112.826  26.401  1.00 69.27           O  
ATOM    187  C3'  DC I -64      11.780 110.937  27.802  1.00 71.41           C  
ATOM    188  O3'  DC I -64      10.732 110.771  28.745  1.00 73.13           O  
ATOM    189  C2'  DC I -64      11.312 110.503  26.424  1.00 69.72           C  
ATOM    190  C1'  DC I -64      10.590 111.749  25.951  1.00 67.16           C  
ATOM    191  N1   DC I -64      10.406 111.872  24.493  1.00 64.14           N  
ATOM    192  C2   DC I -64       9.190 112.374  24.015  1.00 64.49           C  
ATOM    193  O2   DC I -64       8.328 112.734  24.828  1.00 65.65           O  
ATOM    194  N3   DC I -64       8.981 112.452  22.685  1.00 64.49           N  
ATOM    195  C4   DC I -64       9.929 112.053  21.836  1.00 64.33       
ATOM    196  N4   DC I -64       9.660 112.124  20.529  1.00 64.59           N  
ATOM    197  C5   DC I -64      11.189 111.558  22.291  1.00 63.37           C  
ATOM    198  C6   DC I -64      11.384 111.489  23.617  1.00 63.71           C  
ATOM    199  P    DA I -63      10.559 109.373  29.505  1.00 74.38           P  
ATOM    200  OP1  DA I -63      11.472 109.378  30.677  1.00 74.52           O  
ATOM    201  OP2  DA I -63      10.641 108.269  28.511  1.00 72.52           O  
ATOM    202  O5'  DA I -63       9.070 109.478  30.036  1.00 71.76           O  
ATOM    203  C5'  DA I -63       8.491 110.751  30.289  1.00 71.37           C  
ATOM    204  C4'  DA I -63       7.067 110.764  29.796  1.00 70.97           C  
ATOM    205  O4'  DA I -63       7.031 110.939  28.357  1.00 69.15           O  
ATOM    206  C3'  DA I -63       6.381 109.435  30.082  1.00 71.26           C  
ATOM    207  O3'  DA I -63       5.055 109.634  30.549  1.00 73.14           O  
ATOM    208  C2'  DA I -63       6.412 108.711  28.746  1.00 69.84           C  
ATOM    209  C1'  DA I -63       6.355 109.849  27.745  1.00 66.46           C  
ATOM    210  N9   DA I -63       7.021 109.575  26.473  1.00 63.76           N  
ATOM    211  C8   DA I -63       8.303 109.129  26.273  1.00 61.86           C  
ATOM    212  N7   DA I -63       8.637 109.033  25.008  1.00 61.64           N  
ATOM    213  C5   DA I -63       7.495 109.430  24.331  1.00 59.78           C  
ATOM    214  C6   DA I -63       7.206 109.561  22.964  1.00 60.31           C  
ATOM    215  N6   DA I -63       8.087 109.315  21.997  1.00 59.24           N  
ATOM    216  N1   DA I -63       5.967 109.970  22.620  1.00 59.82           N  
ATOM    217  C2   DA I -63       5.089 110.237  23.594  1.00 60.76           C  
ATOM    218  N3   DA I -63       5.247 110.163  24.911  1.00 61.28           N  
ATOM    219  C4   DA I -63       6.487 109.749  25.218  1.00 60.50           C  
ATOM    220  P    DC I -62       4.210 108.368  31.043  1.00 74.42           P  
ATOM    221  OP1  DC I -62       3.281 108.825  32.099  1.00 77.11           O  
ATOM    222  OP2  DC I -62       5.165 107.263  31.327  1.00 74.15           O  
ATOM    223  O5'  DC I -62       3.373 107.980  29.749  1.00 74.83           O  
ATOM    224  C5'  DC I -62       2.542 108.942  29.105  1.00 73.09           C  
ATOM    225  C4'  DC I -62       1.820 108.294  27.950  1.00 72.06           C  
ATOM    226  O4'  DC I -62       2.643 108.308  26.752  1.00 70.30           O  
ATOM    227  C3'  DC I -62       1.490 106.829  28.232  1.00 71.70           C  
ATOM    228  O3'  DC I -62       0.127 106.543  27.945  1.00 71.60           O  
ATOM    229  C2'  DC I -62       2.422 106.058  27.310  1.00 70.09           C  
ATOM    230  C1'  DC I -62       2.631 107.022  26.159  1.00 68.80           C  
ATOM    231  N1   DC I -62       3.898 106.829  25.423  1.00 66.99           N  
ATOM    232  C2   DC I -62       3.891 106.915  24.022  1.00 66.85           C  
ATOM    233  O2   DC I -62       2.835 107.200  23.442  1.00 69.22           O  
ATOM    234  N3   DC I -62       5.036 106.685  23.338  1.00 65.06           N  
ATOM    235  C4   DC I -62       6.157 106.385  23.999  1.00 63.84           C  
ATOM    236  N4   DC I -62       7.260 106.146  23.286  1.00 60.83           N  
ATOM    237  C5   DC I -62       6.198 106.314  25.421  1.00 64.65           C  
ATOM    238  C6   DC I -62       5.059 106.546  26.087  1.00 65.83           C  
ATOM    239  P    DC I -61      -0.372 105.022  27.943  1.00 72.91           P  
ATOM    240  OP1  DC I -61      -1.780 105.000  28.417  1.00 76.84           O  
ATOM    241  OP2  DC I -61       0.646 104.184  28.624  1.00 72.49           O  
ATOM    242  O5'  DC I -61      -0.372 104.681  26.394  1.00 73.03           O  
ATOM    243  C5'  DC I -61      -0.820 105.653  25.452  1.00 71.49           C  
ATOM    244  C4'  DC I -61      -0.908 105.032  24.083  1.00 70.29           C  
ATOM    245  O4'  DC I -61       0.399 105.019  23.457  1.00 68.43           O  
ATOM    246  C3'  DC I -61      -1.361 103.577  24.168  1.00 70.56           C  
ATOM    247  O3'  DC I -61      -2.276 103.263  23.129  1.00 72.85           O  
ATOM    248  C2'  DC I -61      -0.073 102.795  24.000  1.00 69.13           C  
ATOM    249  C1'  DC I -61       0.733 103.694  23.084  1.00 66.55           C  
ATOM    250  N1   DC I -61       2.188 103.529  23.220  1.00 63.27           N  
ATOM    251  C2   DC I -61       2.962 103.450  22.062  1.00 60.35           C  
ATOM    252  O2   DC I -61       2.401 103.544  20.960  1.00 60.12           O  
ATOM    253  N3   DC I -61       4.297 103.272  22.172  1.00 56.31           N  
ATOM    254  C4   DC I -61       4.861 103.182  23.378  1.00 54.87           C  
ATOM    255  N4   DC I -61       6.180 103.013  23.440  1.00 49.33           N  
ATOM    256  C5   DC I -61       4.095 103.264  24.575  1.00 56.23           C  
ATOM    257  C6   DC I -61       2.775 103.440  24.451  1.00 60.00           C  
ATOM    258  P    DT I -60      -3.192 101.954  23.260  1.00 74.47           P  
ATOM    259  OP1  DT I -60      -4.605 102.411  23.288  1.00 76.60           O  
ATOM    260  OP2  DT I -60      -2.670 101.115  24.369  1.00 74.49           O  
ATOM    261  O5'  DT I -60      -2.927 101.195  21.890  1.00 73.63           O  
ATOM    262  C5'  DT I -60      -2.970 101.898  20.653  1.00 72.90           C  
ATOM    263  C4'  DT I -60      -2.261 101.100  19.587  1.00 72.22           C  
ATOM    264  O4'  DT I -60      -0.826 101.159  19.771  1.00 70.40           O  
ATOM    265  C3'  DT I -60      -2.624  99.616  19.603  1.00 72.12           C  
ATOM    266  O3'  DT I -60      -2.648  99.130  18.269  1.00 74.62           O  
ATOM    267  C2'  DT I -60      -1.453  98.985  20.327  1.00 71.37           C  
ATOM    268  C1'  DT I -60      -0.312  99.838  19.815  1.00 69.38           C  
ATOM    269  N1   DT I -60       0.896  99.832  20.660  1.00 68.07           N  
ATOM    270  C2   DT I -60       2.119  99.723  20.030  1.00 65.42           C  
ATOM    271  O2   DT I -60       2.241  99.643  18.816  1.00 64.45           O  
ATOM    272  N3   DT I -60       3.197  99.706  20.875  1.00 62.46           N  
ATOM    273  C4   DT I -60       3.181  99.775  22.252  1.00 64.72           C  
ATOM    274  O4   DT I -60       4.237  99.735  22.877  1.00 62.79           O  
ATOM    275  C5   DT I -60       1.865  99.885  22.849  1.00 65.28           C  
ATOM    276  C7   DT I -60       1.746  99.951  24.338  1.00 65.40           C  
ATOM    277  C6   DT I -60       0.803  99.918  22.033  1.00 66.24           C  
ATOM    278  P    DG I -59      -3.527  97.844  17.906  1.00 75.52           P  
ATOM    279  OP1  DG I -59      -4.896  98.329  17.606  1.00 78.44           O  
ATOM    280  OP2  DG I -59      -3.325  96.789  18.934  1.00 74.46           O  
ATOM    281  O5'  DG I -59      -2.864  97.351  16.551  1.00 75.18           O  
ATOM    282  C5'  DG I -59      -2.257  98.289  15.672  1.00 73.60           C  
ATOM    283  C4'  DG I -59      -0.987  97.708  15.105  1.00 71.86           C  
ATOM    284  O4'  DG I -59       0.080  97.749  16.084  1.00 72.64           O  
ATOM    285  C3'  DG I -59      -1.143  96.248  14.707  1.00 71.25           C  
ATOM    286  O3'  DG I -59      -0.453  96.017  13.490  1.00 73.33           O  
ATOM    287  C2'  DG I -59      -0.505  95.490  15.858  1.00 70.72           C  
ATOM    288  C1'  DG I -59       0.584  96.443  16.321  1.00 68.80           C  
ATOM    289  N9   DG I -59       0.915  96.353  17.739  1.00 66.01           N  
ATOM    290  C8   DG I -59       0.037  96.272  18.792  1.00 63.83           C  
ATOM    291  N7   DG I -59       0.630  96.242  19.954  1.00 63.43           N  
ATOM    292  C5   DG I -59       1.986  96.305  19.652  1.00 63.06           C  
ATOM    293  C6   DG I -59       3.123  96.329  20.508  1.00 61.20           C  
ATOM    294  O6   DG I -59       3.157  96.333  21.748  1.00 55.63           O  
ATOM    295  N1   DG I -59       4.310  96.371  19.781  1.00 58.54           N  
ATOM    296  C2   DG I -59       4.393  96.413  18.413  1.00 61.60           C  
ATOM    297  N2   DG I -59       5.625  96.452  17.897  1.00 59.66           N  
ATOM    298  N3   DG I -59       3.341  96.417  17.606  1.00 62.83           N  
ATOM    299  C4   DG I -59       2.179  96.358  18.289  1.00 64.10           C  
ATOM    300  P    DC I -58      -0.724  94.668  12.685  1.00 75.47           P  
ATOM    301  OP1  DC I -58      -0.771  95.017  11.245  1.00 76.90           O  
ATOM    302  OP2  DC I -58      -1.869  93.971  13.315  1.00 75.55           O  
ATOM    303  O5'  DC I -58       0.579  93.813  12.979  1.00 74.58           O  
ATOM    304  C5'  DC I -58       1.869  94.367  12.772  1.00 71.80           C  
ATOM    305  C4'  DC I -58       2.912  93.449  13.355  1.00 69.07           C  
ATOM    306  O4'  DC I -58       3.022  93.643  14.785  1.00 66.28           O  
ATOM    307  C3'  DC I -58       2.588  91.967  13.153  1.00 69.19           C  
ATOM    308  O3'  DC I -58       3.765  91.283  12.753  1.00 72.76           O  
ATOM    309  C2'  DC I -58       2.159  91.502  14.534  1.00 66.49           C  
ATOM    310  C1'  DC I -58       3.043  92.372  15.401  1.00 64.34           C  
ATOM    311  N1   DC I -58       2.662  92.535  16.810  1.00 61.22           N  
ATOM    312  C2   DC I -58       3.665  92.858  17.725  1.00 58.09           C  
ATOM    313  O2   DC I -58       4.819  93.015  17.310  1.00 58.20           O  
ATOM    314  N3   DC I -58       3.354  92.994  19.028  1.00 57.34           N  
ATOM    315  C4   DC I -58       2.095  92.821  19.433  1.00 57.86           C  
ATOM    316  N4   DC I -58       1.839  92.938  20.741  1.00 58.10           N  
ATOM    317  C5   DC I -58       1.047  92.512  18.521  1.00 56.59           C  
ATOM    318  C6   DC I -58       1.372  92.377  17.229  1.00 59.43           C  
ATOM    319  P    DA I -57       3.843  90.660  11.284  1.00 76.34           P  
ATOM    320  OP1  DA I -57       3.158  91.619  10.380  1.00 75.57           O  
ATOM    321  OP2  DA I -57       3.387  89.248  11.345  1.00 77.21           O  
ATOM    322  O5'  DA I -57       5.396  90.675  10.956  1.00 76.17           O  
ATOM    323  C5'  DA I -57       6.163  91.868  11.100  1.00 74.38           C  
ATOM    324  C4'  DA I -57       7.473  91.543  11.775  1.00 73.45           C  
ATOM    325  O4'  DA I -57       7.265  91.389  13.201  1.00 73.26           O  
ATOM    326  C3'  DA I -57       8.052  90.222  11.286  1.00 73.72           C  
ATOM    327  O3'  DA I -57       9.469  90.296  11.167  1.00 74.38           O  
ATOM    328  C2'  DA I -57       7.618  89.220  12.342  1.00 72.59           C  
ATOM    329  C1'  DA I -57       7.478  90.045  13.615  1.00 71.12           C  
ATOM    330  N9   DA I -57       6.314  89.650  14.410  1.00 69.38           N  
ATOM    331  C8   DA I -57       5.167  89.064  13.936  1.00 69.22           C  
ATOM    332  N7   DA I -57       4.260  88.854  14.857  1.00 68.21           N  
ATOM    333  C5   DA I -57       4.849  89.325  16.020  1.00 66.46           C  
ATOM    334  C6   DA I -57       4.393  89.393  17.345  1.00 66.18           C  
ATOM    335  N6   DA I -57       3.181  88.983  17.732  1.00 65.16           N  
ATOM    336  N1   DA I -57       5.229  89.907  18.272  1.00 65.17           N  
ATOM    337  C2   DA I -57       6.437  90.325  17.879  1.00 66.19           C  
ATOM    338  N3   DA I -57       6.978  90.322  16.660  1.00 66.78           N  
ATOM    339  C4   DA I -57       6.122  89.804  15.764  1.00 68.00           C  
ATOM    340  P    DG I -56      10.307  88.952  10.935  1.00 75.59           P  
ATOM    341  OP1  DG I -56      11.420  89.284  10.008  1.00 76.35           O  
ATOM    342  OP2  DG I -56       9.355  87.870  10.577  1.00 73.49           O  
ATOM    343  O5'  DG I -56      10.882  88.657  12.391  1.00 69.29           O  
ATOM    344  C5'  DG I -56      11.027  89.722  13.325  1.00 63.62           C  
ATOM    345  C4'  DG I -56      11.153  89.191  14.734  1.00 61.05           C  
ATOM    346  O4'  DG I -56       9.871  88.917  15.359  1.00 61.78           O  
ATOM    347  C3'  DG I -56      11.994  87.929  14.906  1.00 58.50           C  
ATOM    348  O3'  DG I -56      12.877  88.157  15.998  1.00 54.81           O  
ATOM    349  C2'  DG I -56      10.964  86.864  15.255  1.00 58.81           C  
ATOM    350  C1'  DG I -56       9.927  87.663  16.025  1.00 58.13           C  
ATOM    351  N9   DG I -56       8.581  87.089  16.026  1.00 58.09           N  
ATOM    352  C8   DG I -56       7.915  86.554  14.952  1.00 58.50           C  
ATOM    353  N7   DG I -56       6.716  86.133  15.250  1.00 59.32           N  
ATOM    354  C5   DG I -56       6.583  86.399  16.605  1.00 57.14           C  
ATOM    355  C6   DG I -56       5.487  86.171  17.486  1.00 55.77           C  
ATOM    356  O6   DG I -56       4.388  85.673  17.232  1.00 59.81           O  
ATOM    357  N1   DG I -56       5.770  86.598  18.778  1.00 53.71           N  
ATOM    358  C2   DG I -56       6.954  87.173  19.173  1.00 54.21           C  
ATOM    359  N2   DG I -56       7.040  87.530  20.463  1.00 49.84           N  
ATOM    360  N3   DG I -56       7.980  87.387  18.361  1.00 54.51           N  
ATOM    361  C4   DG I -56       7.726  86.983  17.102  1.00 54.85           C  
ATOM    362  P    DA I -55      13.793  86.969  16.563  1.00 56.47           P  
ATOM    363  OP1  DA I -55      15.036  87.664  16.979  1.00 45.64           O  
ATOM    364  OP2  DA I -55      13.866  85.842  15.596  1.00 52.94           O  
ATOM    365  O5'  DA I -55      12.996  86.545  17.871  1.00 49.28           O  
ATOM    366  C5'  DA I -55      12.485  87.574  18.717  1.00 52.06           C  
ATOM    367  C4'  DA I -55      11.861  87.001  19.966  1.00 52.69           C  
ATOM    368  O4'  DA I -55      10.518  86.534  19.714  1.00 56.24           O  
ATOM    369  C3'  DA I -55      12.609  85.851  20.627  1.00 54.60           C  
ATOM    370  O3'  DA I -55      12.637  86.087  22.031  1.00 51.21           O  
ATOM    371  C2'  DA I -55      11.773  84.631  20.271  1.00 54.62           C  
ATOM    372  C1'  DA I -55      10.361  85.199  20.160  1.00 55.71           C  
ATOM    373  N9   DA I -55       9.497  84.532  19.186  1.00 54.74           N  
ATOM    374  C8   DA I -55       9.784  84.270  17.869  1.00 55.78           C  
ATOM    375  N7   DA I -55       8.797  83.710  17.213  1.00 55.38           N  
ATOM    376  C5   DA I -55       7.795  83.582  18.166  1.00 56.11           C  
ATOM    377  C6   DA I -55       6.488  83.066  18.098  1.00 55.41           C  
ATOM    378  N6   DA I -55       5.947  82.578  16.982  1.00 54.12           N  
ATOM    379  N1   DA I -55       5.746  83.079  19.227  1.00 54.39           N  
ATOM    380  C2   DA I -55       6.287  83.589  20.342  1.00 56.24           C  
ATOM    381  N3   DA I -55       7.504  84.109  20.530  1.00 58.42           N  
ATOM    382  C4   DA I -55       8.216  84.074  19.389  1.00 56.78           C  
ATOM    383  P    DT I -54      13.246  84.984  23.007  1.00 54.68           P  
ATOM    384  OP1  DT I -54      13.631  85.639  24.274  1.00 51.28           O  
ATOM    385  OP2  DT I -54      14.243  84.171  22.249  1.00 52.52           O  
ATOM    386  O5'  DT I -54      11.983  84.062  23.302  1.00 59.85           O  
ATOM    387  C5'  DT I -54      10.783  84.644  23.800  1.00 62.64           C  
ATOM    388  C4'  DT I -54       9.822  83.567  24.238  1.00 64.08           C  
ATOM    389  O4'  DT I -54       9.034  83.084  23.126  1.00 66.84           O  
ATOM    390  C3'  DT I -54      10.483  82.342  24.861  1.00 65.77           C  
ATOM    391  O3'  DT I -54       9.770  82.001  26.042  1.00 66.60           O  
ATOM    392  C2'  DT I -54      10.338  81.271  23.790  1.00 66.35           C  
ATOM    393  C1'  DT I -54       9.044  81.666  23.109  1.00 65.34           C  
ATOM    394  N1   DT I -54       8.905  81.237  21.705  1.00 64.59           N  
ATOM    395  C2   DT I -54       7.657  80.848  21.275  1.00 67.21           C  
ATOM    396  O2   DT I -54       6.677  80.835  22.002  1.00 67.82           O  
ATOM    397  N3   DT I -54       7.593  80.481  19.951  1.00 66.72           N  
ATOM    398  C4   DT I -54       8.628  80.473  19.039  1.00 67.15           C  
ATOM    399  O4   DT I -54       8.419  80.129  17.879  1.00 69.50           O  
ATOM    400  C5   DT I -54       9.910  80.892  19.558  1.00 67.35           C  
ATOM    401  C7   DT I -54      11.087  80.926  18.637  1.00 65.22           C  
ATOM    402  C6   DT I -54       9.984  81.240  20.850  1.00 66.03           C  
ATOM    403  P    DA I -53      10.039  80.600  26.758  1.00 68.27           P  
ATOM    404  OP1  DA I -53       9.973  80.849  28.222  1.00 67.36           O  
ATOM    405  OP2  DA I -53      11.250  79.977  26.167  1.00 69.77           O  
ATOM    406  O5'  DA I -53       8.770  79.748  26.319  1.00 69.55           O  
ATOM    407  C5'  DA I -53       7.463  80.308  26.434  1.00 69.84           C  
ATOM    408  C4'  DA I -53       6.423  79.220  26.341  1.00 70.40           C  
ATOM    409  O4'  DA I -53       6.159  78.882  24.963  1.00 71.09           O  
ATOM    410  C3'  DA I -53       6.833  77.921  27.025  1.00 72.79           C  
ATOM    411  O3'  DA I -53       5.690  77.354  27.659  1.00 76.21           O  
ATOM    412  C2'  DA I -53       7.313  77.055  25.871  1.00 72.23           C  
ATOM    413  C1'  DA I -53       6.421  77.509  24.728  1.00 69.52           C  
ATOM    414  N9   DA I -53       6.990  77.406  23.385  1.00 69.54           N  
ATOM    415  C8   DA I -53       8.234  77.797  22.949  1.00 69.28           C  
ATOM    416  N7   DA I -53       8.413  77.641  21.657  1.00 67.80           N  
ATOM    417  C5   DA I -53       7.216  77.095  21.218  1.00 66.93           C  
ATOM    418  C6   DA I -53       6.763  76.710  19.947  1.00 68.90           C  
ATOM    419  N6   DA I -53       7.486  76.830  18.830  1.00 68.02           N  
ATOM    420  N1   DA I -53       5.519  76.192  19.857  1.00 69.64           N  
ATOM    421  C2   DA I -53       4.788  76.082  20.971  1.00 70.07           C  
ATOM    422  N3   DA I -53       5.099  76.417  22.218  1.00 68.13           N  
ATOM    423  C4   DA I -53       6.340  76.925  22.275  1.00 68.43           C  
ATOM    424  P    DC I -52       5.881  76.416  28.940  1.00 77.79           P  
ATOM    425  OP1  DC I -52       5.290  77.092  30.125  1.00 79.37           O  
ATOM    426  OP2  DC I -52       7.299  75.982  28.971  1.00 77.22           O  
ATOM    427  O5'  DC I -52       4.986  75.157  28.580  1.00 78.02           O  
ATOM    428  C5'  DC I -52       5.587  73.938  28.179  1.00 78.14           C  
ATOM    429  C4'  DC I -52       4.637  73.161  27.304  1.00 78.20           C  
ATOM    430  O4'  DC I -52       4.726  73.633  25.936  1.00 77.32           O  
ATOM    431  C3'  DC I -52       4.959  71.673  27.256  1.00 79.38           C  
ATOM    432  O3'  DC I -52       3.750  70.928  27.282  1.00 82.42           O  
ATOM    433  C2'  DC I -52       5.666  71.494  25.930  1.00 77.76           C  
ATOM    434  C1'  DC I -52       5.001  72.543  25.068  1.00 76.36           C  
ATOM    435  N1   DC I -52       5.871  73.020  23.986  1.00 75.28           N  
ATOM    436  C2   DC I -52       5.520  72.730  22.668  1.00 75.19           C  
ATOM    437  O2   DC I -52       4.470  72.107  22.452  1.00 75.27           O  
ATOM    438  N3   DC I -52       6.332  73.133  21.663  1.00 75.43           N  
ATOM    439  C4   DC I -52       7.456  73.800  21.940  1.00 74.37           C  
ATOM    440  N4   DC I -52       8.237  74.163  20.920  1.00 73.71           N  
ATOM    441  C5   DC I -52       7.830  74.121  23.276  1.00 74.62           C  
ATOM    442  C6   DC I -52       7.014  73.718  24.259  1.00 75.62           C  
ATOM    443  P    DT I -51       3.810  69.356  27.548  1.00 83.39           P  
ATOM    444  OP1  DT I -51       2.617  68.975  28.352  1.00 84.87           O  
ATOM    445  OP2  DT I -51       5.171  69.072  28.066  1.00 84.11           O  
ATOM    446  O5'  DT I -51       3.670  68.743  26.087  1.00 82.51           O  
ATOM    447  C5'  DT I -51       2.538  69.064  25.283  1.00 83.04           C  
ATOM    448  C4'  DT I -51       2.586  68.302  23.981  1.00 82.63           C  
ATOM    449  O4'  DT I -51       3.561  68.882  23.082  1.00 82.63           O  
ATOM    450  C3'  DT I -51       2.963  66.830  24.121  1.00 83.17           C  
ATOM    451  O3'  DT I -51       2.174  66.070  23.203  1.00 84.04           O  
ATOM    452  C2'  DT I -51       4.433  66.811  23.734  1.00 82.19           C  
ATOM    453  C1'  DT I -51       4.491  67.892  22.670  1.00 81.02           C  
ATOM    454  N1   DT I -51       5.799  68.554  22.487  1.00 79.59           N  
ATOM    455  C2   DT I -51       6.251  68.727  21.200  1.00 79.75           C  
ATOM    456  O2   DT I -51       5.648  68.318  20.222  1.00 80.93           O  
ATOM    457  N3   DT I -51       7.444  69.398  21.096  1.00 79.92           N  
ATOM    458  C4   DT I -51       8.217  69.897  22.128  1.00 79.48           C  
ATOM    459  O4   DT I -51       9.259  70.502  21.876  1.00 77.54           O  
ATOM    460  C5   DT I -51       7.697  69.655  23.456  1.00 79.33           C  
ATOM    461  C7   DT I -51       8.475  70.144  24.638  1.00 78.17           C  
ATOM    462  C6   DT I -51       6.531  69.001  23.568  1.00 79.52           C  
ATOM    463  P    DA I -50       2.284  64.471  23.186  1.00 86.47           P  
ATOM    464  OP1  DA I -50       0.925  63.903  23.388  1.00 84.10           O  
ATOM    465  OP2  DA I -50       3.395  64.074  24.094  1.00 84.48           O  
ATOM    466  O5'  DA I -50       2.736  64.170  21.692  1.00 85.44           O  
ATOM    467  C5'  DA I -50       3.740  64.964  21.070  1.00 84.33           C  
ATOM    468  C4'  DA I -50       4.390  64.185  19.954  1.00 82.33           C  
ATOM    469  O4'  DA I -50       5.470  64.975  19.405  1.00 80.24           O  
ATOM    470  C3'  DA I -50       5.015  62.875  20.424  1.00 81.47           C  
ATOM    471  O3'  DA I -50       4.810  61.861  19.441  1.00 82.01           O  
ATOM    472  C2'  DA I -50       6.482  63.214  20.597  1.00 80.97           C  
ATOM    473  C1'  DA I -50       6.717  64.320  19.580  1.00 79.59           C  
ATOM    474  N9   DA I -50       7.682  65.320  20.042  1.00 78.23           N  
ATOM    475  C8   DA I -50       7.836  65.789  21.323  1.00 76.34           C  
ATOM    476  N7   DA I -50       8.790  66.676  21.451  1.00 76.28           N  
ATOM    477  C5   DA I -50       9.301  66.804  20.167  1.00 76.66           C  
ATOM    478  C6   DA I -50      10.339  67.589  19.638  1.00 75.15           C  
ATOM    479  N6   DA I -50      11.074  68.429  20.369  1.00 74.01           N  
ATOM    480  N1   DA I -50      10.600  67.480  18.316  1.00 75.90           N  
ATOM    481  C2   DA I -50       9.858  66.636  17.584  1.00 76.63           C  
ATOM    482  N3   DA I -50       8.855  65.846  17.967  1.00 77.56           N  
ATOM    483  C4   DA I -50       8.625  65.977  19.287  1.00 77.74           C  
ATOM    484  P    DC I -49       5.545  60.444  19.592  1.00 81.84           P  
ATOM    485  OP1  DC I -49       4.629  59.427  19.010  1.00 81.76           O  
ATOM    486  OP2  DC I -49       6.027  60.285  20.987  1.00 80.84           O  
ATOM    487  O5'  DC I -49       6.801  60.601  18.627  1.00 80.45           O  
ATOM    488  C5'  DC I -49       6.630  61.134  17.314  1.00 78.90           C  
ATOM    489  C4'  DC I -49       7.947  61.150  16.577  1.00 78.26           C  
ATOM    490  O4'  DC I -49       8.763  62.274  16.999  1.00 78.11           O  
ATOM    491  C3'  DC I -49       8.788  59.895  16.804  1.00 77.01           C  
ATOM    492  O3'  DC I -49       9.341  59.429  15.575  1.00 76.15           O  
ATOM    493  C2'  DC I -49       9.887  60.365  17.740  1.00 77.53           C  
ATOM    494  C1'  DC I -49      10.065  61.814  17.324  1.00 76.14           C  
ATOM    495  N1   DC I -49      10.624  62.698  18.367  1.00 74.60           N  
ATOM    496  C2   DC I -49      11.549  63.690  17.989  1.00 71.64           C  
ATOM    497  O2   DC I -49      11.855  63.803  16.793  1.00 69.64           O  
ATOM    498  N3   DC I -49      12.081  64.493  18.936  1.00 69.05           N  
ATOM    499  C4   DC I -49      11.730  64.340  20.213  1.00 71.78           C  
ATOM    500  N4   DC I -49      12.292  65.146  21.114  1.00 70.25           N  
ATOM    501  C5   DC I -49      10.787  63.347  20.626  1.00 71.90           C  
ATOM    502  C6   DC I -49      10.263  62.557  19.678  1.00 72.50           C  
ATOM    503  P    DC I -48      10.108  58.020  15.543  1.00 76.50           P  
ATOM    504  OP1  DC I -48       9.712  57.292  14.312  1.00 77.12           O  
ATOM    505  OP2  DC I -48       9.927  57.381  16.869  1.00 76.65           O  
ATOM    506  O5'  DC I -48      11.638  58.436  15.417  1.00 76.07           O  
ATOM    507  C5'  DC I -48      12.076  59.250  14.335  1.00 73.07           C  
ATOM    508  C4'  DC I -48      13.560  59.498  14.440  1.00 69.63           C  
ATOM    509  O4'  DC I -48      13.832  60.445  15.502  1.00 66.76           O  
ATOM    510  C3'  DC I -48      14.375  58.244  14.762  1.00 68.87           C  
ATOM    511  O3'  DC I -48      15.572  58.244  13.989  1.00 70.17           O  
ATOM    512  C2'  DC I -48      14.712  58.415  16.234  1.00 66.07           C  
ATOM    513  C1'  DC I -48      14.853  59.921  16.328  1.00 63.31           C  
ATOM    514  N1   DC I -48      14.712  60.515  17.667  1.00 59.56           N  
ATOM    515  C2   DC I -48      15.365  61.736  17.927  1.00 56.38           C  
ATOM    516  O2   DC I -48      16.002  62.284  17.013  1.00 52.78           O  
ATOM    517  N3   DC I -48      15.279  62.284  19.156  1.00 53.30           N  
ATOM    518  C4   DC I -48      14.565  61.681  20.108  1.00 55.50           C  
ATOM    519  N4   DC I -48      14.501  62.272  21.306  1.00 49.62           N  
ATOM    520  C5   DC I -48      13.880  60.445  19.873  1.00 57.49           C  
ATOM    521  C6   DC I -48      13.982  59.902  18.647  1.00 58.37           C  
ATOM    522  P    DA I -47      15.564  57.619  12.510  1.00 72.70           P  
ATOM    523  OP1  DA I -47      14.478  58.285  11.749  1.00 74.83           O  
ATOM    524  OP2  DA I -47      15.593  56.140  12.612  1.00 73.78           O  
ATOM    525  O5'  DA I -47      16.941  58.116  11.893  1.00 73.81           O  
ATOM    526  C5'  DA I -47      17.132  59.489  11.559  1.00 72.84           C  
ATOM    527  C4'  DA I -47      18.470  59.967  12.072  1.00 72.93           C  
ATOM    528  O4'  DA I -47      18.418  60.169  13.505  1.00 72.67           O  
ATOM    529  C3'  DA I -47      19.617  58.992  11.823  1.00 72.62           C  
ATOM    530  O3'  DA I -47      20.786  59.722  11.474  1.00 71.76           O  
ATOM    531  C2'  DA I -47      19.801  58.315  13.169  1.00 73.12           C  
ATOM    532  C1'  DA I -47      19.441  59.421  14.139  1.00 72.92           C  
ATOM    533  N9   DA I -47      18.920  58.948  15.421  1.00 73.86           N  
ATOM    534  C8   DA I -47      18.469  57.690  15.737  1.00 74.10           C  
ATOM    535  N7   DA I -47      18.054  57.573  16.975  1.00 74.42           N  
ATOM    536  C5   DA I -47      18.246  58.838  17.511  1.00 73.55           C  
ATOM    537  C6   DA I -47      18.002  59.369  18.787  1.00 74.72           C  
ATOM    538  N6   DA I -47      17.488  58.665  19.798  1.00 74.60           N  
ATOM    539  N1   DA I -47      18.308  60.669  18.995  1.00 75.56           N  
ATOM    540  C2   DA I -47      18.824  61.374  17.982  1.00 74.01           C  
ATOM    541  N3   DA I -47      19.099  60.987  16.740  1.00 73.75           N  
ATOM    542  C4   DA I -47      18.782  59.693  16.567  1.00 73.74           C  
ATOM    543  P    DA I -46      22.165  58.948  11.216  1.00 72.85           P  
ATOM    544  OP1  DA I -46      22.383  58.893   9.749  1.00 73.33           O  
ATOM    545  OP2  DA I -46      22.197  57.693  12.015  1.00 72.34           O  
ATOM    546  O5'  DA I -46      23.219  59.965  11.826  1.00 72.08           O  
ATOM    547  C5'  DA I -46      22.890  61.343  11.901  1.00 66.61           C  
ATOM    548  C4'  DA I -46      23.290  61.908  13.241  1.00 61.96           C  
ATOM    549  O4'  DA I -46      22.504  61.341  14.320  1.00 61.08           O  
ATOM    550  C3'  DA I -46      24.753  61.696  13.618  1.00 60.03           C  
ATOM    551  O3'  DA I -46      25.216  62.928  14.165  1.00 60.14           O  
ATOM    552  C2'  DA I -46      24.691  60.608  14.679  1.00 59.46           C  
ATOM    553  C1'  DA I -46      23.369  60.920  15.364  1.00 59.43           C  
ATOM    554  N9   DA I -46      22.726  59.810  16.080  1.00 60.44           N  
ATOM    555  C8   DA I -46      22.402  58.560  15.605  1.00 61.20           C  
ATOM    556  N7   DA I -46      21.804  57.793  16.490  1.00 59.28           N  
ATOM    557  C5   DA I -46      21.735  58.586  17.627  1.00 60.67           C  
ATOM    558  C6   DA I -46      21.210  58.355  18.916  1.00 62.19           C  
ATOM    559  N6   DA I -46      20.626  57.211  19.294  1.00 65.38           N  
ATOM    560  N1   DA I -46      21.304  59.354  19.819  1.00 64.07           N  
ATOM    561  C2   DA I -46      21.886  60.503  19.444  1.00 61.73           C  
ATOM    562  N3   DA I -46      22.414  60.838  18.271  1.00 58.15           N  
ATOM    563  C4   DA I -46      22.306  59.828  17.393  1.00 58.90           C  
ATOM    564  P    DA I -45      26.763  63.131  14.504  1.00 55.31           P  
ATOM    565  OP1  DA I -45      27.184  64.347  13.775  1.00 60.50           O  
ATOM    566  OP2  DA I -45      27.517  61.868  14.330  1.00 60.12           O  
ATOM    567  O5'  DA I -45      26.726  63.429  16.060  1.00 55.22           O  
ATOM    568  C5'  DA I -45      25.666  64.193  16.609  1.00 52.77           C  
ATOM    569  C4'  DA I -45      25.636  64.025  18.105  1.00 53.15           C  
ATOM    570  O4'  DA I -45      25.060  62.746  18.456  1.00 51.88           O  
ATOM    571  C3'  DA I -45      27.016  64.067  18.754  1.00 52.90           C  
ATOM    572  O3'  DA I -45      26.924  64.831  19.952  1.00 53.77           O  
ATOM    573  C2'  DA I -45      27.314  62.605  19.053  1.00 53.49           C  
ATOM    574  C1'  DA I -45      25.927  62.054  19.333  1.00 53.28           C  
ATOM    575  N9   DA I -45      25.726  60.621  19.109  1.00 54.54           N  
ATOM    576  C8   DA I -45      26.116  59.840  18.045  1.00 55.68           C  
ATOM    577  N7   DA I -45      25.723  58.587  18.137  1.00 53.60           N  
ATOM    578  C5   DA I -45      25.037  58.541  19.345  1.00 54.46           C  
ATOM    579  C6   DA I -45      24.366  57.501  20.020  1.00 55.85           C  
ATOM    580  N6   DA I -45      24.258  56.255  19.551  1.00 56.32           N  
ATOM    581  N1   DA I -45      23.799  57.789  21.211  1.00 57.88           N  
ATOM    582  C2   DA I -45      23.900  59.037  21.684  1.00 58.79           C  
ATOM    583  N3   DA I -45      24.495  60.099  21.142  1.00 55.97           N  
ATOM    584  C4   DA I -45      25.048  59.781  19.960  1.00 53.89           C  
ATOM    585  P    DA I -44      28.251  65.213  20.755  1.00 52.12           P  
ATOM    586  OP1  DA I -44      27.986  66.521  21.410  1.00 54.01           O  
ATOM    587  OP2  DA I -44      29.442  65.042  19.893  1.00 50.90           O  
ATOM    588  O5'  DA I -44      28.321  64.099  21.882  1.00 51.33           O  
ATOM    589  C5'  DA I -44      27.279  64.004  22.837  1.00 50.22           C  
ATOM    590  C4'  DA I -44      27.551  62.879  23.800  1.00 49.39           C  
ATOM    591  O4'  DA I -44      27.124  61.606  23.260  1.00 52.26           O  
ATOM    592  C3'  DA I -44      29.011  62.707  24.217  1.00 51.84           C  
ATOM    593  O3'  DA I -44      29.012  62.501  25.617  1.00 49.39           O  
ATOM    594  C2'  DA I -44      29.423  61.414  23.527  1.00 51.73           C  
ATOM    595  C1'  DA I -44      28.117  60.640  23.535  1.00 53.45           C  
ATOM    596  N9   DA I -44      27.993  59.572  22.540  1.00 56.63           N  
ATOM    597  C8   DA I -44      28.490  59.531  21.260  1.00 54.74           C  
ATOM    598  N7   DA I -44      28.209  58.421  20.619  1.00 53.85           N  
ATOM    599  C5   DA I -44      27.480  57.679  21.539  1.00 54.35           C  
ATOM    600  C6   DA I -44      26.895  56.399  21.473  1.00 54.23           C  
ATOM    601  N6   DA I -44      26.977  55.602  20.407  1.00 50.97           N  
ATOM    602  N1   DA I -44      26.219  55.960  22.559  1.00 55.84           N  
ATOM    603  C2   DA I -44      26.154  56.755  23.637  1.00 56.95           C  
ATOM    604  N3   DA I -44      26.675  57.970  23.823  1.00 55.46           N  
ATOM    605  C4   DA I -44      27.332  58.378  22.723  1.00 55.05           C  
ATOM    606  P    DG I -43      30.327  62.765  26.471  1.00 49.62           P  
ATOM    607  OP1  DG I -43      30.175  64.062  27.175  1.00 44.78           O  
ATOM    608  OP2  DG I -43      31.524  62.518  25.637  1.00 49.41           O  
ATOM    609  O5'  DG I -43      30.179  61.618  27.556  1.00 53.33           O  
ATOM    610  C5'  DG I -43      28.886  61.336  28.100  1.00 58.72           C  
ATOM    611  C4'  DG I -43      28.738  59.861  28.392  1.00 59.76           C  
ATOM    612  O4'  DG I -43      28.415  59.100  27.194  1.00 57.70           O  
ATOM    613  C3'  DG I -43      30.003  59.236  28.974  1.00 60.58           C  
ATOM    614  O3'  DG I -43      29.729  58.497  30.155  1.00 63.03           O  
ATOM    615  C2'  DG I -43      30.474  58.286  27.891  1.00 60.48           C  
ATOM    616  C1'  DG I -43      29.183  57.907  27.197  1.00 58.23           C  
ATOM    617  N9   DG I -43      29.415  57.488  25.818  1.00 58.62           N  
ATOM    618  C8   DG I -43      29.995  58.233  24.825  1.00 58.14           C  
ATOM    619  N7   DG I -43      30.166  57.567  23.716  1.00 60.06           N  
ATOM    620  C5   DG I -43      29.651  56.306  23.985  1.00 57.19           C  
ATOM    621  C6   DG I -43      29.589  55.144  23.168  1.00 55.64           C  
ATOM    622  O6   DG I -43      30.009  54.990  22.017  1.00 50.78           O  
ATOM    623  N1   DG I -43      28.974  54.085  23.829  1.00 55.69           N  
ATOM    624  C2   DG I -43      28.490  54.129  25.110  1.00 57.44           C  
ATOM    625  N2   DG I -43      27.904  53.004  25.558  1.00 53.55           N  
ATOM    626  N3   DG I -43      28.566  55.199  25.895  1.00 58.97           N  
ATOM    627  C4   DG I -43      29.155  56.246  25.269  1.00 58.71           C  
ATOM    628  P    DT I -42      30.936  57.776  30.916  1.00 65.82           P  
ATOM    629  OP1  DT I -42      30.750  58.013  32.362  1.00 67.46           O  
ATOM    630  OP2  DT I -42      32.222  58.150  30.276  1.00 67.50           O  
ATOM    631  O5'  DT I -42      30.684  56.239  30.604  1.00 69.24           O  
ATOM    632  C5'  DT I -42      29.508  55.581  31.065  1.00 70.84           C  
ATOM    633  C4'  DT I -42      29.730  54.089  31.045  1.00 71.31           C  
ATOM    634  O4'  DT I -42      29.775  53.657  29.664  1.00 72.07           O  
ATOM    635  C3'  DT I -42      31.079  53.711  31.653  1.00 73.02           C  
ATOM    636  O3'  DT I -42      30.998  52.500  32.399  1.00 74.38           O  
ATOM    637  C2'  DT I -42      31.988  53.556  30.448  1.00 72.91           C  
ATOM    638  C1'  DT I -42      31.040  53.094  29.357  1.00 71.78           C  
ATOM    639  N1   DT I -42      31.431  53.556  28.011  1.00 71.70           N  
ATOM    640  C2   DT I -42      31.248  52.703  26.950  1.00 72.18           C  
ATOM    641  O2   DT I -42      30.733  51.601  27.063  1.00 75.48           O  
ATOM    642  N3   DT I -42      31.689  53.188  25.744  1.00 69.81           N  
ATOM    643  C4   DT I -42      32.275  54.415  25.499  1.00 68.63           C  
ATOM    644  O4   DT I -42      32.646  54.703  24.365  1.00 64.16           O  
ATOM    645  C5   DT I -42      32.409  55.273  26.654  1.00 69.74           C  
ATOM    646  C7   DT I -42      33.013  56.633  26.484  1.00 69.53           C  
ATOM    647  C6   DT I -42      31.984  54.807  27.835  1.00 70.95           C  
ATOM    648  P    DG I -41      32.329  51.887  33.053  1.00 77.11           P  
ATOM    649  OP1  DG I -41      32.020  51.488  34.446  1.00 78.30           O  
ATOM    650  OP2  DG I -41      33.441  52.837  32.795  1.00 77.26           O  
ATOM    651  O5'  DG I -41      32.581  50.581  32.176  1.00 77.92           O  
ATOM    652  C5'  DG I -41      31.480  49.820  31.686  1.00 78.94           C  
ATOM    653  C4'  DG I -41      31.946  48.818  30.656  1.00 80.80           C  
ATOM    654  O4'  DG I -41      32.145  49.448  29.366  1.00 80.45           O  
ATOM    655  C3'  DG I -41      33.262  48.122  30.999  1.00 81.93           C  
ATOM    656  O3'  DG I -41      33.175  46.729  30.683  1.00 84.34           O  
ATOM    657  C2'  DG I -41      34.265  48.810  30.090  1.00 80.76           C  
ATOM    658  C1'  DG I -41      33.419  49.087  28.862  1.00 80.11           C  
ATOM    659  N9   DG I -41      33.904  50.177  28.019  1.00 79.51           N  
ATOM    660  C8   DG I -41      34.028  51.500  28.366  1.00 78.72           C  
ATOM    661  N7   DG I -41      34.513  52.238  27.404  1.00 78.45           N  
ATOM    662  C5   DG I -41      34.718  51.350  26.358  1.00 77.78           C  
ATOM    663  C6   DG I -41      35.231  51.571  25.051  1.00 78.19           C  
ATOM    664  O6   DG I -41      35.614  52.631  24.541  1.00 77.78           O  
ATOM    665  N1   DG I -41      35.273  50.393  24.313  1.00 78.11           N  
ATOM    666  C2   DG I -41      34.869  49.163  24.767  1.00 78.74           C  
ATOM    667  N2   DG I -41      34.981  48.150  23.898  1.00 79.45           N  
ATOM    668  N3   DG I -41      34.389  48.944  25.981  1.00 77.69           N  
ATOM    669  C4   DG I -41      34.343  50.074  26.718  1.00 78.03           C  
ATOM    670  P    DT I -40      33.861  45.651  31.658  1.00 87.63           P  
ATOM    671  OP1  DT I -40      33.003  44.438  31.688  1.00 87.07           O  
ATOM    672  OP2  DT I -40      34.190  46.353  32.929  1.00 87.40           O  
ATOM    673  O5'  DT I -40      35.226  45.290  30.921  1.00 86.03           O  
ATOM    674  C5'  DT I -40      35.628  46.012  29.763  1.00 85.79           C  
ATOM    675  C4'  DT I -40      36.327  45.100  28.784  1.00 84.05           C  
ATOM    676  O4'  DT I -40      36.479  45.814  27.536  1.00 82.98           O  
ATOM    677  C3'  DT I -40      37.734  44.687  29.207  1.00 85.22           C  
ATOM    678  O3'  DT I -40      38.022  43.363  28.741  1.00 85.73           O  
ATOM    679  C2'  DT I -40      38.617  45.726  28.540  1.00 83.79           C  
ATOM    680  C1'  DT I -40      37.850  46.087  27.274  1.00 83.14           C  
ATOM    681  N1   DT I -40      37.956  47.515  26.910  1.00 81.78           N  
ATOM    682  C2   DT I -40      38.123  47.853  25.586  1.00 82.27           C  
ATOM    683  O2   DT I -40      38.195  47.030  24.690  1.00 82.54           O  
ATOM    684  N3   DT I -40      38.207  49.203  25.348  1.00 82.43           N  
ATOM    685  C4   DT I -40      38.150  50.221  26.279  1.00 80.83           C  
ATOM    686  O4   DT I -40      38.244  51.388  25.914  1.00 80.87           O  
ATOM    687  C5   DT I -40      37.980  49.794  27.646  1.00 80.74           C  
ATOM    688  C7   DT I -40      37.917  50.826  28.727  1.00 79.94           C  
ATOM    689  C6   DT I -40      37.890  48.482  27.889  1.00 80.94           C  
ATOM    690  P    DA I -39      39.546  42.861  28.655  1.00 86.70           P  
ATOM    691  OP1  DA I -39      39.511  41.377  28.598  1.00 89.30           O  
ATOM    692  OP2  DA I -39      40.342  43.539  29.712  1.00 85.72           O  
ATOM    693  O5'  DA I -39      40.026  43.391  27.232  1.00 87.50           O  
ATOM    694  C5'  DA I -39      39.290  43.064  26.055  1.00 85.87           C  
ATOM    695  C4'  DA I -39      40.067  43.460  24.822  1.00 85.16           C  
ATOM    696  O4'  DA I -39      40.059  44.900  24.669  1.00 85.18           O  
ATOM    697  C3'  DA I -39      41.537  43.039  24.832  1.00 84.66           C  
ATOM    698  O3'  DA I -39      41.920  42.576  23.536  1.00 84.31           O  
ATOM    699  C2'  DA I -39      42.270  44.323  25.175  1.00 84.97           C  
ATOM    700  C1'  DA I -39      41.390  45.376  24.529  1.00 84.39           C  
ATOM    701  N9   DA I -39      41.467  46.694  25.159  1.00 83.03           N  
ATOM    702  C8   DA I -39      41.372  47.000  26.494  1.00 81.53           C  
ATOM    703  N7   DA I -39      41.475  48.281  26.751  1.00 80.46           N  
ATOM    704  C5   DA I -39      41.651  48.860  25.502  1.00 80.28           C  
ATOM    705  C6   DA I -39      41.827  50.195  25.092  1.00 79.01           C  
ATOM    706  N6   DA I -39      41.848  51.234  25.932  1.00 77.34           N  
ATOM    707  N1   DA I -39      41.981  50.430  23.770  1.00 78.91           N  
ATOM    708  C2   DA I -39      41.956  49.391  22.927  1.00 79.73           C  
ATOM    709  N3   DA I -39      41.796  48.094  23.190  1.00 81.36           N  
ATOM    710  C4   DA I -39      41.649  47.894  24.512  1.00 81.38           C  
ATOM    711  P    DT I -38      43.447  42.160  23.258  1.00 86.41           P  
ATOM    712  OP1  DT I -38      43.445  41.074  22.244  1.00 85.45           O  
ATOM    713  OP2  DT I -38      44.127  41.949  24.564  1.00 84.57           O  
ATOM    714  O5'  DT I -38      44.054  43.458  22.565  1.00 84.07           O  
ATOM    715  C5'  DT I -38      43.553  43.882  21.299  1.00 80.32           C  
ATOM    716  C4'  DT I -38      44.473  44.903  20.674  1.00 74.93           C  
ATOM    717  O4'  DT I -38      44.316  46.184  21.330  1.00 73.15           O  
ATOM    718  C3'  DT I -38      45.963  44.565  20.728  1.00 72.67           C  
ATOM    719  O3'  DT I -38      46.537  44.832  19.444  1.00 71.62           O  
ATOM    720  C2'  DT I -38      46.498  45.483  21.817  1.00 71.53           C  
ATOM    721  C1'  DT I -38      45.580  46.693  21.721  1.00 68.98           C  
ATOM    722  N1   DT I -38      45.387  47.467  22.974  1.00 65.78           N  
ATOM    723  C2   DT I -38      45.384  48.848  22.888  1.00 62.86           C  
ATOM    724  O2   DT I -38      45.581  49.454  21.850  1.00 62.78           O  
ATOM    725  N3   DT I -38      45.148  49.497  24.071  1.00 57.92           N  
ATOM    726  C4   DT I -38      44.934  48.930  25.307  1.00 60.29           C  
ATOM    727  O4   DT I -38      44.711  49.649  26.280  1.00 54.93           O  
ATOM    728  C5   DT I -38      44.987  47.482  25.339  1.00 61.73           C  
ATOM    729  C7   DT I -38      44.809  46.782  26.650  1.00 61.03           C  
ATOM    730  C6   DT I -38      45.201  46.831  24.184  1.00 63.25           C  
ATOM    731  P    DT I -37      48.132  44.862  19.258  1.00 73.25           P  
ATOM    732  OP1  DT I -37      48.428  44.223  17.954  1.00 73.95           O  
ATOM    733  OP2  DT I -37      48.818  44.384  20.487  1.00 71.55           O  
ATOM    734  O5'  DT I -37      48.410  46.417  19.070  1.00 72.19           O  
ATOM    735  C5'  DT I -37      47.519  47.192  18.273  1.00 68.00           C  
ATOM    736  C4'  DT I -37      47.927  48.645  18.279  1.00 64.32           C  
ATOM    737  O4'  DT I -37      47.648  49.240  19.569  1.00 64.13           O  
ATOM    738  C3'  DT I -37      49.405  48.892  17.997  1.00 61.50           C  
ATOM    739  O3'  DT I -37      49.528  49.967  17.079  1.00 57.96           O  
ATOM    740  C2'  DT I -37      49.982  49.261  19.354  1.00 61.34           C  
ATOM    741  C1'  DT I -37      48.799  49.906  20.057  1.00 62.69           C  
ATOM    742  N1   DT I -37      48.798  49.773  21.524  1.00 62.72           N  
ATOM    743  C2   DT I -37      48.739  50.920  22.281  1.00 63.81           C  
ATOM    744  O2   DT I -37      48.724  52.039  21.792  1.00 64.71           O  
ATOM    745  N3   DT I -37      48.703  50.711  23.636  1.00 61.96           N  
ATOM    746  C4   DT I -37      48.731  49.493  24.295  1.00 63.24           C  
ATOM    747  O4   DT I -37      48.682  49.461  25.524  1.00 59.98           O  
ATOM    748  C5   DT I -37      48.816  48.331  23.434  1.00 63.37           C  
ATOM    749  C7   DT I -37      48.867  46.966  24.049  1.00 64.20           C  
ATOM    750  C6   DT I -37      48.844  48.530  22.111  1.00 63.34           C  
ATOM    751  P    DT I -36      50.947  50.291  16.429  1.00 59.25           P  
ATOM    752  OP1  DT I -36      50.732  50.576  14.986  1.00 58.76           O  
ATOM    753  OP2  DT I -36      51.918  49.245  16.834  1.00 58.44           O  
ATOM    754  O5'  DT I -36      51.377  51.632  17.166  1.00 58.32           O  
ATOM    755  C5'  DT I -36      50.479  52.733  17.261  1.00 54.54           C  
ATOM    756  C4'  DT I -36      51.034  53.762  18.215  1.00 50.20           C  
ATOM    757  O4'  DT I -36      50.869  53.327  19.585  1.00 48.96           O  
ATOM    758  C3'  DT I -36      52.530  54.039  18.036  1.00 50.62           C  
ATOM    759  O3'  DT I -36      52.766  55.436  18.173  1.00 46.07           O  
ATOM    760  C2'  DT I -36      53.159  53.332  19.225  1.00 49.87           C  
ATOM    761  C1'  DT I -36      52.083  53.544  20.270  1.00 50.34           C  
ATOM    762  N1   DT I -36      52.124  52.656  21.447  1.00 53.59           N  
ATOM    763  C2   DT I -36      51.857  53.220  22.677  1.00 54.60           C  
ATOM    764  O2   DT I -36      51.573  54.397  22.822  1.00 48.69           O  
ATOM    765  N3   DT I -36      51.933  52.348  23.737  1.00 55.99           N  
ATOM    766  C4   DT I -36      52.234  50.995  23.687  1.00 57.81           C  
ATOM    767  O4   DT I -36      52.253  50.332  24.724  1.00 58.55           O  
ATOM    768  C5   DT I -36      52.502  50.473  22.367  1.00 56.99           C  
ATOM    769  C7   DT I -36      52.852  49.026  22.218  1.00 58.78           C  
ATOM    770  C6   DT I -36      52.429  51.317  21.326  1.00 55.35           C  
ATOM    771  P    DG I -35      53.192  56.302  16.900  1.00 48.18           P  
ATOM    772  OP1  DG I -35      52.212  56.078  15.818  1.00 43.61           O  
ATOM    773  OP2  DG I -35      54.638  56.088  16.644  1.00 48.76           O  
ATOM    774  O5'  DG I -35      53.000  57.794  17.428  1.00 46.17           O  
ATOM    775  C5'  DG I -35      51.705  58.250  17.819  1.00 45.09           C  
ATOM    776  C4'  DG I -35      51.811  59.144  19.031  1.00 44.40           C  
ATOM    777  O4'  DG I -35      52.204  58.356  20.174  1.00 43.50           O  
ATOM    778  C3'  DG I -35      52.857  60.246  18.908  1.00 42.27           C  
ATOM    779  O3'  DG I -35      52.425  61.385  19.656  1.00 37.70           O  
ATOM    780  C2'  DG I -35      54.092  59.616  19.533  1.00 40.80           C  
ATOM    781  C1'  DG I -35      53.496  58.733  20.627  1.00 42.59           C  
ATOM    782  N9   DG I -35      54.222  57.491  20.886  1.00 45.09           N  
ATOM    783  C8   DG I -35      54.930  56.738  19.976  1.00 41.22           C  
ATOM    784  N7   DG I -35      55.389  55.626  20.484  1.00 45.31           N  
ATOM    785  C5   DG I -35      54.989  55.656  21.815  1.00 44.56           C  
ATOM    786  C6   DG I -35      55.193  54.716  22.853  1.00 46.20           C  
ATOM    787  O6   DG I -35      55.780  53.626  22.802  1.00 47.93           O  
ATOM    788  N1   DG I -35      54.628  55.144  24.049  1.00 47.94           N  
ATOM    789  C2   DG I -35      53.948  56.328  24.222  1.00 48.67           C  
ATOM    790  N2   DG I -35      53.481  56.570  25.454  1.00 46.85           N  
ATOM    791  N3   DG I -35      53.744  57.209  23.256  1.00 44.96           N  
ATOM    792  C4   DG I -35      54.287  56.811  22.088  1.00 44.25           C  
ATOM    793  P    DG I -34      53.235  62.765  19.536  1.00 37.71           P  
ATOM    794  OP1  DG I -34      52.270  63.860  19.809  1.00 41.28           O  
ATOM    795  OP2  DG I -34      53.976  62.754  18.248  1.00 35.28           O  
ATOM    796  O5'  DG I -34      54.269  62.707  20.749  1.00 40.51           O  
ATOM    797  C5'  DG I -34      53.794  62.741  22.095  1.00 38.95           C  
ATOM    798  C4'  DG I -34      54.910  62.433  23.065  1.00 42.35           C  
ATOM    799  O4'  DG I -34      55.308  61.042  22.966  1.00 42.00           O  
ATOM    800  C3'  DG I -34      56.188  63.254  22.864  1.00 41.41           C  
ATOM    801  O3'  DG I -34      56.747  63.532  24.142  1.00 46.43           O  
ATOM    802  C2'  DG I -34      57.106  62.276  22.154  1.00 42.67           C  
ATOM    803  C1'  DG I -34      56.724  61.007  22.885  1.00 43.03           C  
ATOM    804  N9   DG I -34      57.139  59.739  22.290  1.00 45.34           N  
ATOM    805  C8   DG I -34      57.434  59.474  20.975  1.00 43.55           C  
ATOM    806  N7   DG I -34      57.812  58.239  20.775  1.00 45.62           N  
ATOM    807  C5   DG I -34      57.760  57.655  22.036  1.00 47.44           C  
ATOM    808  C6   DG I -34      58.074  56.328  22.457  1.00 47.12           C  
ATOM    809  O6   DG I -34      58.479  55.382  21.774  1.00 50.23           O  
ATOM    810  N1   DG I -34      57.872  56.162  23.824  1.00 44.49           N  
ATOM    811  C2   DG I -34      57.436  57.143  24.679  1.00 45.91           C  
ATOM    812  N2   DG I -34      57.296  56.793  25.963  1.00 43.20           N  
ATOM    813  N3   DG I -34      57.152  58.383  24.302  1.00 43.92           N  
ATOM    814  C4   DG I -34      57.335  58.564  22.977  1.00 44.06           C  
ATOM    815  P    DA I -33      56.548  64.975  24.811  1.00 50.01           P  
ATOM    816  OP1  DA I -33      55.131  65.381  24.643  1.00 46.89           O  
ATOM    817  OP2  DA I -33      57.630  65.870  24.340  1.00 48.46           O  
ATOM    818  O5'  DA I -33      56.798  64.690  26.356  1.00 53.06           O  
ATOM    819  C5'  DA I -33      55.858  63.945  27.123  1.00 56.15           C  
ATOM    820  C4'  DA I -33      56.578  63.140  28.178  1.00 58.85           C  
ATOM    821  O4'  DA I -33      57.191  61.970  27.591  1.00 57.65           O  
ATOM    822  C3'  DA I -33      57.703  63.901  28.869  1.00 60.98           C  
ATOM    823  O3'  DA I -33      57.714  63.564  30.255  1.00 66.27           O  
ATOM    824  C2'  DA I -33      58.950  63.419  28.144  1.00 61.33           C  
ATOM    825  C1'  DA I -33      58.594  61.986  27.779  1.00 58.05           C  
ATOM    826  N9   DA I -33      59.195  61.464  26.550  1.00 58.43           N  
ATOM    827  C8   DA I -33      59.383  62.114  25.354  1.00 59.69           C  
ATOM    828  N7   DA I -33      59.866  61.345  24.405  1.00 56.67           N  
ATOM    829  C5   DA I -33      60.029  60.114  25.023  1.00 56.27           C  
ATOM    830  C6   DA I -33      60.493  58.868  24.552  1.00 57.61           C  
ATOM    831  N6   DA I -33      60.870  58.642  23.293  1.00 57.78           N  
ATOM    832  N1   DA I -33      60.546  57.845  25.432  1.00 56.71           N  
ATOM    833  C2   DA I -33      60.145  58.063  26.689  1.00 57.45           C  
ATOM    834  N3   DA I -33      59.678  59.177  27.244  1.00 56.78           N  
ATOM    835  C4   DA I -33      59.644  60.178  26.350  1.00 57.31           C  
ATOM    836  P    DA I -32      58.795  64.234  31.228  1.00 69.62           P  
ATOM    837  OP1  DA I -32      58.187  64.393  32.574  1.00 68.93           O  
ATOM    838  OP2  DA I -32      59.353  65.423  30.525  1.00 66.78           O  
ATOM    839  O5'  DA I -32      59.917  63.113  31.325  1.00 68.40           O  
ATOM    840  C5'  DA I -32      59.624  61.863  31.939  1.00 67.05           C  
ATOM    841  C4'  DA I -32      60.862  61.003  31.990  1.00 66.36           C  
ATOM    842  O4'  DA I -32      61.190  60.536  30.658  1.00 65.43           O  
ATOM    843  C3'  DA I -32      62.107  61.720  32.514  1.00 66.84           C  
ATOM    844  O3'  DA I -32      62.829  60.864  33.404  1.00 68.16           O  
ATOM    845  C2'  DA I -32      62.916  61.989  31.256  1.00 65.63           C  
ATOM    846  C1'  DA I -32      62.553  60.797  30.388  1.00 63.85           C  
ATOM    847  N9   DA I -32      62.702  61.001  28.945  1.00 61.22           N  
ATOM    848  C8   DA I -32      62.508  62.150  28.212  1.00 59.26           C  
ATOM    849  N7   DA I -32      62.749  62.006  26.930  1.00 58.09           N  
ATOM    850  C5   DA I -32      63.122  60.672  26.809  1.00 58.00           C  
ATOM    851  C6   DA I -32      63.503  59.886  25.699  1.00 56.82           C  
ATOM    852  N6   DA I -32      63.569  60.347  24.445  1.00 55.66           N  
ATOM    853  N1   DA I -32      63.816  58.591  25.925  1.00 55.94           N  
ATOM    854  C2   DA I -32      63.740  58.123  27.179  1.00 57.31           C  
ATOM    855  N3   DA I -32      63.390  58.757  28.297  1.00 55.65           N  
ATOM    856  C4   DA I -32      63.093  60.042  28.041  1.00 58.54           C  
ATOM    857  P    DA I -31      63.954  61.488  34.367  1.00 69.98           P  
ATOM    858  OP1  DA I -31      63.726  60.998  35.752  1.00 69.40           O  
ATOM    859  OP2  DA I -31      64.023  62.949  34.107  1.00 68.45           O  
ATOM    860  O5'  DA I -31      65.302  60.847  33.819  1.00 67.05           O  
ATOM    861  C5'  DA I -31      65.419  59.442  33.670  1.00 64.32           C  
ATOM    862  C4'  DA I -31      66.642  59.109  32.851  1.00 64.06           C  
ATOM    863  O4'  DA I -31      66.394  59.346  31.442  1.00 62.47           O  
ATOM    864  C3'  DA I -31      67.887  59.924  33.213  1.00 63.25           C  
ATOM    865  O3'  DA I -31      69.017  59.061  33.315  1.00 62.27           O  
ATOM    866  C2'  DA I -31      68.056  60.866  32.034  1.00 60.22           C  
ATOM    867  C1'  DA I -31      67.496  60.043  30.892  1.00 60.65           C  
ATOM    868  N9   DA I -31      67.021  60.815  29.742  1.00 60.42           N  
ATOM    869  C8   DA I -31      66.494  62.084  29.721  1.00 59.99           C  
ATOM    870  N7   DA I -31      66.175  62.505  28.521  1.00 58.50           N  
ATOM    871  C5   DA I -31      66.508  61.441  27.695  1.00 57.87           C  
ATOM    872  C6   DA I -31      66.420  61.258  26.303  1.00 56.92           C  
ATOM    873  N6   DA I -31      65.940  62.177  25.461  1.00 52.95           N  
ATOM    874  N1   DA I -31      66.846  60.081  25.797  1.00 56.63           N  
ATOM    875  C2   DA I -31      67.320  59.155  26.640  1.00 58.00           C  
ATOM    876  N3   DA I -31      67.451  59.208  27.963  1.00 58.67           N  
ATOM    877  C4   DA I -31      67.027  60.393  28.434  1.00 58.97           C  
ATOM    878  P    DC I -30      70.452  59.670  33.687  1.00 63.29           P  
ATOM    879  OP1  DC I -30      71.057  58.754  34.697  1.00 66.07           O  
ATOM    880  OP2  DC I -30      70.345  61.120  33.979  1.00 62.16           O  
ATOM    881  O5'  DC I -30      71.252  59.503  32.329  1.00 57.40           O  
ATOM    882  C5'  DC I -30      71.222  58.273  31.635  1.00 56.94           C  
ATOM    883  C4'  DC I -30      72.028  58.383  30.367  1.00 60.01           C  
ATOM    884  O4'  DC I -30      71.236  59.007  29.327  1.00 58.55           O  
ATOM    885  C3'  DC I -30      73.301  59.220  30.506  1.00 59.51           C  
ATOM    886  O3'  DC I -30      74.389  58.551  29.869  1.00 61.50           O  
ATOM    887  C2'  DC I -30      72.959  60.509  29.773  1.00 60.33           C  
ATOM    888  C1'  DC I -30      71.995  60.021  28.706  1.00 58.54           C  
ATOM    889  N1   DC I -30      71.058  61.025  28.165  1.00 59.45           N  
ATOM    890  C2   DC I -30      70.631  60.894  26.837  1.00 57.84           C  
ATOM    891  O2   DC I -30      71.021  59.918  26.175  1.00 52.33           O  
ATOM    892  N3   DC I -30      69.805  61.831  26.310  1.00 58.16           N  
ATOM    893  C4   DC I -30      69.399  62.857  27.060  1.00 59.09           C  
ATOM    894  N4   DC I -30      68.594  63.765  26.497  1.00 58.78           N  
ATOM    895  C5   DC I -30      69.800  63.001  28.421  1.00 59.77           C  
ATOM    896  C6   DC I -30      70.623  62.071  28.928  1.00 59.44           C  
ATOM    897  P    DT I -29      75.855  59.208  29.902  1.00 64.57           P  
ATOM    898  OP1  DT I -29      76.867  58.119  29.836  1.00 64.91           O  
ATOM    899  OP2  DT I -29      75.885  60.173  31.030  1.00 61.38           O  
ATOM    900  O5'  DT I -29      75.918  59.993  28.522  1.00 62.01           O  
ATOM    901  C5'  DT I -29      75.729  59.294  27.296  1.00 61.13           C  
ATOM    902  C4'  DT I -29      75.937  60.228  26.130  1.00 62.74           C  
ATOM    903  O4'  DT I -29      74.783  61.085  25.943  1.00 62.85    O  
ATOM    904  C3'  DT I -29      77.132  61.164  26.304  1.00 63.55           C  
ATOM    905  O3'  DT I -29      77.760  61.336  25.042  1.00 65.47           O  
ATOM    906  C2'  DT I -29      76.487  62.473  26.724  1.00 63.35           C  
ATOM    907  C1'  DT I -29      75.227  62.429  25.887  1.00 60.14           C  
ATOM    908  N1   DT I -29      74.119  63.302  26.306  1.00 59.22           N  
ATOM    909  C2   DT I -29      73.278  63.729  25.308  1.00 57.42           C  
ATOM    910  O2   DT I -29      73.417  63.392  24.140  1.00 57.45           O  
ATOM    911  N3   DT I -29      72.273  64.564  25.721  1.00 53.46           N  
ATOM    912  C4   DT I -29      72.035  65.004  27.007  1.00 57.10           C  
ATOM    913  O4   DT I -29      71.094  65.760  27.234  1.00 55.93           O  
ATOM    914  C5   DT I -29      72.958  64.511  28.011  1.00 56.11           C  
ATOM    915  C7   DT I -29      72.782  64.952  29.428  1.00 52.54           C  
ATOM    916  C6   DT I -29      73.936  63.687  27.616  1.00 55.15           C  
ATOM    917  P    DG I -28      79.245  60.789  24.818  1.00 66.49           P  
ATOM    918  OP1  DG I -28      79.236  59.364  25.231  1.00 66.85           O  
ATOM    919  OP2  DG I -28      80.179  61.739  25.465  1.00 65.60           O  
ATOM    920  O5'  DG I -28      79.432  60.879  23.240  1.00 64.51           O  
ATOM    921  C5'  DG I -28      78.547  60.194  22.360  1.00 62.71           C  
ATOM    922  C4'  DG I -28      78.129  61.111  21.235  1.00 64.99           C  
ATOM    923  O4'  DG I -28      77.121  62.045  21.692  1.00 65.40           O  
ATOM    924  C3'  DG I -28      79.268  61.969  20.691  1.00 65.66           C  
ATOM    925  O3'  DG I -28      79.096  62.154  19.285  1.00 67.77           O  
ATOM    926  C2'  DG I -28      79.088  63.284  21.429  1.00 64.68           C  
ATOM    927  C1'  DG I -28      77.577  63.375  21.487  1.00 62.70           C  
ATOM    928  N9   DG I -28      77.012  64.205  22.546  1.00 61.59           N  
ATOM    929  C8   DG I -28      77.341  64.210  23.882  1.00 61.76           C  
ATOM    930  N7   DG I -28      76.596  65.016  24.591  1.00 58.99           N  
ATOM    931  C5   DG I -28      75.730  65.586  23.662  1.00 59.32           C  
ATOM    932  C6   DG I -28      74.673  66.518  23.837  1.00 55.76           C  
ATOM    933  O6   DG I -28      74.250  67.020  24.888  1.00 56.93           O  
ATOM    934  N1   DG I -28      74.075  66.844  22.624  1.00 54.41           N  
ATOM    935  C2   DG I -28      74.430  66.330  21.401  1.00 55.03           C  
ATOM    936  N2   DG I -28      73.740  66.778  20.341  1.00 51.10           N  
ATOM    937  N3   DG I -28      75.395  65.444  21.228  1.00 56.64           N  
ATOM    938  C4   DG I -28      75.997  65.119  22.393  1.00 58.81           C  
ATOM    939  P    DC I -27      80.342  62.623  18.390  1.00 70.74           P  
ATOM    940  OP1  DC I -27      80.380  61.790  17.166  1.00 69.02           O  
ATOM    941  OP2  DC I -27      81.530  62.691  19.279  1.00 69.04           O  
ATOM    942  O5'  DC I -27      79.982  64.119  17.982  1.00 69.87           O  
ATOM    943  C5'  DC I -27      78.821  64.415  17.216  1.00 67.89           C  
ATOM    944  C4'  DC I -27      78.594  65.908  17.193  1.00 65.52           C  
ATOM    945  O4'  DC I -27      78.145  66.368  18.491  1.00 63.40           O  
ATOM    946  C3'  DC I -27      79.858  66.714  16.885  1.00 64.40           C  
ATOM    947  O3'  DC I -27      79.489  67.916  16.220  1.00 67.29           O  
ATOM    948  C2'  DC I -27      80.342  67.107  18.264  1.00 63.44           C  
ATOM    949  C1'  DC I -27      79.011  67.404  18.916  1.00 61.12           C  
ATOM    950  N1   DC I -27      78.989  67.460  20.379  1.00 59.08           N  
ATOM    951  C2   DC I -27      77.980  68.197  20.981  1.00 58.09           C  
ATOM    952  O2   DC I -27      77.120  68.726  20.255  1.00 55.09           O  
ATOM    953  N3   DC I -27      77.955  68.311  22.329  1.00 59.80           N  
ATOM    954  C4   DC I -27      78.888  67.700  23.066  1.00 59.71           C  
ATOM    955  N4   DC I -27      78.839  67.852  24.387  1.00 56.50           N  
ATOM    956  C5   DC I -27      79.916  66.913  22.475  1.00 59.04           C  
ATOM    957  C6   DC I -27      79.931  66.823  21.139  1.00 59.46           C  
ATOM    958  P    DT I -26      79.484  67.978  14.621  1.00 69.05           P  
ATOM    959  OP1  DT I -26      78.870  66.733  14.096  1.00 66.29           O  
ATOM    960  OP2  DT I -26      80.850  68.363  14.192  1.00 65.36           O  
ATOM    961  O5'  DT I -26      78.477  69.183  14.335  1.00 65.36           O  
ATOM    962  C5'  DT I -26      77.068  68.983  14.436  1.00 59.58           C  
ATOM    963  C4'  DT I -26      76.394  70.189  15.052  1.00 58.44           C  
ATOM    964  O4'  DT I -26      76.645  70.264  16.478  1.00 57.05           O  
ATOM    965  C3'  DT I -26      76.788  71.550  14.475  1.00 56.35           C  
ATOM    966  O3'  DT I -26      75.606  72.350  14.330  1.00 58.54           O  
ATOM    967  C2'  DT I -26      77.704  72.126  15.542  1.00 56.16           C  
ATOM    968  C1'  DT I -26      77.091  71.564  16.813  1.00 57.28           C  
ATOM    969  N1   DT I -26      77.991  71.452  17.975  1.00 59.65           N  
ATOM    970  C2   DT I -26      77.542  71.945  19.182  1.00 60.46           C  
ATOM    971  O2   DT I -26      76.454  72.472  19.325  1.00 61.47           O  
ATOM    972  N3   DT I -26      78.416  71.791  20.225  1.00 60.50           N  
ATOM    973  C4   DT I -26      79.667  71.202  20.191  1.00 59.38           C  
ATOM    974  O4   DT I -26      80.330  71.116  21.224  1.00 57.41           O  
ATOM    975  C5   DT I -26      80.084  70.720  18.897  1.00 60.30           C  
ATOM    976  C7   DT I -26      81.433  70.085  18.763  1.00 61.89           C  
ATOM    977  C6   DT I -26      79.237  70.866  17.865  1.00 61.02           C  
ATOM    978  P    DC I -25      75.640  73.682  13.426  1.00 54.38           P  
ATOM    979  OP1  DC I -25      74.340  73.777  12.736  1.00 55.73           O  
ATOM    980  OP2  DC I -25      76.897  73.685  12.635  1.00 60.46           O  
ATOM    981  O5'  DC I -25      75.742  74.843  14.504  1.00 51.14           O  
ATOM    982  C5'  DC I -25      74.727  74.998  15.481  1.00 46.83           C  
ATOM    983  C4'  DC I -25      75.189  75.954  16.549  1.00 48.31           C  
ATOM    984  O4'  DC I -25      76.231  75.339  17.357  1.00 47.37           O  
ATOM    985  C3'  DC I -25      75.789  77.244  15.987  1.00 45.60           C  
ATOM    986  O3'  DC I -25      75.422  78.317  16.838  1.00 40.52           O  
ATOM    987  C2'  DC I -25      77.288  77.013  16.134  1.00 45.51           C  
ATOM    988  C1'  DC I -25      77.321  76.240  17.437  1.00 48.39           C  
ATOM    989  N1   DC I -25      78.547  75.467  17.721  1.00 49.06           N  
ATOM    990  C2   DC I -25      78.875  75.220  19.052  1.00 48.24           C  
ATOM    991  O2   DC I -25      78.122  75.638  19.941  1.00 44.21           O  
ATOM    992  N3   DC I -25      80.008  74.534  19.343  1.00 53.12           N  
ATOM    993  C4   DC I -25      80.800  74.109  18.358  1.00 51.87           C  
ATOM    994  N4   DC I -25      81.918  73.466  18.699  1.00 55.43           N  
ATOM    995  C5   DC I -25      80.485  74.334  16.986  1.00 52.86           C  
ATOM    996  C6   DC I -25      79.354  75.011  16.714  1.00 50.23           C  
ATOM    997  P    DC I -24      74.055  79.121  16.577  1.00 40.25           P  
ATOM    998  OP1  DC I -24      72.989  78.097  16.401  1.00 34.66           O  
ATOM    999  OP2  DC I -24      74.277  80.129  15.522  1.00 37.38           O  
ATOM   1000  O5'  DC I -24      73.857  79.881  17.951  1.00 36.65           O  
ATOM   1001  C5'  DC I -24      73.478  79.169  19.123  1.00 35.35           C  
ATOM   1002  C4'  DC I -24      74.259  79.677  20.309  1.00 36.00           C  
ATOM   1003  O4'  DC I -24      75.559  79.015  20.382  1.00 37.19           O  
ATOM   1004  C3'  DC I -24      74.533  81.180  20.316  1.00 37.67           C  
ATOM   1005  O3'  DC I -24      74.126  81.692  21.577  1.00 35.48           O  
ATOM   1006  C2'  DC I -24      76.048  81.274  20.119  1.00 38.06           C  
ATOM   1007  C1'  DC I -24      76.548  79.968  20.725  1.00 37.47           C  
ATOM   1008  N1   DC I -24      77.838  79.456  20.217  1.00 39.77           N  
ATOM   1009  C2   DC I -24      78.781  78.940  21.130  1.00 42.72           C  
ATOM   1010  O2   DC I -24      78.541  78.997  22.352  1.00 39.97           O  
ATOM   1011  N3   DC I -24      79.927  78.400  20.655  1.00 40.40           N  
ATOM   1012  C4   DC I -24      80.155  78.364  19.343  1.00 45.07           C  
ATOM   1013  N4   DC I -24      81.271  77.765  18.917  1.00 50.20           N  
ATOM   1014  C5   DC I -24      79.242  78.919  18.402  1.00 45.28           C  
ATOM   1015  C6   DC I -24      78.107  79.448  18.878  1.00 43.57           C  
ATOM   1016  P    DA I -23      74.191  83.259  21.870  1.00 37.71           P  
ATOM   1017  OP1  DA I -23      72.990  83.668  22.618  1.00 30.68           O  
ATOM   1018  OP2  DA I -23      74.553  83.932  20.603  1.00 35.64           O  
ATOM   1019  O5'  DA I -23      75.388  83.362  22.914  1.00 40.88           O  
ATOM   1020  C5'  DA I -23      75.293  82.645  24.140  1.00 47.28           C  
ATOM   1021  C4'  DA I -23      76.541  82.843  24.957  1.00 50.58           C  
ATOM   1022  O4'  DA I -23      77.662  82.220  24.288  1.00 48.01           O  
ATOM   1023  C3'  DA I -23      76.909  84.308  25.140  1.00 53.74           C  
ATOM   1024  O3'  DA I -23      77.302  84.500  26.493  1.00 61.62           O  
ATOM   1025  C2'  DA I -23      78.046  84.523  24.152  1.00 52.22           C  
ATOM   1026  C1'  DA I -23      78.708  83.162  24.120  1.00 51.35           C  
ATOM   1027  N9   DA I -23      79.419  82.797  22.896  1.00 51.76           N  
ATOM   1028  C8   DA I -23      79.031  82.955  21.595  1.00 51.23           C  
ATOM   1029  N7   DA I -23      79.858  82.427  20.727  1.00 53.41           N  
ATOM   1030  C5   DA I -23      80.873  81.902  21.511  1.00 54.60           C  
ATOM   1031  C6   DA I -23      82.046  81.196  21.192  1.00 57.23           C  
ATOM   1032  N6   DA I -23      82.394  80.867  19.945  1.00 55.72           N  
ATOM   1033  N1   DA I -23      82.855  80.826  22.213  1.00 56.24           N  
ATOM   1034  C2   DA I -23      82.490  81.143  23.465  1.00 54.53           C  
ATOM   1035  N3   DA I -23      81.405  81.792  23.889  1.00 52.45           N  
ATOM   1036  C4   DA I -23      80.629  82.146  22.849  1.00 53.40           C  
ATOM   1037  P    DT I -22      77.476  85.981  27.067  1.00 69.77           P  
ATOM   1038  OP1  DT I -22      76.576  86.182  28.232  1.00 69.29           O  
ATOM   1039  OP2  DT I -22      77.409  86.915  25.911  1.00 68.15           O  
ATOM   1040  O5'  DT I -22      78.974  85.919  27.574  1.00 71.22           O  
ATOM   1041  C5'  DT I -22      79.867  85.028  26.932  1.00 71.11           C  
ATOM   1042  C4'  DT I -22      81.271  85.247  27.423  1.00 71.58           C  
ATOM   1043  O4'  DT I -22      82.133  84.643  26.436  1.00 71.88           O  
ATOM   1044  C3'  DT I -22      81.671  86.715  27.478  1.00 73.30           C  
ATOM   1045  O3'  DT I -22      82.644  86.895  28.517  1.00 76.83           O  
ATOM   1046  C2'  DT I -22      82.230  86.969  26.091  1.00 71.56           C  
ATOM   1047  C1'  DT I -22      82.866  85.636  25.740  1.00 69.70           C  
ATOM   1048  N1   DT I -22      82.831  85.290  24.311  1.00 67.67           N  
ATOM   1049  C2   DT I -22      83.786  84.422  23.840  1.00 67.55           C  
ATOM   1050  O2   DT I -22      84.638  83.923  24.554  1.00 70.27           O  
ATOM   1051  N3   DT I -22      83.705  84.155  22.499  1.00 66.65           N  
ATOM   1052  C4   DT I -22      82.781  84.653  21.602  1.00 65.58           C  
ATOM   1053  O4   DT I -22      82.837  84.320  20.422  1.00 64.99           O  
ATOM   1054  C5   DT I -22      81.798  85.553  22.168  1.00 65.61           C  
ATOM   1055  C7   DT I -22      80.750  86.144  21.277  1.00 65.40           C  
ATOM   1056  C6   DT I -22      81.872  85.821  23.476  1.00 66.96           C  
ATOM   1057  P    DC I -21      83.139  88.371  28.911  1.00 78.79           P  
ATOM   1058  OP1  DC I -21      83.128  88.470  30.392  1.00 80.27           O  
ATOM   1059  OP2  DC I -21      82.397  89.373  28.106  1.00 80.94           O  
ATOM   1060  O5'  DC I -21      84.645  88.356  28.411  1.00 78.52           O  
ATOM   1061  C5'  DC I -21      84.985  87.624  27.244  1.00 79.06           C  
ATOM   1062  C4'  DC I -21      86.398  87.106  27.335  1.00 78.90           C  
ATOM   1063  O4'  DC I -21      86.642  86.266  26.189  1.00 78.07           O  
ATOM   1064  C3'  DC I -21      87.441  88.211  27.264  1.00 79.41           C  
ATOM   1065  O3'  DC I -21      88.604  87.826  27.990  1.00 82.13           O  
ATOM   1066  C2'  DC I -21      87.711  88.342  25.778  1.00 78.26           C  
ATOM   1067  C1'  DC I -21      87.432  86.948  25.226  1.00 77.16           C  
ATOM   1068  N1   DC I -21      86.662  86.968  23.972  1.00 75.53           N  
ATOM   1069  C2   DC I -21      87.155  86.275  22.871  1.00 74.84           C  
ATOM   1070  O2   DC I -21      88.226  85.667  22.983  1.00 75.76           O  
ATOM   1071  N3   DC I -21      86.452  86.284  21.716  1.00 74.32           N  
ATOM   1072  C4   DC I -21      85.298  86.950  21.643  1.00 73.32           C  
ATOM   1073  N4   DC I -21      84.636  86.928  20.486  1.00 71.99           N  
ATOM   1074  C5   DC I -21      84.772  87.668  22.753  1.00 73.29           C  
ATOM   1075  C6   DC I -21      85.480  87.651  23.888  1.00 74.09           C  
ATOM   1076  P    DA I -20      89.827  88.849  28.114  1.00 84.86           P  
ATOM   1077  OP1  DA I -20      90.766  88.277  29.106  1.00 85.16           O  
ATOM   1078  OP2  DA I -20      89.261  90.205  28.330  1.00 83.53           O  
ATOM   1079  O5'  DA I -20      90.502  88.796  26.673  1.00 84.31           O  
ATOM   1080  C5'  DA I -20      91.243  87.650  26.267  1.00 85.96           C  
ATOM   1081  C4'  DA I -20      92.021  87.951  25.009  1.00 87.19           C  
ATOM   1082  O4'  DA I -20      91.151  87.892  23.854  1.00 87.79           O  
ATOM   1083  C3'  DA I -20      92.658  89.338  24.991  1.00 89.60           C  
ATOM   1084  O3'  DA I -20      93.953  89.274  24.382  1.00 92.94           O  
ATOM   1085  C2'  DA I -20      91.693  90.150  24.145  1.00 88.66           C  
ATOM   1086  C1'  DA I -20      91.211  89.118  23.142  1.00 87.93           C  
ATOM   1087  N9   DA I -20      89.883  89.383  22.589  1.00 87.56           N  
ATOM   1088  C8   DA I -20      88.812  89.983  23.206  1.00 87.53           C  
ATOM   1089  N7   DA I -20      87.749  90.078  22.446  1.00 86.33           N  
ATOM   1090  C5   DA I -20      88.144  89.502  21.247  1.00 86.05           C  
ATOM   1091  C6   DA I -20      87.473  89.297  20.030  1.00 85.89           C  
ATOM   1092  N6   DA I -20      86.205  89.653  19.813  1.00 85.24           N  
ATOM   1093  N1   DA I -20      88.157  88.703  19.029  1.00 86.13           N  
ATOM   1094  C2   DA I -20      89.427  88.340  19.248  1.00 86.80           C  
ATOM   1095  N3   DA I -20      90.164  88.474  20.347  1.00 87.12           N  
ATOM   1096  C4   DA I -20      89.457  89.071  21.321  1.00 87.03           C  
ATOM   1097  P    DA I -19      94.583  90.589  23.712  1.00 94.83           P  
ATOM   1098  OP1  DA I -19      96.025  90.350  23.440  1.00 94.49           O  
ATOM   1099  OP2  DA I -19      94.171  91.750  24.540  1.00 94.03           O  
ATOM   1100  O5'  DA I -19      93.813  90.697  22.323  1.00 94.28           O  
ATOM   1101  C5'  DA I -19      94.520  90.690  21.091  1.00 93.40           C  
ATOM   1102  C4'  DA I -19      94.451  92.059  20.461  1.00 93.37           C  
ATOM   1103  O4'  DA I -19      93.068  92.363  20.155  1.00 92.62           O  
ATOM   1104  C3'  DA I -19      94.932  93.172  21.394  1.00 93.01           C  
ATOM   1105  O3'  DA I -19      95.619  94.175  20.647  1.00 93.91           O  
ATOM   1106  C2'  DA I -19      93.644  93.730  21.969  1.00 92.07           C  
ATOM   1107  C1'  DA I -19      92.686  93.565  20.805  1.00 91.84           C  
ATOM   1108  N9   DA I -19      91.275  93.457  21.182  1.00 89.96           N  
ATOM   1109  C8   DA I -19      90.710  93.711  22.410  1.00 89.41           C  
ATOM   1110  N7   DA I -19      89.407  93.576  22.432  1.00 87.78           N  
ATOM   1111  C5   DA I -19      89.090  93.200  21.133  1.00 87.74           C  
ATOM   1112  C6   DA I -19      87.867  92.919  20.503  1.00 86.49           C  
ATOM   1113  N6   DA I -19      86.686  92.991  21.120  1.00 85.76           N  
ATOM   1114  N1   DA I -19      87.898  92.565  19.199  1.00 85.28           N  
ATOM   1115  C2   DA I -19      89.081  92.509  18.580  1.00 85.40           C  
ATOM   1116  N3   DA I -19      90.297  92.759  19.060  1.00 87.06           N  
ATOM   1117  C4   DA I -19      90.233  93.106  20.357  1.00 88.04           C  
ATOM   1118  P    DA I -18      96.920  94.881  21.271  1.00 94.40           P  
ATOM   1119  OP1  DA I -18      97.905  93.823  21.610  1.00 93.92           O  
ATOM   1120  OP2  DA I -18      96.462  95.826  22.323  1.00 94.02           O  
ATOM   1121  O5'  DA I -18      97.501  95.728  20.055  1.00 95.32           O  
ATOM   1122  C5'  DA I -18      96.647  96.543  19.251  1.00 94.75           C  
ATOM   1123  C4'  DA I -18      96.135  95.748  18.072  1.00 94.33           C  
ATOM   1124  O4'  DA I -18      94.815  95.228  18.374  1.00 95.27           O  
ATOM   1125  C3'  DA I -18      95.978  96.562  16.790  1.00 94.70           C  
ATOM   1126  O3'  DA I -18      96.364  95.763  15.670  1.00 94.82           O  
ATOM   1127  C2'  DA I -18      94.497  96.891  16.748  1.00 93.96           C  
ATOM   1128  C1'  DA I -18      93.871  95.677  17.406  1.00 93.48           C  
ATOM   1129  N9   DA I -18      92.612  95.959  18.097  1.00 90.92           N  
ATOM   1130  C8   DA I -18      92.446  96.476  19.358  1.00 90.35           C  
ATOM   1131  N7   DA I -18      91.191  96.601  19.718  1.00 89.60           N  
ATOM   1132  C5   DA I -18      90.481  96.141  18.617  1.00 88.15           C  
ATOM   1133  C6   DA I -18      89.099  96.008  18.367  1.00 85.94           C  
ATOM   1134  N6   DA I -18      88.152  96.325  19.252  1.00 82.79           N  
ATOM   1135  N1   DA I -18      88.723  95.526  17.164  1.00 84.04           N  
ATOM   1136  C2   DA I -18      89.674  95.191  16.284  1.00 86.53           C  
ATOM   1137  N3   DA I -18      91.000  95.260  16.405  1.00 87.57           N  
ATOM   1138  C4   DA I -18      91.343  95.749  17.609  1.00 88.92           C  
ATOM   1139  P    DA I -17      96.756  96.475  14.286  1.00 95.31           P  
ATOM   1140  OP1  DA I -17      97.253  95.428  13.355  1.00 95.10           O  
ATOM   1141  OP2  DA I -17      97.608  97.653  14.590  1.00 92.42           O  
ATOM   1142  O5'  DA I -17      95.354  96.995  13.743  1.00 93.21           O  
ATOM   1143  C5'  DA I -17      94.605  96.223  12.807  1.00 90.67           C  
ATOM   1144  C4'  DA I -17      93.587  97.098  12.116  1.00 88.70           C  
ATOM   1145  O4'  DA I -17      92.445  97.309  12.984  1.00 87.41           O  
ATOM   1146  C3'  DA I -17      94.119  98.487  11.759  1.00 86.27           C  
ATOM   1147  O3'  DA I -17      93.660  98.881  10.464  1.00 82.76           O  
ATOM   1148  C2'  DA I -17      93.531  99.377  12.839  1.00 86.65           C  
ATOM   1149  C1'  DA I -17      92.205  98.699  13.126  1.00 87.35           C  
ATOM   1150  N9   DA I -17      91.673  98.935  14.470  1.00 87.16           N  
ATOM   1151  C8   DA I -17      92.350  99.331  15.599  1.00 86.76           C  
ATOM   1152  N7   DA I -17      91.583  99.474  16.653  1.00 86.71           N  
ATOM   1153  C5   DA I -17      90.315  99.148  16.190  1.00 86.30           C  
ATOM   1154  C6   DA I -17      89.056  99.108  16.819  1.00 85.04           C  
ATOM   1155  N6   DA I -17      88.857  99.418  18.101  1.00 83.67           N  
ATOM   1156  N1   DA I -17      87.994  98.738  16.073  1.00 84.21           N  
ATOM   1157  C2   DA I -17      88.191  98.437  14.783  1.00 84.33           C  
ATOM   1158  N3   DA I -17      89.319  98.443  14.078  1.00 83.87           N  
ATOM   1159  C4   DA I -17      90.356  98.811  14.848  1.00 86.40           C  
ATOM   1160  P    DG I -16      93.842 100.404   9.983  1.00 81.69           P  
ATOM   1161  OP1  DG I -16      94.279 100.396   8.567  1.00 79.15           O  
ATOM   1162  OP2  DG I -16      94.659 101.112  10.999  1.00 81.38           O  
ATOM   1163  O5'  DG I -16      92.359 100.983  10.055  1.00 80.00           O  
ATOM   1164  C5'  DG I -16      91.261 100.222   9.549  1.00 76.52           C  
ATOM   1165  C4'  DG I -16      89.968 100.987   9.709  1.00 75.50           C  
ATOM   1166  O4'  DG I -16      89.640 101.102  11.115  1.00 74.75           O  
ATOM   1167  C3'  DG I -16      89.989 102.415   9.158  1.00 73.55           C  
ATOM   1168  O3'  DG I -16      88.715 102.733   8.588  1.00 70.55           O  
ATOM   1169  C2'  DG I -16      90.192 103.254  10.406  1.00 74.90           C  
ATOM   1170  C1'  DG I -16      89.393 102.461  11.423  1.00 77.21           C  
ATOM   1171  N9   DG I -16      89.748 102.685  12.821  1.00 79.44           N  
ATOM   1172  C8   DG I -16      90.937 103.169  13.312  1.00 82.42           C  
ATOM   1173  N7   DG I -16      90.947 103.279  14.614  1.00 82.30           N  
ATOM   1174  C5   DG I -16      89.691 102.837  15.005  1.00 82.36           C  
ATOM   1175  C6   DG I -16      89.119 102.729  16.297  1.00 83.94           C  
ATOM   1176  O6   DG I -16      89.621 103.017  17.391  1.00 85.24           O  
ATOM   1177  N1   DG I -16      87.822 102.231  16.240  1.00 84.17           N  
ATOM   1178  C2   DG I -16      87.159 101.881  15.092  1.00 83.90           C  
ATOM   1179  N2   DG I -16      85.911 101.414  15.253  1.00 84.96           N  
ATOM   1180  N3   DG I -16      87.680 101.980  13.878  1.00 82.55           N  
ATOM   1181  C4   DG I -16      88.941 102.462  13.910  1.00 81.64           C  
ATOM   1182  P    DG I -15      88.424 102.415   7.040  1.00 69.55           P  
ATOM   1183  OP1  DG I -15      89.156 101.163   6.708  1.00 69.52           O  
ATOM   1184  OP2  DG I -15      88.647 103.637   6.229  1.00 69.63           O  
ATOM   1185  O5'  DG I -15      86.866 102.093   7.015  1.00 68.44           O  
ATOM   1186  C5'  DG I -15      86.377 100.833   7.472  1.00 64.60           C  
ATOM   1187  C4'  DG I -15      85.129 101.021   8.303  1.00 60.99           C  
ATOM   1188  O4'  DG I -15      85.459 101.627   9.574  1.00 60.41           O  
ATOM   1189  C3'  DG I -15      84.062 101.916   7.676  1.00 60.71           C  
ATOM   1190  O3'  DG I -15      82.783 101.380   8.005  1.00 58.69           O  
ATOM   1191  C2'  DG I -15      84.286 103.256   8.356  1.00 60.16           C  
ATOM   1192  C1'  DG I -15      84.725 102.833   9.747  1.00 61.46           C  
ATOM   1193  N9   DG I -15      85.588 103.783  10.448  1.00 61.84           N  
ATOM   1194  C8   DG I -15      86.646 104.488   9.925  1.00 59.03           C  
ATOM   1195  N7   DG I -15      87.257 105.226  10.811  1.00 55.42           N  
ATOM   1196  C5   DG I -15      86.561 104.999  11.989  1.00 58.21           C  
ATOM   1197  C6   DG I -15      86.771 105.512  13.296  1.00 58.66           C  
ATOM   1198  O6   DG I -15      87.659 106.274  13.696  1.00 61.77           O  
ATOM   1199  N1   DG I -15      85.817 105.042  14.187  1.00 58.33           N  
ATOM   1200  C2   DG I -15      84.797 104.184  13.870  1.00 54.89           C  
ATOM   1201  N2   DG I -15      83.969 103.874  14.867  1.00 51.14           N  
ATOM   1202  N3   DG I -15      84.603 103.679  12.666  1.00 57.37           N  
ATOM   1203  C4   DG I -15      85.514 104.128  11.779  1.00 58.31           C  
ATOM   1204  P    DC I -14      81.450 102.119   7.509  1.00 58.11           P  
ATOM   1205  OP1  DC I -14      80.438 101.034   7.373  1.00 55.51           O  
ATOM   1206  OP2  DC I -14      81.737 103.014   6.352  1.00 57.85           O  
ATOM   1207  O5'  DC I -14      81.051 103.021   8.750  1.00 54.32           O  
ATOM   1208  C5'  DC I -14      80.835 102.423  10.013  1.00 51.98           C  
ATOM   1209  C4'  DC I -14      80.489 103.479  11.029  1.00 51.31           C  
ATOM   1210  O4'  DC I -14      81.658 104.248  11.398  1.00 52.24           O  
ATOM   1211  C3'  DC I -14      79.436 104.487  10.567  1.00 50.42           C  
ATOM   1212  O3'  DC I -14      78.627 104.777  11.695  1.00 48.61           O  
ATOM   1213  C2'  DC I -14      80.260 105.722  10.248  1.00 50.50           C  
ATOM   1214  C1'  DC I -14      81.335 105.626  11.322  1.00 51.79           C  
ATOM   1215  N1   DC I -14      82.574 106.389  11.080  1.00 52.10           N  
ATOM   1216  C2   DC I -14      83.244 106.934  12.178  1.00 52.00           C  
ATOM   1217  O2   DC I -14      82.805 106.723  13.312  1.00 47.37           O  
ATOM   1218  N3   DC I -14      84.354 107.677  11.978  1.00 54.50           N  
ATOM   1219  C4   DC I -14      84.802 107.882  10.743  1.00 55.35           C  
ATOM   1220  N4   DC I -14      85.886 108.649  10.595  1.00 55.27           N  
ATOM   1221  C5   DC I -14      84.154 107.319   9.604  1.00 54.87           C  
ATOM   1222  C6   DC I -14      83.053 106.584   9.817  1.00 51.89           C  
ATOM   1223  P    DA I -13      77.085 105.172  11.513  1.00 41.16           P  
ATOM   1224  OP1  DA I -13      76.352 103.891  11.413  1.00 39.27           O  
ATOM   1225  OP2  DA I -13      76.890 106.206  10.471  1.00 37.12           O  
ATOM   1226  O5'  DA I -13      76.786 105.812  12.940  1.00 42.25           O  
ATOM   1227  C5'  DA I -13      77.170 105.109  14.124  1.00 44.18           C  
ATOM   1228  C4'  DA I -13      77.465 106.070  15.253  1.00 45.02           C  
ATOM   1229  O4'  DA I -13      78.755 106.711  15.082  1.00 49.00           O  
ATOM   1230  C3'  DA I -13      76.450 107.188  15.465  1.00 42.94           C  
ATOM   1231  O3'  DA I -13      76.203 107.298  16.870  1.00 39.80           O  
ATOM   1232  C2'  DA I -13      77.137 108.409  14.876  1.00 43.86           C  
ATOM   1233  C1'  DA I -13      78.618 108.125  15.108  1.00 45.90           C  
ATOM   1234  N9   DA I -13      79.508 108.657  14.078  1.00 48.31           N  
ATOM   1235  C8   DA I -13      79.471 108.375  12.735  1.00 48.10           C  
ATOM   1236  N7   DA I -13      80.429 108.943  12.048  1.00 48.40           N  
ATOM   1237  C5   DA I -13      81.139 109.661  12.999  1.00 49.41           C  
ATOM   1238  C6   DA I -13      82.284 110.476  12.905  1.00 50.33           C  
ATOM   1239  N6   DA I -13      82.930 110.712  11.756  1.00 48.02           N  
ATOM   1240  N1   DA I -13      82.745 111.046  14.042  1.00 47.38           N  
ATOM   1241  C2   DA I -13      82.091 110.813  15.186  1.00 50.82           C  
ATOM   1242  N3   DA I -13      81.001 110.064  15.401  1.00 51.21           N  
ATOM   1243  C4   DA I -13      80.574 109.508  14.252  1.00 48.49           C  
ATOM   1244  P    DT I -12      75.201 108.405  17.429  1.00 48.69           P  
ATOM   1245  OP1  DT I -12      74.707 107.975  18.764  1.00 43.02           O  
ATOM   1246  OP2  DT I -12      74.233 108.765  16.366  1.00 51.61           O  
ATOM   1247  O5'  DT I -12      76.172 109.644  17.668  1.00 51.34           O  
ATOM   1248  C5'  DT I -12      77.237 109.527  18.612  1.00 51.24           C  
ATOM   1249  C4'  DT I -12      77.877 110.871  18.850  1.00 50.70           C  
ATOM   1250  O4'  DT I -12      78.717 111.215  17.727  1.00 50.59           O  
ATOM   1251  C3'  DT I -12      76.888 112.020  19.013  1.00 56.07           C  
ATOM   1252  O3'  DT I -12      77.309 112.840  20.096  1.00 62.54           O  
ATOM   1253  C2'  DT I -12      76.981 112.764  17.689  1.00 54.60           C  
ATOM   1254  C1'  DT I -12      78.424 112.528  17.298  1.00 50.19           C  
ATOM   1255  N1   DT I -12      78.757 112.615  15.858  1.00 51.34           N  
ATOM   1256  C2   DT I -12      79.897 113.316  15.530  1.00 54.26           C  
ATOM   1257  O2   DT I -12      80.588 113.885  16.359  1.00 59.18           O  
ATOM   1258  N3   DT I -12      80.203 113.329  14.195  1.00 49.17           N  
ATOM   1259  C4   DT I -12      79.498 112.735  13.172  1.00 50.86           C  
ATOM   1260  O4   DT I -12      79.912 112.817  12.020  1.00 51.00           O  
ATOM   1261  C5   DT I -12      78.293 112.038  13.575  1.00 49.55           C  
ATOM   1262  C7   DT I -12      77.455 111.382  12.521  1.00 50.51           C  
ATOM   1263  C6   DT I -12      77.984 112.013  14.882  1.00 49.94           C  
ATOM   1264  P    DG I -11      76.357 114.010  20.618  1.00 65.29           P  
ATOM   1265  OP1  DG I -11      76.216 113.860  22.088  1.00 67.51           O  
ATOM   1266  OP2  DG I -11      75.149 114.044  19.763  1.00 67.84           O  
ATOM   1267  O5'  DG I -11      77.212 115.314  20.323  1.00 65.59           O  
ATOM   1268  C5'  DG I -11      78.572 115.386  20.734  1.00 65.04           C  
ATOM   1269  C4'  DG I -11      79.230 116.607  20.141  1.00 62.75           C  
ATOM   1270  O4'  DG I -11      79.496 116.417  18.730  1.00 64.00           O  
ATOM   1271  C3'  DG I -11      78.391 117.877  20.244  1.00 64.89           C  
ATOM   1272  O3'  DG I -11      79.253 118.961  20.580  1.00 66.95           O  
ATOM   1273  C2'  DG I -11      77.814 118.036  18.845  1.00 62.37           C  
ATOM   1274  C1'  DG I -11      78.925 117.479  17.978  1.00 60.41           C  
ATOM   1275  N9   DG I -11      78.520 116.936  16.683  1.00 60.86           N  
ATOM   1276  C8   DG I -11      77.458 116.102  16.420  1.00 60.19           C  
ATOM   1277  N7   DG I -11      77.400 115.722  15.169  1.00 60.01           N  
ATOM   1278  C5   DG I -11      78.480 116.356  14.567  1.00 60.76           C  
ATOM   1279  C6   DG I -11      78.945 116.316  13.220  1.00 61.45           C  
ATOM   1280  O6   DG I -11      78.495 115.678  12.261  1.00 57.08           O  
ATOM   1281  N1   DG I -11      80.062 117.123  13.042  1.00 62.87           N  
ATOM   1282  C2   DG I -11      80.660 117.871  14.021  1.00 62.73           C  
ATOM   1283  N2   DG I -11      81.717 118.602  13.637  1.00 61.23           N  
ATOM   1284  N3   DG I -11      80.252 117.905  15.279  1.00 61.95           N  
ATOM   1285  C4   DG I -11      79.166 117.129  15.480  1.00 61.20           C  
ATOM   1286  P    DT I -10      78.656 120.439  20.712  1.00 70.82           P  
ATOM   1287  OP1  DT I -10      79.399 121.117  21.808  1.00 73.18           O  
ATOM   1288  OP2  DT I -10      77.177 120.339  20.778  1.00 71.32           O  
ATOM   1289  O5'  DT I -10      79.082 121.114  19.339  1.00 69.38           O  
ATOM   1290  C5'  DT I -10      80.447 121.094  18.939  1.00 67.36           C  
ATOM   1291  C4'  DT I -10      80.641 121.902  17.680  1.00 65.92           C  
ATOM   1292  O4'  DT I -10      80.290 121.135  16.502  1.00 65.86           O  
ATOM   1293  C3'  DT I -10      79.829 123.194  17.616  1.00 64.89           C  
ATOM   1294  O3'  DT I -10      80.685 124.248  17.185  1.00 65.60           O  
ATOM   1295  C2'  DT I -10      78.757 122.896  16.579  1.00 62.18           C  
ATOM   1296  C1'  DT I -10      79.463 121.919  15.655  1.00 62.17           C  
ATOM   1297  N1   DT I -10      78.588 120.996  14.890  1.00 58.04           N  
ATOM   1298  C2   DT I -10      78.918 120.733  13.576  1.00 55.95           C  
ATOM   1299  O2   DT I -10      79.878 121.228  13.017  1.00 55.51           O  
ATOM   1300  N3   DT I -10      78.077 119.858  12.935  1.00 55.42           N  
ATOM   1301  C4   DT I -10      76.961 119.241  13.457  1.00 54.53           C  
ATOM   1302  O4   DT I -10      76.308 118.475  12.756  1.00 54.28           O  
ATOM   1303  C5   DT I -10      76.660 119.571  14.836  1.00 53.52           C  
ATOM   1304  C7   DT I -10      75.452 118.969  15.478  1.00 50.74           C  
ATOM   1305  C6   DT I -10      77.482 120.416  15.477  1.00 55.36           C  
ATOM   1306  P    DT I  -9      80.189 125.771  17.282  1.00 67.41           P  
ATOM   1307  OP1  DT I  -9      81.300 126.565  17.871  1.00 69.50           O  
ATOM   1308  OP2  DT I  -9      78.842 125.810  17.909  1.00 65.92           O  
ATOM   1309  O5'  DT I  -9      80.070 126.176  15.753  1.00 64.42           O  
ATOM   1310  C5'  DT I  -9      81.158 125.926  14.884  1.00 61.25           C  
ATOM   1311  C4'  DT I  -9      80.787 126.277  13.468  1.00 60.85           C  
ATOM   1312  O4'  DT I  -9      80.010 125.215  12.867  1.00 59.93           O  
ATOM   1313  C3'  DT I  -9      79.965 127.556  13.330  1.00 61.05           C  
ATOM   1314  O3'  DT I  -9      80.532 128.359  12.303  1.00 59.73           O  
ATOM   1315  C2'  DT I  -9      78.578 127.056  12.945  1.00 60.36           C  
ATOM   1316  C1'  DT I  -9      78.878 125.756  12.214  1.00 55.34           C  
ATOM   1317  N1   DT I  -9      77.813 124.730  12.258  1.00 54.10           N  
ATOM   1318  C2   DT I  -9      77.564 124.005  11.110  1.00 53.13           C  
ATOM   1319  O2   DT I  -9      78.148 124.201  10.051  1.00 48.26           O  
ATOM   1320  N3   DT I  -9      76.591 123.040  11.242  1.00 52.34           N  
ATOM   1321  C4   DT I  -9      75.852 122.747  12.371  1.00 51.27           C  
ATOM   1322  O4   DT I  -9      75.021 121.845  12.341  1.00 48.96           O  
ATOM   1323  C5   DT I  -9      76.144 123.562  13.528  1.00 52.80           C  
ATOM   1324  C7   DT I  -9      75.370 123.329  14.789  1.00 49.78           C  
ATOM   1325  C6   DT I  -9      77.099 124.498  13.416  1.00 51.86           C  
ATOM   1326  P    DC I  -8      79.968 129.831  12.048  1.00 65.25           P  
ATOM   1327  OP1  DC I  -8      81.114 130.704  11.674  1.00 65.21           O  
ATOM   1328  OP2  DC I  -8      79.089 130.209  13.185  1.00 62.86           O  
ATOM   1329  O5'  DC I  -8      79.060 129.627  10.763  1.00 61.55           O  
ATOM   1330  C5'  DC I  -8      79.575 128.927   9.644  1.00 59.32           C  
ATOM   1331  C4'  DC I  -8      78.489 128.730   8.619  1.00 57.39           C  
ATOM   1332  O4'  DC I  -8      77.665 127.587   8.961  1.00 54.97           O  
ATOM   1333  C3'  DC I  -8      77.551 129.931   8.499  1.00 57.29           C  
ATOM   1334  O3'  DC I  -8      77.439 130.301   7.127  1.00 57.89           O  
ATOM   1335  C2'  DC I  -8      76.230 129.422   9.062  1.00 53.92           C  
ATOM   1336  C1'  DC I  -8      76.307 127.929   8.783  1.00 52.52           C  
ATOM   1337  N1   DC I  -8      75.499 127.040   9.644  1.00 50.84           N  
ATOM   1338  C2   DC I  -8      75.014 125.844   9.091  1.00 47.39           C  
ATOM   1339  O2   DC I  -8      75.295 125.577   7.917  1.00 44.87           O  
ATOM   1340  N3   DC I  -8      74.262 125.011   9.852  1.00 44.25           N  
ATOM   1341  C4   DC I  -8      74.007 125.322  11.123  1.00 47.01           C  
ATOM   1342  N4   DC I  -8      73.277 124.456  11.846  1.00 44.70           N  
ATOM   1343  C5   DC I  -8      74.495 126.532  11.718  1.00 47.95           C  
ATOM   1344  C6   DC I  -8      75.226 127.355  10.946  1.00 45.03           C  
ATOM   1345  P    DA I  -7      76.796 131.709   6.735  1.00 61.17           P  
ATOM   1346  OP1  DA I  -7      77.776 132.446   5.896  1.00 57.39           O  
ATOM   1347  OP2  DA I  -7      76.260 132.335   7.970  1.00 57.13           O  
ATOM   1348  O5'  DA I  -7      75.560 131.291   5.823  1.00 57.96           O  
ATOM   1349  C5'  DA I  -7      75.675 130.211   4.898  1.00 56.02           C  
ATOM   1350  C4'  DA I  -7      74.306 129.652   4.581  1.00 52.53           C  
ATOM   1351  O4'  DA I  -7      73.819 128.818   5.665  1.00 49.06           O  
ATOM   1352  C3'  DA I  -7      73.242 130.729   4.368  1.00 52.44           C  
ATOM   1353  O3'  DA I  -7      72.355 130.318   3.346  1.00 53.57           O  
ATOM   1354  C2'  DA I  -7      72.471 130.711   5.671  1.00 49.75           C  
ATOM   1355  C1'  DA I  -7      72.505 129.232   5.985  1.00 49.69           C  
ATOM   1356  N9   DA I  -7      72.233 128.892   7.378  1.00 51.76           N  
ATOM   1357  C8   DA I  -7      72.382 129.680   8.491  1.00 52.45           C  
ATOM   1358  N7   DA I  -7      72.011 129.098   9.604  1.00 52.82           N  
ATOM   1359  C5   DA I  -7      71.598 127.837   9.197  1.00 52.32           C  
ATOM   1360  C6   DA I  -7      71.089 126.740   9.903  1.00 51.73           C  
ATOM   1361  N6   DA I  -7      70.888 126.743  11.221  1.00 51.07           N  
ATOM   1362  N1   DA I  -7      70.782 125.626   9.201  1.00 50.49           N  
ATOM   1363  C2   DA I  -7      70.970 125.631   7.877  1.00 50.50           C  
ATOM   1364  N3   DA I  -7      71.437 126.605   7.097  1.00 53.50           N  
ATOM   1365  C4   DA I  -7      71.737 127.693   7.830  1.00 52.31           C  
ATOM   1366  P    DG I  -6      72.567 130.841   1.860  1.00 51.19           P  
ATOM   1367  OP1  DG I  -6      74.028 130.857   1.624  1.00 54.38           O  
ATOM   1368  OP2  DG I  -6      71.768 132.073   1.667  1.00 54.96           O  
ATOM   1369  O5'  DG I  -6      71.926 129.683   0.977  1.00 50.97           O  
ATOM   1370  C5'  DG I  -6      72.554 128.407   0.883  1.00 46.92           C  
ATOM   1371  C4'  DG I  -6      71.505 127.323   0.799  1.00 46.02           C  
ATOM   1372  O4'  DG I  -6      70.881 127.135   2.085  1.00 44.10           O  
ATOM   1373  C3'  DG I  -6      70.371 127.632  -0.167  1.00 43.26           C  
ATOM   1374  O3'  DG I  -6      69.959 126.406  -0.747  1.00 40.31           O  
ATOM   1375  C2'  DG I  -6      69.301 128.233   0.730  1.00 41.32           C  
ATOM   1376  C1'  DG I  -6      69.504 127.474   2.031  1.00 41.77           C  
ATOM   1377  N9   DG I  -6      69.211 128.206   3.256  1.00 41.30           N  
ATOM   1378  C8   DG I  -6      69.451 129.533   3.514  1.00 40.13           C  
ATOM   1379  N7   DG I  -6      69.211 129.860   4.754  1.00 42.64           N  
ATOM   1380  C5   DG I  -6      68.756 128.684   5.340  1.00 40.22           C  
ATOM   1381  C6   DG I  -6      68.363 128.415   6.674  1.00 43.81           C  
ATOM   1382  O6   DG I  -6      68.383 129.174   7.657  1.00 42.65           O  
ATOM   1383  N1   DG I  -6      67.928 127.099   6.823  1.00 42.60           N  
ATOM   1384  C2   DG I  -6      67.895 126.163   5.830  1.00 40.78           C  
ATOM   1385  N2   DG I  -6      67.414 124.964   6.172  1.00 42.98           N  
ATOM   1386  N3   DG I  -6      68.297 126.389   4.588  1.00 43.05           N  
ATOM   1387  C4   DG I  -6      68.710 127.667   4.418  1.00 40.52           C  
ATOM   1388  P    DC I  -5      68.935 126.404  -1.958  1.00 40.95           P  
ATOM   1389  OP1  DC I  -5      69.322 125.302  -2.847  1.00 33.03           O  
ATOM   1390  OP2  DC I  -5      68.747 127.749  -2.520  1.00 41.89           O  
ATOM   1391  O5'  DC I  -5      67.564 126.022  -1.236  1.00 41.48           O  
ATOM   1392  C5'  DC I  -5      67.492 124.857  -0.405  1.00 38.83           C  
ATOM   1393  C4'  DC I  -5      66.197 124.856   0.370  1.00 37.87           C  
ATOM   1394  O4'  DC I  -5      66.241 125.823   1.448  1.00 39.93           O  
ATOM   1395  C3'  DC I  -5      64.983 125.235  -0.478  1.00 37.67           C  
ATOM   1396  O3'  DC I  -5      63.851 124.546   0.025  1.00 39.87           O  
ATOM   1397  C2'  DC I  -5      64.785 126.695  -0.127  1.00 41.62           C  
ATOM   1398  C1'  DC I  -5      65.091 126.641   1.354  1.00 40.33           C  
ATOM   1399  N1   DC I  -5      65.369 127.925   2.010  1.00 43.39           N  
ATOM   1400  C2   DC I  -5      65.202 128.024   3.397  1.00 42.37           C  
ATOM   1401  O2   DC I  -5      64.822 127.030   4.032  1.00 40.86           O  
ATOM   1402  N3   DC I  -5      65.456 129.202   4.011  1.00 43.36           N  
ATOM   1403  C4   DC I  -5      65.854 130.255   3.293  1.00 43.51           C  
ATOM   1404  N4   DC I  -5      66.087 131.396   3.938  1.00 43.32           N  
ATOM   1405  C5   DC I  -5      66.029 130.183   1.882  1.00 44.56           C  
ATOM   1406  C6   DC I  -5      65.778 129.010   1.286  1.00 44.92           C  
ATOM   1407  P    DT I  -4      63.227 123.325  -0.790  1.00 37.46           P  
ATOM   1408  OP1  DT I  -4      64.322 122.364  -1.090  1.00 37.89           O  
ATOM   1409  OP2  DT I  -4      62.400 123.872  -1.883  1.00 41.91           O  
ATOM   1410  O5'  DT I  -4      62.288 122.662   0.300  1.00 35.00           O  
ATOM   1411  C5'  DT I  -4      62.862 122.141   1.472  1.00 34.01           C  
ATOM   1412  C4'  DT I  -4      62.100 122.614   2.681  1.00 33.94           C  
ATOM   1413  O4'  DT I  -4      62.405 123.989   3.022  1.00 35.51           O  
ATOM   1414  C3'  DT I  -4      60.580 122.525   2.540  1.00 34.76           C  
ATOM   1415  O3'  DT I  -4      60.109 121.603   3.507  1.00 35.03           O  
ATOM   1416  C2'  DT I  -4      60.089 123.944   2.806  1.00 34.57           C  
ATOM   1417  C1'  DT I  -4      61.242 124.598   3.563  1.00 40.03           C  
ATOM   1418  N1   DT I  -4      61.382 126.076   3.390  1.00 36.06           N  
ATOM   1419  C2   DT I  -4      61.461 126.896   4.502  1.00 33.46           C  
ATOM   1420  O2   DT I  -4      61.352 126.499   5.650  1.00 36.07           O  
ATOM   1421  N3   DT I  -4      61.677 128.228   4.219  1.00 37.29           N  
ATOM   1422  C4   DT I  -4      61.797 128.803   2.975  1.00 38.77           C  
ATOM   1423  O4   DT I  -4      62.028 130.005   2.880  1.00 43.29           O  
ATOM   1424  C5   DT I  -4      61.645 127.897   1.859  1.00 40.18           C  
ATOM   1425  C7   DT I  -4      61.691 128.444   0.468  1.00 43.09           C  
ATOM   1426  C6   DT I  -4      61.457 126.598   2.118  1.00 39.44           C  
ATOM   1427  P    DG I  -3      58.581 121.112   3.466  1.00 30.43           P  
ATOM   1428  OP1  DG I  -3      58.573 119.654   3.737  1.00 30.54           O  
ATOM   1429  OP2  DG I  -3      57.919 121.613   2.271  1.00 26.92           O  
ATOM   1430  O5'  DG I  -3      58.022 121.880   4.724  1.00 28.77           O  
ATOM   1431  C5'  DG I  -3      58.671 121.723   5.985  1.00 27.98           C  
ATOM   1432  C4'  DG I  -3      58.060 122.647   7.008  1.00 35.51           C  
ATOM   1433  O4'  DG I  -3      58.311 124.034   6.670  1.00 36.84           O  
ATOM   1434  C3'  DG I  -3      56.548 122.521   7.139  1.00 35.92           C  
ATOM   1435  O3'  DG I  -3      56.230 122.655   8.515  1.00 36.10           O  
ATOM   1436  C2'  DG I  -3      56.016 123.668   6.301  1.00 38.78           C  
ATOM   1437  C1'  DG I  -3      57.092 124.737   6.461  1.00 36.12           C  
ATOM   1438  N9   DG I  -3      57.286 125.594   5.292  1.00 37.28           N  
ATOM   1439  C8   DG I  -3      57.162 125.225   3.977  1.00 36.45           C  
ATOM   1440  N7   DG I  -3      57.480 126.177   3.145  1.00 36.20           N  
ATOM   1441  C5   DG I  -3      57.823 127.249   3.954  1.00 35.84           C  
ATOM   1442  C6   DG I  -3      58.284 128.554   3.609  1.00 33.84           C  
ATOM   1443  O6   DG I  -3      58.531 129.016   2.479  1.00 36.84           O  
ATOM   1444  N1   DG I  -3      58.466 129.346   4.737  1.00 36.59           N  
ATOM   1445  C2   DG I  -3      58.247 128.932   6.032  1.00 38.13           C  
ATOM   1446  N2   DG I  -3      58.416 129.861   6.986  1.00 35.00           N  
ATOM   1447  N3   DG I  -3      57.872 127.700   6.366  1.00 35.62           N  
ATOM   1448  C4   DG I  -3      57.674 126.922   5.284  1.00 35.70           C  
ATOM   1449  P    DG I  -2      54.734 122.415   9.007  1.00 42.30           P  
ATOM   1450  OP1  DG I  -2      54.844 121.943  10.408  1.00 41.84           O  
ATOM   1451  OP2  DG I  -2      54.009 121.622   8.000  1.00 40.83           O  
ATOM   1452  O5'  DG I  -2      54.115 123.875   9.024  1.00 45.24           O  
ATOM   1453  C5'  DG I  -2      54.609 124.840   9.931  1.00 44.42           C  
ATOM   1454  C4'  DG I  -2      54.051 126.197   9.580  1.00 47.70           C  
ATOM   1455  O4'  DG I  -2      54.595 126.655   8.318  1.00 44.93           O  
ATOM   1456  C3'  DG I  -2      52.530 126.224   9.405  1.00 47.06           C  
ATOM   1457  O3'  DG I  -2      52.076 127.470   9.892  1.00 53.87           O  
ATOM   1458  C2'  DG I  -2      52.360 126.263   7.898  1.00 48.34           C  
ATOM   1459  C1'  DG I  -2      53.522 127.171   7.572  1.00 43.80           C  
ATOM   1460  N9   DG I  -2      53.911 127.284   6.173  1.00 40.47           N  
ATOM   1461  C8   DG I  -2      53.781 126.347   5.183  1.00 39.60           C  
ATOM   1462  N7   DG I  -2      54.120 126.800   4.007  1.00 41.95           N  
ATOM   1463  C5   DG I  -2      54.517 128.109   4.243  1.00 40.84           C  
ATOM   1464  C6   DG I  -2      54.961 129.117   3.346  1.00 37.38           C  
ATOM   1465  O6   DG I  -2      55.083 129.062   2.115  1.00 41.18           O  
ATOM   1466  N1   DG I  -2      55.265 130.289   4.012  1.00 37.28           N  
ATOM   1467  C2   DG I  -2      55.170 130.478   5.362  1.00 40.61           C  
ATOM   1468  N2   DG I  -2      55.559 131.667   5.815  1.00 41.71           N  
ATOM   1469  N3   DG I  -2      54.735 129.560   6.207  1.00 42.49           N  
ATOM   1470  C4   DG I  -2      54.425 128.409   5.580  1.00 39.03           C  
ATOM   1471  P    DA I  -1      50.881 127.528  10.949  1.00 54.40           P  
ATOM   1472  OP1  DA I  -1      51.312 126.830  12.177  1.00 52.05           O  
ATOM   1473  OP2  DA I  -1      49.646 127.118  10.235  1.00 52.00           O  
ATOM   1474  O5'  DA I  -1      50.788 129.079  11.271  1.00 51.70           O  
ATOM   1475  C5'  DA I  -1      51.956 129.809  11.628  1.00 50.30           C  
ATOM   1476  C4'  DA I  -1      51.903 131.190  11.021  1.00 49.66           C  
ATOM   1477  O4'  DA I  -1      52.341 131.180   9.641  1.00 47.42           O  
ATOM   1478  C3'  DA I  -1      50.503 131.794  11.018  1.00 51.68           C  
ATOM   1479  O3'  DA I  -1      50.612 133.173  11.355  1.00 57.18           O  
ATOM   1480  C2'  DA I  -1      50.042 131.602   9.582  1.00 48.82           C  
ATOM   1481  C1'  DA I  -1      51.340 131.737   8.806  1.00 45.44           C  
ATOM   1482  N9   DA I  -1      51.379 131.026   7.526  1.00 44.50           N  
ATOM   1483  C8   DA I  -1      51.120 129.699   7.299  1.00 41.23           C  
ATOM   1484  N7   DA I  -1      51.256 129.341   6.046  1.00 41.76           N  
ATOM   1485  C5   DA I  -1      51.626 130.511   5.400  1.00 38.50           C  
ATOM   1486  C6   DA I  -1      51.921 130.799   4.054  1.00 40.81           C  
ATOM   1487  N6   DA I  -1      51.914 129.895   3.080  1.00 38.06           N  
ATOM   1488  N1   DA I  -1      52.236 132.076   3.741  1.00 43.96           N  
ATOM   1489  C2   DA I  -1      52.266 132.983   4.721  1.00 37.57           C  
ATOM   1490  N3   DA I  -1      52.025 132.831   6.015  1.00 42.35           N  
ATOM   1491  C4   DA I  -1      51.701 131.558   6.295  1.00 41.79           C  
ATOM   1492  P    DA I   0      49.306 134.005  11.761  1.00 61.56           P  
ATOM   1493  OP1  DA I   0      49.721 134.936  12.838  1.00 60.84           O  
ATOM   1494  OP2  DA I   0      48.155 133.083  11.981  1.00 55.67           O  
ATOM   1495  O5'  DA I   0      49.045 134.868  10.458  1.00 56.51           O  
ATOM   1496  C5'  DA I   0      50.060 135.728   9.975  1.00 58.66           C  
ATOM   1497  C4'  DA I   0      49.653 136.321   8.651  1.00 58.04           C  
ATOM   1498  O4'  DA I   0      49.844 135.364   7.585  1.00 53.84           O  
ATOM   1499  C3'  DA I   0      48.191 136.759   8.589  1.00 59.60           C  
ATOM   1500  O3'  DA I   0      48.117 138.072   8.040  1.00 64.35           O  
ATOM   1501  C2'  DA I   0      47.547 135.741   7.660  1.00 55.93           C  
ATOM   1502  C1'  DA I   0      48.700 135.355   6.753  1.00 55.04           C  
ATOM   1503  N9   DA I   0      48.600 134.024   6.156  1.00 55.11           N  
ATOM   1504  C8   DA I   0      48.331 132.831   6.786  1.00 53.99           C  
ATOM   1505  N7   DA I   0      48.326 131.798   5.980  1.00 52.78           N  
ATOM   1506  C5   DA I   0      48.611 132.346   4.736  1.00 50.89           C  
ATOM   1507  C6   DA I   0      48.759 131.772   3.466  1.00 51.69           C  
ATOM   1508  N6   DA I   0      48.669 130.459   3.229  1.00 47.45           N  
ATOM   1509  N1   DA I   0      49.021 132.601   2.431  1.00 52.63           N  
ATOM   1510  C2   DA I   0      49.152 133.909   2.677  1.00 53.43           C  
ATOM   1511  N3   DA I   0      49.053 134.563   3.828  1.00 50.99           N  
ATOM   1512  C4   DA I   0      48.773 133.715   4.829  1.00 52.50           C  
ATOM   1513  P    DT I   1      46.776 138.935   8.220  1.00 68.08           P  
ATOM   1514  OP1  DT I   1      47.144 140.224   8.866  1.00 69.64           O  
ATOM   1515  OP2  DT I   1      45.745 138.064   8.844  1.00 66.47           O  
ATOM   1516  O5'  DT I   1      46.354 139.191   6.712  1.00 64.11           O  
ATOM   1517  C5'  DT I   1      46.643 138.199   5.745  1.00 61.79           C  
ATOM   1518  C4'  DT I   1      46.442 138.734   4.352  1.00 58.77           C  
ATOM   1519  O4'  DT I   1      46.777 137.652   3.456  1.00 57.13           O  
ATOM   1520  C3'  DT I   1      44.992 139.097   4.054  1.00 57.70           C  
ATOM   1521  O3'  DT I   1      44.922 140.168   3.112  1.00 59.93           O  
ATOM   1522  C2'  DT I   1      44.416 137.817   3.482  1.00 57.75           C  
ATOM   1523  C1'  DT I   1      45.615 137.141   2.823  1.00 55.95           C  
ATOM   1524  N1   DT I   1      45.619 135.672   2.997  1.00 49.28           N  
ATOM   1525  C2   DT I   1      45.905 134.896   1.902  1.00 44.77           C  
ATOM   1526  O2   DT I   1      46.199 135.364   0.815  1.00 43.14           O  
ATOM   1527  N3   DT I   1      45.836 133.545   2.125  1.00 45.29           N  
ATOM   1528  C4   DT I   1      45.524 132.907   3.306  1.00 43.32           C  
ATOM   1529  O4   DT I   1      45.489 131.681   3.346  1.00 48.72           O  
ATOM   1530  C5   DT I   1      45.255 133.780   4.425  1.00 45.62           C  
ATOM   1531  C7   DT I   1      44.907 133.175   5.748  1.00 45.75           C  
ATOM   1532  C6   DT I   1      45.323 135.105   4.219  1.00 49.08           C  
ATOM   1533  P    DC I   2      43.498 140.834   2.779  1.00 60.43           P  
ATOM   1534  OP1  DC I   2      43.734 142.269   2.502  1.00 62.28           O  
ATOM   1535  OP2  DC I   2      42.540 140.438   3.849  1.00 59.14           O  
ATOM   1536  O5'  DC I   2      43.090 140.128   1.415  1.00 57.83           O  
ATOM   1537  C5'  DC I   2      43.956 140.221   0.292  1.00 56.52           C  
ATOM   1538  C4'  DC I   2      43.469 139.352  -0.842  1.00 54.68           C  
ATOM   1539  O4'  DC I   2      43.662 137.947  -0.535  1.00 52.50           O  
ATOM   1540  C3'  DC I   2      42.001 139.517  -1.234  1.00 53.07           C  
ATOM   1541  O3'  DC I   2      41.922 139.698  -2.652  1.00 55.44           O  
ATOM   1542  C2'  DC I   2      41.361 138.203  -0.804  1.00 52.96           C  
ATOM   1543  C1'  DC I   2      42.513 137.213  -0.912  1.00 50.46           C  
ATOM   1544  N1   DC I   2      42.436 136.019  -0.042  1.00 48.33           N  
ATOM   1545  C2   DC I   2      42.670 134.754  -0.610  1.00 46.99           C  
ATOM   1546  O2   DC I   2      42.894 134.670  -1.829  1.00 48.67           O  
ATOM   1547  N3   DC I   2      42.639 133.659   0.181  1.00 43.42           N  
ATOM   1548  C4   DC I   2      42.379 133.780   1.481  1.00 41.15           C  
ATOM   1549  N4   DC I   2      42.368 132.665   2.217  1.00 38.71           N  
ATOM   1550  C5   DC I   2      42.117 135.051   2.087  1.00 42.27           C  
ATOM   1551  C6   DC I   2      42.156 136.131   1.293  1.00 44.91           C  
ATOM   1552  P    DC I   3      40.540 140.162  -3.320  1.00 56.70           P  
ATOM   1553  OP1  DC I   3      40.835 140.962  -4.534  1.00 56.21           O  
ATOM   1554  OP2  DC I   3      39.709 140.739  -2.238  1.00 55.58           O  
ATOM   1555  O5'  DC I   3      39.898 138.791  -3.810  1.00 53.13           O  
ATOM   1556  C5'  DC I   3      40.498 138.065  -4.879  1.00 51.54           C  
ATOM   1557  C4'  DC I   3      39.695 136.824  -5.190  1.00 49.25           C  
ATOM   1558  O4'  DC I   3      39.904 135.811  -4.174  1.00 46.70           O  
ATOM   1559  C3'  DC I   3      38.184 137.051  -5.260  1.00 47.87           C  
ATOM   1560  O3'  DC I   3      37.644 136.198  -6.259  1.00 53.68           O  
ATOM   1561  C2'  DC I   3      37.709 136.556  -3.909  1.00 46.48           C  
ATOM   1562  C1'  DC I   3      38.639 135.375  -3.706  1.00 42.07           C  
ATOM   1563  N1   DC I   3      38.801 134.884  -2.327  1.00 37.40           N  
ATOM   1564  C2   DC I   3      39.114 133.535  -2.146  1.00 37.62           C  
ATOM   1565  O2   DC I   3      39.306 132.827  -3.147  1.00 33.13           O  
ATOM   1566  N3   DC I   3      39.216 133.039  -0.899  1.00 33.10           N  
ATOM   1567  C4   DC I   3      39.059 133.829   0.142  1.00 34.28           C  
ATOM   1568  N4   DC I   3      39.183 133.281   1.358  1.00 33.87           N  
ATOM   1569  C5   DC I   3      38.768 135.222  -0.004  1.00 38.47           C  
ATOM   1570  C6   DC I   3      38.645 135.700  -1.249  1.00 34.37           C  
ATOM   1571  P    DA I   4      37.044 136.824  -7.601  1.00 54.78           P  
ATOM   1572  OP1  DA I   4      38.057 137.774  -8.125  1.00 59.89           O  
ATOM   1573  OP2  DA I   4      35.670 137.287  -7.318  1.00 56.76           O  
ATOM   1574  O5'  DA I   4      36.938 135.582  -8.589  1.00 54.21           O  
ATOM   1575  C5'  DA I   4      38.106 134.934  -9.076  1.00 50.85           C  
ATOM   1576  C4'  DA I   4      37.907 133.436  -9.088  1.00 51.77           C  
ATOM   1577  O4'  DA I   4      37.826 132.931  -7.732  1.00 49.78           O  
ATOM   1578  C3'  DA I   4      36.636 132.970  -9.790  1.00 51.98           C  
ATOM   1579  O3'  DA I   4      36.910 131.754 -10.491  1.00 50.05           O  
ATOM   1580  C2'  DA I   4      35.656 132.771  -8.644  1.00 50.69           C  
ATOM   1581  C1'  DA I   4      36.555 132.334  -7.498  1.00 46.71           C  
ATOM   1582  N9   DA I   4      36.120 132.756  -6.168  1.00 44.05           N  
ATOM   1583  C8   DA I   4      35.613 133.971  -5.788  1.00 44.43           C  
ATOM   1584  N7   DA I   4      35.404 134.076  -4.499  1.00 40.09           N  
ATOM   1585  C5   DA I   4      35.783 132.841  -3.998  1.00 39.16           C  
ATOM   1586  C6   DA I   4      35.825 132.320  -2.695  1.00 34.96           C  
ATOM   1587  N6   DA I   4      35.490 133.011  -1.617  1.00 31.50           N  
ATOM   1588  N1   DA I   4      36.243 131.042  -2.540  1.00 36.86           N  
ATOM   1589  C2   DA I   4      36.597 130.354  -3.625  1.00 35.71           C  
ATOM   1590  N3   DA I   4      36.616 130.737  -4.896  1.00 39.33           N  
ATOM   1591  C4   DA I   4      36.197 132.008  -5.016  1.00 40.93           C  
ATOM   1592  P    DG I   5      35.805 131.129 -11.469  1.00 55.43           P  
ATOM   1593  OP1  DG I   5      36.519 130.379 -12.526  1.00 51.80           O  
ATOM   1594  OP2  DG I   5      34.814 132.178 -11.840  1.00 53.10           O  
ATOM   1595  O5'  DG I   5      35.063 130.055 -10.557  1.00 50.15           O  
ATOM   1596  C5'  DG I   5      35.801 129.044  -9.876  1.00 44.69           C  
ATOM   1597  C4'  DG I   5      34.918 128.351  -8.863  1.00 40.97           C  
ATOM   1598  O4'  DG I   5      34.692 129.200  -7.711  1.00 35.86           O  
ATOM   1599  C3'  DG I   5      33.530 127.976  -9.387  1.00 43.72           C  
ATOM   1600  O3'  DG I   5      33.155 126.702  -8.850  1.00 48.34           O  
ATOM   1601  C2'  DG I   5      32.645 129.056  -8.783  1.00 40.06           C  
ATOM   1602  C1'  DG I   5      33.314 129.195  -7.437  1.00 38.10           C  
ATOM   1603  N9   DG I   5      32.998 130.350  -6.604  1.00 40.49           N  
ATOM   1604  C8   DG I   5      32.628 131.610  -7.011  1.00 41.95           C  
ATOM   1605  N7   DG I   5      32.390 132.417  -6.012  1.00 44.40           N  
ATOM   1606  C5   DG I   5      32.618 131.644  -4.877  1.00 42.38           C  
ATOM   1607  C6   DG I   5      32.499 131.969  -3.497  1.00 40.27           C  
ATOM   1608  O6   DG I   5      32.154 133.037  -2.980  1.00 37.53           O  
ATOM   1609  N1   DG I   5      32.824 130.883  -2.684  1.00 38.71           N  
ATOM   1610  C2   DG I   5      33.202 129.643  -3.137  1.00 38.47           C  
ATOM   1611  N2   DG I   5      33.462 128.720  -2.185  1.00 34.40           N  
ATOM   1612  N3   DG I   5      33.311 129.327  -4.417  1.00 35.42           N  
ATOM   1613  C4   DG I   5      33.004 130.370  -5.226  1.00 37.85           C  
ATOM   1614  P    DC I   6      33.170 125.398  -9.787  1.00 49.78           P  
ATOM   1615  OP1  DC I   6      34.405 125.496 -10.599  1.00 47.60           O  
ATOM   1616  OP2  DC I   6      31.864 125.193 -10.449  1.00 50.61           O  
ATOM   1617  O5'  DC I   6      33.373 124.211  -8.752  1.00 44.33           O  
ATOM   1618  C5'  DC I   6      34.611 124.052  -8.085  1.00 36.44           C  
ATOM   1619  C4'  DC I   6      34.366 123.681  -6.644  1.00 32.19           C  
ATOM   1620  O4'  DC I   6      33.732 124.777  -5.949  1.00 29.35           O  
ATOM   1621  C3'  DC I   6      33.463 122.476  -6.417  1.00 30.19           C  
ATOM   1622  O3'  DC I   6      33.935 121.879  -5.216  1.00 35.46           O  
ATOM   1623  C2'  DC I   6      32.095 123.122  -6.202  1.00 33.28           C  
ATOM   1624  C1'  DC I   6      32.467 124.396  -5.446  1.00 30.96           C  
ATOM   1625  N1   DC I   6      31.584 125.584  -5.559  1.00 34.04           N  
ATOM   1626  C2   DC I   6      31.291 126.316  -4.393  1.00 34.63           C  
ATOM   1627  O2   DC I   6      31.680 125.889  -3.304  1.00 35.62           O  
ATOM   1628  N3   DC I   6      30.593 127.479  -4.487  1.00 32.11           N  
ATOM   1629  C4   DC I   6      30.187 127.917  -5.673  1.00 36.46           C  
ATOM   1630  N4   DC I   6      29.568 129.113  -5.710  1.00 35.98           N  
ATOM   1631  C5   DC I   6      30.410 127.166  -6.874  1.00 34.95           C  
ATOM   1632  C6   DC I   6      31.102 126.008  -6.770  1.00 33.93           C  
ATOM   1633  P    DT I   7      33.743 120.311  -4.952  1.00 35.28           P  
ATOM   1634  OP1  DT I   7      34.918 119.914  -4.187  1.00 33.54           O  
ATOM   1635  OP2  DT I   7      33.312 119.548  -6.132  1.00 32.55           O  
ATOM   1636  O5'  DT I   7      32.548 120.284  -3.916  1.00 36.14           O  
ATOM   1637  C5'  DT I   7      32.755 120.866  -2.665  1.00 29.46           C  
ATOM   1638  C4'  DT I   7      31.437 121.240  -2.061  1.00 31.71           C  
ATOM   1639  O4'  DT I   7      30.851 122.377  -2.741  1.00 31.96           O  
ATOM   1640  C3'  DT I   7      30.394 120.123  -2.055  1.00 30.43           C  
ATOM   1641  O3'  DT I   7      29.936 120.092  -0.722  1.00 28.64           O  
ATOM   1642  C2'  DT I   7      29.318 120.638  -2.996  1.00 29.05           C  
ATOM   1643  C1'  DT I   7      29.454 122.155  -2.810  1.00 34.47           C  
ATOM   1644  N1   DT I   7      28.908 122.997  -3.900  1.00 34.61           N  
ATOM   1645  C2   DT I   7      28.459 124.284  -3.598  1.00 33.94           C  
ATOM   1646  O2   DT I   7      28.474 124.769  -2.482  1.00 29.26           O  
ATOM   1647  N3   DT I   7      27.989 124.989  -4.675  1.00 31.17           N  
ATOM   1648  C4   DT I   7      27.923 124.573  -5.982  1.00 34.71           C  
ATOM   1649  O4   DT I   7      27.508 125.340  -6.837  1.00 35.10           O  
ATOM   1650  C5   DT I   7      28.394 123.221  -6.232  1.00 38.15           C  
ATOM   1651  C7   DT I   7      28.359 122.690  -7.631  1.00 38.86           C  
ATOM   1652  C6   DT I   7      28.850 122.509  -5.191  1.00 35.68           C  
ATOM   1653  P    DG I   8      28.994 118.938  -0.186  1.00 23.31           P  
ATOM   1654  OP1  DG I   8      29.863 118.108   0.683  1.00 23.93           O  
ATOM   1655  OP2  DG I   8      28.145 118.297  -1.191  1.00 27.99           O  
ATOM   1656  O5'  DG I   8      28.077 119.788   0.793  1.00 27.47           O  
ATOM   1657  C5'  DG I   8      28.664 120.626   1.792  1.00 25.61           C  
ATOM   1658  C4'  DG I   8      27.613 121.544   2.381  1.00 26.96           C  
ATOM   1659  O4'  DG I   8      27.160 122.479   1.370  1.00 25.68           O  
ATOM   1660  C3'  DG I   8      26.359 120.830   2.860  1.00 26.72           C  
ATOM   1661  O3'  DG I   8      25.831 121.576   3.943  1.00 22.70           O  
ATOM   1662  C2'  DG I   8      25.450 120.894   1.651  1.00 21.65           C  
ATOM   1663  C1'  DG I   8      25.802 122.239   1.056  1.00 27.37           C  
ATOM   1664  N9   DG I   8      25.678 122.327  -0.393  1.00 28.33           N  
ATOM   1665  C8   DG I   8      26.067 121.394  -1.322  1.00 31.60           C  
ATOM   1666  N7   DG I   8      25.883 121.792  -2.555  1.00 30.12           N  
ATOM   1667  C5   DG I   8      25.312 123.052  -2.430  1.00 31.74           C  
ATOM   1668  C6   DG I   8      24.895 123.972  -3.425  1.00 31.12           C  
ATOM   1669  O6   DG I   8      24.925 123.841  -4.646  1.00 30.82           O  
ATOM   1670  N1   DG I   8      24.393 125.139  -2.867  1.00 32.34           N  
ATOM   1671  C2   DG I   8      24.281 125.387  -1.521  1.00 34.68           C  
ATOM   1672  N2   DG I   8      23.738 126.579  -1.184  1.00 29.35           N  
ATOM   1673  N3   DG I   8      24.663 124.533  -0.578  1.00 25.25           N  
ATOM   1674  C4   DG I   8      25.169 123.396  -1.103  1.00 29.66           C  
ATOM   1675  P    DA I   9      24.643 120.987   4.826  1.00 25.38           P  
ATOM   1676  OP1  DA I   9      25.042 121.289   6.210  1.00 23.54           O  
ATOM   1677  OP2  DA I   9      24.252 119.612   4.459  1.00 24.58           O  
ATOM   1678  O5'  DA I   9      23.400 121.909   4.422  1.00 25.70           O  
ATOM   1679  C5'  DA I   9      23.468 123.321   4.602  1.00 22.08           C  
ATOM   1680  C4'  DA I   9      22.202 123.977   4.088  1.00 26.17           C  
ATOM   1681  O4'  DA I   9      22.230 124.055   2.640  1.00 26.30           O  
ATOM   1682  C3'  DA I   9      20.900 123.257   4.460  1.00 26.22           C  
ATOM   1683  O3'  DA I   9      19.969 124.235   4.934  1.00 26.42           O  
ATOM   1684  C2'  DA I   9      20.478 122.594   3.155  1.00 26.96           C  
ATOM   1685  C1'  DA I   9      21.046 123.517   2.092  1.00 24.78           C  
ATOM   1686  N9   DA I   9      21.402 122.904   0.806  1.00 28.50           N  
ATOM   1687  C8   DA I   9      22.005 121.687   0.563  1.00 28.35           C  
ATOM   1688  N7   DA I   9      22.230 121.453  -0.710  1.00 27.37           N  
ATOM   1689  C5   DA I   9      21.740 122.590  -1.349  1.00 29.07           C  
ATOM   1690  C6   DA I   9      21.692 122.976  -2.706  1.00 32.60           C  
ATOM   1691  N6   DA I   9      22.152 122.225  -3.704  1.00 30.22           N  
ATOM   1692  N1   DA I   9      21.145 124.184  -3.001  1.00 30.34           N  
ATOM   1693  C2   DA I   9      20.678 124.931  -2.005  1.00 31.45           C  
ATOM   1694  N3   DA I   9      20.663 124.678  -0.691  1.00 31.37           N  
ATOM   1695  C4   DA I   9      21.219 123.483  -0.429  1.00 28.54           C  
ATOM   1696  P    DA I  10      18.547 123.802   5.522  1.00 29.27           P  
ATOM   1697  OP1  DA I  10      18.246 124.838   6.518  1.00 30.24           O  
ATOM   1698  OP2  DA I  10      18.514 122.358   5.927  1.00 28.20           O  
ATOM   1699  O5'  DA I  10      17.594 124.045   4.296  1.00 31.04           O  
ATOM   1700  C5'  DA I  10      17.534 125.351   3.736  1.00 31.20           C  
ATOM   1701  C4'  DA I  10      16.608 125.362   2.553  1.00 36.97           C  
ATOM   1702  O4'  DA I  10      17.264 124.753   1.417  1.00 36.13           O  
ATOM   1703  C3'  DA I  10      15.296 124.609   2.760  1.00 40.14           C  
ATOM   1704  O3'  DA I  10      14.259 125.432   2.234  1.00 45.77           O  
ATOM   1705  C2'  DA I  10      15.484 123.340   1.939  1.00 39.25           C  
ATOM   1706  C1'  DA I  10      16.395 123.816   0.821  1.00 37.92           C  
ATOM   1707  N9   DA I  10      17.223 122.790   0.174  1.00 38.42           N  
ATOM   1708  C8   DA I  10      17.775 121.667   0.723  1.00 34.95           C  
ATOM   1709  N7   DA I  10      18.454 120.940  -0.128  1.00 33.06           N  
ATOM   1710  C5   DA I  10      18.346 121.633  -1.322  1.00 35.27           C  
ATOM   1711  C6   DA I  10      18.839 121.377  -2.618  1.00 35.51           C  
ATOM   1712  N6   DA I  10      19.578 120.307  -2.936  1.00 33.44           N  
ATOM   1713  N1   DA I  10      18.544 122.270  -3.589  1.00 37.99           N  
ATOM   1714  C2   DA I  10      17.804 123.341  -3.268  1.00 37.23           C  
ATOM   1715  N3   DA I  10      17.282 123.685  -2.087  1.00 37.40           N  
ATOM   1716  C4   DA I  10      17.593 122.780  -1.149  1.00 35.36           C  
ATOM   1717  P    DC I  11      12.713 125.087   2.515  1.00 46.17           P  
ATOM   1718  OP1  DC I  11      12.101 126.380   2.922  1.00 51.91           O  
ATOM   1719  OP2  DC I  11      12.508 123.888   3.341  1.00 44.91           O  
ATOM   1720  O5'  DC I  11      12.211 124.758   1.044  1.00 48.08           O  
ATOM   1721  C5'  DC I  11      12.570 125.630  -0.015  1.00 48.66           C  
ATOM   1722  C4'  DC I  11      12.220 125.013  -1.344  1.00 47.50           C  
ATOM   1723  O4'  DC I  11      13.301 124.187  -1.840  1.00 48.26           O  
ATOM   1724  C3'  DC I  11      10.971 124.136  -1.301  1.00 48.48           C  
ATOM   1725  O3'  DC I  11      10.059 124.563  -2.304  1.00 52.25           O  
ATOM   1726  C2'  DC I  11      11.487 122.744  -1.609  1.00 47.68           C  
ATOM   1727  C1'  DC I  11      12.762 123.006  -2.397  1.00 44.50           C  
ATOM   1728  N1   DC I  11      13.767 121.922  -2.286  1.00 39.02           N  
ATOM   1729  C2   DC I  11      14.407 121.468  -3.450  1.00 40.15           C  
ATOM   1730  O2   DC I  11      14.168 122.026  -4.532  1.00 36.10           O  
ATOM   1731  N3   DC I  11      15.267 120.423  -3.375  1.00 37.90           N  
ATOM   1732  C4   DC I  11      15.507 119.836  -2.210  1.00 37.13           C  
ATOM   1733  N4   DC I  11      16.341 118.785  -2.210  1.00 36.97           N  
ATOM   1734  C5   DC I  11      14.896 120.291  -0.995  1.00 40.99           C  
ATOM   1735  C6   DC I  11      14.044 121.335  -1.080  1.00 40.41           C  
ATOM   1736  P    DA I  12       8.537 124.069  -2.259  1.00 49.16           P  
ATOM   1737  OP1  DA I  12       7.696 125.281  -2.104  1.00 56.66           O  
ATOM   1738  OP2  DA I  12       8.367 122.938  -1.323  1.00 52.66           O  
ATOM   1739  O5'  DA I  12       8.353 123.525  -3.732  1.00 47.45           O  
ATOM   1740  C5'  DA I  12       8.918 124.249  -4.813  1.00 46.27           C  
ATOM   1741  C4'  DA I  12       8.873 123.415  -6.065  1.00 47.72           C  
ATOM   1742  O4'  DA I  12       9.950 122.447  -6.069  1.00 48.00           O  
ATOM   1743  C3'  DA I  12       7.578 122.629  -6.213  1.00 47.82           C  
ATOM   1744  O3'  DA I  12       7.174 122.703  -7.574  1.00 49.87           O  
ATOM   1745  C2'  DA I  12       7.963 121.221  -5.784  1.00 45.79           C  
ATOM   1746  C1'  DA I  12       9.442 121.125  -6.144  1.00 44.51           C  
ATOM   1747  N9   DA I  12      10.238 120.309  -5.223  1.00 43.66           N  
ATOM   1748  C8   DA I  12      10.142 120.298  -3.857  1.00 42.93           C  
ATOM   1749  N7   DA I  12      11.001 119.500  -3.268  1.00 41.03           N  
ATOM   1750  C5   DA I  12      11.704 118.936  -4.320  1.00 40.27           C  
ATOM   1751  C6   DA I  12      12.752 118.007  -4.350  1.00 39.34           C  
ATOM   1752  N6   DA I  12      13.301 117.499  -3.243  1.00 31.41           N  
ATOM   1753  N1   DA I  12      13.228 117.629  -5.560  1.00 34.51           N  
ATOM   1754  C2   DA I  12      12.686 118.186  -6.661  1.00 40.55           C  
ATOM   1755  N3   DA I  12      11.700 119.086  -6.754  1.00 38.06           N  
ATOM   1756  C4   DA I  12      11.245 119.420  -5.534  1.00 39.35           C  
ATOM   1757  P    DT I  13       5.823 121.992  -8.051  1.00 51.20           P  
ATOM   1758  OP1  DT I  13       5.409 122.772  -9.234  1.00 51.21           O  
ATOM   1759  OP2  DT I  13       4.861 121.744  -6.937  1.00 41.35           O  
ATOM   1760  O5'  DT I  13       6.348 120.583  -8.549  1.00 47.98           O  
ATOM   1761  C5'  DT I  13       7.423 120.536  -9.463  1.00 43.11           C  
ATOM   1762  C4'  DT I  13       7.851 119.112  -9.686  1.00 42.09           C  
ATOM   1763  O4'  DT I  13       8.656 118.618  -8.584  1.00 38.54           O  
ATOM   1764  C3'  DT I  13       6.704 118.119  -9.874  1.00 37.15           C  
ATOM   1765  O3'  DT I  13       6.859 117.512 -11.157  1.00 43.12           O  
ATOM   1766  C2'  DT I  13       6.894 117.116  -8.744  1.00 38.01           C  
ATOM   1767  C1'  DT I  13       8.384 117.240  -8.428  1.00 38.58           C  
ATOM   1768  N1   DT I  13       8.812 116.846  -7.065  1.00 40.73           N  
ATOM   1769  C2   DT I  13       9.925 116.018  -6.930  1.00 37.81           C  
ATOM   1770  O2   DT I  13      10.568 115.604  -7.871  1.00 34.73           O  
ATOM   1771  N3   DT I  13      10.260 115.716  -5.641  1.00 35.22           N  
ATOM   1772  C4   DT I  13       9.646 116.169  -4.489  1.00 38.10           C  
ATOM   1773  O4   DT I  13      10.097 115.844  -3.389  1.00 36.70           O  
ATOM   1774  C5   DT I  13       8.489 117.028  -4.701  1.00 39.16           C  
ATOM   1775  C7   DT I  13       7.753 117.567  -3.516  1.00 34.72           C  
ATOM   1776  C6   DT I  13       8.130 117.305  -5.962  1.00 37.75           C  
ATOM   1777  P    DG I  14       5.657 116.671 -11.802  1.00 43.81           P  
ATOM   1778  OP1  DG I  14       5.643 116.985 -13.236  1.00 44.64           O  
ATOM   1779  OP2  DG I  14       4.432 116.806 -10.985  1.00 39.96           O  
ATOM   1780  O5'  DG I  14       6.127 115.162 -11.633  1.00 42.57           O  
ATOM   1781  C5'  DG I  14       7.406 114.732 -12.086  1.00 35.07           C  
ATOM   1782  C4'  DG I  14       7.718 113.391 -11.464  1.00 39.16           C  
ATOM   1783  O4'  DG I  14       8.048 113.564 -10.060  1.00 36.21           O  
ATOM   1784  C3'  DG I  14       6.504 112.455 -11.497  1.00 38.92           C  
ATOM   1785  O3'  DG I  14       6.925 111.113 -11.701  1.00 44.86           O  
ATOM   1786  C2'  DG I  14       5.971 112.532 -10.084  1.00 39.08           C  
ATOM   1787  C1'  DG I  14       7.286 112.629  -9.334  1.00 39.45           C  
ATOM   1788  N9   DG I  14       7.203 113.059  -7.944  1.00 41.61           N  
ATOM   1789  C8   DG I  14       6.293 113.918  -7.376  1.00 41.90           C  
ATOM   1790  N7   DG I  14       6.435 114.027  -6.082  1.00 45.19           N  
ATOM   1791  C5   DG I  14       7.518 113.209  -5.785  1.00 39.99           C  
ATOM   1792  C6   DG I  14       8.132 112.918  -4.548  1.00 39.75           C  
ATOM   1793  O6   DG I  14       7.833 113.336  -3.426  1.00 38.26           O  
ATOM   1794  N1   DG I  14       9.204 112.033  -4.699  1.00 41.33           N  
ATOM   1795  C2   DG I  14       9.626 111.497  -5.895  1.00 42.01           C  
ATOM   1796  N2   DG I  14      10.680 110.637  -5.843  1.00 34.49           N  
ATOM   1797  N3   DG I  14       9.057 111.770  -7.059  1.00 40.39           N  
ATOM   1798  C4   DG I  14       8.015 112.622  -6.927  1.00 43.23           C  
ATOM   1799  P    DC I  15       7.193 110.580 -13.184  1.00 38.67           P  
ATOM   1800  OP1  DC I  15       7.742 111.674 -14.016  1.00 35.76           O  
ATOM   1801  OP2  DC I  15       5.997 109.837 -13.622  1.00 44.19           O  
ATOM   1802  O5'  DC I  15       8.328 109.487 -12.961  1.00 44.22           O  
ATOM   1803  C5'  DC I  15       9.673 109.850 -12.676  1.00 39.82           C  
ATOM   1804  C4'  DC I  15      10.279 108.814 -11.755  1.00 45.51           C  
ATOM   1805  O4'  DC I  15       9.820 109.033 -10.401  1.00 42.62           O  
ATOM   1806  C3'  DC I  15       9.846 107.384 -12.096  1.00 45.61           C  
ATOM   1807  O3'  DC I  15      10.822 106.479 -11.592  1.00 49.73           O  
ATOM   1808  C2'  DC I  15       8.635 107.201 -11.204  1.00 46.87           C  
ATOM   1809  C1'  DC I  15       9.170 107.857  -9.947  1.00 44.00           C  
ATOM   1810  N1   DC I  15       8.177 108.246  -8.945  1.00 49.22           N  
ATOM   1811  C2   DC I  15       8.540 108.198  -7.597  1.00 50.63           C  
ATOM   1812  O2   DC I  15       9.675 107.795  -7.296  1.00 52.62           O  
ATOM   1813  N3   DC I  15       7.653 108.592  -6.660  1.00 51.71           N  
ATOM   1814  C4   DC I  15       6.447 109.035  -7.030  1.00 49.95           C  
ATOM   1815  N4   DC I  15       5.629 109.476  -6.079  1.00 52.20           N  
ATOM   1816  C5   DC I  15       6.038 109.062  -8.394  1.00 49.37           C  
ATOM   1817  C6   DC I  15       6.925 108.662  -9.311  1.00 48.25           C  
ATOM   1818  P    DC I  16      11.954 105.883 -12.556  1.00 45.14           P  
ATOM   1819  OP1  DC I  16      12.894 106.977 -12.858  1.00 45.18           O  
ATOM   1820  OP2  DC I  16      11.303 105.150 -13.668  1.00 42.13           O  
ATOM   1821  O5'  DC I  16      12.682 104.832 -11.605  1.00 42.86           O  
ATOM   1822  C5'  DC I  16      13.286 105.255 -10.381  1.00 43.21           C  
ATOM   1823  C4'  DC I  16      12.892 104.324  -9.260  1.00 40.75           C  
ATOM   1824  O4'  DC I  16      11.580 104.681  -8.753  1.00 40.17           O  
ATOM   1825  C3'  DC I  16      12.807 102.844  -9.653  1.00 38.94           C  
ATOM   1826  O3'  DC I  16      13.248 102.041  -8.564  1.00 41.26           O  
ATOM   1827  C2'  DC I  16      11.306 102.619  -9.764  1.00 39.36           C  
ATOM   1828  C1'  DC I  16      10.800 103.507  -8.636  1.00 36.93           C  
ATOM   1829  N1   DC I  16       9.379 103.901  -8.692  1.00 41.49           N  
ATOM   1830  C2   DC I  16       8.731 104.290  -7.508  1.00 39.34           C  
ATOM   1831  O2   DC I  16       9.356 104.251  -6.428  1.00 36.01           O  
ATOM   1832  N3   DC I  16       7.441 104.707  -7.570  1.00 41.21           N  
ATOM   1833  C4   DC I  16       6.811 104.758  -8.750  1.00 43.52           C  
ATOM   1834  N4   DC I  16       5.568 105.244  -8.778  1.00 44.18           N  
ATOM   1835  C5   DC I  16       7.434 104.333  -9.958  1.00 42.91           C  
ATOM   1836  C6   DC I  16       8.704 103.913  -9.885  1.00 41.53           C  
ATOM   1837  P    DT I  17      14.662 101.259  -8.624  1.00 36.46           P  
ATOM   1838  OP1  DT I  17      15.707 102.223  -9.023  1.00 37.59           O  
ATOM   1839  OP2  DT I  17      14.484 100.025  -9.382  1.00 41.39           O  
ATOM   1840  O5'  DT I  17      14.832 100.940  -7.074  1.00 35.84           O  
ATOM   1841  C5'  DT I  17      14.967 102.012  -6.159  1.00 30.32           C  
ATOM   1842  C4'  DT I  17      14.117 101.793  -4.930  1.00 32.17           C  
ATOM   1843  O4'  DT I  17      12.712 102.073  -5.178  1.00 31.29           O  
ATOM   1844  C3'  DT I  17      14.192 100.415  -4.275  1.00 32.62           C  
ATOM   1845  O3'  DT I  17      14.508 100.600  -2.894  1.00 23.78           O  
ATOM   1846  C2'  DT I  17      12.788  99.836  -4.442  1.00 30.23           C  
ATOM   1847  C1'  DT I  17      11.898 101.084  -4.565  1.00 29.01           C  
ATOM   1848  N1   DT I  17      10.716 100.899  -5.443  1.00 35.91           N  
ATOM   1849  C2   DT I  17       9.467 101.311  -5.003  1.00 36.06           C  
ATOM   1850  O2   DT I  17       9.258 101.744  -3.885  1.00 34.72           O  
ATOM   1851  N3   DT I  17       8.464 101.179  -5.924  1.00 39.49           N  
ATOM   1852  C4   DT I  17       8.568 100.665  -7.202  1.00 42.39           C  
ATOM   1853  O4   DT I  17       7.592 100.667  -7.935  1.00 42.83           O  
ATOM   1854  C5   DT I  17       9.885 100.178  -7.570  1.00 41.66           C  
ATOM   1855  C7   DT I  17      10.077  99.513  -8.900  1.00 40.96           C  
ATOM   1856  C6   DT I  17      10.881 100.336  -6.687  1.00 38.36           C  
ATOM   1857  P    DT I  18      14.742  99.337  -1.972  1.00 27.84           P  
ATOM   1858  OP1  DT I  18      15.702  99.821  -0.930  1.00 27.05           O  
ATOM   1859  OP2  DT I  18      15.035  98.124  -2.774  1.00 27.68           O  
ATOM   1860  O5'  DT I  18      13.338  99.134  -1.262  1.00 31.07           O  
ATOM   1861  C5'  DT I  18      12.730 100.242  -0.606  1.00 30.46           C  
ATOM   1862  C4'  DT I  18      11.330  99.888  -0.163  1.00 34.99           C  
ATOM   1863  O4'  DT I  18      10.448  99.848  -1.309  1.00 36.71           O  
ATOM   1864  C3'  DT I  18      11.183  98.545   0.549  1.00 37.90           C  
ATOM   1865  O3'  DT I  18      10.553  98.772   1.814  1.00 41.26           O  
ATOM   1866  C2'  DT I  18      10.340  97.705  -0.407  1.00 37.68           C  
ATOM   1867  C1'  DT I  18       9.565  98.752  -1.186  1.00 36.70           C  
ATOM   1868  N1   DT I  18       9.096  98.409  -2.553  1.00 35.89           N  
ATOM   1869  C2   DT I  18       7.782  98.729  -2.892  1.00 39.25           C  
ATOM   1870  O2   DT I  18       6.994  99.250  -2.119  1.00 39.45           O  
ATOM   1871  N3   DT I  18       7.431  98.423  -4.179  1.00 35.19           N  
ATOM   1872  C4   DT I  18       8.225  97.842  -5.143  1.00 36.95           C  
ATOM   1873  O4   DT I  18       7.769  97.626  -6.258  1.00 34.98           O  
ATOM   1874  C5   DT I  18       9.581  97.532  -4.726  1.00 36.82           C  
ATOM   1875  C7   DT I  18      10.514  96.918  -5.717  1.00 30.72           C  
ATOM   1876  C6   DT I  18       9.939  97.820  -3.465  1.00 36.11           C  
ATOM   1877  P    DT I  19      10.369  97.565   2.845  1.00 44.87           P  
ATOM   1878  OP1  DT I  19      10.419  98.160   4.194  1.00 46.12           O  
ATOM   1879  OP2  DT I  19      11.241  96.415   2.518  1.00 43.02           O  
ATOM   1880  O5'  DT I  19       8.878  97.108   2.538  1.00 45.12           O  
ATOM   1881  C5'  DT I  19       7.842  98.074   2.529  1.00 46.30           C  
ATOM   1882  C4'  DT I  19       6.532  97.431   2.151  1.00 49.04           C  
ATOM   1883  O4'  DT I  19       6.382  97.320   0.716  1.00 45.69           O  
ATOM   1884  C3'  DT I  19       6.322  96.033   2.727  1.00 52.13           C  
ATOM   1885  O3'  DT I  19       5.031  95.991   3.321  1.00 57.92           O  
ATOM   1886  C2'  DT I  19       6.399  95.124   1.508  1.00 49.12           C  
ATOM   1887  C1'  DT I  19       5.898  96.035   0.396  1.00 47.17           C  
ATOM   1888  N1   DT I  19       6.347  95.708  -0.971  1.00 45.92           N  
ATOM   1889  C2   DT I  19       5.423  95.808  -1.990  1.00 44.12           C  
ATOM   1890  O2   DT I  19       4.273  96.139  -1.810  1.00 46.73           O  
ATOM   1891  N3   DT I  19       5.903  95.498  -3.232  1.00 46.10           N  
ATOM   1892  C4   DT I  19       7.188  95.098  -3.558  1.00 43.51           C  
ATOM   1893  O4   DT I  19       7.475  94.858  -4.728  1.00 41.21           O  
ATOM   1894  C5   DT I  19       8.100  95.002  -2.447  1.00 44.94           C  
ATOM   1895  C7   DT I  19       9.506  94.557  -2.700  1.00 45.63           C  
ATOM   1896  C6   DT I  19       7.642  95.313  -1.222  1.00 45.35           C  
ATOM   1897  P    DT I  20       4.681  94.855   4.393  1.00 58.90           P  
ATOM   1898  OP1  DT I  20       4.128  95.526   5.599  1.00 61.82           O  
ATOM   1899  OP2  DT I  20       5.838  93.928   4.529  1.00 59.53           O  
ATOM   1900  O5'  DT I  20       3.505  94.085   3.665  1.00 61.79           O  
ATOM   1901  C5'  DT I  20       2.545  94.807   2.901  1.00 63.31           C  
ATOM   1902  C4'  DT I  20       1.735  93.847   2.067  1.00 64.59           C  
ATOM   1903  O4'  DT I  20       2.276  93.744   0.728  1.00 63.33           O  
ATOM   1904  C3'  DT I  20       1.726  92.435   2.648  1.00 66.85           C  
ATOM   1905  O3'  DT I  20       0.399  91.918   2.679  1.00 73.33           O  
ATOM   1906  C2'  DT I  20       2.621  91.644   1.706  1.00 64.60           C  
ATOM   1907  C1'  DT I  20       2.455  92.379   0.384  1.00 61.22           C  
ATOM   1908  N1   DT I  20       3.606  92.289  -0.549  1.00 58.05           N  
ATOM   1909  C2   DT I  20       3.342  92.377  -1.894  1.00 57.08           C  
ATOM   1910  O2   DT I  20       2.224  92.543  -2.340  1.00 57.54           O  
ATOM   1911  N3   DT I  20       4.443  92.270  -2.706  1.00 55.16           N  
ATOM   1912  C4   DT I  20       5.753  92.093  -2.318  1.00 52.34           C  
ATOM   1913  O4   DT I  20       6.637  92.013  -3.165  1.00 48.22           O  
ATOM   1914  C5   DT I  20       5.964  92.014  -0.894  1.00 54.38           C  
ATOM   1915  C7   DT I  20       7.355  91.817  -0.383  1.00 50.87           C  
ATOM   1916  C6   DT I  20       4.894  92.118  -0.088  1.00 56.47           C  
ATOM   1917  P    DG I  21       0.149  90.416   3.178  1.00 79.90           P  
ATOM   1918  OP1  DG I  21      -1.153  90.372   3.896  1.00 78.79           O  
ATOM   1919  OP2  DG I  21       1.382  89.946   3.862  1.00 78.84           O  
ATOM   1920  O5'  DG I  21      -0.001  89.628   1.806  1.00 78.50           O  
ATOM   1921  C5'  DG I  21      -0.929  90.080   0.827  1.00 77.68           C  
ATOM   1922  C4'  DG I  21      -0.984  89.104  -0.320  1.00 78.22           C  
ATOM   1923  O4'  DG I  21       0.050  89.399  -1.294  1.00 77.49           O  
ATOM   1924  C3'  DG I  21      -0.779  87.650   0.108  1.00 79.37           C  
ATOM   1925  O3'  DG I  21      -1.767  86.809  -0.493  1.00 80.63           O  
ATOM   1926  C2'  DG I  21       0.616  87.324  -0.400  1.00 77.34           C  
ATOM   1927  C1'  DG I  21       0.720  88.199  -1.635  1.00 76.27           C  
ATOM   1928  N9   DG I  21       2.088  88.527  -2.030  1.00 74.53           N  
ATOM   1929  C8   DG I  21       3.146  88.821  -1.203  1.00 73.54           C  
ATOM   1930  N7   DG I  21       4.266  89.012  -1.849  1.00 72.67           N  
ATOM   1931  C5   DG I  21       3.926  88.848  -3.185  1.00 71.36           C  
ATOM   1932  C6   DG I  21       4.726  88.929  -4.358  1.00 69.75           C  
ATOM   1933  O6   DG I  21       5.933  89.156  -4.454  1.00 68.73           O  
ATOM   1934  N1   DG I  21       3.975  88.709  -5.505  1.00 68.92           N  
ATOM   1935  C2   DG I  21       2.630  88.442  -5.528  1.00 68.96           C  
ATOM   1936  N2   DG I  21       2.089  88.271  -6.741  1.00 67.60           N  
ATOM   1937  N3   DG I  21       1.872  88.354  -4.446  1.00 70.26           N  
ATOM   1938  C4   DG I  21       2.581  88.566  -3.317  1.00 72.60           C  
ATOM   1939  P    DA I  22      -1.553  85.219  -0.520  1.00 79.90           P  
ATOM   1940  OP1  DA I  22      -2.888  84.580  -0.376  1.00 81.99           O  
ATOM   1941  OP2  DA I  22      -0.472  84.880   0.442  1.00 81.14           O  
ATOM   1942  O5'  DA I  22      -1.027  84.966  -2.000  1.00 77.55           O  
ATOM   1943  C5'  DA I  22      -1.607  85.679  -3.093  1.00 76.28           C  
ATOM   1944  C4'  DA I  22      -1.134  85.107  -4.407  1.00 75.54           C  
ATOM   1945  O4'  DA I  22       0.164  85.636  -4.781  1.00 75.41           O  
ATOM   1946  C3'  DA I  22      -0.995  83.587  -4.391  1.00 76.23           C  
ATOM   1947  O3'  DA I  22      -1.531  83.032  -5.585  1.00 76.69           O  
ATOM   1948  C2'  DA I  22       0.506  83.366  -4.328  1.00 74.47           C  
ATOM   1949  C1'  DA I  22       1.047  84.567  -5.082  1.00 73.23           C  
ATOM   1950  N9   DA I  22       2.398  84.961  -4.675  1.00 71.89           N  
ATOM   1951  C8   DA I  22       2.871  85.150  -3.399  1.00 70.66           C  
ATOM   1952  N7   DA I  22       4.141  85.470  -3.348  1.00 69.22           N  
ATOM   1953  C5   DA I  22       4.530  85.504  -4.679  1.00 68.73           C  
ATOM   1954  C6   DA I  22       5.763  85.785  -5.296  1.00 66.98           C  
ATOM   1955  N6   DA I  22       6.872  86.097  -4.619  1.00 64.99           N  
ATOM   1956  N1   DA I  22       5.816  85.735  -6.646  1.00 67.06           N  
ATOM   1957  C2   DA I  22       4.698  85.423  -7.320  1.00 69.22           C  
ATOM   1958  N3   DA I  22       3.481  85.140  -6.852  1.00 68.88           N  
ATOM   1959  C4   DA I  22       3.466  85.197  -5.508  1.00 69.14           C  
ATOM   1960  P    DT I  23      -1.788  81.453  -5.672  1.00 78.93           P  
ATOM   1961  OP1  DT I  23      -3.134  81.243  -6.269  1.00 78.36           O  
ATOM   1962  OP2  DT I  23      -1.467  80.850  -4.351  1.00 76.96           O  
ATOM   1963  O5'  DT I  23      -0.691  80.975  -6.715  1.00 73.61           O  
ATOM   1964  C5'  DT I  23      -0.682  81.501  -8.036  1.00 71.17           C  
ATOM   1965  C4'  DT I  23       0.475  80.925  -8.814  1.00 69.42           C  
ATOM   1966  O4'  DT I  23       1.715  81.592  -8.462  1.00 68.07           O  
ATOM   1967  C3'  DT I  23       0.704  79.431  -8.573  1.00 69.76           C  
ATOM   1968  O3'  DT I  23       0.997  78.797  -9.815  1.00 71.03           O  
ATOM   1969  C2'  DT I  23       1.930  79.407  -7.677  1.00 67.70           C  
ATOM   1970  C1'  DT I  23       2.701  80.612  -8.186  1.00 65.84           C  
ATOM   1971  N1   DT I  23       3.679  81.174  -7.225  1.00 61.11           N  
ATOM   1972  C2   DT I  23       4.870  81.678  -7.717  1.00 58.66           C  
ATOM   1973  O2   DT I  23       5.132  81.747  -8.908  1.00 57.88           O  
ATOM   1974  N3   DT I  23       5.749  82.107  -6.754  1.00 56.35           N  
ATOM   1975  C4   DT I  23       5.560  82.101  -5.391  1.00 54.73           C  
ATOM   1976  O4   DT I  23       6.445  82.508  -4.652  1.00 54.40           O  
ATOM   1977  C5   DT I  23       4.281  81.592  -4.946  1.00 55.82           C  
ATOM   1978  C7   DT I  23       3.986  81.564  -3.479  1.00 54.96           C  
ATOM   1979  C6   DT I  23       3.415  81.163  -5.873  1.00 57.72           C  
ATOM   1980  P    DG I  24       1.147  77.199  -9.892  1.00 71.01           P  
ATOM   1981  OP1  DG I  24      -0.117  76.634 -10.435  1.00 73.58           O  
ATOM   1982  OP2  DG I  24       1.690  76.680  -8.614  1.00 67.31           O  
ATOM   1983  O5'  DG I  24       2.253  77.040 -11.017  1.00 68.72           O  
ATOM   1984  C5'  DG I  24       2.293  77.961 -12.097  1.00 67.58           C  
ATOM   1985  C4'  DG I  24       3.711  78.121 -12.581  1.00 68.54           C  
ATOM   1986  O4'  DG I  24       4.515  78.733 -11.540  1.00 68.13           O  
ATOM   1987  C3'  DG I  24       4.380  76.792 -12.906  1.00 67.69           C  
ATOM   1988  O3'  DG I  24       5.199  76.950 -14.059  1.00 69.38           O  
ATOM   1989  C2'  DG I  24       5.209  76.500 -11.667  1.00 68.22           C  
ATOM   1990  C1'  DG I  24       5.604  77.890 -11.198  1.00 65.41           C  
ATOM   1991  N9   DG I  24       5.822  78.019  -9.760  1.00 63.29           N  
ATOM   1992  C8   DG I  24       4.955  77.663  -8.756  1.00 63.06           C  
ATOM   1993  N7   DG I  24       5.410  77.940  -7.564  1.00 61.28           N  
ATOM   1994  C5   DG I  24       6.657  78.505  -7.791  1.00 58.91           C  
ATOM   1995  C6   DG I  24       7.623  79.015  -6.873  1.00 56.31           C  
ATOM   1996  O6   DG I  24       7.558  79.080  -5.637  1.00 50.88           O  
ATOM   1997  N1   DG I  24       8.753  79.484  -7.532  1.00 54.06           N  
ATOM   1998  C2   DG I  24       8.932  79.476  -8.894  1.00 56.29           C  
ATOM   1999  N2   DG I  24      10.095  79.967  -9.343  1.00 53.38           N  
ATOM   2000  N3   DG I  24       8.038  79.018  -9.757  1.00 58.42           N  
ATOM   2001  C4   DG I  24       6.934  78.549  -9.141  1.00 60.61           C  
ATOM   2002  P    DG I  25       5.764  75.656 -14.808  1.00 70.23           P  
ATOM   2003  OP1  DG I  25       6.002  76.011 -16.231  1.00 67.91           O  
ATOM   2004  OP2  DG I  25       4.898  74.506 -14.458  1.00 70.92           O  
ATOM   2005  O5'  DG I  25       7.166  75.398 -14.105  1.00 68.35           O  
ATOM   2006  C5'  DG I  25       8.232  76.320 -14.264  1.00 64.93           C  
ATOM   2007  C4'  DG I  25       9.382  75.932 -13.368  1.00 62.40           C  
ATOM   2008  O4'  DG I  25       9.068  76.229 -11.987  1.00 59.77           O  
ATOM   2009  C3'  DG I  25       9.744  74.445 -13.405  1.00 60.51           C  
ATOM   2010  O3'  DG I  25      11.146  74.320 -13.270  1.00 59.42           O  
ATOM   2011  C2'  DG I  25       9.155  73.925 -12.110  1.00 60.43           C  
ATOM   2012  C1'  DG I  25       9.446  75.110 -11.222  1.00 59.97           C  
ATOM   2013  N9   DG I  25       8.745  75.155  -9.948  1.00 58.60           N  
ATOM   2014  C8   DG I  25       7.511  74.638  -9.657  1.00 58.40           C  
ATOM   2015  N7   DG I  25       7.173  74.795  -8.408  1.00 59.84           N  
ATOM   2016  C5   DG I  25       8.248  75.463  -7.842  1.00 57.48           C  
ATOM   2017  C6   DG I  25       8.463  75.889  -6.512  1.00 55.32           C  
ATOM   2018  O6   DG I  25       7.734  75.734  -5.532  1.00 51.49           O  
ATOM   2019  N1   DG I  25       9.684  76.551  -6.375  1.00 56.23           N  
ATOM   2020  C2   DG I  25      10.586  76.761  -7.388  1.00 54.74           C  
ATOM   2021  N2   DG I  25      11.704  77.442  -7.061  1.00 52.69           N  
ATOM   2022  N3   DG I  25      10.406  76.342  -8.632  1.00 55.82           N  
ATOM   2023  C4   DG I  25       9.220  75.708  -8.785  1.00 58.12           C  
ATOM   2024  P    DA I  26      12.052  74.040 -14.554  1.00 62.77           P  
ATOM   2025  OP1  DA I  26      11.489  74.769 -15.715  1.00 64.54           O  
ATOM   2026  OP2  DA I  26      12.237  72.569 -14.626  1.00 63.70           O  
ATOM   2027  O5'  DA I  26      13.441  74.712 -14.155  1.00 60.42           O  
ATOM   2028  C5'  DA I  26      13.571  76.133 -14.084  1.00 55.91           C  
ATOM   2029  C4'  DA I  26      14.600  76.513 -13.044  1.00 53.97           C  
ATOM   2030  O4'  DA I  26      14.072  76.295 -11.717  1.00 49.76           O  
ATOM   2031  C3'  DA I  26      15.900  75.719 -13.115  1.00 53.15           C  
ATOM   2032  O3'  DA I  26      16.982  76.584 -12.760  1.00 54.91           O  
ATOM   2033  C2'  DA I  26      15.690  74.620 -12.087  1.00 51.99           C  
ATOM   2034  C1'  DA I  26      14.815  75.295 -11.038  1.00 50.55           C  
ATOM   2035  N9   DA I  26      13.845  74.425 -10.376  1.00 49.85           N  
ATOM   2036  C8   DA I  26      13.037  73.472 -10.952  1.00 52.02           C  
ATOM   2037  N7   DA I  26      12.186  72.927 -10.119  1.00 51.22           N  
ATOM   2038  C5   DA I  26      12.465  73.545  -8.907  1.00 51.74           C  
ATOM   2039  C6   DA I  26      11.888  73.430  -7.627  1.00 51.30           C  
ATOM   2040  N6   DA I  26      10.864  72.622  -7.343  1.00 53.32           N  
ATOM   2041  N1   DA I  26      12.405  74.187  -6.635  1.00 48.91           N  
ATOM   2042  C2   DA I  26      13.435  74.995  -6.919  1.00 48.65           C  
ATOM   2043  N3   DA I  26      14.053  75.199  -8.078  1.00 46.11           N  
ATOM   2044  C4   DA I  26      13.510  74.443  -9.046  1.00 49.91           C  
ATOM   2045  P    DG I  27      18.493  76.064 -12.857  1.00 52.82           P  
ATOM   2046  OP1  DG I  27      19.373  77.255 -12.924  1.00 53.02           O  
ATOM   2047  OP2  DG I  27      18.590  75.021 -13.915  1.00 54.64           O  
ATOM   2048  O5'  DG I  27      18.714  75.351 -11.456  1.00 48.92           O  
ATOM   2049  C5'  DG I  27      18.578  76.081 -10.249  1.00 44.71           C  
ATOM   2050  C4'  DG I  27      18.651  75.144  -9.071  1.00 40.83           C  
ATOM   2051  O4'  DG I  27      17.412  74.427  -8.865  1.00 40.51           O  
ATOM   2052  C3'  DG I  27      19.740  74.076  -9.138  1.00 42.66           C  
ATOM   2053  O3'  DG I  27      20.213  73.899  -7.813  1.00 39.58           O  
ATOM   2054  C2'  DG I  27      18.952  72.816  -9.451  1.00 39.96           C  
ATOM   2055  C1'  DG I  27      17.747  73.082  -8.583  1.00 42.35           C  
ATOM   2056  N9   DG I  27      16.575  72.251  -8.827  1.00 45.07           N  
ATOM   2057  C8   DG I  27      16.183  71.709 -10.029  1.00 44.01           C  
ATOM   2058  N7   DG I  27      15.094  71.002  -9.936  1.00 44.49           N  
ATOM   2059  C5   DG I  27      14.745  71.072  -8.595  1.00 46.44           C  
ATOM   2060  C6   DG I  27      13.659  70.492  -7.902  1.00 46.86           C  
ATOM   2061  O6   DG I  27      12.763  69.762  -8.340  1.00 53.33           O  
ATOM   2062  N1   DG I  27      13.672  70.830  -6.558  1.00 49.06           N  
ATOM   2063  C2   DG I  27      14.611  71.617  -5.950  1.00 47.45           C  
ATOM   2064  N2   DG I  27      14.425  71.834  -4.639  1.00 44.68           N  
ATOM   2065  N3   DG I  27      15.645  72.151  -6.580  1.00 44.50           N  
ATOM   2066  C4   DG I  27      15.646  71.845  -7.894  1.00 43.52           C  
ATOM   2067  P    DC I  28      21.730  74.203  -7.453  1.00 37.26           P  
ATOM   2068  OP1  DC I  28      21.980  75.631  -7.757  1.00 38.03           O  
ATOM   2069  OP2  DC I  28      22.622  73.164  -8.008  1.00 37.80           O  
ATOM   2070  O5'  DC I  28      21.706  74.023  -5.880  1.00 36.81           O  
ATOM   2071  C5'  DC I  28      20.957  74.926  -5.083  1.00 42.23           C  
ATOM   2072  C4'  DC I  28      20.297  74.182  -3.951  1.00 47.84           C  
ATOM   2073  O4'  DC I  28      19.266  73.299  -4.467  1.00 47.48           O  
ATOM   2074  C3'  DC I  28      21.252  73.294  -3.159  1.00 49.27           C  
ATOM   2075  O3'  DC I  28      20.894  73.395  -1.777  1.00 48.87           O  
ATOM   2076  C2'  DC I  28      20.972  71.907  -3.717  1.00 47.05           C  
ATOM   2077  C1'  DC I  28      19.478  71.990  -3.986  1.00 46.52           C  
ATOM   2078  N1   DC I  28      18.921  71.059  -4.983  1.00 49.01           N  
ATOM   2079  C2   DC I  28      17.716  70.397  -4.689  1.00 48.36           C  
ATOM   2080  O2   DC I  28      17.187  70.569  -3.582  1.00 49.77           O  
ATOM   2081  N3   DC I  28      17.162  69.590  -5.618  1.00 47.72           N  
ATOM   2082  C4   DC I  28      17.757  69.426  -6.798  1.00 47.07           C  
ATOM   2083  N4   DC I  28      17.149  68.650  -7.697  1.00 48.03           N  
ATOM   2084  C5   DC I  28      18.997  70.058  -7.114  1.00 49.38           C  
ATOM   2085  C6   DC I  28      19.540  70.857  -6.183  1.00 48.03           C  
ATOM   2086  P    DA I  29      21.821  72.729  -0.663  1.00 53.86           P  
ATOM   2087  OP1  DA I  29      21.677  73.552   0.566  1.00 50.45           O  
ATOM   2088  OP2  DA I  29      23.161  72.475  -1.233  1.00 50.10           O  
ATOM   2089  O5'  DA I  29      21.146  71.310  -0.407  1.00 56.15           O  
ATOM   2090  C5'  DA I  29      19.829  71.227   0.125  1.00 57.27           C  
ATOM   2091  C4'  DA I  29      19.387  69.785   0.202  1.00 57.09           C  
ATOM   2092  O4'  DA I  29      19.115  69.261  -1.119  1.00 54.44           O  
ATOM   2093  C3'  DA I  29      20.397  68.826   0.833  1.00 57.73           C  
ATOM   2094  O3'  DA I  29      19.684  67.883   1.630  1.00 58.83           O  
ATOM   2095  C2'  DA I  29      20.988  68.108  -0.368  1.00 56.25           C  
ATOM   2096  C1'  DA I  29      19.764  68.010  -1.252  1.00 53.78           C  
ATOM   2097  N9   DA I  29      19.993  67.760  -2.673  1.00 54.92           N  
ATOM   2098  C8   DA I  29      21.064  68.107  -3.457  1.00 54.98           C  
ATOM   2099  N7   DA I  29      20.942  67.741  -4.712  1.00 54.97           N  
ATOM   2100  C5   DA I  29      19.709  67.104  -4.753  1.00 55.26           C  
ATOM   2101  C6   DA I  29      18.991  66.491  -5.798  1.00 52.94           C  
ATOM   2102  N6   DA I  29      19.432  66.416  -7.059  1.00 53.29           N  
ATOM   2103  N1   DA I  29      17.787  65.956  -5.502  1.00 51.56           N  
ATOM   2104  C2   DA I  29      17.342  66.032  -4.244  1.00 52.64           C  
ATOM   2105  N3   DA I  29      17.922  66.580  -3.175  1.00 54.52           N  
ATOM   2106  C4   DA I  29      19.117  67.105  -3.503  1.00 55.31           C  
ATOM   2107  P    DG I  30      20.465  67.009   2.725  1.00 62.22           P  
ATOM   2108  OP1  DG I  30      20.545  67.846   3.941  1.00 59.19           O  
ATOM   2109  OP2  DG I  30      21.702  66.455   2.125  1.00 55.49           O  
ATOM   2110  O5'  DG I  30      19.473  65.792   2.991  1.00 59.65           O  
ATOM   2111  C5'  DG I  30      18.068  66.001   3.120  1.00 59.87           C  
ATOM   2112  C4'  DG I  30      17.322  64.752   2.708  1.00 61.91           C  
ATOM   2113  O4'  DG I  30      17.367  64.595   1.271  1.00 60.03           O  
ATOM   2114  C3'  DG I  30      17.895  63.457   3.279  1.00 63.34           C  
ATOM   2115  O3'  DG I  30      16.833  62.525   3.487  1.00 67.48           O  
ATOM   2116  C2'  DG I  30      18.793  62.965   2.163  1.00 62.49           C  
ATOM   2117  C1'  DG I  30      17.995  63.366   0.940  1.00 60.74           C  
ATOM   2118  N9   DG I  30      18.777  63.585  -0.271  1.00 61.31           N  
ATOM   2119  C8   DG I  30      19.858  64.418  -0.423  1.00 61.51           C  
ATOM   2120  N7   DG I  30      20.314  64.448  -1.645  1.00 61.65           N  
ATOM   2121  C5   DG I  30      19.489  63.573  -2.339  1.00 61.83           C  
ATOM   2122  C6   DG I  30      19.484  63.208  -3.705  1.00 62.36           C  
ATOM   2123  O6   DG I  30      20.214  63.612  -4.610  1.00 62.10           O  
ATOM   2124  N1   DG I  30      18.488  62.279  -3.982  1.00 63.24           N  
ATOM   2125  C2   DG I  30      17.597  61.779  -3.070  1.00 63.73           C  
ATOM   2126  N2   DG I  30      16.706  60.893  -3.539  1.00 65.81           N  
ATOM   2127  N3   DG I  30      17.579  62.122  -1.794  1.00 62.16           N  
ATOM   2128  C4   DG I  30      18.548  63.017  -1.500  1.00 63.33           C  
ATOM   2129  P    DT I  31      17.087  61.211   4.367  1.00 69.50           P  
ATOM   2130  OP1  DT I  31      15.830  60.958   5.109  1.00 69.65           O  
ATOM   2131  OP2  DT I  31      18.360  61.363   5.111  1.00 70.26           O  
ATOM   2132  O5'  DT I  31      17.289  60.064   3.284  1.00 70.83           O  
ATOM   2133  C5'  DT I  31      16.169  59.541   2.578  1.00 71.01           C  
ATOM   2134  C4'  DT I  31      16.592  58.412   1.669  1.00 71.23           C  
ATOM   2135  O4'  DT I  31      17.225  58.918   0.466  1.00 69.09           O  
ATOM   2136  C3'  DT I  31      17.565  57.400   2.278  1.00 72.51           C  
ATOM   2137  O3'  DT I  31      17.123  56.074   1.977  1.00 76.71           O  
ATOM   2138  C2'  DT I  31      18.872  57.690   1.559  1.00 70.47           C  
ATOM   2139  C1'  DT I  31      18.376  58.142   0.199  1.00 69.07           C  
ATOM   2140  N1   DT I  31      19.311  58.960  -0.602  1.00 67.68           N  
ATOM   2141  C2   DT I  31      19.315  58.758  -1.962  1.00 67.20           C  
ATOM   2142  O2   DT I  31      18.596  57.944  -2.512  1.00 66.84           O  
ATOM   2143  N3   DT I  31      20.197  59.545  -2.657  1.00 66.32           N  
ATOM   2144  C4   DT I  31      21.060  60.490  -2.139  1.00 66.14           C  
ATOM   2145  O4   DT I  31      21.791  61.127  -2.892  1.00 65.94           O  
ATOM   2146  C5   DT I  31      21.012  60.646  -0.703  1.00 65.92           C  
ATOM   2147  C7   DT I  31      21.923  61.639  -0.051  1.00 66.99           C  
ATOM   2148  C6   DT I  31      20.149  59.885  -0.015  1.00 66.86           C  
ATOM   2149  P    DT I  32      17.911  54.809   2.579  1.00 78.10           P  
ATOM   2150  OP1  DT I  32      16.910  53.947   3.254  1.00 77.69           O  
ATOM   2151  OP2  DT I  32      19.098  55.286   3.338  1.00 79.24           O  
ATOM   2152  O5'  DT I  32      18.417  54.063   1.271  1.00 76.20           O  
ATOM   2153  C5'  DT I  32      17.508  53.777   0.219  1.00 77.83           C  
ATOM   2154  C4'  DT I  32      18.229  53.100  -0.922  1.00 78.76           C  
ATOM   2155  O4'  DT I  32      18.981  54.077  -1.683  1.00 78.46           O  
ATOM   2156  C3'  DT I  32      19.224  52.026  -0.486  1.00 79.27           C  
ATOM   2157  O3'  DT I  32      19.072  50.867  -1.308  1.00 83.06           O  
ATOM   2158  C2'  DT I  32      20.577  52.691  -0.677  1.00 78.11           C  
ATOM   2159  C1'  DT I  32      20.328  53.658  -1.822  1.00 77.67           C  
ATOM   2160  N1   DT I  32      21.183  54.868  -1.810  1.00 75.97           N  
ATOM   2161  C2   DT I  32      21.646  55.348  -3.015  1.00 75.68           C  
ATOM   2162  O2   DT I  32      21.388  54.823  -4.086  1.00 77.12           O  
ATOM   2163  N3   DT I  32      22.427  56.474  -2.922  1.00 73.06           N  
ATOM   2164  C4   DT I  32      22.783  57.152  -1.774  1.00 72.35           C  
ATOM   2165  O4   DT I  32      23.485  58.156  -1.849  1.00 69.24           O  
ATOM   2166  C5   DT I  32      22.270  56.592  -0.544  1.00 73.05           C  
ATOM   2167  C7   DT I  32      22.613  57.253   0.752  1.00 72.72           C  
ATOM   2168  C6   DT I  32      21.504  55.495  -0.623  1.00 75.09           C  
ATOM   2169  P    DT I  33      20.231  49.755  -1.349  1.00 86.85           P  
ATOM   2170  OP1  DT I  33      19.565  48.427  -1.419  1.00 86.46           O  
ATOM   2171  OP2  DT I  33      21.220  50.023  -0.270  1.00 85.41           O  
ATOM   2172  O5'  DT I  33      20.911  50.035  -2.760  1.00 85.19           O  
ATOM   2173  C5'  DT I  33      20.097  50.300  -3.901  1.00 83.05           C  
ATOM   2174  C4'  DT I  33      20.951  50.423  -5.139  1.00 81.18           C  
ATOM   2175  O4'  DT I  33      21.670  51.679  -5.120  1.00 80.43           O  
ATOM   2176  C3'  DT I  33      22.005  49.328  -5.268  1.00 80.88           C  
ATOM   2177  O3'  DT I  33      22.116  48.911  -6.629  1.00 80.88           O  
ATOM   2178  C2'  DT I  33      23.277  50.001  -4.784  1.00 79.91           C  
ATOM   2179  C1'  DT I  33      23.068  51.453  -5.186  1.00 77.58           C  
ATOM   2180  N1   DT I  33      23.717  52.426  -4.285  1.00 75.91           N  
ATOM   2181  C2   DT I  33      24.454  53.447  -4.841  1.00 74.00           C  
ATOM   2182  O2   DT I  33      24.600  53.587  -6.043  1.00 73.06           O  
ATOM   2183  N3   DT I  33      25.016  54.305  -3.933  1.00 73.23           N  
ATOM   2184  C4   DT I  33      24.918  54.247  -2.557  1.00 74.42           C  
ATOM   2185  O4   DT I  33      25.475  55.096  -1.868  1.00 76.61           O  
ATOM   2186  C5   DT I  33      24.136  53.149  -2.041  1.00 74.45           C  
ATOM   2187  C7   DT I  33      23.980  53.003  -0.561  1.00 73.53           C  
ATOM   2188  C6   DT I  33      23.581  52.306  -2.919  1.00 75.23           C  
ATOM   2189  P    DC I  34      23.118  47.720  -7.011  1.00 81.50           P  
ATOM   2190  OP1  DC I  34      22.690  47.181  -8.325  1.00 82.67           O  
ATOM   2191  OP2  DC I  34      23.253  46.808  -5.849  1.00 80.08           O  
ATOM   2192  O5'  DC I  34      24.502  48.473  -7.218  1.00 81.43           O  
ATOM   2193  C5'  DC I  34      24.649  49.446  -8.247  1.00 79.80           C  
ATOM   2194  C4'  DC I  34      26.099  49.842  -8.381  1.00 79.25           C  
ATOM   2195  O4'  DC I  34      26.476  50.771  -7.333  1.00 76.33           O  
ATOM   2196  C3'  DC I  34      27.067  48.663  -8.273  1.00 78.62           C  
ATOM   2197  O3'  DC I  34      28.126  48.819  -9.214  1.00 80.80           O  
ATOM   2198  C2'  DC I  34      27.616  48.790  -6.864  1.00 77.02           C  
ATOM   2199  C1'  DC I  34      27.652  50.298  -6.699  1.00 74.75           C  
ATOM   2200  N1   DC I  34      27.669  50.800  -5.312  1.00 70.83           N  
ATOM   2201  C2   DC I  34      28.161  52.093  -5.077  1.00 68.13           C  
ATOM   2202  O2   DC I  34      28.532  52.777  -6.042  1.00 65.47           O  
ATOM   2203  N3   DC I  34      28.213  52.560  -3.812  1.00 63.35           N  
ATOM   2204  C4   DC I  34      27.793  51.800  -2.802  1.00 65.61           C  
ATOM   2205  N4   DC I  34      27.866  52.305  -1.568  1.00 61.67           N  
ATOM   2206  C5   DC I  34      27.277  50.484  -3.012  1.00 66.90           C  
ATOM   2207  C6   DC I  34      27.232  50.031  -4.271  1.00 68.04           C  
ATOM   2208  P    DC I  35      28.967  47.538  -9.683  1.00 80.93           P  
ATOM   2209  OP1  DC I  35      28.337  47.008 -10.914  1.00 81.26           O  
ATOM   2210  OP2  DC I  35      29.133  46.652  -8.500  1.00 80.22           O  
ATOM   2211  O5'  DC I  35      30.385  48.152 -10.062  1.00 79.26           O  
ATOM   2212  C5'  DC I  35      30.473  49.326 -10.864  1.00 78.18           C  
ATOM   2213  C4'  DC I  35      31.699  50.123 -10.488  1.00 76.67           C  
ATOM   2214  O4'  DC I  35      31.557  50.658  -9.150  1.00 76.79           O  
ATOM   2215  C3'  DC I  35      33.000  49.321 -10.481  1.00 76.21           C  
ATOM   2216  O3'  DC I  35      34.059  50.175 -10.896  1.00 77.04           O  
ATOM   2217  C2'  DC I  35      33.196  49.010  -9.009  1.00 76.27           C  
ATOM   2218  C1'  DC I  35      32.700  50.302  -8.393  1.00 75.08           C  
ATOM   2219  N1   DC I  35      32.323  50.252  -6.971  1.00 73.89           N  
ATOM   2220  C2   DC I  35      32.440  51.423  -6.215  1.00 72.02           C  
ATOM   2221  O2   DC I  35      32.838  52.455  -6.773  1.00 71.30           O  
ATOM   2222  N3   DC I  35      32.119  51.399  -4.901  1.00 69.93           N  
ATOM   2223  C4   DC I  35      31.699  50.263  -4.338  1.00 70.64           C  
ATOM   2224  N4   DC I  35      31.410  50.281  -3.033  1.00 66.88           N  
ATOM   2225  C5   DC I  35      31.559  49.057  -5.087  1.00 70.62           C  
ATOM   2226  C6   DC I  35      31.877  49.097  -6.390  1.00 73.30           C  
ATOM   2227  P    DA I  36      34.718  49.987 -12.343  1.00 79.87           P  
ATOM   2228  OP1  DA I  36      33.625  50.065 -13.344  1.00 78.44           O  
ATOM   2229  OP2  DA I  36      35.592  48.789 -12.300  1.00 80.79           O  
ATOM   2230  O5'  DA I  36      35.633  51.284 -12.489  1.00 77.62           O  
ATOM   2231  C5'  DA I  36      35.040  52.575 -12.635  1.00 75.04           C  
ATOM   2232  C4'  DA I  36      35.684  53.568 -11.693  1.00 72.24           C  
ATOM   2233  O4'  DA I  36      35.386  53.213 -10.321  1.00 70.94           O  
ATOM   2234  C3'  DA I  36      37.205  53.679 -11.785  1.00 71.53           C  
ATOM   2235  O3'  DA I  36      37.587  55.055 -11.663  1.00 70.99           O  
ATOM   2236  C2'  DA I  36      37.693  52.850 -10.608  1.00 69.26           C  
ATOM   2237  C1'  DA I  36      36.582  53.011  -9.582  1.00 70.73           C  
ATOM   2238  N9   DA I  36      36.383  51.835  -8.731  1.00 71.26           N  
ATOM   2239  C8   DA I  36      36.521  50.518  -9.092  1.00 72.05           C  
ATOM   2240  N7   DA I  36      36.278  49.673  -8.118  1.00 71.88           N  
ATOM   2241  C5   DA I  36      35.956  50.488  -7.043  1.00 71.65           C  
ATOM   2242  C6   DA I  36      35.602  50.201  -5.709  1.00 72.24           C  
ATOM   2243  N6   DA I  36      35.508  48.961  -5.212  1.00 69.89           N  
ATOM   2244  N1   DA I  36      35.350  51.245  -4.890  1.00 71.72           N  
ATOM   2245  C2   DA I  36      35.454  52.482  -5.382  1.00 70.90           C  
ATOM   2246  N3   DA I  36      35.777  52.878  -6.611  1.00 72.49           N  
ATOM   2247  C4   DA I  36      36.019  51.821  -7.404  1.00 71.80           C  
ATOM   2248  P    DA I  37      39.133  55.477 -11.797  1.00 70.52           P  
ATOM   2249  OP1  DA I  37      39.152  56.854 -12.355  1.00 72.71           O  
ATOM   2250  OP2  DA I  37      39.895  54.404 -12.476  1.00 73.67           O  
ATOM   2251  O5'  DA I  37      39.609  55.565 -10.283  1.00 69.14           O  
ATOM   2252  C5'  DA I  37      38.955  56.454  -9.387  1.00 66.70           C  
ATOM   2253  C4'  DA I  37      39.487  56.280  -7.987  1.00 66.04           C  
ATOM   2254  O4'  DA I  37      39.007  55.047  -7.398  1.00 65.49           O  
ATOM   2255  C3'  DA I  37      41.011  56.238  -7.868  1.00 65.90           C  
ATOM   2256  O3'  DA I  37      41.374  56.912  -6.670  1.00 64.50           O  
ATOM   2257  C2'  DA I  37      41.296  54.760  -7.689  1.00 64.85           C  
ATOM   2258  C1'  DA I  37      40.112  54.359  -6.840  1.00 65.82           C  
ATOM   2259  N9   DA I  37      39.811  52.928  -6.826  1.00 66.23           N  
ATOM   2260  C8   DA I  37      40.005  52.012  -7.826  1.00 66.98           C  
ATOM   2261  N7   DA I  37      39.654  50.794  -7.500  1.00 67.57           N  
ATOM   2262  C5   DA I  37      39.191  50.916  -6.198  1.00 64.85           C  
ATOM   2263  C6   DA I  37      38.671  49.980  -5.289  1.00 65.56           C  
ATOM   2264  N6   DA I  37      38.504  48.684  -5.574  1.00 66.83           N  
ATOM   2265  N1   DA I  37      38.310  50.426  -4.065  1.00 64.81           N  
ATOM   2266  C2   DA I  37      38.455  51.731  -3.792  1.00 66.12           C  
ATOM   2267  N3   DA I  37      38.923  52.707  -4.567  1.00 62.65           N  
ATOM   2268  C4   DA I  37      39.280  52.226  -5.771  1.00 64.80           C  
ATOM   2269  P    DA I  38      42.909  57.267  -6.379  1.00 63.57           P  
ATOM   2270  OP1  DA I  38      43.180  58.609  -6.947  1.00 59.49           O  
ATOM   2271  OP2  DA I  38      43.772  56.120  -6.748  1.00 62.50           O  
ATOM   2272  O5'  DA I  38      42.923  57.381  -4.796  1.00 61.96           O  
ATOM   2273  C5'  DA I  38      41.776  57.854  -4.097  1.00 56.89           C  
ATOM   2274  C4'  DA I  38      41.700  57.183  -2.748  1.00 56.90           C  
ATOM   2275  O4'  DA I  38      41.141  55.849  -2.881  1.00 56.68           O  
ATOM   2276  C3'  DA I  38      43.087  57.013  -2.132  1.00 53.03           C  
ATOM   2277  O3'  DA I  38      43.076  57.269  -0.738  1.00 46.94           O  
ATOM   2278  C2'  DA I  38      43.410  55.553  -2.375  1.00 55.60           C  
ATOM   2279  C1'  DA I  38      42.043  54.896  -2.333  1.00 57.34           C  
ATOM   2280  N9   DA I  38      42.002  53.692  -3.160  1.00 57.92           N  
ATOM   2281  C8   DA I  38      42.354  53.591  -4.481  1.00 57.22           C  
ATOM   2282  N7   DA I  38      42.305  52.371  -4.949  1.00 58.70           N  
ATOM   2283  C5   DA I  38      41.876  51.617  -3.867  1.00 58.20           C  
ATOM   2284  C6   DA I  38      41.648  50.244  -3.715  1.00 57.83           C  
ATOM   2285  N6   DA I  38      41.859  49.361  -4.686  1.00 56.90           N  
ATOM   2286  N1   DA I  38      41.201  49.805  -2.517  1.00 57.80           N  
ATOM   2287  C2   DA I  38      41.017  50.706  -1.537  1.00 59.56           C  
ATOM   2288  N3   DA I  38      41.218  52.027  -1.556  1.00 56.04           N  
ATOM   2289  C4   DA I  38      41.654  52.421  -2.766  1.00 57.10           C  
ATOM   2290  P    DT I  39      44.460  57.292   0.065  1.00 50.71           P  
ATOM   2291  OP1  DT I  39      44.558  58.605   0.755  1.00 55.23           O  
ATOM   2292  OP2  DT I  39      45.522  56.882  -0.871  1.00 53.35           O  
ATOM   2293  O5'  DT I  39      44.271  56.146   1.160  1.00 58.24           O  
ATOM   2294  C5'  DT I  39      43.033  56.020   1.872  1.00 61.30           C  
ATOM   2295  C4'  DT I  39      42.947  54.687   2.580  1.00 65.82           C  
ATOM   2296  O4'  DT I  39      42.834  53.604   1.624  1.00 65.47           O  
ATOM   2297  C3'  DT I  39      44.129  54.330   3.480  1.00 68.58           C  
ATOM   2298  O3'  DT I  39      43.637  53.657   4.642  1.00 73.11           O  
ATOM   2299  C2'  DT I  39      44.946  53.382   2.621  1.00 66.76           C  
ATOM   2300  C1'  DT I  39      43.865  52.653   1.847  1.00 66.12           C  
ATOM   2301  N1   DT I  39      44.278  52.124   0.535  1.00 65.98           N  
ATOM   2302  C2   DT I  39      44.024  50.796   0.267  1.00 65.34           C  
ATOM   2303  O2   DT I  39      43.513  50.042   1.076  1.00 63.73           O  
ATOM   2304  N3   DT I  39      44.391  50.384  -0.991  1.00 63.86           N  
ATOM   2305  C4   DT I  39      44.978  51.149  -1.980  1.00 64.33           C  
ATOM   2306  O4   DT I  39      45.228  50.651  -3.071  1.00 63.34           O  
ATOM   2307  C5   DT I  39      45.241  52.523  -1.622  1.00 64.30           C  
ATOM   2308  C7   DT I  39      45.901  53.416  -2.623  1.00 64.69           C  
ATOM   2309  C6   DT I  39      44.883  52.937  -0.399  1.00 66.40           C  
ATOM   2310  P    DA I  40      44.643  53.275   5.833  1.00 76.62           P  
ATOM   2311  OP1  DA I  40      43.867  53.242   7.099  1.00 76.61           O  
ATOM   2312  OP2  DA I  40      45.844  54.144   5.730  1.00 76.82           O  
ATOM   2313  O5'  DA I  40      45.067  51.787   5.469  1.00 78.48           O  
ATOM   2314  C5'  DA I  40      44.118  50.729   5.549  1.00 79.83           C  
ATOM   2315  C4'  DA I  40      44.829  49.400   5.498  1.00 81.13           C  
ATOM   2316  O4'  DA I  40      45.153  49.058   4.130  1.00 81.35           O  
ATOM   2317  C3'  DA I  40      46.151  49.400   6.263  1.00 81.59           C  
ATOM   2318  O3'  DA I  40      46.318  48.154   6.940  1.00 82.95           O  
ATOM   2319  C2'  DA I  40      47.186  49.586   5.168  1.00 80.88           C  
ATOM   2320  C1'  DA I  40      46.551  48.849   4.002  1.00 80.73           C  
ATOM   2321  N9   DA I  40      46.950  49.320   2.677  1.00 79.48           N  
ATOM   2322  C8   DA I  40      47.235  50.602   2.277  1.00 79.42           C  
ATOM   2323  N7   DA I  40      47.543  50.702   1.006  1.00 78.88           N  
ATOM   2324  C5   DA I  40      47.458  49.399   0.539  1.00 78.25           C  
ATOM   2325  C6   DA I  40      47.658  48.834  -0.732  1.00 78.44           C  
ATOM   2326  N6   DA I  40      47.993  49.539  -1.814  1.00 76.86           N  
ATOM   2327  N1   DA I  40      47.497  47.499  -0.857  1.00 80.12           N  
ATOM   2328  C2   DA I  40      47.154  46.791   0.227  1.00 80.71           C  
ATOM   2329  N3   DA I  40      46.932  47.208   1.470  1.00 80.26           N  
ATOM   2330  C4   DA I  40      47.102  48.537   1.559  1.00 78.81           C  
ATOM   2331  P    DC I  41      47.440  48.011   8.078  1.00 84.99           P  
ATOM   2332  OP1  DC I  41      46.819  47.364   9.261  1.00 86.25           O  
ATOM   2333  OP2  DC I  41      48.125  49.318   8.230  1.00 85.28           O  
ATOM   2334  O5'  DC I  41      48.472  47.005   7.412  1.00 86.29           O  
ATOM   2335  C5'  DC I  41      48.629  46.997   5.998  1.00 88.03           C  
ATOM   2336  C4'  DC I  41      49.351  45.751   5.553  1.00 87.24           C  
ATOM   2337  O4'  DC I  41      49.420  45.767   4.108  1.00 87.41           O  
ATOM   2338  C3'  DC I  41      50.791  45.681   6.046  1.00 87.57           C  
ATOM   2339  O3'  DC I  41      51.144  44.320   6.292  1.00 89.22           O  
ATOM   2340  C2'  DC I  41      51.585  46.278   4.899  1.00 87.12           C  
ATOM   2341  C1'  DC I  41      50.764  45.907   3.671  1.00 86.64           C  
ATOM   2342  N1   DC I  41      50.782  46.929   2.613  1.00 85.54           N  
ATOM   2343  C2   DC I  41      50.954  46.524   1.286  1.00 85.58           C  
ATOM   2344  O2   DC I  41      51.071  45.313   1.039  1.00 87.24           O  
ATOM   2345  N3   DC I  41      50.986  47.460   0.308  1.00 84.07           N  
ATOM   2346  C4   DC I  41      50.845  48.752   0.615  1.00 83.14           C  
ATOM   2347  N4   DC I  41      50.878  49.638  -0.383  1.00 81.29           N  
ATOM   2348  C5   DC I  41      50.663  49.192   1.958  1.00 82.81           C  
ATOM   2349  C6   DC I  41      50.638  48.256   2.916  1.00 84.63           C  
ATOM   2350  P    DA I  42      52.589  43.965   6.890  1.00 90.13           P  
ATOM   2351  OP1  DA I  42      52.403  42.988   7.993  1.00 90.13           O  
ATOM   2352  OP2  DA I  42      53.321  45.233   7.147  1.00 89.53           O  
ATOM   2353  O5'  DA I  42      53.299  43.221   5.676  1.00 90.34           O  
ATOM   2354  C5'  DA I  42      52.658  42.128   5.024  1.00 90.31           C  
ATOM   2355  C4'  DA I  42      53.504  41.643   3.871  1.00 90.44           C  
ATOM   2356  O4'  DA I  42      53.411  42.573   2.764  1.00 90.81           O  
ATOM   2357  C3'  DA I  42      54.987  41.525   4.210  1.00 90.76           C  
ATOM   2358  O3'  DA I  42      55.541  40.350   3.612  1.00 91.46           O  
ATOM   2359  C2'  DA I  42      55.588  42.794   3.628  1.00 90.18           C  
ATOM   2360  C1'  DA I  42      54.694  43.085   2.432  1.00 89.91           C  
ATOM   2361  N9   DA I  42      54.537  44.511   2.134  1.00 89.38           N  
ATOM   2362  C8   DA I  42      54.348  45.535   3.028  1.00 88.92           C  
ATOM   2363  N7   DA I  42      54.219  46.712   2.465  1.00 88.62           N  
ATOM   2364  C5   DA I  42      54.334  46.447   1.107  1.00 88.39           C  
ATOM   2365  C6   DA I  42      54.283  47.279  -0.028  1.00 87.86           C  
ATOM   2366  N6   DA I  42      54.097  48.601   0.027  1.00 87.57           N  
ATOM   2367  N1   DA I  42      54.434  46.699  -1.238  1.00 88.18           N  
ATOM   2368  C2   DA I  42      54.628  45.376  -1.293  1.00 88.60           C  
ATOM   2369  N3   DA I  42      54.698  44.491  -0.300  1.00 88.52           N  
ATOM   2370  C4   DA I  42      54.538  45.097   0.888  1.00 88.52           C  
ATOM   2371  P    DC I  43      57.107  40.040   3.769  1.00 89.59           P  
ATOM   2372  OP1  DC I  43      57.281  38.566   3.730  1.00 91.17           O  
ATOM   2373  OP2  DC I  43      57.612  40.808   4.934  1.00 89.34           O  
ATOM   2374  O5'  DC I  43      57.722  40.659   2.438  1.00 89.60           O  
ATOM   2375  C5'  DC I  43      57.164  40.322   1.169  1.00 89.10           C  
ATOM   2376  C4'  DC I  43      57.896  41.039   0.060  1.00 88.55           C  
ATOM   2377  O4'  DC I  43      57.419  42.402  -0.089  1.00 88.31           O  
ATOM   2378  C3'  DC I  43      59.410  41.129   0.258  1.00 88.21           C  
ATOM   2379  O3'  DC I  43      60.084  40.784  -0.949  1.00 87.69           O  
ATOM   2380  C2'  DC I  43      59.641  42.593   0.589  1.00 88.20           C  
ATOM   2381  C1'  DC I  43      58.527  43.282  -0.175  1.00 87.53           C  
ATOM   2382  N1   DC I  43      58.131  44.589   0.384  1.00 86.86           N  
ATOM   2383  C2   DC I  43      57.863  45.652  -0.493  1.00 86.82           C  
ATOM   2384  O2   DC I  43      57.919  45.452  -1.717  1.00 86.42           O  
ATOM   2385  N3   DC I  43      57.545  46.866   0.017  1.00 85.79           N  
ATOM   2386  C4   DC I  43      57.481  47.038   1.339  1.00 86.04           C  
ATOM   2387  N4   DC I  43      57.175  48.255   1.801  1.00 84.56           N  
ATOM   2388  C5   DC I  43      57.727  45.969   2.251  1.00 85.80           C  
ATOM   2389  C6   DC I  43      58.044  44.774   1.736  1.00 86.52           C  
ATOM   2390  P    DT I  44      61.688  40.786  -0.992  1.00 87.29           P  
ATOM   2391  OP1  DT I  44      62.149  39.473  -1.508  1.00 87.16           O  
ATOM   2392  OP2  DT I  44      62.191  41.278   0.318  1.00 87.77           O  
ATOM   2393  O5'  DT I  44      62.000  41.884  -2.096  1.00 83.50           O  
ATOM   2394  C5'  DT I  44      61.370  41.812  -3.369  1.00 79.99           C  
ATOM   2395  C4'  DT I  44      61.937  42.867  -4.285  1.00 78.08           C  
ATOM   2396  O4'  DT I  44      61.401  44.167  -3.931  1.00 77.36           O  
ATOM   2397  C3'  DT I  44      63.457  42.985  -4.197  1.00 76.64           C  
ATOM   2398  O3'  DT I  44      64.011  43.123  -5.506  1.00 75.64           O  
ATOM   2399  C2'  DT I  44      63.674  44.217  -3.336  1.00 75.68           C  
ATOM   2400  C1'  DT I  44      62.451  45.074  -3.630  1.00 74.86           C  
ATOM   2401  N1   DT I  44      62.019  45.901  -2.483  1.00 72.70           N  
ATOM   2402  C2   DT I  44      61.596  47.200  -2.709  1.00 71.40           C  
ATOM   2403  O2   DT I  44      61.543  47.707  -3.816  1.00 69.59           O  
ATOM   2404  N3   DT I  44      61.233  47.887  -1.576  1.00 69.19           N  
ATOM   2405  C4   DT I  44      61.246  47.421  -0.275  1.00 70.48           C  
ATOM   2406  O4   DT I  44      60.895  48.156   0.645  1.00 66.79           O  
ATOM   2407  C5   DT I  44      61.692  46.055  -0.113  1.00 69.92           C  
ATOM   2408  C7   DT I  44      61.735  45.465   1.260  1.00 69.44           C  
ATOM   2409  C6   DT I  44      62.050  45.374  -1.209  1.00 71.23           C  
ATOM   2410  P    DT I  45      65.447  43.810  -5.698  1.00 75.95           P  
ATOM   2411  OP1  DT I  45      65.990  43.339  -7.003  1.00 73.93           O  
ATOM   2412  OP2  DT I  45      66.262  43.663  -4.462  1.00 75.15           O  
ATOM   2413  O5'  DT I  45      65.061  45.343  -5.853  1.00 75.64           O  
ATOM   2414  C5'  DT I  45      63.931  45.711  -6.634  1.00 74.23           C  
ATOM   2415  C4'  DT I  45      63.990  47.180  -6.960  1.00 73.23           C  
ATOM   2416  O4'  DT I  45      63.606  47.951  -5.798  1.00 73.74           O  
ATOM   2417  C3'  DT I  45      65.389  47.649  -7.348  1.00 71.78           C  
ATOM   2418  O3'  DT I  45      65.300  48.566  -8.435  1.00 70.47           O  
ATOM   2419  C2'  DT I  45      65.913  48.294  -6.077  1.00 71.52           C  
ATOM   2420  C1'  DT I  45      64.652  48.830  -5.422  1.00 71.97           C  
ATOM   2421  N1   DT I  45      64.687  48.877  -3.948  1.00 72.67           N  
ATOM   2422  C2   DT I  45      64.285  50.043  -3.336  1.00 72.33           C  
ATOM   2423  O2   DT I  45      63.923  51.025  -3.953  1.00 73.34           O  
ATOM   2424  N3   DT I  45      64.324  50.016  -1.968  1.00 71.99           N  
ATOM   2425  C4   DT I  45      64.715  48.967  -1.164  1.00 71.32           C  
ATOM   2426  O4   DT I  45      64.684  49.094   0.059  1.00 69.69           O  
ATOM   2427  C5   DT I  45      65.136  47.773  -1.870  1.00 71.93           C  
ATOM   2428  C7   DT I  45      65.587  46.583  -1.083  1.00 71.55           C  
ATOM   2429  C6   DT I  45      65.100  47.789  -3.210  1.00 71.84           C  
ATOM   2430  P    DT I  46      66.611  49.335  -8.938  1.00 69.59           P  
ATOM   2431  OP1  DT I  46      66.599  49.355 -10.423  1.00 69.03           O  
ATOM   2432  OP2  DT I  46      67.792  48.800  -8.216  1.00 69.68           O  
ATOM   2433  O5'  DT I  46      66.341  50.811  -8.420  1.00 70.58           O  
ATOM   2434  C5'  DT I  46      65.035  51.364  -8.521  1.00 69.71           C  
ATOM   2435  C4'  DT I  46      64.993  52.729  -7.884  1.00 67.12           C  
ATOM   2436  O4'  DT I  46      64.982  52.605  -6.445  1.00 65.08           O  
ATOM   2437  C3'  DT I  46      66.181  53.621  -8.236  1.00 67.53           C  
ATOM   2438  O3'  DT I  46      65.703  54.925  -8.551  1.00 68.48           O  
ATOM   2439  C2'  DT I  46      67.027  53.609  -6.971  1.00 66.43           C  
ATOM   2440  C1'  DT I  46      65.993  53.412  -5.875  1.00 65.14           C  
ATOM   2441  N1   DT I  46      66.479  52.723  -4.665  1.00 67.28           N  
ATOM   2442  C2   DT I  46      66.285  53.327  -3.442  1.00 68.24           C  
ATOM   2443  O2   DT I  46      65.776  54.426  -3.312  1.00 69.31           O  
ATOM   2444  N3   DT I  46      66.722  52.595  -2.367  1.00 68.36           N  
ATOM   2445  C4   DT I  46      67.338  51.357  -2.394  1.00 69.29           C  
ATOM   2446  O4   DT I  46      67.667  50.815  -1.342  1.00 69.90           O  
ATOM   2447  C5   DT I  46      67.539  50.799  -3.710  1.00 68.21           C  
ATOM   2448  C7   DT I  46      68.224  49.476  -3.841  1.00 68.52           C  
ATOM   2449  C6   DT I  46      67.100  51.498  -4.763  1.00 68.74           C  
ATOM   2450  P    DT I  47      66.729  56.060  -9.031  1.00 72.98           P  
ATOM   2451  OP1  DT I  47      66.083  56.825 -10.125  1.00 73.27           O  
ATOM   2452  OP2  DT I  47      68.077  55.475  -9.237  1.00 74.73           O  
ATOM   2453  O5'  DT I  47      66.799  56.993  -7.752  1.00 69.56           O  
ATOM   2454  C5'  DT I  47      65.608  57.306  -7.050  1.00 65.94           C  
ATOM   2455  C4'  DT I  47      65.928  58.175  -5.865  1.00 63.27           C  
ATOM   2456  O4'  DT I  47      66.351  57.377  -4.738  1.00 60.83           O  
ATOM   2457  C3'  DT I  47      67.041  59.183  -6.132  1.00 62.69           C  
ATOM   2458  O3'  DT I  47      66.661  60.420  -5.565  1.00 62.69           O  
ATOM   2459  C2'  DT I  47      68.231  58.607  -5.387  1.00 63.53           C  
ATOM   2460  C1'  DT I  47      67.573  57.874  -4.227  1.00 63.09           C  
ATOM   2461  N1   DT I  47      68.328  56.722  -3.713  1.00 64.08           N  
ATOM   2462  C2   DT I  47      68.326  56.494  -2.358  1.00 65.17           C  
ATOM   2463  O2   DT I  47      67.772  57.231  -1.559  1.00 64.61           O  
ATOM   2464  N3   DT I  47      68.998  55.363  -1.969  1.00 66.48           N  
ATOM   2465  C4   DT I  47      69.660  54.461  -2.783  1.00 68.03           C  
ATOM   2466  O4   DT I  47      70.193  53.469  -2.294  1.00 69.31           O  
ATOM   2467  C5   DT I  47      69.651  54.783  -4.189  1.00 66.56           C  
ATOM   2468  C7   DT I  47      70.370  53.886  -5.143  1.00 67.39           C  
ATOM   2469  C6   DT I  47      68.995  55.883  -4.578  1.00 66.21           C  
ATOM   2470  P    DG I  48      67.122  61.788  -6.244  1.00 58.50           P  
ATOM   2471  OP1  DG I  48      66.160  62.143  -7.308  1.00 60.33           O  
ATOM   2472  OP2  DG I  48      68.576  61.708  -6.552  1.00 61.03           O  
ATOM   2473  O5'  DG I  48      66.934  62.800  -5.040  1.00 57.60           O  
ATOM   2474  C5'  DG I  48      65.826  62.651  -4.165  1.00 53.01           C  
ATOM   2475  C4'  DG I  48      66.257  62.896  -2.742  1.00 52.60           C  
ATOM   2476  O4'  DG I  48      67.106  61.816  -2.274  1.00 52.52           O  
ATOM   2477  C3'  DG I  48      67.060  64.176  -2.550  1.00 49.16           C  
ATOM   2478  O3'  DG I  48      66.692  64.719  -1.288  1.00 47.94           O  
ATOM   2479  C2'  DG I  48      68.499  63.685  -2.561  1.00 52.18           C  
ATOM   2480  C1'  DG I  48      68.387  62.310  -1.909  1.00 52.48           C  
ATOM   2481  N9   DG I  48      69.363  61.319  -2.352  1.00 56.61           N  
ATOM   2482  C8   DG I  48      69.870  61.165  -3.621  1.00 54.37           C  
ATOM   2483  N7   DG I  48      70.647  60.121  -3.738  1.00 57.55           N  
ATOM   2484  C5   DG I  48      70.676  59.564  -2.464  1.00 56.68           C  
ATOM   2485  C6   DG I  48      71.336  58.402  -1.983  1.00 57.79           C  
ATOM   2486  O6   DG I  48      72.041  57.606  -2.608  1.00 57.83           O  
ATOM   2487  N1   DG I  48      71.104  58.204  -0.628  1.00 53.51           N  
ATOM   2488  C2   DG I  48      70.337  59.012   0.166  1.00 56.44           C  
ATOM   2489  N2   DG I  48      70.257  58.659   1.458  1.00 55.89           N  
ATOM   2490  N3   DG I  48      69.699  60.091  -0.271  1.00 53.66           N  
ATOM   2491  C4   DG I  48      69.912  60.304  -1.589  1.00 55.88           C  
ATOM   2492  P    DG I  49      67.216  66.162  -0.847  1.00 47.06           P  
ATOM   2493  OP1  DG I  49      66.056  66.894  -0.269  1.00 44.11           O  
ATOM   2494  OP2  DG I  49      67.995  66.773  -1.945  1.00 41.51           O  
ATOM   2495  O5'  DG I  49      68.179  65.818   0.364  1.00 44.83           O  
ATOM   2496  C5'  DG I  49      67.687  65.048   1.452  1.00 47.61           C  
ATOM   2497  C4'  DG I  49      68.820  64.612   2.351  1.00 51.14           C  
ATOM   2498  O4'  DG I  49      69.586  63.544   1.736  1.00 51.97           O  
ATOM   2499  C3'  DG I  49      69.818  65.707   2.722  1.00 52.59           C  
ATOM   2500  O3'  DG I  49      70.022  65.689   4.133  1.00 54.99           O  
ATOM   2501  C2'  DG I  49      71.080  65.316   1.969  1.00 54.19           C  
ATOM   2502  C1'  DG I  49      70.965  63.801   1.902  1.00 52.73           C  
ATOM   2503  N9   DG I  49      71.672  63.155   0.799  1.00 55.06           N  
ATOM   2504  C8   DG I  49      71.691  63.542  -0.519  1.00 56.00           C  
ATOM   2505  N7   DG I  49      72.398  62.746  -1.277  1.00 54.45           N  
ATOM   2506  C5   DG I  49      72.881  61.778  -0.408  1.00 53.93           C  
ATOM   2507  C6   DG I  49      73.711  60.646  -0.656  1.00 55.68           C  
ATOM   2508  O6   DG I  49      74.208  60.274  -1.727  1.00 53.73           O  
ATOM   2509  N1   DG I  49      73.953  59.924   0.509  1.00 53.01           N  
ATOM   2510  C2   DG I  49      73.472  60.250   1.750  1.00 54.54           C  
ATOM   2511  N2   DG I  49      73.827  59.436   2.748  1.00 52.75           N  
ATOM   2512  N3   DG I  49      72.701  61.301   1.996  1.00 54.96           N  
ATOM   2513  C4   DG I  49      72.447  62.015   0.878  1.00 55.62           C  
ATOM   2514  P    DT I  50      70.970  66.784   4.818  1.00 62.49           P  
ATOM   2515  OP1  DT I  50      70.312  67.291   6.049  1.00 61.52           O  
ATOM   2516  OP2  DT I  50      71.396  67.741   3.766  1.00 62.86           O  
ATOM   2517  O5'  DT I  50      72.220  65.916   5.271  1.00 62.19           O  
ATOM   2518  C5'  DT I  50      72.019  64.716   6.007  1.00 63.27           C  
ATOM   2519  C4'  DT I  50      73.328  63.990   6.194  1.00 64.29           C  
ATOM   2520  O4'  DT I  50      73.743  63.363   4.955  1.00 63.84           O  
ATOM   2521  C3'  DT I  50      74.486  64.888   6.627  1.00 64.32           C  
ATOM   2522  O3'  DT I  50      75.220  64.242   7.662  1.00 65.60           O  
ATOM   2523  C2'  DT I  50      75.327  65.017   5.367  1.00 62.77           C  
ATOM   2524  C1'  DT I  50      75.108  63.668   4.720  1.00 61.89           C  
ATOM   2525  N1   DT I  50      75.352  63.588   3.269  1.00 62.04           N  
ATOM   2526  C2   DT I  50      76.110  62.530   2.806  1.00 61.56           C  
ATOM   2527  O2   DT I  50      76.628  61.712   3.545  1.00 61.87           O  
ATOM   2528  N3   DT I  50      76.248  62.476   1.440  1.00 59.74           N  
ATOM   2529  C4   DT I  50      75.740  63.364   0.516  1.00 58.76           C  
ATOM   2530  O4   DT I  50      75.933  63.177  -0.678  1.00 56.18           O  
ATOM   2531  C5   DT I  50      74.989  64.472   1.072  1.00 59.33           C  
ATOM   2532  C7   DT I  50      74.428  65.504   0.146  1.00 59.13           C  
ATOM   2533  C6   DT I  50      74.830  64.525   2.402  1.00 60.27           C  
ATOM   2534  P    DA I  51      76.388  65.035   8.419  1.00 68.68           P  
ATOM   2535  OP1  DA I  51      76.168  64.942   9.886  1.00 70.45           O  
ATOM   2536  OP2  DA I  51      76.543  66.366   7.782  1.00 67.66           O  
ATOM   2537  O5'  DA I  51      77.667  64.170   8.063  1.00 72.51           O  
ATOM   2538  C5'  DA I  51      77.798  63.593   6.776  1.00 76.33           C  
ATOM   2539  C4'  DA I  51      79.207  63.099   6.586  1.00 78.98           C  
ATOM   2540  O4'  DA I  51      79.366  62.708   5.203  1.00 79.10           O  
ATOM   2541  C3'  DA I  51      80.247  64.183   6.846  1.00 80.46           C  
ATOM   2542  O3'  DA I  51      81.397  63.601   7.463  1.00 84.45           O  
ATOM   2543  C2'  DA I  51      80.531  64.737   5.463  1.00 80.31           C  
ATOM   2544  C1'  DA I  51      80.320  63.533   4.557  1.00 78.82           C  
ATOM   2545  N9   DA I  51      79.784  63.868   3.239  1.00 78.38           N  
ATOM   2546  C8   DA I  51      78.873  64.847   2.926  1.00 77.70           C  
ATOM   2547  N7   DA I  51      78.579  64.906   1.650  1.00 77.41           N  
ATOM   2548  C5   DA I  51      79.346  63.899   1.084  1.00 77.27           C  
ATOM   2549  C6   DA I  51      79.482  63.444  -0.237  1.00 77.77           C  
ATOM   2550  N6   DA I  51      78.821  63.965  -1.272  1.00 77.18           N  
ATOM   2551  N1   DA I  51      80.331  62.418  -0.464  1.00 78.34           N  
ATOM   2552  C2   DA I  51      80.990  61.893   0.575  1.00 78.40           C  
ATOM   2553  N3   DA I  51      80.945  62.231   1.861  1.00 78.21           N  
ATOM   2554  C4   DA I  51      80.095  63.253   2.051  1.00 77.91           C  
ATOM   2555  P    DG I  52      82.500  64.542   8.158  1.00 87.76           P  
ATOM   2556  OP1  DG I  52      82.858  63.904   9.451  1.00 87.50           O  
ATOM   2557  OP2  DG I  52      82.043  65.956   8.138  1.00 87.64           O  
ATOM   2558  O5'  DG I  52      83.727  64.413   7.158  1.00 86.54           O  
ATOM   2559  C5'  DG I  52      83.484  64.130   5.785  1.00 87.21           C  
ATOM   2560  C4'  DG I  52      84.610  63.310   5.205  1.00 87.06           C  
ATOM   2561  O4'  DG I  52      84.244  62.942   3.857  1.00 85.01           O  
ATOM   2562  C3'  DG I  52      85.910  64.095   5.093  1.00 87.66           C  
ATOM   2563  O3'  DG I  52      87.039  63.248   5.305  1.00 90.25           O  
ATOM   2564  C2'  DG I  52      85.864  64.662   3.686  1.00 86.83           C  
ATOM   2565  C1'  DG I  52      84.999  63.680   2.906  1.00 85.22           C  
ATOM   2566  N9   DG I  52      84.050  64.353   2.025  1.00 84.34           N  
ATOM   2567  C8   DG I  52      83.202  65.380   2.363  1.00 84.05           C  
ATOM   2568  N7   DG I  52      82.480  65.801   1.360  1.00 84.15           N  
ATOM   2569  C5   DG I  52      82.872  65.002   0.295  1.00 84.01           C  
ATOM   2570  C6   DG I  52      82.443  64.997  -1.058  1.00 84.46           C  
ATOM   2571  O6   DG I  52      81.613  65.732  -1.610  1.00 84.05           O  
ATOM   2572  N1   DG I  52      83.093  64.013  -1.793  1.00 84.65           N  
ATOM   2573  C2   DG I  52      84.037  63.150  -1.297  1.00 83.90           C  
ATOM   2574  N2   DG I  52      84.544  62.270  -2.168  1.00 84.75           N  
ATOM   2575  N3   DG I  52      84.453  63.150  -0.043  1.00 84.12           N  
ATOM   2576  C4   DG I  52      83.833  64.095   0.692  1.00 84.33           C  
ATOM   2577  P    DT I  53      88.511  63.884   5.300  1.00 90.58           P  
ATOM   2578  OP1  DT I  53      89.451  62.834   5.767  1.00 90.93           O  
ATOM   2579  OP2  DT I  53      88.463  65.193   5.999  1.00 90.50           O  
ATOM   2580  O5'  DT I  53      88.778  64.144   3.753  1.00 89.95           O  
ATOM   2581  C5'  DT I  53      88.796  63.055   2.836  1.00 88.33           C  
ATOM   2582  C4'  DT I  53      89.117  63.546   1.445  1.00 88.13           C  
ATOM   2583  O4'  DT I  53      87.941  64.102   0.806  1.00 88.06           O  
ATOM   2584  C3'  DT I  53      90.189  64.634   1.393  1.00 87.81           C  
ATOM   2585  O3'  DT I  53      91.086  64.370   0.314  1.00 87.87           O  
ATOM   2586  C2'  DT I  53      89.391  65.901   1.136  1.00 87.92           C  
ATOM   2587  C1'  DT I  53      88.254  65.380   0.276  1.00 87.95           C  
ATOM   2588  N1   DT I  53      87.024  66.200   0.288  1.00 87.78           N  
ATOM   2589  C2   DT I  53      86.262  66.231  -0.859  1.00 87.63           C  
ATOM   2590  O2   DT I  53      86.556  65.619  -1.874  1.00 87.98           O  
ATOM   2591  N3   DT I  53      85.136  67.012  -0.777  1.00 87.83           N  
ATOM   2592  C4   DT I  53      84.707  67.750   0.309  1.00 87.69           C  
ATOM   2593  O4   DT I  53      83.668  68.406   0.232  1.00 87.23           O  
ATOM   2594  C5   DT I  53      85.555  67.676   1.478  1.00 87.71           C  
ATOM   2595  C7   DT I  53      85.172  68.448   2.701  1.00 86.40           C  
ATOM   2596  C6   DT I  53      86.655  66.913   1.410  1.00 87.57           C  
ATOM   2597  P    DA I  54      92.098  65.513  -0.178  1.00 87.39           P  
ATOM   2598  OP1  DA I  54      93.282  64.853  -0.786  1.00 87.77           O  
ATOM   2599  OP2  DA I  54      92.282  66.478   0.936  1.00 86.51           O  
ATOM   2600  O5'  DA I  54      91.286  66.230  -1.339  1.00 87.77           O  
ATOM   2601  C5'  DA I  54      90.895  65.499  -2.494  1.00 86.89           C  
ATOM   2602  C4'  DA I  54      90.729  66.436  -3.663  1.00 86.52           C  
ATOM   2603  O4'  DA I  54      89.442  67.099  -3.595  1.00 85.58           O  
ATOM   2604  C3'  DA I  54      91.782  67.543  -3.714  1.00 86.05           C  
ATOM   2605  O3'  DA I  54      92.207  67.733  -5.061  1.00 86.37           O  
ATOM   2606  C2'  DA I  54      91.035  68.762  -3.202  1.00 85.48           C  
ATOM   2607  C1'  DA I  54      89.624  68.502  -3.693  1.00 84.36           C  
ATOM   2608  N9   DA I  54      88.580  69.151  -2.901  1.00 82.47           N  
ATOM   2609  C8   DA I  54      88.529  69.314  -1.540  1.00 81.39           C  
ATOM   2610  N7   DA I  54      87.462  69.950  -1.124  1.00 79.47           N  
ATOM   2611  C5   DA I  54      86.762  70.224  -2.289  1.00 78.67           C  
ATOM   2612  C6   DA I  54      85.538  70.878  -2.529  1.00 77.67           C  
ATOM   2613  N6   DA I  54      84.777  71.400  -1.566  1.00 76.28           N  
ATOM   2614  N1   DA I  54      85.119  70.977  -3.808  1.00 77.18           N  
ATOM   2615  C2   DA I  54      85.886  70.458  -4.775  1.00 79.25           C  
ATOM   2616  N3   DA I  54      87.053  69.824  -4.677  1.00 80.15           N  
ATOM   2617  C4   DA I  54      87.438  69.737  -3.392  1.00 80.29           C  
ATOM   2618  P    DT I  55      93.123  68.992  -5.444  1.00 87.02           P  
ATOM   2619  OP1  DT I  55      94.380  68.475  -6.042  1.00 87.85           O  
ATOM   2620  OP2  DT I  55      93.193  69.927  -4.290  1.00 88.09           O  
ATOM   2621  O5'  DT I  55      92.275  69.667  -6.607  1.00 85.73           O  
ATOM   2622  C5'  DT I  55      91.539  68.845  -7.510  1.00 82.85           C  
ATOM   2623  C4'  DT I  55      90.650  69.690  -8.389  1.00 80.28           C  
ATOM   2624  O4'  DT I  55      89.531  70.213  -7.633  1.00 78.60           O  
ATOM   2625  C3'  DT I  55      91.346  70.896  -9.013  1.00 79.34           C  
ATOM   2626  O3'  DT I  55      90.902  71.029 -10.363  1.00 79.55           O  
ATOM   2627  C2'  DT I  55      90.881  72.057  -8.149  1.00 77.95           C  
ATOM   2628  C1'  DT I  55      89.477  71.627  -7.763  1.00 75.50           C  
ATOM   2629  N1   DT I  55      88.966  72.177  -6.489  1.00 72.30           N  
ATOM   2630  C2   DT I  55      87.701  72.731  -6.487  1.00 67.98           C  
ATOM   2631  O2   DT I  55      87.023  72.853  -7.497  1.00 67.96           O  
ATOM   2632  N3   DT I  55      87.263  73.150  -5.257  1.00 63.02           N  
ATOM   2633  C4   DT I  55      87.952  73.091  -4.058  1.00 63.25           C  
ATOM   2634  O4   DT I  55      87.417  73.473  -3.021  1.00 53.52           O  
ATOM   2635  C5   DT I  55      89.288  72.550  -4.142  1.00 65.01           C  
ATOM   2636  C7   DT I  55      90.122  72.500  -2.903  1.00 64.58           C  
ATOM   2637  C6   DT I  55      89.722  72.118  -5.336  1.00 68.28           C  
ATOM   2638  P    DC I  56      91.307  72.323 -11.213  1.00 81.87           P  
ATOM   2639  OP1  DC I  56      91.573  71.863 -12.599  1.00 81.46           O  
ATOM   2640  OP2  DC I  56      92.347  73.088 -10.471  1.00 80.54           O  
ATOM   2641  O5'  DC I  56      89.962  73.170 -11.223  1.00 79.54           O  
ATOM   2642  C5'  DC I  56      88.710  72.514 -11.393  1.00 77.66           C  
ATOM   2643  C4'  DC I  56      87.579  73.508 -11.286  1.00 74.85           C  
ATOM   2644  O4'  DC I  56      87.419  73.936  -9.911  1.00 73.75           O  
ATOM   2645  C3'  DC I  56      87.782  74.780 -12.110  1.00 73.67           C  
ATOM   2646  O3'  DC I  56      86.551  75.140 -12.732  1.00 73.79           O  
ATOM   2647  C2'  DC I  56      88.175  75.815 -11.070  1.00 72.16           C  
ATOM   2648  C1'  DC I  56      87.376  75.351  -9.870  1.00 72.36           C  
ATOM   2649  N1   DC I  56      87.870  75.783  -8.555  1.00 71.26           N  
ATOM   2650  C2   DC I  56      87.043  76.587  -7.766  1.00 71.54           C  
ATOM   2651  O2   DC I  56      85.936  76.932  -8.214  1.00 71.32           O  
ATOM   2652  N3   DC I  56      87.464  76.969  -6.541  1.00 71.09           N  
ATOM   2653  C4   DC I  56      88.660  76.579  -6.095  1.00 71.76           C  
ATOM   2654  N4   DC I  56      89.023  76.961  -4.868  1.00 71.49           N  
ATOM   2655  C5   DC I  56      89.532  75.774  -6.886  1.00 70.76           C  
ATOM   2656  C6   DC I  56      89.100  75.403  -8.100  1.00 71.44           C  
ATOM   2657  P    DT I  57      86.548  76.222 -13.912  1.00 75.18           P  
ATOM   2658  OP1  DT I  57      85.651  75.728 -14.993  1.00 73.71           O  
ATOM   2659  OP2  DT I  57      87.961  76.547 -14.219  1.00 73.72           O  
ATOM   2660  O5'  DT I  57      85.882  77.501 -13.237  1.00 72.89           O  
ATOM   2661  C5'  DT I  57      84.562  77.432 -12.703  1.00 68.36           C  
ATOM   2662  C4'  DT I  57      84.202  78.732 -12.026  1.00 63.22           C  
ATOM   2663  O4'  DT I  57      84.837  78.840 -10.731  1.00 62.27           O  
ATOM   2664  C3'  DT I  57      84.612  79.982 -12.801  1.00 62.12           C  
ATOM   2665  O3'  DT I  57      83.593  80.965 -12.681  1.00 60.82           O  
ATOM   2666  C2'  DT I  57      85.833  80.468 -12.048  1.00 61.20           C  
ATOM   2667  C1'  DT I  57      85.444  80.113 -10.634  1.00 60.95           C  
ATOM   2668  N1   DT I  57      86.550  80.027  -9.675  1.00 64.50           N  
ATOM   2669  C2   DT I  57      86.375  80.639  -8.460  1.00 65.32           C  
ATOM   2670  O2   DT I  57      85.355  81.236  -8.160  1.00 65.96           O  
ATOM   2671  N3   DT I  57      87.442  80.530  -7.606  1.00 67.09           N  
ATOM   2672  C4   DT I  57      88.643  79.888  -7.846  1.00 65.49           C  
ATOM   2673  O4   DT I  57      89.513  79.879  -6.984  1.00 65.30           O  
ATOM   2674  C5   DT I  57      88.759  79.268  -9.145  1.00 65.47           C  
ATOM   2675  C7   DT I  57      90.025  78.554  -9.500  1.00 66.04           C  
ATOM   2676  C6   DT I  57      87.719  79.363  -9.983  1.00 65.27           C  
ATOM   2677  P    DG I  58      82.748  81.387 -13.970  1.00 59.93           P  
ATOM   2678  OP1  DG I  58      82.075  80.176 -14.488  1.00 58.62           O  
ATOM   2679  OP2  DG I  58      83.641  82.172 -14.859  1.00 61.26           O  
ATOM   2680  O5'  DG I  58      81.639  82.361 -13.372  1.00 61.04           O  
ATOM   2681  C5'  DG I  58      80.699  81.883 -12.412  1.00 55.73           C  
ATOM   2682  C4'  DG I  58      80.446  82.936 -11.361  1.00 53.02           C  
ATOM   2683  O4'  DG I  58      81.597  83.082 -10.491  1.00 50.58           O  
ATOM   2684  C3'  DG I  58      80.157  84.329 -11.912  1.00 48.05           C  
ATOM   2685  O3'  DG I  58      79.173  84.933 -11.073  1.00 44.71           O  
ATOM   2686  C2'  DG I  58      81.502  85.030 -11.809  1.00 42.38           C  
ATOM   2687  C1'  DG I  58      82.135  84.399 -10.579  1.00 48.73           C  
ATOM   2688  N9   DG I  58      83.584  84.249 -10.680  1.00 54.70           N  
ATOM   2689  C8   DG I  58      84.300  84.003 -11.826  1.00 55.29           C  
ATOM   2690  N7   DG I  58      85.569  83.809 -11.602  1.00 55.53           N  
ATOM   2691  C5   DG I  58      85.705  83.957 -10.231  1.00 56.09           C  
ATOM   2692  C6   DG I  58      86.847  83.831  -9.407  1.00 58.54           C  
ATOM   2693  O6   DG I  58      88.001  83.531  -9.732  1.00 63.59           O  
ATOM   2694  N1   DG I  58      86.543  84.077  -8.074  1.00 58.03           N  
ATOM   2695  C2   DG I  58      85.293  84.385  -7.593  1.00 55.85           C  
ATOM   2696  N2   DG I  58      85.198  84.591  -6.268  1.00 53.39           N  
ATOM   2697  N3   DG I  58      84.220  84.483  -8.350  1.00 52.66           N  
ATOM   2698  C4   DG I  58      84.495  84.260  -9.649  1.00 52.87           C  
ATOM   2699  P    DC I  59      78.709  86.450 -11.327  1.00 44.89           P  
ATOM   2700  OP1  DC I  59      77.302  86.561 -10.821  1.00 45.01           O  
ATOM   2701  OP2  DC I  59      79.008  86.833 -12.727  1.00 42.96           O  
ATOM   2702  O5'  DC I  59      79.636  87.286 -10.356  1.00 43.71           O  
ATOM   2703  C5'  DC I  59      79.684  86.985  -8.962  1.00 49.59           C  
ATOM   2704  C4'  DC I  59      80.648  87.917  -8.265  1.00 51.53           C  
ATOM   2705  O4'  DC I  59      82.022  87.517  -8.497  1.00 50.93           O  
ATOM   2706  C3'  DC I  59      80.555  89.363  -8.748  1.00 52.22           C  
ATOM   2707  O3'  DC I  59      80.873  90.224  -7.659  1.00 55.43           O  
ATOM   2708  C2'  DC I  59      81.685  89.445  -9.757  1.00 52.40           C  
ATOM   2709  C1'  DC I  59      82.728  88.631  -9.022  1.00 51.52           C  
ATOM   2710  N1   DC I  59      83.858  88.125  -9.808  1.00 49.93           N  
ATOM   2711  C2   DC I  59      84.998  87.743  -9.118  1.00 51.94           C  
ATOM   2712  O2   DC I  59      85.015  87.894  -7.888  1.00 48.94           O  
ATOM   2713  N3   DC I  59      86.051  87.228  -9.802  1.00 51.40           N  
ATOM   2714  C4   DC I  59      85.985  87.107 -11.132  1.00 52.66           C  
ATOM   2715  N4   DC I  59      87.036  86.576 -11.768  1.00 53.39           N  
ATOM   2716  C5   DC I  59      84.836  87.520 -11.867  1.00 52.22           C  
ATOM   2717  C6   DC I  59      83.803  88.018 -11.171  1.00 49.57           C  
ATOM   2718  P    DA I  60      79.759  91.216  -7.072  1.00 55.88           P  
ATOM   2719  OP1  DA I  60      78.546  90.383  -6.895  1.00 58.36           O  
ATOM   2720  OP2  DA I  60      79.691  92.445  -7.896  1.00 53.77           O  
ATOM   2721  O5'  DA I  60      80.343  91.594  -5.646  1.00 56.55           O  
ATOM   2722  C5'  DA I  60      80.680  90.577  -4.715  1.00 57.80           C  
ATOM   2723  C4'  DA I  60      81.991  90.902  -4.042  1.00 62.29           C  
ATOM   2724  O4'  DA I  60      83.109  90.592  -4.906  1.00 62.77           O  
ATOM   2725  C3'  DA I  60      82.148  92.366  -3.653  1.00 64.39           C  
ATOM   2726  O3'  DA I  60      82.802  92.433  -2.391  1.00 66.05           O  
ATOM   2727  C2'  DA I  60      83.003  92.942  -4.772  1.00 63.31           C  
ATOM   2728  C1'  DA I  60      83.864  91.762  -5.201  1.00 61.61           C  
ATOM   2729  N9   DA I  60      84.179  91.706  -6.629  1.00 60.53           N  
ATOM   2730  C8   DA I  60      83.339  91.961  -7.683  1.00 58.62           C  
ATOM   2731  N7   DA I  60      83.873  91.718  -8.856  1.00 58.88           N  
ATOM   2732  C5   DA I  60      85.158  91.293  -8.555  1.00 58.77           C  
ATOM   2733  C6   DA I  60      86.225  90.857  -9.364  1.00 58.47           C  
ATOM   2734  N6   DA I  60      86.153  90.744 -10.692  1.00 54.13           N  
ATOM   2735  N1   DA I  60      87.380  90.524  -8.750  1.00 57.80           N  
ATOM   2736  C2   DA I  60      87.444  90.608  -7.417  1.00 58.21           C  
ATOM   2737  N3   DA I  60      86.508  90.982  -6.550  1.00 60.89           N  
ATOM   2738  C4   DA I  60      85.373  91.315  -7.190  1.00 59.88           C  
ATOM   2739  P    DG I  61      82.788  93.799  -1.560  1.00 70.22           P  
ATOM   2740  OP1  DG I  61      82.726  93.443  -0.120  1.00 68.74           O  
ATOM   2741  OP2  DG I  61      81.764  94.699  -2.141  1.00 68.39           O  
ATOM   2742  O5'  DG I  61      84.229  94.395  -1.869  1.00 70.40           O  
ATOM   2743  C5'  DG I  61      85.384  93.587  -1.675  1.00 70.92           C  
ATOM   2744  C4'  DG I  61      86.586  94.207  -2.345  1.00 70.06           C  
ATOM   2745  O4'  DG I  61      86.617  93.923  -3.768  1.00 68.18           O  
ATOM   2746  C3'  DG I  61      86.692  95.724  -2.204  1.00 69.92           C  
ATOM   2747  O3'  DG I  61      88.037  96.055  -1.856  1.00 73.94           O  
ATOM   2748  C2'  DG I  61      86.354  96.227  -3.599  1.00 68.66           C  
ATOM   2749  C1'  DG I  61      86.929  95.116  -4.462  1.00 66.00           C  
ATOM   2750  N9   DG I  61      86.409  95.003  -5.824  1.00 62.58           N  
ATOM   2751  C8   DG I  61      85.154  95.332  -6.276  1.00 62.50           C  
ATOM   2752  N7   DG I  61      84.993  95.103  -7.554  1.00 62.01           N  
ATOM   2753  C5   DG I  61      86.216  94.596  -7.973  1.00 58.70           C  
ATOM   2754  C6   DG I  61      86.651  94.166  -9.263  1.00 56.28           C  
ATOM   2755  O6   DG I  61      86.021  94.145 -10.327  1.00 52.19           O  
ATOM   2756  N1   DG I  61      87.968  93.726  -9.237  1.00 55.77           N  
ATOM   2757  C2   DG I  61      88.771  93.705  -8.123  1.00 58.66           C  
ATOM   2758  N2   DG I  61      90.016  93.247  -8.304  1.00 57.59           N  
ATOM   2759  N3   DG I  61      88.383  94.103  -6.921  1.00 59.60           N  
ATOM   2760  C4   DG I  61      87.103  94.532  -6.919  1.00 60.49           C  
ATOM   2761  P    DG I  62      88.449  97.586  -1.610  1.00 78.19           P  
ATOM   2762  OP1  DG I  62      89.105  97.652  -0.278  1.00 78.61           O  
ATOM   2763  OP2  DG I  62      87.292  98.472  -1.904  1.00 78.24           O  
ATOM   2764  O5'  DG I  62      89.555  97.837  -2.726  1.00 75.52           O  
ATOM   2765  C5'  DG I  62      90.677  96.968  -2.834  1.00 74.41           C  
ATOM   2766  C4'  DG I  62      91.553  97.395  -3.986  1.00 72.22           C  
ATOM   2767  O4'  DG I  62      91.022  96.897  -5.241  1.00 71.39           O  
ATOM   2768  C3'  DG I  62      91.651  98.911  -4.127  1.00 73.67           C  
ATOM   2769  O3'  DG I  62      92.996  99.314  -4.366  1.00 76.08           O  
ATOM   2770  C2'  DG I  62      90.780  99.217  -5.332  1.00 71.23           C  
ATOM   2771  C1'  DG I  62      90.918  97.959  -6.175  1.00 68.17           C  
ATOM   2772  N9   DG I  62      89.758  97.710  -7.026  1.00 62.97           N  
ATOM   2773  C8   DG I  62      88.437  97.784  -6.652  1.00 62.01           C  
ATOM   2774  N7   DG I  62      87.610  97.565  -7.637  1.00 59.95           N  
ATOM   2775  C5   DG I  62      88.429  97.319  -8.729  1.00 60.52           C  
ATOM   2776  C6   DG I  62      88.098  97.035 -10.082  1.00 58.66           C  
ATOM   2777  O6   DG I  62      86.982  96.962 -10.603  1.00 55.00           O  
ATOM   2778  N1   DG I  62      89.235  96.840 -10.857  1.00 57.78           N  
ATOM   2779  C2   DG I  62      90.525  96.922 -10.398  1.00 60.74           C  
ATOM   2780  N2   DG I  62      91.484  96.700 -11.312  1.00 60.06           N  
ATOM   2781  N3   DG I  62      90.852  97.202  -9.141  1.00 60.14           N  
ATOM   2782  C4   DG I  62      89.761  97.388  -8.367  1.00 61.83           C  
ATOM   2783  P    DT I  63      93.318 100.860  -4.636  1.00 77.64           P  
ATOM   2784  OP1  DT I  63      94.515 101.244  -3.841  1.00 78.69           O  
ATOM   2785  OP2  DT I  63      92.051 101.611  -4.461  1.00 79.28           O  
ATOM   2786  O5'  DT I  63      93.692 100.878  -6.180  1.00 77.44           O  
ATOM   2787  C5'  DT I  63      94.629  99.944  -6.704  1.00 77.95           C  
ATOM   2788  C4'  DT I  63      94.939 100.281  -8.141  1.00 78.15           C  
ATOM   2789  O4'  DT I  63      93.851  99.855  -8.999  1.00 77.01           O  
ATOM   2790  C3'  DT I  63      95.103 101.781  -8.362  1.00 78.70           C  
ATOM   2791  O3'  DT I  63      96.189 102.035  -9.257  1.00 80.31           O  
ATOM   2792  C2'  DT I  63      93.762 102.197  -8.942  1.00 77.65           C  
ATOM   2793  C1'  DT I  63      93.326 100.961  -9.714  1.00 75.31           C  
ATOM   2794  N1   DT I  63      91.859 100.781  -9.819  1.00 71.95           N  
ATOM   2795  C2   DT I  63      91.333 100.393 -11.035  1.00 72.30           C  
ATOM   2796  O2   DT I  63      92.018 100.181 -12.023  1.00 74.11           O  
ATOM   2797  N3   DT I  63      89.967 100.257 -11.051  1.00 69.78           N  
ATOM   2798  C4   DT I  63      89.094 100.460  -9.999  1.00 69.84           C  
ATOM   2799  O4   DT I  63      87.884 100.297 -10.163  1.00 68.66           O  
ATOM   2800  C5   DT I  63      89.711 100.858  -8.756  1.00 68.56           C  
ATOM   2801  C7   DT I  63      88.842 101.096  -7.563  1.00 68.11           C  
ATOM   2802  C6   DT I  63      91.044 100.998  -8.729  1.00 70.16           C  
ATOM   2803  P    DG I  64      96.915 103.472  -9.241  1.00 82.78           P  
ATOM   2804  OP1  DG I  64      98.387 103.265  -9.324  1.00 80.67           O  
ATOM   2805  OP2  DG I  64      96.343 104.274  -8.127  1.00 79.60           O  
ATOM   2806  O5'  DG I  64      96.424 104.117 -10.605  1.00 78.20           O  
ATOM   2807  C5'  DG I  64      95.298 103.572 -11.276  1.00 75.88           C  
ATOM   2808  C4'  DG I  64      95.492 103.661 -12.768  1.00 73.48           C  
ATOM   2809  O4'  DG I  64      94.332 103.091 -13.411  1.00 71.67           O  
ATOM   2810  C3'  DG I  64      95.566 105.101 -13.247  1.00 73.09           C  
ATOM   2811  O3'  DG I  64      96.408 105.201 -14.390  1.00 74.52           O  
ATOM   2812  C2'  DG I  64      94.121 105.447 -13.555  1.00 70.17           C  
ATOM   2813  C1'  DG I  64      93.466 104.110 -13.890  1.00 66.70           C  
ATOM   2814  N9   DG I  64      92.195 103.941 -13.195  1.00 61.77           N  
ATOM   2815  C8   DG I  64      91.972 104.142 -11.857  1.00 59.37           C  
ATOM   2816  N7   DG I  64      90.741 103.917 -11.504  1.00 56.31           N  
ATOM   2817  C5   DG I  64      90.111 103.548 -12.680  1.00 57.90           C  
ATOM   2818  C6   DG I  64      88.773 103.193 -12.916  1.00 56.06           C  
ATOM   2819  O6   DG I  64      87.845 103.145 -12.106  1.00 58.11           O  
ATOM   2820  N1   DG I  64      88.555 102.873 -14.254  1.00 54.85           N  
ATOM   2821  C2   DG I  64      89.513 102.899 -15.235  1.00 55.40           C  
ATOM   2822  N2   DG I  64      89.120 102.537 -16.461  1.00 56.25           N  
ATOM   2823  N3   DG I  64      90.769 103.247 -15.027  1.00 56.69           N  
ATOM   2824  C4   DG I  64      90.997 103.554 -13.734  1.00 58.26           C  
ATOM   2825  P    DG I  65      96.664 106.634 -15.054  1.00 77.42           P  
ATOM   2826  OP1  DG I  65      97.699 106.469 -16.110  1.00 75.94           O  
ATOM   2827  OP2  DG I  65      96.877 107.613 -13.948  1.00 74.45           O  
ATOM   2828  O5'  DG I  65      95.279 106.954 -15.767  1.00 72.59           O  
ATOM   2829  C5'  DG I  65      94.781 106.080 -16.771  1.00 70.20           C  
ATOM   2830  C4'  DG I  65      93.435 106.555 -17.261  1.00 68.96           C  
ATOM   2831  O4'  DG I  65      92.381 106.208 -16.328  1.00 66.57           O  
ATOM   2832  C3'  DG I  65      93.334 108.065 -17.486  1.00 67.61           C  
ATOM   2833  O3'  DG I  65      92.661 108.293 -18.719  1.00 68.35           O  
ATOM   2834  C2'  DG I  65      92.469 108.529 -16.328  1.00 65.47           C  
ATOM   2835  C1'  DG I  65      91.549 107.339 -16.154  1.00 62.65           C  
ATOM   2836  N9   DG I  65      90.895 107.241 -14.853  1.00 57.48           N  
ATOM   2837  C8   DG I  65      91.417 107.576 -13.628  1.00 55.20           C  
ATOM   2838  N7   DG I  65      90.571 107.408 -12.648  1.00 54.00           N  
ATOM   2839  C5   DG I  65      89.422 106.927 -13.264  1.00 53.12           C  
ATOM   2840  C6   DG I  65      88.164 106.571 -12.714  1.00 51.81           C  
ATOM   2841  O6   DG I  65      87.805 106.605 -11.531  1.00 51.59           O  
ATOM   2842  N1   DG I  65      87.280 106.136 -13.696  1.00 45.25           N  
ATOM   2843  C2   DG I  65      87.569 106.042 -15.028  1.00 49.70           C  
ATOM   2844  N2   DG I  65      86.589 105.574 -15.812  1.00 46.88           N  
ATOM   2845  N3   DG I  65      88.738 106.374 -15.556  1.00 52.02           N  
ATOM   2846  C4   DG I  65      89.610 106.807 -14.622  1.00 53.32           C  
ATOM   2847  P    DA I  66      92.426 109.787 -19.244  1.00 66.99           P  
ATOM   2848  OP1  DA I  66      93.360 110.047 -20.366  1.00 70.39           O  
ATOM   2849  OP2  DA I  66      92.401 110.709 -18.079  1.00 70.56           O  
ATOM   2850  O5'  DA I  66      90.973 109.678 -19.869  1.00 65.08           O  
ATOM   2851  C5'  DA I  66      90.590 108.487 -20.545  1.00 59.73           C  
ATOM   2852  C4'  DA I  66      89.099 108.294 -20.458  1.00 56.30           C  
ATOM   2853  O4'  DA I  66      88.693 108.107 -19.082  1.00 55.52           O  
ATOM   2854  C3'  DA I  66      88.292 109.479 -20.970  1.00 55.45           C  
ATOM   2855  O3'  DA I  66      87.124 108.960 -21.601  1.00 51.02           O  
ATOM   2856  C2'  DA I  66      87.952 110.237 -19.697  1.00 53.75           C  
ATOM   2857  C1'  DA I  66      87.732 109.094 -18.727  1.00 54.12           C  
ATOM   2858  N9   DA I  66      87.912 109.401 -17.309  1.00 48.68           N  
ATOM   2859  C8   DA I  66      89.050 109.829 -16.677  1.00 50.01           C  
ATOM   2860  N7   DA I  66      88.923 109.951 -15.379  1.00 48.91           N  
ATOM   2861  C5   DA I  66      87.602 109.594 -15.141  1.00 46.47           C  
ATOM   2862  C6   DA I  66      86.845 109.510 -13.960  1.00 45.02           C  
ATOM   2863  N6   DA I  66      87.340 109.773 -12.742  1.00 43.57           N  
ATOM   2864  N1   DA I  66      85.553 109.131 -14.069  1.00 43.17           N  
ATOM   2865  C2   DA I  66      85.067 108.848 -15.289  1.00 47.07           C  
ATOM   2866  N3   DA I  66      85.683 108.881 -16.469  1.00 46.96           N  
ATOM   2867  C4   DA I  66      86.963 109.269 -16.324  1.00 47.86           C  
ATOM   2868  P    DT I  67      86.258 109.894 -22.564  1.00 52.52           P  
ATOM   2869  OP1  DT I  67      85.654 108.958 -23.551  1.00 47.87           O  
ATOM   2870  OP2  DT I  67      87.073 111.041 -23.025  1.00 45.03           O  
ATOM   2871  O5'  DT I  67      85.143 110.509 -21.595  1.00 54.26           O  
ATOM   2872  C5'  DT I  67      83.959 109.783 -21.268  1.00 54.42           C  
ATOM   2873  C4'  DT I  67      83.121 110.565 -20.281  1.00 54.28           C  
ATOM   2874  O4'  DT I  67      83.757 110.627 -18.979  1.00 53.21           O  
ATOM   2875  C3'  DT I  67      82.844 112.025 -20.667  1.00 54.82           C  
ATOM   2876  O3'  DT I  67      81.585 112.404 -20.137  1.00 61.19           O  
ATOM   2877  C2'  DT I  67      83.819 112.783 -19.792  1.00 52.44           C  
ATOM   2878  C1'  DT I  67      83.635 111.968 -18.542  1.00 50.50           C  
ATOM   2879  N1   DT I  67      84.554 112.213 -17.431  1.00 50.99           N  
ATOM   2880  C2   DT I  67      84.055 112.058 -16.144  1.00 50.80           C  
ATOM   2881  O2   DT I  67      82.915 111.680 -15.904  1.00 51.20           O  
ATOM   2882  N3   DT I  67      84.941 112.358 -15.149  1.00 45.66           N  
ATOM   2883  C4   DT I  67      86.245 112.777 -15.297  1.00 46.94           C  
ATOM   2884  O4   DT I  67      86.912 113.032 -14.301  1.00 43.53           O  
ATOM   2885  C5   DT I  67      86.714 112.886 -16.671  1.00 47.45           C  
ATOM   2886  C7   DT I  67      88.124 113.308 -16.931  1.00 50.08           C  
ATOM   2887  C6   DT I  67      85.854 112.603 -17.654  1.00 49.50           C  
ATOM   2888  P    DA I  68      80.264 112.279 -21.017  1.00 61.65           P  
ATOM   2889  OP1  DA I  68      80.297 110.988 -21.747  1.00 67.49           O  
ATOM   2890  OP2  DA I  68      80.081 113.547 -21.759  1.00 63.36           O  
ATOM   2891  O5'  DA I  68      79.145 112.140 -19.901  1.00 61.25           O  
ATOM   2892  C5'  DA I  68      79.162 111.044 -18.988  1.00 56.66           C  
ATOM   2893  C4'  DA I  68      78.505 111.445 -17.689  1.00 55.10           C  
ATOM   2894  O4'  DA I  68      79.475 111.940 -16.738  1.00 54.68           O  
ATOM   2895  C3'  DA I  68      77.476 112.558 -17.856  1.00 54.82           C  
ATOM   2896  O3'  DA I  68      76.361 112.318 -17.012  1.00 55.45           O  
ATOM   2897  C2'  DA I  68      78.220 113.805 -17.409  1.00 51.63           C  
ATOM   2898  C1'  DA I  68      79.154 113.265 -16.342  1.00 48.96           C  
ATOM   2899  N9   DA I  68      80.412 113.996 -16.231  1.00 45.76           N  
ATOM   2900  C8   DA I  68      81.237 114.372 -17.256  1.00 44.91           C  
ATOM   2901  N7   DA I  68      82.329 114.975 -16.858  1.00 40.88           N  
ATOM   2902  C5   DA I  68      82.218 114.994 -15.481  1.00 41.21           C  
ATOM   2903  C6   DA I  68      83.071 115.468 -14.476  1.00 42.47           C  
ATOM   2904  N6   DA I  68      84.281 115.973 -14.707  1.00 46.19           N  
ATOM   2905  N1   DA I  68      82.645 115.383 -13.202  1.00 43.26           N  
ATOM   2906  C2   DA I  68      81.457 114.815 -12.963  1.00 41.72           C  
ATOM   2907  N3   DA I  68      80.587 114.292 -13.818  1.00 46.00           N  
ATOM   2908  C4   DA I  68      81.028 114.422 -15.080  1.00 43.29           C  
ATOM   2909  P    DT I  69      75.173 113.389 -16.960  1.00 53.46           P  
ATOM   2910  OP1  DT I  69      73.930 112.599 -16.910  1.00 53.41           O  
ATOM   2911  OP2  DT I  69      75.369 114.393 -18.032  1.00 51.67           O  
ATOM   2912  O5'  DT I  69      75.428 114.100 -15.567  1.00 48.47           O  
ATOM   2913  C5'  DT I  69      75.724 113.320 -14.427  1.00 44.40           C  
ATOM   2914  C4'  DT I  69      75.914 114.214 -13.230  1.00 43.06           C  
ATOM   2915  O4'  DT I  69      77.235 114.803 -13.243  1.00 41.92           O  
ATOM   2916  C3'  DT I  69      74.915 115.367 -13.134  1.00 40.63           C  
ATOM   2917  O3'  DT I  69      74.390 115.351 -11.814  1.00 40.37           O  
ATOM   2918  C2'  DT I  69      75.767 116.607 -13.398  1.00 37.47           C  
ATOM   2919  C1'  DT I  69      77.160 116.180 -12.944  1.00 42.99           C  
ATOM   2920  N1   DT I  69      78.305 116.847 -13.628  1.00 39.53           N  
ATOM   2921  C2   DT I  69      79.343 117.331 -12.868  1.00 38.87           C  
ATOM   2922  O2   DT I  69      79.371 117.282 -11.646  1.00 39.39           O  
ATOM   2923  N3   DT I  69      80.366 117.895 -13.596  1.00 41.99           N  
ATOM   2924  C4   DT I  69      80.443 118.024 -14.972  1.00 42.24           C  
ATOM   2925  O4   DT I  69      81.434 118.544 -15.493  1.00 42.94           O  
ATOM   2926  C5   DT I  69      79.323 117.517 -15.696  1.00 39.51           C  
ATOM   2927  C7   DT I  69      79.323 117.630 -17.188  1.00 40.86           C  
ATOM   2928  C6   DT I  69      78.318 116.960 -15.002  1.00 40.58           C  
ATOM   2929  P    DT I  70      73.159 116.302 -11.420  1.00 39.14           P  
ATOM   2930  OP1  DT I  70      72.332 115.530 -10.451  1.00 39.06           O  
ATOM   2931  OP2  DT I  70      72.539 116.876 -12.614  1.00 38.83           O  
ATOM   2932  O5'  DT I  70      73.925 117.436 -10.622  1.00 33.79           O  
ATOM   2933  C5'  DT I  70      74.814 117.052  -9.597  1.00 34.55           C  
ATOM   2934  C4'  DT I  70      75.596 118.240  -9.108  1.00 36.64           C  
ATOM   2935  O4'  DT I  70      76.635 118.582 -10.059  1.00 38.60           O  
ATOM   2936  C3'  DT I  70      74.768 119.505  -8.887  1.00 34.10           C  
ATOM   2937  O3'  DT I  70      74.945 119.903  -7.535  1.00 32.59           O  
ATOM   2938  C2'  DT I  70      75.363 120.513  -9.870  1.00 36.91           C  
ATOM   2939  C1'  DT I  70      76.781 119.986 -10.097  1.00 35.43           C  
ATOM   2940  N1   DT I  70      77.432 120.319 -11.388  1.00 33.04           N  
ATOM   2941  C2   DT I  70      78.758 120.758 -11.392  1.00 34.95           C  
ATOM   2942  O2   DT I  70      79.413 120.959 -10.383  1.00 32.81           O  
ATOM   2943  N3   DT I  70      79.288 120.958 -12.644  1.00 33.02           N  
ATOM   2944  C4   DT I  70      78.652 120.794 -13.854  1.00 36.43           C  
ATOM   2945  O4   DT I  70      79.258 121.020 -14.896  1.00 38.66           O  
ATOM   2946  C5   DT I  70      77.273 120.360 -13.777  1.00 36.97           C  
ATOM   2947  C7   DT I  70      76.512 120.146 -15.048  1.00 39.49           C  
ATOM   2948  C6   DT I  70      76.738 120.157 -12.567  1.00 33.25           C  
ATOM   2949  P    DG I  71      74.015 121.040  -6.913  1.00 32.18           P  
ATOM   2950  OP1  DG I  71      73.937 120.801  -5.441  1.00 26.22           O  
ATOM   2951  OP2  DG I  71      72.812 121.175  -7.723  1.00 28.45           O  
ATOM   2952  O5'  DG I  71      74.896 122.354  -7.117  1.00 34.20           O  
ATOM   2953  C5'  DG I  71      76.135 122.486  -6.433  1.00 35.84           C  
ATOM   2954  C4'  DG I  71      76.894 123.682  -6.963  1.00 39.32           C  
ATOM   2955  O4'  DG I  71      77.371 123.428  -8.312  1.00 39.74           O  
ATOM   2956  C3'  DG I  71      76.040 124.949  -7.041  1.00 42.50           C  
ATOM   2957  O3'  DG I  71      76.790 126.052  -6.559  1.00 51.76           O  
ATOM   2958  C2'  DG I  71      75.802 125.129  -8.526  1.00 43.27           C  
ATOM   2959  C1'  DG I  71      77.097 124.580  -9.085  1.00 41.31           C  
ATOM   2960  N9   DG I  71      77.085 124.233 -10.503  1.00 40.29           N  
ATOM   2961  C8   DG I  71      76.023 123.805 -11.257  1.00 39.28           C  
ATOM   2962  N7   DG I  71      76.315 123.679 -12.528  1.00 39.30           N  
ATOM   2963  C5   DG I  71      77.655 124.028 -12.611  1.00 41.59           C  
ATOM   2964  C6   DG I  71      78.530 124.115 -13.745  1.00 42.77           C  
ATOM   2965  O6   DG I  71      78.285 123.865 -14.946  1.00 42.52           O  
ATOM   2966  N1   DG I  71      79.797 124.539 -13.374  1.00 38.70           N  
ATOM   2967  C2   DG I  71      80.184 124.834 -12.094  1.00 43.57           C  
ATOM   2968  N2   DG I  71      81.445 125.252 -11.940  1.00 42.48           N  
ATOM   2969  N3   DG I  71      79.394 124.740 -11.035  1.00 43.11           N  
ATOM   2970  C4   DG I  71      78.152 124.346 -11.367  1.00 42.24           C  
ATOM   2971  P    DA I  72      76.052 127.427  -6.192  1.00 50.97           P  
ATOM   2972  OP1  DA I  72      75.587 127.365  -4.789  1.00 48.73           O  
ATOM   2973  OP2  DA I  72      75.087 127.753  -7.273  1.00 52.03           O  
ATOM   2974  O5'  DA I  72      77.252 128.478  -6.250  1.00 49.92           O  
ATOM   2975  C5'  DA I  72      78.511 128.158  -5.659  1.00 49.47           C  
ATOM   2976  C4'  DA I  72      79.635 128.810  -6.431  1.00 51.14           C  
ATOM   2977  O4'  DA I  72      79.777 128.168  -7.726  1.00 49.29           O  
ATOM   2978  C3'  DA I  72      79.397 130.298  -6.701  1.00 53.34           C  
ATOM   2979  O3'  DA I  72      80.580 131.076  -6.468  1.00 59.99           O  
ATOM   2980  C2'  DA I  72      78.992 130.337  -8.161  1.00 51.61           C  
ATOM   2981  C1'  DA I  72      79.719 129.140  -8.763  1.00 50.12           C  
ATOM   2982  N9   DA I  72      78.991 128.569  -9.901  1.00 46.91           N  
ATOM   2983  C8   DA I  72      77.712 128.069  -9.896  1.00 46.01           C  
ATOM   2984  N7   DA I  72      77.281 127.700 -11.079  1.00 45.61           N  
ATOM   2985  C5   DA I  72      78.353 127.958 -11.920  1.00 41.94           C  
ATOM   2986  C6   DA I  72      78.525 127.789 -13.306  1.00 43.31           C  
ATOM   2987  N6   DA I  72      77.573 127.314 -14.117  1.00 41.04           N  
ATOM   2988  N1   DA I  72      79.721 128.133 -13.839  1.00 45.84           N  
ATOM   2989  C2   DA I  72      80.669 128.615 -13.022  1.00 46.25           C  
ATOM   2990  N3   DA I  72      80.624 128.822 -11.702  1.00 47.51           N  
ATOM   2991  C4   DA I  72      79.423 128.472 -11.207  1.00 46.34           C  
ATOM   2992  P    DT I  73      80.445 132.642  -6.101  1.00 63.71           P  
ATOM   2993  OP1  DT I  73      81.369 132.968  -4.980  1.00 62.27           O  
ATOM   2994  OP2  DT I  73      78.998 132.937  -5.975  1.00 59.77           O  
ATOM   2995  O5'  DT I  73      80.957 133.380  -7.414  1.00 65.09           O  
ATOM   2996  C5'  DT I  73      80.476 132.970  -8.684  1.00 65.12           C  
ATOM   2997  C4'  DT I  73      81.580 133.013  -9.713  1.00 63.33           C  
ATOM   2998  O4'  DT I  73      81.233 132.076 -10.750  1.00 63.50           O  
ATOM   2999  C3'  DT I  73      81.713 134.356 -10.419  1.00 64.88           C  
ATOM   3000  O3'  DT I  73      82.988 134.414 -11.092  1.00 64.64           O  
ATOM   3001  C2'  DT I  73      80.631 134.249 -11.478  1.00 62.35           C  
ATOM   3002  C1'  DT I  73      80.710 132.774 -11.873  1.00 61.69           C  
ATOM   3003  N1   DT I  73      79.422 132.143 -12.221  1.00 57.45           N  
ATOM   3004  C2   DT I  73      79.250 131.727 -13.516  1.00 56.78           C  
ATOM   3005  O2   DT I  73      80.092 131.898 -14.380  1.00 54.83           O  
ATOM   3006  N3   DT I  73      78.050 131.109 -13.766  1.00 55.63           N  
ATOM   3007  C4   DT I  73      77.023 130.886 -12.869  1.00 54.91           C  
ATOM   3008  O4   DT I  73      76.005 130.310 -13.238  1.00 53.42           O  
ATOM   3009  C5   DT I  73      77.260 131.373 -11.529  1.00 55.46           C  
ATOM   3010  C7   DT I  73      76.193 131.195 -10.494  1.00 57.16           C  
ATOM   3011  C6   DT I  73      78.433 131.969 -11.274  1.00 56.43           C  
TER    3012       DT I  73                                                      
ATOM   3013  O5'  DA J -73      76.381 128.686 -24.154  1.00 71.14           O  
ATOM   3014  C5'  DA J -73      76.751 129.990 -24.619  1.00 71.22           C  
ATOM   3015  C4'  DA J -73      78.032 130.442 -23.960  1.00 68.91           C  
ATOM   3016  O4'  DA J -73      77.717 131.095 -22.700  1.00 66.72           O  
ATOM   3017  C3'  DA J -73      78.958 129.271 -23.629  1.00 69.69           C  
ATOM   3018  O3'  DA J -73      80.319 129.516 -23.975  1.00 71.59           O  
ATOM   3019  C2'  DA J -73      78.823 129.104 -22.129  1.00 68.57           C  
ATOM   3020  C1'  DA J -73      78.417 130.482 -21.627  1.00 65.28           C  
ATOM   3021  N9   DA J -73      77.504 130.356 -20.485  1.00 60.76           N  
ATOM   3022  C8   DA J -73      76.231 129.842 -20.494  1.00 56.85           C  
ATOM   3023  N7   DA J -73      75.699 129.726 -19.299  1.00 54.84           N  
ATOM   3024  C5   DA J -73      76.676 130.220 -18.449  1.00 55.11           C  
ATOM   3025  C6   DA J -73      76.734 130.347 -17.049  1.00 55.23           C  
ATOM   3026  N6   DA J -73      75.766 129.937 -16.226  1.00 55.59           N  
ATOM   3027  N1   DA J -73      77.842 130.903 -16.514  1.00 54.48           N  
ATOM   3028  C2   DA J -73      78.826 131.282 -17.337  1.00 56.78           C  
ATOM   3029  N3   DA J -73      78.898 131.197 -18.664  1.00 58.39           N  
ATOM   3030  C4   DA J -73      77.778 130.649 -19.166  1.00 57.68           C  
ATOM   3031  P    DT J -72      81.440 128.440 -23.556  1.00 74.15           P  
ATOM   3032  OP1  DT J -72      82.577 128.517 -24.518  1.00 75.34           O  
ATOM   3033  OP2  DT J -72      80.762 127.140 -23.327  1.00 72.54           O  
ATOM   3034  O5'  DT J -72      81.937 128.986 -22.150  1.00 71.86           O  
ATOM   3035  C5'  DT J -72      82.548 130.268 -22.049  1.00 70.11           C  
ATOM   3036  C4'  DT J -72      83.511 130.279 -20.889  1.00 70.75           C  
ATOM   3037  O4'  DT J -72      82.759 130.310 -19.652  1.00 69.73           O  
ATOM   3038  C3'  DT J -72      84.360 129.011 -20.844  1.00 72.39           C  
ATOM   3039  O3'  DT J -72      85.692 129.290 -20.423  1.00 76.51           O  
ATOM   3040  C2'  DT J -72      83.640 128.131 -19.840  1.00 70.86           C  
ATOM   3041  C1'  DT J -72      83.001 129.133 -18.889  1.00 69.27           C  
ATOM   3042  N1   DT J -72      81.706 128.670 -18.345  1.00 65.08           N  
ATOM   3043  C2   DT J -72      81.498 128.738 -16.988  1.00 63.95           C  
ATOM   3044  O2   DT J -72      82.318 129.191 -16.209  1.00 65.20           O  
ATOM   3045  N3   DT J -72      80.284 128.255 -16.571  1.00 63.41           N  
ATOM   3046  C4   DT J -72      79.278 127.730 -17.360  1.00 62.16           C  
ATOM   3047  O4   DT J -72      78.244 127.326 -16.844  1.00 59.31           O  
ATOM   3048  C5   DT J -72      79.556 127.704 -18.774  1.00 62.71           C  
ATOM   3049  C7   DT J -72      78.520 127.160 -19.704  1.00 61.44           C  
ATOM   3050  C6   DT J -72      80.739 128.171 -19.191  1.00 63.76           C  
ATOM   3051  P    DC J -71      86.794 128.127 -20.487  1.00 78.63           P  
ATOM   3052  OP1  DC J -71      88.125 128.752 -20.674  1.00 81.28           O  
ATOM   3053  OP2  DC J -71      86.312 127.111 -21.460  1.00 78.41           O  
ATOM   3054  O5'  DC J -71      86.746 127.492 -19.029  1.00 78.01           O  
ATOM   3055  C5'  DC J -71      86.968 128.309 -17.882  1.00 74.63           C  
ATOM   3056  C4'  DC J -71      86.713 127.523 -16.618  1.00 71.51           C  
ATOM   3057  O4'  DC J -71      85.292 127.349 -16.373  1.00 68.21           O  
ATOM   3058  C3'  DC J -71      87.318 126.118 -16.598  1.00 70.60           C  
ATOM   3059  O3'  DC J -71      87.786 125.851 -15.283  1.00 72.63           O  
ATOM   3060  C2'  DC J -71      86.116 125.231 -16.851  1.00 68.07           C  
ATOM   3061  C1'  DC J -71      85.062 125.987 -16.068  1.00 63.82           C  
ATOM   3062  N1   DC J -71      83.672 125.658 -16.404  1.00 58.23           N  
ATOM   3063  C2   DC J -71      82.719 125.645 -15.374  1.00 54.48           C  
ATOM   3064  O2   DC J -71      83.071 125.959 -14.221  1.00 51.84           O  
ATOM   3065  N3   DC J -71      81.445 125.296 -15.659  1.00 50.53           N  
ATOM   3066  C4   DC J -71      81.104 124.975 -16.907  1.00 53.18           C  
ATOM   3067  N4   DC J -71      79.843 124.613 -17.135  1.00 55.82           N  
ATOM   3068  C5   DC J -71      82.047 125.004 -17.980  1.00 57.42           C  
ATOM   3069  C6   DC J -71      83.309 125.351 -17.685  1.00 57.40           C  
ATOM   3070  P    DA J -70      89.110 124.979 -15.065  1.00 71.84           P  
ATOM   3071  OP1  DA J -70      90.273 125.793 -15.495  1.00 73.60           O  
ATOM   3072  OP2  DA J -70      88.886 123.644 -15.673  1.00 74.15           O  
ATOM   3073  O5'  DA J -70      89.156 124.835 -13.482  1.00 68.33           O  
ATOM   3074  C5'  DA J -70      89.014 125.988 -12.656  1.00 63.42           C  
ATOM   3075  C4'  DA J -70      88.229 125.650 -11.410  1.00 61.08           C  
ATOM   3076  O4'  DA J -70      86.844 125.379 -11.738  1.00 59.42           O  
ATOM   3077  C3'  DA J -70      88.731 124.426 -10.651  1.00 59.13           C  
ATOM   3078  O3'  DA J -70      88.643 124.690  -9.254  1.00 57.26           O  
ATOM   3079  C2'  DA J -70      87.780 123.321 -11.086  1.00 55.85           C  
ATOM   3080  C1'  DA J -70      86.478 124.067 -11.331  1.00 52.88           C  
ATOM   3081  N9   DA J -70      85.631 123.515 -12.387  1.00 49.63           N  
ATOM   3082  C8   DA J -70      85.938 123.403 -13.718  1.00 50.88           C  
ATOM   3083  N7   DA J -70      84.959 122.940 -14.451  1.00 49.68           N  
ATOM   3084  C5   DA J -70      83.940 122.714 -13.540  1.00 47.02           C  
ATOM   3085  C6   DA J -70      82.633 122.243 -13.695  1.00 44.05           C  
ATOM   3086  N6   DA J -70      82.106 121.914 -14.879  1.00 41.40           N  
ATOM   3087  N1   DA J -70      81.871 122.127 -12.586  1.00 41.52           N  
ATOM   3088  C2   DA J -70      82.397 122.477 -11.405  1.00 42.44           C  
ATOM   3089  N3   DA J -70      83.614 122.948 -11.132  1.00 44.80           N  
ATOM   3090  C4   DA J -70      84.345 123.044 -12.260  1.00 47.40           C  
ATOM   3091  P    DA J -69      89.296 123.670  -8.209  1.00 61.19           P  
ATOM   3092  OP1  DA J -69      89.755 124.455  -7.036  1.00 61.21           O  
ATOM   3093  OP2  DA J -69      90.240 122.778  -8.917  1.00 62.86           O  
ATOM   3094  O5'  DA J -69      88.060 122.786  -7.737  1.00 60.68           O  
ATOM   3095  C5'  DA J -69      86.999 123.378  -6.993  1.00 57.18           C  
ATOM   3096  C4'  DA J -69      85.960 122.338  -6.653  1.00 55.12           C  
ATOM   3097  O4'  DA J -69      85.253 121.939  -7.854  1.00 54.52           O  
ATOM   3098  C3'  DA J -69      86.536 121.058  -6.053  1.00 54.32           C  
ATOM   3099  O3'  DA J -69      85.730 120.649  -4.949  1.00 57.21           O  
ATOM   3100  C2'  DA J -69      86.481 120.068  -7.208  1.00 53.29           C  
ATOM   3101  C1'  DA J -69      85.251 120.527  -7.970  1.00 50.92           C  
ATOM   3102  N9   DA J -69      85.222 120.203  -9.399  1.00 52.23           N  
ATOM   3103  C8   DA J -69      86.242 120.331 -10.309  1.00 51.33           C  
ATOM   3104  N7   DA J -69      85.905 120.001 -11.534  1.00 50.25           N  
ATOM   3105  C5   DA J -69      84.575 119.623 -11.423  1.00 48.53           C  
ATOM   3106  C6   DA J -69      83.642 119.180 -12.368  1.00 46.91           C  
ATOM   3107  N6   DA J -69      83.913 119.051 -13.662  1.00 45.43           N  
ATOM   3108  N1   DA J -69      82.396 118.877 -11.932  1.00 48.15           N  
ATOM   3109  C2   DA J -69      82.122 119.026 -10.633  1.00 44.12           C  
ATOM   3110  N3   DA J -69      82.911 119.444  -9.649  1.00 49.62           N  
ATOM   3111  C4   DA J -69      84.142 119.730 -10.114  1.00 49.95           C  
ATOM   3112  P    DT J -68      86.311 119.601  -3.877  1.00 56.35           P  
ATOM   3113  OP1  DT J -68      86.044 120.120  -2.517  1.00 55.73           O  
ATOM   3114  OP2  DT J -68      87.700 119.270  -4.291  1.00 59.66           O  
ATOM   3115  O5'  DT J -68      85.440 118.305  -4.126  1.00 57.44           O  
ATOM   3116  C5'  DT J -68      85.169 117.910  -5.455  1.00 58.20           C  
ATOM   3117  C4'  DT J -68      83.851 117.184  -5.532  1.00 54.54           C  
ATOM   3118  O4'  DT J -68      83.438 117.241  -6.914  1.00 50.08           O  
ATOM   3119  C3'  DT J -68      83.956 115.705  -5.168  1.00 52.56           C  
ATOM   3120  O3'  DT J -68      82.757 115.247  -4.532  1.00 53.16           O  
ATOM   3121  C2'  DT J -68      84.184 115.040  -6.511  1.00 53.03           C  
ATOM   3122  C1'  DT J -68      83.467 115.957  -7.495  1.00 51.81           C  
ATOM   3123  N1   DT J -68      84.139 116.085  -8.799  1.00 50.25           N  
ATOM   3124  C2   DT J -68      83.411 115.806  -9.921  1.00 49.28           C  
ATOM   3125  O2   DT J -68      82.233 115.486  -9.884  1.00 45.04           O  
ATOM   3126  N3   DT J -68      84.105 115.923 -11.098  1.00 47.27           N  
ATOM   3127  C4   DT J -68      85.425 116.299 -11.257  1.00 51.37           C  
ATOM   3128  O4   DT J -68      85.914 116.351 -12.390  1.00 49.90  2000 O  
ATOM   3129  C5   DT J -68      86.128 116.602 -10.030  1.00 51.84           C  
ATOM   3130  C7   DT J -68      87.557 117.049 -10.095  1.00 53.16           C  
ATOM   3131  C6   DT J -68      85.459 116.473  -8.878  1.00 51.81           C  
ATOM   3132  P    DA J -67      82.653 113.729  -3.989  1.00 49.41           P  
ATOM   3133  OP1  DA J -67      82.076 113.801  -2.621  1.00 53.98           O  
ATOM   3134  OP2  DA J -67      83.911 112.977  -4.215  1.00 51.00           O  
ATOM   3135  O5'  DA J -67      81.561 113.092  -4.945  1.00 46.11           O  
ATOM   3136  C5'  DA J -67      80.483 113.889  -5.399  1.00 45.88           C  
ATOM   3137  C4'  DA J -67      79.829 113.253  -6.599  1.00 45.84           C  
ATOM   3138  O4'  DA J -67      80.587 113.462  -7.814  1.00 44.78           O  
ATOM   3139  C3'  DA J -67      79.615 111.751  -6.484  1.00 43.66           C  
ATOM   3140  O3'  DA J -67      78.372 111.478  -7.090  1.00 44.15           O  
ATOM   3141  C2'  DA J -67      80.733 111.168  -7.331  1.00 44.28           C  
ATOM   3142  C1'  DA J -67      80.880 112.209  -8.430  1.00 42.49           C  
ATOM   3143  N9   DA J -67      82.234 112.313  -8.974  1.00 42.25           N  
ATOM   3144  C8   DA J -67      83.383 112.547  -8.264  1.00 42.37           C  
ATOM   3145  N7   DA J -67      84.449 112.687  -9.012  1.00 43.39           N  
ATOM   3146  C5   DA J -67      83.975 112.506 -10.305  1.00 43.13           C  
ATOM   3147  C6   DA J -67      84.608 112.535 -11.555  1.00 42.84           C  
ATOM   3148  N6   DA J -67      85.914 112.775 -11.723  1.00 42.54           N  
ATOM   3149  N1   DA J -67      83.850 112.309 -12.644  1.00 41.26           N  
ATOM   3150  C2   DA J -67      82.546 112.065 -12.478  1.00 42.82           C  
ATOM   3151  N3   DA J -67      81.834 112.020 -11.359  1.00 38.69           N  
ATOM   3152  C4   DA J -67      82.614 112.255 -10.294  1.00 41.67           C  
ATOM   3153  P    DT J -66      77.772 110.009  -7.046  1.00 43.36           P  
ATOM   3154  OP1  DT J -66      76.307 110.260  -7.062  1.00 43.68           O  
ATOM   3155  OP2  DT J -66      78.388 109.201  -5.968  1.00 39.52           O  
ATOM   3156  O5'  DT J -66      78.174 109.385  -8.447  1.00 41.74           O  
ATOM   3157  C5'  DT J -66      77.779 110.040  -9.650  1.00 44.61           C  
ATOM   3158  C4'  DT J -66      78.260 109.257 -10.843  1.00 45.22           C  
ATOM   3159  O4'  DT J -66      79.640 109.558 -11.150  1.00 45.10           O  
ATOM   3160  C3'  DT J -66      78.178 107.743 -10.658  1.00 48.86           C  
ATOM   3161  O3'  DT J -66      77.496 107.208 -11.778  1.00 51.28           O  
ATOM   3162  C2'  DT J -66      79.632 107.295 -10.604  1.00 45.89           C  
ATOM   3163  C1'  DT J -66      80.331 108.355 -11.436  1.00 44.92           C  
ATOM   3164  N1   DT J -66      81.759 108.575 -11.125  1.00 43.52           N  
ATOM   3165  C2   DT J -66      82.637 108.782 -12.172  1.00 41.37           C  
ATOM   3166  O2   DT J -66      82.305 108.774 -13.343  1.00 42.83           O  
ATOM   3167  N3   DT J -66      83.929 109.008 -11.792  1.00 42.63           N  
ATOM   3168  C4   DT J -66      84.426 109.056 -10.507  1.00 44.50           C  
ATOM   3169  O4   DT J -66      85.608 109.303 -10.324  1.00 45.01           O  
ATOM   3170  C5   DT J -66      83.459 108.810  -9.459  1.00 43.43           C  
ATOM   3171  C7   DT J -66      83.919 108.808  -8.034  1.00 44.02           C  
ATOM   3172  C6   DT J -66      82.193 108.586  -9.816  1.00 42.98           C  
ATOM   3173  P    DC J -65      77.124 105.656 -11.821  1.00 55.53           P  
ATOM   3174  OP1  DC J -65      75.683 105.594 -12.135  1.00 59.05           O  
ATOM   3175  OP2  DC J -65      77.646 104.945 -10.625  1.00 56.33           O  
ATOM   3176  O5'  DC J -65      77.950 105.203 -13.099  1.00 55.24           O  
ATOM   3177  C5'  DC J -65      78.011 106.073 -14.225  1.00 56.19           C  
ATOM   3178  C4'  DC J -65      79.075 105.611 -15.185  1.00 55.87           C  
ATOM   3179  O4'  DC J -65      80.378 106.122 -14.805  1.00 54.81           O  
ATOM   3180  C3'  DC J -65      79.190 104.093 -15.232  1.00 53.89           C  
ATOM   3181  O3'  DC J -65      79.099 103.625 -16.568  1.00 56.38           O  
ATOM   3182  C2'  DC J -65      80.547 103.800 -14.616  1.00 51.97           C  
ATOM   3183  C1'  DC J -65      81.333 105.080 -14.856  1.00 51.14           C  
ATOM   3184  N1   DC J -65      82.346 105.337 -13.819  1.00 47.24           N  
ATOM   3185  C2   DC J -65      83.652 105.645 -14.202  1.00 47.00           C  
ATOM   3186  O2   DC J -65      83.918 105.754 -15.406  1.00 45.62           O  
ATOM   3187  N3   DC J -65      84.593 105.814 -13.252  1.00 42.60           N  
ATOM   3188  C4   DC J -65      84.275 105.682 -11.965  1.00 44.04           C  
ATOM   3189  N4   DC J -65      85.252 105.806 -11.062  1.00 42.59           N  
ATOM   3190  C5   DC J -65      82.949 105.404 -11.544  1.00 44.12           C  
ATOM   3191  C6   DC J -65      82.021 105.246 -12.494  1.00 46.89           C  
ATOM   3192  P    DC J -64      79.002 102.047 -16.842  1.00 56.57           P  
ATOM   3193  OP1  DC J -64      77.896 101.776 -17.785  1.00 55.84           O  
ATOM   3194  OP2  DC J -64      79.065 101.327 -15.552  1.00 54.65           O  
ATOM   3195  O5'  DC J -64      80.359 101.774 -17.615  1.00 57.62           O  
ATOM   3196  C5'  DC J -64      80.749 102.627 -18.679  1.00 58.80           C  
ATOM   3197  C4'  DC J -64      82.146 102.278 -19.118  1.00 61.02           C  
ATOM   3198  O4'  DC J -64      83.085 102.706 -18.104  1.00 58.61           O  
ATOM   3199  C3'  DC J -64      82.351 100.772 -19.287  1.00 61.78           C  
ATOM   3200  O3'  DC J -64      83.091 100.531 -20.478  1.00 64.04           O  
ATOM   3201  C2'  DC J -64      83.106 100.362 -18.031  1.00 58.89           C  
ATOM   3202  C1'  DC J -64      83.886 101.617 -17.682  1.00 56.42           C  
ATOM   3203  N1   DC J -64      84.219 101.820 -16.255  1.00 51.78           N  
ATOM   3204  C2   DC J -64      85.499 102.263 -15.942  1.00 48.76           C  
ATOM   3205  O2   DC J -64      86.287 102.484 -16.869  1.00 49.13           O  
ATOM   3206  N3   DC J -64      85.847 102.445 -14.645  1.00 45.29           N  
ATOM   3207  C4   DC J -64      84.959 102.209 -13.679  1.00 48.13           C  
ATOM   3208  N4   DC J -64      85.347 102.394 -12.418  1.00 44.36           N  
ATOM   3209  C5   DC J -64      83.635 101.770 -13.966  1.00 45.84           C  
ATOM   3210  C6   DC J -64      83.311 101.587 -15.261  1.00 51.50           C  
ATOM   3211  P    DA J -63      83.459  99.033 -20.898  1.00 62.31           P  
ATOM   3212  OP1  DA J -63      83.409  98.971 -22.376  1.00 62.96           O  
ATOM   3213  OP2  DA J -63      82.688  98.062 -20.091  1.00 64.19           O  
ATOM   3214  O5'  DA J -63      84.970  98.919 -20.432  1.00 61.88           O  
ATOM   3215  C5'  DA J -63      85.986  99.629 -21.118  1.00 58.32           C  
ATOM   3216  C4'  DA J -63      87.331  99.069 -20.738  1.00 55.70           C  
ATOM   3217  O4'  DA J -63      87.613  99.446 -19.370  1.00 54.59           O  
ATOM   3218  C3'  DA J -63      87.395  97.542 -20.797  1.00 55.44           C  
ATOM   3219  O3'  DA J -63      88.589  97.134 -21.470  1.00 55.82           O  
ATOM   3220  C2'  DA J -63      87.360  97.108 -19.340  1.00 50.32           C  
ATOM   3221  C1'  DA J -63      87.916  98.310 -18.581  1.00 53.60           C  
ATOM   3222  N9   DA J -63      87.302  98.518 -17.266  1.00 51.58           N  
ATOM   3223  C8   DA J -63      85.983  98.284 -16.932  1.00 51.42           C  
ATOM   3224  N7   DA J -63      85.699  98.546 -15.677  1.00 44.81           N  
ATOM   3225  C5   DA J -63      86.903  98.987 -15.146  1.00 47.83           C  
ATOM   3226  C6   DA J -63      87.259  99.421 -13.853  1.00 46.94           C  
ATOM   3227  N6   DA J -63      86.397  99.485 -12.835  1.00 46.29           N  
ATOM   3228  N1   DA J -63      88.539  99.791 -13.643  1.00 46.09           N  
ATOM   3229  C2   DA J -63      89.401  99.727 -14.676  1.00 49.30           C 
ATOM   3230  N3   DA J -63      89.184  99.341 -15.939  1.00 50.27           N  
ATOM   3231  C4   DA J -63      87.901  98.978 -16.112  1.00 48.87           C  
ATOM   3232  P    DC J -62      88.961  95.575 -21.580  1.00 51.79           P  
ATOM   3233  OP1  DC J -62      89.877  95.428 -22.745  1.00 51.22           O  
ATOM   3234  OP2  DC J -62      87.730  94.762 -21.522  1.00 54.14           O  
ATOM   3235  O5'  DC J -62      89.817  95.359 -20.255  1.00 51.56           O  
ATOM   3236  C5'  DC J -62      90.788  96.340 -19.893  1.00 55.14           C  
ATOM   3237  C4'  DC J -62      91.450  96.000 -18.578  1.00 57.15           C  
ATOM   3238  O4'  DC J -62      90.681  96.456 -17.435  1.00 56.57           O  
ATOM   3239  C3'  DC J -62      91.774  94.527 -18.332  1.00 59.71           C  
ATOM   3240  O3'  DC J -62      93.135  94.410 -17.919  1.00 59.74           O  
ATOM   3241  C2'  DC J -62      90.858  94.147 -17.180  1.00 59.25           C  
ATOM   3242  C1'  DC J -62      90.726  95.461 -16.427  1.00 58.20           C  
ATOM   3243  N1   DC J -62      89.509  95.579 -15.596  1.00 53.60           N  
ATOM   3244  C2   DC J -62      89.632  96.064 -14.288  1.00 53.00           C  
ATOM   3245  O2   DC J -62      90.748  96.432 -13.889  1.00 49.79           O  
ATOM   3246  N3   DC J -62      88.533  96.134 -13.495  1.00 50.51           N  
ATOM   3247  C4   DC J -62      87.342  95.759 -13.972  1.00 53.25           C  
ATOM   3248  N4   DC J -62      86.280  95.849 -13.156  1.00 51.58           N  
ATOM   3249  C5   DC J -62      87.181  95.279 -15.311  1.00 53.16           C  
ATOM   3250  C6   DC J -62      88.283  95.205 -16.080  1.00 54.92           C  
ATOM   3251  P    DC J -61      93.830  92.970 -17.879  1.00 57.64           P  
ATOM   3252  OP1  DC J -61      95.162  93.082 -18.528  1.00 60.16           O  
ATOM   3253  OP2  DC J -61      92.854  91.980 -18.379  1.00 57.56           O  
ATOM   3254  O5'  DC J -61      94.038  92.733 -16.324  1.00 58.27           O  
ATOM   3255  C5'  DC J -61      94.758  93.682 -15.539  1.00 58.46           C  
ATOM   3256  C4'  DC J -61      94.747  93.264 -14.088  1.00 59.64           C  
ATOM   3257  O4'  DC J -61      93.495  93.634 -13.448  1.00 62.03           O  
ATOM   3258  C3'  DC J -61      94.894  91.753 -13.910  1.00 60.83           C  
ATOM   3259  O3'  DC J -61      95.849  91.456 -12.899  1.00 63.29           O  
ATOM   3260  C2'  DC J -61      93.507  91.291 -13.497  1.00 59.78           C  
ATOM   3261  C1'  DC J -61      92.930  92.508 -12.791  1.00 59.07           C  
ATOM   3262  N1   DC J -61      91.458  92.598 -12.890  1.00 56.51           N  
ATOM   3263  C2   DC J -61      90.712  92.976 -11.758  1.00 56.24           C  
ATOM   3264  O2   DC J -61      91.309  93.285 -10.718  1.00 54.39           O  
ATOM   3265  N3   DC J -61      89.357  92.994 -11.834  1.00 53.38           N  
ATOM   3266  C4   DC J -61      88.749  92.664 -12.976  1.00 54.91           C  
ATOM   3267  N4   DC J -61      87.414  92.675 -13.001  1.00 51.05           N  
ATOM   3268  C5   DC J -61      89.482  92.304 -14.146  1.00 52.84           C  
ATOM   3269  C6   DC J -61      90.820  92.290 -14.060  1.00 56.50           C  
ATOM   3270  P    DT J -60      96.393  89.955 -12.737  1.00 64.15           P  
ATOM   3271  OP1  DT J -60      97.869  90.040 -12.577  1.00 65.48           O  
ATOM   3272  OP2  DT J -60      95.817  89.089 -13.791  1.00 63.29           O  
ATOM   3273  O5'  DT J -60      95.777  89.514 -11.344  1.00 64.83           O  
ATOM   3274  C5'  DT J -60      96.024  90.285 -10.174  1.00 68.67           C  
ATOM   3275  C4'  DT J -60      95.177  89.772  -9.038  1.00 71.86           C  
ATOM   3276  O4'  DT J -60      93.793  90.155  -9.243  1.00 72.01           O  
ATOM   3277  C3'  DT J -60      95.188  88.247  -8.915  1.00 72.73           C  
ATOM   3278  O3'  DT J -60      95.219  87.881  -7.542  1.00 78.78           O  
ATOM   3279  C2'  DT J -60      93.851  87.840  -9.507  1.00 73.19           C  
ATOM   3280  C1'  DT J -60      92.973  89.012  -9.099  1.00 71.12           C  
ATOM   3281  N1   DT J -60      91.758  89.192  -9.919  1.00 68.74           N  
ATOM   3282  C2   DT J -60      90.666  89.812  -9.347  1.00 66.43           C  
ATOM   3283  O2   DT J -60      90.678  90.282  -8.219  1.00 65.77           O  
ATOM   3284  N3   DT J -60      89.553  89.859 -10.148  1.00 62.44           N  
ATOM   3285  C4   DT J -60      89.426  89.364 -11.430  1.00 63.35           C  
ATOM   3286  O4   DT J -60      88.351  89.451 -12.014  1.00 60.02           O  
ATOM   3287  C5   DT J -60      90.623  88.756 -11.979  1.00 64.96           C  
ATOM   3288  C7   DT J -60      90.588  88.200 -13.369  1.00 66.06           C  
ATOM   3289  C6   DT J -60      91.712  88.712 -11.210  1.00 65.87           C  
ATOM   3290  P    DG J -59      96.121  86.642  -7.064  1.00 81.19           P  
ATOM   3291  OP1  DG J -59      97.552  87.025  -7.190  1.00 82.00           O  
ATOM   3292  OP2  DG J -59      95.631  85.423  -7.755  1.00 81.40           O  
ATOM   3293  O5'  DG J -59      95.748  86.531  -5.519  1.00 81.27           O  
ATOM   3294  C5'  DG J -59      95.717  87.696  -4.700  1.00 81.20           C  
ATOM   3295  C4'  DG J -59      94.456  87.717  -3.868  1.00 81.24           C  
ATOM   3296  O4'  DG J -59      93.309  87.897  -4.735  1.00 80.61           O  
ATOM   3297  C3'  DG J -59      94.202  86.428  -3.091  1.00 80.96           C  
ATOM   3298  O3'  DG J -59      93.672  86.720  -1.802  1.00 80.13           O  
ATOM   3299  C2'  DG J -59      93.176  85.695  -3.935  1.00 80.74           C  
ATOM   3300  C1'  DG J -59      92.392  86.827  -4.577  1.00 79.02           C  
ATOM   3301  N9   DG J -59      91.865  86.488  -5.896  1.00 79.30           N  
ATOM   3302  C8   DG J -59      92.548  85.896  -6.932  1.00 79.09           C  
ATOM   3303  N7   DG J -59      91.808  85.704  -7.991  1.00 79.74           N  
ATOM   3304  C5   DG J -59      90.561  86.202  -7.637  1.00 78.17           C  
ATOM   3305  C6   DG J -59      89.350  86.267  -8.380  1.00 77.70           C  
ATOM   3306  O6   DG J -59      89.130  85.878  -9.534  1.00 77.25           O  
ATOM   3307  N1   DG J -59      88.328  86.851  -7.638  1.00 77.10           N  
ATOM   3308  C2   DG J -59      88.449  87.308  -6.349  1.00 77.75           C  
ATOM   3309  N2   DG J -59      87.343  87.834  -5.802  1.00 76.90           N  
ATOM   3310  N3   DG J -59      89.570  87.252  -5.645  1.00 77.39           N  
ATOM   3311  C4   DG J -59      90.578  86.691  -6.347  1.00 78.86           C  
ATOM   3312  P    DC J -58      93.517  85.541  -0.729  1.00 82.81           P  
ATOM   3313  OP1  DC J -58      93.674  86.158   0.616  1.00 82.34           O  
ATOM   3314  OP2  DC J -58      94.392  84.403  -1.132  1.00 81.80           O  
ATOM   3315  O5'  DC J -58      92.000  85.087  -0.892  1.00 81.65           O  
ATOM   3316  C5'  DC J -58      90.945  85.942  -0.470  1.00 82.17           C  
ATOM   3317  C4'  DC J -58      89.608  85.285  -0.710  1.00 82.00           C  
ATOM   3318  O4'  DC J -58      89.320  85.214  -2.126  1.00 81.47           O  
ATOM   3319  C3'  DC J -58      89.514  83.851  -0.185  1.00 82.78           C  
ATOM   3320  O3'  DC J -58      88.233  83.658   0.404  1.00 84.84           O  
ATOM   3321  C2'  DC J -58      89.630  83.006  -1.438  1.00 81.57           C  
ATOM   3322  C1'  DC J -58      88.953  83.888  -2.470  1.00 80.81           C  
ATOM   3323  N1   DC J -58      89.334  83.646  -3.878  1.00 79.66           N  
ATOM   3324  C2   DC J -58      88.387  83.902  -4.875  1.00 78.21           C  
ATOM   3325  O2   DC J -58      87.281  84.361  -4.548  1.00 76.51           O  
ATOM   3326  N3   DC J -58      88.696  83.652  -6.168  1.00 78.63           N  
ATOM   3327  C4   DC J -58      89.900  83.174  -6.487  1.00 78.61           C  
ATOM   3328  N4   DC J -58      90.156  82.937  -7.779  1.00 78.39           N  
ATOM   3329  C5   DC J -58      90.892  82.917  -5.496  1.00 79.14           C  
ATOM   3330  C6   DC J -58      90.571  83.168  -4.214  1.00 79.75           C  
ATOM   3331  P    DA J -57      88.113  83.468   1.987  1.00 85.19           P  
ATOM   3332  OP1  DA J -57      88.862  84.591   2.613  1.00 84.50           O  
ATOM   3333  OP2  DA J -57      88.484  82.068   2.307  1.00 86.97           O  
ATOM   3334  O5'  DA J -57      86.554  83.638   2.256  1.00 86.56           O  
ATOM   3335  C5'  DA J -57      85.913  84.911   2.114  1.00 86.21           C  
ATOM   3336  C4'  DA J -57      84.671  84.789   1.258  1.00 84.91           C  
ATOM   3337  O4'  DA J -57      85.058  84.303  -0.049  1.00 84.33           O  
ATOM   3338  C3'  DA J -57      83.604  83.822   1.766  1.00 84.23           C  
ATOM   3339  O3'  DA J -57      82.300  84.340   1.459  1.00 85.24           O  
ATOM   3340  C2'  DA J -57      83.900  82.543   1.001  1.00 83.17           C  
ATOM   3341  C1'  DA J -57      84.440  83.056  -0.327  1.00 82.43           C  
ATOM   3342  N9   DA J -57      85.451  82.197  -0.948  1.00 80.80           N  
ATOM   3343  C8   DA J -57      86.456  81.510  -0.316  1.00 79.94           C  
ATOM   3344  N7   DA J -57      87.236  80.845  -1.132  1.00 79.15           N  
ATOM   3345  C5   DA J -57      86.706  81.106  -2.388  1.00 79.27           C  
ATOM   3346  C6   DA J -57      87.086  80.696  -3.676  1.00 79.99           C  
ATOM   3347  N6   DA J -57      88.134  79.905  -3.921  1.00 81.60           N  
ATOM   3348  N1   DA J -57      86.347  81.132  -4.719  1.00 80.07           N  
ATOM   3349  C2   DA J -57      85.299  81.925  -4.472  1.00 79.16           C  
ATOM   3350  N3   DA J -57      84.843  82.381  -3.305  1.00 79.23           N  
ATOM   3351  C4   DA J -57      85.601  81.931  -2.289  1.00 79.81           C  
ATOM   3352  P    DG J -56      80.986  83.498   1.851  1.00 83.91           P  
ATOM   3353  OP1  DG J -56      79.834  84.435   1.930  1.00 84.06           O  
ATOM   3354  OP2  DG J -56      81.317  82.649   3.022  1.00 85.49           O  
ATOM   3355  O5'  DG J -56      80.785  82.539   0.597  1.00 80.45           O  
ATOM   3356  C5'  DG J -56      80.593  83.098  -0.694  1.00 79.03           C  
ATOM   3357  C4'  DG J -56      80.501  82.008  -1.731  1.00 77.34           C  
ATOM   3358  O4'  DG J -56      81.790  81.409  -2.024  1.00 77.43           O  
ATOM   3359  C3'  DG J -56      79.570  80.847  -1.382  1.00 76.01           C  
ATOM   3360  O3'  DG J -56      78.948  80.462  -2.600  1.00 74.67           O  
ATOM   3361  C2'  DG J -56      80.546  79.753  -0.984  1.00 75.61           C  
ATOM   3362  C1'  DG J -56      81.618  80.003  -2.020  1.00 75.80           C  
ATOM   3363  N9   DG J -56      82.918  79.353  -1.857  1.00 75.10           N  
ATOM   3364  C8   DG J -56      83.577  79.014  -0.696  1.00 74.36           C  
ATOM   3365  N7   DG J -56      84.711  78.399  -0.912  1.00 73.84           N  
ATOM   3366  C5   DG J -56      84.811  78.339  -2.297  1.00 74.07           C  
ATOM   3367  C6   DG J -56      85.832  77.792  -3.138  1.00 73.28           C  
ATOM   3368  O6   DG J -56      86.888  77.235  -2.813  1.00 74.23           O  
ATOM   3369  N1   DG J -56      85.524  77.953  -4.484  1.00 72.19           N  
ATOM   3370  C2   DG J -56      84.391  78.564  -4.969  1.00 71.97           C  
ATOM   3371  N2   DG J -56      84.266  78.627  -6.303  1.00 68.58           N  
ATOM   3372  N3   DG J -56      83.444  79.076  -4.204  1.00 71.58           N  
ATOM   3373  C4   DG J -56      83.717  78.927  -2.892  1.00 73.25           C  
ATOM   3374  P    DA J -55      77.456  79.891  -2.604  1.00 73.31           P  
ATOM   3375  OP1  DA J -55      76.550  81.050  -2.764  1.00 68.71           O  
ATOM   3376  OP2  DA J -55      77.273  78.957  -1.464  1.00 73.08           O  
ATOM   3377  O5'  DA J -55      77.443  79.097  -3.980  1.00 73.32           O  
ATOM   3378  C5'  DA J -55      77.888  79.759  -5.165  1.00 77.59           C  
ATOM   3379  C4'  DA J -55      78.617  78.806  -6.084  1.00 77.95           C  
ATOM   3380  O4'  DA J -55      79.932  78.457  -5.575  1.00 77.77           O  
ATOM   3381  C3'  DA J -55      77.892  77.490  -6.357  1.00 78.50           C  
ATOM   3382  O3'  DA J -55      77.861  77.242  -7.762  1.00 79.32           O  
ATOM   3383  C2'  DA J -55      78.746  76.455  -5.643  1.00 79.15           C  
ATOM   3384  C1'  DA J -55      80.134  77.062  -5.740  1.00 77.85           C  
ATOM   3385  N9   DA J -55      81.082  76.607  -4.719  1.00 77.45           N  
ATOM   3386  C8   DA J -55      80.990  76.758  -3.358  1.00 77.41           C  
ATOM   3387  N7   DA J -55      82.002  76.249  -2.697  1.00 76.11           N  
ATOM   3388  C5   DA J -55      82.818  75.726  -3.690  1.00 77.84           C  
ATOM   3389  C6   DA J -55      84.059  75.050  -3.642  1.00 78.09           C  
ATOM   3390  N6   DA J -55      84.714  74.775  -2.510  1.00 77.83           N  
ATOM   3391  N1   DA J -55      84.609  74.664  -4.814  1.00 77.01           N  
ATOM   3392  C2   DA J -55      83.952  74.939  -5.949  1.00 78.88           C  
ATOM   3393  N3   DA J -55      82.783  75.562  -6.123  1.00 77.82           N  
ATOM   3394  C4   DA J -55      82.263  75.936  -4.941  1.00 77.70           C  
ATOM   3395  P    DT J -54      77.347  75.823  -8.305  1.00 83.55           P  
ATOM   3396  OP1  DT J -54      76.869  75.993  -9.702  1.00 83.03           O  
ATOM   3397  OP2  DT J -54      76.448  75.215  -7.289  1.00 83.42           O  
ATOM   3398  O5'  DT J -54      78.690  74.977  -8.361  1.00 83.73           O  
ATOM   3399  C5'  DT J -54      79.769  75.404  -9.183  1.00 84.51           C  
ATOM   3400  C4'  DT J -54      80.701  74.248  -9.443  1.00 85.67           C  
ATOM   3401  O4'  DT J -54      81.505  73.998  -8.266  1.00 85.74           O  
ATOM   3402  C3'  DT J -54      79.961  72.946  -9.740  1.00 86.10           C  
ATOM   3403  O3'  DT J -54      80.634  72.218 -10.761  1.00 87.67           O  
ATOM   3404  C2'  DT J -54      80.015  72.200  -8.419  1.00 85.48           C  
ATOM   3405  C1'  DT J -54      81.348  72.651  -7.853  1.00 84.83           C  
ATOM   3406  N1   DT J -54      81.450  72.615  -6.383  1.00 84.06           N  
ATOM   3407  C2   DT J -54      82.554  72.007  -5.832  1.00 84.29           C  
ATOM   3408  O2   DT J -54      83.439  71.501  -6.504  1.00 85.35           O  
ATOM   3409  N3   DT J -54      82.589  72.018  -4.460  1.00 83.61           N  
ATOM   3410  C4   DT J -54      81.653  72.567  -3.606  1.00 84.55           C  
ATOM   3411  O4   DT J -54      81.827  72.512  -2.390  1.00 83.87           O  
ATOM   3412  C5   DT J -54      80.516  73.183  -4.253  1.00 84.85           C  
ATOM   3413  C7   DT J -54      79.444  73.796  -3.408  1.00 84.95           C  
ATOM   3414  C6   DT J -54      80.473  73.177  -5.592  1.00 84.31           C  
ATOM   3415  P    DA J -53      79.899  70.978 -11.464  1.00 90.84           P  
ATOM   3416  OP1  DA J -53      79.702  71.277 -12.904  1.00 89.95           O  
ATOM   3417  OP2  DA J -53      78.730  70.608 -10.627  1.00 90.99           O  
ATOM   3418  O5'  DA J -53      80.966  69.808 -11.326  1.00 92.09           O  
ATOM   3419  C5'  DA J -53      82.337  70.027 -11.650  1.00 93.49           C  
ATOM   3420  C4'  DA J -53      83.143  68.809 -11.272  1.00 93.84           C  
ATOM   3421  O4'  DA J -53      83.361  68.795  -9.841  1.00 92.61           O  
ATOM   3422  C3'  DA J -53      82.405  67.517 -11.605  1.00 94.44           C  
ATOM   3423  O3'  DA J -53      83.298  66.521 -12.093  1.00 96.63           O  
ATOM   3424  C2'  DA J -53      81.778  67.110 -10.284  1.00 93.66           C  
ATOM   3425  C1'  DA J -53      82.735  67.670  -9.244  1.00 92.11           C  
ATOM   3426  N9   DA J -53      82.059  68.137  -8.034  1.00 92.53           N  
ATOM   3427  C8   DA J -53      80.798  68.674  -7.942  1.00 92.18           C  
ATOM   3428  N7   DA J -53      80.458  69.017  -6.724  1.00 92.67           N  
ATOM   3429  C5   DA J -53      81.567  68.681  -5.962  1.00 91.54           C  
ATOM   3430  C6   DA J -53      81.838  68.797  -4.590  1.00 92.13           C  
ATOM   3431  N6   DA J -53      80.977  69.307  -3.706  1.00 93.03           N  
ATOM   3432  N1   DA J -53      83.039  68.366  -4.149  1.00 92.44           N  
ATOM   3433  C2   DA J -53      83.901  67.856  -5.036  1.00 91.38           C  
ATOM   3434  N3   DA J -53      83.762  67.697  -6.349  1.00 91.86           N  
ATOM   3435  C4   DA J -53      82.559  68.135  -6.754  1.00 91.57           C  
ATOM   3436  P    DC J -52      82.745  65.046 -12.385  1.00 99.01           P  
ATOM   3437  OP1  DC J -52      83.447  64.517 -13.582  1.00 99.32           O  
ATOM   3438  OP2  DC J -52      81.259  65.090 -12.364  1.00 99.01           O  
ATOM   3439  O5'  DC J -52      83.241  64.233 -11.114  1.00 98.68           O  
ATOM   3440  C5'  DC J -52      84.621  64.215 -10.767  1.00 96.96           C  
ATOM   3441  C4'  DC J -52      84.858  63.217  -9.662  1.00 95.86           C  
ATOM   3442  O4'  DC J -52      84.600  63.816  -8.367  1.00 94.65           O  
ATOM   3443  C3'  DC J -52      83.951  61.991  -9.764  1.00 95.73           C  
ATOM   3444  O3'  DC J -52      84.700  60.798  -9.546  1.00 96.48           O  
ATOM   3445  C2'  DC J -52      82.934  62.205  -8.657  1.00 94.94           C  
ATOM   3446  C1'  DC J -52      83.732  62.979  -7.622  1.00 93.98           C  
ATOM   3447  N1   DC J -52      82.921  63.829  -6.731  1.00 93.14           N  
ATOM   3448  C2   DC J -52      83.370  64.064  -5.426  1.00 92.67           C  
ATOM   3449  O2   DC J -52      84.454  63.581  -5.069  1.00 93.69           O  
ATOM   3450  N3   DC J -52      82.613  64.810  -4.589  1.00 91.35           N  
ATOM   3451  C4   DC J -52      81.455  65.319  -5.014  1.00 92.07           C  
ATOM   3452  N4   DC J -52      80.730  66.035  -4.149  1.00 91.68           N  
ATOM   3453  C5   DC J -52      80.983  65.112  -6.343  1.00 91.69           C  
ATOM   3454  C6   DC J -52      81.741  64.371  -7.160  1.00 92.11           C  
ATOM   3455  P    DT J -51      83.963  59.375  -9.614  1.00 96.30           P  
ATOM   3456  OP1  DT J -51      84.745  58.490 -10.512  1.00 97.23           O  
ATOM   3457  OP2  DT J -51      82.521  59.606  -9.884  1.00 96.30           O  
ATOM   3458  O5'  DT J -51      84.117  58.849  -8.124  1.00 95.68           O  
ATOM   3459  C5'  DT J -51      85.306  59.130  -7.394  1.00 93.53           C  
ATOM   3460  C4'  DT J -51      85.132  58.736  -5.949  1.00 92.70           C  
ATOM   3461  O4'  DT J -51      84.352  59.726  -5.236  1.00 92.36           O  
ATOM   3462  C3'  DT J -51      84.412  57.404  -5.762  1.00 92.08           C  
ATOM   3463  O3'  DT J -51      85.056  56.653  -4.738  1.00 91.76           O  
ATOM   3464  C2'  DT J -51      83.017  57.812  -5.324  1.00 92.08           C  
ATOM   3465  C1'  DT J -51      83.302  59.079  -4.540  1.00 91.90           C  
ATOM   3466  N1   DT J -51      82.169  60.019  -4.432  1.00 89.34           N  
ATOM   3467  C2   DT J -51      81.854  60.485  -3.179  1.00 89.12           C  
ATOM   3468  O2   DT J -51      82.473  60.168  -2.176  1.00 89.23           O  
ATOM   3469  N3   DT J -51      80.782  61.338  -3.139  1.00 88.58           N  
ATOM   3470  C4   DT J -51      80.010  61.760  -4.202  1.00 88.41           C  
ATOM   3471  O4   DT J -51      79.068  62.518  -4.009  1.00 89.44           O  
ATOM   3472  C5   DT J -51      80.400  61.242  -5.491  1.00 88.03           C  
ATOM   3473  C7   DT J -51      79.626  61.656  -6.701  1.00 86.11           C  
ATOM   3474  C6   DT J -51      81.448  60.407  -5.542  1.00 88.76           C  
ATOM   3475  P    DA J -50      84.531  55.180  -4.391  1.00 91.79           P  
ATOM   3476  OP1  DA J -50      85.718  54.332  -4.115  1.00 91.91           O  
ATOM   3477  OP2  DA J -50      83.564  54.772  -5.443  1.00 91.74           O  
ATOM   3478  O5'  DA J -50      83.737  55.405  -3.033  1.00 91.14           O  
ATOM   3479  C5'  DA J -50      84.403  55.945  -1.897  1.00 91.48           C  
ATOM   3480  C4'  DA J -50      83.523  55.833  -0.677  1.00 90.50           C  
ATOM   3481  O4'  DA J -50      82.617  56.959  -0.593  1.00 90.14           O  
ATOM   3482  C3'  DA J -50      82.658  54.577  -0.660  1.00 90.02           C  
ATOM   3483  O3'  DA J -50      82.672  54.004   0.643  1.00 89.38           O  
ATOM   3484  C2'  DA J -50      81.276  55.087  -1.032  1.00 89.88           C  
ATOM   3485  C1'  DA J -50      81.279  56.503  -0.480  1.00 89.01           C  
ATOM   3486  N9   DA J -50      80.429  57.442  -1.215  1.00 88.58           N  
ATOM   3487  C8   DA J -50      80.303  57.569  -2.576  1.00 87.74           C  
ATOM   3488  N7   DA J -50      79.466  58.509  -2.944  1.00 86.36           N  
ATOM   3489  C5   DA J -50      79.006  59.035  -1.747  1.00 86.85           C  
ATOM   3490  C6   DA J -50      78.091  60.065  -1.454  1.00 86.87           C  
ATOM   3491  N6   DA J -50      77.445  60.772  -2.386  1.00 84.57           N  
ATOM   3492  N1   DA J -50      77.857  60.344  -0.153  1.00 86.97           N  
ATOM   3493  C2   DA J -50      78.501  59.630   0.781  1.00 87.37           C  
ATOM   3494  N3   DA J -50      79.378  58.640   0.630  1.00 86.32           N  
ATOM   3495  C4   DA J -50      79.591  58.388  -0.672  1.00 87.30           C  
ATOM   3496  P    DC J -49      81.823  52.679   0.934  1.00 88.05           P  
ATOM   3497  OP1  DC J -49      82.607  51.816   1.853  1.00 89.08           O  
ATOM   3498  OP2  DC J -49      81.358  52.139  -0.367  1.00 87.84           O  
ATOM   3499  O5'  DC J -49      80.568  53.247   1.726  1.00 88.27           O  
ATOM   3500  C5'  DC J -49      80.753  54.187   2.780  1.00 87.75           C  
ATOM   3501  C4'  DC J -49      79.423  54.545   3.395  1.00 87.57           C  
ATOM   3502  O4'  DC J -49      78.748  55.558   2.608  1.00 85.89           O  
ATOM   3503  C3'  DC J -49      78.462  53.360   3.493  1.00 87.74           C  
ATOM   3504  O3'  DC J -49      77.827  53.341   4.768  1.00 88.92           O  
ATOM   3505  C2'  DC J -49      77.446  53.631   2.396  1.00 86.96           C  
ATOM   3506  C1'  DC J -49      77.412  55.149   2.365  1.00 85.82           C  
ATOM   3507  N1   DC J -49      76.971  55.743   1.089  1.00 85.32           N  
ATOM   3508  C2   DC J -49      76.206  56.918   1.121  1.00 84.37           C  
ATOM   3509  O2   DC J -49      75.929  57.426   2.218  1.00 82.91           O  
ATOM   3510  N3   DC J -49      75.789  57.467  -0.043  1.00 82.29           N  
ATOM   3511  C4   DC J -49      76.104  56.891  -1.204  1.00 82.61           C  
ATOM   3512  N4   DC J -49      75.667  57.466  -2.326  1.00 80.99           N  
ATOM   3513  C5   DC J -49      76.882  55.698  -1.267  1.00 82.49           C  
ATOM   3514  C6   DC J -49      77.292  55.164  -0.108  1.00 84.81           C  
ATOM   3515  P    DC J -48      77.004  52.043   5.223  1.00 89.39           P  
ATOM   3516  OP1  DC J -48      77.496  51.658   6.571  1.00 89.58           O  
ATOM   3517  OP2  DC J -48      77.023  51.049   4.120  1.00 88.51           O  
ATOM   3518  O5'  DC J -48      75.521  52.591   5.370  1.00 89.04           O  
ATOM   3519  C5'  DC J -48      75.240  53.692   6.227  1.00 88.80           C  
ATOM   3520  C4'  DC J -48      73.822  54.163   6.014  1.00 88.45           C  
ATOM   3521  O4'  DC J -48      73.716  54.920   4.783  1.00 87.73           O  
ATOM   3522  C3'  DC J -48      72.812  53.021   5.899  1.00 87.93           C  
ATOM   3523  O3'  DC J -48      71.612  53.376   6.575  1.00 88.59           O  
ATOM   3524  C2'  DC J -48      72.552  52.937   4.406  1.00 87.14           C  
ATOM   3525  C1'  DC J -48      72.646  54.398   4.017  1.00 85.74           C  
ATOM   3526  N1   DC J -48      72.917  54.663   2.597  1.00 84.01           N  
ATOM   3527  C2   DC J -48      72.287  55.758   1.995  1.00 82.87           C  
ATOM   3528  O2   DC J -48      71.560  56.485   2.689  1.00 81.68           O  
ATOM   3529  N3   DC J -48      72.486  55.996   0.680  1.00 80.63           N  
ATOM   3530  C4   DC J -48      73.282  55.194  -0.028  1.00 80.87           C  
ATOM   3531  N4   DC J -48      73.432  55.455  -1.326  1.00 79.02           N  
ATOM   3532  C5   DC J -48      73.957  54.085   0.564  1.00 81.74           C  
ATOM   3533  C6   DC J -48      73.747  53.859   1.868  1.00 82.41           C  
ATOM   3534  P    DA J -47      71.013  52.391   7.686  1.00 89.94           P  
ATOM   3535  OP1  DA J -47      72.036  52.219   8.745  1.00 90.46           O  
ATOM   3536  OP2  DA J -47      70.473  51.203   6.985  1.00 89.78           O  
ATOM   3537  O5'  DA J -47      69.795  53.212   8.296  1.00 88.93           O  
ATOM   3538  C5'  DA J -47      69.997  54.525   8.806  1.00 86.80           C  
ATOM   3539  C4'  DA J -47      68.993  55.476   8.201  1.00 84.63           C  
ATOM   3540  O4'  DA J -47      69.222  55.566   6.775  1.00 81.95           O  
ATOM   3541  C3'  DA J -47      67.545  55.028   8.366  1.00 84.18           C  
ATOM   3542  O3'  DA J -47      66.707  56.173   8.521  1.00 85.52           O  
ATOM   3543  C2'  DA J -47      67.252  54.311   7.061  1.00 83.26           C  
ATOM   3544  C1'  DA J -47      68.089  55.092   6.062  1.00 81.87           C  
ATOM   3545  N9   DA J -47      68.575  54.295   4.937  1.00 80.42           N  
ATOM   3546  C8   DA J -47      69.000  52.992   4.943  1.00 80.50           C  
ATOM   3547  N7   DA J -47      69.394  52.558   3.770  1.00 81.07           N  
ATOM   3548  C5   DA J -47      69.214  53.651   2.934  1.00 79.45           C  
ATOM   3549  C6   DA J -47      69.453  53.847   1.562  1.00 79.09           C  
ATOM   3550  N6   DA J -47      69.948  52.911   0.751  1.00 77.37           N  
ATOM   3551  N1   DA J -47      69.164  55.059   1.042  1.00 79.13           N  
ATOM   3552  C2   DA J -47      68.671  56.002   1.854  1.00 78.85           C  
ATOM   3553  N3   DA J -47      68.406  55.940   3.153  1.00 78.65           N  
ATOM   3554  C4   DA J -47      68.704  54.725   3.640  1.00 80.07           C  
ATOM   3555  P    DA J -46      65.181  55.985   8.972  1.00 86.25           P  
ATOM   3556  OP1  DA J -46      64.924  56.831  10.167  1.00 86.47           O  
ATOM   3557  OP2  DA J -46      64.907  54.529   9.025  1.00 85.42           O  
ATOM   3558  O5'  DA J -46      64.357  56.579   7.752  1.00 83.65           O  
ATOM   3559  C5'  DA J -46      64.751  57.794   7.129  1.00 81.66           C  
ATOM   3560  C4'  DA J -46      64.247  57.818   5.707  1.00 80.26           C  
ATOM   3561  O4'  DA J -46      64.974  56.866   4.888  1.00 80.27           O  
ATOM   3562  C3'  DA J -46      62.774  57.424   5.577  1.00 79.39           C  
ATOM   3563  O3'  DA J -46      62.233  58.061   4.432  1.00 79.65           O  
ATOM   3564  C2'  DA J -46      62.863  55.960   5.206  1.00 79.68           C  
ATOM   3565  C1'  DA J -46      64.020  56.044   4.238  1.00 78.94           C  
ATOM   3566  N9   DA J -46      64.642  54.776   3.868  1.00 77.79           N  
ATOM   3567  C8   DA J -46      64.770  53.624   4.603  1.00 76.99           C  
ATOM   3568  N7   DA J -46      65.328  52.637   3.944  1.00 76.67           N  
ATOM   3569  C5   DA J -46      65.600  53.182   2.695  1.00 77.22           C  
ATOM   3570  C6   DA J -46      66.187  52.647   1.529  1.00 77.45           C  
ATOM   3571  N6   DA J -46      66.615  51.387   1.423  1.00 76.73           N  
ATOM   3572  N1   DA J -46      66.316  53.466   0.459  1.00 77.56           N  
ATOM   3573  C2   DA J -46      65.877  54.729   0.559  1.00 76.92           C  
ATOM   3574  N3   DA J -46      65.304  55.342   1.593  1.00 76.15           N  
ATOM   3575  C4   DA J -46      65.195  54.504   2.641  1.00 77.76           C  
ATOM   3576  P    DA J -45      61.406  59.416   4.584  1.00 76.42           P  
ATOM   3577  OP1  DA J -45      62.238  60.353   5.377  1.00 79.15           O  
ATOM   3578  OP2  DA J -45      60.032  59.091   5.029  1.00 80.21           O  
ATOM   3579  O5'  DA J -45      61.333  59.921   3.083  1.00 77.65           O  
ATOM   3580  C5'  DA J -45      62.530  60.149   2.345  1.00 77.51           C  
ATOM   3581  C4'  DA J -45      62.398  59.577   0.956  1.00 76.83           C  
ATOM   3582  O4'  DA J -45      62.830  58.193   0.920  1.00 76.46           O  
ATOM   3583  C3'  DA J -45      60.974  59.607   0.405  1.00 76.89           C  
ATOM   3584  O3'  DA J -45      60.990  60.133  -0.922  1.00 78.55           O  
ATOM   3585  C2'  DA J -45      60.545  58.146   0.442  1.00 77.05           C  
ATOM   3586  C1'  DA J -45      61.862  57.411   0.245  1.00 75.49           C  
ATOM   3587  N9   DA J -45      61.934  56.047   0.779  1.00 76.43           N  
ATOM   3588  C8   DA J -45      61.562  55.590   2.020  1.00 76.05           C  
ATOM   3589  N7   DA J -45      61.789  54.310   2.202  1.00 75.98           N  
ATOM   3590  C5   DA J -45      62.341  53.893   0.997  1.00 75.10           C  
ATOM   3591  C6   DA J -45      62.812  52.638   0.546  1.00 74.73           C  
ATOM   3592  N6   DA J -45      62.813  51.530   1.290  1.00 74.70           N  
ATOM   3593  N1   DA J -45      63.293  52.565  -0.713  1.00 73.45           N  
ATOM   3594  C2   DA J -45      63.305  53.676  -1.458  1.00 74.30           C  
ATOM   3595  N3   DA J -45      62.901  54.906  -1.147  1.00 73.93           N  
ATOM   3596  C4   DA J -45      62.425  54.949   0.109  1.00 74.63           C  
ATOM   3597  P    DA J -44      59.607  60.402  -1.690  1.00 78.82           P  
ATOM   3598  OP1  DA J -44      59.778  61.568  -2.594  1.00 78.56           O  
ATOM   3599  OP2  DA J -44      58.500  60.396  -0.697  1.00 78.25           O  
ATOM   3600  O5'  DA J -44      59.492  59.108  -2.599  1.00 76.81           O  
ATOM   3601  C5'  DA J -44      60.618  58.680  -3.353  1.00 76.13           C  
ATOM   3602  C4'  DA J -44      60.282  57.427  -4.119  1.00 73.84           C  
ATOM   3603  O4'  DA J -44      60.538  56.240  -3.328  1.00 73.68           O  
ATOM   3604  C3'  DA J -44      58.822  57.356  -4.556  1.00 72.30           C  
ATOM   3605  O3'  DA J -44      58.783  56.974  -5.919  1.00 71.47           O  
ATOM   3606  C2'  DA J -44      58.235  56.269  -3.668  1.00 73.68           C  
ATOM   3607  C1'  DA J -44      59.430  55.364  -3.427  1.00 73.56           C  
ATOM   3608  N9   DA J -44      59.379  54.563  -2.202  1.00 73.81           N  
ATOM   3609  C8   DA J -44      58.999  54.969  -0.947  1.00 74.74           C  
ATOM   3610  N7   DA J -44      59.072  54.024  -0.039  1.00 74.24           N  
ATOM   3611  C5   DA J -44      59.525  52.917  -0.744  1.00 73.94           C  
ATOM   3612  C6   DA J -44      59.811  51.590  -0.351  1.00 72.83           C  
ATOM   3613  N6   DA J -44      59.673  51.139   0.899  1.00 70.54           N  
ATOM   3614  N1   DA J -44      60.248  50.735  -1.299  1.00 71.96           N  
ATOM   3615  C2   DA J -44      60.385  51.187  -2.554  1.00 73.52           C  
ATOM   3616  N3   DA J -44      60.148  52.405  -3.045  1.00 73.75           N  
ATOM   3617  C4   DA J -44      59.716  53.233  -2.078  1.00 73.71           C  
ATOM   3618  P    DG J -43      57.412  57.055  -6.733  1.00 70.58           P  
ATOM   3619  OP1  DG J -43      57.529  58.159  -7.721  1.00 68.80           O  
ATOM   3620  OP2  DG J -43      56.285  57.044  -5.766  1.00 71.43           O  
ATOM   3621  O5'  DG J -43      57.413  55.669  -7.510  1.00 73.94           O  
ATOM   3622  C5'  DG J -43      58.646  55.068  -7.899  1.00 77.81           C  
ATOM   3623  C4'  DG J -43      58.505  53.565  -7.941  1.00 81.04           C  
ATOM   3624  O4'  DG J -43      58.612  52.977  -6.619  1.00 82.19           O  
ATOM   3625  C3'  DG J -43      57.172  53.089  -8.514  1.00 82.43           C  
ATOM   3626  O3'  DG J -43      57.387  52.002  -9.403  1.00 84.54           O  
ATOM   3627  C2'  DG J -43      56.413  52.606  -7.291  1.00 82.10           C  
ATOM   3628  C1'  DG J -43      57.537  52.071  -6.427  1.00 82.49           C  
ATOM   3629  N9   DG J -43      57.233  52.005  -5.000  1.00 83.54           N  
ATOM   3630  C8   DG J -43      56.643  52.976  -4.228  1.00 84.28           C  
ATOM   3631  N7   DG J -43      56.480  52.614  -2.985  1.00 83.74           N  
ATOM   3632  C5   DG J -43      56.999  51.328  -2.930  1.00 83.99           C  
ATOM   3633  C6   DG J -43      57.099  50.422  -1.841  1.00 84.91           C  
ATOM   3634  O6   DG J -43      56.740  50.582  -0.667  1.00 84.87           O  
ATOM   3635  N1   DG J -43      57.689  49.224  -2.227  1.00 85.98           N  
ATOM   3636  C2   DG J -43      58.126  48.931  -3.495  1.00 86.32           C  
ATOM   3637  N2   DG J -43      58.666  47.715  -3.669  1.00 87.01           N  
ATOM   3638  N3   DG J -43      58.041  49.766  -4.517  1.00 86.07           N  
ATOM   3639  C4   DG J -43      57.471  50.938  -4.165  1.00 84.19           C  
ATOM   3640  P    DT J -42      56.185  51.495 -10.328  1.00 85.62           P  
ATOM   3641  OP1  DT J -42      56.654  51.568 -11.736  1.00 85.95           O  
ATOM   3642  OP2  DT J -42      54.947  52.212  -9.929  1.00 87.10           O  
ATOM   3643  O5'  DT J -42      56.023  49.970  -9.899  1.00 88.06           O  
ATOM   3644  C5'  DT J -42      57.151  49.099  -9.855  1.00 89.35           C  
ATOM   3645  C4'  DT J -42      56.753  47.770  -9.259  1.00 90.77           C  
ATOM   3646  O4'  DT J -42      56.596  47.895  -7.824  1.00 90.16           O  
ATOM   3647  C3'  DT J -42      55.420  47.241  -9.790  1.00 91.52           C  
ATOM   3648  O3'  DT J -42      55.485  45.828  -9.984  1.00 92.58           O  
ATOM   3649  C2'  DT J -42      54.440  47.576  -8.681  1.00 91.04           C  
ATOM   3650  C1'  DT J -42      55.304  47.454  -7.439  1.00 90.73           C  
ATOM   3651  N1   DT J -42      54.858  48.288  -6.309  1.00 91.54           N  
ATOM   3652  C2   DT J -42      54.836  47.725  -5.053  1.00 91.85           C  
ATOM   3653  O2   DT J -42      55.163  46.571  -4.833  1.00 91.92           O  
ATOM   3654  N3   DT J -42      54.412  48.567  -4.057  1.00 92.05           N  
ATOM   3655  C4   DT J -42      54.011  49.883  -4.190  1.00 92.50           C  
ATOM   3656  O4   DT J -42      53.652  50.517  -3.201  1.00 94.60           O  
ATOM   3657  C5   DT J -42      54.052  50.407  -5.536  1.00 91.92           C  
ATOM   3658  C7   DT J -42      53.622  51.820  -5.778  1.00 91.16           C  
ATOM   3659  C6   DT J -42      54.472  49.596  -6.514  1.00 91.72           C  
ATOM   3660  P    DG J -41      54.287  45.078 -10.744  1.00 93.23           P  
ATOM   3661  OP1  DG J -41      54.869  44.235 -11.815  1.00 94.38           O  
ATOM   3662  OP2  DG J -41      53.277  46.109 -11.093  1.00 94.50           O  
ATOM   3663  O5'  DG J -41      53.675  44.126  -9.623  1.00 93.86           O  
ATOM   3664  C5'  DG J -41      54.484  43.139  -8.988  1.00 95.29           C  
ATOM   3665  C4'  DG J -41      53.712  42.469  -7.876  1.00 96.28           C  
ATOM   3666  O4'  DG J -41      53.556  43.379  -6.758  1.00 96.19           O  
ATOM   3667  C3'  DG J -41      52.300  42.037  -8.271  1.00 96.72           C  
ATOM   3668  O3'  DG J -41      51.977  40.787  -7.654  1.00 97.35           O  
ATOM   3669  C2'  DG J -41      51.429  43.144  -7.707  1.00 96.29           C  
ATOM   3670  C1'  DG J -41      52.180  43.513  -6.441  1.00 95.76           C  
ATOM   3671  N9   DG J -41      51.953  44.876  -5.968  1.00 94.99           N  
ATOM   3672  C8   DG J -41      51.949  46.029  -6.714  1.00 94.53           C  
ATOM   3673  N7   DG J -41      51.714  47.098  -6.003  1.00 94.09           N  
ATOM   3674  C5   DG J -41      51.556  46.621  -4.709  1.00 93.72           C  
ATOM   3675  C6   DG J -41      51.282  47.313  -3.500  1.00 93.41           C  
ATOM   3676  O6   DG J -41      51.119  48.530  -3.325  1.00 93.70           O  
ATOM   3677  N1   DG J -41      51.198  46.440  -2.421  1.00 92.57           N  
ATOM   3678  C2   DG J -41      51.353  45.080  -2.493  1.00 92.17           C  
ATOM   3679  N2   DG J -41      51.228  44.409  -1.342  1.00 91.58           N  
ATOM   3680  N3   DG J -41      51.609  44.424  -3.610  1.00 93.02           N  
ATOM   3681  C4   DG J -41      51.697  45.252  -4.672  1.00 93.98           C  
ATOM   3682  P    DT J -40      50.550  40.106  -7.939  1.00 97.95           P  
ATOM   3683  OP1  DT J -40      50.751  38.633  -7.971  1.00 98.17           O  
ATOM   3684  OP2  DT J -40      49.915  40.786  -9.098  1.00 97.64           O  
ATOM   3685  O5'  DT J -40      49.703  40.455  -6.637  1.00 97.49           O  
ATOM   3686  C5'  DT J -40      49.715  39.592  -5.500  1.00 97.83           C  
ATOM   3687  C4'  DT J -40      48.533  39.896  -4.609  1.00 97.33           C  
ATOM   3688  O4'  DT J -40      48.646  41.233  -4.061  1.00 96.55           O  
ATOM   3689  C3'  DT J -40      47.186  39.877  -5.337  1.00 96.99           C  
ATOM   3690  O3'  DT J -40      46.159  39.668  -4.368  1.00 97.26           O  
ATOM   3691  C2'  DT J -40      47.039  41.324  -5.748  1.00 96.45           C  
ATOM   3692  C1'  DT J -40      47.490  41.961  -4.450  1.00 95.95           C  
ATOM   3693  N1   DT J -40      47.820  43.393  -4.504  1.00 95.13           N  
ATOM   3694  C2   DT J -40      47.803  44.095  -3.320  1.00 95.04           C  
ATOM   3695  O2   DT J -40      47.586  43.572  -2.238  1.00 95.49           O  
ATOM   3696  N3   DT J -40      48.049  45.438  -3.450  1.00 94.42           N  
ATOM   3697  C4   DT J -40      48.307  46.130  -4.618  1.00 94.66           C  
ATOM   3698  O4   DT J -40      48.495  47.342  -4.580  1.00 94.92           O  
ATOM   3699  C5   DT J -40      48.330  45.329  -5.817  1.00 94.55           C  
ATOM   3700  C7   DT J -40      48.592  45.995  -7.131  1.00 94.14           C  
ATOM   3701  C6   DT J -40      48.101  44.015  -5.700  1.00 94.58           C  
ATOM   3702  P    DA J -39      45.810  38.195  -3.862  1.00 96.98           P  
ATOM   3703  OP1  DA J -39      47.075  37.433  -3.691  1.00 97.47           O  
ATOM   3704  OP2  DA J -39      44.741  37.670  -4.746  1.00 97.14           O  
ATOM   3705  O5'  DA J -39      45.169  38.469  -2.432  1.00 95.84           O  
ATOM   3706  C5'  DA J -39      45.838  39.290  -1.478  1.00 93.40           C  
ATOM   3707  C4'  DA J -39      44.854  40.214  -0.802  1.00 91.61           C  
ATOM   3708  O4'  DA J -39      45.077  41.594  -1.200  1.00 90.81           O  
ATOM   3709  C3'  DA J -39      43.385  39.908  -1.101  1.00 91.14           C  
ATOM   3710  O3'  DA J -39      42.631  39.934   0.112  1.00 91.96           O  
ATOM   3711  C2'  DA J -39      42.966  41.042  -2.024  1.00 89.72           C  
ATOM   3712  C1'  DA J -39      43.835  42.189  -1.545  1.00 89.12           C  
ATOM   3713  N9   DA J -39      44.081  43.246  -2.533  1.00 87.67           N  
ATOM   3714  C8   DA J -39      44.251  43.134  -3.892  1.00 86.83           C  
ATOM   3715  N7   DA J -39      44.439  44.282  -4.500  1.00 84.06           N  
ATOM   3716  C5   DA J -39      44.392  45.213  -3.473  1.00 84.56           C  
ATOM   3717  C6   DA J -39      44.524  46.618  -3.456  1.00 84.51           C  
ATOM   3718  N6   DA J -39      44.727  47.362  -4.547  1.00 83.62           N  
ATOM   3719  N1   DA J -39      44.437  47.241  -2.261  1.00 83.56           N  
ATOM   3720  C2   DA J -39      44.227  46.502  -1.168  1.00 84.33           C  
ATOM   3721  N3   DA J -39      44.081  45.183  -1.054  1.00 84.80           N  
ATOM   3722  C4   DA J -39      44.177  44.590  -2.257  1.00 85.74           C  
ATOM   3723  P    DT J -38      41.030  39.816   0.063  1.00 92.86           P  
ATOM   3724  OP1  DT J -38      40.631  38.669   0.920  1.00 91.57           O  
ATOM   3725  OP2  DT J -38      40.594  39.859  -1.357  1.00 92.31           O  
ATOM   3726  O5'  DT J -38      40.567  41.162   0.771  1.00 89.13           O  
ATOM   3727  C5'  DT J -38      41.290  41.655   1.894  1.00 85.10           C  
ATOM   3728  C4'  DT J -38      40.753  43.000   2.316  1.00 80.90           C  
ATOM   3729  O4'  DT J -38      41.236  44.039   1.430  1.00 79.80           O  
ATOM   3730  C3'  DT J -38      39.229  43.110   2.331  1.00 78.62           C  
ATOM   3731  O3'  DT J -38      38.845  43.750   3.544  1.00 75.92           O  
ATOM   3732  C2'  DT J -38      38.916  43.967   1.113  1.00 78.43           C  
ATOM   3733  C1'  DT J -38      40.156  44.842   0.987  1.00 77.43           C  
ATOM   3734  N1   DT J -38      40.461  45.291  -0.393  1.00 74.88           N  
ATOM   3735  C2   DT J -38      40.923  46.581  -0.574  1.00 72.94           C  
ATOM   3736  O2   DT J -38      41.113  47.361   0.344  1.00 72.84           O  
ATOM   3737  N3   DT J -38      41.158  46.927  -1.881  1.00 70.91           N  
ATOM   3738  C4   DT J -38      40.985  46.139  -2.999  1.00 72.27           C  
ATOM   3739  O4   DT J -38      41.226  46.598  -4.115  1.00 70.18           O  
ATOM   3740  C5   DT J -38      40.510  44.794  -2.737  1.00 71.66           C  
ATOM   3741  C7   DT J -38      40.300  43.864  -3.890  1.00 70.43           C  
ATOM   3742  C6   DT J -38      40.278  44.444  -1.465  1.00 71.64           C  
ATOM   3743  P    DT J -37      37.311  44.136   3.800  1.00 76.54           P  
ATOM   3744  OP1  DT J -37      37.011  43.804   5.213  1.00 74.49           O  
ATOM   3745  OP2  DT J -37      36.474  43.565   2.715  1.00 74.79           O  
ATOM   3746  O5'  DT J -37      37.354  45.722   3.671  1.00 75.15           O  
ATOM   3747  C5'  DT J -37      38.461  46.439   4.221  1.00 74.24           C  
ATOM   3748  C4'  DT J -37      38.341  47.917   3.931  1.00 74.27           C  
ATOM   3749  O4'  DT J -37      38.666  48.192   2.545  1.00 73.03           O  
ATOM   3750  C3'  DT J -37      36.945  48.489   4.172  1.00 73.87           C  
ATOM   3751  O3'  DT J -37      37.039  49.734   4.858  1.00 73.84           O  
ATOM   3752  C2'  DT J -37      36.380  48.659   2.772  1.00 73.84           C  
ATOM   3753  C1'  DT J -37      37.620  48.936   1.943  1.00 74.19           C  
ATOM   3754  N1   DT J -37      37.521  48.519   0.531  1.00 75.06           N  
ATOM   3755  C2   DT J -37      37.641  49.486  -0.440  1.00 75.37           C  
ATOM   3756  O2   DT J -37      37.836  50.663  -0.186  1.00 75.49           O  
ATOM   3757  N3   DT J -37      37.527  49.023  -1.726  1.00 75.26           N  
ATOM   3758  C4   DT J -37      37.311  47.720  -2.129  1.00 75.23           C  
ATOM   3759  O4   DT J -37      37.221  47.459  -3.327  1.00 74.64           O  
ATOM   3760  C5   DT J -37      37.204  46.756  -1.059  1.00 75.27           C  
ATOM   3761  C7   DT J -37      36.976  45.317  -1.397  1.00 76.90           C  
ATOM   3762  C6   DT J -37      37.313  47.198   0.200  1.00 76.41           C  
ATOM   3763  P    DT J -36      35.700  50.498   5.301  1.00 74.24           P  
ATOM   3764  OP1  DT J -36      35.977  51.234   6.563  1.00 74.45           O  
ATOM   3765  OP2  DT J -36      34.562  49.544   5.237  1.00 75.70           O  
ATOM   3766  O5'  DT J -36      35.504  51.562   4.139  1.00 71.90           O  
ATOM   3767  C5'  DT J -36      36.549  52.468   3.816  1.00 66.61           C  
ATOM   3768  C4'  DT J -36      36.132  53.341   2.660  1.00 64.86           C  
ATOM   3769  O4'  DT J -36      36.200  52.606   1.414  1.00 62.34           O  
ATOM   3770  C3'  DT J -36      34.695  53.857   2.779  1.00 64.60           C  
ATOM   3771  O3'  DT J -36      34.627  55.199   2.315  1.00 61.07           O  
ATOM   3772  C2'  DT J -36      33.934  52.981   1.806  1.00 64.86           C  
ATOM   3773  C1'  DT J -36      34.977  52.784   0.725  1.00 65.22           C  
ATOM   3774  N1   DT J -36      34.754  51.620  -0.141  1.00 67.07           N  
ATOM   3775  C2   DT J -36      34.977  51.785  -1.483  1.00 68.12           C  
ATOM   3776  O2   DT J -36      35.378  52.831  -1.965  1.00 65.72           O  
ATOM   3777  N3   DT J -36      34.712  50.676  -2.246  1.00 68.93           N  
ATOM   3778  C4   DT J -36      34.260  49.446  -1.804  1.00 68.88           C  
ATOM   3779  O4   DT J -36      34.058  48.544  -2.610  1.00 66.75           O  
ATOM   3780  C5   DT J -36      34.061  49.341  -0.381  1.00 68.22           C  
ATOM   3781  C7   DT J -36      33.577  48.046   0.186  1.00 70.25           C  
ATOM   3782  C6   DT J -36      34.318  50.417   0.371  1.00 67.53           C  
ATOM   3783  P    DG J -35      34.258  56.377   3.338  1.00 59.08           P  
ATOM   3784  OP1  DG J -35      35.170  56.296   4.501  1.00 58.58           O  
ATOM   3785  OP2  DG J -35      32.789  56.391   3.556  1.00 58.53           O  
ATOM   3786  O5'  DG J -35      34.631  57.668   2.490  1.00 57.95           O  
ATOM   3787  C5'  DG J -35      35.950  57.845   1.993  1.00 53.04           C  
ATOM   3788  C4'  DG J -35      35.901  58.397   0.590  1.00 54.51           C  
ATOM   3789  O4'  DG J -35      35.418  57.378  -0.310  1.00 50.21           O  
ATOM   3790  C3'  DG J -35      34.971  59.592   0.404  1.00 52.02           C  
ATOM   3791  O3'  DG J -35      35.529  60.460  -0.573  1.00 51.23           O  
ATOM   3792  C2'  DG J -35      33.691  58.965  -0.122  1.00 51.85           C  
ATOM   3793  C1'  DG J -35      34.211  57.783  -0.932  1.00 52.03           C  
ATOM   3794  N9   DG J -35      33.340  56.616  -0.939  1.00 53.72           N  
ATOM   3795  C8   DG J -35      32.621  56.120   0.121  1.00 54.40           C  
ATOM   3796  N7   DG J -35      31.987  55.016  -0.165  1.00 54.88           N  
ATOM   3797  C5   DG J -35      32.291  54.779  -1.498  1.00 55.14           C  
ATOM   3798  C6   DG J -35      31.893  53.722  -2.352  1.00 54.27           C  
ATOM   3799  O6   DG J -35      31.186  52.754  -2.087  1.00 58.36           O  
ATOM   3800  N1   DG J -35      32.415  53.870  -3.629  1.00 55.28           N  
ATOM   3801  C2   DG J -35      33.226  54.898  -4.035  1.00 55.72           C  
ATOM   3802  N2   DG J -35      33.623  54.862  -5.317  1.00 54.03           N  
ATOM   3803  N3   DG J -35      33.617  55.890  -3.242  1.00 52.96           N  
ATOM   3804  C4   DG J -35      33.112  55.765  -1.997  1.00 53.35           C  
ATOM   3805  P    DG J -34      34.915  61.924  -0.775  1.00 46.65           P  
ATOM   3806  OP1  DG J -34      36.025  62.791  -1.234  1.00 47.04           O  
ATOM   3807  OP2  DG J -34      34.185  62.259   0.472  1.00 43.36           O  
ATOM   3808  O5'  DG J -34      33.865  61.731  -1.951  1.00 47.15           O  
ATOM   3809  C5'  DG J -34      34.293  61.296  -3.242  1.00 52.97           C  
ATOM   3810  C4'  DG J -34      33.103  60.950  -4.108  1.00 53.61           C  
ATOM   3811  O4'  DG J -34      32.509  59.692  -3.705  1.00 56.93           O  
ATOM   3812  C3'  DG J -34      31.960  61.968  -4.109  1.00 56.41           C  
ATOM   3813  O3'  DG J -34      31.383  61.983  -5.407  1.00 60.47           O  
ATOM   3814  C2'  DG J -34      30.938  61.322  -3.191  1.00 57.83           C  
ATOM   3815  C1'  DG J -34      31.108  59.876  -3.608  1.00 55.18           C  
ATOM   3816  N9   DG J -34      30.571  58.866  -2.704  1.00 57.43           N  
ATOM   3817  C8   DG J -34      30.317  58.989  -1.359  1.00 54.16           C  
ATOM   3818  N7   DG J -34      29.816  57.904  -0.833  1.00 54.05           N  
ATOM   3819  C5   DG J -34      29.741  57.008  -1.892  1.00 57.38           C  
ATOM   3820  C6   DG J -34      29.278  55.663  -1.934  1.00 58.65           C  
ATOM   3821  O6   DG J -34      28.841  54.973  -1.013  1.00 56.29           O  
ATOM   3822  N1   DG J -34      29.370  55.130  -3.214  1.00 58.27           N  
ATOM   3823  C2   DG J -34      29.847  55.794  -4.312  1.00 59.16           C  
ATOM   3824  N2   DG J -34      29.850  55.105  -5.461  1.00 56.71           N  
ATOM   3825  N3   DG J -34      30.287  57.043  -4.288  1.00 58.74           N  
ATOM   3826  C4   DG J -34      30.204  57.584  -3.053  1.00 58.02           C  
ATOM   3827  P    DA J -33      31.589  63.249  -6.360  1.00 62.12           P  
ATOM   3828  OP1  DA J -33      33.045  63.518  -6.481  1.00 62.21           O  
ATOM   3829  OP2  DA J -33      30.678  64.322  -5.895  1.00 64.01           O  
ATOM   3830  O5'  DA J -33      31.072  62.722  -7.767  1.00 64.90           O  
ATOM   3831  C5'  DA J -33      31.923  61.929  -8.590  1.00 69.80           C  
ATOM   3832  C4'  DA J -33      31.119  60.876  -9.311  1.00 72.23           C  
ATOM   3833  O4'  DA J -33      30.561  59.952  -8.346  1.00 72.68           O  
ATOM   3834  C3'  DA J -33      29.938  61.419 -10.112  1.00 72.85           C  
ATOM   3835  O3'  DA J -33      29.814  60.669 -11.325  1.00 76.77           O  
ATOM   3836  C2'  DA J -33      28.754  61.169  -9.193  1.00 73.60           C  
ATOM   3837  C1'  DA J -33      29.154  59.879  -8.504  1.00 72.42           C  
ATOM   3838  N9   DA J -33      28.563  59.658  -7.182  1.00 72.14           N  
ATOM   3839  C8   DA J -33      28.434  60.546  -6.139  1.00 72.62           C  
ATOM   3840  N7   DA J -33      27.876  60.027  -5.069  1.00 72.37           N  
ATOM   3841  C5   DA J -33      27.617  58.712  -5.433  1.00 71.94           C  
ATOM   3842  C6   DA J -33      27.039  57.627  -4.739  1.00 70.69           C  
ATOM   3843  N6   DA J -33      26.600  57.692  -3.480  1.00 70.15           N  
ATOM   3844  N1   DA J -33      26.928  56.454  -5.395  1.00 69.57           N  
ATOM   3845  C2   DA J -33      27.370  56.379  -6.654  1.00 69.93           C  
ATOM   3846  N3   DA J -33      27.932  57.319  -7.409  1.00 71.48           N  
ATOM   3847  C4   DA J -33      28.028  58.475  -6.734  1.00 71.78           C  
ATOM   3848  P    DA J -32      29.076  61.318 -12.598  1.00 77.13           P  
ATOM   3849  OP1  DA J -32      29.998  61.234 -13.759  1.00 77.13           O  
ATOM   3850  OP2  DA J -32      28.524  62.634 -12.187  1.00 78.57           O  
ATOM   3851  O5'  DA J -32      27.855  60.333 -12.842  1.00 77.07           O  
ATOM   3852  C5'  DA J -32      27.271  59.651 -11.741  1.00 77.38           C  
ATOM   3853  C4'  DA J -32      26.427  58.494 -12.215  1.00 77.06           C  
ATOM   3854  O4'  DA J -32      25.979  57.779 -11.048  1.00 76.48           O  
ATOM   3855  C3'  DA J -32      25.159  58.908 -12.948  1.00 78.20           C  
ATOM   3856  O3'  DA J -32      24.799  57.901 -13.899  1.00 81.76           O  
ATOM   3857  C2'  DA J -32      24.142  59.055 -11.830  1.00 76.62           C  
ATOM   3858  C1'  DA J -32      24.642  58.126 -10.727  1.00 74.28           C  
ATOM   3859  N9   DA J -32      24.679  58.761  -9.408  1.00 72.52           N  
ATOM   3860  C8   DA J -32      25.162  60.011  -9.105  1.00 72.25           C  
ATOM   3861  N7   DA J -32      25.093  60.312  -7.831  1.00 71.76           N  
ATOM   3862  C5   DA J -32      24.521  59.187  -7.254  1.00 71.40           C  
ATOM   3863  C6   DA J -32      24.186  58.872  -5.925  1.00 70.79           C  
ATOM   3864  N6   DA J -32      24.388  59.695  -4.893  1.00 69.04           N  
ATOM   3865  N1   DA J -32      23.628  57.665  -5.688  1.00 70.90           N  
ATOM   3866  C2   DA J -32      23.427  56.839  -6.722  1.00 71.10           C  
ATOM   3867  N3   DA J -32      23.701  57.018  -8.012  1.00 70.28           N  
ATOM   3868  C4   DA J -32      24.254  58.226  -8.215  1.00 72.14           C  
ATOM   3869  P    DA J -31      23.494  58.097 -14.815  1.00 82.83           P  
ATOM   3870  OP1  DA J -31      23.474  57.018 -15.836  1.00 82.72           O  
ATOM   3871  OP2  DA J -31      23.451  59.516 -15.249  1.00 82.13           O  
ATOM   3872  O5'  DA J -31      22.302  57.836 -13.793  1.00 82.46           O  
ATOM   3873  C5'  DA J -31      22.116  56.544 -13.213  1.00 81.44           C  
ATOM   3874  C4'  DA J -31      20.865  56.524 -12.368  1.00 80.60           C  
ATOM   3875  O4'  DA J -31      21.127  57.059 -11.047  1.00 80.00           O  
ATOM   3876  C3'  DA J -31      19.705  57.342 -12.939  1.00 80.77           C  
ATOM   3877  O3'  DA J -31      18.479  56.622 -12.815  1.00 80.30           O  
ATOM   3878  C2'  DA J -31      19.678  58.579 -12.058  1.00 79.74           C  
ATOM   3879  C1'  DA J -31      20.125  58.011 -10.728  1.00 79.43           C  
ATOM   3880  N9   DA J -31      20.692  58.980  -9.787  1.00 78.71           N  
ATOM   3881  C8   DA J -31      21.408  60.122 -10.053  1.00 77.28           C  
ATOM   3882  N7   DA J -31      21.763  60.784  -8.978  1.00 75.70           N  
ATOM   3883  C5   DA J -31      21.246  60.029  -7.934  1.00 75.66           C  
ATOM   3884  C6   DA J -31      21.272  60.195  -6.538  1.00 75.56           C  
ATOM   3885  N6   DA J -31      21.857  61.223  -5.922  1.00 75.72           N  
ATOM   3886  N1   DA J -31      20.665  59.256  -5.783  1.00 76.09           N  
ATOM   3887  C2   DA J -31      20.072  58.228  -6.395  1.00 76.69           C  
ATOM   3888  N3   DA J -31      19.974  57.964  -7.694  1.00 77.52           N  
ATOM   3889  C4   DA J -31      20.589  58.914  -8.418  1.00 77.08           C  
ATOM   3890  P    DC J -30      17.114  57.274 -13.359  1.00 80.54           P  
ATOM   3891  OP1  DC J -30      16.356  56.203 -14.049  1.00 80.56           O  
ATOM   3892  OP2  DC J -30      17.430  58.534 -14.080  1.00 80.32           O  
ATOM   3893  O5'  DC J -30      16.336  57.640 -12.023  1.00 80.57           O  
ATOM   3894  C5'  DC J -30      16.112  56.643 -11.031  1.00 80.00           C  
ATOM   3895  C4'  DC J -30      15.362  57.231  -9.862  1.00 78.25           C  
ATOM   3896  O4'  DC J -30      16.244  58.054  -9.057  1.00 78.13           O  
ATOM   3897  C3'  DC J -30      14.201  58.131 -10.276  1.00 77.99           C  
ATOM   3898  O3'  DC J -30      13.085  57.906  -9.419  1.00 78.76           O  
ATOM   3899  C2'  DC J -30      14.748  59.532 -10.067  1.00 77.28           C  
ATOM   3900  C1'  DC J -30      15.649  59.328  -8.865  1.00 76.34           C  
ATOM   3901  N1   DC J -30      16.724  60.322  -8.703  1.00 73.61           N  
ATOM   3902  C2   DC J -30      17.205  60.581  -7.419  1.00 72.68           C  
ATOM   3903  O2   DC J -30      16.715  59.966  -6.458  1.00 70.83           O  
ATOM   3904  N3   DC J -30      18.191  61.493  -7.255  1.00 72.38           N  
ATOM   3905  C4   DC J -30      18.691  62.134  -8.311  1.00 72.08           C  
ATOM   3906  N4   DC J -30      19.660  63.026  -8.098  1.00 72.51           N  
ATOM   3907  C5   DC J -30      18.219  61.890  -9.632  1.00 71.92           C  
ATOM   3908  C6   DC J -30      17.244  60.985  -9.781  1.00 74.19           C  
ATOM   3909  P    DT J -29      11.757  58.781  -9.607  1.00 80.24           P  
ATOM   3910  OP1  DT J -29      10.591  57.914  -9.295  1.00 80.83           O  
ATOM   3911  OP2  DT J -29      11.836  59.469 -10.919  1.00 79.80           O  
ATOM   3912  O5'  DT J -29      11.884  59.895  -8.477  1.00 80.37           O  
ATOM   3913  C5'  DT J -29      11.930  59.531  -7.103  1.00 77.05           C  
ATOM   3914  C4'  DT J -29      11.921  60.767  -6.236  1.00 74.53           C  
ATOM   3915  O4'  DT J -29      13.182  61.468  -6.357  1.00 73.38           O  
ATOM   3916  C3'  DT J -29      10.836  61.787  -6.590  1.00 73.39           C  
ATOM   3917  O3'  DT J -29      10.385  62.418  -5.393  1.00 74.94           O  
ATOM   3918  C2'  DT J -29      11.598  62.819  -7.396  1.00 72.27           C  
ATOM   3919  C1'  DT J -29      12.910  62.827  -6.643  1.00 70.83           C  
ATOM   3920  N1   DT J -29      14.068  63.400  -7.350  1.00 68.95           N  
ATOM   3921  C2   DT J -29      15.064  63.948  -6.573  1.00 66.61           C  
ATOM   3922  O2   DT J -29      15.034  63.941  -5.355  1.00 65.54           O  
ATOM   3923  N3   DT J -29      16.095  64.508  -7.276  1.00 62.81           N  
ATOM   3924  C4   DT J -29      16.232  64.569  -8.647  1.00 66.41           C  
ATOM   3925  O4   DT J -29      17.210  65.120  -9.139  1.00 65.89           O  
ATOM   3926  C5   DT J -29      15.163  63.959  -9.402  1.00 67.32           C  
ATOM   3927  C7   DT J -29      15.237  63.973 -10.896  1.00 69.62           C  
ATOM   3928  C6   DT J -29      14.147  63.408  -8.725  1.00 67.46           C  
ATOM   3929  P    DG J -28       8.893  62.168  -4.865  1.00 71.61           P  
ATOM   3930  OP1  DG J -28       8.677  60.702  -4.781  1.00 73.42           O  
ATOM   3931  OP2  DG J -28       7.977  63.005  -5.676  1.00 73.54           O  
ATOM   3932  O5'  DG J -28       8.942  62.753  -3.387  1.00 69.68           O  
ATOM   3933  C5'  DG J -28       9.758  62.139  -2.395  1.00 66.59           C  
ATOM   3934  C4'  DG J -28      10.460  63.185  -1.559  1.00 67.11           C  
ATOM   3935  O4'  DG J -28      11.497  63.852  -2.322  1.00 65.33           O  
ATOM   3936  C3'  DG J -28       9.567  64.291  -0.997  1.00 65.53           C  
ATOM   3937  O3'  DG J -28       9.962  64.545   0.355  1.00 64.77         2000 O  
ATOM   3938  C2'  DG J -28       9.852  65.475  -1.911  1.00 63.73           C  
ATOM   3939  C1'  DG J -28      11.313  65.263  -2.272  1.00 64.66           C  
ATOM   3940  N9   DG J -28      11.761  65.810  -3.553  1.00 62.68           N  
ATOM   3941  C8   DG J -28      11.225  65.564  -4.796  1.00 62.94           C  
ATOM   3942  N7   DG J -28      11.900  66.122  -5.767  1.00 62.36           N  
ATOM   3943  C5   DG J -28      12.938  66.788  -5.127  1.00 62.17           C  
ATOM   3944  C6   DG J -28      14.014  67.555  -5.661  1.00 61.68           C  
ATOM   3945  O6   DG J -28      14.301  67.769  -6.847  1.00 58.18           O  
ATOM   3946  N1   DG J -28      14.813  68.086  -4.653  1.00 61.70           N  
ATOM   3947  C2   DG J -28      14.623  67.891  -3.309  1.00 63.78           C  
ATOM   3948  N2   DG J -28      15.497  68.510  -2.498  1.00 61.96           N  
ATOM   3949  N3   DG J -28      13.647  67.150  -2.796  1.00 64.11           N  
ATOM   3950  C4   DG J -28      12.846  66.635  -3.757  1.00 63.06           C  
ATOM   3951  P    DC J -27       9.018  65.415   1.318  1.00 67.53           P  
ATOM   3952  OP1  DC J -27       9.287  64.995   2.713  1.00 65.84           O  
ATOM   3953  OP2  DC J -27       7.630  65.401   0.798  1.00 68.09           O  
ATOM   3954  O5'  DC J -27       9.575  66.891   1.125  1.00 68.61           O  
ATOM   3955  C5'  DC J -27      10.944  67.180   1.366  1.00 67.43           C  
ATOM   3956  C4'  DC J -27      11.260  68.587   0.922  1.00 67.68           C  
ATOM   3957  O4'  DC J -27      11.533  68.663  -0.496  1.00 67.55           O  
ATOM   3958  C3'  DC J -27      10.164  69.618   1.193  1.00 68.27           C  
ATOM   3959  O3'  DC J -27      10.810  70.799   1.627  1.00 70.16           O  
ATOM   3960  C2'  DC J -27       9.591  69.882  -0.188  1.00 68.89           C  
ATOM   3961  C1'  DC J -27      10.856  69.794  -1.007  1.00 68.43           C  
ATOM   3962  N1   DC J -27      10.699  69.633  -2.460  1.00 70.16           N  
ATOM   3963  C2   DC J -27      11.681  70.180  -3.296  1.00 71.05           C  
ATOM   3964  O2   DC J -27      12.639  70.778  -2.780  1.00 71.77           O  
ATOM   3965  N3   DC J -27      11.564  70.041  -4.637  1.00 70.52           N  
ATOM   3966  C4   DC J -27      10.520  69.383  -5.149  1.00 71.27           C  
ATOM   3967  N4   DC J -27      10.453  69.254  -6.479  1.00 69.78           N  
ATOM   3968  C5   DC J -27       9.501  68.824  -4.320  1.00 70.36           C  
ATOM   3969  C6   DC J -27       9.630  68.970  -2.993  1.00 69.43           C  
ATOM   3970  P    DT J -26       9.973  71.978   2.309  1.00 69.58           P  
ATOM   3971  OP1  DT J -26       9.659  71.534   3.691  1.00 69.65           O  
ATOM   3972  OP2  DT J -26       8.883  72.428   1.406  1.00 65.98           O  
ATOM   3973  O5'  DT J -26      11.094  73.095   2.396  1.00 68.21           O  
ATOM   3974  C5'  DT J -26      12.451  72.687   2.548  1.00 63.11           C  
ATOM   3975  C4'  DT J -26      13.352  73.498   1.652  1.00 60.97           C  
ATOM   3976  O4'  DT J -26      13.103  73.206   0.256  1.00 61.84           O  
ATOM   3977  C3'  DT J -26      13.172  75.002   1.814  1.00 58.00           C  
ATOM   3978  O3'  DT J -26      14.453  75.609   1.874  1.00 58.05           O  
ATOM   3979  C2'  DT J -26      12.420  75.418   0.563  1.00 58.35           C  
ATOM   3980  C1'  DT J -26      12.903  74.412  -0.462  1.00 59.13           C  
ATOM   3981  N1   DT J -26      11.952  74.134  -1.553  1.00 57.06           N  
ATOM   3982  C2   DT J -26      12.415  74.204  -2.848  1.00 58.15           C  
ATOM   3983  O2   DT J -26      13.561  74.509  -3.131  1.00 58.06           O  
ATOM   3984  N3   DT J -26      11.482  73.896  -3.807  1.00 55.74           N  
ATOM   3985  C4   DT J -26      10.161  73.532  -3.603  1.00 56.66           C  
ATOM   3986  O4   DT J -26       9.446  73.259  -4.562  1.00 54.44           O  
ATOM   3987  C5   DT J -26       9.737  73.502  -2.225  1.00 55.86           C  
ATOM   3988  C7   DT J -26       8.318  73.146  -1.913  1.00 55.20           C  
ATOM   3989  C6   DT J -26      10.642  73.801  -1.280  1.00 56.94           C  
ATOM   3990  P    DC J -25      14.594  77.076   2.486  1.00 57.29           P  
ATOM   3991  OP1  DC J -25      15.904  77.140   3.174  1.00 58.77           O  
ATOM   3992  OP2  DC J -25      13.349  77.394   3.229  1.00 57.78           O  
ATOM   3993  O5'  DC J -25      14.628  77.981   1.184  1.00 51.66           O  
ATOM   3994  C5'  DC J -25      15.599  77.737   0.172  1.00 44.36           C  
ATOM   3995  C4'  DC J -25      15.233  78.495  -1.077  1.00 42.69           C  
ATOM   3996  O4'  DC J -25      14.071  77.877  -1.690  1.00 42.88           O  
ATOM   3997  C3'  DC J -25      14.843  79.952  -0.802  1.00 38.75           C  
ATOM   3998  O3'  DC J -25      15.285  80.756  -1.880  1.00 36.74           O  
ATOM   3999  C2'  DC J -25      13.323  79.913  -0.851  1.00 38.29           C  
ATOM   4000  C1'  DC J -25      13.128  78.898  -1.972  1.00 43.64           C  
ATOM   4001  N1   DC J -25      11.794  78.281  -2.095  1.00 39.07           N  
ATOM   4002  C2   DC J -25      11.429  77.709  -3.317  1.00 42.46           C  
ATOM   4003  O2   DC J -25      12.223  77.760  -4.269  1.00 34.37           O  
ATOM   4004  N3   DC J -25      10.210  77.120  -3.437  1.00 44.25           N  
ATOM   4005  C4   DC J -25       9.372  77.105  -2.397  1.00 47.05           C  
ATOM   4006  N4   DC J -25       8.182  76.516  -2.562  1.00 54.08           N  
ATOM   4007  C5   DC J -25       9.713  77.690  -1.145  1.00 47.38           C  
ATOM   4008  C6   DC J -25      10.926  78.261  -1.038  1.00 46.47           C  
ATOM   4009  P    DC J -24      16.751  81.426  -1.836  1.00 34.24           P  
ATOM   4010  OP1  DC J -24      17.725  80.397  -1.389  1.00 33.16           O  
ATOM   4011  OP2  DC J -24      16.648  82.699  -1.111  1.00 34.59           O  
ATOM   4012  O5'  DC J -24      16.987  81.780  -3.357  1.00 31.44           O  
ATOM   4013  C5'  DC J -24      17.324  80.766  -4.270  1.00 35.37           C  
ATOM   4014  C4'  DC J -24      16.688  81.067  -5.602  1.00 36.48           C  
ATOM   4015  O4'  DC J -24      15.334  80.555  -5.652  1.00 38.35           O  
ATOM   4016  C3'  DC J -24      16.604  82.551  -5.935  1.00 32.38           C  
ATOM   4017  O3'  DC J -24      17.068  82.706  -7.255  1.00 30.71           O  
ATOM   4018  C2'  DC J -24      15.112  82.857  -5.850  1.00 34.88           C  
ATOM   4019  C1'  DC J -24      14.480  81.526  -6.221  1.00 35.36           C  
ATOM   4020  N1   DC J -24      13.131  81.301  -5.660  1.00 36.99           N  
ATOM   4021  C2   DC J -24      12.091  80.877  -6.518  1.00 39.23           C  
ATOM   4022  O2   DC J -24      12.338  80.705  -7.740  1.00 38.64           O  
ATOM   4023  N3   DC J -24      10.855  80.669  -5.998  1.00 37.58           N  
ATOM   4024  C4   DC J -24      10.642  80.854  -4.691  1.00 39.99           C  
ATOM   4025  N4   DC J -24       9.429  80.598  -4.206  1.00 38.44           N  
ATOM   4026  C5   DC J -24      11.677  81.299  -3.810  1.00 40.60           C  
ATOM   4027  C6   DC J -24      12.892  81.502  -4.332  1.00 35.73           C  
ATOM   4028  P    DA J -23      17.204  84.153  -7.888  1.00 32.98           P  
ATOM   4029  OP1  DA J -23      18.485  84.196  -8.583  1.00 29.78           O  
ATOM   4030  OP2  DA J -23      16.871  85.167  -6.868  1.00 30.94           O  
ATOM   4031  O5'  DA J -23      16.068  84.175  -8.999  1.00 37.03           O  
ATOM   4032  C5'  DA J -23      16.025  83.172  -9.996  1.00 39.66           C  
ATOM   4033  C4'  DA J -23      14.801  83.359 -10.860  1.00 43.38           C  
ATOM   4034  O4'  DA J -23      13.613  83.087 -10.089  1.00 42.79           O  
ATOM   4035  C3'  DA J -23      14.619  84.760 -11.442  1.00 46.34           C  
ATOM   4036  O3'  DA J -23      14.247  84.626 -12.816  1.00 52.26           O  
ATOM   4037  C2'  DA J -23      13.513  85.374 -10.595  1.00 44.86           C  
ATOM   4038  C1'  DA J -23      12.699  84.176 -10.157  1.00 44.10           C  
ATOM   4039  N9   DA J -23      12.065  84.281  -8.842  1.00 46.37           N  
ATOM   4040  C8   DA J -23      12.611  84.772  -7.684  1.00 45.82           C  
ATOM   4041  N7   DA J -23      11.832  84.642  -6.637  1.00 46.11           N  
ATOM   4042  C5   DA J -23      10.685  84.048  -7.143  1.00 44.14           C  
ATOM   4043  C6   DA J -23       9.485  83.637  -6.532  1.00 46.40           C  
ATOM   4044  N6   DA J -23       9.247  83.740  -5.218  1.00 43.70           N  
ATOM   4045  N1   DA J -23       8.530  83.096  -7.321  1.00 42.79           N  
ATOM   4046  C2   DA J -23       8.784  82.966  -8.630  1.00 46.68           C  
ATOM   4047  N3   DA J -23       9.880  83.300  -9.318  1.00 44.95           N  
ATOM   4048  C4   DA J -23      10.802  83.844  -8.504  1.00 45.24           C  
ATOM   4049  P    DT J -22      14.015  85.921 -13.723  1.00 51.79           P  
ATOM   4050  OP1  DT J -22      14.077  85.430 -15.124  1.00 57.05           O  
ATOM   4051  OP2  DT J -22      14.848  87.062 -13.310  1.00 52.84           O  
ATOM   4052  O5'  DT J -22      12.499  86.260 -13.411  1.00 53.31           O  
ATOM   4053  C5'  DT J -22      11.530  85.234 -13.529  1.00 52.79           C  
ATOM   4054  C4'  DT J -22      10.151  85.783 -13.276  1.00 55.46           C  
ATOM   4055  O4'  DT J -22       9.755  85.623 -11.896  1.00 53.54           O  
ATOM   4056  C3'  DT J -22       9.966  87.256 -13.618  1.00 58.69           C  
ATOM   4057  O3'  DT J -22       8.823  87.351 -14.451  1.00 65.57           O  
ATOM   4058  C2'  DT J -22       9.725  87.908 -12.264  1.00 58.69           C  
ATOM   4059  C1'  DT J -22       9.064  86.780 -11.494  1.00 56.30           C  
ATOM   4060  N1   DT J -22       9.103  86.846 -10.018  1.00 55.35           N  
ATOM   4061  C2   DT J -22       8.045  86.279  -9.341  1.00 52.95           C  
ATOM   4062  O2   DT J -22       7.105  85.746  -9.901  1.00 54.11           O  
ATOM   4063  N3   DT J -22       8.127  86.361  -7.976  1.00 51.58           N  
ATOM   4064  C4   DT J -22       9.130  86.943  -7.233  1.00 51.31           C  
ATOM   4065  O4   DT J -22       9.054  86.950  -6.004  1.00 53.47           O  
ATOM   4066  C5   DT J -22      10.210  87.516  -7.998  1.00 53.60           C  
ATOM   4067  C7   DT J -22      11.343  88.165  -7.266  1.00 49.69           C  
ATOM   4068  C6   DT J -22      10.147  87.441  -9.341  1.00 52.30           C  
ATOM   4069  P    DC J -21       8.365  88.767 -15.030  1.00 68.07           P  
ATOM   4070  OP1  DC J -21       8.289  88.637 -16.506  1.00 66.24           O  
ATOM   4071  OP2  DC J -21       9.179  89.846 -14.423  1.00 70.38           O  
ATOM   4072  O5'  DC J -21       6.889  88.866 -14.461  1.00 68.41           O  
ATOM   4073  C5'  DC J -21       6.025  87.743 -14.563  1.00 68.06           C  
ATOM   4074  C4'  DC J -21       4.715  88.039 -13.883  1.00 70.35           C  
ATOM   4075  O4'  DC J -21       4.814  87.802 -12.457  1.00 69.68           O  
ATOM   4076  C3'  DC J -21       4.279  89.489 -14.064  1.00 71.47           C  
ATOM   4077  O3'  DC J -21       2.925  89.549 -14.492  1.00 76.19           O  
ATOM   4078  C2'  DC J -21       4.479  90.115 -12.694  1.00 70.41           C  
ATOM   4079  C1'  DC J -21       4.380  88.938 -11.730  1.00 68.33           C  
ATOM   4080  N1   DC J -21       5.251  89.070 -10.543  1.00 65.58           N  
ATOM   4081  C2   DC J -21       4.831  88.528  -9.323  1.00 64.80           C  
ATOM   4082  O2   DC J -21       3.753  87.924  -9.271  1.00 67.78           O  
ATOM   4083  N3   DC J -21       5.614  88.674  -8.231  1.00 62.44           N  
ATOM   4084  C4   DC J -21       6.774  89.325  -8.325  1.00 59.95           C  
ATOM   4085  N4   DC J -21       7.507  89.460  -7.218  1.00 60.36           N  
ATOM   4086  C5   DC J -21       7.232  89.872  -9.555  1.00 59.61           C  
ATOM   4087  C6   DC J -21       6.450  89.721 -10.629  1.00 61.93           C  
ATOM   4088  P    DA J -20       2.225  90.974 -14.689  1.00 77.67           P  
ATOM   4089  OP1  DA J -20       1.039  90.774 -15.563  1.00 78.33           O  
ATOM   4090  OP2  DA J -20       3.265  91.959 -15.076  1.00 73.67           O  
ATOM   4091  O5'  DA J -20       1.714  91.281 -13.218  1.00 72.76           O  
ATOM   4092  C5'  DA J -20       0.796  90.397 -12.588  1.00 72.12           C  
ATOM   4093  C4'  DA J -20       0.030  91.140 -11.527  1.00 70.85           C  
ATOM   4094  O4'  DA J -20       0.741  91.084 -10.267  1.00 68.67           O  
ATOM   4095  C3'  DA J -20      -0.113  92.616 -11.883  1.00 71.48           C  
ATOM   4096  O3'  DA J -20      -1.424  93.082 -11.603  1.00 72.97           O  
ATOM   4097  C2'  DA J -20       0.927  93.303 -11.015  1.00 68.55           C  
ATOM   4098  C1'  DA J -20       1.026  92.393  -9.801  1.00 67.30           C  
ATOM   4099  N9   DA J -20       2.353  92.367  -9.184  1.00 64.16           N  
ATOM   4100  C8   DA J -20       3.570  92.503  -9.806  1.00 64.71           C  
ATOM   4101  N7   DA J -20       4.593  92.454  -8.985  1.00 64.66           N  
ATOM   4102  C5   DA J -20       4.013  92.267  -7.740  1.00 59.99           C  
ATOM   4103  C6   DA J -20       4.562  92.143  -6.450  1.00 58.65           C  
ATOM   4104  N6   DA J -20       5.873  92.186  -6.196  1.00 52.48           N  
ATOM   4105  N1   DA J -20       3.706  91.975  -5.416  1.00 58.84           N  
ATOM   4106  C2   DA J -20       2.390  91.936  -5.674  1.00 61.19           C  
ATOM   4107  N3   DA J -20       1.754  92.042  -6.844  1.00 59.98           N  
ATOM   4108  C4   DA J -20       2.633  92.209  -7.847  1.00 62.86           C  
ATOM   4109  P    DA J -19      -1.928  94.445 -12.272  1.00 74.33           P  
ATOM   4110  OP1  DA J -19      -3.151  94.160 -13.066  1.00 76.60           O  
ATOM   4111  OP2  DA J -19      -0.759  95.082 -12.929  1.00 76.76           O  
ATOM   4112  O5'  DA J -19      -2.319  95.310 -11.002  1.00 72.72           O  
ATOM   4113  C5'  DA J -19      -2.770  94.669  -9.813  1.00 72.17           C  
ATOM   4114  C4'  DA J -19      -2.492  95.552  -8.624  1.00 72.22           C  
ATOM   4115  O4'  DA J -19      -1.188  95.271  -8.047  1.00 71.71           O  
ATOM   4116  C3'  DA J -19      -2.483  97.027  -9.015  1.00 72.97           C  
ATOM   4117  O3'  DA J -19      -3.221  97.794  -8.075  1.00 76.34           O  
ATOM   4118  C2'  DA J -19      -1.012  97.397  -8.978  1.00 71.36           C  
ATOM   4119  C1'  DA J -19      -0.474  96.484  -7.894  1.00 68.85           C  
ATOM   4120  N9   DA J -19       0.961  96.203  -8.015  1.00 67.13           N  
ATOM   4121  C8   DA J -19       1.706  96.187  -9.168  1.00 64.69           C  
ATOM   4122  N7   DA J -19       2.983  95.973  -8.969  1.00 64.05           N  
ATOM   4123  C5   DA J -19       3.087  95.825  -7.593  1.00 61.67           C  
ATOM   4124  C6   DA J -19       4.190  95.593  -6.746  1.00 59.30           C  
ATOM   4125  N6   DA J -19       5.445  95.478  -7.182  1.00 55.43           N  
ATOM   4126  N1   DA J -19       3.954  95.487  -5.423  1.00 57.18           N  
ATOM   4127  C2   DA J -19       2.696  95.616  -4.987  1.00 59.51           C  
ATOM   4128  N3   DA J -19       1.580  95.846  -5.680  1.00 61.47           N  
ATOM   4129  C4   DA J -19       1.847  95.944  -6.994  1.00 62.61           C  
ATOM   4130  P    DA J -18      -3.486  99.349  -8.358  1.00 75.68           P  
ATOM   4131  OP1  DA J -18      -4.789  99.485  -9.056  1.00 76.53           O  
ATOM   4132  OP2  DA J -18      -2.261  99.944  -8.962  1.00 75.97           O  
ATOM   4133  O5'  DA J -18      -3.613  99.927  -6.886  1.00 74.57           O  
ATOM   4134  C5'  DA J -18      -3.497  99.058  -5.765  1.00 68.84           C  
ATOM   4135  C4'  DA J -18      -2.541  99.646  -4.756  1.00 67.39           C  
ATOM   4136  O4'  DA J -18      -1.184  99.173  -4.953  1.00 66.28           O  
ATOM   4137  C3'  DA J -18      -2.477 101.170  -4.795  1.00 65.62           C  
ATOM   4138  O3'  DA J -18      -2.612 101.690  -3.476  1.00 67.15           O  
ATOM   4139  C2'  DA J -18      -1.098 101.461  -5.372  1.00 64.15           C  
ATOM   4140  C1'  DA J -18      -0.288 100.268  -4.896  1.00 62.19           C  
ATOM   4141  N9   DA J -18       0.886  99.931  -5.704  1.00 59.27           N  
ATOM   4142  C8   DA J -18       0.964  99.823  -7.070  1.00 60.30           C  
ATOM   4143  N7   DA J -18       2.151  99.473  -7.507  1.00 56.60           N  
ATOM   4144  C5   DA J -18       2.907  99.344  -6.348  1.00 53.68           C  
ATOM   4145  C6   DA J -18       4.253  98.979  -6.130  1.00 50.51           C  
ATOM   4146  N6   DA J -18       5.091  98.630  -7.105  1.00 40.40           N  
ATOM   4147  N1   DA J -18       4.702  98.968  -4.858  1.00 47.92           N  
ATOM   4148  C2   DA J -18       3.850  99.280  -3.878  1.00 53.54           C  
ATOM   4149  N3   DA J -18       2.561  99.619  -3.954  1.00 55.51           N  
ATOM   4150  C4   DA J -18       2.147  99.636  -5.233  1.00 54.86           C  
ATOM   4151  P    DA J -17      -2.890 103.255  -3.272  1.00 66.84           P  
ATOM   4152  OP1  DA J -17      -3.917 103.417  -2.211  1.00 69.71           O  
ATOM   4153  OP2  DA J -17      -3.104 103.862  -4.607  1.00 68.71           O  
ATOM   4154  O5'  DA J -17      -1.503 103.777  -2.704  1.00 66.47           O  
ATOM   4155  C5'  DA J -17      -0.946 103.184  -1.537  1.00 65.18           C  
ATOM   4156  C4'  DA J -17       0.412 103.778  -1.258  1.00 64.51           C  
ATOM   4157  O4'  DA J -17       1.394 103.249  -2.183  1.00 60.86           O  
ATOM   4158  C3'  DA J -17       0.449 105.299  -1.419  1.00 63.03           C  
ATOM   4159  O3'  DA J -17       1.332 105.835  -0.453  1.00 63.29           O  
ATOM   4160  C2'  DA J -17       1.087 105.482  -2.783  1.00 62.01           C  
ATOM   4161  C1'  DA J -17       2.077 104.333  -2.785  1.00 60.41           C  
ATOM   4162  N9   DA J -17       2.549 103.903  -4.097  1.00 57.45           N  
ATOM   4163  C8   DA J -17       1.946 104.065  -5.318  1.00 58.29           C  
ATOM   4164  N7   DA J -17       2.639 103.576  -6.316  1.00 57.34           N  
ATOM   4165  C5   DA J -17       3.774 103.051  -5.711  1.00 56.02           C  
ATOM   4166  C6   DA J -17       4.904 102.390  -6.226  1.00 53.76           C  
ATOM   4167  N6   DA J -17       5.085 102.134  -7.523  1.00 57.00           N  
ATOM   4168  N1   DA J -17       5.856 101.996  -5.350  1.00 56.50           N  
ATOM   4169  C2   DA J -17       5.678 102.262  -4.049  1.00 55.31           C  
ATOM   4170  N3   DA J -17       4.663 102.875  -3.446  1.00 56.38           N  
ATOM   4171  C4   DA J -17       3.731 103.246  -4.344  1.00 57.77           C  
ATOM   4172  P    DG J -16       0.758 106.690   0.766  1.00 62.67           P  
ATOM   4173  OP1  DG J -16      -0.162 105.832   1.552  1.00 58.88           O  
ATOM   4174  OP2  DG J -16       0.284 107.990   0.225  1.00 57.13           O  
ATOM   4175  O5'  DG J -16       2.074 106.935   1.623  1.00 60.27           O  
ATOM   4176  C5'  DG J -16       2.939 105.847   1.942  1.00 56.41           C  
ATOM   4177  C4'  DG J -16       4.358 106.164   1.525  1.00 54.92           C  
ATOM   4178  O4'  DG J -16       4.564 105.963   0.103  1.00 53.02           O  
ATOM   4179  C3'  DG J -16       4.799 107.598   1.813  1.00 54.73           C  
ATOM   4180  O3'  DG J -16       6.165 107.570   2.195  1.00 54.26           O  
ATOM   4181  C2'  DG J -16       4.727 108.255   0.448  1.00 56.50           C  
ATOM   4182  C1'  DG J -16       5.205 107.112  -0.426  1.00 53.10           C  
ATOM   4183  N9   DG J -16       4.867 107.215  -1.839  1.00 54.51           N  
ATOM   4184  C8   DG J -16       3.820 107.905  -2.401  1.00 56.00           C  
ATOM   4185  N7   DG J -16       3.774 107.795  -3.702  1.00 55.64           N  
ATOM   4186  C5   DG J -16       4.856 106.986  -4.016  1.00 54.96           C  
ATOM   4187  C6   DG J -16       5.311 106.511  -5.269  1.00 55.07           C  
ATOM   4188  O6   DG J -16       4.819 106.701  -6.384  1.00 56.36           O  
ATOM   4189  N1   DG J -16       6.462 105.733  -5.137  1.00 54.05           N  
ATOM   4190  C2   DG J -16       7.085 105.445  -3.947  1.00 51.10           C  
ATOM   4191  N2   DG J -16       8.196 104.697  -4.016  1.00 47.93           N  
ATOM   4192  N3   DG J -16       6.655 105.867  -2.770  1.00 52.97           N  
ATOM   4193  C4   DG J -16       5.547 106.628  -2.879  1.00 54.69           C  
ATOM   4194  P    DG J -15       6.590 108.002   3.668  1.00 52.71           P  
ATOM   4195  OP1  DG J -15       5.838 107.203   4.660  1.00 52.76           O  
ATOM   4196  OP2  DG J -15       6.545 109.483   3.714  1.00 53.51           O  
ATOM   4197  O5'  DG J -15       8.104 107.520   3.731  1.00 50.49           O  
ATOM   4198  C5'  DG J -15       8.416 106.139   3.581  1.00 45.75           C  
ATOM   4199  C4'  DG J -15       9.604 105.960   2.662  1.00 42.74           C  
ATOM   4200  O4'  DG J -15       9.249 106.296   1.298  1.00 40.07           O  
ATOM   4201  C3'  DG J -15      10.833 106.797   3.004  1.00 39.85           C  
ATOM   4202  O3'  DG J -15      11.981 105.956   2.832  1.00 40.50           O  
ATOM   4203  C2'  DG J -15      10.764 107.947   2.011  1.00 38.14           C  
ATOM   4204  C1'  DG J -15      10.104 107.306   0.793  1.00 41.09           C  
ATOM   4205  N9   DG J -15       9.287 108.204  -0.017  1.00 42.43           N  
ATOM   4206  C8   DG J -15       8.447 109.197   0.440  1.00 41.11           C  
ATOM   4207  N7   DG J -15       7.837 109.834  -0.519  1.00 42.97           N  
ATOM   4208  C5   DG J -15       8.295 109.224  -1.682  1.00 46.46           C  
ATOM   4209  C6   DG J -15       7.975 109.479  -3.042  1.00 46.09           C  
ATOM   4210  O6   DG J -15       7.192 110.314  -3.506  1.00 46.82           O  
ATOM   4211  N1   DG J -15       8.676 108.635  -3.900  1.00 43.44           N  
ATOM   4212  C2   DG J -15       9.567 107.671  -3.505  1.00 40.11           C  
ATOM   4213  N2   DG J -15      10.167 106.986  -4.488  1.00 35.67           N  
ATOM   4214  N3   DG J -15       9.858 107.407  -2.242  1.00 43.34           N  
ATOM   4215  C4   DG J -15       9.195 108.221  -1.388  1.00 44.50           C  
ATOM   4216  P    DC J -14      13.461 106.527   3.087  1.00 39.80           P  
ATOM   4217  OP1  DC J -14      14.348 105.353   3.283  1.00 39.48           O  
ATOM   4218  OP2  DC J -14      13.460 107.634   4.072  1.00 38.32           O  
ATOM   4219  O5'  DC J -14      13.854 107.101   1.663  1.00 34.56           O  
ATOM   4220  C5'  DC J -14      13.854 106.218   0.552  1.00 34.35           C  
ATOM   4221  C4'  DC J -14      14.166 106.971  -0.714  1.00 29.35           C  
ATOM   4222  O4'  DC J -14      13.049 107.806  -1.117  1.00 32.56           O  
ATOM   4223  C3'  DC J -14      15.388 107.887  -0.641  1.00 31.07           C  
ATOM   4224  O3'  DC J -14      16.096 107.689  -1.853  1.00 34.16           O  
ATOM   4225  C2'  DC J -14      14.783 109.281  -0.663  1.00 29.05           C  
ATOM   4226  C1'  DC J -14      13.545 109.067  -1.521  1.00 26.10           C  
ATOM   4227  N1   DC J -14      12.462 110.064  -1.369  1.00 32.58           N  
ATOM   4228  C2   DC J -14      11.715 110.446  -2.510  1.00 37.20           C  
ATOM   4229  O2   DC J -14      11.997 109.954  -3.618  1.00 28.90           O  
ATOM   4230  N3   DC J -14      10.703 111.353  -2.370  1.00 36.20           N  
ATOM   4231  C4   DC J -14      10.428 111.871  -1.164  1.00 37.93           C  
ATOM   4232  N4   DC J -14       9.410 112.745  -1.074  1.00 33.85           N  
ATOM   4233  C5   DC J -14      11.179 111.517   0.001  1.00 37.08           C  
ATOM   4234  C6   DC J -14      12.180 110.619  -0.146  1.00 35.72           C  
ATOM   4235  P    DA J -13      17.668 107.965  -1.948  1.00 29.16           P  
ATOM   4236  OP1  DA J -13      18.305 106.650  -1.843  1.00 26.89           O  
ATOM   4237  OP2  DA J -13      18.151 109.081  -1.124  1.00 26.48           O  
ATOM   4238  O5'  DA J -13      17.766 108.354  -3.488  1.00 31.43           O  
ATOM   4239  C5'  DA J -13      17.148 107.474  -4.445  1.00 31.93           C  
ATOM   4240  C4'  DA J -13      16.844 108.202  -5.734  1.00 27.81           C  
ATOM   4241  O4'  DA J -13      15.718 109.103  -5.553  1.00 28.83           O  
ATOM   4242  C3'  DA J -13      18.004 109.054  -6.218  1.00 27.06           C  
ATOM   4243  O3'  DA J -13      18.195 108.793  -7.599  1.00 29.22           O  
ATOM   4244  C2'  DA J -13      17.581 110.485  -5.910  1.00 26.79           C  
ATOM   4245  C1'  DA J -13      16.065 110.423  -5.911  1.00 28.11           C  
ATOM   4246  N9   DA J -13      15.413 111.316  -4.947  1.00 26.53           N  
ATOM   4247  C8   DA J -13      15.635 111.426  -3.597  1.00 28.55           C  
ATOM   4248  N7   DA J -13      14.839 112.280  -2.998  1.00 28.04           N  
ATOM   4249  C5   DA J -13      14.050 112.774  -4.025  1.00 33.07           C  
ATOM   4250  C6   DA J -13      12.993 113.701  -4.038  1.00 34.45           C  
ATOM   4251  N6   DA J -13      12.538 114.313  -2.931  1.00 36.03           N  
ATOM   4252  N1   DA J -13      12.411 113.979  -5.231  1.00 35.68           N  
ATOM   4253  C2   DA J -13      12.864 113.354  -6.324  1.00 32.37           C  
ATOM   4254  N3   DA J -13      13.857 112.449  -6.434  1.00 32.72           N  
ATOM   4255  C4   DA J -13      14.406 112.204  -5.234  1.00 29.13           C  
ATOM   4256  P    DT J -12      19.383 109.474  -8.374  1.00 32.28           P  
ATOM   4257  OP1  DT J -12      19.640 108.520  -9.481  1.00 32.22           O  
ATOM   4258  OP2  DT J -12      20.490 109.909  -7.472  1.00 33.71           O  
ATOM   4259  O5'  DT J -12      18.684 110.754  -8.962  1.00 30.24           O  
ATOM   4260  C5'  DT J -12      17.484 110.583  -9.684  1.00 27.54           C  
ATOM   4261  C4'  DT J -12      16.953 111.929 -10.090  1.00 28.35           C  
ATOM   4262  O4'  DT J -12      16.415 112.593  -8.943  1.00 29.44           O  
ATOM   4263  C3'  DT J -12      17.950 112.884 -10.718  1.00 33.75           C  
ATOM   4264  O3'  DT J -12      17.400 113.216 -11.988  1.00 33.95           O  
ATOM   4265  C2'  DT J -12      17.977 114.080  -9.769  1.00 31.51           C  
ATOM   4266  C1'  DT J -12      16.652 113.975  -9.045  1.00 31.99           C  
ATOM   4267  N1   DT J -12      16.527 114.527  -7.666  1.00 31.25           N  
ATOM   4268  C2   DT J -12      15.484 115.404  -7.408  1.00 35.52           C  
ATOM   4269  O2   DT J -12      14.736 115.822  -8.268  1.00 34.50           O  
ATOM   4270  N3   DT J -12      15.344 115.769  -6.087  1.00 33.10           N  
ATOM   4271  C4   DT J -12      16.111 115.349  -5.020  1.00 33.89           C  
ATOM   4272  O4   DT J -12      15.783 115.679  -3.865  1.00 29.85           O  
ATOM   4273  C5   DT J -12      17.246 114.497  -5.373  1.00 30.88           C  
ATOM   4274  C7   DT J -12      18.208 114.071  -4.295  1.00 26.43           C  
ATOM   4275  C6   DT J -12      17.387 114.133  -6.660  1.00 30.68           C  
ATOM   4276  P    DG J -11      18.318 113.821 -13.129  1.00 36.58           P  
ATOM   4277  OP1  DG J -11      17.612 113.356 -14.365  1.00 36.55           O  
ATOM   4278  OP2  DG J -11      19.778 113.610 -12.977  1.00 30.47           O  
ATOM   4279  O5'  DG J -11      18.111 115.391 -12.979  1.00 38.53           O  
ATOM   4280  C5'  DG J -11      16.825 115.948 -13.164  1.00 37.04           C  
ATOM   4281  C4'  DG J -11      16.798 117.382 -12.690  1.00 37.42           C  
ATOM   4282  O4'  DG J -11      16.677 117.437 -11.249  1.00 38.75           O  
ATOM   4283  C3'  DG J -11      18.002 118.249 -13.060  1.00 39.85           C  
ATOM   4284  O3'  DG J -11      17.541 119.449 -13.667  1.00 43.67           O  
ATOM   4285  C2'  DG J -11      18.632 118.588 -11.719  1.00 40.09           C  
ATOM   4286  C1'  DG J -11      17.444 118.534 -10.785  1.00 40.42           C  
ATOM   4287  N9   DG J -11      17.782 118.284  -9.389  1.00 36.90           N  
ATOM   4288  C8   DG J -11      18.799 117.485  -8.929  1.00 36.51           C  
ATOM   4289  N7   DG J -11      18.860 117.428  -7.630  1.00 34.18           N  
ATOM   4290  C5   DG J -11      17.821 118.245  -7.200  1.00 37.17           C  
ATOM   4291  C6   DG J -11      17.393 118.560  -5.891  1.00 38.45           C  
ATOM   4292  O6   DG J -11      17.854 118.159  -4.822  1.00 32.66           O  
ATOM   4293  N1   DG J -11      16.295 119.426  -5.897  1.00 38.93           N  
ATOM   4294  C2   DG J -11      15.677 119.914  -7.021  1.00 40.21           C  
ATOM   4295  N2   DG J -11      14.611 120.727  -6.797  1.00 33.98           N  
ATOM   4296  N3   DG J -11      16.067 119.623  -8.265  1.00 34.47           N  
ATOM   4297  C4   DG J -11      17.143 118.787  -8.275  1.00 38.95           C  
ATOM   4298  P    DT J -10      18.587 120.572 -14.119  1.00 45.82           P  
ATOM   4299  OP1  DT J -10      18.235 120.944 -15.514  1.00 48.74           O  
ATOM   4300  OP2  DT J -10      19.973 120.196 -13.790  1.00 49.19           O  
ATOM   4301  O5'  DT J -10      18.193 121.795 -13.182  1.00 50.80           O  
ATOM   4302  C5'  DT J -10      16.825 122.051 -12.868  1.00 47.56           C  
ATOM   4303  C4'  DT J -10      16.726 123.122 -11.808  1.00 49.39           C  
ATOM   4304  O4'  DT J -10      16.873 122.553 -10.479  1.00 52.54           O  
ATOM   4305  C3'  DT J -10      17.785 124.216 -11.934  1.00 50.56           C  
ATOM   4306  O3'  DT J -10      17.193 125.501 -11.905  1.00 54.84           O  
ATOM   4307  C2'  DT J -10      18.653 124.041 -10.703  1.00 51.43           C  
ATOM   4308  C1'  DT J -10      17.714 123.394  -9.697  1.00 49.10           C  
ATOM   4309  N1   DT J -10      18.437 122.542  -8.727  1.00 45.57           N  
ATOM   4310  C2   DT J -10      18.083 122.577  -7.390  1.00 46.39           C  
ATOM   4311  O2   DT J -10      17.146 123.224  -6.959  1.00 44.71           O  
ATOM   4312  N3   DT J -10      18.870 121.802  -6.568  1.00 41.91           N  
ATOM   4313  C4   DT J -10      19.926 120.995  -6.946  1.00 42.43           C  
ATOM   4314  O4   DT J -10      20.531 120.354  -6.097  1.00 35.60           O  
ATOM   4315  C5   DT J -10      20.220 120.982  -8.374  1.00 41.14           C  
ATOM   4316  C7   DT J -10      21.337 120.132  -8.885  1.00 43.21           C  
ATOM   4317  C6   DT J -10      19.469 121.744  -9.175  1.00 42.46           C  
ATOM   4318  P    DT J  -9      18.102 126.787 -12.179  1.00 58.76           P  
ATOM   4319  OP1  DT J  -9      17.431 127.569 -13.251  1.00 56.00           O  
ATOM   4320  OP2  DT J  -9      19.527 126.380 -12.338  1.00 54.84           O  
ATOM   4321  O5'  DT J  -9      18.004 127.575 -10.802  1.00 54.64           O  
ATOM   4322  C5'  DT J  -9      16.763 127.657 -10.117  1.00 46.60           C  
ATOM   4323  C4'  DT J  -9      16.971 128.234  -8.740  1.00 43.41           C  
ATOM   4324  O4'  DT J  -9      17.530 127.234  -7.852  1.00 39.54           O  
ATOM   4325  C3'  DT J  -9      17.917 129.432  -8.705  1.00 42.71           C  
ATOM   4326  O3'  DT J  -9      17.330 130.455  -7.903  1.00 45.68           O  
ATOM   4327  C2'  DT J  -9      19.183 128.882  -8.066  1.00 41.27           C  
ATOM   4328  C1'  DT J  -9      18.667 127.755  -7.183  1.00 39.49           C  
ATOM   4329  N1   DT J  -9      19.606 126.622  -6.957  1.00 36.96           N  
ATOM   4330  C2   DT J  -9      19.754 126.155  -5.663  1.00 36.60           C  
ATOM   4331  O2   DT J  -9      19.215 126.673  -4.699  1.00 30.24           O  
ATOM   4332  N3   DT J  -9      20.575 125.050  -5.537  1.00 31.90           N  
ATOM   4333  C4   DT J  -9      21.248 124.393  -6.542  1.00 34.72           C  
ATOM   4334  O4   DT J  -9      21.897 123.386  -6.283  1.00 34.60           O  
ATOM   4335  C5   DT J  -9      21.099 124.966  -7.865  1.00 35.30           C  
ATOM   4336  C7   DT J  -9      21.851 124.352  -9.003  1.00 31.89           C  
ATOM   4337  C6   DT J  -9      20.289 126.039  -8.007  1.00 35.80           C  
ATOM   4338  P    DC J  -8      17.921 131.948  -7.951  1.00 48.66           P  
ATOM   4339  OP1  DC J  -8      16.768 132.860  -7.746  1.00 50.70           O  
ATOM   4340  OP2  DC J  -8      18.808 132.109  -9.126  1.00 45.51           O  
ATOM   4341  O5'  DC J  -8      18.843 132.020  -6.657  1.00 44.47           O  
ATOM   4342  C5'  DC J  -8      18.322 131.628  -5.407  1.00 41.95           C  
ATOM   4343  C4'  DC J  -8      19.432 131.514  -4.392  1.00 43.00           C  
ATOM   4344  O4'  DC J  -8      20.103 130.229  -4.486  1.00 41.76           O  
ATOM   4345  C3'  DC J  -8      20.516 132.586  -4.470  1.00 37.56           C  
ATOM   4346  O3'  DC J  -8      20.570 133.252  -3.211  1.00 39.27           O  
ATOM   4347  C2'  DC J  -8      21.793 131.802  -4.765  1.00 42.49           C  
ATOM   4348  C1'  DC J  -8      21.482 130.407  -4.230  1.00 37.95           C  
ATOM   4349  N1   DC J  -8      22.202 129.279  -4.868  1.00 39.01           N  
ATOM   4350  C2   DC J  -8      22.758 128.277  -4.045  1.00 38.28           C  
ATOM   4351  O2   DC J  -8      22.634 128.378  -2.820  1.00 33.97           O  
ATOM   4352  N3   DC J  -8      23.411 127.224  -4.618  1.00 36.26           N  
ATOM   4353  C4   DC J  -8      23.508 127.146  -5.954  1.00 40.97           C  
ATOM   4354  N4   DC J  -8      24.144 126.079  -6.486  1.00 36.98           N  
ATOM   4355  C5   DC J  -8      22.957 128.152  -6.809  1.00 37.93           C  
ATOM   4356  C6   DC J  -8      22.322 129.193  -6.226  1.00 36.66           C  
ATOM   4357  P    DA J  -7      21.450 134.574  -3.039  1.00 39.62           P  
ATOM   4358  OP1  DA J  -7      20.676 135.472  -2.165  1.00 43.68           O  
ATOM   4359  OP2  DA J  -7      21.949 135.047  -4.339  1.00 37.76           O  
ATOM   4360  O5'  DA J  -7      22.707 134.063  -2.200  1.00 38.72           O  
ATOM   4361  C5'  DA J  -7      22.523 133.446  -0.928  1.00 32.21           C  
ATOM   4362  C4'  DA J  -7      23.813 132.794  -0.478  1.00 33.34           C  
ATOM   4363  O4'  DA J  -7      24.157 131.697  -1.370  1.00 30.61           O  
ATOM   4364  C3'  DA J  -7      25.021 133.732  -0.478  1.00 33.62           C  
ATOM   4365  O3'  DA J  -7      25.884 133.411   0.605  1.00 40.18           O  
ATOM   4366  C2'  DA J  -7      25.762 133.344  -1.735  1.00 35.51           C  
ATOM   4367  C1'  DA J  -7      25.519 131.846  -1.731  1.00 31.12           C  
ATOM   4368  N9   DA J  -7      25.727 131.181  -3.007  1.00 35.13           N  
ATOM   4369  C8   DA J  -7      25.565 131.677  -4.279  1.00 34.69           C  
ATOM   4370  N7   DA J  -7      25.837 130.807  -5.222  1.00 34.28           N  
ATOM   4371  C5   DA J  -7      26.205 129.662  -4.524  1.00 33.13           C  
ATOM   4372  C6   DA J  -7      26.597 128.389  -4.948  1.00 32.46           C  
ATOM   4373  N6   DA J  -7      26.664 128.036  -6.234  1.00 31.21           N  
ATOM   4374  N1   DA J  -7      26.906 127.470  -3.995  1.00 31.20           N  
ATOM   4375  C2   DA J  -7      26.799 127.823  -2.704  1.00 33.68           C  
ATOM   4376  N3   DA J  -7      26.420 128.992  -2.179  1.00 32.54           N  
ATOM   4377  C4   DA J  -7      26.141 129.878  -3.158  1.00 33.81           C  
ATOM   4378  P    DG J  -6      25.771 134.218   1.979  1.00 37.93           P  
ATOM   4379  OP1  DG J  -6      24.334 134.366   2.262  1.00 37.02           O  
ATOM   4380  OP2  DG J  -6      26.639 135.399   1.882  1.00 38.55           O  
ATOM   4381  O5'  DG J  -6      26.380 133.192   3.033  1.00 38.01           O  
ATOM   4382  C5'  DG J  -6      25.659 132.016   3.393  1.00 29.87           C  
ATOM   4383  C4'  DG J  -6      26.625 130.899   3.712  1.00 33.91           C  
ATOM   4384  O4'  DG J  -6      27.208 130.406   2.487  1.00 29.42           O  
ATOM   4385  C3'  DG J  -6      27.793 131.294   4.608  1.00 31.42           C  
ATOM   4386  O3'  DG J  -6      28.076 130.197   5.464  1.00 33.70           O  
ATOM   4387  C2'  DG J  -6      28.924 131.545   3.626  1.00 30.46           C  
ATOM   4388  C1'  DG J  -6      28.613 130.552   2.507  1.00 28.52           C  
ATOM   4389  N9   DG J  -6      28.976 130.952   1.158  1.00 31.95           N  
ATOM   4390  C8   DG J  -6      28.891 132.207   0.602  1.00 36.19           C  
ATOM   4391  N7   DG J  -6      29.133 132.215  -0.681  1.00 36.69           N  
ATOM   4392  C5   DG J  -6      29.430 130.891  -0.979  1.00 34.56           C  
ATOM   4393  C6   DG J  -6      29.728 130.285  -2.206  1.00 36.04           C  
ATOM   4394  O6   DG J  -6      29.756 130.807  -3.334  1.00 33.80           O  
ATOM   4395  N1   DG J  -6      29.989 128.920  -2.053  1.00 36.37           N  
ATOM   4396  C2   DG J  -6      29.939 128.234  -0.858  1.00 36.43           C  
ATOM   4397  N2   DG J  -6      30.264 126.935  -0.890  1.00 33.80           N  
ATOM   4398  N3   DG J  -6      29.609 128.788   0.286  1.00 32.68           N  
ATOM   4399  C4   DG J  -6      29.377 130.110   0.156  1.00 36.03           C  
ATOM   4400  P    DC J  -5      29.192 130.331   6.598  1.00 34.84           P  
ATOM   4401  OP1  DC J  -5      28.737 129.443   7.685  1.00 31.47           O  
ATOM   4402  OP2  DC J  -5      29.535 131.749   6.895  1.00 32.26           O  
ATOM   4403  O5'  DC J  -5      30.475 129.727   5.889  1.00 32.91           O  
ATOM   4404  C5'  DC J  -5      30.453 128.390   5.399  1.00 35.09           C  
ATOM   4405  C4'  DC J  -5      31.720 128.101   4.636  1.00 32.62           C  
ATOM   4406  O4'  DC J  -5      31.712 128.823   3.386  1.00 32.50           O  
ATOM   4407  C3'  DC J  -5      33.009 128.507   5.347  1.00 38.97           C  
ATOM   4408  O3'  DC J  -5      34.009 127.539   5.037  1.00 35.94           O  
ATOM   4409  C2'  DC J  -5      33.378 129.810   4.661  1.00 34.53           C  
ATOM   4410  C1'  DC J  -5      32.940 129.498   3.245  1.00 36.67           C  
ATOM   4411  N1   DC J  -5      32.729 130.643   2.348  1.00 37.36           N  
ATOM   4412  C2   DC J  -5      32.898 130.451   0.972  1.00 33.17           C  
ATOM   4413  O2   DC J  -5      33.198 129.317   0.543  1.00 32.11           O  
ATOM   4414  N3   DC J  -5      32.744 131.498   0.138  1.00 34.30           N  
ATOM   4415  C4   DC J  -5      32.455 132.702   0.623  1.00 39.44           C  
ATOM   4416  N4   DC J  -5      32.369 133.714  -0.250  1.00 46.15           N  
ATOM   4417  C5   DC J  -5      32.255 132.927   2.015  1.00 37.22           C  
ATOM   4418  C6   DC J  -5      32.394 131.877   2.838  1.00 37.07           C  
ATOM   4419  P    DT J  -4      34.396 126.421   6.115  1.00 33.94           P  
ATOM   4420  OP1  DT J  -4      33.132 125.781   6.553  1.00 34.53           O  
ATOM   4421  OP2  DT J  -4      35.295 127.022   7.115  1.00 33.15           O  
ATOM   4422  O5'  DT J  -4      35.200 125.396   5.212  1.00 31.50           O  
ATOM   4423  C5'  DT J  -4      34.512 124.705   4.198  1.00 30.24           C  
ATOM   4424  C4'  DT J  -4      35.304 124.724   2.919  1.00 31.20           C  
ATOM   4425  O4'  DT J  -4      35.180 125.989   2.210  1.00 31.16           O  
ATOM   4426  C3'  DT J  -4      36.793 124.455   3.112  1.00 27.75           C  
ATOM   4427  O3'  DT J  -4      37.065 123.232   2.462  1.00 28.21           O  
ATOM   4428  C2'  DT J  -4      37.481 125.649   2.456  1.00 28.92           C  
ATOM   4429  C1'  DT J  -4      36.405 126.277   1.565  1.00 35.74           C  
ATOM   4430  N1   DT J  -4      36.476 127.762   1.390  1.00 32.83           N  
ATOM   4431  C2   DT J  -4      36.402 128.291   0.109  1.00 35.69           C  
ATOM   4432  O2   DT J  -4      36.354 127.606  -0.897  1.00 34.31           O  
ATOM   4433  N3   DT J  -4      36.377 129.676   0.052  1.00 34.09           N  
ATOM   4434  C4   DT J  -4      36.432 130.553   1.120  1.00 34.80           C  
ATOM   4435  O4   DT J  -4      36.344 131.776   0.921  1.00 34.10           O  
ATOM   4436  C5   DT J  -4      36.569 129.930   2.422  1.00 32.90           C  
ATOM   4437  C7   DT J  -4      36.700 130.799   3.635  1.00 34.39           C  
ATOM   4438  C6   DT J  -4      36.577 128.585   2.490  1.00 35.36           C  
ATOM   4439  P    DG J  -3      38.511 122.557   2.550  1.00 27.63           P  
ATOM   4440  OP1  DG J  -3      38.215 121.080   2.523  1.00 24.07           O  
ATOM   4441  OP2  DG J  -3      39.321 123.089   3.646  1.00 29.35           O  
ATOM   4442  O5'  DG J  -3      39.136 122.939   1.149  1.00 28.16           O  
ATOM   4443  C5'  DG J  -3      38.403 122.639  -0.020  1.00 27.64           C  
ATOM   4444  C4'  DG J  -3      39.098 123.187  -1.238  1.00 33.42           C  
ATOM   4445  O4'  DG J  -3      39.063 124.631  -1.243  1.00 34.36           O  
ATOM   4446  C3'  DG J  -3      40.560 122.788  -1.411  1.00 33.29           C  
ATOM   4447  O3'  DG J  -3      40.713 122.510  -2.803  1.00 35.65           O  
ATOM   4448  C2'  DG J  -3      41.320 124.020  -0.945  1.00 33.65           C  
ATOM   4449  C1'  DG J  -3      40.378 125.171  -1.283  1.00 33.47           C  
ATOM   4450  N9   DG J  -3      40.400 126.299  -0.351  1.00 34.63           N  
ATOM   4451  C8   DG J  -3      40.542 126.248   1.013  1.00 35.42           C  
ATOM   4452  N7   DG J  -3      40.409 127.415   1.588  1.00 35.40           N  
ATOM   4453  C5   DG J  -3      40.188 128.295   0.538  1.00 35.22           C  
ATOM   4454  C6   DG J  -3      39.931 129.700   0.547  1.00 35.85           C  
ATOM   4455  O6   DG J  -3      39.836 130.450   1.508  1.00 35.88           O  
ATOM   4456  N1   DG J  -3      39.773 130.202  -0.739  1.00 35.73           N  
ATOM   4457  C2   DG J  -3      39.856 129.452  -1.885  1.00 38.19           C  
ATOM   4458  N2   DG J  -3      39.714 130.119  -3.029  1.00 35.82           N  
ATOM   4459  N3   DG J  -3      40.072 128.137  -1.907  1.00 37.07           N  
ATOM   4460  C4   DG J  -3      40.218 127.631  -0.669  1.00 35.95           C  
ATOM   4461  P    DG J  -2      42.132 122.127  -3.401  1.00 40.76           P  
ATOM   4462  OP1  DG J  -2      41.852 121.232  -4.547  1.00 40.95           O  
ATOM   4463  OP2  DG J  -2      43.022 121.689  -2.323  1.00 35.76           O  
ATOM   4464  O5'  DG J  -2      42.633 123.517  -3.990  1.00 42.09           O  
ATOM   4465  C5'  DG J  -2      41.862 124.181  -4.979  1.00 45.46           C  
ATOM   4466  C4'  DG J  -2      42.563 125.445  -5.406  1.00 50.50           C  
ATOM   4467  O4'  DG J  -2      42.396 126.486  -4.414  1.00 51.16           O  
ATOM   4468  C3'  DG J  -2      44.070 125.255  -5.561  1.00 52.07           C  
ATOM   4469  O3'  DG J  -2      44.510 126.048  -6.652  1.00 56.14           O  
ATOM   4470  C2'  DG J  -2      44.621 125.818  -4.268  1.00 48.66           C  
ATOM   4471  C1'  DG J  -2      43.673 126.978  -4.055  1.00 45.65           C  
ATOM   4472  N9   DG J  -2      43.607 127.479  -2.690  1.00 43.70           N  
ATOM   4473  C8   DG J  -2      43.772 126.761  -1.537  1.00 40.79           C  
ATOM   4474  N7   DG J  -2      43.677 127.493  -0.461  1.00 43.21           N  
ATOM   4475  C5   DG J  -2      43.425 128.773  -0.937  1.00 39.70           C  
ATOM   4476  C6   DG J  -2      43.211 129.981  -0.234  1.00 42.92           C  
ATOM   4477  O6   DG J  -2      43.168 130.160   0.992  1.00 43.64           O  
ATOM   4478  N1   DG J  -2      43.013 131.050  -1.099  1.00 41.48           N  
ATOM   4479  C2   DG J  -2      42.992 130.960  -2.472  1.00 43.72           C  
ATOM   4480  N2   DG J  -2      42.776 132.106  -3.140  1.00 42.78           N  
ATOM   4481  N3   DG J  -2      43.167 129.828  -3.140  1.00 42.17           N  
ATOM   4482  C4   DG J  -2      43.382 128.784  -2.310  1.00 41.67           C  
ATOM   4483  P    DA J  -1      45.955 125.795  -7.296  1.00 59.92           P  
ATOM   4484  OP1  DA J  -1      45.705 125.276  -8.662  1.00 60.38           O  
ATOM   4485  OP2  DA J  -1      46.834 125.043  -6.369  1.00 54.50           O  
ATOM   4486  O5'  DA J  -1      46.535 127.273  -7.391  1.00 56.25           O  
ATOM   4487  C5'  DA J  -1      45.665 128.358  -7.673  1.00 55.02           C  
ATOM   4488  C4'  DA J  -1      46.256 129.651  -7.169  1.00 56.08           C  
ATOM   4489  O4'  DA J  -1      45.898 129.871  -5.786  1.00 52.95           O  
ATOM   4490  C3'  DA J  -1      47.781 129.732  -7.245  1.00 54.46           C  
ATOM   4491  O3'  DA J  -1      48.176 130.927  -7.908  1.00 60.89           O  
ATOM   4492  C2'  DA J  -1      48.221 129.761  -5.790  1.00 52.16           C  
ATOM   4493  C1'  DA J  -1      47.020 130.360  -5.088  1.00 50.46           C  
ATOM   4494  N9   DA J  -1      46.884 129.980  -3.683  1.00 50.42           N  
ATOM   4495  C8   DA J  -1      47.010 128.728  -3.131  1.00 48.45           C  
ATOM   4496  N7   DA J  -1      46.897 128.713  -1.826  1.00 49.62           N  
ATOM   4497  C5   DA J  -1      46.663 130.043  -1.494  1.00 46.21           C  
ATOM   4498  C6   DA J  -1      46.466 130.689  -0.261  1.00 47.89           C  
ATOM   4499  N6   DA J  -1      46.479 130.060   0.915  1.00 44.49           N  
ATOM   4500  N1   DA J  -1      46.258 132.029  -0.277  1.00 49.49           N  
ATOM   4501  C2   DA J  -1      46.253 132.661  -1.462  1.00 47.49           C  
ATOM   4502  N3   DA J  -1      46.433 132.160  -2.684  1.00 46.73           N  
ATOM   4503  C4   DA J  -1      46.637 130.832  -2.629  1.00 46.71           C  
ATOM   4504  P    DT J   0      49.733 131.221  -8.143  1.00 62.48           P  
ATOM   4505  OP1  DT J   0      49.873 131.838  -9.479  1.00 66.37           O  
ATOM   4506  OP2  DT J   0      50.512 130.005  -7.809  1.00 64.94           O  
ATOM   4507  O5'  DT J   0      50.037 132.307  -7.027  1.00 62.00           O  
ATOM   4508  C5'  DT J   0      49.120 133.361  -6.799  1.00 57.58           C  
ATOM   4509  C4'  DT J   0      49.634 134.268  -5.710  1.00 59.34           C  
ATOM   4510  O4'  DT J   0      49.231 133.789  -4.406  1.00 56.88           O  
ATOM   4511  C3'  DT J   0      51.155 134.428  -5.673  1.00 58.24           C  
ATOM   4512  O3'  DT J   0      51.486 135.815  -5.591  1.00 62.73           O  
ATOM   4513  C2'  DT J   0      51.560 133.695  -4.404  1.00 58.56           C  
ATOM   4514  C1'  DT J   0      50.329 133.863  -3.522  1.00 56.63           C  
ATOM   4515  N1   DT J   0      50.142 132.841  -2.461  1.00 50.72           N  
ATOM   4516  C2   DT J   0      49.914 133.283  -1.174  1.00 50.62           C  
ATOM   4517  O2   DT J   0      49.871 134.455  -0.875  1.00 52.99           O  
ATOM   4518  N3   DT J   0      49.745 132.293  -0.244  1.00 48.60           N  
ATOM   4519  C4   DT J   0      49.790 130.934  -0.457  1.00 49.21           C  
ATOM   4520  O4   DT J   0      49.610 130.161   0.488  1.00 50.72           O  
ATOM   4521  C5   DT J   0      50.055 130.535  -1.825  1.00 49.40           C  
ATOM   4522  C7   DT J   0      50.169 129.077  -2.147  1.00 51.09           C  
ATOM   4523  C6   DT J   0      50.202 131.498  -2.748  1.00 50.33           C  
ATOM   4524  P    DT J   1      53.006 136.290  -5.798  1.00 66.36           P  
ATOM   4525  OP1  DT J   1      53.005 137.471  -6.696  1.00 64.23           O  
ATOM   4526  OP2  DT J   1      53.828 135.099  -6.146  1.00 65.42           O  
ATOM   4527  O5'  DT J   1      53.408 136.763  -4.340  1.00 61.23           O  
ATOM   4528  C5'  DT J   1      52.525 137.590  -3.607  1.00 62.88           C  
ATOM   4529  C4'  DT J   1      52.965 137.670  -2.169  1.00 62.32           C  
ATOM   4530  O4'  DT J   1      52.539 136.502  -1.426  1.00 61.79           O  
ATOM   4531  C3'  DT J   1      54.480 137.765  -1.996  1.00 62.67           C  
ATOM   4532  O3'  DT J   1      54.779 138.814  -1.089  1.00 65.77           O  
ATOM   4533  C2'  DT J   1      54.862 136.427  -1.390  1.00 59.50           C  
ATOM   4534  C1'  DT J   1      53.613 136.064  -0.614  1.00 59.15           C  
ATOM   4535  N1   DT J   1      53.437 134.622  -0.361  1.00 53.41           N  
ATOM   4536  C2   DT J   1      53.081 134.214   0.906  1.00 52.09           C  
ATOM   4537  O2   DT J   1      52.914 134.987   1.843  1.00 48.38           O  
ATOM   4538  N3   DT J   1      52.928 132.855   1.043  1.00 50.35           N  
ATOM   4539  C4   DT J   1      53.095 131.894   0.069  1.00 49.60           C  
ATOM   4540  O4   DT J   1      52.900 130.714   0.340  1.00 52.05           O  
ATOM   4541  C5   DT J   1      53.491 132.393  -1.227  1.00 50.53           C  
ATOM   4542  C7   DT J   1      53.734 131.423  -2.339  1.00 49.68           C  
ATOM   4543  C6   DT J   1      53.629 133.714  -1.376  1.00 51.92           C  
ATOM   4544  P    DC J   2      56.259 139.424  -1.039  1.00 68.01           P  
ATOM   4545  OP1  DC J   2      56.132 140.889  -1.244  1.00 70.20           O  
ATOM   4546  OP2  DC J   2      57.156 138.631  -1.920  1.00 66.87           O  
ATOM   4547  O5'  DC J   2      56.666 139.157   0.471  1.00 64.73           O  
ATOM   4548  C5'  DC J   2      55.706 139.347   1.499  1.00 60.61           C  
ATOM   4549  C4'  DC J   2      56.092 138.568   2.733  1.00 60.48           C  
ATOM   4550  O4'  DC J   2      55.700 137.173   2.653  1.00 57.83           O  
ATOM   4551  C3'  DC J   2      57.585 138.586   3.039  1.00 60.20           C  
ATOM   4552  O3'  DC J   2      57.774 139.022   4.374  1.00 63.97           O  
ATOM   4553  C2'  DC J   2      58.017 137.135   2.878  1.00 58.28           C  
ATOM   4554  C1'  DC J   2      56.740 136.362   3.175  1.00 56.04           C  
ATOM   4555  N1   DC J   2      56.641 135.030   2.537  1.00 51.09           N  
ATOM   4556  C2   DC J   2      56.258 133.920   3.320  1.00 51.51           C  
ATOM   4557  O2   DC J   2      56.027 134.084   4.528  1.00 52.57           O  
ATOM   4558  N3   DC J   2      56.152 132.703   2.738  1.00 47.13           N  
ATOM   4559  C4   DC J   2      56.405 132.564   1.433  1.00 51.69           C  
ATOM   4560  N4   DC J   2      56.286 131.341   0.894  1.00 45.81           N  
ATOM   4561  C5   DC J   2      56.795 133.671   0.616  1.00 49.52           C  
ATOM   4562  C6   DC J   2      56.905 134.871   1.206  1.00 50.95           C  
ATOM   4563  P    DC J   3      59.209 139.550   4.825  1.00 65.82           P  
ATOM   4564  OP1  DC J   3      59.029 140.770   5.658  1.00 66.94           O  
ATOM   4565  OP2  DC J   3      60.049 139.606   3.604  1.00 66.80           O  
ATOM   4566  O5'  DC J   3      59.749 138.376   5.749  1.00 64.39           O  
ATOM   4567  C5'  DC J   3      59.048 138.009   6.928  1.00 61.32           C  
ATOM   4568  C4'  DC J   3      59.610 136.723   7.480  1.00 59.75           C  
ATOM   4569  O4'  DC J   3      59.205 135.602   6.652  1.00 56.76           O  
ATOM   4570  C3'  DC J   3      61.140 136.688   7.531  1.00 58.52           C  
ATOM   4571  O3'  DC J   3      61.556 136.088   8.753  1.00 62.98           O  
ATOM   4572  C2'  DC J   3      61.505 135.777   6.373  1.00 56.90           C  
ATOM   4573  C1'  DC J   3      60.340 134.804   6.390  1.00 51.67           C  
ATOM   4574  N1   DC J   3      60.103 134.044   5.151  1.00 46.33           N  
ATOM   4575  C2   DC J   3      59.552 132.753   5.253  1.00 41.92           C  
ATOM   4576  O2   DC J   3      59.223 132.329   6.371  1.00 41.31           O  
ATOM   4577  N3   DC J   3      59.389 132.011   4.134  1.00 40.10           N  
ATOM   4578  C4   DC J   3      59.717 132.517   2.946  1.00 42.88           C  
ATOM   4579  N4   DC J   3      59.522 131.757   1.870  1.00 42.61           N  
ATOM   4580  C5   DC J   3      60.260 133.836   2.807  1.00 45.07           C  
ATOM   4581  C6   DC J   3      60.431 134.557   3.927  1.00 45.22           C  
ATOM   4582  P    DA J   4      62.078 137.013   9.955  1.00 64.98           P  
ATOM   4583  OP1  DA J   4      61.130 138.150  10.096  1.00 65.69           O  
ATOM   4584  OP2  DA J   4      63.515 137.274   9.716  1.00 65.49           O  
ATOM   4585  O5'  DA J   4      61.923 136.082  11.235  1.00 64.04           O  
ATOM   4586  C5'  DA J   4      60.631 135.729  11.721  1.00 61.64           C  
ATOM   4587  C4'  DA J   4      60.576 134.257  12.067  1.00 60.57           C  
ATOM   4588  O4'  DA J   4      60.618 133.446  10.870  1.00 57.43           O  
ATOM   4589  C3'  DA J   4      61.698 133.742  12.962  1.00 58.90           C  
ATOM   4590  O3'  DA J   4      61.147 132.829  13.908  1.00 59.21           O  
ATOM   4591  C2'  DA J   4      62.642 133.044  11.993  1.00 57.94           C  
ATOM   4592  C1'  DA J   4      61.712 132.541  10.900  1.00 53.31           C  
ATOM   4593  N9   DA J   4      62.275 132.533   9.548  1.00 52.97           N  
ATOM   4594  C8   DA J   4      63.002 133.526   8.940  1.00 50.03           C  
ATOM   4595  N7   DA J   4      63.262 133.293   7.678  1.00 47.09           N  
ATOM   4596  C5   DA J   4      62.692 132.049   7.444  1.00 46.76           C  
ATOM   4597  C6   DA J   4      62.602 131.252   6.293  1.00 44.45           C  
ATOM   4598  N6   DA J   4      63.066 131.621   5.095  1.00 40.45           N  
ATOM   4599  N1   DA J   4      61.991 130.049   6.408  1.00 44.07           N  
ATOM   4600  C2   DA J   4      61.491 129.698   7.595  1.00 47.25           C  
ATOM   4601  N3   DA J   4      61.494 130.369   8.741  1.00 47.83           N  
ATOM   4602  C4   DA J   4      62.115 131.552   8.597  1.00 48.22           C  
ATOM   4603  P    DG J   5      62.091 132.184  15.023  1.00 62.54           P  
ATOM   4604  OP1  DG J   5      61.270 131.827  16.203  1.00 61.61           O  
ATOM   4605  OP2  DG J   5      63.256 133.091  15.179  1.00 64.79           O  
ATOM   4606  O5'  DG J   5      62.623 130.852  14.337  1.00 61.63           O  
ATOM   4607  C5'  DG J   5      61.720 129.827  13.929  1.00 57.44           C  
ATOM   4608  C4'  DG J   5      62.482 128.709  13.259  1.00 53.09           C  
ATOM   4609  O4'  DG J   5      62.919 129.114  11.940  1.00 50.38           O  
ATOM   4610  C3'  DG J   5      63.754 128.294  14.004  1.00 53.22           C  
ATOM   4611  O3'  DG J   5      63.986 126.905  13.783  1.00 52.11           O  
ATOM   4612  C2'  DG J   5      64.831 129.054  13.253  1.00 50.16           C  
ATOM   4613  C1'  DG J   5      64.309 128.865  11.848  1.00 47.57           C  
ATOM   4614  N9   DG J   5      64.864 129.726  10.815  1.00 48.03           N  
ATOM   4615  C8   DG J   5      65.425 130.970  10.963  1.00 47.54           C  
ATOM   4616  N7   DG J   5      65.828 131.483   9.833  1.00 47.76           N  
ATOM   4617  C5   DG J   5      65.522 130.514   8.887  1.00 46.50           C  
ATOM   4618  C6   DG J   5      65.726 130.498   7.481  1.00 46.23           C  
ATOM   4619  O6   DG J   5      66.218 131.366   6.765  1.00 44.77           O  
ATOM   4620  N1   DG J   5      65.274 129.314   6.911  1.00 45.09           N  
ATOM   4621  C2   DG J   5      64.687 128.281   7.596  1.00 45.29           C  
ATOM   4622  N2   DG J   5      64.308 127.225   6.858  1.00 39.99           N  
ATOM   4623  N3   DG J   5      64.485 128.285   8.905  1.00 45.58           N  
ATOM   4624  C4   DG J   5      64.925 129.426   9.480  1.00 45.97           C  
ATOM   4625  P    DC J   6      63.843 125.864  14.990  1.00 55.77           P  
ATOM   4626  OP1  DC J   6      62.652 126.227  15.800  1.00 56.29           O  
ATOM   4627  OP2  DC J   6      65.168 125.721  15.639  1.00 55.45           O  
ATOM   4628  O5'  DC J   6      63.508 124.501  14.239  1.00 52.83           O  
ATOM   4629  C5'  DC J   6      62.385 124.418  13.373  1.00 46.28           C  
ATOM   4630  C4'  DC J   6      62.747 123.652  12.122  1.00 43.09           C  
ATOM   4631  O4'  DC J   6      63.599 124.433  11.250  1.00 37.23           O  
ATOM   4632  C3'  DC J   6      63.477 122.328  12.334  1.00 39.45           C  
ATOM   4633  O3'  DC J   6      63.068 121.504  11.249  1.00 42.63           O  
ATOM   4634  C2'  DC J   6      64.937 122.735  12.160  1.00 42.25           C  
ATOM   4635  C1'  DC J   6      64.834 123.758  11.035  1.00 37.92           C  
ATOM   4636  N1   DC J   6      65.876 124.805  10.940  1.00 39.49           N  
ATOM   4637  C2   DC J   6      66.306 125.216   9.671  1.00 38.06           C  
ATOM   4638  O2   DC J   6      65.933 124.587   8.670  1.00 39.62           O  
ATOM   4639  N3   DC J   6      67.122 126.288   9.565  1.00 42.73           N  
ATOM   4640  C4   DC J   6      67.526 126.929  10.662  1.00 39.61           C  
ATOM   4641  N4   DC J   6      68.272 128.027  10.501  1.00 42.42           N  
ATOM   4642  C5   DC J   6      67.172 126.483  11.967  1.00 41.63           C  
ATOM   4643  C6   DC J   6      66.361 125.418  12.059  1.00 40.44           C  
ATOM   4644  P    DT J   7      62.873 119.915  11.433  1.00 41.16           P  
ATOM   4645  OP1  DT J   7      61.531 119.658  10.864  1.00 42.26     2000 O  
ATOM   4646  OP2  DT J   7      63.199 119.447  12.790  1.00 40.24           O  
ATOM   4647  O5'  DT J   7      63.993 119.363  10.451  1.00 42.49           O  
ATOM   4648  C5'  DT J   7      63.891 119.646   9.071  1.00 35.82           C  
ATOM   4649  C4'  DT J   7      65.254 119.742   8.428  1.00 39.38           C  
ATOM   4650  O4'  DT J   7      65.974 120.947   8.794  1.00 37.67           O  
ATOM   4651  C3'  DT J   7      66.231 118.577   8.596  1.00 38.33           C  
ATOM   4652  O3'  DT J   7      66.592 118.204   7.283  1.00 33.73           O  
ATOM   4653  C2'  DT J   7      67.424 119.206   9.299  1.00 40.87           C  
ATOM   4654  C1'  DT J   7      67.357 120.645   8.810  1.00 39.92           C  
ATOM   4655  N1   DT J   7      68.035 121.626   9.683  1.00 38.39           N  
ATOM   4656  C2   DT J   7      68.695 122.699   9.104  1.00 38.15           C  
ATOM   4657  O2   DT J   7      68.766 122.879   7.893  1.00 35.69           O  
ATOM   4658  N3   DT J   7      69.279 123.560  10.002  1.00 36.94           N  
ATOM   4659  C4   DT J   7      69.272 123.460  11.377  1.00 40.16           C  
ATOM   4660  O4   DT J   7      69.807 124.329  12.057  1.00 42.02           O  
ATOM   4661  C5   DT J   7      68.590 122.301  11.909  1.00 38.46           C  
ATOM   4662  C7   DT J   7      68.569 122.088  13.391  1.00 37.44           C  
ATOM   4663  C6   DT J   7      68.008 121.460  11.047  1.00 36.73           C  
ATOM   4664  P    DG J   8      67.398 116.865   7.003  1.00 32.41           P  
ATOM   4665  OP1  DG J   8      66.537 115.936   6.214  1.00 35.12           O  
ATOM   4666  OP2  DG J   8      68.118 116.349   8.179  1.00 30.28           O  
ATOM   4667  O5'  DG J   8      68.479 117.422   5.984  1.00 31.27           O  
ATOM   4668  C5'  DG J   8      68.063 118.078   4.796  1.00 26.99           C  
ATOM   4669  C4'  DG J   8      69.257 118.668   4.085  1.00 31.18           C  
ATOM   4670  O4'  DG J   8      69.816 119.732   4.893  1.00 33.30           O  
ATOM   4671  C3'  DG J   8      70.397 117.682   3.848  1.00 31.57           C  
ATOM   4672  O3'  DG J   8      70.983 117.994   2.593  1.00 32.57           O  
ATOM   4673  C2'  DG J   8      71.320 117.933   5.023  1.00 30.07           C  
ATOM   4674  C1'  DG J   8      71.123 119.401   5.318  1.00 30.79           C  
ATOM   4675  N9   DG J   8      71.236 119.786   6.725  1.00 35.04           N  
ATOM   4676  C8   DG J   8      70.690 119.161   7.822  1.00 33.08           C  
ATOM   4677  N7   DG J   8      70.923 119.797   8.942  1.00 40.13           N  
ATOM   4678  C5   DG J   8      71.683 120.898   8.562  1.00 38.36           C  
ATOM   4679  C6   DG J   8      72.220 121.960   9.340  1.00 40.16           C  
ATOM   4680  O6   DG J   8      72.131 122.145  10.565  1.00 40.65           O  
ATOM   4681  N1   DG J   8      72.912 122.869   8.548  1.00 42.14           N  
ATOM   4682  C2   DG J   8      73.068 122.774   7.186  1.00 43.15           C  
ATOM   4683  N2   DG J   8      73.765 123.750   6.601  1.00 43.87           N  
ATOM   4684  N3   DG J   8      72.573 121.792   6.451  1.00 37.20           N  
ATOM   4685  C4   DG J   8      71.896 120.898   7.201  1.00 37.29           C  
ATOM   4686  P    DA J   9      72.115 117.058   1.968  1.00 31.12           P  
ATOM   4687  OP1  DA J   9      71.836 117.029   0.532  1.00 30.86           O  
ATOM   4688  OP2  DA J   9      72.287 115.803   2.717  1.00 28.03           O  
ATOM   4689  O5'  DA J   9      73.451 117.895   2.221  1.00 35.74           O  
ATOM   4690  C5'  DA J   9      73.584 119.205   1.682  1.00 33.28           C  
ATOM   4691  C4'  DA J   9      74.914 119.796   2.080  1.00 33.45           C  
ATOM   4692  O4'  DA J   9      74.907 120.197   3.468  1.00 33.72           O  
ATOM   4693  C3'  DA J   9      76.081 118.828   1.911  1.00 31.39           C  
ATOM   4694  O3'  DA J   9      77.135 119.551   1.292  1.00 39.49           O  
ATOM   4695  C2'  DA J   9      76.409 118.407   3.332  1.00 32.89           C  
ATOM   4696  C1'  DA J   9      76.004 119.619   4.150  1.00 33.22           C  
ATOM   4697  N9   DA J   9      75.587 119.375   5.533  1.00 34.93           N  
ATOM   4698  C8   DA J   9      74.858 118.320   6.048  1.00 34.89           C  
ATOM   4699  N7   DA J   9      74.611 118.427   7.332  1.00 32.06           N  
ATOM   4700  C5   DA J   9      75.214 119.628   7.689  1.00 35.19           C  
ATOM   4701  C6   DA J   9      75.311 120.317   8.915  1.00 38.78           C  
ATOM   4702  N6   DA J   9      74.783 119.880  10.061  1.00 38.85           N  
ATOM   4703  N1   DA J   9      75.990 121.489   8.926  1.00 39.80           N  
ATOM   4704  C2   DA J   9      76.550 121.916   7.788  1.00 37.69           C  
ATOM   4705  N3   DA J   9      76.537 121.357   6.581  1.00 36.64           N  
ATOM   4706  C4   DA J   9      75.837 120.209   6.596  1.00 34.18           C  
ATOM   4707  P    DA J  10      78.482 118.805   0.865  1.00 38.94           P  
ATOM   4708  OP1  DA J  10      78.911 119.466  -0.391  1.00 35.38           O  
ATOM   4709  OP2  DA J  10      78.327 117.335   0.903  1.00 36.27           O  
ATOM   4710  O5'  DA J  10      79.458 119.241   2.027  1.00 38.62           O  
ATOM   4711  C5'  DA J  10      79.726 120.615   2.224  1.00 39.94           C  
ATOM   4712  C4'  DA J  10      80.624 120.798   3.416  1.00 45.11           C  
ATOM   4713  O4'  DA J  10      79.893 120.602   4.650  1.00 45.00           O  
ATOM   4714  C3'  DA J  10      81.797 119.821   3.450  1.00 49.11           C  
ATOM   4715  O3'  DA J  10      82.955 120.549   3.845  1.00 54.56           O  
ATOM   4716  C2'  DA J  10      81.391 118.829   4.529  1.00 45.49           C  
ATOM   4717  C1'  DA J  10      80.621 119.717   5.484  1.00 45.95           C  
ATOM   4718  N9   DA J  10      79.675 119.019   6.361  1.00 45.94           N  
ATOM   4719  C8   DA J  10      78.923 117.906   6.068  1.00 43.46           C  
ATOM   4720  N7   DA J  10      78.203 117.477   7.075  1.00 43.86           N  
ATOM   4721  C5   DA J  10      78.480 118.370   8.094  1.00 44.75           C  
ATOM   4722  C6   DA J  10      78.026 118.460   9.427  1.00 48.42           C  
ATOM   4723  N6   DA J  10      77.148 117.615   9.975  1.00 49.93           N  
ATOM   4724  N1   DA J  10      78.507 119.468  10.185  1.00 48.79           N  
ATOM   4725  C2   DA J  10      79.373 120.329   9.629  1.00 45.65           C  
ATOM   4726  N3   DA J  10      79.863 120.353   8.393  1.00 45.33           N  
ATOM   4727  C4   DA J  10      79.378 119.334   7.668  1.00 44.84           C  
ATOM   4728  P    DC J  11      84.415 119.965   3.546  1.00 56.58           P  
ATOM   4729  OP1  DC J  11      85.110 121.009   2.745  1.00 57.85           O  
ATOM   4730  OP2  DC J  11      84.365 118.566   3.051  1.00 49.91           O  
ATOM   4731  O5'  DC J  11      85.028 119.938   5.002  1.00 56.57           O  
ATOM   4732  C5'  DC J  11      84.161 119.764   6.101  1.00 62.82           C  
ATOM   4733  C4'  DC J  11      84.815 120.241   7.369  1.00 64.26           C  
ATOM   4734  O4'  DC J  11      83.859 120.037   8.429  1.00 67.34           O  
ATOM   4735  C3'  DC J  11      86.038 119.422   7.752  1.00 65.12           C  
ATOM   4736  O3'  DC J  11      86.938 120.239   8.495  1.00 68.88           O  
ATOM   4737  C2'  DC J  11      85.462 118.299   8.592  1.00 65.65           C  
ATOM   4738  C1'  DC J  11      84.224 118.923   9.226  1.00 66.89           C  
ATOM   4739  N1   DC J  11      83.062 118.020   9.270  1.00 66.52           N  
ATOM   4740  C2   DC J  11      82.173 118.134  10.331  1.00 66.65           C  
ATOM   4741  O2   DC J  11      82.367 119.020  11.179  1.00 67.79           O  
ATOM   4742  N3   DC J  11      81.122 117.284  10.408  1.00 65.56           N  
ATOM   4743  C4   DC J  11      80.944 116.357   9.465  1.00 64.46           C  
ATOM   4744  N4   DC J  11      79.906 115.527   9.593  1.00 62.28           N  
ATOM   4745  C5   DC J  11      81.824 116.237   8.353  1.00 64.18           C  
ATOM   4746  C6   DC J  11      82.860 117.081   8.296  1.00 65.54           C  
ATOM   4747  P    DA J  12      88.299 119.613   9.057  1.00 64.86           P  
ATOM   4748  OP1  DA J  12      89.304 120.712   9.057  1.00 69.72           O  
ATOM   4749  OP2  DA J  12      88.583 118.351   8.330  1.00 63.31           O  
ATOM   4750  O5'  DA J  12      87.948 119.256  10.563  1.00 67.20           O  
ATOM   4751  C5'  DA J  12      87.649 120.280  11.507  1.00 69.19           C  
ATOM   4752  C4'  DA J  12      87.678 119.698  12.898  1.00 72.11           C  
ATOM   4753  O4'  DA J  12      86.516 118.850  13.068  1.00 72.08           O  
ATOM   4754  C3'  DA J  12      88.896 118.798  13.110  1.00 73.35           C  
ATOM   4755  O3'  DA J  12      89.393 118.885  14.448  1.00 76.05           O  
ATOM   4756  C2'  DA J  12      88.363 117.411  12.807  1.00 70.78           C  
ATOM   4757  C1'  DA J  12      86.915 117.498  13.260  1.00 70.61           C  
ATOM   4758  N9   DA J  12      86.018 116.646  12.478  1.00 68.66           N  
ATOM   4759  C8   DA J  12      86.201 116.209  11.187  1.00 67.83           C  
ATOM   4760  N7   DA J  12      85.252 115.414  10.759  1.00 66.75           N  
ATOM   4761  C5   DA J  12      84.381 115.327  11.835  1.00 66.40           C  
ATOM   4762  C6   DA J  12      83.178 114.623  12.020  1.00 65.76           C  
ATOM   4763  N6   DA J  12      82.636 113.837  11.091  1.00 62.33           N  
ATOM   4764  N1   DA J  12      82.550 114.753  13.210  1.00 65.85           N  
ATOM   4765  C2   DA J  12      83.105 115.538  14.145  1.00 67.62           C  
ATOM   4766  N3   DA J  12      84.235 116.246  14.090  1.00 66.44           N  
ATOM   4767  C4   DA J  12      84.832 116.093  12.896  1.00 66.52           C  
ATOM   4768  P    DT J  13      90.775 118.158  14.826  1.00 80.14           P  
ATOM   4769  OP1  DT J  13      91.642 119.152  15.508  1.00 83.39           O  
ATOM   4770  OP2  DT J  13      91.276 117.450  13.613  1.00 78.40           O  
ATOM   4771  O5'  DT J  13      90.328 117.062  15.885  1.00 79.72           O  
ATOM   4772  C5'  DT J  13      89.199 116.251  15.614  1.00 80.06           C  
ATOM   4773  C4'  DT J  13      88.390 116.026  16.868  1.00 78.19           C  
ATOM   4774  O4'  DT J  13      87.082 115.576  16.466  1.00 75.60           O  
ATOM   4775  C3'  DT J  13      88.947 114.937  17.776  1.00 77.33           C  
ATOM   4776  O3'  DT J  13      88.594 115.201  19.134  1.00 78.99           O  
ATOM   4777  C2'  DT J  13      88.271 113.682  17.255  1.00 76.79           C  
ATOM   4778  C1'  DT J  13      86.942 114.185  16.694  1.00 73.78           C  
ATOM   4779  N1   DT J  13      86.580 113.580  15.406  1.00 69.86           N  
ATOM   4780  C2   DT J  13      85.328 113.027  15.279  1.00 66.84           C  
ATOM   4781  O2   DT J  13      84.505 113.033  16.180  1.00 67.12           O  
ATOM   4782  N3   DT J  13      85.072 112.474  14.052  1.00 63.05           N  
ATOM   4783  C4   DT J  13      85.919 112.429  12.960  1.00 64.94           C  
ATOM   4784  O4   DT J  13      85.550 111.891  11.920  1.00 62.56           O  
ATOM   4785  C5   DT J  13      87.214 113.042  13.159  1.00 64.29           C  
ATOM   4786  C7   DT J  13      88.189 113.060  12.027  1.00 63.22           C  
ATOM   4787  C6   DT J  13      87.479 113.576  14.359  1.00 67.40           C  
ATOM   4788  P    DG J  14      89.370 114.444  20.318  1.00 79.18           P  
ATOM   4789  OP1  DG J  14      88.920 115.065  21.591  1.00 78.27           O  
ATOM   4790  OP2  DG J  14      90.817 114.376  19.998  1.00 79.73           O  
ATOM   4791  O5'  DG J  14      88.787 112.966  20.274  1.00 78.07           O  
ATOM   4792  C5'  DG J  14      87.449 112.719  20.676  1.00 77.69           C  
ATOM   4793  C4'  DG J  14      87.047 111.308  20.323  1.00 77.03           C  
ATOM   4794  O4'  DG J  14      86.906 111.153  18.890  1.00 75.10           O  
ATOM   4795  C3'  DG J  14      88.036 110.231  20.769  1.00 77.63           C  
ATOM   4796  O3'  DG J  14      87.295 109.121  21.260  1.00 79.67           O  
ATOM   4797  C2'  DG J  14      88.721 109.834  19.474  1.00 77.09           C  
ATOM   4798  C1'  DG J  14      87.559 109.959  18.517  1.00 75.93           C  
ATOM   4799  N9   DG J  14      87.871 110.027  17.094  1.00 76.52           N  
ATOM   4800  C8   DG J  14      89.034 110.449  16.497  1.00 75.83           C  
ATOM   4801  N7   DG J  14      89.004 110.347  15.195  1.00 75.41           N  
ATOM   4802  C5   DG J  14      87.743 109.834  14.917  1.00 76.43           C  
ATOM   4803  C6   DG J  14      87.129 109.500  13.677  1.00 76.33           C  
ATOM   4804  O6   DG J  14      87.588 109.597  12.533  1.00 76.17           O  
ATOM   4805  N1   DG J  14      85.840 109.009  13.861  1.00 78.04           N  
ATOM   4806  C2   DG J  14      85.215 108.864  15.073  1.00 77.92           C  
ATOM   4807  N2   DG J  14      83.963 108.384  15.044  1.00 78.72           N  
ATOM   4808  N3   DG J  14      85.773 109.169  16.231  1.00 78.04           N  
ATOM   4809  C4   DG J  14      87.029 109.643  16.079  1.00 77.66           C  
ATOM   4810  P    DC J  15      87.226 108.849  22.836  1.00 80.75           P  
ATOM   4811  OP1  DC J  15      87.164 110.172  23.511  1.00 80.03           O  
ATOM   4812  OP2  DC J  15      88.334 107.916  23.149  1.00 81.26           O  
ATOM   4813  O5'  DC J  15      85.826 108.112  23.034  1.00 82.04           O  
ATOM   4814  C5'  DC J  15      84.600 108.833  22.925  1.00 80.30           C  
ATOM   4815  C4'  DC J  15      83.575 108.030  22.156  1.00 79.51           C  
ATOM   4816  O4'  DC J  15      84.037 107.821  20.797  1.00 76.68           O  
ATOM   4817  C3'  DC J  15      83.268 106.643  22.720  1.00 78.07           C  
ATOM   4818  O3'  DC J  15      81.866 106.372  22.595  1.00 77.71           O  
ATOM   4819  C2'  DC J  15      84.076 105.718  21.831  1.00 77.63           C  
ATOM   4820  C1'  DC J  15      84.034 106.435  20.495  1.00 78.23           C  
ATOM   4821  N1   DC J  15      85.185 106.156  19.623  1.00 78.65           N  
ATOM   4822  C2   DC J  15      84.949 105.776  18.299  1.00 79.65           C  
ATOM   4823  O2   DC J  15      83.776 105.655  17.911  1.00 79.28           O  
ATOM   4824  N3   DC J  15      85.998 105.544  17.478  1.00 80.61           N  
ATOM   4825  C4   DC J  15      87.244 105.668  17.938  1.00 82.42           C  
ATOM   4826  N4   DC J  15      88.249 105.447  17.089  1.00 83.42           N  
ATOM   4827  C5   DC J  15      87.516 106.031  19.288  1.00 81.29           C  
ATOM   4828  C6   DC J  15      86.466 106.268  20.089  1.00 81.45           C  
ATOM   4829  P    DC J  16      81.249 105.033  23.234  1.00 76.71           P  
ATOM   4830  OP1  DC J  16      79.784 105.244  23.394  1.00 76.33           O  
ATOM   4831  OP2  DC J  16      82.076 104.683  24.416  1.00 81.33           O  
ATOM   4832  O5'  DC J  16      81.484 103.927  22.112  1.00 76.57           O  
ATOM   4833  C5'  DC J  16      80.695 103.927  20.922  1.00 74.37           C  
ATOM   4834  C4'  DC J  16      81.047 102.743  20.053  1.00 72.32           C  
ATOM   4835  O4'  DC J  16      82.387 102.882  19.517  1.00 72.21           O  
ATOM   4836  C3'  DC J  16      81.010 101.379  20.741  1.00 70.75           C  
ATOM   4837  O3'  DC J  16      80.545 100.426  19.786  1.00 68.97           O  
ATOM   4838  C2'  DC J  16      82.479 101.106  21.020  1.00 72.25           C  
ATOM   4839  C1'  DC J  16      83.112 101.690  19.772  1.00 72.15           C  
ATOM   4840  N1   DC J  16      84.543 102.030  19.878  1.00 72.49           N  
ATOM   4841  C2   DC J  16      85.381 101.787  18.779  1.00 73.14           C  
ATOM   4842  O2   DC J  16      84.895 101.311  17.742  1.00 71.83           O  
ATOM   4843  N3   DC J  16      86.701 102.082  18.876  1.00 72.95           N  
ATOM   4844  C4   DC J  16      87.188 102.601  20.004  1.00 73.45           C  
ATOM   4845  N4   DC J  16      88.497 102.870  20.052  1.00 74.53           N  
ATOM   4846  C5   DC J  16      86.358 102.866  21.130  1.00 73.58           C  
ATOM   4847  C6   DC J  16      85.054 102.568  21.025  1.00 72.70           C  
ATOM   4848  P    DT J  17      79.362  99.406  20.164  1.00 65.17           P  
ATOM   4849  OP1  DT J  17      78.227 100.161  20.744  1.00 65.64           O  
ATOM   4850  OP2  DT J  17      79.958  98.274  20.916  1.00 65.10           O  
ATOM   4851  O5'  DT J  17      78.906  98.868  18.741  1.00 60.99           O  
ATOM   4852  C5'  DT J  17      78.640  99.778  17.684  1.00 55.32           C  
ATOM   4853  C4'  DT J  17      79.419  99.395  16.448  1.00 53.58           C  
ATOM   4854  O4'  DT J  17      80.840  99.603  16.662  1.00 53.62           O  
ATOM   4855  C3'  DT J  17      79.268  97.951  15.968  1.00 49.17           C  
ATOM   4856  O3'  DT J  17      79.115  97.954  14.546  1.00 43.24           O  
ATOM   4857  C2'  DT J  17      80.595  97.309  16.348  1.00 52.42           C  
ATOM   4858  C1'  DT J  17      81.563  98.470  16.202  1.00 54.75           C  
ATOM   4859  N1   DT J  17      82.802  98.383  17.007  1.00 58.74           N  
ATOM   4860  C2   DT J  17      84.029  98.552  16.384  1.00 60.43           C  
ATOM   4861  O2   DT J  17      84.169  98.688  15.177  1.00 58.27           O  
ATOM   4862  N3   DT J  17      85.102  98.549  17.240  1.00 63.31           N  
ATOM   4863  C4   DT J  17      85.081  98.378  18.610  1.00 63.56           C  
ATOM   4864  O4   DT J  17      86.127  98.426  19.246  1.00 65.54           O  
ATOM   4865  C5   DT J  17      83.774  98.158  19.185  1.00 63.93           C  
ATOM   4866  C7   DT J  17      83.659  97.925  20.658  1.00 62.89           C  
ATOM   4867  C6   DT J  17      82.716  98.171  18.365  1.00 60.71           C  
ATOM   4868  P    DT J  18      78.744  96.593  13.773  1.00 47.53           P  
ATOM   4869  OP1  DT J  18      78.013  96.984  12.537  1.00 47.29           O  
ATOM   4870  OP2  DT J  18      78.122  95.640  14.725  1.00 45.69           O  
ATOM   4871  O5'  DT J  18      80.149  96.019  13.295  1.00 52.00           O  
ATOM   4872  C5'  DT J  18      80.860  96.684  12.257  1.00 52.23           C  
ATOM   4873  C4'  DT J  18      82.196  96.026  12.008  1.00 56.52           C  
ATOM   4874  O4'  DT J  18      83.088  96.217  13.130  1.00 57.43           O  
ATOM   4875  C3'  DT J  18      82.145  94.521  11.751  1.00 58.82           C  
ATOM   4876  O3'  DT J  18      82.902  94.232  10.582  1.00 63.98           O  
ATOM   4877  C2'  DT J  18      82.795  93.916  12.985  1.00 60.02           C  
ATOM   4878  C1'  DT J  18      83.769  95.002  13.392  1.00 57.38           C  
ATOM   4879  N1   DT J  18      84.170  95.001  14.814  1.00 57.95           N  
ATOM   4880  C2   DT J  18      85.515  95.146  15.116  1.00 55.58           C  
ATOM   4881  O2   DT J  18      86.388  95.235  14.268  1.00 55.55           O  
ATOM   4882  N3   DT J  18      85.798  95.182  16.458  1.00 53.85           N  
ATOM   4883  C4   DT J  18      84.899  95.088  17.504  1.00 57.62           C  
ATOM   4884  O4   DT J  18      85.295  95.163  18.663  1.00 56.81           O  
ATOM   4885  C5   DT J  18      83.516  94.914  17.116  1.00 55.90           C  
ATOM   4886  C7   DT J  18      82.476  94.788  18.185  1.00 53.43           C  
ATOM   4887  C6   DT J  18      83.227  94.876  15.810  1.00 56.70           C  
ATOM   4888  P    DT J  19      82.705  92.829   9.830  1.00 68.38           P  
ATOM   4889  OP1  DT J  19      82.667  93.125   8.369  1.00 66.99           O  
ATOM   4890  OP2  DT J  19      81.590  92.078  10.452  1.00 70.50           O  
ATOM   4891  O5'  DT J  19      84.053  92.064  10.198  1.00 71.51           O  
ATOM   4892  C5'  DT J  19      85.319  92.642   9.888  1.00 72.33           C  
ATOM   4893  C4'  DT J  19      86.429  91.903  10.600  1.00 73.77           C  
ATOM   4894  O4'  DT J  19      86.546  92.280  11.994  1.00 71.21           O  
ATOM   4895  C3'  DT J  19      86.281  90.379  10.595  1.00 75.33           C  
ATOM   4896  O3'  DT J  19      87.580  89.817  10.543  1.00 80.95           O  
ATOM   4897  C2'  DT J  19      85.764  90.098  11.987  1.00 74.43           C  
ATOM   4898  C1'  DT J  19      86.615  91.083  12.749  1.00 71.30           C  
ATOM   4899  N1   DT J  19      86.181  91.359  14.115  1.00 70.64           N  
ATOM   4900  C2   DT J  19      87.083  91.949  14.957  1.00 70.84           C  
ATOM   4901  O2   DT J  19      88.202  92.282  14.600  1.00 69.79           O  
ATOM   4902  N3   DT J  19      86.629  92.134  16.234  1.00 70.57           N  
ATOM   4903  C4   DT J  19      85.388  91.795  16.735  1.00 68.47           C  
ATOM   4904  O4   DT J  19      85.131  92.018  17.912  1.00 68.29           O  
ATOM   4905  C5   DT J  19      84.484  91.188  15.785  1.00 69.57           C  
ATOM   4906  C7   DT J  19      83.116  90.779  16.234  1.00 67.68           C  
ATOM   4907  C6   DT J  19      84.919  91.011  14.537  1.00 70.04           C  
ATOM   4908  P    DT J  20      88.059  89.051   9.236  1.00 83.68           P  
ATOM   4909  OP1  DT J  20      88.614  90.074   8.306  1.00 84.99           O  
ATOM   4910  OP2  DT J  20      86.942  88.183   8.794  1.00 83.28           O  
ATOM   4911  O5'  DT J  20      89.230  88.123   9.783  1.00 85.12           O  
ATOM   4912  C5'  DT J  20      90.073  88.555  10.856  1.00 83.17           C  
ATOM   4913  C4'  DT J  20      90.316  87.412  11.815  1.00 83.67           C  
ATOM   4914  O4'  DT J  20      89.867  87.768  13.149  1.00 82.78           O  
ATOM   4915  C3'  DT J  20      89.582  86.117  11.452  1.00 84.35           C  
ATOM   4916  O3'  DT J  20      90.371  84.983  11.825  1.00 88.45           O  
ATOM   4917  C2'  DT J  20      88.372  86.153  12.368  1.00 82.84           C  
ATOM   4918  C1'  DT J  20      88.986  86.760  13.617  1.00 81.12           C  
ATOM   4919  N1   DT J  20      88.042  87.375  14.572  1.00 78.58           N  
ATOM   4920  C2   DT J  20      88.565  87.996  15.681  1.00 77.11           C  
ATOM   4921  O2   DT J  20      89.761  88.115  15.873  1.00 76.69           O  
ATOM   4922  N3   DT J  20      87.631  88.480  16.558  1.00 77.52           N  
ATOM   4923  C4   DT J  20      86.257  88.416  16.434  1.00 76.01           C  
ATOM   4924  O4   DT J  20      85.545  88.866  17.324  1.00 74.25           O  
ATOM   4925  C5   DT J  20      85.777  87.787  15.227  1.00 76.69           C  
ATOM   4926  C7   DT J  20      84.303  87.698  14.992  1.00 77.59           C  
ATOM   4927  C6   DT J  20      86.681  87.307  14.366  1.00 77.51           C  
ATOM   4928  P    DG J  21      91.813  84.740  11.155  1.00 90.36           P  
ATOM   4929  OP1  DG J  21      92.218  85.980  10.440  1.00 91.63           O  
ATOM   4930  OP2  DG J  21      91.758  83.450  10.416  1.00 91.40           O  
ATOM   4931  O5'  DG J  21      92.763  84.582  12.423  1.00 91.06           O  
ATOM   4932  C5'  DG J  21      92.504  85.331  13.609  1.00 91.38           C  
ATOM   4933  C4'  DG J  21      92.733  84.479  14.835  1.00 92.77           C  
ATOM   4934  O4'  DG J  21      91.749  84.868  15.829  1.00 93.19           O  
ATOM   4935  C3'  DG J  21      92.521  82.981  14.617  1.00 93.29           C  
ATOM   4936  O3'  DG J  21      93.384  82.258  15.500  1.00 95.37           O  
ATOM   4937  C2'  DG J  21      91.071  82.781  15.012  1.00 92.86           C  
ATOM   4938  C1'  DG J  21      90.950  83.746  16.170  1.00 93.16           C
[truncated: 702,932 more chars]
