# Supplementary material for: A Bottom-Up Coarse-Grained Model for Nucleosome–Nucleosome Interactions with Explicit Ions
Source: J Chem Theory Comput. 2022 May 17;18(6):3948–60. doi: 10.1021/acs.jctc.2c00083 (PMC9202350; doi:10.1021/acs.jctc.2c00083)
Supplement: Supplementary file 2 — ct2c00083_si_002.zip [file ct2c00083_si_002.zip › archive/Make_NCP_topology/NCP.xyz]

1340     
# CG NCP coord compatible with CG trajectory mapping from AAMD    
   DNADDD0    56.9581   146.3649    52.1021 
   DNADDP0    49.1619   148.5897    60.5283 
 DNADDP291    55.9966   144.8159    46.5466 
   DNADDD1    55.1737   141.3010    57.1544 
   DNADDP1    46.6136   142.9284    57.8963 
 DNADDP290    60.5391   140.6667    49.5932 
   DNADDP2    46.6957   137.1803    55.0898 
 DNADDP289    61.9792   135.7620    53.9137 
   DNADDD2    55.1015   135.7370    61.5195 
   DNADDP3    49.0787   131.6235    56.5882 
 DNADDP288    63.5258   136.8628    60.4017 
   DNADDP4    54.0068   127.3139    59.1779 
 DNADDP287    63.0595   136.8764    66.7962 
   DNADDD3    53.3964   132.9715    67.8958 
   DNADDP5    57.7083   125.6904    64.5304 
 DNADDP286    58.5913   139.5041    70.9033 
   DNADDP6    58.4699   125.8789    71.0085 
 DNADDP285    51.7549   140.6363    71.9122 
   DNADDD4    48.4983   129.9924    71.8433 
   DNADDP7    55.1598   126.4408    76.3635 
 DNADDP284    45.8038   138.5161    71.2918 
   DNADDP8    50.5994   129.0803    80.8164 
 DNADDP283    40.6774   135.1043    69.5222 
   DNADDD5    43.7390   124.9059    73.9795 
   DNADDP9    44.0695   128.9317    82.3495 
 DNADDP282    38.6917   128.9599    67.3240 
  DNADDP10    38.6502   125.5134    80.4992 
 DNADDP281    40.6614   122.5211    66.1457 
   DNADDD6    44.0658   117.1171    74.3467 
  DNADDP11    36.9053   119.6134    78.9227 
 DNADDP280    43.8783   117.8901    65.5659 
  DNADDP12    35.4405   113.8048    75.7310 
 DNADDP279    49.4594   114.2183    67.3740 
   DNADDD7    44.9309   110.0160    76.2793 
  DNADDP13    37.8657   108.7005    70.9204 
 DNADDP278    53.0979   112.4711    73.1718 
  DNADDP14    42.7071   104.3738    69.3067 
 DNADDP277    54.0091   109.3563    79.1851 
   DNADDD8    45.3040   103.4568    78.8917 
  DNADDP15    49.3199   102.2138    70.7041 
 DNADDP276    49.9516   109.0299    84.4743 
  DNADDP16    53.4480    99.6498    75.0224 
 DNADDP275    45.6003   105.2280    87.7894 
   DNADDD9    45.7795    97.0270    80.1639 
  DNADDP17    55.2260    98.8717    81.6182 
 DNADDP274    40.0991   101.2546    86.1515 
  DNADDP18    51.9028    96.4817    86.7997 
 DNADDP273    36.7839    96.6732    82.1583 
  DNADDD10    45.1404    89.8731    80.8487 
  DNADDP19    47.9528    91.5433    89.3144 
 DNADDP272    37.4952    93.0466    76.5492 
  DNADDP20    44.4314    86.6101    89.3645 
 DNADDP271    39.4885    87.2218    74.1790 
  DNADDD11    47.0875    82.6076    80.4312 
  DNADDP21    42.0732    81.3903    87.6309 
 DNADDP270    44.2667    83.2100    72.3642 
  DNADDP22    42.1138    75.7202    83.3332 
 DNADDP269    50.2947    80.3733    71.9957 
  DNADDD12    53.6500    78.7651    82.2228 
  DNADDP23    47.0635    71.9676    82.0955 
 DNADDP268    55.9182    82.0728    74.7572 
  DNADDP24    52.5889    70.0187    80.1115 
 DNADDP267    61.1916    83.8579    78.9319 
  DNADDD13    58.8496    75.5779    85.0473 
  DNADDP25    58.6567    70.5876    77.6535 
 DNADDP266    61.9285    84.0828    86.1064 
  DNADDP26    64.1110    74.3804    76.7122 
 DNADDP265    61.5502    81.0113    91.6708 
  DNADDD14    63.7401    71.4555    86.3696 
  DNADDP27    68.8245    76.3680    80.7673 
 DNADDP264    58.3322    75.0953    93.6643 
  DNADDP28    70.4080    78.2930    87.2551 
 DNADDP263    60.5004    68.9274    93.9778 
  DNADDD15    69.1467    67.7522    87.8043 
  DNADDP29    70.9011    74.9513    93.2543 
 DNADDP262    62.4405    63.5604    90.2754 
  DNADDP30    73.4246    69.3283    95.4113 
 DNADDP261    65.5753    59.7255    86.2785 
  DNADDD16    75.6357    65.1701    86.1274 
  DNADDP31    76.0483    63.8149    94.9328 
 DNADDP260    69.4570    61.0836    81.0908 
  DNADDP32    80.7761    60.5981    92.0662 
 DNADDP259    74.2753    62.5467    77.3274 
  DNADDD17    83.0991    65.3280    84.3963 
  DNADDP33    84.3651    56.3919    87.7645 
 DNADDP258    78.5270    67.5380    76.6704 
  DNADDP34    87.3361    57.6272    81.5864 
 DNADDP257    81.4686    72.8594    79.9468 
  DNADDD18    89.4128    66.3641    84.5854 
  DNADDP35    88.2447    62.3305    76.6154 
 DNADDP256    84.8652    75.0078    84.8846 
  DNADDP36    91.4015    67.9403    75.7505 
 DNADDP255    88.2367    73.3862    90.4376 
  DNADDD19    95.4450    69.1717    83.2547 
  DNADDP37    91.8383    74.6081    76.7656 
 DNADDP254    93.7895    70.4984    92.9992 
  DNADDP38    95.9266    77.9259    81.3158 
 DNADDP253    97.9599    65.7872    90.9580 
  DNADDD20   102.4597    70.6482    82.4186 
  DNADDP39    99.9751    78.3641    86.6948 
 DNADDP252   103.5544    64.4651    88.3829 
  DNADDP40   105.8148    75.5827    89.0211 
 DNADDP251   106.4800    63.0727    82.2235 
  DNADDD21   107.8855    73.0462    79.2866 
  DNADDP41   111.2930    72.2948    88.2794 
 DNADDP250   108.2602    64.7509    75.7604 
  DNADDP42   116.1045    72.3266    83.6776 
 DNADDP249   106.2056    69.6720    71.3940 
  DNADDD22   111.6334    77.6171    76.4415 
  DNADDP43   117.8509    70.7789    77.5284 
 DNADDP248   105.0057    75.8379    69.6551 
  DNADDP44   118.5845    73.9142    71.9151 
 DNADDP247   105.2555    81.9827    71.5552 
  DNADDD23   115.9948    82.7953    74.0548 
  DNADDP45   118.8663    78.2006    67.0485 
 DNADDP246   107.0887    86.1299    76.2279 
  DNADDP46   114.5917    83.0817    64.5343 
 DNADDP245   112.2636    88.6949    80.1545 
  DNADDD24   119.8037    87.7760    71.9167 
  DNADDP47   113.2602    89.2447    65.6556 
 DNADDP244   118.9484    87.9153    81.1276 
  DNADDP48   114.8272    95.0895    69.4806 
 DNADDP243   125.2330    86.5554    79.1964 
  DNADDD25   124.9897    92.6253    69.9797 
  DNADDP49   119.4555    98.7542    72.9715 
 DNADDP242   130.0359    89.1734    76.1596 
  DNADDP50   125.3819   100.3596    74.2882 
 DNADDP241   132.9678    88.2740    70.2383 
  DNADDD26   127.4619    96.4159    64.5304 
  DNADDP51   131.4132   101.6446    71.5679 
 DNADDP240   131.5994    88.5870    63.3356 
  DNADDP52   133.7947   103.3048    66.0862 
 DNADDP239   129.1700    89.9290    57.7185 
  DNADDD27   126.6202   101.1824    59.0121 
  DNADDP53   135.7314   103.1477    59.8816 
 DNADDP238   123.6724    93.5538    55.2701 
  DNADDP54   133.1058   102.6147    53.4253 
 DNADDP237   119.5822    98.2406    54.7599 
  DNADDD28   124.4707   106.4965    56.1008 
  DNADDP55   128.7115   102.2518    48.5453 
 DNADDP236   116.1255   103.2115    57.8966 
  DNADDP56   123.4129   105.4103    46.7489 
 DNADDP235   118.2748   108.3416    62.3589 
  DNADDD29   123.6132   112.6270    53.3868 
  DNADDP57   118.1835   108.3302    47.5473 
 DNADDP234   123.6596   112.5915    62.9725 
  DNADDP58   114.5024   111.3800    52.4003 
 DNADDP233   126.3629   118.0946    60.4115 
  DNADDD30   121.0158   118.2677    50.9794 
  DNADDP59   114.7993   115.9097    57.4435 
 DNADDP232   129.5160   119.7497    54.1668 
  DNADDP60   116.9786   122.4432    58.0948 
 DNADDP231   128.7377   122.2982    47.8140 
  DNADDD31   117.6462   123.6781    47.6323 
  DNADDP61   117.1789   127.6432    55.5078 
 DNADDP230   124.9596   122.1970    42.5003 
  DNADDP62   116.8219   131.9415    50.9265 
 DNADDP229   118.9735   120.6655    39.3617 
  DNADDD32   111.3024   126.9693    44.7668 
  DNADDP63   115.5947   134.7615    45.2898 
 DNADDP228   113.2599   120.6338    37.8656 
  DNADDP64   112.0047   135.4644    40.0333 
 DNADDP227   107.0671   119.7710    40.8984 
  DNADDD33   105.7041   130.0441    43.7712 
  DNADDP65   109.0983   132.1044    35.0054 
 DNADDP226   103.6518   121.3156    46.3144 
  DNADDP66   103.2433   128.5011    35.1421 
 DNADDP225   102.6967   125.9917    51.0595 
  DNADDD34    99.5025   132.4541    43.1372 
  DNADDP67    98.3970   124.4454    38.5205 
 DNADDP224   100.1367   132.1100    52.4591 
  DNADDP68    93.9435   125.1153    43.2937 
 DNADDP223   100.5492   138.5400    50.0614 
  DNADDD35    92.8291   135.5126    42.9430 
  DNADDP69    91.3123   128.6571    48.1534 
 DNADDP222    98.2962   142.7444    44.4387 
  DNADDP70    87.1672   133.7470    50.1947 
 DNADDP221    94.6782   143.7196    39.4838 
  DNADDD36    86.8726   136.0972    39.8437 
  DNADDP71    84.1140   139.4881    48.3742 
 DNADDP220    91.9880   141.3232    34.2772 
  DNADDP72    80.7971   142.1468    43.9047 
 DNADDP219    89.4161   135.8504    31.5468 
  DNADDD37    80.3777   134.2972    37.4732 
  DNADDP73    77.7437   142.3665    38.9179 
 DNADDP218    86.6045   129.6039    32.3564 
  DNADDP74    75.8149   140.8045    32.4803 
 DNADDP217    81.8315   125.3672    34.4384 
  DNADDD38    73.5429   132.6535    38.1841 
  DNADDP75    71.5116   136.4526    30.6254 
 DNADDP216    77.0765   124.0525    38.7013 
  DNADDP76    69.9286   129.8896    29.2789 
 DNADDP215    74.6678   126.7734    44.6145 
  DNADDD39    66.9347   131.3284    38.1385 
  DNADDP77    69.6200   123.7106    33.0972 
 DNADDP214    71.3083   132.8648    46.2994 
  DNADDP78    66.1083   122.1008    38.1322 
 DNADDP213    66.0520   135.9945    46.4845 
  DNADDD40    60.7821   130.1715    40.0800 
  DNADDP79    64.5149   123.7591    44.7915 
 DNADDP212    60.9651   138.8058    43.2816 
  DNADDP80    61.4715   127.3540    49.3628 
 DNADDP211    57.5805   138.2630    37.6702 
  DNADDD41    54.1866   127.7713    41.1327 
  DNADDP81    55.2863   130.3383    50.1157 
 DNADDP210    53.3203   134.5197    34.4641 
  DNADDP82    48.7137   130.5268    48.3707 
 DNADDP209    52.1330   127.9170    32.5157 
  DNADDD42    49.1948   122.7636    41.9582 
  DNADDP83    43.2618   128.6216    45.1226 
 DNADDP208    51.6099   122.1922    32.5891 
  DNADDP84    39.6342   124.4281    41.1398 
 DNADDP207    53.9395   117.3655    36.6783 
  DNADDD43    45.4097   117.1349    44.6277 
  DNADDP85    39.0853   118.1515    38.9239 
 DNADDP206    53.7011   113.4368    41.4848 
  DNADDP86    42.0974   111.8321    37.3673 
 DNADDP205    52.5814   114.3998    48.2433 
  DNADDD44    43.0683   111.3477    47.7012 
  DNADDP87    45.1452   107.3751    40.3729 
 DNADDP204    49.4815   114.7763    54.3178 
  DNADDP88    49.4228   105.4790    45.4238 
 DNADDP203    42.6239   115.4115    55.4077 
  DNADDD45    40.5694   106.1229    51.0429 
  DNADDP89    49.1244   104.2886    52.4081 
 DNADDP202    37.2322   113.0297    55.8762 
  DNADDP90    45.4146   102.8905    57.2781 
 DNADDP201    32.1793   109.7562    52.9903 
  DNADDD46    37.5928   100.2450    52.1899 
  DNADDP91    41.0292   100.9103    60.5164 
 DNADDP200    30.2006   105.1947    48.6739 
  DNADDP92    37.3709    95.8770    60.5762 
 DNADDP199    32.6449   100.4830    44.5174 
  DNADDD47    38.4982    92.5596    50.7499 
  DNADDP93    32.6687    91.5037    57.6126 
 DNADDP198    38.2214    96.4913    42.6568 
  DNADDP94    31.5801    86.6485    53.3944 
 DNADDP197    41.7633    91.9934    41.6070 
  DNADDD48    42.1508    86.4799    51.3504 
  DNADDP95    34.5902    82.1056    51.2278 
 DNADDP196    47.3311    90.3213    44.7135 
  DNADDP96    39.2602    78.5122    47.4070 
 DNADDP195    51.0225    89.8695    50.3264 
  DNADDD49    45.2865    82.3199    55.5356 
  DNADDP97    45.7056    77.8720    47.6022 
 DNADDP194    49.6684    89.8276    56.8532 
  DNADDP98    52.0916    79.2022    49.2090 
 DNADDP193    46.8670    87.8846    62.8349 
  DNADDD50    48.0022    76.8720    58.9433 
  DNADDP99    55.3226    79.2721    54.8957 
 DNADDP192    43.8737    81.9964    65.3729 
 DNADDP100    56.5629    79.3716    61.6217 
 DNADDP191    41.4605    75.5537    64.8496 
  DNADDD51    49.9953    70.1848    61.1987 
 DNADDP101    55.3776    75.0398    66.6647 
 DNADDP190    41.1509    69.4633    62.2754 
 DNADDP102    51.5332    70.2198    69.9473 
 DNADDP189    43.9720    65.1784    58.0621 
  DNADDD52    54.2818    64.5246    60.8334 
 DNADDP103    51.3847    63.6684    69.3728 
 DNADDP188    47.9384    62.2367    54.0842 
 DNADDP104    54.2214    58.7399    68.0843 
 DNADDP187    54.2282    62.9263    51.7510 
  DNADDD53    61.0597    61.8844    62.0165 
 DNADDP105    57.9349    53.9938    64.3961 
 DNADDP186    60.6463    65.7613    52.9189 
 DNADDP106    62.0672    52.6238    59.1165 
 DNADDP185    64.9242    68.5895    57.2517 
  DNADDD54    67.9819    58.5688    63.5366 
 DNADDP107    68.4300    51.9659    58.2896 
 DNADDP184    69.2549    68.6860    62.0449 
 DNADDP108    71.9248    56.7439    54.7789 
 DNADDP183    69.5083    65.4662    68.1013 
  DNADDD55    74.0969    56.6654    65.1570 
 DNADDP109    75.7783    61.9798    57.7622 
 DNADDP182    70.7540    60.6396    72.5596 
 DNADDP110    79.7130    63.3935    62.3086 
 DNADDP181    72.6427    54.2572    73.4027 
  DNADDD56    80.6990    54.5608    65.9524 
 DNADDP111    82.4529    62.9130    68.8033 
 DNADDP180    75.3404    48.4303    70.5503 
 DNADDP112    85.9213    58.6381    72.6616 
 DNADDP179    79.1004    45.7372    66.4002 
  DNADDD57    86.7183    52.6809    63.6747 
 DNADDP113    89.4262    52.6999    72.4629 
 DNADDP178    82.5335    45.2336    60.5654 
 DNADDP114    92.8981    48.6535    69.5761 
 DNADDP177    84.0406    49.4189    55.9237 
  DNADDD58    93.0636    54.1157    60.9845 
 DNADDP115    95.7916    45.8854    64.1563 
 DNADDP176    86.0922    56.3446    54.6047 
 DNADDP116    99.5180    47.5520    59.3164 
 DNADDP175    90.6690    60.5097    54.7853 
  DNADDD59    99.5202    57.2902    60.6249 
 DNADDP117   101.6430    51.2906    53.9651 
 DNADDP174    92.9055    64.3108    59.7547 
 DNADDP118   101.5110    58.0870    51.8906 
 DNADDP173    97.2186    65.6596    64.3479 
  DNADDD60   104.7153    62.2303    59.6663 
 DNADDP119    99.8067    64.9266    52.5157 
 DNADDP172   101.5380    62.3718    68.7257 
 DNADDP120   101.4334    70.3642    56.1272 
 DNADDP171   107.9679    61.4154    68.6511 
  DNADDD61   110.6795    65.3877    57.7054 
 DNADDP121   106.4372    72.9726    60.0765 
 DNADDP170   112.2049    58.8406    64.1321 
 DNADDP122   112.6604    73.7846    60.3549 
 DNADDP169   116.1883    57.9773    58.2984 
  DNADDD62   115.9214    67.3630    52.5766 
 DNADDP123   118.7461    73.0463    58.5765 
 DNADDP168   116.2103    58.8757    51.9798 
 DNADDP124   123.6244    70.7625    55.1648 
 DNADDP167   113.7356    62.0336    46.3017 
  DNADDD63   117.6568    71.8396    46.5505 
 DNADDP125   125.6478    70.5396    49.6396 
 DNADDP166   111.9940    66.3021    42.6364 
 DNADDP126   125.7110    71.2834    42.7482 
 DNADDP165   109.7409    71.9354    42.1864 
  DNADDD64   118.0899    78.3801    43.4271 
 DNADDP127   122.9496    73.6104    37.2884 
 DNADDP164   108.8141    77.9614    43.4229 
 DNADDP128   120.0126    77.4954    34.3755 
 DNADDP163   111.0254    82.8883    47.5445 
  DNADDD65   120.2266    84.6948    41.2790 
 DNADDP129   114.8401    82.6832    34.0823 
 DNADDP162   117.3415    85.0368    49.9843 
 DNADDP130   112.4457    88.1032    36.9904 
 DNADDP161   124.2413    86.9485    48.9314 
  DNADDD66   122.6953    90.5892    38.4302 
 DNADDP131   114.7258    94.0203    38.7573 
 DNADDP160   128.6678    90.3535    46.0930 
 DNADDP132   118.4336    98.5095    42.6379 
 DNADDP159   130.9611    88.8838    39.6882 
  DNADDD67   124.0649    95.7923    33.3211 
 DNADDP133   123.1487   102.5463    39.4180 
 DNADDP158   129.4052    88.1770    32.6419 
 DNADDP134   126.2257   104.5095    34.3517 
 DNADDP157   127.6734    90.0024    26.9071 
  DNADDD68   122.7562   100.2016    27.3378 
 DNADDP135   130.4095   104.6330    28.7051 
 DNADDP156   122.8919    91.4387    22.6772 
 DNADDP136   129.3341   106.9232    22.8765 
 DNADDP155   116.8674    94.3316    23.4652 
  DNADDD69   119.1280   106.2882    24.5581 
 DNADDP137   124.6497   108.5213    17.9051 
 DNADDP154   113.8722   100.3115    23.3353 
 DNADDP138   118.6332   108.5445    16.0172 
 DNADDP153   111.1368   103.6336    28.1715 
  DNADDD70   115.4680   112.2483    25.0169 
 DNADDP139   112.6451   110.4581    17.3223 
 DNADDP152   111.8700   108.9286    32.5459 
 DNADDP140   107.4820   112.7281    21.1673 
 DNADDP151   116.1780   113.9740    33.7714 
  DNADDD71   114.2833   119.1499    25.1155 
 DNADDP141   105.8755   116.5820    26.3451 
 DNADDP150   119.8430   119.5285    32.8411 
 DNADDP142   107.7104   121.7703    30.5280 
 DNADDP149   122.7123   121.2267    27.1202 
  DNADDD72   114.1264   126.0552    22.6961 
 DNADDP143   110.2323   128.0064    30.2717 
 DNADDP148   122.8709   125.4652    22.2718 
 DNADDP144   114.8734   133.0077    29.3439 
 DNADDP147   120.1927   126.0759    16.1254 
  DNADDD73   113.9696   132.9604    20.2766 
 DNADDP145   119.5144   138.0089    28.4161 
 DNADDP146   113.7786   127.3900    13.5038 
    ATALA1   120.9453   117.9986    16.5652 
    ATARG2   119.1925   122.1920    15.0915 
    ATTHR3   123.3991   122.8865    17.9152 
    ATLYS4   125.0917   127.7048    18.8670 
    ATGLN5   128.3318   123.6517    17.5340 
    ATTHR6   127.3597   126.2085    22.5188 
    ATALA7   126.3365   122.5949    23.8885 
    ATARG8   125.6541   121.6425    29.3435 
    ATLYS9   126.6538   116.4395    25.3492 
   ATSER10   128.4579   119.8022    21.6280 
   ATTHR11   131.3888   121.1157    24.6038 
   ATGLY12   131.0432   117.5766    26.4305 
   ATGLY13   129.8645   116.8466    29.2588 
   ATLYS14   126.0595   114.6198    31.6042 
   ATALA15   126.5330   118.4812    34.4099 
   ATPRO16   124.8716   115.8441    35.4666 
   ATARG17   128.4493   116.3489    39.2274 
   ATLYS18   129.6605   110.0743    37.0185 
   ATGLN19   128.3764   109.6707    41.9702 
   ATLEU20   132.5475   107.6350    43.5662 
   ATALA21   130.9397   103.0050    43.6633 
   ATTHR22   129.7455   101.8663    40.1977 
   ATLYS23   126.7057   104.3413    42.4168 
   ATALA24   124.6090   107.0795    39.0452 
   ATALA25   124.3234   110.4274    37.8872 
   ATARG26   122.9248   111.0954    41.3989 
   ATLYS27   119.4676   116.4990    38.2353 
   ATSER28   124.4952   118.7970    39.2557 
   ATALA29   125.4772   122.0358    38.2568 
   ATPRO30   127.6236   123.7359    36.2949 
   ATALA31   131.2765   124.6965    38.7554 
   ATTHR32   132.7995   126.7466    36.0763 
   ATGLY33   131.0092   129.2415    33.4866 
   ATGLY34   128.1872   129.3930    33.9520 
   ATVAL35   124.4938   128.1403    34.2734 
   ATLYS36   125.6239   128.7585    29.9131 
   ATLYS37   120.0941   127.7323    27.8355 
   ATPRO38   118.8210   126.7099    32.2119 
   ATHIS39   115.2379   122.0904    30.9570 
   ATARG40   115.5494   125.4333    35.4600 
   ATTYR41   111.2548   120.0497    33.5205 
   ATARG42   106.7855   125.8215    33.4617 
   ATPRO43   105.6121   124.1900    38.0335 
   ACGLY44   103.7174   119.9693    38.0083 
   ACTHR45   105.7183   118.9810    35.0308 
   ACVAL46   108.0514   116.7405    37.9181 
   ACALA47   104.5284   115.4712    39.9201 
   ACLEU48   102.4740   113.4940    36.8617 
   ACARG49   108.0029   113.3586    35.4269 
   ACGLU50   107.0040   112.6447    41.7411 
   ACILE51   102.3406   110.1119    40.6944 
   ACARG52   103.1041   108.5214    35.8576 
   ACARG53   109.8835   106.8391    41.6424 
   ACTYR54   106.9897   107.0122    44.2337 
   ACGLN55   101.2067   104.6765    41.5402 
   ACLYS56   105.8997   100.6039    38.7586 
   ACSER57   107.1822   101.0979    43.4654 
   ACTHR58   105.9148    97.8788    45.7459 
   ACGLU59   109.7843    98.8110    48.0874 
   ACLEU60   108.0762   100.2298    52.7866 
   ACLEU61   107.5660   104.7630    51.4147 
   ACILE62   107.7210   103.5253    56.1775 
   ACARG63   113.2737   106.3397    57.4120 
   ACLYS64   113.7854   100.2220    58.9444 
   ACLEU65   115.4374   103.3177    63.6177 
   ACPRO66   112.3125   105.8815    63.0406 
   ACPHE67   107.4181   102.8920    62.7599 
   ACGLN68   112.1580   100.2671    66.0492 
   ACARG69   113.1779   105.6911    67.1939 
   ACLEU70   106.6921   105.8110    66.7678 
   ACVAL71   106.1637   101.4431    68.2049 
   ACARG72   110.2353   100.1431    71.9343 
   ACGLU73   107.0658   106.9547    72.0224 
   ACILE74   102.7901   104.7767    71.0176 
   ACALA75   103.3068   101.0685    73.4969 
   ACGLN76   105.3569   102.4950    77.6579 
   ACASP77   101.4834   104.8578    77.2730 
   ACPHE78    98.6750   101.3213    75.6276 
   ACLYS79   101.2412    96.9679    78.9908 
   ACTHR80   105.5879    98.6920    80.9725 
   ACASP81   108.8660    95.7915    79.5789 
   ACLEU82   105.9207    95.7276    75.6192 
   ACARG83   110.3010    92.9090    75.7401 
   ACPHE84   108.3087    95.2938    70.4449 
   ACGLN85   108.9948    90.1542    67.3777 
   ACSER86   110.7068    92.5966    63.5191 
   ACSER87   107.3422    90.9920    62.3637 
   ACALA88   105.0897    93.4369    64.0223 
   ACVAL89   107.2622    96.6286    63.5163 
   ACMET90   107.8260    95.6359    58.4550 
   ACALA91   103.0516    95.2013    59.9024 
   ACLEU92   102.4897    98.3178    62.5566 
   ACGLN93   106.4584    99.8870    58.9699 
   ACGLU94   103.6702    96.8475    55.3411 
   ACALA95    99.5291    99.2506    57.6363 
   ACSER96   100.5934   102.6429    58.3569 
   ACGLU97   102.2387   102.4323    53.2720 
   ACALA98    97.9000   101.4258    53.5367 
   ACTYR99    94.8268   104.9638    57.0796 
  ACLEU100    98.1393   107.1852    55.0391 
  ACVAL101    98.0852   105.4180    50.2882 
  ACALA102    93.9466   105.2064    50.6484 
  ACLEU103    93.7179   108.9049    53.1843 
  ACPHE104    96.9006   110.8550    50.6614 
  ACGLU105    92.8935   107.0139    46.3218 
  ACASP106    89.9537   108.5912    49.3901 
  ACTHR107    92.0529   113.2766    49.6413 
  ACASN108    92.7463   112.5937    44.7246 
  ACLEU109    88.8497   111.7352    44.3134 
  ACCYS110    87.8042   114.8668    47.9241 
  ACALA111    89.9925   118.0401    45.7375 
  ACILE112    89.3253   117.1708    41.8232 
  ACHIS113    83.6850   116.7971    43.8006 
  ACALA114    85.9094   121.0196    45.0031 
  ACLYS115    85.7775   123.3246    40.8717 
  ACARG116    90.5960   122.2411    45.5079 
  ACVAL117    94.5358   120.3449    42.1751 
  ACTHR118    95.9167   121.8649    45.8822 
  ACILE119    95.5933   118.1284    48.6562 
  ACMET120    93.7420   121.8361    51.1730 
  ACPRO121    92.8951   119.9741    55.1133 
  ACLYS122    88.4188   121.1584    54.7442 
  ACASP123    89.9832   117.6035    50.7716 
  ACILE124    91.8053   114.8569    54.7233 
  ACGLN125    88.4228   116.0184    57.2715 
  ACLEU126    84.8733   114.7195    52.5182 
  ACALA127    87.5924   111.2608    53.3276 
  ACARG128    88.9024   111.5115    58.6088 
  ACARG129    81.1126   112.3513    57.2602 
  ACILE130    82.1004   109.8693    53.2320 
  ACARG131    85.6744   105.5525    53.5103 
  ACGLY132    83.2026   106.8727    59.0893 
  ACGLU133    87.0830   107.1005    60.5144 
  ACARG134    86.4336   111.4346    62.6400 
  ACALA135    81.4450   114.1146    61.4974 
    BTSER1   134.6176   117.5966    52.3316 
    BTGLY2   135.9505   120.3276    51.1059 
    BTARG3   137.7147   121.8723    48.3082 
    BTGLY4   139.5210   123.1067    53.5424 
    BTLYS5   140.3946   121.8147    57.0172 
    BTGLY6   137.4702   125.7994    56.9411 
    BTGLY7   135.9863   128.3406    55.7841 
    BTLYS8   132.4782   130.7954    54.0197 
    BTGLY9   133.5605   127.6969    50.9577 
   BTLEU10   136.1383   126.3779    48.4682 
   BTGLY11   132.7595   122.7599    49.2376 
   BTLYS12   133.3304   124.1152    52.5900 
   BTGLY13   128.9288   124.0258    54.5695 
   BTGLY14   126.5038   123.8006    56.7068 
   BTALA15   125.0252   122.4594    59.5188 
   BTLYS16   122.1485   120.2818    57.6895 
   BTARG17   124.2374   119.7000    63.6049 
   BTHIS18   117.9275   116.9309    63.6372 
   BTARG19   115.4668   121.6501    67.0364 
   BTLYS20   117.6515   117.7107    71.4157 
   BTVAL21   112.6039   120.0055    70.8018 
   BTLEU22   109.0519   119.1705    68.0584 
   BTARG23   112.1524   117.8873    65.3057 
   BTASP24   112.5790   111.6185    65.5925 
   BCASN25   109.9363   109.2048    66.7666 
   BCILE26   105.6686   111.3629    64.3991 
   BCGLN27   108.7374   114.9130    63.2684 
   BCGLY28   110.8830   110.4845    61.0987 
   BCILE29   108.0331   109.9295    59.0577 
   BCTHR30   110.4028   112.4168    56.1273 
   BCLYS31   108.3705   117.4282    54.4454 
   BCPRO32   109.9659   114.0446    51.8664 
   BCALA33   107.6015   110.7568    53.0865 
   BCILE34   104.2777   112.8999    54.0505 
   BCARG35   105.9354   115.5272    48.8066 
   BCARG36   108.3063   109.7730    49.3838 
   BCLEU37   102.6278   108.4662    51.4472 
   BCALA38   100.8456   111.3116    48.3176 
   BCARG39   103.1291   112.6410    44.7065 
   BCARG40   102.5678   104.6426    46.6311 
   BCGLY41    97.8480   108.0773    45.9538 
   BCGLY42    97.8001   110.7701    43.6287 
   BCVAL43    98.5667   113.7978    45.2852 
   BCLYS44    99.4711   117.4001    40.3725 
   BCARG45    99.8139   121.7182    44.3343 
   BCILE46   101.0458   118.4327    48.9418 
   BCSER47    99.2222   121.6280    51.2211 
   BCGLY48   101.5271   122.6152    53.8621 
   BCLEU49    98.4560   122.9465    55.8380 
   BCILE50    98.6864   118.0528    54.4255 
   BCTYR51   103.3419   118.2565    55.2522 
   BCGLU52    99.8758   120.0115    61.2733 
   BCGLU53    96.5702   117.4367    59.4151 
   BCTHR54    99.8301   113.2971    58.0890 
   BCARG55   103.0283   115.0474    61.3614 
   BCGLY56    97.6421   112.7433    63.3999 
   BCVAL57    95.9035   110.8029    60.6686 
   BCLEU58   100.0241   107.9477    61.7249 
   BCLYS59    99.4601   109.8310    67.0739 
   BCVAL60    94.9553   108.0169    65.9616 
   BCPHE61    95.8906   103.6062    62.2161 
   BCLEU62    99.9146   103.4629    65.2528 
   BCGLU63    97.1653   105.1879    69.5358 
   BCASN64    93.5065   102.3745    67.7357 
   BCVAL65    96.4879    98.7944    65.8075 
   BCILE66    99.5026    99.3656    69.2977 
   BCARG67    93.3646    99.3296    71.1434 
   BCASP68    93.5556    95.8201    69.6681 
   BCALA69    97.9604    94.0523    69.9086 
   BCVAL70    98.9111    94.9842    73.5778 
   BCTHR71    94.7961    93.3314    74.4023 
   BCTYR72    94.4886    90.0633    70.5927 
   BCTHR73   100.0137    90.2332    73.7952 
   BCGLU74    97.4133    91.2179    78.4171 
   BCHIS75    94.4396    86.5591    76.4528 
   BCALA76    98.9153    85.0812    75.8629 
   BCLYS77    99.9918    84.1968    79.8546 
   BCARG78   102.2812    87.1580    74.3043 
   BCLYS79   106.7698    90.9074    77.9403 
   BCTHR80   106.4606    89.2070    72.8921 
   BCVAL81   104.3760    92.1507    70.3340 
   BCTHR82   103.3689    88.9113    67.5663 
   BCALA83   102.3881    89.6513    63.7054 
   BCMET84    99.6169    86.4438    63.7509 
   BCASP85    99.2081    90.0164    67.9801 
   BCVAL86    99.1271    93.3033    64.2060 
   BCVAL87    97.0297    90.3687    61.5953 
   BCTYR88    94.6163    87.9836    64.5870 
   BCALA89    94.2045    94.1608    65.0028 
   BCLEU90    94.9247    95.0365    61.1134 
   BCLYS91    90.4839    90.4798    61.1114 
   BCARG92    88.8084    93.9062    65.8833 
   BCGLN93    90.7990    97.7292    63.7747 
   BCGLY94    89.3949    96.9177    58.7286 
   BCARG95    91.9783    99.1514    58.9159 
   BCTHR96    92.1272    92.9117    56.6186 
   BCLEU97    97.2968    92.1829    56.0073 
   BCTYR98    95.0072    88.7419    52.5327 
   BCGLY99   100.8281    87.6666    54.5245 
  BCPHE100   102.0458    87.4386    57.9863 
  BCGLY101    98.8466    82.9344    56.6634 
  BCGLY102    96.1112    84.8203    57.9414 
    CTSER1    70.3044    60.4521    89.4752 
    CTGLY2    68.4898    62.7337    91.5844 
    CTARG3    69.4598    64.9934    96.2755 
    CTGLY4    64.7359    65.9204    96.1519 
    CTLYS5    62.0155    67.5422    98.5566 
    CTGLN6    65.3516    70.6610    94.8050 
    CTGLY7    61.9549    73.5951    97.2497 
    CTGLY8    59.6750    75.4041    98.6134 
    CTLYS9    56.7715    77.0013   102.1233 
   CTTHR10    60.9816    75.3360   103.8524 
   CTARG11    63.5428    74.1869   100.9416 
   CTALA12    65.5362    79.7588    99.7005 
   CTLYS13    63.4980    81.3991    96.3994 
   CTALA14    69.2661    81.5654    96.1349 
   CTLYS15    68.1055    77.7212    93.6627 
   CTTHR16    69.5311    81.7251    90.6600 
   CTARG17    74.1003    79.8806    87.4534 
   CTSER18    71.8231    85.2323    88.3912 
   CTSER19    71.2681    85.5748    92.7767 
   CTARG20    75.5331    81.9004    93.1253 
   CTALA21    76.2152    87.1082    90.6992 
   CTGLY22    74.0151    89.9842    91.0968 
   CTLEU23    73.1746    89.4530    87.9204 
   CTGLN24    68.5572    90.8278    87.3217 
   CCPHE25    70.6490    90.1851    82.3151 
   CCPRO26    70.4027    85.4513    81.8980 
   CCVAL27    74.0301    83.0935    83.8878 
   CCGLY28    72.4778    79.9390    82.0050 
   CCARG29    68.3710    81.7613    78.9336 
   CCVAL30    74.3294    83.0223    78.5435 
   CCHIS31    76.8603    78.3000    80.0432 
   CCARG32    71.2834    77.3663    76.4895 
   CCLEU33    73.1423    80.6497    74.2397 
   CCLEU34    78.1612    80.6063    75.0443 
   CCARG35    77.4692    74.9107    77.2550 
   CCLYS36    74.8731    74.2679    72.0675 
   CCGLY37    76.4131    78.4141    69.0370 
   CCASN38    78.1166    77.1243    66.5261 
   CCTYR39    79.8742    80.8259    69.6004 
   CCALA40    82.0332    76.0881    71.7463 
   CCGLU41    82.1773    71.5202    72.2379 
   CCARG42    85.0389    72.3074    76.9250 
   CCVAL43    81.6580    77.2429    78.1758 
   CCGLY44    82.9518    78.3417    81.5533 
   CCALA45    82.0788    78.9187    85.0586 
   CCGLY46    82.6455    82.5255    84.5422 
   CCALA47    81.9831    82.9462    81.2718 
   CCPRO48    78.5373    82.8580    81.8433 
   CCVAL49    78.5799    85.2652    85.1198 
   CCTYR50    82.9435    88.8342    82.8132 
   CCLEU51    78.5417    88.1144    78.7686 
   CCALA52    75.8028    88.7348    81.8874 
   CCALA53    77.2945    91.5479    83.6020 
   CCVAL54    78.5703    93.2051    80.2230 
   CCLEU55    74.6460    91.9339    78.4544 
   CCGLU56    72.9979    93.7913    83.9128 
   CCTYR57    77.7819    98.5149    82.2604 
   CCLEU58    75.9209    97.8254    78.1451 
   CCTHR59    71.0080    97.6315    79.6378 
   CCALA60    71.9901   100.2680    82.6151 
   CCGLU61    75.1256   102.9163    81.5027 
   CCILE62    71.2621   102.5007    77.4395 
   CCLEU63    67.7234   102.3104    80.1892 
   CCGLU64    71.3733   105.8818    83.8013 
   CCLEU65    70.8315   108.6518    79.4433 
   CCALA66    66.9953   107.1692    78.4223 
   CCGLY67    65.2256   108.0572    81.2573 
   CCASN68    67.2427   110.7800    82.7559 
   CCALA69    65.7569   111.6267    78.2029 
   CCALA70    62.3033   111.2380    79.3805 
   CCARG71    63.2271   112.4075    83.8199 
   CCASP72    64.6229   116.7427    79.3772 
   CCASN73    60.1693   114.6329    76.3932 
   CCLYS74    58.4203   116.7532    81.0041 
   CCLYS75    57.3905   112.1290    78.4368 
   CCTHR76    56.9617   108.2957    82.5324 
   CCARG77    55.3408   105.2006    79.9232 
   CCILE78    61.5120   104.5703    77.5344 
   CCILE79    59.8964   106.1580    73.3427 
   CCPRO80    62.2690   104.4488    70.5275 
   CCARG81    63.6592   110.2582    69.0595 
   CCHIS82    63.5374   108.6990    74.8366 
   CCLEU83    66.7098   104.4799    73.1317 
   CCGLN84    68.5343   107.7317    68.7569 
   CCLEU85    67.8245   111.2338    72.5141 
   CCALA86    71.2026   108.3521    74.3275 
   CCVAL87    72.9298   106.1714    71.5671 
   CCARG88    73.4395   108.1793    68.1936 
   CCASN89    74.5886   112.5696    73.9417 
   CCASP90    77.3651   109.4425    75.2880 
   CCGLU91    81.6214   110.2799    72.0263 
   CCGLU92    81.9968   106.1356    74.1709 
   CCLEU93    76.7810   104.6719    73.6039 
   CCASN94    77.6796   106.8579    68.5281 
   CCLYS95    82.4063   105.2270    69.2969 
   CCLEU96    79.1514   100.0537    69.9906 
   CCLEU97    75.5894   101.7565    68.4567 
   CCGLY98    77.0159   103.3424    64.0999 
   CCARG99    77.7195   101.7513    60.4662 
  CCVAL100    73.1970   100.4999    64.8834 
  CCTHR101    69.3895   101.5427    62.7124 
  CCILE102    67.2732   102.7211    66.5390 
  CCALA103    63.5547   101.0949    64.9011 
  CCGLN104    59.9681   102.8697    64.8315 
  CCGLY105    63.5346   106.7310    66.0433 
  CCGLY106    64.7031   108.3946    63.9402 
  CCVAL107    66.4402   111.6798    62.2483 
  CCLEU108    68.4902   113.0364    65.7416 
  CCPRO109    68.3435   117.2385    64.7119 
  CCASN110    72.5364   117.7371    61.6106 
  CCILE111    71.9880   122.3240    61.2989 
  CCGLN112    75.1548   121.8980    58.3419 
  CCSER113    76.8402   126.4716    58.9953 
  CCVAL114    76.3840   127.2196    55.0750 
  CCLEU115    72.4269   125.4970    54.9039 
  CCLEU116    71.6528   128.3654    59.0530 
  CTPRO117    70.1655   131.9980    58.1932 
  CTLYS118    73.3643   135.6546    55.2791 
  CTLYS119    74.4377   136.3718    61.6278 
  CTTHR120    76.4801   138.5899    56.5276 
  CTGLU121    76.6680   144.1821    56.9743 
  CTSER122    77.0752   142.6672    52.1311 
  CTSER123    79.8669   145.3930    50.2186 
  CTLYS124    78.7848   141.3348    47.4608 
  CTSER125    77.0690   143.7595    44.1768 
  CTLYS126    72.9785   143.6662    42.6519 
  CTSER127    72.0106   142.5703    48.2557 
  CTLYS128    68.6585   140.0210    47.5244 
    DTALA1    68.3059    66.7658    74.0258 
    DTLYS2    66.1578    62.8704    73.0110 
    DTSER3    61.6141    64.9949    72.9136 
    DTALA4    60.2470    64.3224    76.2659 
    DTPRO5    57.1906    63.2190    76.9190 
    DTALA6    57.6743    59.3867    74.6306 
    DTPRO7    55.1684    57.8824    73.1657 
    DTLYS8    51.5931    59.7977    71.2973 
    DTLYS9    54.8339    65.6874    74.1722 
   DTGLY10    50.7122    65.9663    73.0650 
   DTSER11    48.7209    69.1438    73.3910 
   DTLYS12    44.2725    70.1120    73.6651 
   DTLYS13    45.6793    64.2492    74.1704 
   DTALA14    45.2628    65.3821    79.4583 
   DTVAL15    43.3078    68.6034    79.8808 
   DTTHR16    39.5817    67.4476    77.8669 
   DTLYS17    38.4288    71.6982    77.7266 
   DTTHR18    33.5249    69.5977    76.6648 
   DTGLN19    31.4763    73.2488    76.2009 
   DTLYS20    33.3959    77.6958    75.3257 
   DTLYS21    34.5130    76.3222    69.8036 
   DTASP22    37.7350    72.1601    71.7127 
   DTGLY23    38.9822    75.7829    73.8128 
   DTLYS24    42.5873    78.1147    75.2787 
   DTLYS25    45.0419    78.2417    70.1610 
   DTARG26    47.5384    73.5684    67.8825 
   DTARG27    50.1632    76.3138    74.8883 
   DTLYS28    52.6593    78.4357    69.2190 
   DTTHR29    57.1134    76.4901    70.5705 
   DTARG30    59.6603    78.3690    75.9781 
   DTLYS31    59.9188    81.4452    71.3282 
   DTGLU32    64.4728    82.1507    74.9848 
   DCSER33    62.9546    87.3050    75.9643 
   DCTYR34    67.4825    88.6183    76.8868 
   DCALA35    62.2774    91.6239    78.6378 
   DCILE36    62.0604    89.8750    82.2904 
   DCTYR37    66.0207    89.0541    82.2145 
   DCVAL38    65.6313    94.9235    80.2813 
   DCTYR39    60.4685    96.4092    83.4542 
   DCLYS40    63.5524    93.2236    86.8457 
   DCVAL41    67.8321    96.6670    84.8192 
   DCLEU42    64.3236   100.1613    83.7380 
   DCLYS43    61.9129    99.1415    87.8327 
   DCGLN44    67.9328    98.1066    89.0939 
   DCVAL45    68.1879   102.7425    86.8935 
   DCHIS46    65.2244   105.0931    86.1161 
   DCPRO47    61.6364   103.8110    89.6440 
   DCASP48    59.9042   106.8847    87.3784 
   DCTHR49    60.6047   105.0151    83.8561 
   DCGLY50    58.9171   103.0010    81.4773 
   DCILE51    59.6151   100.5587    78.4099 
   DCSER52    57.9042   100.5473    74.7275 
   DCSER53    57.0547    97.1754    72.9234 
   DCLYS54    57.5679   100.1337    69.3804 
   DCALA55    61.8134    99.9730    72.8100 
   DCMET56    61.9860    96.0792    75.4751 
   DCSER57    63.0170    95.1721    70.4263 
   DCILE58    65.8825    98.2053    70.3682 
   DCMET59    67.5200    97.1298    74.6560 
   DCASN60    66.1834    91.6175    72.7634 
   DCSER61    68.3452    93.4867    69.5925 
   DCPHE62    72.4647    96.0015    72.6202 
   DCVAL63    71.3500    91.8783    74.4245 
   DCASN64    70.8042    89.0413    71.1664 
   DCASP65    74.4852    92.5231    68.5679 
   DCVAL66    76.5682    92.4238    72.6123 
   DCPHE67    75.6705    86.6922    73.2006 
   DCGLU68    75.6109    87.5328    68.3387 
   DCARG69    78.9376    92.1530    67.6181 
   DCILE70    81.5036    89.3249    73.1969 
   DCALA71    81.0027    85.2175    71.5159 
   DCGLY72    83.0392    85.9598    68.7868 
   DCGLU73    85.7876    89.0465    69.5792 
   DCALA74    85.7894    84.5765    72.3817 
   DCSER75    85.5741    81.9408    69.4932 
   DCARG76    87.2723    85.5767    66.0307 
   DCLEU77    90.3046    85.2697    72.0363 
   DCALA78    90.3482    80.5907    71.7070 
   DCHIS79    91.3660    79.4026    66.7846 
   DCTYR80    93.2139    83.6730    67.2652 
   DCASN81    95.7403    81.2612    72.1142 
   DCLYS82    96.3756    75.9622    69.9139 
   DCARG83    93.4616    78.0770    74.8157 
   DCSER84    88.8633    74.2748    73.2005 
   DCTHR85    87.5795    76.1608    76.7618 
   DCILE86    85.1204    80.0745    76.0629 
   DCTHR87    87.5450    81.3011    79.7125 
   DCSER88    86.6252    84.3859    82.1438 
   DCARG89    90.9501    83.5521    81.1802 
   DCGLU90    88.8306    84.0243    76.8991 
   DCILE91    84.3343    86.6924    78.0090 
   DCGLN92    88.2272    89.9351    80.9243 
   DCTHR93    89.7441    89.9376    76.3028 
   DCALA94    86.0098    90.4418    74.4944 
   DCVAL95    84.4408    93.0062    77.0397 
   DCARG96    89.2217    95.7016    77.8485 
   DCLEU97    88.8583    93.7640    72.1293 
   DCLEU98    83.5664    95.1495    71.4243 
   DCLEU99    83.4549    97.8453    74.7079 
  DCPRO100    84.6169   101.6744    73.9641 
  DCGLY101    87.1130   102.3680    77.5088 
  DCGLU102    85.4954   105.2664    79.8229 
  DCLEU103    81.9064   101.3664    78.2403 
  DCALA104    85.7584    98.8621    79.5751 
  DCLYS105    87.1776   102.0807    83.1082 
  DCHIS106    83.6555   101.0343    84.6082 
  DCALA107    82.6358    96.2658    82.3199 
  DCVAL108    85.9950    94.4015    83.1674 
  DCSER109    84.9280    95.7929    87.2972 
  DCGLU110    80.4522    95.2596    86.9610 
  DCGLY111    82.4418    91.0344    85.7859 
  DCTHR112    85.3185    91.0207    88.1785 
  DCLYS113    82.6783    92.6610    91.6965 
  DCALA114    79.8927    88.8322    89.2819 
  DCVAL115    82.7114    86.0408    88.6822 
  DCTHR116    83.8476    87.3074    92.7662 
  DCLYS117    78.9805    88.5677    93.7448 
  DCTYR118    79.0265    81.6820    90.5877 
  DCTHR119    82.9526    82.0916    93.2962 
  DCSER120    81.0743    83.3065    97.2211 
  DCALA121    81.2183    81.4365   100.2693 
  DCLYS122    77.4408    79.5863   101.9617 
    ETALA1    48.7530   123.3157    65.4048 
    ETARG2    47.2167   126.3983    63.4457 
    ETTHR3    45.5813   121.9972    59.3690 
    ETLYS4    48.1909   124.1938    55.8400 
    ETGLN5    44.9398   120.0703    54.4264 
    ETTHR6    40.8211   121.7223    52.3895 
    ETALA7    37.7928   122.8264    55.0606 
    ETARG8    35.8152   120.4168    52.2297 
    ETLYS9    34.7401   121.7910    58.7356 
   ETSER10    31.2176   123.8084    60.3375 
   ETTHR11    32.7033   127.5736    61.4893 
   ETGLY12    32.5889   128.3960    64.9712 
   ETGLY13    32.1119   131.1521    66.3732 
   ETLYS14    35.0466   134.9751    67.3325 
   ETALA15    36.1795   134.8888    63.5743 
   ETPRO16    39.5840   134.1781    64.2433 
   ETARG17    41.1369   138.8828    68.1335 
   ETLYS18    45.3229   137.9805    65.0044 
   ETGLN19    43.4748   135.0606    61.3178 
   ETLEU20    40.3379   138.9125    60.3218 
   ETALA21    42.3063   141.4137    56.9835 
   ETTHR22    42.7783   145.5147    57.4309 
   ETLYS23    44.7417   146.0795    53.8950 
   ETALA24    42.6100   144.2081    50.2789 
   ETALA25    41.2092   141.0884    48.9259 
   ETARG26    45.0422   141.5443    47.4766 
   ETLYS27    41.7070   135.6792    45.3053 
   ETSER28    46.5259   134.2737    43.6834 
   ETALA29    46.3642   132.7204    40.3788 
   ETPRO30    47.2340   129.1331    39.7346 
   ETALA31    47.9912   131.6043    36.7146 
   ETTHR32    48.9598   133.7879    33.3753 
   ETGLY33    48.7351   137.3320    35.6725 
   ETGLY34    48.7205   137.1105    38.5239 
   ETVAL35    48.1007   138.9366    41.8803 
   ETLYS36    52.3347   137.2410    42.6054 
   ETLYS37    51.0342   142.4008    47.1691 
   ETPRO38    49.7534   138.2130    48.3323 
   ETHIS39    53.8417   137.6766    52.5382 
   ETARG40    54.6671   135.4935    48.0900 
   ETTYR41    57.5794   132.9905    53.4058 
   ETARG42    63.5663   135.8514    50.2208 
   ETPRO43    64.1702   131.6595    48.1803 
   ECGLY44    64.8517   128.7545    51.8741 
   ECTHR45    62.3396   130.3747    54.0125 
   ECVAL46    59.8374   126.7997    53.6935 
   ECALA47    63.3468   124.6894    53.4498 
   ECLEU48    65.2128   126.1510    57.2726 
   ECARG49    60.2899   127.7352    58.3552 
   ECGLU50    60.4053   121.4691    54.8947 
   ECILE51    64.9497   120.5299    57.7855 
   ECARG52    63.9388   124.0378    61.7155 
   ECARG53    57.3402   120.4329    60.2896 
   ECTYR54    59.3550   116.6812    57.8252 
   ECGLN55    65.3729   116.5013    61.4185 
   ECLYS56    61.6560   118.0805    65.6423 
   ECSER57    58.9073   113.5661    63.1094 
   ECTHR58    59.0466   109.6640    64.5064 
   ECGLU59    55.0009   110.5605    61.9634 
   ECLEU60    56.2841   106.7610    58.3005 
   ECLEU61    57.5414   110.2520    54.8455 
   ECILE62    57.2249   105.6268    52.6313 
   ECARG63    51.6851   106.7354    51.6769 
   ECLYS64    50.8813   100.9168    53.1072 
   ECLEU65    49.6285   100.8473    47.8969 
   ECPRO66    53.4377   102.2434    46.7565 
   ECPHE67    57.5443   100.1606    49.8156 
   ECGLN68    52.4210    96.9142    49.2324 
   ECARG69    52.1155    98.4878    44.3390 
   ECLEU70    58.5490    98.3463    45.0485 
   ECVAL71    58.4701    94.9060    48.0579 
   ECARG72    54.2542    91.4707    45.9006 
   ECGLU73    57.9853    94.7620    41.0672 
   ECILE74    62.0358    93.8836    43.8290 
   ECALA75    60.2778    89.6757    44.7111 
   ECGLN76    57.6206    89.5915    40.4486 
   ECASP77    61.9591    90.1515    39.3140 
   ECPHE78    64.6491    87.6410    42.8025 
   ECLYS79    61.0755    83.0454    42.8170 
   ECTHR80    56.7568    83.9416    41.2108 
   ECASP81    53.8799    82.7196    43.9831 
   ECLEU82    57.1794    84.8575    47.2207 
   ECARG83    52.6589    85.3378    50.4031 
   ECPHE84    56.7119    89.9236    51.6403 
   ECGLN85    54.2191    89.1570    56.5244 
   ECSER86    52.9407    93.7530    57.5056 
   ECSER87    56.4732    93.2743    59.5690 
   ECALA88    58.5759    92.9973    56.5251 
   ECVAL89    56.9480    95.7164    54.3013 
   ECMET90    57.5986    99.0396    58.7785 
   ECALA91    61.3341    96.7202    57.9721 
   ECLEU92    62.1013    96.7563    53.9252 
   ECGLN93    58.8646   101.2698    54.9465 
   ECGLU94    62.3537   102.0708    59.1407 
   ECALA95    65.8671   100.4317    55.8541 
   ECSER96    64.8355   102.3365    52.9754 
   ECGLU97    63.9135   106.5189    56.3900 
   ECALA98    68.2676   104.7487    56.7958 
   ECTYR99    70.7918   103.9540    51.5754 
  ECLEU100    67.8043   107.4484    51.3290 
  ECVAL101    68.7985   110.0723    55.5801 
  ECALA102    72.7472   108.9168    55.2588 
  ECLEU103    73.4118   108.8042    50.9020 
  ECPHE104    69.7034   112.4607    50.9305 
  ECGLU105    74.1832   113.8686    56.2769 
  ECASP106    77.2694   111.9736    53.4860 
  ECTHR107    75.3917   114.1019    49.3701 
  ECASN108    74.6745   118.3028    52.0739 
  ECLEU109    78.7370   117.1615    53.8141 
  ECCYS110    80.0314   116.0570    49.1079 
  ECALA111    78.0517   119.8169    48.1905 
  ECILE112    78.6325   121.9204    51.6720 
  ECHIS113    84.2272   120.0176    50.1959 
  ECALA114    81.9640   122.0449    46.4733 
  ECLYS115    82.5267   126.3349    47.6218 
  ECARG116    77.7191   122.6505    45.5459 
  ECVAL117    73.6804   125.0354    48.8293 
  ECTHR118    72.6631   122.5112    45.4277 
  ECILE119    72.1168   118.0207    46.3205 
  ECMET120    74.6160   118.5416    42.0865 
  ECPRO121    74.0660   113.9677    40.7596 
  ECLYS122    78.5338   115.6300    41.1506 
  ECASP123    77.4969   115.1141    45.1881 
  ECILE124    74.9998   110.7456    45.0535 
  ECGLN125    78.3461   108.6652    42.4532 
  ECLEU126    82.0834   111.3043    46.4216 
  ECALA127    79.1833   109.1563    48.8174 
  ECARG128    76.7962   104.9684    46.0748 
  ECARG129    84.3683   105.2552    44.7461 
  ECILE130    84.4266   106.9945    49.5240 
  ECARG131    78.9183   105.4173    52.7026 
  ECGLY132    82.0278   101.3644    49.0021 
  ECGLU133    78.0658   101.2004    47.0976 
  ECARG134    80.9128   101.5717    42.1429 
  ECALA135    85.5918   100.1426    42.6364 
    FTSER1    38.4900    81.7524    56.4555 
    FTGLY2    37.9567    78.9519    54.6539 
    FTARG3    37.6059    75.0179    51.7653 
    FTGLY4    39.3614    72.8063    55.6159 
    FTLYS5    42.8081    70.7395    56.1130 
    FTGLY6    39.0972    67.5709    54.9508 
    FTGLY7    36.7122    66.6368    53.1916 
    FTLYS8    34.4024    67.6422    49.9140 
    FTGLY9    32.7868    70.6510    53.5532 
   FTLEU10    29.4924    73.2263    55.5783 
   FTGLY11    30.8288    74.9401    52.3591 
   FTLYS12    33.4266    78.4426    52.7246 
   FTGLY13    33.3476    77.6549    47.8225 
   FTGLY14    35.1332    78.1953    44.9392 
   FTALA15    36.4726    81.7246    44.1810 
   FTLYS16    41.8267    81.3233    43.7839 
   FTARG17    39.3467    87.0703    44.0513 
   FTHIS18    45.8841    84.7759    40.1222 
   FTARG19    49.6534    85.5871    40.5900 
   FTLYS20    47.4466    91.6225    39.7444 
   FTVAL21    51.8321    90.9541    36.9061 
   FTLEU22    53.3818    93.7263    39.8533 
   FTARG23    56.6817    94.7893    36.3137 
   FTASP24    57.1479   100.0084    36.6493 
   FCASN25    55.5764   100.1300    41.5508 
   FCILE26    60.2454   103.0048    41.8271 
   FCGLN27    58.3956   105.8198    39.0774 
   FCGLY28    55.3555   106.0259    43.3449 
   FCILE29    58.2714   106.7319    45.3558 
   FCTHR30    56.4996   111.0560    45.4930 
   FCLYS31    59.4330   115.5047    43.1485 
   FCPRO32    57.2412   115.3508    46.9052 
   FCALA33    58.6536   112.2886    49.3719 
   FCILE34    62.2038   111.8757    47.3560 
   FCARG35    60.9708   118.2148    49.2898 
   FCARG36    58.2102   114.7218    52.0781 
   FCLEU37    63.2117   111.3171    52.7520 
   FCALA38    65.9624   115.2707    52.0365 
   FCARG39    64.0383   119.0266    53.1861 
   FCARG40    63.4846   112.9332    57.9660 
   FCGLY41    69.2551   114.9551    55.2951 
   FCGLY42    69.5678   118.3099    55.4394 
   FCVAL43    68.4880   118.9448    52.0666 
   FCLYS44    68.4011   124.9026    51.9481 
   FCARG45    68.8117   124.4991    46.0936 
   FCILE46    66.9018   119.6356    45.8441 
   FCSER47    68.7447   118.9500    41.6982 
   FCGLY48    66.0221   117.7262    39.6304 
   FCLEU49    68.6968   115.5687    37.9015 
   FCILE50    68.3094   114.2730    42.8497 
   FCTYR51    63.7520   114.5498    43.0902 
   FCGLU52    64.3507   109.6210    38.5531 
   FCGLU53    69.5918   109.8787    40.6102 
   FCTHR54    66.5400   108.7299    44.9638 
   FCARG55    62.7864   107.5405    41.9872 
   FCGLY56    68.0269   103.8554    42.1890 
   FCVAL57    69.8601   104.3312    45.2315 
   FCLEU58    65.4729   102.5677    46.8401 
   FCLYS59    65.3827    98.8956    42.2186 
   FCVAL60    70.0800    98.7890    44.1872 
   FCPHE61    68.6719    98.8897    49.9548 
   FCLEU62    64.9965    96.8660    48.2383 
   FCGLU63    67.6425    94.5754    43.8739 
   FCASN64    71.0138    93.8351    47.7989 
   FCVAL65    67.7286    93.3859    51.4876 
   FCILE66    64.5209    91.1752    48.8499 
   FCARG67    69.8562    89.6142    46.1406 
   FCASP68    70.3556    87.8345    50.9409 
   FCALA69    65.7142    87.2321    52.2442 
   FCVAL70    64.4438    85.1056    49.1198 
   FCTHR71    68.4756    83.0950    49.9446 
   FCTYR72    68.5896    83.8239    54.7617 
   FCTHR73    62.8580    82.1815    52.6472 
   FCGLU74    64.1213    79.5211    48.8264 
   FCHIS75    68.0987    77.2426    53.8462 
   FCALA76    63.5683    77.5289    55.2661 
   FCLYS77    62.0669    74.7397    52.2259 
   FCARG78    59.9880    80.3286    55.0282 
   FCLYS79    56.5685    80.3754    49.6924 
   FCTHR80    56.4328    83.5254    54.1971 
   FCVAL81    59.4118    86.8093    53.4675 
   FCTHR82    60.0872    86.9223    57.6402 
   FCALA83    61.2665    90.4270    59.3895 
   FCMET84    64.2633    88.4675    61.9769 
   FCASP85    63.9322    86.5306    56.8937 
   FCVAL86    64.5979    91.3580    56.2373 
   FCVAL87    67.0438    91.4670    59.9099 
   FCTYR88    68.4296    86.8599    59.8435 
   FCALA89    70.2619    90.7194    55.3676 
   FCLEU90    69.8642    94.3331    57.0401 
   FCLYS91    73.1067    90.5868    60.9457 
   FCARG92    75.4084    89.5431    55.2321 
   FCGLN93    74.0719    93.8380    53.5287 
   FCGLY94    75.8332    97.2030    57.2850 
   FCARG95    72.4836    99.3183    56.6104 
   FCTHR96    72.6746    96.6821    61.9212 
   FCLEU97    67.6656    97.0521    62.0264 
   FCTYR98    69.5697    97.2037    67.0023 
   FCGLY99    64.3062    95.3319    65.7749 
  FCPHE100    61.0485    95.2781    63.3464 
  FCGLY101    60.3076    91.1134    66.5232 
  FCGLY102    57.8815    89.4671    68.6005 
    GTSER1    70.5033    49.9127    61.9183 
    GTGLY2    73.8179    49.2952    61.1777 
    GTARG3    76.2057    51.1996    58.0059 
    GTGLY4    77.2180    45.8989    57.4489 
    GTLYS5    78.8015    42.9112    59.6870 
    GTGLN6    81.6897    45.5019    55.5093 
    GTGLY7    85.3180    43.9020    57.8246 
    GTGLY8    88.5665    43.9843    57.8192 
    GTLYS9    89.7805    46.6460    54.9243 
   GTTHR10    93.3297    42.3547    55.7396 
   GTARG11    98.2779    44.2742    57.7240 
   GTALA12    94.7648    47.7489    53.8381 
   GTLYS13    95.6254    52.6021    53.6618 
   GTALA14    91.3864    53.0927    52.0607 
   GTLYS15    91.3339    54.6255    47.9660 
   GTTHR16    91.8587    59.1194    50.1384 
   GTARG17    87.4037    61.9096    53.0686 
   GTSER18    90.5188    63.9834    48.5970 
   GTSER19    90.8736    60.8179    45.4409 
   GTARG20    86.6045    58.8916    47.6746 
   GTALA21    86.4655    64.1236    45.0161 
   GTGLY22    89.1601    65.4069    43.0591 
   GTLEU23    89.5262    67.6161    45.5960 
   GTGLN24    94.1156    69.1359    44.7039 
   GCPHE25    91.9989    72.1930    48.9281 
   GCPRO26    92.2149    69.2377    52.5633 
   GCVAL27    88.4244    66.4803    52.5964 
   GCGLY28    90.0049    65.6781    56.1911 
   GCARG29    94.0130    69.3225    57.2210 
   GCVAL30    88.2259    70.4654    55.9716 
   GCHIS31    85.3440    66.4602    59.0336 
   GCARG32    91.0009    68.3507    61.6718 
   GCLEU33    89.4936    72.3956    60.6580 
   GCLEU34    84.2451    72.2102    60.2540 
   GCARG35    83.9477    68.8920    66.2912 
   GCLYS36    88.4040    70.2306    66.5951 
   GCGLY37    87.0347    75.6240    65.4899 
   GCASN38    84.4330    75.3409    67.5697 
   GCTYR39    83.8256    77.2378    62.2711 
   GCALA40    80.7489    72.4649    64.0214 
   GCGLU41    77.8246    70.1701    67.2960 
   GCARG42    76.1593    66.3324    64.3051 
   GCVAL43    79.7926    67.3809    59.8452 
   GCGLY44    78.2349    66.2011    56.9326 
   GCALA45    79.1506    63.8521    54.2556 
   GCGLY46    79.1838    66.5567    51.9021 
   GCALA47    80.1475    69.3469    53.5329 
   GCPRO48    83.5586    68.4965    53.7822 
   GCVAL49    83.5492    67.6346    49.6965 
   GCTYR50    79.6129    72.0121    48.3254 
   GCLEU51    84.1227    73.8131    52.1023 
   GCALA52    86.9152    71.9726    49.4762 
   GCALA53    85.5298    72.5472    46.2407 
   GCVAL54    84.4647    76.3227    47.0838 
   GCLEU55    88.3204    76.7590    49.5649 
   GCGLU56    90.3054    73.6729    44.8041 
   GCTYR57    86.3045    78.0533    41.9456 
   GCLEU58    87.4688    80.7963    45.1681 
   GCTHR59    92.4467    79.1812    45.3257 
   GCALA60    91.9815    78.6937    41.3007 
   GCGLU61    89.1630    81.4455    39.4387 
   GCILE62    92.7956    84.3177    42.4578 
   GCLEU63    96.3517    81.2302    41.3339 
   GCGLU64    93.4091    81.3858    35.9935 
   GCLEU65    93.3376    86.1108    37.5198 
   GCALA66    98.0128    86.0329    38.6635 
   GCGLY67    99.1965    84.2161    35.8533 
   GCASN68    96.8305    85.1684    33.1023 
   GCALA69    99.3820    88.6584    35.0363 
   GCALA70   102.5345    86.9398    34.9115 
   GCARG71   101.6996    83.5630    31.1470 
   GCASP72   100.4263    89.8645    30.5142 
   GCASN73   104.7134    91.3972    33.9400 
   GCLYS74   107.0097    89.5772    30.0526 
   GCLYS75   107.5684    87.8625    35.7169 
   GCTHR76   108.1782    82.3468    34.9266 
   GCARG77   108.8258    83.8648    39.4795 
   GCILE78   102.8892    84.1621    40.8464 
   GCILE79   104.8439    88.4423    42.3712 
   GCPRO80   102.6450    89.8619    45.4521 
   GCARG81   101.9701    94.8288    41.6767 
   GCHIS82   101.5848    89.1405    39.5325 
   GCLEU83    98.0672    88.1471    43.7177 
   GCGLN84    96.8564    93.9915    43.9805 
   GCLEU85    96.7830    92.8097    39.0534 
   GCALA86    93.7760    89.5782    40.7413 
   GCVAL87    92.3149    91.2870    43.9339 
   GCARG88    91.8120    95.1041    43.8211 
   GCASN89    90.0239    91.7300    37.5538 
   GCASP90    85.4915    92.0968    38.6556 
   GCGLU91    82.9242    96.2865    40.8062 
   GCGLU92    81.0047    91.4417    41.0946 
   GCLEU93    86.0066    89.5233    43.7094 
   GCASN94    87.5457    94.5660    44.4254 
   GCLYS95    82.8824    95.5725    46.3201 
   GCLEU96    84.8398    90.1666    48.6954 
   GCLEU97    89.0302    91.4086    48.5641 
   GCGLY98    88.3073    96.0806    50.1088 
   GCARG99    88.2353    97.8263    54.1206 
  GCVAL100    91.9566    93.2809    51.8343 
  GCTHR101    95.9691    94.9962    52.3686 
  GCILE102    97.4295    92.5896    48.8517 
  GCALA103   101.2462    92.2935    50.9456 
  GCGLN104   104.7885    94.5903    49.5201 
  GCGLY105   101.2566    95.3386    46.1423 
  GCGLY106   100.3261    98.1463    46.1562 
  GCVAL107    99.1896   101.2499    44.1949 
  GCLEU108    97.1534    99.0880    40.6248 
  GCPRO109    98.4268   102.3987    38.1498 
  GCASN110    94.6996   105.9479    38.8510 
  GCILE111    96.3577   109.5972    36.9572 
  GCGLN112    92.4440   111.1476    38.4060 
  GCSER113    91.9596   113.5830    33.5219 
  GCVAL114    91.9841   117.2143    35.7557 
  GCLEU115    95.7481   115.9822    37.5673 
  GCLEU116    96.6017   114.6590    32.9040 
  GTPRO117    98.4584   117.0342    30.4927 
  GTLYS118    95.2132   120.9518    27.9571 
  GTLYS119    92.9337   118.3259    24.3021 
  GTTHR120    95.6948   114.3655    24.7333 
  GTGLU121    99.8124   112.9884    28.2713 
  GTSER122   102.8013   114.6646    25.0698 
  GTSER123   104.2131   112.7312    28.0709 
  GTLYS124   108.3927   110.3867    27.5259 
  GTSER125   106.1913   106.5148    30.5343 
  GTLYS126   109.1128   104.6314    33.9056 
  GTSER127   109.6187   100.5806    31.4307 
  GTLYS128   112.3621    99.7455    34.5475 
    HTALA1   104.3747    77.2737   105.2542 
    HTLYS2   105.0454    72.3388   104.8850 
    HTSER3   105.4593    73.7377   100.7560 
    HTALA4   104.9334    71.1985    97.7070 
    HTPRO5   106.7281    68.6961    96.4857 
    HTALA6   107.3770    69.6575    92.3698 
    HTPRO7   105.7050    68.4594    89.5665 
    HTLYS8   109.6524    65.9646    89.9527 
    HTLYS9   109.6627    65.7937    84.6471 
   HTGLY10   109.3981    60.3225    85.3565 
   HTSER11   105.8884    60.1782    85.4416 
   HTLYS12   102.0646    58.0409    86.0878 
   HTLYS13   103.1760    58.3543    80.5916 
   HTALA14    98.2636    59.1182    80.2617 
   HTVAL15    98.8240    59.3974    76.5584 
   HTTHR16   101.1223    55.6464    75.5942 
   HTLYS17   100.3215    55.1931    70.7443 
   HTTHR18   104.8368    53.2357    72.9440 
   HTGLN19   106.5289    56.9808    70.9458 
   HTLYS20   111.9950    56.0330    69.9587 
   HTLYS21   109.7747    60.5562    72.6042 
   HTASP22   115.2296    59.2625    70.0253 
   HTGLY23   114.8963    63.2883    69.6470 
   HTLYS24   116.5597    66.9205    68.6701 
   HTLYS25   111.7787    67.5990    71.9018 
   HTARG26   112.8339    71.1047    73.7363 
   HTARG27   112.7597    75.1406    69.4432 
   HTLYS28   109.9205    69.5064    65.9577 
   HTTHR29   106.0011    74.2168    65.5886 
   HTARG30   104.3532    68.7329    63.9572 
   HTLYS31   103.2971    75.8368    61.9019 
   HTGLU32    98.3974    72.1278    60.0067 
   HCSER33    99.6601    74.6591    55.5684 
   HCTYR34    95.4449    74.9715    53.3242 
   HCALA35   100.8018    75.0985    50.3495 
   HCILE36   101.0010    71.1591    49.3667 
   HCTYR37    97.2326    70.7076    49.9498 
   HCVAL38    97.7867    75.9864    46.7688 
   HCTYR39   102.9939    74.3763    43.7446 
   HCLYS40    99.1671    69.9399    44.1169 
   HCVAL41    95.8875    74.3425    42.0172 
   HCLEU42    99.8309    76.9187    40.4076 
   HCLYS43   101.6151    72.4200    38.0689 
   HCGLN44    95.9706    71.5744    37.8030 
   HCVAL45    96.3148    76.7296    36.3322 
   HCHIS46    99.3903    78.8352    34.8786 
   HCPRO47   102.4353    74.5424    34.1747 
   HCASP48   105.1129    77.4699    33.0797 
   HCTHR49   104.1215    79.4126    36.5732 
   HCGLY50   105.6176    80.0249    39.7383 
   HCILE51   104.7121    80.9350    43.5787 
   HCSER52   106.3686    83.7741    45.8470 
   HCSER53   107.0196    82.6617    49.5984 
   HCLYS54   105.0483    86.6356    51.3801 
   HCALA55   102.4700    84.8778    47.3521 
   HCMET56   101.7670    80.2498    48.5249 
   HCSER57   101.3013    83.6022    52.4365 
   HCILE58    98.8921    86.3717    50.1021 
   HCMET59    96.4813    82.4998    48.1190 
   HCASN60    97.7950    80.2310    52.8614 
   HCSER61    95.7714    84.5148    54.1774 
   HCPHE62    91.9068    83.7836    49.8382 
   HCVAL63    92.2133    79.9820    52.5130 
   HCASN64    92.0848    81.6471    57.1323 
   HCASP65    89.1119    85.2949    54.9292 
   HCVAL66    87.3197    82.2121    52.2400 
   HCPHE67    87.2358    77.9830    56.6007 
   HCGLU68    86.1268    82.9916    59.1556 
   HCARG69    84.0894    85.8500    54.2272 
   HCILE70    82.0917    79.7906    53.6878 
   HCALA71    81.7350    78.8615    57.9647 
   HCGLY72    79.9217    81.3852    59.5527 
   HCGLU73    77.3872    83.1003    56.3658 
   HCALA74    76.8103    78.2913    57.5453 
   HCSER75    77.0953    78.7154    61.4781 
   HCARG76    75.4772    84.0758    61.2256 
   HCLEU77    72.2294    79.5814    57.7130 
   HCALA78    72.3141    76.4646    61.1833 
   HCHIS79    71.6356    79.3330    65.4302 
   HCTYR80    69.9220    82.4080    61.9080 
   HCASN81    67.1563    77.0226    60.3455 
   HCLYS82    66.8691    76.0325    65.8967 
   HCARG83    68.8676    72.6981    61.3326 
   HCSER84    72.7456    69.9857    65.0043 
   HCTHR85    74.2092    68.8917    61.4439 
   HCILE86    76.8815    72.0249    59.1636 
   HCTHR87    74.6238    70.2718    55.6420 
   HCSER88    75.6384    70.4964    51.6017 
   HCARG89    70.9127    72.3412    53.8108 
   HCGLU90    73.8575    74.5954    55.4235 
   HCILE91    78.2787    74.9300    52.5269 
   HCGLN92    74.4585    75.5312    48.1249 
   HCTHR93    73.2571    79.1237    51.1811 
   HCALA94    77.1005    80.4632    52.0955 
   HCVAL95    78.8341    80.1414    48.4505 
   HCARG96    73.5193    80.3557    46.4531 
   HCLEU97    75.0696    84.6927    51.1178 
   HCLEU98    80.6678    85.2956    50.0005 
   HCLEU99    80.2492    84.5471    45.9862 
  HCPRO100    79.2387    87.0847    43.3511 
  HCGLY101    76.6048    84.7581    40.9222 
  HCGLU102    77.8330    84.2517    37.2027 
  HCLEU103    81.9682    83.4618    40.9359 
  HCALA104    78.1513    81.0903    42.6984 
  HCLYS105    76.0740    80.1404    38.8000 
  HCHIS106    80.9127    79.1985    38.0741 
  HCALA107    80.9554    77.1205    43.1562 
  HCVAL108    77.2859    75.5831    43.3588 
  HCSER109    78.8454    73.2621    39.8609 
  HCGLU110    83.1338    72.7165    41.0695 
  HCGLY111    80.2671    70.8288    44.7241 
  HCTHR112    77.1861    69.5876    43.0822 
  HCLYS113    81.8746    68.3898    40.1522 
  HCALA114    82.5311    66.7363    44.3310 
  HCVAL115    79.4962    65.5204    46.4658 
  HCTHR116    78.3066    63.5492    42.5360 
  HCLYS117    83.3202    62.8273    41.4738 
  HCTYR118    82.6880    61.2981    48.4747 
  HCTHR119    78.6140    59.3671    45.4735 
  HCSER120    79.6892    55.2511    46.6901 
  HCALA121    78.6020    52.3770    45.1993 
  HCLYS122    76.1665    50.6004    47.4382 
