# Supplementary material for: A Bottom-Up Coarse-Grained Model for Nucleosome–Nucleosome Interactions with Explicit Ions
Source: J Chem Theory Comput. 2022 May 17;18(6):3948–60. doi: 10.1021/acs.jctc.2c00083 (PMC9202350; doi:10.1021/acs.jctc.2c00083)
Supplement: Supplementary file 2 — ct2c00083_si_002.zip [file ct2c00083_si_002.zip › archive/Make_NCP_topology/avg_Dist_Matrix.data]

ACGLY44 ACTHR45 3.7445497512817383 
ACGLY44 ACVAL46 5.420042673746745 
ACGLY44 ACALA47 4.5139360427856445 
ACGLY44 ACLEU48 5.850545883178711 
ACGLY44 ACARG49 8.25212033589681 
ACGLY44 ACGLU50 8.718482971191406 
ACGLY44 ACILE51 9.7452023824056 
ACGLY44 ACARG52 10.99893315633138 
ACGLY44 ACARG53 14.430436452229818 
ACGLY44 ACTYR54 14.128814697265625 
ACGLY44 ACGLN55 15.238572438557943 
ACGLY44 ACLYS56 18.80784861246745 
ACGLY44 ACSER57 18.98366419474284 
ACGLY44 ACTHR58 22.78698221842448 
ACGLY44 ACGLU59 21.55687713623047 
ACGLY44 ACLEU60 24.183611551920574 
ACGLY44 ACLEU61 19.88226826985677 
ACGLY44 ACILE62 24.0923334757487 
ACGLY44 ACARG63 24.30224355061849 
ACGLY44 ACLYS64 29.940030415852863 
ACGLY44 ACLEU65 31.558987935384113 
ACGLY44 ACPRO66 29.066792805989582 
ACGLY44 ACPHE67 29.680198669433594 
ACGLY44 ACGLN68 34.444783528645836 
ACGLY44 ACARG69 34.12528991699219 
ACGLY44 ACLEU70 32.051719665527344 
ACGLY44 ACVAL71 34.98462677001953 
ACGLY44 ACARG72 38.77337137858073 
ACGLY44 ACGLU73 36.72025044759115 
ACGLY44 ACILE74 36.50597890218099 
ACGLY44 ACALA75 40.42375946044922 
ACGLY44 ACGLN76 42.92012023925781 
ACGLY44 ACASP77 41.913414001464844 
ACGLY44 ACPHE78 42.328295389811196 
ACGLY44 ACLYS79 47.30045064290365 
ACGLY44 ACTHR80 48.1311289469401 
ACGLY44 ACASP81 47.87747701009115 
ACGLY44 ACLEU82 44.339497884114586 
ACGLY44 ACARG83 46.04790751139323 
ACGLY44 ACPHE84 40.056739807128906 
ACGLY44 ACGLN85 41.71897633870443 
ACGLY44 ACSER86 37.65528869628906 
ACGLY44 ACSER87 37.525665283203125 
ACGLY44 ACALA88 36.87580871582031 
ACGLY44 ACVAL89 34.226356506347656 
ACGLY44 ACMET90 31.95013682047526 
ACGLY44 ACALA91 32.85709889729818 
ACGLY44 ACLEU92 32.40693918863932 
ACGLY44 ACGLN93 28.502731323242188 
ACGLY44 ACGLU94 28.043680826822918 
ACGLY44 ACALA95 28.489827473958332 
ACGLY44 ACSER96 26.55444844563802 
ACGLY44 ACGLU97 22.924151102701824 
ACGLY44 ACALA98 24.289952596028645 
ACGLY44 ACTYR99 25.736289978027344 
ACGLY44 ACLEU100 21.7638422648112 
ACGLY44 ACVAL101 19.450480143229168 
ACGLY44 ACALA102 21.666974385579426 
ACGLY44 ACLEU103 21.455602010091145 
ACGLY44 ACPHE104 17.051480611165363 
ACGLY44 ACGLU105 18.58318583170573 
ACGLY44 ACASP106 21.28874333699544 
ACGLY44 ACTHR107 18.33310826619466 
ACGLY44 ACASN108 14.6510378519694 
ACGLY44 ACLEU109 18.82244618733724 
ACGLY44 ACCYS110 20.298870086669922 
ACGLY44 ACALA111 16.711175282796223 
ACGLY44 ACILE112 15.924068450927734 
ACGLY44 ACHIS113 21.81793975830078 
ACGLY44 ACALA114 19.67900212605794 
ACGLY44 ACLYS115 18.597312927246094 
ACGLY44 ACARG116 16.064646402994793 
ACGLY44 ACVAL117 10.529284159342447 
ACGLY44 ACTHR118 12.333778381347656 
ACGLY44 ACILE119 14.397010803222656 
ACGLY44 ACMET120 17.53640874226888 
ACGLY44 ACPRO121 21.13336690266927 
ACGLY44 ACLYS122 22.786226908365887 
ACGLY44 ACASP123 19.950673421223957 
ACGLY44 ACILE124 22.07750956217448 
ACGLY44 ACGLN125 26.1087163289388 
ACGLY44 ACLEU126 25.373992919921875 
ACGLY44 ACALA127 24.49072265625 
ACGLY44 ACARG128 27.601666768391926 
ACGLY44 ACARG129 31.398691813151043 
ACGLY44 ACILE130 28.765106201171875 
ACGLY44 ACARG131 27.746487935384113 
ACGLY44 ACGLY132 32.473121643066406 
ACGLY44 ACGLU133 30.78087615966797 
ACGLY44 ACARG134 31.49280293782552 
ACGLY44 ACALA135 34.65216827392578 
ACGLY44 BCASN25 31.33600362141927 
ACGLY44 BCILE26 28.0081303914388 
ACGLY44 BCGLN27 26.742637634277344 
ACGLY44 BCGLY28 25.885589599609375 
ACGLY44 BCILE29 23.933375040690105 
ACGLY44 BCTHR30 20.67380142211914 
ACGLY44 BCLYS31 17.856234232584637 
ACGLY44 BCPRO32 16.165924072265625 
ACGLY44 BCALA33 17.861309051513672 
ACGLY44 BCILE34 17.583984375 
ACGLY44 BCARG35 12.224063873291016 
ACGLY44 BCARG36 15.328717549641928 
ACGLY44 BCLEU37 17.31659698486328 
ACGLY44 BCALA38 13.4303830464681 
ACGLY44 BCARG39 9.424202601114908 
ACGLY44 BCARG40 16.838795979817707 
ACGLY44 BCGLY41 14.817259470621744 
ACGLY44 BCGLY42 11.777460734049479 
ACGLY44 BCVAL43 10.745474497477213 
ACGLY44 BCLYS44 5.576707204182942 
ACGLY44 BCARG45 7.232440948486328 
ACGLY44 BCILE46 11.922321319580078 
ACGLY44 BCSER47 14.838977813720703 
ACGLY44 BCGLY48 16.99215571085612 
ACGLY44 BCLEU49 19.75799814860026 
ACGLY44 BCILE50 17.93963623046875 
ACGLY44 BCTYR51 17.550870259602863 
ACGLY44 BCGLU52 23.877365112304688 
ACGLY44 BCGLU53 23.637898763020832 
ACGLY44 BCTHR54 21.696304321289062 
ACGLY44 BCARG55 23.86976369222005 
ACGLY44 BCGLY56 27.387308756510418 
ACGLY44 BCVAL57 26.356460571289062 
ACGLY44 BCLEU58 26.79481252034505 
ACGLY44 BCLYS59 31.24359130859375 
ACGLY44 BCVAL60 31.711565653483074 
ACGLY44 BCPHE61 30.235247294108074 
ACGLY44 BCLEU62 32.04707336425781 
ACGLY44 BCGLU63 35.807515462239586 
ACGLY44 BCASN64 35.886199951171875 
ACGLY44 BCVAL65 35.55266825358073 
ACGLY44 BCILE66 37.60037740071615 
ACGLY44 BCARG67 41.63847859700521 
ACGLY44 BCASP68 41.11731974283854 
ACGLY44 BCALA69 41.42989603678385 
ACGLY44 BCVAL70 43.729166666666664 
ACGLY44 BCTHR71 45.85620625813802 
ACGLY44 BCTYR72 45.095601399739586 
ACGLY44 BCTHR73 46.51079305013021 
ACGLY44 BCGLU74 49.43605041503906 
ACGLY44 BCHIS75 51.77051289876302 
ACGLY44 BCALA76 51.2907969156901 
ACGLY44 BCLYS77 54.5834706624349 
ACGLY44 BCARG78 48.77894083658854 
ACGLY44 BCLYS79 49.0692138671875 
ACGLY44 BCTHR80 46.2077382405599 
ACGLY44 BCVAL81 42.367235819498696 
ACGLY44 BCTHR82 42.715901692708336 
ACGLY44 BCALA83 39.49917348225912 
ACGLY44 BCMET84 42.116406758626304 
ACGLY44 BCASP85 42.548718770345054 
ACGLY44 BCVAL86 37.6175282796224 
ACGLY44 BCVAL87 38.18885803222656 
ACGLY44 BCTYR88 42.53700256347656 
ACGLY44 BCALA89 38.59416961669922 
ACGLY44 BCLEU90 34.97516123453776 
ACGLY44 BCLYS91 38.87753550211588 
ACGLY44 BCARG92 40.91651407877604 
ACGLY44 BCGLN93 36.31171671549479 
ACGLY44 BCGLY94 34.26661936442057 
ACGLY44 BCARG95 31.535491943359375 
ACGLY44 BCTHR96 34.19422149658203 
ACGLY44 BCLEU97 33.020833333333336 
ACGLY44 BCTYR98 35.17300923665365 
ACGLY44 BCGLY99 35.27860768636068 
ACGLY44 BCPHE100 35.93604024251302 
ACGLY44 BCGLY101 40.62181091308594 
ACGLY44 BCGLY102 39.989061991373696 
ACGLY44 CCPHE25 63.5626220703125 
ACGLY44 CCPRO26 65.95986429850261 
ACGLY44 CCVAL27 66.57295227050781 
ACGLY44 CCGLY28 67.93538920084636 
ACGLY44 CCARG29 66.65646870930989 
ACGLY44 CCVAL30 62.86023966471354 
ACGLY44 CCHIS31 65.49534606933594 
ACGLY44 CCARG32 66.13831583658855 
ACGLY44 CCLEU33 61.89869689941406 
ACGLY44 CCLEU34 60.1556396484375 
ACGLY44 CCARG35 65.28657531738281 
ACGLY44 CCLYS36 63.900146484375 
ACGLY44 CCGLY37 58.566385904947914 
ACGLY44 CCASN38 58.30416361490885 
ACGLY44 CCTYR39 55.6333974202474 
ACGLY44 CCALA40 58.69708760579427 
ACGLY44 CCGLU41 61.71869405110677 
ACGLY44 CCARG42 64.42954508463542 
ACGLY44 CCVAL43 62.896830240885414 
ACGLY44 CCGLY44 63.90077209472656 
ACGLY44 CCALA45 66.32007853190105 
ACGLY44 CCGLY46 63.68251037597656 
ACGLY44 CCALA47 61.16325378417969 
ACGLY44 CCPRO48 63.04583231608073 
ACGLY44 CCVAL49 64.1491190592448 
ACGLY44 CCTYR50 58.8890635172526 
ACGLY44 CCLEU51 58.19960021972656 
ACGLY44 CCALA52 61.2921142578125 
ACGLY44 CCALA53 60.477752685546875 
ACGLY44 CCVAL54 56.57799275716146 
ACGLY44 CCLEU55 57.66200256347656 
ACGLY44 CCGLU56 61.84957377115885 
ACGLY44 CCTYR57 56.510284423828125 
ACGLY44 CCLEU58 54.37146504720052 
ACGLY44 CCTHR59 58.25633239746094 
ACGLY44 CCALA60 58.91605122884115 
ACGLY44 CCGLU61 55.430948893229164 
ACGLY44 CCILE62 54.5548095703125 
ACGLY44 CCLEU63 59.12932332356771 
ACGLY44 CCGLU64 58.647867838541664 
ACGLY44 CCLEU65 54.64030456542969 
ACGLY44 CCALA66 57.065531412760414 
ACGLY44 CCGLY67 59.88663228352865 
ACGLY44 CCASN68 58.692423502604164 
ACGLY44 CCALA69 56.761433919270836 
ACGLY44 CCALA70 59.87889099121094 
ACGLY44 CCARG71 63.008270263671875 
ACGLY44 CCASP72 58.24286905924479 
ACGLY44 CCASN73 58.325703938802086 
ACGLY44 CCLYS74 63.02949523925781 
ACGLY44 CCLYS75 62.25292460123698 
ACGLY44 CCTHR76 66.30092366536458 
ACGLY44 CCARG77 66.06742350260417 
ACGLY44 CCILE78 60.65887451171875 
ACGLY44 CCILE79 58.55437215169271 
ACGLY44 CCPRO80 55.55662536621094 
ACGLY44 CCARG81 52.26801554361979 
ACGLY44 CCHIS82 56.342488606770836 
ACGLY44 CCLEU83 54.151326497395836 
ACGLY44 CCGLN84 48.89849344889323 
ACGLY44 CCLEU85 50.90361531575521 
ACGLY44 CCALA86 51.2022705078125 
ACGLY44 CCVAL87 48.11693827311198 
ACGLY44 CCARG88 44.79765319824219 
ACGLY44 CCASN89 48.66883341471354 
ACGLY44 CCASP90 47.81626892089844 
ACGLY44 CCGLU91 43.32813517252604 
ACGLY44 CCGLU92 45.82866923014323 
ACGLY44 CCLEU93 47.7674814860026 
ACGLY44 CCASN94 42.92773946126302 
ACGLY44 CCLYS95 40.85845692952474 
ACGLY44 CCLEU96 45.23735046386719 
ACGLY44 CCLEU97 45.9841054280599 
ACGLY44 CCGLY98 41.81382751464844 
ACGLY44 CCARG99 39.303688049316406 
ACGLY44 CCVAL100 45.260355631510414 
ACGLY44 CCTHR101 46.54644775390625 
ACGLY44 CCILE102 49.8333485921224 
ACGLY44 CCALA103 52.504353841145836 
ACGLY44 CCGLN104 54.42907206217448 
ACGLY44 CCGLY105 50.71589152018229 
ACGLY44 CCGLY106 48.05640665690104 
ACGLY44 CCVAL107 45.44205220540365 
ACGLY44 CCLEU108 45.87348429361979 
ACGLY44 CCPRO109 45.85884094238281 
ACGLY44 CCASN110 40.8116200764974 
ACGLY44 CCILE111 40.58115895589193 
ACGLY44 CCGLN112 35.92299143473307 
ACGLY44 CCSER113 36.30455780029297 
ACGLY44 CCVAL114 33.932823181152344 
ACGLY44 CCLEU115 36.799781799316406 
ACGLY44 CCLEU116 40.01488749186198 
ACGLY44 DCSER36 65.03788757324219 
ACGLY44 DCTYR37 62.2206064860026 
ACGLY44 DCALA38 65.14524332682292 
ACGLY44 DCILE39 68.69385782877605 
ACGLY44 DCTYR40 66.85186258951823 
ACGLY44 DCVAL41 63.100423177083336 
ACGLY44 DCTYR42 68.21867370605469 
ACGLY44 DCLYS43 69.33638509114583 
ACGLY44 DCVAL44 64.29291280110677 
ACGLY44 DCLEU45 64.55314127604167 
ACGLY44 DCLYS46 69.12900797526042 
ACGLY44 DCGLN47 67.86680094401042 
ACGLY44 DCVAL48 63.83272806803385 
ACGLY44 DCHIS49 64.09703063964844 
ACGLY44 DCPRO50 69.26931254069011 
ACGLY44 DCASP51 68.24798075358073 
ACGLY44 DCTHR52 65.45328267415364 
ACGLY44 DCGLY53 65.41021728515625 
ACGLY44 DCILE54 63.790140787760414 
ACGLY44 DCSER55 62.72223409016927 
ACGLY44 DCSER56 63.49757385253906 
ACGLY44 DCLYS57 60.16509501139323 
ACGLY44 DCALA58 59.08993021647135 
ACGLY44 DCMET59 62.09547424316406 
ACGLY44 DCSER60 58.52294921875 
ACGLY44 DCILE61 55.18658955891927 
ACGLY44 DCMET62 57.215474446614586 
ACGLY44 DCASN63 59.169189453125 
ACGLY44 DCSER64 54.722900390625 
ACGLY44 DCPHE65 53.158294677734375 
ACGLY44 DCVAL66 56.56851704915365 
ACGLY44 DCASN67 55.93141174316406 
ACGLY44 DCASP68 50.680267333984375 
ACGLY44 DCVAL69 52.02032470703125 
ACGLY44 DCPHE70 56.07038370768229 
ACGLY44 DCGLU71 52.48046366373698 
ACGLY44 DCARG72 47.855794270833336 
ACGLY44 DCILE73 51.95552062988281 
ACGLY44 DCALA74 53.21137491861979 
ACGLY44 DCGLY75 50.24553426106771 
ACGLY44 DCGLU76 47.5187021891276 
ACGLY44 DCALA77 52.118143717447914 
ACGLY44 DCSER78 52.09822082519531 
ACGLY44 DCARG79 47.90656026204427 
ACGLY44 DCLEU80 50.147491455078125 
ACGLY44 DCALA81 53.21850077311198 
ACGLY44 DCHIS82 51.65320332845052 
ACGLY44 DCTYR83 47.27090962727865 
ACGLY44 DCASN84 52.03289286295573 
ACGLY44 DCLYS85 53.912618001302086 
ACGLY44 DCARG86 56.575042724609375 
ACGLY44 DCSER87 60.03441874186198 
ACGLY44 DCTHR88 60.788421630859375 
ACGLY44 DCILE89 58.385406494140625 
ACGLY44 DCTHR90 59.605010986328125 
ACGLY44 DCSER91 59.42731730143229 
ACGLY44 DCARG92 57.052530924479164 
ACGLY44 DCGLU93 55.11182657877604 
ACGLY44 DCILE94 55.44355265299479 
ACGLY44 DCGLN95 54.62043253580729 
ACGLY44 DCTHR96 50.65741984049479 
ACGLY44 DCALA97 50.015777587890625 
ACGLY44 DCVAL98 50.91973876953125 
ACGLY44 DCARG99 49.4023183186849 
ACGLY44 DCLEU100 45.47472635904948 
ACGLY44 DCLEU101 46.3928476969401 
ACGLY44 DCLEU102 47.608866373697914 
ACGLY44 DCPRO103 44.95642598470052 
ACGLY44 DCGLY104 46.263753255208336 
ACGLY44 DCGLU105 48.86805725097656 
ACGLY44 DCLEU106 49.9564208984375 
ACGLY44 DCALA107 50.21681213378906 
ACGLY44 DCLYS108 51.179239908854164 
ACGLY44 DCHIS109 54.278666178385414 
ACGLY44 DCALA110 54.88346862792969 
ACGLY44 DCVAL111 55.29920959472656 
ACGLY44 DCSER112 58.37348429361979 
ACGLY44 DCGLU113 60.089213053385414 
ACGLY44 DCGLY114 60.26887512207031 
ACGLY44 DCTHR115 61.049530029296875 
ACGLY44 DCLYS116 63.62948099772135 
ACGLY44 DCALA117 64.94680277506511 
ACGLY44 DCVAL118 64.96272786458333 
ACGLY44 DCTHR119 67.11085001627605 
ACGLY44 DCLYS120 69.44719950358073 
ACGLY44 DCTYR121 69.94000752766927 
ACGLY44 DCTHR122 70.45162455240886 
ACGLY44 DCSER123 73.0752665201823 
ACGLY44 DCALA124 74.9918924967448 
ACGLY44 DCLYS125 78.81314595540364 
ACGLY44 ECGLY44 43.239847819010414 
ACGLY44 ECTHR45 46.35322062174479 
ACGLY44 ECVAL46 47.99967956542969 
ACGLY44 ECALA47 44.327657063802086 
ACGLY44 ECLEU48 44.00389607747396 
ACGLY44 ECARG49 49.954986572265625 
ACGLY44 ECGLU50 47.29542032877604 
ACGLY44 ECILE51 43.927388509114586 
ACGLY44 ECARG52 47.03578186035156 
ACGLY44 ECARG53 51.6844736735026 
ACGLY44 ECTYR54 48.776214599609375 
ACGLY44 ECGLN55 45.59090677897135 
ACGLY44 ECLYS56 51.28497823079427 
ACGLY44 ECSER57 51.86085510253906 
ACGLY44 ECTHR58 52.99006652832031 
ACGLY44 ECGLU59 54.663065592447914 
ACGLY44 ECLEU60 53.292144775390625 
ACGLY44 ECLEU61 49.62118021647135 
ACGLY44 ECILE62 50.28656514485677 
ACGLY44 ECARG63 54.50115966796875 
ACGLY44 ECLYS64 57.31187438964844 
ACGLY44 ECLEU65 58.34523010253906 
ACGLY44 ECPRO66 54.39476013183594 
ACGLY44 ECPHE67 51.83538818359375 
ACGLY44 ECGLN68 57.360941569010414 
ACGLY44 ECARG69 56.70352681477865 
ACGLY44 ECLEU70 51.20552062988281 
ACGLY44 ECVAL71 53.609883626302086 
ACGLY44 ECARG72 58.15057373046875 
ACGLY44 ECGLU73 52.82640584309896 
ACGLY44 ECILE74 51.00004577636719 
ACGLY44 ECALA75 54.97419738769531 
ACGLY44 ECGLN76 57.17486063639323 
ACGLY44 ECASP77 52.852762858072914 
ACGLY44 ECPHE78 51.7051747639974 
ACGLY44 ECLYS79 56.4408213297526 
ACGLY44 ECTHR80 60.458048502604164 
ACGLY44 ECASP81 62.70811462402344 
ACGLY44 ECLEU82 58.63599650065104 
ACGLY44 ECARG83 63.1786855061849 
ACGLY44 ECPHE84 57.452128092447914 
ACGLY44 ECGLN85 61.2242177327474 
ACGLY44 ECSER86 60.38171895345052 
ACGLY44 ECSER87 58.62140401204427 
ACGLY44 ECALA88 55.78436787923177 
ACGLY44 ECVAL89 55.21863810221354 
ACGLY44 ECMET90 55.65347798665365 
ACGLY44 ECALA91 52.251302083333336 
ACGLY44 ECLEU92 50.4762217203776 
ACGLY44 ECGLN93 51.450276692708336 
ACGLY44 ECGLU94 49.94359842936198 
ACGLY44 ECALA95 46.37775166829427 
ACGLY44 ECSER96 45.51302591959635 
ACGLY44 ECGLU97 46.54570007324219 
ACGLY44 ECALA98 43.42094421386719 
ACGLY44 ECTYR99 39.48726145426432 
ACGLY44 ECLEU100 40.74695841471354 
ACGLY44 ECVAL101 41.05746205647787 
ACGLY44 ECALA102 37.854835510253906 
ACGLY44 ECLEU103 35.449424743652344 
ACGLY44 ECPHE104 37.38483428955078 
ACGLY44 ECGLU105 36.08918253580729 
ACGLY44 ECASP106 32.308753967285156 
ACGLY44 ECTHR107 31.90502421061198 
ACGLY44 ECASN108 33.13788604736328 
ACGLY44 ECLEU109 30.39325714111328 
ACGLY44 ECCYS110 27.261057535807293 
ACGLY44 ECALA111 28.366424560546875 
ACGLY44 ECILE112 29.41277567545573 
ACGLY44 ECHIS113 23.81696319580078 
ACGLY44 ECALA114 24.191396077473957 
ACGLY44 ECLYS115 25.31689453125 
ACGLY44 ECARG116 27.932662963867188 
ACGLY44 ECVAL117 33.095324198404946 
ACGLY44 ECTHR118 32.65642293294271 
ACGLY44 ECILE119 33.210693359375 
ACGLY44 ECMET120 30.258229573567707 
ACGLY44 ECPRO121 30.7298100789388 
ACGLY44 ECLYS122 25.93035888671875 
ACGLY44 ECASP123 28.24658711751302 
ACGLY44 ECILE124 31.53711191813151 
ACGLY44 ECGLN125 28.685813903808594 
ACGLY44 ECLEU126 25.331929524739582 
ACGLY44 ECALA127 29.375516255696613 
ACGLY44 ECARG128 32.32032012939453 
ACGLY44 ECARG129 25.32196299235026 
ACGLY44 ECILE130 26.5019048055013 
ACGLY44 ECARG131 31.96984100341797 
ACGLY44 ECGLY132 31.22093454996745 
ACGLY44 ECGLU133 33.25801086425781 
ACGLY44 ECARG134 29.137667338053387 
ACGLY44 ECALA135 26.62950897216797 
ACGLY44 FCASN25 52.36016337076823 
ACGLY44 FCILE26 47.02843729654948 
ACGLY44 FCGLN27 47.68535359700521 
ACGLY44 FCGLY28 50.945353190104164 
ACGLY44 FCILE29 48.50605265299479 
ACGLY44 FCTHR30 49.19061787923177 
ACGLY44 FCLYS31 45.608378092447914 
ACGLY44 FCPRO32 48.19410196940104 
ACGLY44 FCALA33 47.38835144042969 
ACGLY44 FCILE34 43.56242879231771 
ACGLY44 FCARG35 44.92315673828125 
ACGLY44 FCARG36 48.26148478190104 
ACGLY44 FCLEU37 43.96415710449219 
ACGLY44 FCALA38 40.81921895345052 
ACGLY44 FCARG39 42.83971659342448 
ACGLY44 FCARG40 45.6690673828125 
ACGLY44 FCGLY41 39.76458485921224 
ACGLY44 FCGLY42 39.07223002115885 
ACGLY44 FCVAL43 38.06585184733073 
ACGLY44 FCLYS44 38.86491139729818 
ACGLY44 FCARG45 37.551798502604164 
ACGLY44 FCILE46 38.487902323404946 
ACGLY44 FCSER47 35.859639485677086 
ACGLY44 FCGLY48 38.24732208251953 
ACGLY44 FCLEU49 35.47691345214844 
ACGLY44 FCILE50 36.512097676595054 
ACGLY44 FCTYR51 41.08069356282552 
ACGLY44 FCGLU52 40.18135325113932 
ACGLY44 FCGLU53 35.826802571614586 
ACGLY44 FCTHR54 39.52720387776693 
ACGLY44 FCARG55 43.55127970377604 
ACGLY44 FCGLY56 39.93526967366537 
ACGLY44 FCVAL57 38.37555948893229 
ACGLY44 FCLEU58 43.287984212239586 
ACGLY44 FCLYS59 44.440043131510414 
ACGLY44 FCVAL60 40.699562072753906 
ACGLY44 FCPHE61 42.3997802734375 
ACGLY44 FCLEU62 46.66214497884115 
ACGLY44 FCGLU63 45.68609619140625 
ACGLY44 FCASN64 43.1382802327474 
ACGLY44 FCVAL65 46.64954121907552 
ACGLY44 FCILE66 49.8251698811849 
ACGLY44 FCARG67 46.61214701334635 
ACGLY44 FCASP68 47.685709635416664 
ACGLY44 FCALA69 51.94786580403646 
ACGLY44 FCVAL70 53.38330078125 
ACGLY44 FCTHR71 52.03339131673177 
ACGLY44 FCTYR72 52.730936686197914 
ACGLY44 FCTHR73 57.21726989746094 
ACGLY44 FCGLU74 56.725128173828125 
ACGLY44 FCHIS75 57.43538920084635 
ACGLY44 FCALA76 60.60326639811198 
ACGLY44 FCLYS77 63.24478658040365 
ACGLY44 FCARG78 61.052530924479164 
ACGLY44 FCLYS79 62.794698079427086 
ACGLY44 FCTHR80 61.71070861816406 
ACGLY44 FCVAL81 57.532267252604164 
ACGLY44 FCTHR82 58.376810709635414 
ACGLY44 FCALA83 56.32390848795573 
ACGLY44 FCMET84 56.53233337402344 
ACGLY44 FCASP85 55.043609619140625 
ACGLY44 FCVAL86 51.74388122558594 
ACGLY44 FCVAL87 51.608744303385414 
ACGLY44 FCTYR88 52.90410359700521 
ACGLY44 FCALA89 47.94198099772135 
ACGLY44 FCLEU90 46.60111999511719 
ACGLY44 FCLYS91 47.46685282389323 
ACGLY44 FCARG92 44.71703084309896 
ACGLY44 FCGLN93 42.52167256673177 
ACGLY44 FCGLY94 41.471300760904946 
ACGLY44 FCARG95 41.91998799641927 
ACGLY44 FCTHR96 45.85811869303385 
ACGLY44 FCLEU97 49.49890645345052 
ACGLY44 FCTYR98 50.75685119628906 
ACGLY44 FCGLY99 54.60999043782552 
ACGLY44 FCPHE100 55.9247792561849 
ACGLY44 FCGLY101 59.277669270833336 
ACGLY44 FCGLY102 61.755228678385414 
ACGLY44 GCPHE25 49.717681884765625 
ACGLY44 GCPRO26 53.435943603515625 
ACGLY44 GCVAL27 56.80851745605469 
ACGLY44 GCGLY28 58.21484375 
ACGLY44 GCARG29 55.751220703125 
ACGLY44 GCVAL30 54.126190185546875 
ACGLY44 GCHIS31 59.41283671061198 
ACGLY44 GCARG32 57.3521982828776 
ACGLY44 GCLEU33 53.949930826822914 
ACGLY44 GCLEU34 55.44745890299479 
ACGLY44 GCARG35 60.7226308186849 
ACGLY44 GCLYS36 58.4556884765625 
ACGLY44 GCGLY37 54.7099355061849 
ACGLY44 GCASN38 56.78343709309896 
ACGLY44 GCTYR39 53.85001118977865 
ACGLY44 GCALA40 59.23863728841146 
ACGLY44 GCGLU41 63.70611572265625 
ACGLY44 GCARG42 65.37258402506511 
ACGLY44 GCVAL43 60.82503763834635 
ACGLY44 GCGLY44 61.59459940592448 
ACGLY44 GCALA45 62.40100606282552 
ACGLY44 GCGLY46 59.61156717936198 
ACGLY44 GCALA47 57.167449951171875 
ACGLY44 GCPRO48 56.722015380859375 
ACGLY44 GCVAL49 56.77252197265625 
ACGLY44 GCTYR50 54.32423400878906 
ACGLY44 GCLEU51 51.26721700032552 
ACGLY44 GCALA52 51.40155029296875 
ACGLY44 GCALA53 50.587158203125 
ACGLY44 GCVAL54 47.867696126302086 
ACGLY44 GCLEU55 46.663228352864586 
ACGLY44 GCGLU56 48.108673095703125 
ACGLY44 GCTYR57 44.7325185139974 
ACGLY44 GCLEU58 42.17822011311849 
ACGLY44 GCTHR59 42.32730356852213 
ACGLY44 GCALA60 42.2207285563151 
ACGLY44 GCGLU61 40.17186991373698 
ACGLY44 GCILE62 36.79229227701823 
ACGLY44 GCLEU63 38.83219909667969 
ACGLY44 GCGLU64 39.08366902669271 
ACGLY44 GCLEU65 34.37643686930338 
ACGLY44 GCALA66 33.836405436197914 
ACGLY44 GCGLY67 35.29229227701823 
ACGLY44 GCASN68 34.83751678466797 
ACGLY44 GCALA69 30.7530517578125 
ACGLY44 GCALA70 32.18675994873047 
ACGLY44 GCARG71 35.744606018066406 
ACGLY44 GCASP72 29.894747416178387 
ACGLY44 GCASN73 27.75537363688151 
ACGLY44 GCLYS74 31.03448486328125 
ACGLY44 GCLYS75 31.21263885498047 
ACGLY44 GCTHR76 36.54208119710287 
ACGLY44 GCARG77 36.21192932128906 
ACGLY44 GCILE78 34.986778259277344 
ACGLY44 GCILE79 30.985514322916668 
ACGLY44 GCPRO80 30.29541524251302 
ACGLY44 GCARG81 24.760416666666668 
ACGLY44 GCHIS82 29.969703674316406 
ACGLY44 GCLEU83 32.08203125 
ACGLY44 GCGLN84 27.058255513509113 
ACGLY44 GCLEU85 27.195454915364582 
ACGLY44 GCALA86 31.224131266276043 
ACGLY44 GCVAL87 30.84270731608073 
ACGLY44 GCARG88 26.9500249226888 
ACGLY44 GCASN89 29.924603780110676 
ACGLY44 GCASP90 32.36493174235026 
ACGLY44 GCGLU91 30.995099385579426 
ACGLY44 GCGLU92 35.42386372884115 
ACGLY44 GCLEU93 34.319801330566406 
ACGLY44 GCASN94 29.89258575439453 
ACGLY44 GCLYS95 33.214892069498696 
ACGLY44 GCLEU96 36.538551330566406 
ACGLY44 GCLEU97 33.91668955485026 
ACGLY44 GCGLY98 30.816070556640625 
ACGLY44 GCARG99 29.861175537109375 
ACGLY44 GCVAL100 31.604509989420574 
ACGLY44 GCTHR101 29.437301635742188 
ACGLY44 GCILE102 29.569290161132812 
ACGLY44 GCALA103 29.919545491536457 
ACGLY44 GCGLN104 28.180015563964844 
ACGLY44 GCGLY105 25.453587849934895 
ACGLY44 GCGLY106 23.149147033691406 
ACGLY44 GCVAL107 20.02969487508138 
ACGLY44 GCLEU108 21.11742655436198 
ACGLY44 GCPRO109 17.778216044108074 
ACGLY44 GCASN110 16.48077392578125 
ACGLY44 GCILE111 12.350428263346354 
ACGLY44 GCGLN112 14.4151242574056 
ACGLY44 GCSER113 14.358590443929037 
ACGLY44 GCVAL114 12.76052220662435 
ACGLY44 GCLEU115 9.175844192504883 
ACGLY44 GCLEU116 10.21327273050944 
ACGLY44 HCSER36 47.94896952311198 
ACGLY44 HCTYR37 47.29817199707031 
ACGLY44 HCALA38 45.762481689453125 
ACGLY44 HCILE39 49.33457946777344 
ACGLY44 HCTYR40 49.99603780110677 
ACGLY44 HCVAL41 44.127543131510414 
ACGLY44 HCTYR42 45.488138834635414 
ACGLY44 HCLYS43 49.64976501464844 
ACGLY44 HCVAL44 45.66773478190104 
ACGLY44 HCLEU45 42.4548085530599 
ACGLY44 HCLYS46 46.11407979329427 
ACGLY44 HCGLN47 47.95804341634115 
ACGLY44 HCVAL48 43.057840983072914 
ACGLY44 HCHIS49 40.69759877522787 
ACGLY44 HCPRO50 44.79638671875 
ACGLY44 HCASP51 41.78117116292318 
ACGLY44 HCTHR52 39.50202178955078 
ACGLY44 HCGLY53 39.05015563964844 
ACGLY44 HCILE54 38.684539794921875 
ACGLY44 HCSER55 36.389444986979164 
ACGLY44 HCSER56 38.46521504720052 
ACGLY44 HCLYS57 34.716837565104164 
ACGLY44 HCALA58 35.749003092447914 
ACGLY44 HCMET59 40.50702921549479 
ACGLY44 HCSER60 38.61024475097656 
ACGLY44 HCILE61 35.516395568847656 
ACGLY44 HCMET62 38.74657694498698 
ACGLY44 HCASN63 42.38248189290365 
ACGLY44 HCSER64 39.668444315592446 
ACGLY44 HCPHE65 39.10661061604818 
ACGLY44 HCVAL66 43.425374348958336 
ACGLY44 HCASN67 44.555572509765625 
ACGLY44 HCASP68 41.52440388997396 
ACGLY44 HCVAL69 43.20619201660156 
ACGLY44 HCPHE70 48.449361165364586 
ACGLY44 HCGLU71 46.809794108072914 
ACGLY44 HCARG72 43.49212646484375 
ACGLY44 HCILE73 47.803731282552086 
ACGLY44 HCALA74 50.69442240397135 
ACGLY44 HCGLY75 50.08429463704427 
ACGLY44 HCGLU76 48.70807902018229 
ACGLY44 HCALA77 53.15948994954427 
ACGLY44 HCSER78 54.48218282063802 
ACGLY44 HCARG79 52.62366739908854 
ACGLY44 HCLEU80 54.76414998372396 
ACGLY44 HCALA81 58.401265462239586 
ACGLY44 HCHIS82 58.01900736490885 
ACGLY44 HCTYR83 55.79955037434896 
ACGLY44 HCASN84 60.606404622395836 
ACGLY44 HCLYS85 63.473856608072914 
ACGLY44 HCARG86 63.507415771484375 
ACGLY44 HCSER87 64.1191914876302 
ACGLY44 HCTHR88 63.02167765299479 
ACGLY44 HCILE89 58.5176035563151 
ACGLY44 HCTHR90 59.98225402832031 
ACGLY44 HCSER91 58.07415771484375 
ACGLY44 HCARG92 59.68047078450521 
ACGLY44 HCGLU93 56.720123291015625 
ACGLY44 HCILE94 53.169586181640625 
ACGLY44 HCGLN95 53.94720967610677 
ACGLY44 HCTHR96 52.4374745686849 
ACGLY44 HCALA97 49.40326944986979 
ACGLY44 HCVAL98 47.809183756510414 
ACGLY44 HCARG99 49.9078623453776 
ACGLY44 HCLEU100 47.19969177246094 
ACGLY44 HCLEU101 43.417724609375 
ACGLY44 HCLEU102 42.851603190104164 
ACGLY44 HCPRO103 40.51892598470052 
ACGLY44 HCGLY104 43.40552775065104 
ACGLY44 HCGLU105 42.8938242594401 
ACGLY44 HCLEU106 42.05797831217448 
ACGLY44 HCALA107 45.999409993489586 
ACGLY44 HCLYS108 47.91914367675781 
ACGLY44 HCHIS109 46.274688720703125 
ACGLY44 HCALA110 48.12415059407552 
ACGLY44 HCVAL111 51.35230509440104 
ACGLY44 HCSER112 52.0141347249349 
ACGLY44 HCGLU113 50.812744140625 
ACGLY44 HCGLY114 53.925333658854164 
ACGLY44 HCTHR115 56.30350240071615 
ACGLY44 HCLYS116 55.299173990885414 
ACGLY44 HCALA117 56.88231404622396 
ACGLY44 HCVAL118 59.56995646158854 
ACGLY44 HCTHR119 61.18847147623698 
ACGLY44 HCLYS120 60.205647786458336 
ACGLY44 HCTYR121 62.58690897623698 
ACGLY44 HCTHR122 65.01130676269531 
ACGLY44 HCSER123 65.90292358398438 
ACGLY44 HCALA124 67.05257161458333 
ACGLY44 HCLYS125 69.23253885904948 
ACTHR45 ACVAL46 4.385828336079915 
ACTHR45 ACALA47 5.920544942220052 
ACTHR45 ACLEU48 5.816109975179036 
ACTHR45 ACARG49 5.844648361206055 
ACTHR45 ACGLU50 9.205998738606771 
ACTHR45 ACILE51 10.529307047526041 
ACTHR45 ACARG52 9.997934977213541 
ACTHR45 ACARG53 13.572892506917318 
ACTHR45 ACTYR54 14.48434321085612 
ACTHR45 ACGLN55 15.606889088948568 
ACTHR45 ACLYS56 17.950603485107422 
ACTHR45 ACSER57 18.768535614013672 
ACTHR45 ACTHR58 22.77062479654948 
ACTHR45 ACGLU59 21.57928975423177 
ACTHR45 ACLEU60 24.90355936686198 
ACTHR45 ACLEU61 20.98111343383789 
ACTHR45 ACILE62 25.53784688313802 
ACTHR45 ACARG63 25.35437266031901 
ACTHR45 ACLYS64 30.909861246744793 
ACTHR45 ACLEU65 32.85631815592448 
ACTHR45 ACPRO66 30.737340291341145 
ACTHR45 ACPHE67 31.45068613688151 
ACTHR45 ACGLN68 35.96505482991537 
ACTHR45 ACARG69 35.851305643717446 
ACTHR45 ACLEU70 34.23042551676432 
ACTHR45 ACVAL71 36.95221710205078 
ACTHR45 ACARG72 40.562052408854164 
ACTHR45 ACGLU73 39.06071980794271 
ACTHR45 ACILE74 38.88986460367838 
ACTHR45 ACALA75 42.62871551513672 
ACTHR45 ACGLN76 45.171895345052086 
ACTHR45 ACASP77 44.46644592285156 
ACTHR45 ACPHE78 44.76751708984375 
ACTHR45 ACLYS79 49.498626708984375 
ACTHR45 ACTHR80 50.27912902832031 
ACTHR45 ACASP81 49.7201894124349 
ACTHR45 ACLEU82 46.2354990641276 
ACTHR45 ACARG83 47.59996032714844 
ACTHR45 ACPHE84 41.646471659342446 
ACTHR45 ACGLN85 42.85468037923177 
ACTHR45 ACSER86 38.60610707600912 
ACTHR45 ACSER87 38.49566141764323 
ACTHR45 ACALA88 38.201171875 
ACTHR45 ACVAL89 35.60584513346354 
ACTHR45 ACMET90 32.93181610107422 
ACTHR45 ACALA91 34.17756652832031 
ACTHR45 ACLEU92 34.10490163167318 
ACTHR45 ACGLN93 29.872515360514324 
ACTHR45 ACGLU94 29.154436747233074 
ACTHR45 ACALA95 30.174173990885418 
ACTHR45 ACSER96 28.48064676920573 
ACTHR45 ACGLU97 24.402679443359375 
ACTHR45 ACALA98 25.99158986409505 
ACTHR45 ACTYR99 28.102366129557293 
ACTHR45 ACLEU100 24.112281799316406 
ACTHR45 ACVAL101 21.34948221842448 
ACTHR45 ACALA102 23.813687642415363 
ACTHR45 ACLEU103 24.15479024251302 
ACTHR45 ACPHE104 19.73154576619466 
ACTHR45 ACGLU105 20.6326166788737 
ACTHR45 ACASP106 23.83588409423828 
ACTHR45 ACTHR107 21.363685607910156 
ACTHR45 ACASN108 17.414766947428387 
ACTHR45 ACLEU109 21.323968251546223 
ACTHR45 ACCYS110 23.3175048828125 
ACTHR45 ACALA111 19.888768513997395 
ACTHR45 ACILE112 18.61623255411784 
ACTHR45 ACHIS113 24.587366739908855 
ACTHR45 ACALA114 22.808375040690105 
ACTHR45 ACLYS115 21.40082295735677 
ACTHR45 ACARG116 19.47444788614909 
ACTHR45 ACVAL117 13.847651163736979 
ACTHR45 ACTHR118 15.99562962849935 
ACTHR45 ACILE119 17.890947977701824 
ACTHR45 ACMET120 21.216543833414715 
ACTHR45 ACPRO121 24.733754475911457 
ACTHR45 ACLYS122 26.383628845214844 
ACTHR45 ACASP123 23.34729258219401 
ACTHR45 ACILE124 25.358784993489582 
ACTHR45 ACGLN125 29.498046875 
ACTHR45 ACLEU126 28.555707295735676 
ACTHR45 ACALA127 27.46448516845703 
ACTHR45 ACARG128 30.646286010742188 
ACTHR45 ACARG129 34.48888905843099 
ACTHR45 ACILE130 31.582860310872395 
ACTHR45 ACARG131 30.233840942382812 
ACTHR45 ACGLY132 35.270660400390625 
ACTHR45 ACGLU133 33.61371866861979 
ACTHR45 ACARG134 34.71743520100912 
ACTHR45 ACALA135 37.876973470052086 
ACTHR45 BCASN25 33.49844868977865 
ACTHR45 BCILE26 30.5304438273112 
ACTHR45 BCGLN27 29.298141479492188 
ACTHR45 BCGLY28 27.925303141276043 
ACTHR45 BCILE29 26.081756591796875 
ACTHR45 BCTHR30 22.64836883544922 
ACTHR45 BCLYS31 20.393090565999348 
ACTHR45 BCPRO32 18.01105499267578 
ACTHR45 BCALA33 19.681411743164062 
ACTHR45 BCILE34 20.04229990641276 
ACTHR45 BCARG35 14.52532958984375 
ACTHR45 BCARG36 16.630407969156902 
ACTHR45 BCLEU37 19.249200185139973 
ACTHR45 BCALA38 15.79815419514974 
ACTHR45 BCARG39 11.469217936197916 
ACTHR45 BCARG40 17.88780975341797 
ACTHR45 BCGLY41 16.719058990478516 
ACTHR45 BCGLY42 13.792059580485025 
ACTHR45 BCVAL43 13.51531982421875 
ACTHR45 BCLYS44 8.62486712137858 
ACTHR45 BCARG45 10.959335327148438 
ACTHR45 BCILE46 15.293574015299479 
ACTHR45 BCSER47 18.440462748209637 
ACTHR45 BCGLY48 20.42123540242513 
ACTHR45 BCLEU49 23.328839619954426 
ACTHR45 BCILE50 21.31500244140625 
ACTHR45 BCTYR51 20.595003763834637 
ACTHR45 BCGLU52 27.0623779296875 
ACTHR45 BCGLU53 26.979779561360676 
ACTHR45 BCTHR54 24.63483428955078 
ACTHR45 BCARG55 26.662429809570312 
ACTHR45 BCGLY56 30.387667338053387 
ACTHR45 BCVAL57 29.27508544921875 
ACTHR45 BCLEU58 29.32506815592448 
ACTHR45 BCLYS59 33.98915354410807 
ACTHR45 BCVAL60 34.53483581542969 
ACTHR45 BCPHE61 32.6250966389974 
ACTHR45 BCLEU62 34.35968017578125 
ACTHR45 BCGLU63 38.44654337565104 
ACTHR45 BCASN64 38.4375 
ACTHR45 BCVAL65 37.722755432128906 
ACTHR45 BCILE66 39.766520182291664 
ACTHR45 BCARG67 44.054056803385414 
ACTHR45 BCASP68 43.34051513671875 
ACTHR45 BCALA69 43.390828450520836 
ACTHR45 BCVAL70 45.81666564941406 
ACTHR45 BCTHR71 48.01914978027344 
ACTHR45 BCTYR72 46.9899648030599 
ACTHR45 BCTHR73 48.31990051269531 
ACTHR45 BCGLU74 51.50426737467448 
ACTHR45 BCHIS75 53.69865926106771 
ACTHR45 BCALA76 52.978363037109375 
ACTHR45 BCLYS77 56.32936096191406 
ACTHR45 BCARG78 50.37016805013021 
ACTHR45 BCLYS79 50.75934346516927 
ACTHR45 BCTHR80 47.68256632486979 
ACTHR45 BCVAL81 43.961883544921875 
ACTHR45 BCTHR82 44.077392578125 
ACTHR45 BCALA83 40.750732421875 
ACTHR45 BCMET84 43.34119160970052 
ACTHR45 BCASP85 44.15189107259115 
ACTHR45 BCVAL86 39.259379069010414 
ACTHR45 BCVAL87 39.63256327311198 
ACTHR45 BCTYR88 44.08753967285156 
ACTHR45 BCALA89 40.52718861897787 
ACTHR45 BCLEU90 36.78849538167318 
ACTHR45 BCLYS91 40.49850718180338 
ACTHR45 BCARG92 43.053304036458336 
ACTHR45 BCGLN93 38.54865010579427 
ACTHR45 BCGLY94 36.26714324951172 
ACTHR45 BCARG95 33.64845275878906 
ACTHR45 BCTHR96 35.71910858154297 
ACTHR45 BCLEU97 34.26953379313151 
ACTHR45 BCTYR98 36.1092529296875 
ACTHR45 BCGLY99 35.948438008626304 
ACTHR45 BCPHE100 36.81145477294922 
ACTHR45 BCGLY101 41.42595418294271 
ACTHR45 BCGLY102 41.01044718424479 
ACTHR45 CCPHE25 66.20918273925781 
ACTHR45 CCPRO26 68.43764750162761 
ACTHR45 CCVAL27 68.96205139160156 
ACTHR45 CCGLY28 70.19977315266927 
ACTHR45 CCARG29 68.97111511230469 
ACTHR45 CCVAL30 65.14219156901042 
ACTHR45 CCHIS31 67.58798726399739 
ACTHR45 CCARG32 68.19380187988281 
ACTHR45 CCLEU33 64.00241597493489 
ACTHR45 CCLEU34 62.19355773925781 
ACTHR45 CCARG35 67.15090433756511 
ACTHR45 CCLYS36 65.67735799153645 
ACTHR45 CCGLY37 60.376790364583336 
ACTHR45 CCASN38 59.94513956705729 
ACTHR45 CCTYR39 57.48840840657552 
ACTHR45 CCALA40 60.359212239583336 
ACTHR45 CCGLU41 63.182586669921875 
ACTHR45 CCARG42 66.04701232910156 
ACTHR45 CCVAL43 64.80418904622395 
ACTHR45 CCGLY44 65.90643310546875 
ACTHR45 CCALA45 68.45095825195312 
ACTHR45 CCGLY46 65.92110697428386 
ACTHR45 CCALA47 63.375834147135414 
ACTHR45 CCPRO48 65.32005818684895 
ACTHR45 CCVAL49 66.57177225748698 
ACTHR45 CCTYR50 61.34424845377604 
ACTHR45 CCLEU51 60.6113535563151 
ACTHR45 CCALA52 63.83793640136719 
ACTHR45 CCALA53 63.134796142578125 
ACTHR45 CCVAL54 59.22917683919271 
ACTHR45 CCLEU55 60.28369140625 
ACTHR45 CCGLU56 64.63899739583333 
ACTHR45 CCTYR57 59.41760762532552 
ACTHR45 CCLEU58 57.2106679280599 
ACTHR45 CCTHR59 61.12994384765625 
ACTHR45 CCALA60 61.9249521891276 
ACTHR45 CCGLU61 58.507904052734375 
ACTHR45 CCILE62 57.58879089355469 
ACTHR45 CCLEU63 62.18610636393229 
ACTHR45 CCGLU64 61.861714680989586 
ACTHR45 CCLEU65 57.88299051920573 
ACTHR45 CCALA66 60.25940450032552 
ACTHR45 CCGLY67 63.14295450846354 
ACTHR45 CCASN68 62.03578186035156 
ACTHR45 CCALA69 60.0833485921224 
ACTHR45 CCALA70 63.17300923665365 
ACTHR45 CCARG71 66.37035624186198 
ACTHR45 CCASP72 61.6819814046224 
ACTHR45 CCASN73 61.675801595052086 
ACTHR45 CCLYS74 66.43132019042969 
ACTHR45 CCLYS75 65.51575724283855 
ACTHR45 CCTHR76 69.52428690592448 
ACTHR45 CCARG77 69.16024780273438 
ACTHR45 CCILE78 63.74968973795573 
ACTHR45 CCILE79 61.61280314127604 
ACTHR45 CCPRO80 58.51851908365885 
ACTHR45 CCARG81 55.409342447916664 
ACTHR45 CCHIS82 59.52220153808594 
ACTHR45 CCLEU83 57.18272908528646 
ACTHR45 CCGLN84 51.970001220703125 
ACTHR45 CCLEU85 54.15547180175781 
ACTHR45 CCALA86 54.38886006673177 
ACTHR45 CCVAL87 51.20963033040365 
ACTHR45 CCARG88 47.966064453125 
ACTHR45 CCASN89 52.003875732421875 
ACTHR45 CCASP90 51.0504150390625 
ACTHR45 CCGLU91 46.5848642985026 
ACTHR45 CCGLU92 48.9159189860026 
ACTHR45 CCLEU93 50.8101552327474 
ACTHR45 CCASN94 46.04105122884115 
ACTHR45 CCLYS95 43.85582987467448 
ACTHR45 CCLEU96 48.03983052571615 
ACTHR45 CCLEU97 48.83044942220052 
ACTHR45 CCGLY98 44.69969177246094 
ACTHR45 CCARG99 42.01055399576823 
ACTHR45 CCVAL100 47.977030436197914 
ACTHR45 CCTHR101 49.22773234049479 
ACTHR45 CCILE102 52.66704813639323 
ACTHR45 CCALA103 55.246551513671875 
ACTHR45 CCGLN104 57.250244140625 
ACTHR45 CCGLY105 53.69610087076823 
ACTHR45 CCGLY106 51.05325826009115 
ACTHR45 CCVAL107 48.538777669270836 
ACTHR45 CCLEU108 49.13421122233073 
ACTHR45 CCPRO109 49.20672098795573 
ACTHR45 CCASN110 44.19165547688802 
ACTHR45 CCILE111 43.9978993733724 
ACTHR45 CCGLN112 39.35876973470052 
ACTHR45 CCSER113 39.86857350667318 
ACTHR45 CCVAL114 37.40754191080729 
ACTHR45 CCLEU115 40.155426025390625 
ACTHR45 CCLEU116 43.501220703125 
ACTHR45 DCSER36 67.52467346191406 
ACTHR45 DCTYR37 64.7508036295573 
ACTHR45 DCALA38 67.83957926432292 
ACTHR45 DCILE39 71.41086324055989 
ACTHR45 DCTYR40 69.50434875488281 
ACTHR45 DCVAL41 65.92462158203125 
ACTHR45 DCTYR42 71.13824971516927 
ACTHR45 DCLYS43 72.19373067220052 
ACTHR45 DCVAL44 67.23191833496094 
ACTHR45 DCLEU45 67.59974161783855 
ACTHR45 DCLYS46 72.19076538085938 
ACTHR45 DCGLN47 70.92019144694011 
ACTHR45 DCVAL48 66.97860209147136 
ACTHR45 DCHIS49 67.3148701985677 
ACTHR45 DCPRO50 72.46986897786458 
ACTHR45 DCASP51 71.50745646158855 
ACTHR45 DCTHR52 68.64431762695312 
ACTHR45 DCGLY53 68.51047770182292 
ACTHR45 DCILE54 66.7669169108073 
ACTHR45 DCSER55 65.63549296061198 
ACTHR45 DCSER56 66.26380411783855 
ACTHR45 DCLYS57 62.9203847249349 
ACTHR45 DCALA58 61.95233662923177 
ACTHR45 DCMET59 64.87764994303386 
ACTHR45 DCSER60 61.16345723470052 
ACTHR45 DCILE61 57.93936665852865 
ACTHR45 DCMET62 60.01859029134115 
ACTHR45 DCASN63 61.743367513020836 
ACTHR45 DCSER64 57.2638905843099 
ACTHR45 DCPHE65 55.86746724446615 
ACTHR45 DCVAL66 59.1408945719401 
ACTHR45 DCASN67 58.30424499511719 
ACTHR45 DCASP68 53.103678385416664 
ACTHR45 DCVAL69 54.533355712890625 
ACTHR45 DCPHE70 58.35539245605469 
ACTHR45 DCGLU71 54.644744873046875 
ACTHR45 DCARG72 50.20051066080729 
ACTHR45 DCILE73 54.277506510416664 
ACTHR45 DCALA74 55.297637939453125 
ACTHR45 DCGLY75 52.22731018066406 
ACTHR45 DCGLU76 49.611796061197914 
ACTHR45 DCALA77 54.099151611328125 
ACTHR45 DCSER78 53.8702392578125 
ACTHR45 DCARG79 49.55366007486979 
ACTHR45 DCLEU80 51.99607849121094 
ACTHR45 DCALA81 54.8695068359375 
ACTHR45 DCHIS82 53.10729471842448 
ACTHR45 DCTYR83 48.795572916666664 
ACTHR45 DCASN84 53.56937154134115 
ACTHR45 DCLYS85 55.16287740071615 
ACTHR45 DCARG86 58.11714172363281 
ACTHR45 DCSER87 61.53924051920573 
ACTHR45 DCTHR88 62.494384765625 
ACTHR45 DCILE89 60.28032430013021 
ACTHR45 DCTHR90 61.5982920328776 
ACTHR45 DCSER91 61.62835693359375 
ACTHR45 DCARG92 59.050618489583336 
ACTHR45 DCGLU93 57.115142822265625 
ACTHR45 DCILE94 57.69676208496094 
ACTHR45 DCGLN95 56.9858144124349 
ACTHR45 DCTHR96 52.88349405924479 
ACTHR45 DCALA97 52.30742899576823 
ACTHR45 DCVAL98 53.422576904296875 
ACTHR45 DCARG99 51.879597981770836 
ACTHR45 DCLEU100 47.7983144124349 
ACTHR45 DCLEU101 48.89679972330729 
ACTHR45 DCLEU102 50.305989583333336 
ACTHR45 DCPRO103 47.80803426106771 
ACTHR45 DCGLY104 49.14583841959635 
ACTHR45 DCGLU105 51.89911397298177 
ACTHR45 DCLEU106 52.87848917643229 
ACTHR45 DCALA107 52.977437337239586 
ACTHR45 DCLYS108 54.011861165364586 
ACTHR45 DCHIS109 57.22947692871094 
ACTHR45 DCALA110 57.62816874186198 
ACTHR45 DCVAL111 57.93563334147135 
ACTHR45 DCSER112 61.138956705729164 
ACTHR45 DCGLU113 62.89646911621094 
ACTHR45 DCGLY114 62.869476318359375 
ACTHR45 DCTHR115 63.62557474772135 
ACTHR45 DCLYS116 66.37870788574219 
ACTHR45 DCALA117 67.5453592936198 
ACTHR45 DCVAL118 67.41819254557292 
ACTHR45 DCTHR119 69.65813700358073 
ACTHR45 DCLYS120 72.10855102539062 
ACTHR45 DCTYR121 72.34341939290364 
ACTHR45 DCTHR122 72.84377543131511 
ACTHR45 DCSER123 75.59201558430989 
ACTHR45 DCALA124 77.48125712076823 
ACTHR45 DCLYS125 81.2804667154948 
ACTHR45 ECGLY44 46.3605702718099 
ACTHR45 ECTHR45 49.554585774739586 
ACTHR45 ECVAL46 51.09533182779948 
ACTHR45 ECALA47 47.42862447102865 
ACTHR45 ECLEU48 47.28010559082031 
ACTHR45 ECARG49 53.173502604166664 
ACTHR45 ECGLU50 50.3339589436849 
ACTHR45 ECILE51 47.11731465657552 
ACTHR45 ECARG52 50.38219197591146 
ACTHR45 ECARG53 54.82347106933594 
ACTHR45 ECTYR54 51.78424580891927 
ACTHR45 ECGLN55 48.79486592610677 
ACTHR45 ECLYS56 54.554341634114586 
ACTHR45 ECSER57 54.93596394856771 
ACTHR45 ECTHR58 55.986124674479164 
ACTHR45 ECGLU59 57.5633799235026 
ACTHR45 ECLEU60 55.97914123535156 
ACTHR45 ECLEU61 52.33690897623698 
ACTHR45 ECILE62 52.75242614746094 
ACTHR45 ECARG63 56.97347513834635 
ACTHR45 ECLYS64 59.695220947265625 
ACTHR45 ECLEU65 60.48497009277344 
ACTHR45 ECPRO66 56.50810750325521 
ACTHR45 ECPHE67 53.97003173828125 
ACTHR45 ECGLN68 59.3716786702474 
ACTHR45 ECARG69 58.5998789469401 
ACTHR45 ECLEU70 53.03878275553385 
ACTHR45 ECVAL71 55.437723795572914 
ACTHR45 ECARG72 59.806844075520836 
ACTHR45 ECGLU73 54.34673563639323 
ACTHR45 ECILE74 52.55083211263021 
ACTHR45 ECALA75 56.44402567545573 
ACTHR45 ECGLN76 58.483978271484375 
ACTHR45 ECASP77 54.0270741780599 
ACTHR45 ECPHE78 52.96892801920573 
ACTHR45 ECLYS79 57.623016357421875 
ACTHR45 ECTHR80 61.58275349934896 
ACTHR45 ECASP81 64.04262797037761 
ACTHR45 ECLEU82 60.12724304199219 
ACTHR45 ECARG83 64.8155008951823 
ACTHR45 ECPHE84 59.285074869791664 
ACTHR45 ECGLN85 63.24208068847656 
ACTHR45 ECSER86 62.58172098795573 
ACTHR45 ECSER87 60.879913330078125 
ACTHR45 ECALA88 57.918355305989586 
ACTHR45 ECVAL89 57.377522786458336 
ACTHR45 ECMET90 58.05663045247396 
ACTHR45 ECALA91 54.57518513997396 
ACTHR45 ECLEU92 52.633076985677086 
ACTHR45 ECGLN93 53.83777872721354 
ACTHR45 ECGLU94 52.53174336751302 
ACTHR45 ECALA95 48.78855895996094 
ACTHR45 ECSER96 47.86992390950521 
ACTHR45 ECGLU97 49.18526713053385 
ACTHR45 ECALA98 46.0708262125651 
ACTHR45 ECTYR99 41.873870849609375 
ACTHR45 ECLEU100 43.26121520996094 
ACTHR45 ECVAL101 43.878570556640625 
ACTHR45 ECALA102 40.65014139811198 
ACTHR45 ECLEU103 38.05521901448568 
ACTHR45 ECPHE104 40.12854258219401 
ACTHR45 ECGLU105 39.158826192220054 
ACTHR45 ECASP106 35.219278971354164 
ACTHR45 ECTHR107 34.72320810953776 
ACTHR45 ECASN108 36.251319885253906 
ACTHR45 ECLEU109 33.6149648030599 
ACTHR45 ECCYS110 30.26085662841797 
ACTHR45 ECALA111 31.44195048014323 
ACTHR45 ECILE112 32.73406473795573 
ACTHR45 ECHIS113 27.166259765625 
ACTHR45 ECALA114 27.350331624348957 
ACTHR45 ECLYS115 28.644073486328125 
ACTHR45 ECARG116 30.897252400716145 
ACTHR45 ECVAL117 36.191446940104164 
ACTHR45 ECTHR118 35.4782460530599 
ACTHR45 ECILE119 35.954081217447914 
ACTHR45 ECMET120 32.749186197916664 
ACTHR45 ECPRO121 32.93046315511068 
ACTHR45 ECLYS122 28.273427327473957 
ACTHR45 ECASP123 30.893956502278645 
ACTHR45 ECILE124 33.909027099609375 
ACTHR45 ECGLN125 30.736605326334637 
ACTHR45 ECLEU126 27.848297119140625 
ACTHR45 ECALA127 31.90296173095703 
ACTHR45 ECARG128 34.407432556152344 
ACTHR45 ECARG129 27.2747065226237 
ACTHR45 ECILE130 28.92860158284505 
ACTHR45 ECARG131 34.5176035563151 
ACTHR45 ECGLY132 33.196268717447914 
ACTHR45 ECGLU133 35.17297108968099 
ACTHR45 ECARG134 30.69037119547526 
ACTHR45 ECALA135 28.081138610839844 
ACTHR45 FCASN25 54.12406921386719 
ACTHR45 FCILE26 48.86136372884115 
ACTHR45 FCGLN27 49.466278076171875 
ACTHR45 FCGLY28 52.96165466308594 
ACTHR45 FCILE29 50.65581258138021 
ACTHR45 FCTHR30 51.490386962890625 
ACTHR45 FCLYS31 47.87737019856771 
ACTHR45 FCPRO32 50.70391337076823 
ACTHR45 FCALA33 49.922139485677086 
ACTHR45 FCILE34 46.02444966634115 
ACTHR45 FCARG35 47.63374328613281 
ACTHR45 FCARG36 50.99612935384115 
ACTHR45 FCLEU37 46.66700236002604 
ACTHR45 FCALA38 43.6629892985026 
ACTHR45 FCARG39 45.806620279947914 
ACTHR45 FCARG40 48.638031005859375 
ACTHR45 FCGLY41 42.8037363688151 
ACTHR45 FCGLY42 42.21145375569662 
ACTHR45 FCVAL43 41.06672159830729 
ACTHR45 FCLYS44 42.00332387288412 
ACTHR45 FCARG45 40.431922912597656 
ACTHR45 FCILE46 41.167999267578125 
ACTHR45 FCSER47 38.28802998860677 
ACTHR45 FCGLY48 40.460095723470054 
ACTHR45 FCLEU49 37.51929219563802 
ACTHR45 FCILE50 38.84283192952474 
ACTHR45 FCTYR51 43.370086669921875 
ACTHR45 FCGLU52 42.00482177734375 
ACTHR45 FCGLU53 37.771227518717446 
ACTHR45 FCTHR54 41.73638916015625 
ACTHR45 FCARG55 45.5290781656901 
ACTHR45 FCGLY56 41.74044545491537 
ACTHR45 FCVAL57 40.388163248697914 
ACTHR45 FCLEU58 45.36133321126302 
ACTHR45 FCLYS59 46.1105702718099 
ACTHR45 FCVAL60 42.385571797688804 
ACTHR45 FCPHE61 44.44279479980469 
ACTHR45 FCLEU62 48.5608876546224 
ACTHR45 FCGLU63 47.22974141438802 
ACTHR45 FCASN64 44.776692708333336 
ACTHR45 FCVAL65 48.52155558268229 
ACTHR45 FCILE66 51.52520751953125 
ACTHR45 FCARG67 48.03364054361979 
ACTHR45 FCASP68 49.26895650227865 
ACTHR45 FCALA69 53.635640462239586 
ACTHR45 FCVAL70 54.85710144042969 
ACTHR45 FCTHR71 53.400146484375 
ACTHR45 FCTYR72 54.34282938639323 
ACTHR45 FCTHR73 58.76246643066406 
ACTHR45 FCGLU74 57.96166483561198 
ACTHR45 FCHIS75 58.73667907714844 
ACTHR45 FCALA76 62.07391866048177 
ACTHR45 FCLYS77 64.53961181640625 
ACTHR45 FCARG78 62.646525065104164 
ACTHR45 FCLYS79 64.23103332519531 
ACTHR45 FCTHR80 63.422444661458336 
ACTHR45 FCVAL81 59.32496643066406 
ACTHR45 FCTHR82 60.31890360514323 
ACTHR45 FCALA83 58.45579528808594 
ACTHR45 FCMET84 58.63984680175781 
ACTHR45 FCASP85 56.903656005859375 
ACTHR45 FCVAL86 53.78348286946615 
ACTHR45 FCVAL87 53.782206217447914 
ACTHR45 FCTYR88 54.86129252115885 
ACTHR45 FCALA89 49.84942118326823 
ACTHR45 FCLEU90 48.753570556640625 
ACTHR45 FCLYS91 49.59361775716146 
ACTHR45 FCARG92 46.45635477701823 
ACTHR45 FCGLN93 44.44673156738281 
ACTHR45 FCGLY94 43.6983642578125 
ACTHR45 FCARG95 44.291605631510414 
ACTHR45 FCTHR96 48.289947509765625 
ACTHR45 FCLEU97 51.9718017578125 
ACTHR45 FCTYR98 53.38150533040365 
ACTHR45 FCGLY99 57.13672892252604 
ACTHR45 FCPHE100 58.369588216145836 
ACTHR45 FCGLY101 61.66108194986979 
ACTHR45 FCGLY102 64.08880106608073 
ACTHR45 GCPHE25 49.8346913655599 
ACTHR45 GCPRO26 53.67804972330729 
ACTHR45 GCVAL27 57.136199951171875 
ACTHR45 GCGLY28 58.64368693033854 
ACTHR45 GCARG29 56.1427256266276 
ACTHR45 GCVAL30 54.74022928873698 
ACTHR45 GCHIS31 60.12549845377604 
ACTHR45 GCARG32 58.08504740397135 
ACTHR45 GCLEU33 54.8055674235026 
ACTHR45 GCLEU34 56.43299357096354 
ACTHR45 GCARG35 61.69048563639323 
ACTHR45 GCLYS36 59.565093994140625 
ACTHR45 GCGLY37 55.989603678385414 
ACTHR45 GCASN38 58.20606994628906 
ACTHR45 GCTYR39 55.164408365885414 
ACTHR45 GCALA40 60.605122884114586 
ACTHR45 GCGLU41 65.12562052408855 
ACTHR45 GCARG42 66.54468282063802 
ACTHR45 GCVAL43 61.80272928873698 
ACTHR45 GCGLY44 62.43403625488281 
ACTHR45 GCALA45 63.02666219075521 
ACTHR45 GCGLY46 60.211395263671875 
ACTHR45 GCALA47 57.89629109700521 
ACTHR45 GCPRO48 57.31598917643229 
ACTHR45 GCVAL49 57.1461435953776 
ACTHR45 GCTYR50 54.86216735839844 
ACTHR45 GCLEU51 51.92242940266927 
ACTHR45 GCALA52 51.75079854329427 
ACTHR45 GCALA53 50.82807413736979 
ACTHR45 GCVAL54 48.31718953450521 
ACTHR45 GCLEU55 47.10059611002604 
ACTHR45 GCGLU56 48.09294637044271 
ACTHR45 GCTYR57 44.830485026041664 
ACTHR45 GCLEU58 42.51330820719401 
ACTHR45 GCTHR59 42.3704579671224 
ACTHR45 GCALA60 42.000780741373696 
ACTHR45 GCGLU61 40.05473836263021 
ACTHR45 GCILE62 36.796875 
ACTHR45 GCLEU63 38.46992746988932 
ACTHR45 GCGLU64 38.47112274169922 
ACTHR45 GCLEU65 33.962493896484375 
ACTHR45 GCALA66 33.26850891113281 
ACTHR45 GCGLY67 34.376668294270836 
ACTHR45 GCASN68 33.836334228515625 
ACTHR45 GCALA69 29.793683369954426 
ACTHR45 GCALA70 31.00365702311198 
ACTHR45 GCARG71 34.29307556152344 
ACTHR45 GCASP72 28.408348083496094 
ACTHR45 GCASN73 26.330179850260418 
ACTHR45 GCLYS74 29.12244923909505 
ACTHR45 GCLYS75 29.79938507080078 
ACTHR45 GCTHR76 35.107139587402344 
ACTHR45 GCARG77 35.08529408772787 
ACTHR45 GCILE78 34.31867218017578 
ACTHR45 GCILE79 30.400482177734375 
ACTHR45 GCPRO80 30.204617818196613 
ACTHR45 GCARG81 24.499257405598957 
ACTHR45 GCHIS82 29.357462565104168 
ACTHR45 GCLEU83 32.07757059733073 
ACTHR45 GCGLN84 27.427335103352863 
ACTHR45 GCLEU85 26.960611979166668 
ACTHR45 GCALA86 31.22503153483073 
ACTHR45 GCVAL87 31.314529418945312 
ACTHR45 GCARG88 27.642959594726562 
ACTHR45 GCASN89 29.919021606445312 
ACTHR45 GCASP90 32.732958475748696 
ACTHR45 GCGLU91 31.84270985921224 
ACTHR45 GCGLU92 36.287696838378906 
ACTHR45 GCLEU93 34.949378967285156 
ACTHR45 GCASN94 30.875071207682293 
ACTHR45 GCLYS95 34.50228627522787 
ACTHR45 GCLEU96 37.64668273925781 
ACTHR45 GCLEU97 34.947191874186196 
ACTHR45 GCGLY98 32.21039072672526 
ACTHR45 GCARG99 31.657076517740887 
ACTHR45 GCVAL100 32.85508728027344 
ACTHR45 GCTHR101 30.666961669921875 
ACTHR45 GCILE102 30.262118021647137 
ACTHR45 GCALA103 30.511385599772137 
ACTHR45 GCGLN104 28.400545756022137 
ACTHR45 GCGLY105 25.744171142578125 
ACTHR45 GCGLY106 23.727137247721355 
ACTHR45 GCVAL107 20.7484130859375 
ACTHR45 GCLEU108 21.366073608398438 
ACTHR45 GCPRO109 17.677947998046875 
ACTHR45 GCASN110 17.201278686523438 
ACTHR45 GCILE111 13.002309163411459 
ACTHR45 GCGLN112 15.92074203491211 
ACTHR45 GCSER113 15.287134806315104 
ACTHR45 GCVAL114 14.50063705444336 
ACTHR45 GCLEU115 11.115459442138672 
ACTHR45 GCLEU116 10.471731185913086 
ACTHR45 HCSER36 48.22722371419271 
ACTHR45 HCTYR37 47.666422526041664 
ACTHR45 HCALA38 45.70140584309896 
ACTHR45 HCILE39 49.11707051595052 
ACTHR45 HCTYR40 49.95857238769531 
ACTHR45 HCVAL41 43.97606404622396 
ACTHR45 HCTYR42 44.88038126627604 
ACTHR45 HCLYS43 49.14836120605469 
ACTHR45 HCVAL44 45.2726796468099 
ACTHR45 HCLEU45 41.79161834716797 
ACTHR45 HCLYS46 45.20757548014323 
ACTHR45 HCGLN47 47.20855712890625 
ACTHR45 HCVAL48 42.27964782714844 
ACTHR45 HCHIS49 39.686902364095054 
ACTHR45 HCPRO50 43.592692057291664 
ACTHR45 HCASP51 40.375946044921875 
ACTHR45 HCTHR52 38.38025410970052 
ACTHR45 HCGLY53 38.11200205485026 
ACTHR45 HCILE54 38.123863220214844 
ACTHR45 HCSER55 35.95093282063802 
ACTHR45 HCSER56 38.278717041015625 
ACTHR45 HCLYS57 34.855733235677086 
ACTHR45 HCALA58 35.68594106038412 
ACTHR45 HCMET59 40.44189198811849 
ACTHR45 HCSER60 38.956835428873696 
ACTHR45 HCILE61 35.926490783691406 
ACTHR45 HCMET62 38.95013682047526 
ACTHR45 HCASN63 42.806986490885414 
ACTHR45 HCSER64 40.42894744873047 
ACTHR45 HCPHE65 39.727307637532554 
ACTHR45 HCVAL66 43.99584452311198 
ACTHR45 HCASN67 45.4342041015625 
ACTHR45 HCASP68 42.637105305989586 
ACTHR45 HCVAL69 44.10802714029948 
ACTHR45 HCPHE70 49.36064147949219 
ACTHR45 HCGLU71 48.03748575846354 
ACTHR45 HCARG72 44.84186299641927 
ACTHR45 HCILE73 48.85920206705729 
ACTHR45 HCALA74 51.907501220703125 
ACTHR45 HCGLY75 51.52403767903646 
ACTHR45 HCGLU76 50.1695302327474 
ACTHR45 HCALA77 54.46615091959635 
ACTHR45 HCSER78 55.9690907796224 
ACTHR45 HCARG79 54.382405598958336 
ACTHR45 HCLEU80 56.222442626953125 
ACTHR45 HCALA81 59.89630126953125 
ACTHR45 HCHIS82 59.7647959391276 
ACTHR45 HCTYR83 57.58987935384115 
ACTHR45 HCASN84 62.19544474283854 
ACTHR45 HCLYS85 65.21555582682292 
ACTHR45 HCARG86 64.96359252929688 
ACTHR45 HCSER87 65.51827494303386 
ACTHR45 HCTHR88 64.2257792154948 
ACTHR45 HCILE89 59.65251159667969 
ACTHR45 HCTHR90 60.97371927897135 
ACTHR45 HCSER91 58.8669687906901 
ACTHR45 HCARG92 60.747416178385414 
ACTHR45 HCGLU93 57.86834716796875 
ACTHR45 HCILE94 54.0848388671875 
ACTHR45 HCGLN95 54.75646464029948 
ACTHR45 HCTHR96 53.56671142578125 
ACTHR45 HCALA97 50.541839599609375 
ACTHR45 HCVAL98 48.69691467285156 
ACTHR45 HCARG99 50.93578592936198 
ACTHR45 HCLEU100 48.52607218424479 
ACTHR45 HCLEU101 44.60111999511719 
ACTHR45 HCLEU102 43.74047342936198 
ACTHR45 HCPRO103 41.37489573160807 
ACTHR45 HCGLY104 44.12004089355469 
ACTHR45 HCGLU105 43.2635243733724 
ACTHR45 HCLEU106 42.51896667480469 
ACTHR45 HCALA107 46.62519836425781 
ACTHR45 HCLYS108 48.37298583984375 
ACTHR45 HCHIS109 46.42201232910156 
ACTHR45 HCALA110 48.51330057779948 
ACTHR45 HCVAL111 51.83442687988281 
ACTHR45 HCSER112 52.19196573893229 
ACTHR45 HCGLU113 50.85155741373698 
ACTHR45 HCGLY114 54.220723470052086 
ACTHR45 HCTHR115 56.58227030436198 
ACTHR45 HCLYS116 55.2495371500651 
ACTHR45 HCALA117 56.98237101236979 
ACTHR45 HCVAL118 59.84081013997396 
ACTHR45 HCTHR119 61.25725301106771 
ACTHR45 HCLYS120 60.04389444986979 
ACTHR45 HCTYR121 62.74946085611979 
ACTHR45 HCTHR122 65.1588643391927 
ACTHR45 HCSER123 65.81379699707031 
ACTHR45 HCALA124 66.93399047851562 
ACTHR45 HCLYS125 69.03268941243489 
ACVAL46 ACALA47 4.231786727905273 
ACVAL46 ACLEU48 6.3067067464192705 
ACVAL46 ACARG49 4.405595461527507 
ACVAL46 ACGLU50 5.6549332936604815 
ACVAL46 ACILE51 8.983332316080729 
ACVAL46 ACARG52 9.363049825032553 
ACVAL46 ACARG53 10.39038340250651 
ACVAL46 ACTYR54 11.067451477050781 
ACVAL46 ACGLN55 13.878091176350912 
ACVAL46 ACLYS56 15.760145823160807 
ACVAL46 ACSER57 15.72891362508138 
ACVAL46 ACTHR58 19.738994598388672 
ACVAL46 ACGLU59 17.927645365397137 
ACVAL46 ACLEU60 21.17005157470703 
ACVAL46 ACLEU61 17.29316584269206 
ACVAL46 ACILE62 21.829076131184895 
ACVAL46 ACARG63 21.22160466512044 
ACVAL46 ACLYS64 26.824193318684895 
ACVAL46 ACLEU65 28.728591918945312 
ACVAL46 ACPRO66 26.808494567871094 
ACVAL46 ACPHE67 27.783841451009113 
ACVAL46 ACGLN68 32.049112955729164 
ACVAL46 ACARG69 31.911153157552082 
ACVAL46 ACLEU70 30.71734110514323 
ACVAL46 ACVAL71 33.38555653889974 
ACVAL46 ACARG72 36.77614084879557 
ACVAL46 ACGLU73 35.597984313964844 
ACVAL46 ACILE74 35.632102966308594 
ACVAL46 ACALA75 39.217882792154946 
ACVAL46 ACGLN76 41.66584777832031 
ACVAL46 ACASP77 41.289286295572914 
ACVAL46 ACPHE78 41.6605224609375 
ACVAL46 ACLYS79 46.125651041666664 
ACVAL46 ACTHR80 46.72771708170573 
ACVAL46 ACASP81 45.971333821614586 
ACVAL46 ACLEU82 42.64056396484375 
ACVAL46 ACARG83 43.76631164550781 
ACVAL46 ACPHE84 37.95355987548828 
ACVAL46 ACGLN85 39.112080891927086 
ACVAL46 ACSER86 34.741597493489586 
ACVAL46 ACSER87 34.866600036621094 
ACVAL46 ACALA88 34.66325124104818 
ACVAL46 ACVAL89 31.920461018880207 
ACVAL46 ACMET90 29.246775309244793 
ACVAL46 ACALA91 30.876719156901043 
ACVAL46 ACLEU92 30.79979960123698 
ACVAL46 ACGLN93 26.28302510579427 
ACVAL46 ACGLU94 25.965843200683594 
ACVAL46 ACALA95 27.29596201578776 
ACVAL46 ACSER96 25.477951049804688 
ACVAL46 ACGLU97 21.312820434570312 
ACVAL46 ACALA98 23.501144409179688 
ACVAL46 ACTYR99 25.886751810709637 
ACVAL46 ACLEU100 21.634780883789062 
ACVAL46 ACVAL101 19.18204625447591 
ACVAL46 ACALA102 22.19396464029948 
ACVAL46 ACLEU103 22.590220133463543 
ACVAL46 ACPHE104 18.011943817138672 
ACVAL46 ACGLU105 19.756141662597656 
ACVAL46 ACASP106 23.157175699869793 
ACVAL46 ACTHR107 20.71503194173177 
ACVAL46 ACASN108 17.411502838134766 
ACVAL46 ACLEU109 21.707290649414062 
ACVAL46 ACCYS110 23.571670532226562 
ACVAL46 ACALA111 20.582144419352215 
ACVAL46 ACILE112 19.86724853515625 
ACVAL46 ACHIS113 25.845486958821613 
ACVAL46 ACALA114 24.149856567382812 
ACVAL46 ACLYS115 23.486719767252605 
ACVAL46 ACARG116 20.49477259318034 
ACVAL46 ACVAL117 15.096179962158203 
ACVAL46 ACTHR118 16.407044728597004 
ACVAL46 ACILE119 17.386924743652344 
ACVAL46 ACMET120 21.029061635335285 
ACVAL46 ACPRO121 23.934908548990887 
ACVAL46 ACLYS122 26.287607828776043 
ACVAL46 ACASP123 23.13695526123047 
ACVAL46 ACILE124 24.289235432942707 
ACVAL46 ACGLN125 28.657185872395832 
ACVAL46 ACLEU126 28.404225667317707 
ACVAL46 ACALA127 26.7833735148112 
ACVAL46 ACARG128 29.327000935872395 
ACVAL46 ACARG129 34.060340881347656 
ACVAL46 ACILE130 31.285446166992188 
ACVAL46 ACARG131 29.375228881835938 
ACVAL46 ACGLY132 34.22977193196615 
ACVAL46 ACGLU133 32.16136678059896 
ACVAL46 ACARG134 33.693868001302086 
ACVAL46 ACALA135 37.13379414876302 
ACVAL46 BCASN25 29.86139678955078 
ACVAL46 BCILE26 27.276107788085938 
ACVAL46 BCGLN27 26.058176676432293 
ACVAL46 BCGLY28 24.221636454264324 
ACVAL46 BCILE29 22.5328852335612 
ACVAL46 BCTHR30 18.955130259195965 
ACVAL46 BCLYS31 17.31441879272461 
ACVAL46 BCPRO32 14.307676951090494 
ACVAL46 BCALA33 16.03070068359375 
ACVAL46 BCILE34 17.000701904296875 
ACVAL46 BCARG35 11.385576883951822 
ACVAL46 BCARG36 12.809164683024088 
ACVAL46 BCLEU37 16.288167317708332 
ACVAL46 BCALA38 13.582049051920572 
ACVAL46 BCARG39 9.0884641011556 
ACVAL46 BCARG40 15.194568634033203 
ACVAL46 BCGLY41 15.22231419881185 
ACVAL46 BCGLY42 12.92934544881185 
ACVAL46 BCVAL43 12.492974599202475 
ACVAL46 BCLYS44 9.273543039957682 
ACVAL46 BCARG45 11.21646245320638 
ACVAL46 BCILE46 13.806999206542969 
ACVAL46 BCSER47 17.404862721761067 
ACVAL46 BCGLY48 18.851446787516277 
ACVAL46 BCLEU49 22.05346425374349 
ACVAL46 BCILE50 19.652779897054035 
ACVAL46 BCTYR51 18.165902455647785 
ACVAL46 BCGLU52 24.745086669921875 
ACVAL46 BCGLU53 25.168546040852863 
ACVAL46 BCTHR54 22.23773193359375 
ACVAL46 BCARG55 23.773681640625 
ACVAL46 BCGLY56 27.958150227864582 
ACVAL46 BCVAL57 27.03802490234375 
ACVAL46 BCLEU58 26.465713500976562 
ACVAL46 BCLYS59 31.1569086710612 
ACVAL46 BCVAL60 32.09954071044922 
ACVAL46 BCPHE61 30.01355489095052 
ACVAL46 BCLEU62 31.32733662923177 
ACVAL46 BCGLU63 35.66389719645182 
ACVAL46 BCASN64 35.91607411702474 
ACVAL46 BCVAL65 34.89741516113281 
ACVAL46 BCILE66 36.6425526936849 
ACVAL46 BCARG67 41.24114735921224 
ACVAL46 BCASP68 40.63003285725912 
ACVAL46 BCALA69 40.323638916015625 
ACVAL46 BCVAL70 42.65123494466146 
ACVAL46 BCTHR71 45.10545857747396 
ACVAL46 BCTYR72 44.12445576985677 
ACVAL46 BCTHR73 45.04407246907552 
ACVAL46 BCGLU74 48.32257080078125 
ACVAL46 BCHIS75 50.724283854166664 
ACVAL46 BCALA76 49.74988810221354 
ACVAL46 BCLYS77 52.998433430989586 
ACVAL46 BCARG78 46.946695963541664 
ACVAL46 BCLYS79 47.0887196858724 
ACVAL46 BCTHR80 44.03779602050781 
ACVAL46 BCVAL81 40.457234700520836 
ACVAL46 BCTHR82 40.660743713378906 
ACVAL46 BCALA83 37.44253794352213 
ACVAL46 BCMET84 40.2446034749349 
ACVAL46 BCASP85 41.001197814941406 
ACVAL46 BCVAL86 36.17168172200521 
ACVAL46 BCVAL87 36.78633117675781 
ACVAL46 BCTYR88 41.307787577311196 
ACVAL46 BCALA89 37.854774475097656 
ACVAL46 BCLEU90 34.17957051595052 
ACVAL46 BCLYS91 38.18790181477865 
ACVAL46 BCARG92 40.79307556152344 
ACVAL46 BCGLN93 36.30288441975912 
ACVAL46 BCGLY94 34.3258056640625 
ACVAL46 BCARG95 31.50782521565755 
ACVAL46 BCTHR96 33.511515299479164 
ACVAL46 BCLEU97 31.58704121907552 
ACVAL46 BCTYR98 33.780784606933594 
ACVAL46 BCGLY99 33.03728739420573 
ACVAL46 BCPHE100 33.64710489908854 
ACVAL46 BCGLY101 38.51771545410156 
ACVAL46 BCGLY102 38.33536275227865 
ACVAL46 CCPHE25 64.53617350260417 
ACVAL46 CCPRO26 66.71225484212239 
ACVAL46 CCVAL27 66.96439107259114 
ACVAL46 CCGLY28 68.28645833333333 
ACVAL46 CCARG29 67.36958312988281 
ACVAL46 CCVAL30 63.27165730794271 
ACVAL46 CCHIS31 65.48262532552083 
ACVAL46 CCARG32 66.4613545735677 
ACVAL46 CCLEU33 62.288604736328125 
ACVAL46 CCLEU34 60.172932942708336 
ACVAL46 CCARG35 65.07103983561198 
ACVAL46 CCLYS36 63.88714090983073 
ACVAL46 CCGLY37 58.57850138346354 
ACVAL46 CCASN38 58.05970764160156 
ACVAL46 CCTYR39 55.492716471354164 
ACVAL46 CCALA40 58.0811513264974 
ACVAL46 CCGLU41 60.7844492594401 
ACVAL46 CCARG42 63.52437845865885 
ACVAL46 CCVAL43 62.46128845214844 
ACVAL46 CCGLY44 63.439778645833336 
ACVAL46 CCALA45 65.98722839355469 
ACVAL46 CCGLY46 63.46088155110677 
ACVAL46 CCALA47 61.022237141927086 
ACVAL46 CCPRO48 63.13035583496094 
ACVAL46 CCVAL49 64.32396443684895 
ACVAL46 CCTYR50 58.96791076660156 
ACVAL46 CCLEU51 58.55841573079427 
ACVAL46 CCALA52 61.88489278157552 
ACVAL46 CCALA53 61.10340881347656 
ACVAL46 CCVAL54 57.234130859375 
ACVAL46 CCLEU55 58.54125467936198 
ACVAL46 CCGLU56 62.88067118326823 
ACVAL46 CCTYR57 57.56450398763021 
ACVAL46 CCLEU58 55.551920572916664 
ACVAL46 CCTHR59 59.688761393229164 
ACVAL46 CCALA60 60.42793273925781 
ACVAL46 CCGLU61 56.95708719889323 
ACVAL46 CCILE62 56.38396708170573 
ACVAL46 CCLEU63 61.02997843424479 
ACVAL46 CCGLU64 60.549031575520836 
ACVAL46 CCLEU65 56.77729288736979 
ACVAL46 CCALA66 59.38781229654948 
ACVAL46 CCGLY67 62.27392578125 
ACVAL46 CCASN68 61.095438639322914 
ACVAL46 CCALA69 59.43579610188802 
ACVAL46 CCALA70 62.61510213216146 
ACVAL46 CCARG71 65.64788309733073 
ACVAL46 CCASP72 61.16795349121094 
ACVAL46 CCASN73 61.42127990722656 
ACVAL46 CCLYS74 66.19122823079427 
ACVAL46 CCLYS75 65.25065612792969 
ACVAL46 CCTHR76 69.02470397949219 
ACVAL46 CCARG77 68.71752421061198 
ACVAL46 CCILE78 63.08734130859375 
ACVAL46 CCILE79 61.24764506022135 
ACVAL46 CCPRO80 58.11390177408854 
ACVAL46 CCARG81 55.219197591145836 
ACVAL46 CCHIS82 59.02269490559896 
ACVAL46 CCLEU83 56.43824768066406 
ACVAL46 CCGLN84 51.43916320800781 
ACVAL46 CCLEU85 53.595377604166664 
ACVAL46 CCALA86 53.469950358072914 
ACVAL46 CCVAL87 50.2484385172526 
ACVAL46 CCARG88 47.23706563313802 
ACVAL46 CCASN89 51.08122762044271 
ACVAL46 CCASP90 49.725982666015625 
ACVAL46 CCGLU91 45.1538340250651 
ACVAL46 CCGLU92 47.22924296061198 
ACVAL46 CCLEU93 49.45598856608073 
ACVAL46 CCASN94 44.94334920247396 
ACVAL46 CCLYS95 42.339080810546875 
ACVAL46 CCLEU96 46.54518127441406 
ACVAL46 CCLEU97 47.692097981770836 
ACVAL46 CCGLY98 43.7748769124349 
ACVAL46 CCARG99 41.25489298502604 
ACVAL46 CCVAL100 47.17835998535156 
ACVAL46 CCTHR101 48.78743998209635 
ACVAL46 CCILE102 52.17110697428385 
ACVAL46 CCALA103 54.9686024983724 
ACVAL46 CCGLN104 57.203592936197914 
ACVAL46 CCGLY105 53.52528381347656 
ACVAL46 CCGLY106 50.99358622233073 
ACVAL46 CCVAL107 48.6003163655599 
ACVAL46 CCLEU108 48.96428426106771 
ACVAL46 CCPRO109 49.28991190592448 
ACVAL46 CCASN110 44.31304423014323 
ACVAL46 CCILE111 44.49006144205729 
ACVAL46 CCGLN112 39.774696350097656 
ACVAL46 CCSER113 40.36412556966146 
ACVAL46 CCVAL114 38.293408711751304 
ACVAL46 CCLEU115 41.17298380533854 
ACVAL46 CCLEU116 44.33661397298177 
ACVAL46 DCSER36 66.38219197591145 
ACVAL46 DCTYR37 63.39010111490885 
ACVAL46 DCALA38 66.74658203125 
ACVAL46 DCILE39 70.19569396972656 
ACVAL46 DCTYR40 68.06275431315105 
ACVAL46 DCVAL41 64.69356791178386 
ACVAL46 DCTYR42 70.06118265787761 
ACVAL46 DCLYS43 70.79655456542969 
ACVAL46 DCVAL44 65.79314676920573 
ACVAL46 DCLEU45 66.45140075683594 
ACVAL46 DCLYS46 70.99826558430989 
ACVAL46 DCGLN47 69.41207377115886 
ACVAL46 DCVAL48 65.62232971191406 
ACVAL46 DCHIS49 66.18850199381511 
ACVAL46 DCPRO50 71.35032145182292 
ACVAL46 DCASP51 70.62084452311198 
ACVAL46 DCTHR52 67.80201721191406 
ACVAL46 DCGLY53 67.77492268880208 
ACVAL46 DCILE54 66.02579243977864 
ACVAL46 DCSER55 65.1168721516927 
ACVAL46 DCSER56 65.75495910644531 
ACVAL46 DCLYS57 62.590047200520836 
ACVAL46 DCALA58 61.298421223958336 
ACVAL46 DCMET59 64.02586873372395 
ACVAL46 DCSER60 60.461995442708336 
ACVAL46 DCILE61 57.19684346516927 
ACVAL46 DCMET62 58.96221923828125 
ACVAL46 DCASN63 60.688334147135414 
ACVAL46 DCSER64 56.27941385904948 
ACVAL46 DCPHE65 54.60124206542969 
ACVAL46 DCVAL66 57.7395985921224 
ACVAL46 DCASN67 56.99000040690104 
ACVAL46 DCASP68 51.7615000406901 
ACVAL46 DCVAL69 52.91632588704427 
ACVAL46 DCPHE70 56.625040690104164 
ACVAL46 DCGLU71 53.06933085123698 
ACVAL46 DCARG72 48.57392374674479 
ACVAL46 DCILE73 52.24544779459635 
ACVAL46 DCALA74 53.25957234700521 
ACVAL46 DCGLY75 50.164652506510414 
ACVAL46 DCGLU76 47.373697916666664 
ACVAL46 DCALA77 51.73163350423177 
ACVAL46 DCSER78 51.57380676269531 
ACVAL46 DCARG79 47.212982177734375 
ACVAL46 DCLEU80 49.3414052327474 
ACVAL46 DCALA81 52.23127237955729 
ACVAL46 DCHIS82 50.599884033203125 
ACVAL46 DCTYR83 46.099019368489586 
ACVAL46 DCASN84 50.61231994628906 
ACVAL46 DCLYS85 52.292449951171875 
ACVAL46 DCARG86 55.223063151041664 
ACVAL46 DCSER87 58.90739440917969 
ACVAL46 DCTHR88 59.83824157714844 
ACVAL46 DCILE89 57.80653381347656 
ACVAL46 DCTHR90 58.93988037109375 
ACVAL46 DCSER91 59.01011657714844 
ACVAL46 DCARG92 56.18807474772135 
ACVAL46 DCGLU93 54.45785013834635 
ACVAL46 DCILE94 55.305816650390625 
ACVAL46 DCGLN95 54.350921630859375 
ACVAL46 DCTHR96 50.22565205891927 
ACVAL46 DCALA97 49.937296549479164 
ACVAL46 DCVAL98 51.14153544108073 
ACVAL46 DCARG99 49.26239522298177 
ACVAL46 DCLEU100 45.35882568359375 
ACVAL46 DCLEU101 46.87855529785156 
ACVAL46 DCLEU102 48.26701354980469 
ACVAL46 DCPRO103 45.81506856282552 
ACVAL46 DCGLY104 46.91149393717448 
ACVAL46 DCGLU105 49.73814900716146 
ACVAL46 DCLEU106 50.926106770833336 
ACVAL46 DCALA107 50.71391805013021 
ACVAL46 DCLYS108 51.57408142089844 
ACVAL46 DCHIS109 55.06776428222656 
ACVAL46 DCALA110 55.42820739746094 
ACVAL46 DCVAL111 55.47789510091146 
ACVAL46 DCSER112 58.729899088541664 
ACVAL46 DCGLU113 60.71165974934896 
ACVAL46 DCGLY114 60.510284423828125 
ACVAL46 DCTHR115 61.06793212890625 
ACVAL46 DCLYS116 64.00609842936198 
ACVAL46 DCALA117 65.20811462402344 
ACVAL46 DCVAL118 64.90399678548177 
ACVAL46 DCTHR119 67.05849711100261 
ACVAL46 DCLYS120 69.73245747884114 
ACVAL46 DCTYR121 69.9341532389323 
ACVAL46 DCTHR122 70.20885213216145 
ACVAL46 DCSER123 72.98899332682292 
ACVAL46 DCALA124 74.99045817057292 
ACVAL46 DCLYS125 78.74280802408855 
ACVAL46 ECGLY44 47.95563252766927 
ACVAL46 ECTHR45 51.047943115234375 
ACVAL46 ECVAL46 52.57953898111979 
ACVAL46 ECALA47 48.79016621907552 
ACVAL46 ECLEU48 48.38360595703125 
ACVAL46 ECARG49 54.36927286783854 
ACVAL46 ECGLU50 51.54498799641927 
ACVAL46 ECILE51 47.98057556152344 
ACVAL46 ECARG52 51.09430440266927 
ACVAL46 ECARG53 55.72003682454427 
ACVAL46 ECTYR54 52.64883931477865 
ACVAL46 ECGLN55 49.202982584635414 
ACVAL46 ECLYS56 54.928304036458336 
ACVAL46 ECSER57 55.38629659016927 
ACVAL46 ECTHR58 56.21129353841146 
ACVAL46 ECGLU59 58.10198465983073 
ACVAL46 ECLEU60 56.55873107910156 
ACVAL46 ECLEU61 53.15642293294271 
ACVAL46 ECILE62 53.57962544759115 
ACVAL46 ECARG63 58.03876241048177 
ACVAL46 ECLYS64 60.45274861653646 
ACVAL46 ECLEU65 61.56025187174479 
ACVAL46 ECPRO66 57.65611267089844 
ACVAL46 ECPHE67 54.744059244791664 
ACVAL46 ECGLN68 60.15417989095052 
ACVAL46 ECARG69 59.79638671875 
ACVAL46 ECLEU70 54.02911885579427 
ACVAL46 ECVAL71 56.122639973958336 
ACVAL46 ECARG72 60.610087076822914 
ACVAL46 ECGLU73 55.458943684895836 
ACVAL46 ECILE74 53.318033854166664 
ACVAL46 ECALA75 57.07959493001302 
ACVAL46 ECGLN76 59.35330708821615 
ACVAL46 ECASP77 54.923431396484375 
ACVAL46 ECPHE78 53.43743896484375 
ACVAL46 ECLYS79 57.966389973958336 
ACVAL46 ECTHR80 62.118438720703125 
ACVAL46 ECASP81 64.51632181803386 
ACVAL46 ECLEU82 60.475179036458336 
ACVAL46 ECARG83 65.13986206054688 
ACVAL46 ECPHE84 59.58044942220052 
ACVAL46 ECGLN85 63.30252583821615 
ACVAL46 ECSER86 62.81364949544271 
ACVAL46 ECSER87 60.87597147623698 
ACVAL46 ECALA88 57.98067728678385 
ACVAL46 ECVAL89 57.7245839436849 
ACVAL46 ECMET90 58.31307474772135 
ACVAL46 ECALA91 54.58705139160156 
ACVAL46 ECLEU92 52.85930379231771 
ACVAL46 ECGLN93 54.30455017089844 
ACVAL46 ECGLU94 52.628702799479164 
ACVAL46 ECALA95 48.872517903645836 
ACVAL46 ECSER96 48.27588399251302 
ACVAL46 ECGLU97 49.62109883626302 
ACVAL46 ECALA98 46.198710123697914 
ACVAL46 ECTYR99 42.16199747721354 
ACVAL46 ECLEU100 43.900309244791664 
ACVAL46 ECVAL101 44.29317728678385 
ACVAL46 ECALA102 40.83155314127604 
ACVAL46 ECLEU103 38.59036763509115 
ACVAL46 ECPHE104 40.978538513183594 
ACVAL46 ECGLU105 39.38861846923828 
ACVAL46 ECASP106 35.448221842447914 
ACVAL46 ECTHR107 35.57039133707682 
ACVAL46 ECASN108 37.08015696207682 
ACVAL46 ECLEU109 33.995513916015625 
ACVAL46 ECCYS110 30.99597422281901 
ACVAL46 ECALA111 32.61625417073568 
ACVAL46 ECILE112 33.61035664876302 
ACVAL46 ECHIS113 27.783714294433594 
ACVAL46 ECALA114 28.693453470865887 
ACVAL46 ECLYS115 30.046124776204426 
ACVAL46 ECARG116 32.54712168375651 
ACVAL46 ECVAL117 37.73912556966146 
ACVAL46 ECTHR118 37.29131317138672 
ACVAL46 ECILE119 37.45441691080729 
ACVAL46 ECMET120 34.63629404703776 
ACVAL46 ECPRO121 34.66607157389323 
ACVAL46 ECLYS122 29.982803344726562 
ACVAL46 ECASP123 32.12706756591797 
ACVAL46 ECILE124 34.98310343424479 
ACVAL46 ECGLN125 31.85400899251302 
ACVAL46 ECLEU126 28.47309112548828 
ACVAL46 ECALA127 32.295555114746094 
ACVAL46 ECARG128 34.93966166178385 
ACVAL46 ECARG129 27.577952067057293 
ACVAL46 ECILE130 28.708511352539062 
ACVAL46 ECARG131 34.19690450032552 
ACVAL46 ECGLY132 32.89031473795573 
ACVAL46 ECGLU133 35.3167470296224 
ACVAL46 ECARG134 31.112347920735676 
ACVAL46 ECALA135 28.01294453938802 
ACVAL46 FCASN25 55.47156270345052 
ACVAL46 FCILE26 50.22777811686198 
ACVAL46 FCGLN27 51.18353780110677 
ACVAL46 FCGLY28 54.47147115071615 
ACVAL46 FCILE29 51.98450724283854 
ACVAL46 FCTHR30 53.011138916015625 
ACVAL46 FCLYS31 49.69646199544271 
ACVAL46 FCPRO32 52.27379862467448 
ACVAL46 FCALA33 51.18110656738281 
ACVAL46 FCILE34 47.35290018717448 
ACVAL46 FCARG35 49.15516153971354 
ACVAL46 FCARG36 52.1601816813151 
ACVAL46 FCLEU37 47.5488535563151 
ACVAL46 FCALA38 44.69355773925781 
ACVAL46 FCARG39 46.99657185872396 
ACVAL46 FCARG40 49.1878407796224 
ACVAL46 FCGLY41 43.40722147623698 
ACVAL46 FCGLY42 43.00085957845052 
ACVAL46 FCVAL43 42.18749491373698 
ACVAL46 FCLYS44 43.38595072428385 
ACVAL46 FCARG45 42.263292948404946 
ACVAL46 FCILE46 42.84907531738281 
ACVAL46 FCSER47 40.282859802246094 
ACVAL46 FCGLY48 42.596997578938804 
ACVAL46 FCLEU49 39.66894785563151 
ACVAL46 FCILE50 40.50109608968099 
ACVAL46 FCTYR51 45.12398783365885 
ACVAL46 FCGLU52 43.86108907063802 
ACVAL46 FCGLU53 39.32555643717448 
ACVAL46 FCTHR54 42.996541341145836 
ACVAL46 FCARG55 47.061014811197914 
ACVAL46 FCGLY56 42.93961079915365 
ACVAL46 FCVAL57 41.29790242513021 
ACVAL46 FCLEU58 46.224650065104164 
ACVAL46 FCLYS59 47.102630615234375 
ACVAL46 FCVAL60 43.07945251464844 
ACVAL46 FCPHE61 44.75868225097656 
ACVAL46 FCLEU62 49.08622741699219 
ACVAL46 FCGLU63 47.835428873697914 
ACVAL46 FCASN64 44.95802307128906 
ACVAL46 FCVAL65 48.54809061686198 
ACVAL46 FCILE66 51.75967915852865 
ACVAL46 FCARG67 48.049652099609375 
ACVAL46 FCASP68 48.98455301920573 
ACVAL46 FCALA69 53.444620768229164 
ACVAL46 FCVAL70 54.81483459472656 
ACVAL46 FCTHR71 53.058685302734375 
ACVAL46 FCTYR72 53.739603678385414 
ACVAL46 FCTHR73 58.4977773030599 
ACVAL46 FCGLU74 57.71275838216146 
ACVAL46 FCHIS75 58.03620402018229 
ACVAL46 FCALA76 61.51285298665365 
ACVAL46 FCLYS77 64.06879170735677 
ACVAL46 FCARG78 62.33283996582031 
ACVAL46 FCLYS79 64.32114156087239 
ACVAL46 FCTHR80 63.39269510904948 
ACVAL46 FCVAL81 59.31312052408854 
ACVAL46 FCTHR82 60.060139973958336 
ACVAL46 FCALA83 58.16509501139323 
ACVAL46 FCMET84 58.039937337239586 
ACVAL46 FCASP85 56.500691731770836 
ACVAL46 FCVAL86 53.548919677734375 
ACVAL46 FCVAL87 53.228118896484375 
ACVAL46 FCTYR88 54.09762064615885 
ACVAL46 FCALA89 49.388712565104164 
ACVAL46 FCLEU90 48.35328165690104 
ACVAL46 FCLYS91 48.64740498860677 
ACVAL46 FCARG92 45.70558166503906 
ACVAL46 FCGLN93 44.00615946451823 
ACVAL46 FCGLY94 42.97689310709635 
ACVAL46 FCARG95 43.922505696614586 
ACVAL46 FCTHR96 47.53209940592448 
ACVAL46 FCLEU97 51.498779296875 
ACVAL46 FCTYR98 52.54947408040365 
ACVAL46 FCGLY99 56.58283487955729 
ACVAL46 FCPHE100 58.0662587483724 
ACVAL46 FCGLY101 61.08221435546875 
ACVAL46 FCGLY102 63.3870595296224 
ACVAL46 GCPHE25 47.97710164388021 
ACVAL46 GCPRO26 51.620320638020836 
ACVAL46 GCVAL27 55.28191121419271 
ACVAL46 GCGLY28 56.548187255859375 
ACVAL46 GCARG29 53.76771036783854 
ACVAL46 GCVAL30 52.748453776041664 
ACVAL46 GCHIS31 58.17569478352865 
ACVAL46 GCARG32 55.72083028157552 
ACVAL46 GCLEU33 52.55303446451823 
ACVAL46 GCLEU34 54.4981689453125 
ACVAL46 GCARG35 59.57709757486979 
ACVAL46 GCLYS36 57.16669718424479 
ACVAL46 GCGLY37 53.79662577311198 
ACVAL46 GCASN38 56.064849853515625 
ACVAL46 GCTYR39 53.2750498453776 
ACVAL46 GCALA40 58.824300130208336 
ACVAL46 GCGLU41 63.29273986816406 
ACVAL46 GCARG42 64.85750325520833 
ACVAL46 GCVAL43 60.05145772298177 
ACVAL46 GCGLY44 60.855255126953125 
ACVAL46 GCALA45 61.481842041015625 
ACVAL46 GCGLY46 58.82641092936198 
ACVAL46 GCALA47 56.43297831217448 
ACVAL46 GCPRO48 55.66688537597656 
ACVAL46 GCVAL49 55.68868509928385 
ACVAL46 GCTYR50 53.74604288736979 
ACVAL46 GCLEU51 50.394083658854164 
ACVAL46 GCALA52 50.161600748697914 
ACVAL46 GCALA53 49.50946044921875 
ACVAL46 GCVAL54 47.073689778645836 
ACVAL46 GCLEU55 45.48278299967448 
ACVAL46 GCGLU56 46.61247762044271 
ACVAL46 GCTYR57 43.86321004231771 
ACVAL46 GCLEU58 41.25451151529948 
ACVAL46 GCTHR59 40.768140157063804 
ACVAL46 GCALA60 40.71771494547526 
ACVAL46 GCGLU61 39.140037536621094 
ACVAL46 GCILE62 35.426544189453125 
ACVAL46 GCLEU63 36.87724049886068 
ACVAL46 GCGLU64 37.52694447835287 
ACVAL46 GCLEU65 33.03972880045573 
ACVAL46 GCALA66 31.831148783365887 
ACVAL46 GCGLY67 33.04295349121094 
ACVAL46 GCASN68 32.97046915690104 
ACVAL46 GCALA69 28.62213389078776 
ACVAL46 GCALA70 29.513565063476562 
ACVAL46 GCARG71 33.152262369791664 
ACVAL46 GCASP72 27.6602045694987 
ACVAL46 GCASN73 24.870508829752605 
ACVAL46 GCLYS74 27.796727498372395 
ACVAL46 GCLYS75 27.80748240152995 
ACVAL46 GCTHR76 33.05322265625 
ACVAL46 GCARG77 32.643758138020836 
ACVAL46 GCILE78 32.222496032714844 
ACVAL46 GCILE79 28.002540588378906 
ACVAL46 GCPRO80 27.73261006673177 
ACVAL46 GCARG81 22.44635518391927 
ACVAL46 GCHIS82 27.543538411458332 
ACVAL46 GCLEU83 30.180674235026043 
ACVAL46 GCGLN84 25.73181915283203 
ACVAL46 GCLEU85 25.765284220377605 
ACVAL46 GCALA86 30.08721923828125 
ACVAL46 GCVAL87 30.09454345703125 
ACVAL46 GCARG88 26.617431640625 
ACVAL46 GCASN89 29.51947530110677 
ACVAL46 GCASP90 32.51062520345052 
ACVAL46 GCGLU91 31.903772989908855 
ACVAL46 GCGLU92 36.08576965332031 
ACVAL46 GCLEU93 34.158459981282554 
ACVAL46 GCASN94 30.143870035807293 
ACVAL46 GCLYS95 34.0650889078776 
ACVAL46 GCLEU96 36.638102213541664 
ACVAL46 GCLEU97 33.57976531982422 
ACVAL46 GCGLY98 30.94426981608073 
ACVAL46 GCARG99 30.232808430989582 
ACVAL46 GCVAL100 31.001068115234375 
ACVAL46 GCTHR101 28.362162272135418 
ACVAL46 GCILE102 27.97656758626302 
ACVAL46 GCALA103 27.71289571126302 
ACVAL46 GCGLN104 25.339706420898438 
ACVAL46 GCGLY105 23.31116485595703 
ACVAL46 GCGLY106 21.41772969563802 
ACVAL46 GCVAL107 18.86243438720703 
ACVAL46 GCLEU108 20.176619211832683 
ACVAL46 GCPRO109 16.888959248860676 
ACVAL46 GCASN110 17.13770929972331 
ACVAL46 GCILE111 13.631484985351562 
ACVAL46 GCGLN112 16.957804361979168 
ACVAL46 GCSER113 17.504154205322266 
ACVAL46 GCVAL114 16.864097595214844 
ACVAL46 GCLEU115 12.876579284667969 
ACVAL46 GCLEU116 13.071913401285807 
ACVAL46 HCSER36 45.56672159830729 
ACVAL46 HCTYR37 45.34282430013021 
ACVAL46 HCALA38 43.21195983886719 
ACVAL46 HCILE39 46.70672098795573 
ACVAL46 HCTYR40 47.75139363606771 
ACVAL46 HCVAL41 41.88223520914713 
ACVAL46 HCTYR42 42.64209747314453 
ACVAL46 HCLYS43 47.14692687988281 
ACVAL46 HCVAL44 43.59477233886719 
ACVAL46 HCLEU45 39.982696533203125 
ACVAL46 HCLYS46 43.378560384114586 
ACVAL46 HCGLN47 45.781148274739586 
ACVAL46 HCVAL48 41.00791931152344 
ACVAL46 HCHIS49 38.34110768636068 
ACVAL46 HCPRO50 42.02867126464844 
ACVAL46 HCASP51 38.76055399576823 
ACVAL46 HCTHR52 36.5673573811849 
ACVAL46 HCGLY53 35.942100524902344 
ACVAL46 HCILE54 35.729591369628906 
ACVAL46 HCSER55 33.23548126220703 
ACVAL46 HCSER56 35.30500793457031 
ACVAL46 HCLYS57 31.84698740641276 
ACVAL46 HCALA58 33.149452209472656 
ACVAL46 HCMET59 37.90497080485026 
ACVAL46 HCSER60 36.207984924316406 
ACVAL46 HCILE61 33.47858428955078 
ACVAL46 HCMET62 36.83682759602865 
ACVAL46 HCASN63 40.33560434977213 
ACVAL46 HCSER64 38.034454345703125 
ACVAL46 HCPHE65 37.87825266520182 
ACVAL46 HCVAL66 41.98493194580078 
ACVAL46 HCASN67 43.18368021647135 
ACVAL46 HCASP68 40.627197265625 
ACVAL46 HCVAL69 42.44561004638672 
ACVAL46 HCPHE70 47.44384256998698 
ACVAL46 HCGLU71 46.02311706542969 
ACVAL46 HCARG72 43.33194478352865 
ACVAL46 HCILE73 47.44725036621094 
ACVAL46 HCALA74 50.27694193522135 
ACVAL46 HCGLY75 49.9800771077474 
ACVAL46 HCGLU76 48.95128885904948 
ACVAL46 HCALA77 53.142252604166664 
ACVAL46 HCSER78 54.469991048177086 
ACVAL46 HCARG79 53.061055501302086 
ACVAL46 HCLEU80 55.18456522623698 
ACVAL46 HCALA81 58.63251241048177 
ACVAL46 HCHIS82 58.38909912109375 
ACVAL46 HCTYR83 56.552154541015625 
ACVAL46 HCASN84 61.23931884765625 
ACVAL46 HCLYS85 64.02140299479167 
ACVAL46 HCARG86 63.800211588541664 
ACVAL46 HCSER87 63.97039286295573 
ACVAL46 HCTHR88 62.763214111328125 
ACVAL46 HCILE89 58.16368611653646 
ACVAL46 HCTHR90 59.72300720214844 
ACVAL46 HCSER91 57.75410461425781 
ACVAL46 HCARG92 59.80743916829427 
ACVAL46 HCGLU93 56.75804646809896 
ACVAL46 HCILE94 52.88013203938802 
ACVAL46 HCGLN95 53.97131856282552 
ACVAL46 HCTHR96 52.81299336751302 
ACVAL46 HCALA97 49.55711364746094 
ACVAL46 HCVAL98 47.81211853027344 
ACVAL46 HCARG99 50.512105305989586 
ACVAL46 HCLEU100 47.854227701822914 
ACVAL46 HCLEU101 43.64580281575521 
ACVAL46 HCLEU102 42.99079895019531 
ACVAL46 HCPRO103 40.96316274007162 
ACVAL46 HCGLY104 43.98711140950521 
ACVAL46 HCGLU105 43.27802530924479 
ACVAL46 HCLEU106 41.97733815511068 
ACVAL46 HCALA107 46.1246337890625 
ACVAL46 HCLYS108 48.20928446451823 
ACVAL46 HCHIS109 46.03782653808594 
ACVAL46 HCALA110 47.72826639811198 
ACVAL46 HCVAL111 51.184539794921875 
ACVAL46 HCSER112 51.6260732014974 
ACVAL46 HCGLU113 49.99706013997396 
ACVAL46 HCGLY114 53.23857116699219 
ACVAL46 HCTHR115 55.81219482421875 
ACVAL46 HCLYS116 54.44425964355469 
ACVAL46 HCALA117 55.838897705078125 
ACVAL46 HCVAL118 58.73277791341146 
ACVAL46 HCTHR119 60.34813944498698 
ACVAL46 HCLYS120 58.93615214029948 
ACVAL46 HCTYR121 61.31671651204427 
ACVAL46 HCTHR122 64.0030008951823 
ACVAL46 HCSER123 64.72419738769531 
ACVAL46 HCALA124 65.70653788248698 
ACVAL46 HCLYS125 67.79140726725261 
ACALA47 ACLEU48 4.2362518310546875 
ACALA47 ACARG49 6.5514176686604815 
ACALA47 ACGLU50 4.4034121831258135 
ACALA47 ACILE51 5.890694300333659 
ACALA47 ACARG52 8.230529149373373 
ACALA47 ACARG53 10.424746831258139 
ACALA47 ACTYR54 9.642627080281576 
ACALA47 ACGLN55 11.346455891927084 
ACALA47 ACLYS56 14.91815185546875 
ACALA47 ACSER57 14.615623474121094 
ACALA47 ACTHR58 18.37264633178711 
ACALA47 ACGLU59 17.10531997680664 
ACALA47 ACLEU60 19.750172932942707 
ACALA47 ACLEU61 15.550843556722006 
ACALA47 ACILE62 19.9578857421875 
ACALA47 ACARG63 20.34071985880534 
ACALA47 ACLYS64 25.793251037597656 
ACALA47 ACLEU65 27.815673828125 
ACALA47 ACPRO66 25.45104471842448 
ACALA47 ACPHE67 25.784502665201824 
ACALA47 ACGLN68 30.514918009440105 
ACALA47 ACARG69 30.61273701985677 
ACALA47 ACLEU70 28.569414774576824 
ACALA47 ACVAL71 31.215901692708332 
ACALA47 ACARG72 34.97908274332682 
ACALA47 ACGLU73 33.47950236002604 
ACALA47 ACILE74 33.0947519938151 
ACALA47 ACALA75 36.835472106933594 
ACALA47 ACGLN76 39.4939931233724 
ACALA47 ACASP77 38.72077433268229 
ACALA47 ACPHE78 38.90350341796875 
ACALA47 ACLYS79 43.66590881347656 
ACALA47 ACTHR80 44.55488586425781 
ACALA47 ACASP81 44.07996114095052 
ACALA47 ACLEU82 40.48644765218099 
ACALA47 ACARG83 42.03050740559896 
ACALA47 ACPHE84 35.98865509033203 
ACALA47 ACGLN85 37.40820821126302 
ACALA47 ACSER86 33.31769561767578 
ACALA47 ACSER87 33.13122812906901 
ACALA47 ACALA88 32.60539245605469 
ACALA47 ACVAL89 30.018936157226562 
ACALA47 ACMET90 27.567408243815105 
ACALA47 ACALA91 28.573020935058594 
ACALA47 ACLEU92 28.318873087565105 
ACALA47 ACGLN93 24.262428283691406 
ACALA47 ACGLU94 23.686932881673176 
ACALA47 ACALA95 24.42724355061849 
ACALA47 ACSER96 22.617022196451824 
ACALA47 ACGLU97 18.703216552734375 
ACALA47 ACALA98 20.337683359781902 
ACALA47 ACTYR99 22.328086853027344 
ACALA47 ACLEU100 18.242867787679035 
ACALA47 ACVAL101 15.704302469889322 
ACALA47 ACALA102 18.39365005493164 
ACALA47 ACLEU103 18.649921417236328 
ACALA47 ACPHE104 14.122028350830078 
ACALA47 ACGLU105 15.785166422526041 
ACALA47 ACASP106 19.00625737508138 
ACALA47 ACTHR107 16.536502838134766 
ACALA47 ACASN108 13.204002380371094 
ACALA47 ACLEU109 17.567235310872395 
ACALA47 ACCYS110 19.385228474934895 
ACALA47 ACALA111 16.55254618326823 
ACALA47 ACILE112 15.953570048014322 
ACALA47 ACHIS113 21.88011423746745 
ACALA47 ACALA114 20.35489273071289 
ACALA47 ACLYS115 20.06822331746419 
ACALA47 ACARG116 16.797473907470703 
ACALA47 ACVAL117 11.551465352376303 
ACALA47 ACTHR118 12.908157348632812 
ACALA47 ACILE119 13.491868336995443 
ACALA47 ACMET120 17.427682240804035 
ACALA47 ACPRO121 20.268028259277344 
ACALA47 ACLYS122 22.450632731119793 
ACALA47 ACASP123 19.074432373046875 
ACALA47 ACILE124 20.312469482421875 
ACALA47 ACGLN125 24.676584879557293 
ACALA47 ACLEU126 24.222310384114582 
ACALA47 ACALA127 22.608388264973957 
ACALA47 ACARG128 25.33947499593099 
ACALA47 ACARG129 29.871749877929688 
ACALA47 ACILE130 27.07317606608073 
ACALA47 ACARG131 25.287882486979168 
ACALA47 ACGLY132 30.14147186279297 
ACALA47 ACGLU133 28.201904296875 
ACALA47 ACARG134 29.666646321614582 
ACALA47 ACALA135 33.031819661458336 
ACALA47 BCASN25 28.152481079101562 
ACALA47 BCILE26 25.03699493408203 
ACALA47 BCGLN27 24.20525360107422 
ACALA47 BCGLY28 22.770395914713543 
ACALA47 BCILE29 20.607672373453777 
ACALA47 BCTHR30 17.570210774739582 
ACALA47 BCLYS31 15.649237314860025 
ACALA47 BCPRO32 13.135172526041666 
ACALA47 BCALA33 14.193716684977213 
ACALA47 BCILE34 14.370250701904297 
ACALA47 BCARG35 9.308900197347006 
ACALA47 BCARG36 11.280909220377604 
ACALA47 BCLEU37 13.366092681884766 
ACALA47 BCALA38 9.958222071329752 
ACALA47 BCARG39 5.567153294881185 
ACALA47 BCARG40 12.523783365885416 
ACALA47 BCGLY41 11.412766774495443 
ACALA47 BCGLY42 8.896815617879232 
ACALA47 BCVAL43 8.327679316202799 
ACALA47 BCLYS44 5.559154510498047 
ACALA47 BCARG45 8.216377894083658 
ACALA47 BCILE46 10.50605583190918 
ACALA47 BCSER47 14.320077260335287 
ACALA47 BCGLY48 16.266326904296875 
ACALA47 BCLEU49 19.10221227010091 
ACALA47 BCILE50 16.294134775797527 
ACALA47 BCTYR51 15.534297943115234 
ACALA47 BCGLU52 22.037256876627605 
ACALA47 BCGLU53 21.794825236002605 
ACALA47 BCTHR54 18.997314453125 
ACALA47 BCARG55 21.22899881998698 
ACALA47 BCGLY56 24.777061462402344 
ACALA47 BCVAL57 23.568496704101562 
ACALA47 BCLEU58 23.465614318847656 
ACALA47 BCLYS59 28.246927897135418 
ACALA47 BCVAL60 28.753504435221355 
ACALA47 BCPHE61 26.742024739583332 
ACALA47 BCLEU62 28.46257781982422 
ACALA47 BCGLU63 32.594685872395836 
ACALA47 BCASN64 32.57714335123698 
ACALA47 BCVAL65 31.836766560872395 
ACALA47 BCILE66 33.871533711751304 
ACALA47 BCARG67 38.15242004394531 
ACALA47 BCASP68 37.47199249267578 
ACALA47 BCALA69 37.532066345214844 
ACALA47 BCVAL70 39.9315185546875 
ACALA47 BCTHR71 42.13142649332682 
ACALA47 BCTYR72 41.18951416015625 
ACALA47 BCTHR73 42.5042978922526 
ACALA47 BCGLU74 45.62418111165365 
ACALA47 BCHIS75 47.87080383300781 
ACALA47 BCALA76 47.21259053548177 
ACALA47 BCLYS77 50.54113260904948 
ACALA47 BCARG78 44.643025716145836 
ACALA47 BCLYS79 45.0621083577474 
ACALA47 BCTHR80 42.04051717122396 
ACALA47 BCVAL81 38.241101582845054 
ACALA47 BCTHR82 38.45801035563151 
ACALA47 BCALA83 35.19686381022135 
ACALA47 BCMET84 37.84008534749349 
ACALA47 BCASP85 38.42378489176432 
ACALA47 BCVAL86 33.514567057291664 
ACALA47 BCVAL87 34.05027516682943 
ACALA47 BCTYR88 38.47216288248698 
ACALA47 BCALA89 34.753466288248696 
ACALA47 BCLEU90 31.07873789469401 
ACALA47 BCLYS91 35.022961934407554 
ACALA47 BCARG92 37.363382975260414 
ACALA47 BCGLN93 32.823219299316406 
ACALA47 BCGLY94 30.775352478027344 
ACALA47 BCARG95 27.998575846354168 
ACALA47 BCTHR96 30.337697347005207 
ACALA47 BCLEU97 28.85468037923177 
ACALA47 BCTYR98 31.08631134033203 
ACALA47 BCGLY99 30.912160237630207 
ACALA47 BCPHE100 31.54066212972005 
ACALA47 BCGLY101 36.286895751953125 
ACALA47 BCGLY102 35.77989196777344 
ACALA47 CCPHE25 60.7148183186849 
ACALA47 CCPRO26 62.94859313964844 
ACALA47 CCVAL27 63.34870910644531 
ACALA47 CCGLY28 64.67031860351562 
ACALA47 CCARG29 63.60553487141927 
ACALA47 CCVAL30 59.626312255859375 
ACALA47 CCHIS31 62.02021789550781 
ACALA47 CCARG32 62.84991963704427 
ACALA47 CCLEU33 58.645161946614586 
ACALA47 CCLEU34 56.68792215983073 
ACALA47 CCARG35 61.69976806640625 
ACALA47 CCLYS36 60.43456013997396 
ACALA47 CCGLY37 55.105743408203125 
ACALA47 CCASN38 54.71675109863281 
ACALA47 CCTYR39 52.077128092447914 
ACALA47 CCALA40 54.90830993652344 
ACALA47 CCGLU41 57.795135498046875 
ACALA47 CCARG42 60.51622009277344 
ACALA47 CCVAL43 59.2012939453125 
ACALA47 CCGLY44 60.20882670084635 
ACALA47 CCALA45 62.709187825520836 
ACALA47 CCGLY46 60.144632975260414 
ACALA47 CCALA47 57.64656066894531 
ACALA47 CCPRO48 59.644368489583336 
ACALA47 CCVAL49 60.83280944824219 
ACALA47 CCTYR50 55.54646301269531 
ACALA47 CCLEU51 54.9581553141276 
ACALA47 CCALA52 58.2081044514974 
ACALA47 CCALA53 57.45287068684896 
ACALA47 CCVAL54 53.56182352701823 
ACALA47 CCLEU55 54.74968973795573 
ACALA47 CCGLU56 59.08401997884115 
ACALA47 CCTYR57 53.81951395670573 
ACALA47 CCLEU58 51.70429992675781 
ACALA47 CCTHR59 55.75227355957031 
ACALA47 CCALA60 56.5245361328125 
ACALA47 CCGLU61 53.090983072916664 
ACALA47 CCILE62 52.3703867594401 
ACALA47 CCLEU63 57.005106608072914 
ACALA47 CCGLU64 56.623555501302086 
ACALA47 CCLEU65 52.78497314453125 
ACALA47 CCALA66 55.30915323893229 
ACALA47 CCGLY67 58.21585591634115 
ACALA47 CCASN68 57.09918212890625 
ACALA47 CCALA69 55.35553995768229 
ACALA47 CCALA70 58.50611877441406 
ACALA47 CCARG71 61.60484822591146 
ACALA47 CCASP72 57.137125651041664 
ACALA47 CCASN73 57.30476379394531 
ACALA47 CCLYS74 62.1042734781901 
ACALA47 CCLYS75 61.09488423665365 
ACALA47 CCTHR76 64.88169352213542 
ACALA47 CCARG77 64.53931681315105 
ACALA47 CCILE78 58.94212341308594 
ACALA47 CCILE79 57.05497741699219 
ACALA47 CCPRO80 53.91962178548177 
ACALA47 CCARG81 51.02433776855469 
ACALA47 CCHIS82 54.866739908854164 
ACALA47 CCLEU83 52.3005625406901 
ACALA47 CCGLN84 47.266693115234375 
ACALA47 CCLEU85 49.469889322916664 
ACALA47 CCALA86 49.40016174316406 
ACALA47 CCVAL87 46.16720072428385 
ACALA47 CCARG88 43.11700439453125 
ACALA47 CCASN89 47.0760243733724 
ACALA47 CCASP90 45.814656575520836 
ACALA47 CCGLU91 41.30542246500651 
ACALA47 CCGLU92 43.43377176920573 
ACALA47 CCLEU93 45.494852701822914 
ACALA47 CCASN94 40.90436045328776 
ACALA47 CCLYS95 38.43396504720052 
ACALA47 CCLEU96 42.62132771809896 
ACALA47 CCLEU97 43.64464823404948 
ACALA47 CCGLY98 39.66747538248698 
ACALA47 CCARG99 37.13101704915365 
ACALA47 CCVAL100 43.06038920084635 
ACALA47 CCTHR101 44.61876932779948 
ACALA47 CCILE102 47.991068522135414 
ACALA47 CCALA103 50.77587381998698 
ACALA47 CCGLN104 52.98856099446615 
ACALA47 CCGLY105 49.310628255208336 
ACALA47 CCGLY106 46.775044759114586 
ACALA47 CCVAL107 44.39295450846354 
ACALA47 CCLEU108 44.803243001302086 
ACALA47 CCPRO109 45.17206827799479 
ACALA47 CCASN110 40.221178690592446 
ACALA47 CCILE111 40.48901112874349 
ACALA47 CCGLN112 35.77748107910156 
ACALA47 CCSER113 36.57212575276693 
ACALA47 CCVAL114 34.546155293782554 
ACALA47 CCLEU115 37.32251993815104 
ACALA47 CCLEU116 40.57226816813151 
ACALA47 DCSER36 62.41254679361979 
ACALA47 DCTYR37 59.47354634602865 
ACALA47 DCALA38 62.716064453125 
ACALA47 DCILE39 66.19929504394531 
ACALA47 DCTYR40 64.15147399902344 
ACALA47 DCVAL41 60.687469482421875 
ACALA47 DCTYR42 66.00675964355469 
ACALA47 DCLYS43 66.84926350911458 
ACALA47 DCVAL44 61.86052449544271 
ACALA47 DCLEU45 62.42444356282552 
ACALA47 DCLYS46 66.98938496907552 
ACALA47 DCGLN47 65.52405802408855 
ACALA47 DCVAL48 61.69137064615885 
ACALA47 DCHIS49 62.194478352864586 
ACALA47 DCPRO50 67.34901936848958 
ACALA47 DCASP51 66.56972249348958 
ACALA47 DCTHR52 63.71644083658854 
ACALA47 DCGLY53 63.64655558268229 
ACALA47 DCILE54 61.887786865234375 
ACALA47 DCSER55 60.94017028808594 
ACALA47 DCSER56 61.58965555826823 
ACALA47 DCLYS57 58.40319315592448 
ACALA47 DCALA58 57.14479064941406 
ACALA47 DCMET59 59.920857747395836 
ACALA47 DCSER60 56.34813435872396 
ACALA47 DCILE61 53.06920369466146 
ACALA47 DCMET62 54.902740478515625 
ACALA47 DCASN63 56.66844685872396 
ACALA47 DCSER64 52.24650573730469 
ACALA47 DCPHE65 50.61186218261719 
ACALA47 DCVAL66 53.82240295410156 
ACALA47 DCASN67 53.0984853108724 
ACALA47 DCASP68 47.85745747884115 
ACALA47 DCVAL69 49.08782450358073 
ACALA47 DCPHE70 52.912333170572914 
ACALA47 DCGLU71 49.33820597330729 
ACALA47 DCARG72 44.79061381022135 
ACALA47 DCILE73 48.65253702799479 
ACALA47 DCALA74 49.7545166015625 
ACALA47 DCGLY75 46.71229553222656 
ACALA47 DCGLU76 43.95936075846354 
ACALA47 DCALA77 48.44092814127604 
ACALA47 DCSER78 48.34314473470052 
ACALA47 DCARG79 44.06710306803385 
ACALA47 DCLEU80 46.28216552734375 
ACALA47 DCALA81 49.26337178548177 
ACALA47 DCHIS82 47.66621398925781 
ACALA47 DCTYR83 43.23096211751302 
ACALA47 DCASN84 47.9241689046224 
ACALA47 DCLYS85 49.72000630696615 
ACALA47 DCARG86 52.49018859863281 
ACALA47 DCSER87 56.02581787109375 
ACALA47 DCTHR88 56.86041259765625 
ACALA47 DCILE89 54.622650146484375 
ACALA47 DCTHR90 55.83263651529948 
ACALA47 DCSER91 55.806538899739586 
ACALA47 DCARG92 53.22503662109375 
ACALA47 DCGLU93 51.341898600260414 
ACALA47 DCILE94 51.93537394205729 
ACALA47 DCGLN95 51.12144470214844 
ACALA47 DCTHR96 47.0367685953776 
ACALA47 DCALA97 46.53795369466146 
ACALA47 DCVAL98 47.6465810139974 
ACALA47 DCARG99 46.00652058919271 
ACALA47 DCLEU100 41.990745544433594 
ACALA47 DCLEU101 43.22826131184896 
ACALA47 DCLEU102 44.60961405436198 
ACALA47 DCPRO103 42.13811238606771 
ACALA47 DCGLY104 43.40581766764323 
ACALA47 DCGLU105 46.23664347330729 
ACALA47 DCLEU106 47.23847452799479 
ACALA47 DCALA107 47.20391845703125 
ACALA47 DCLYS108 48.2180430094401 
ACALA47 DCHIS109 51.5288340250651 
ACALA47 DCALA110 51.87517293294271 
ACALA47 DCVAL111 52.100992838541664 
ACALA47 DCSER112 55.331095377604164 
ACALA47 DCGLU113 57.156473795572914 
ACALA47 DCGLY114 57.06421407063802 
ACALA47 DCTHR115 57.76785786946615 
ACALA47 DCLYS116 60.57752482096354 
ACALA47 DCALA117 61.749542236328125 
ACALA47 DCVAL118 61.57947285970052 
ACALA47 DCTHR119 63.79296366373698 
ACALA47 DCLYS120 66.30106608072917 
ACALA47 DCTYR121 66.54934183756511 
ACALA47 DCTHR122 66.98310852050781 
ACALA47 DCSER123 69.72828674316406 
ACALA47 DCALA124 71.64973958333333 
ACALA47 DCLYS125 75.43997192382812 
ACALA47 ECGLY44 44.228363037109375 
ACALA47 ECTHR45 47.32451375325521 
ACALA47 ECVAL46 48.74413045247396 
ACALA47 ECALA47 44.892913818359375 
ACALA47 ECLEU48 44.48560587565104 
ACALA47 ECARG49 50.462870279947914 
ACALA47 ECGLU50 47.54256693522135 
ACALA47 ECILE51 43.92491149902344 
ACALA47 ECARG52 47.0910898844401 
ACALA47 ECARG53 51.645477294921875 
ACALA47 ECTYR54 48.52557373046875 
ACALA47 ECGLN55 45.05034383138021 
ACALA47 ECLYS56 50.79617818196615 
ACALA47 ECSER57 51.19996643066406 
ACALA47 ECTHR58 51.995524088541664 
ACALA47 ECGLU59 53.90630594889323 
ACALA47 ECLEU60 52.37789408365885 
ACALA47 ECLEU61 49.00647481282552 
ACALA47 ECILE62 49.468180338541664 
ACALA47 ECARG63 53.9618174235026 
ACALA47 ECLYS64 56.34937032063802 
ACALA47 ECLEU65 57.57247416178385 
ACALA47 ECPRO66 53.69172159830729 
ACALA47 ECPHE67 50.72471618652344 
ACALA47 ECGLN68 56.18305460611979 
ACALA47 ECARG69 55.922709147135414 
ACALA47 ECLEU70 50.1592763264974 
ACALA47 ECVAL71 52.22869873046875 
ACALA47 ECARG72 56.80932108561198 
ACALA47 ECGLU73 51.760894775390625 
ACALA47 ECILE74 49.57474263509115 
ACALA47 ECALA75 53.37671407063802 
ACALA47 ECGLN76 55.75701904296875 
ACALA47 ECASP77 51.415690104166664 
ACALA47 ECPHE78 49.86113484700521 
ACALA47 ECLYS79 54.44731648763021 
ACALA47 ECTHR80 58.633951822916664 
ACALA47 ECASP81 60.89473978678385 
ACALA47 ECLEU82 56.75927734375 
ACALA47 ECARG83 61.34051513671875 
ACALA47 ECPHE84 55.6766357421875 
ACALA47 ECGLN85 59.318827311197914 
ACALA47 ECSER86 58.74738057454427 
ACALA47 ECSER87 56.79503885904948 
ACALA47 ECALA88 53.94482421875 
ACALA47 ECVAL89 53.67353312174479 
ACALA47 ECMET90 54.17676289876302 
ACALA47 ECALA91 50.48028055826823 
ACALA47 ECLEU92 48.808553059895836 
ACALA47 ECGLN93 50.178873697916664 
ACALA47 ECGLU94 48.44450378417969 
ACALA47 ECALA95 44.7337900797526 
ACALA47 ECSER96 44.157135009765625 
ACALA47 ECGLU97 45.437154134114586 
ACALA47 ECALA98 42.001564025878906 
ACALA47 ECTYR99 38.030537923177086 
ACALA47 ECLEU100 39.76017761230469 
ACALA47 ECVAL101 40.090240478515625 
ACALA47 ECALA102 36.616719563802086 
ACALA47 ECLEU103 34.425183614095054 
ACALA47 ECPHE104 36.84429423014323 
ACALA47 ECGLU105 35.18723805745443 
ACALA47 ECASP106 31.23426564534505 
ACALA47 ECTHR107 31.444046020507812 
ACALA47 ECASN108 32.9974365234375 
ACALA47 ECLEU109 29.859474182128906 
ACALA47 ECCYS110 26.872884114583332 
ACALA47 ECALA111 28.655291239420574 
ACALA47 ECILE112 29.671780904134113 
ACALA47 ECHIS113 23.790725708007812 
ACALA47 ECALA114 24.887296040852863 
ACALA47 ECLYS115 26.47754669189453 
ACALA47 ECARG116 28.789947509765625 
ACALA47 ECVAL117 33.97862243652344 
ACALA47 ECTHR118 33.55104319254557 
ACALA47 ECILE119 33.528177897135414 
ACALA47 ECMET120 30.88696543375651 
ACALA47 ECPRO121 30.87775166829427 
ACALA47 ECLYS122 26.18517557779948 
ACALA47 ECASP123 28.116539001464844 
ACALA47 ECILE124 30.958323160807293 
ACALA47 ECGLN125 27.942586263020832 
ACALA47 ECLEU126 24.34857177734375 
ACALA47 ECALA127 28.136255900065105 
ACALA47 ECARG128 30.927767435709637 
ACALA47 ECARG129 23.613306681315105 
ACALA47 ECILE130 24.562349955240887 
ACALA47 ECARG131 30.031580607096355 
ACALA47 ECGLY132 28.931716918945312 
ACALA47 ECGLU133 31.369064331054688 
ACALA47 ECARG134 27.361432393391926 
ACALA47 ECALA135 24.32898712158203 
ACALA47 FCASN25 51.68493143717448 
ACALA47 FCILE26 46.41962687174479 
ACALA47 FCGLN27 47.478179931640625 
ACALA47 FCGLY28 50.61868794759115 
ACALA47 FCILE29 48.048380533854164 
ACALA47 FCTHR30 49.08351135253906 
ACALA47 FCLYS31 45.882059733072914 
ACALA47 FCPRO32 48.333760579427086 
ACALA47 FCALA33 47.144490559895836 
ACALA47 FCILE34 43.35003662109375 
ACALA47 FCARG35 45.20519002278646 
ACALA47 FCARG36 48.08583068847656 
ACALA47 FCLEU37 43.415384928385414 
ACALA47 FCALA38 40.59808858235677 
ACALA47 FCARG39 42.96875508626302 
ACALA47 FCARG40 45.00171407063802 
ACALA47 FCGLY41 39.2442372639974 
ACALA47 FCGLY42 38.90725453694662 
ACALA47 FCVAL43 38.15246327718099 
ACALA47 FCLYS44 39.53662109375 
ACALA47 FCARG45 38.54425303141276 
ACALA47 FCILE46 38.97966512044271 
ACALA47 FCSER47 36.56311543782552 
ACALA47 FCGLY48 38.95308939615885 
ACALA47 FCLEU49 36.0698496500651 
ACALA47 FCILE50 36.6390635172526 
ACALA47 FCTYR51 41.29153951009115 
ACALA47 FCGLU52 40.1956787109375 
ACALA47 FCGLU53 35.536582946777344 
ACALA47 FCTHR54 39.03968302408854 
ACALA47 FCARG55 43.237752278645836 
ACALA47 FCGLY56 39.121996561686196 
ACALA47 FCVAL57 37.34990437825521 
ACALA47 FCLEU58 42.24262491861979 
ACALA47 FCLYS59 43.31668599446615 
ACALA47 FCVAL60 39.26175435384115 
ACALA47 FCPHE61 40.75452423095703 
ACALA47 FCLEU62 45.15238952636719 
ACALA47 FCGLU63 44.09015401204427 
ACALA47 FCASN64 41.1582997639974 
ACALA47 FCVAL65 44.63117472330729 
ACALA47 FCILE66 47.92571004231771 
ACALA47 FCARG67 44.38912455240885 
ACALA47 FCASP68 45.25300089518229 
ACALA47 FCALA69 49.64521789550781 
ACALA47 FCVAL70 51.12873840332031 
ACALA47 FCTHR71 49.47205098470052 
ACALA47 FCTYR72 50.04008483886719 
ACALA47 FCTHR73 54.792500813802086 
ACALA47 FCGLU74 54.20384724934896 
ACALA47 FCHIS75 54.55541483561198 
ACALA47 FCALA76 57.8984120686849 
ACALA47 FCLYS77 60.55550638834635 
ACALA47 FCARG78 58.60619099934896 
ACALA47 FCLYS79 60.651448567708336 
ACALA47 FCTHR80 59.56959533691406 
ACALA47 FCVAL81 55.44364929199219 
ACALA47 FCTHR82 56.137003580729164 
ACALA47 FCALA83 54.157328287760414 
ACALA47 FCMET84 54.08502705891927 
ACALA47 FCASP85 52.63446553548177 
ACALA47 FCVAL86 49.5736083984375 
ACALA47 FCVAL87 49.23393249511719 
ACALA47 FCTYR88 50.23922220865885 
ACALA47 FCALA89 45.50062052408854 
ACALA47 FCLEU90 44.34289042154948 
ACALA47 FCLYS91 44.74278259277344 
ACALA47 FCARG92 41.95100402832031 
ACALA47 FCGLN93 40.10155995686849 
ACALA47 FCGLY94 38.97796630859375 
ACALA47 FCARG95 39.82255299886068 
ACALA47 FCTHR96 43.47313944498698 
ACALA47 FCLEU97 47.38514200846354 
ACALA47 FCTYR98 48.45928446451823 
ACALA47 FCGLY99 52.46917724609375 
ACALA47 FCPHE100 53.944966634114586 
ACALA47 FCGLY101 57.01912943522135 
ACALA47 FCGLY102 59.36592102050781 
ACALA47 GCPHE25 45.81462605794271 
ACALA47 GCPRO26 49.42733256022135 
ACALA47 GCVAL27 52.922932942708336 
ACALA47 GCGLY28 54.20299275716146 
ACALA47 GCARG29 51.59217834472656 
ACALA47 GCVAL30 50.19119771321615 
ACALA47 GCHIS31 55.52159118652344 
ACALA47 GCARG32 53.24272155761719 
ACALA47 GCLEU33 49.915425618489586 
ACALA47 GCLEU34 51.61625671386719 
ACALA47 GCARG35 56.79230753580729 
ACALA47 GCLYS36 54.4137929280599 
ACALA47 GCGLY37 50.81578063964844 
ACALA47 GCASN38 52.96690368652344 
ACALA47 GCTYR39 50.134562174479164 
ACALA47 GCALA40 55.61176045735677 
ACALA47 GCGLU41 60.07026672363281 
ACALA47 GCARG42 61.7490488688151 
ACALA47 GCVAL43 57.10710652669271 
ACALA47 GCGLY44 57.95619201660156 
ACALA47 GCALA45 58.74637349446615 
ACALA47 GCGLY46 56.0575917561849 
ACALA47 GCALA47 53.5803476969401 
ACALA47 GCPRO48 52.991739908854164 
ACALA47 GCVAL49 53.139322916666664 
ACALA47 GCTYR50 50.94636535644531 
ACALA47 GCLEU51 47.619669596354164 
ACALA47 GCALA52 47.67695617675781 
ACALA47 GCALA53 47.032307942708336 
ACALA47 GCVAL54 44.38268025716146 
ACALA47 GCLEU55 42.924845377604164 
ACALA47 GCGLU56 44.434305826822914 
ACALA47 GCTYR57 41.41578928629557 
ACALA47 GCLEU58 38.66596221923828 
ACALA47 GCTHR59 38.573038736979164 
ACALA47 GCALA60 38.67784627278646 
ACALA47 GCGLU61 36.887316385904946 
ACALA47 GCILE62 33.184862772623696 
ACALA47 GCLEU63 35.09834543863932 
ACALA47 GCGLU64 35.80487823486328 
ACALA47 GCLEU65 31.097379048665363 
ACALA47 GCALA66 30.22455596923828 
ACALA47 GCGLY67 31.804433186848957 
ACALA47 GCASN68 31.67955780029297 
ACALA47 GCALA69 27.387662251790363 
ACALA47 GCALA70 28.680379231770832 
ACALA47 GCARG71 32.521812438964844 
ACALA47 GCASP72 26.961504618326824 
ACALA47 GCASN73 24.370450337727863 
ACALA47 GCLYS74 27.92115020751953 
ACALA47 GCLYS75 27.53875986735026 
ACALA47 GCTHR76 32.82770284016927 
ACALA47 GCARG77 32.226173400878906 
ACALA47 GCILE78 31.02100372314453 
ACALA47 GCILE79 26.8719482421875 
ACALA47 GCPRO80 26.074872334798176 
ACALA47 GCARG81 20.75767771402995 
ACALA47 GCHIS82 26.146644592285156 
ACALA47 GCLEU83 28.144683837890625 
ACALA47 GCGLN84 23.235638936360676 
ACALA47 GCLEU85 23.71234893798828 
ACALA47 GCALA86 27.774202982584637 
ACALA47 GCVAL87 27.35625457763672 
ACALA47 GCARG88 23.62658437093099 
ACALA47 GCASN89 27.045387268066406 
ACALA47 GCASP90 29.66626739501953 
ACALA47 GCGLU91 28.637189229329426 
ACALA47 GCGLU92 32.83277893066406 
ACALA47 GCLEU93 31.18358612060547 
ACALA47 GCASN94 26.864840189615887 
ACALA47 GCLYS95 30.526992797851562 
ACALA47 GCLEU96 33.336181640625 
ACALA47 GCLEU97 30.425381978352863 
ACALA47 GCGLY98 27.492591857910156 
ACALA47 GCARG99 26.577972412109375 
ACALA47 GCVAL100 27.844032287597656 
ACALA47 GCTHR101 25.41566212972005 
ACALA47 GCILE102 25.44801076253255 
ACALA47 GCALA103 25.570645650227863 
ACALA47 GCGLN104 23.740041097005207 
ACALA47 GCGLY105 21.226263682047527 
ACALA47 GCGLY106 18.98103205362956 
ACALA47 GCVAL107 16.086376190185547 
ACALA47 GCLEU108 17.618335723876953 
ACALA47 GCPRO109 14.588995615641275 
ACALA47 GCASN110 13.9687868754069 
ACALA47 GCILE111 10.567501068115234 
ACALA47 GCGLN112 13.359734853108725 
ACALA47 GCSER113 14.608498891194662 
ACALA47 GCVAL114 13.73333485921224 
ACALA47 GCLEU115 9.512856801350912 
ACALA47 GCLEU116 10.898531595865885 
ACALA47 HCSER36 43.65316263834635 
ACALA47 HCTYR37 43.156087239583336 
ACALA47 HCALA38 41.53716532389323 
ACALA47 HCILE39 45.15368143717448 
ACALA47 HCTYR40 45.902994791666664 
ACALA47 HCVAL41 40.09485880533854 
ACALA47 HCTYR42 41.434295654296875 
ACALA47 HCLYS43 45.696380615234375 
ACALA47 HCVAL44 41.884684244791664 
ACALA47 HCLEU45 38.630811055501304 
ACALA47 HCLYS46 42.32249959309896 
ACALA47 HCGLN47 44.36949666341146 
ACALA47 HCVAL48 39.57561747233073 
ACALA47 HCHIS49 37.214622497558594 
ACALA47 HCPRO50 41.22626495361328 
ACALA47 HCASP51 38.25144704182943 
ACALA47 HCTHR52 35.78267923990885 
ACALA47 HCGLY53 35.10714213053385 
ACALA47 HCILE54 34.55816396077474 
ACALA47 HCSER55 32.12041982014974 
ACALA47 HCSER56 34.07865905761719 
ACALA47 HCLYS57 30.296030680338543 
ACALA47 HCALA58 31.500961303710938 
ACALA47 HCMET59 36.26029968261719 
ACALA47 HCSER60 34.27591451009115 
ACALA47 HCILE61 31.304672241210938 
ACALA47 HCMET62 34.69521840413412 
ACALA47 HCASN63 38.17031606038412 
ACALA47 HCSER64 35.52749888102213 
ACALA47 HCPHE65 35.23731231689453 
ACALA47 HCVAL66 39.462415059407554 
ACALA47 HCASN67 40.515157063802086 
ACALA47 HCASP68 37.66139221191406 
ACALA47 HCVAL69 39.50666046142578 
ACALA47 HCPHE70 44.60395304361979 
ACALA47 HCGLU71 42.98563130696615 
ACALA47 HCARG72 40.01251729329427 
ACALA47 HCILE73 44.3119862874349 
ACALA47 HCALA74 47.10381571451823 
ACALA47 HCGLY75 46.62210591634115 
ACALA47 HCGLU76 45.477447509765625 
ACALA47 HCALA77 49.806681315104164 
ACALA47 HCSER78 51.07231140136719 
ACALA47 HCARG79 49.44339497884115 
ACALA47 HCLEU80 51.67242940266927 
ACALA47 HCALA81 55.160990397135414 
ACALA47 HCHIS82 54.801778157552086 
ACALA47 HCTYR83 52.84354146321615 
ACALA47 HCASN84 57.63139851888021 
ACALA47 HCLYS85 60.38769022623698 
ACALA47 HCARG86 60.329752604166664 
ACALA47 HCSER87 60.655558268229164 
ACALA47 HCTHR88 59.55176798502604 
ACALA47 HCILE89 55.00646464029948 
ACALA47 HCTHR90 56.59937540690104 
ACALA47 HCSER91 54.744913736979164 
ACALA47 HCARG92 56.54511515299479 
ACALA47 HCGLU93 53.47712198893229 
ACALA47 HCILE94 49.79596964518229 
ACALA47 HCGLN95 50.86663309733073 
ACALA47 HCTHR96 49.45874532063802 
ACALA47 HCALA97 46.244466145833336 
ACALA47 HCVAL98 44.66271464029948 
ACALA47 HCARG99 47.17134094238281 
ACALA47 HCLEU100 44.34247843424479 
ACALA47 HCLEU101 40.28699239095052 
ACALA47 HCLEU102 39.80652618408203 
ACALA47 HCPRO103 37.742950439453125 
ACALA47 HCGLY104 40.84363047281901 
ACALA47 HCGLU105 40.40503184000651 
ACALA47 HCLEU106 39.10415903727213 
ACALA47 HCALA107 43.10730997721354 
ACALA47 HCLYS108 45.2864735921224 
ACALA47 HCHIS109 43.418426513671875 
ACALA47 HCALA110 44.97119140625 
ACALA47 HCVAL111 48.31954447428385 
ACALA47 HCSER112 49.014058430989586 
ACALA47 HCGLU113 47.57957967122396 
ACALA47 HCGLY114 50.61632792154948 
ACALA47 HCTHR115 53.15412902832031 
ACALA47 HCLYS116 52.10106404622396 
ACALA47 HCALA117 53.44334411621094 
ACALA47 HCVAL118 56.16952006022135 
ACALA47 HCTHR119 57.91887410481771 
ACALA47 HCLYS120 56.78558349609375 
ACALA47 HCTYR121 58.955729166666664 
ACALA47 HCTHR122 61.56921895345052 
ACALA47 HCSER123 62.49750264485677 
ACALA47 HCALA124 63.55364481608073 
ACALA47 HCLYS125 65.72703043619792 
ACLEU48 ACARG49 5.843072891235352 
ACLEU48 ACGLU50 6.961748123168945 
ACLEU48 ACILE51 5.321626663208008 
ACLEU48 ACARG52 5.350372950236003 
ACLEU48 ACARG53 10.631184260050455 
ACLEU48 ACTYR54 10.90817896525065 
ACLEU48 ACGLN55 10.200034459431967 
ACLEU48 ACLYS56 13.632818857828775 
ACLEU48 ACSER57 14.656323750813803 
ACLEU48 ACTHR58 18.40542984008789 
ACLEU48 ACGLU59 18.11700693766276 
ACLEU48 ACLEU60 21.322967529296875 
ACLEU48 ACLEU61 17.59022267659505 
ACLEU48 ACILE62 22.264760335286457 
ACLEU48 ACARG63 23.135691324869793 
ACLEU48 ACLYS64 28.18487040201823 
ACLEU48 ACLEU65 30.806711832682293 
ACLEU48 ACPRO66 28.541959126790363 
ACLEU48 ACPHE67 28.290931701660156 
ACLEU48 ACGLN68 33.11609903971354 
ACLEU48 ACARG69 33.75796254475912 
ACLEU48 ACLEU70 31.414632161458332 
ACLEU48 ACVAL71 33.69937642415365 
ACLEU48 ACARG72 37.607452392578125 
ACLEU48 ACGLU73 36.4827880859375 
ACLEU48 ACILE74 35.658487955729164 
ACLEU48 ACALA75 39.305809020996094 
ACLEU48 ACGLN76 42.258338928222656 
ACLEU48 ACASP77 41.38528188069662 
ACLEU48 ACPHE78 41.17131805419922 
ACLEU48 ACLYS79 45.95047505696615 
ACLEU48 ACTHR80 47.13257853190104 
ACLEU48 ACASP81 46.579813639322914 
ACLEU48 ACLEU82 42.76317342122396 
ACLEU48 ACARG83 44.303487141927086 
ACLEU48 ACPHE84 38.08554331461588 
ACLEU48 ACGLN85 39.06993103027344 
ACLEU48 ACSER86 35.077685038248696 
ACLEU48 ACSER87 34.49176025390625 
ACLEU48 ACALA88 34.16187540690104 
ACLEU48 ACVAL89 31.933873494466145 
ACLEU48 ACMET90 29.112228393554688 
ACLEU48 ACALA91 29.813181559244793 
ACLEU48 ACLEU92 29.990854899088543 
ACLEU48 ACGLN93 26.113863627115887 
ACLEU48 ACGLU94 24.65283457438151 
ACLEU48 ACALA95 25.53631083170573 
ACLEU48 ACSER96 24.25220998128255 
ACLEU48 ACGLU97 20.04785410563151 
ACLEU48 ACALA98 21.063377380371094 
ACLEU48 ACTYR99 23.49926249186198 
ACLEU48 ACLEU100 19.883599599202473 
ACLEU48 ACVAL101 16.43334452311198 
ACLEU48 ACALA102 18.69911066691081 
ACLEU48 ACLEU103 19.671070098876953 
ACLEU48 ACPHE104 15.517940521240234 
ACLEU48 ACGLU105 15.304612477620443 
ACLEU48 ACASP106 18.926241556803387 
ACLEU48 ACTHR107 17.262237548828125 
ACLEU48 ACASN108 13.08835474650065 
ACLEU48 ACLEU109 16.701737721761067 
ACLEU48 ACCYS110 19.359315236409504 
ACLEU48 ACALA111 16.659056345621746 
ACLEU48 ACILE112 15.044227600097656 
ACLEU48 ACHIS113 21.032826741536457 
ACLEU48 ACALA114 20.181065877278645 
ACLEU48 ACLYS115 19.369696299235027 
ACLEU48 ACARG116 17.34620412190755 
ACLEU48 ACVAL117 11.950674692789713 
ACLEU48 ACTHR118 14.477742513020834 
ACLEU48 ACILE119 15.198951721191406 
ACLEU48 ACMET120 19.30030695597331 
ACLEU48 ACPRO121 22.332839965820312 
ACLEU48 ACLYS122 23.83923848470052 
ACLEU48 ACASP123 20.082635243733723 
ACLEU48 ACILE124 21.79981740315755 
ACLEU48 ACGLN125 26.06684112548828 
ACLEU48 ACLEU126 24.656349182128906 
ACLEU48 ACALA127 23.102935791015625 
ACLEU48 ACARG128 26.492335001627605 
ACLEU48 ACARG129 30.263954162597656 
ACLEU48 ACILE130 26.968233744303387 
ACLEU48 ACARG131 25.16815185546875 
ACLEU48 ACGLY132 30.551101684570312 
ACLEU48 ACGLU133 29.0808588663737 
ACLEU48 ACARG134 30.793011983235676 
ACLEU48 ACALA135 33.87460072835287 
ACLEU48 BCASN25 31.451975504557293 
ACLEU48 BCILE26 28.244916280110676 
ACLEU48 BCGLN27 27.81067657470703 
ACLEU48 BCGLY28 26.265640258789062 
ACLEU48 BCILE29 23.834264119466145 
ACLEU48 BCTHR30 21.17635726928711 
ACLEU48 BCLYS31 19.543813069661457 
ACLEU48 BCPRO32 16.916767120361328 
ACLEU48 BCALA33 17.354727427164715 
ACLEU48 BCILE34 17.46013895670573 
ACLEU48 BCARG35 13.078001658121744 
ACLEU48 BCARG36 14.190102895100912 
ACLEU48 BCLEU37 15.40633773803711 
ACLEU48 BCALA38 11.8916384379069 
ACLEU48 BCARG39 8.078580856323242 
ACLEU48 BCARG40 13.14486567179362 
ACLEU48 BCGLY41 11.58316167195638 
ACLEU48 BCGLY42 8.705596288045248 
ACLEU48 BCVAL43 9.585306803385416 
ACLEU48 BCLYS44 6.187171300252278 
ACLEU48 BCARG45 10.47316869099935 
ACLEU48 BCILE46 13.518259684244791 
ACLEU48 BCSER47 17.22967529296875 
ACLEU48 BCGLY48 19.655770619710285 
ACLEU48 BCLEU49 22.10815175374349 
ACLEU48 BCILE50 19.04658381144206 
ACLEU48 BCTYR51 18.981329600016277 
ACLEU48 BCGLU52 25.30957539876302 
ACLEU48 BCGLU53 24.389798482259113 
ACLEU48 BCTHR54 21.603352864583332 
ACLEU48 BCARG55 24.456863403320312 
ACLEU48 BCGLY56 27.353418986002605 
ACLEU48 BCVAL57 25.66558583577474 
ACLEU48 BCLEU58 25.80181376139323 
ACLEU48 BCLYS59 30.85228729248047 
ACLEU48 BCVAL60 30.81464131673177 
ACLEU48 BCPHE61 28.357554117838543 
ACLEU48 BCLEU62 30.563016255696613 
ACLEU48 BCGLU63 34.77330780029297 
ACLEU48 BCASN64 34.205230712890625 
ACLEU48 BCVAL65 33.33685302734375 
ACLEU48 BCILE66 35.7872314453125 
ACLEU48 BCARG67 39.90070343017578 
ACLEU48 BCASP68 38.808057149251304 
ACLEU48 BCALA69 39.025899251302086 
ACLEU48 BCVAL70 41.717384338378906 
ACLEU48 BCTHR71 43.617828369140625 
ACLEU48 BCTYR72 42.2837880452474 
ACLEU48 BCTHR73 44.07330322265625 
ACLEU48 BCGLU74 47.352396647135414 
ACLEU48 BCHIS75 49.09863789876302 
ACLEU48 BCALA76 48.531026204427086 
ACLEU48 BCLYS77 52.059539794921875 
ACLEU48 BCARG78 46.172749837239586 
ACLEU48 BCLYS79 47.14624532063802 
ACLEU48 BCTHR80 43.83740743001302 
ACLEU48 BCVAL81 39.96983337402344 
ACLEU48 BCTHR82 39.788899739583336 
ACLEU48 BCALA83 36.29154968261719 
ACLEU48 BCMET84 38.588356018066406 
ACLEU48 BCASP85 39.61119588216146 
ACLEU48 BCVAL86 34.71083323160807 
ACLEU48 BCVAL87 34.71215311686198 
ACLEU48 BCTYR88 39.11310831705729 
ACLEU48 BCALA89 35.70856730143229 
ACLEU48 BCLEU90 31.864301045735676 
ACLEU48 BCLYS91 35.213539123535156 
ACLEU48 BCARG92 38.038047790527344 
ACLEU48 BCGLN93 33.65551503499349 
ACLEU48 BCGLY94 31.01324462890625 
ACLEU48 BCARG95 28.624908447265625 
ACLEU48 BCTHR96 30.366536458333332 
ACLEU48 BCLEU97 29.18999481201172 
ACLEU48 BCTYR98 30.727610270182293 
ACLEU48 BCGLY99 31.040990193684895 
ACLEU48 BCPHE100 32.148468017578125 
ACLEU48 BCGLY101 36.46540832519531 
ACLEU48 BCGLY102 35.84538777669271 
ACLEU48 CCPHE25 61.29058837890625 
ACLEU48 CCPRO26 63.345906575520836 
ACLEU48 CCVAL27 63.9020741780599 
ACLEU48 CCGLY28 64.98608907063802 
ACLEU48 CCARG29 63.689727783203125 
ACLEU48 CCVAL30 59.93639119466146 
ACLEU48 CCHIS31 62.3423817952474 
ACLEU48 CCARG32 62.76830546061198 
ACLEU48 CCLEU33 58.60950215657552 
ACLEU48 CCLEU34 56.8826904296875 
ACLEU48 CCARG35 61.75880432128906 
ACLEU48 CCLYS36 60.1329091389974 
ACLEU48 CCGLY37 54.85789998372396 
ACLEU48 CCASN38 54.391703287760414 
ACLEU48 CCTYR39 52.07349141438802 
ACLEU48 CCALA40 54.99372355143229 
ACLEU48 CCGLU41 57.81682840983073 
ACLEU48 CCARG42 60.8050282796224 
ACLEU48 CCVAL43 59.58445739746094 
ACLEU48 CCGLY44 60.8306884765625 
ACLEU48 CCALA45 63.46011861165365 
ACLEU48 CCGLY46 61.02970886230469 
ACLEU48 CCALA47 58.3884023030599 
ACLEU48 CCPRO48 60.271891276041664 
ACLEU48 CCVAL49 61.70497131347656 
ACLEU48 CCTYR50 56.63432820638021 
ACLEU48 CCLEU51 55.630086263020836 
ACLEU48 CCALA52 58.93621826171875 
ACLEU48 CCALA53 58.42176310221354 
ACLEU48 CCVAL54 54.501932779947914 
ACLEU48 CCLEU55 55.38235982259115 
ACLEU48 CCGLU56 59.95354207356771 
ACLEU48 CCTYR57 54.998291015625 
ACLEU48 CCLEU58 52.58319091796875 
ACLEU48 CCTHR59 56.455718994140625 
ACLEU48 CCALA60 57.49286397298177 
ACLEU48 CCGLU61 54.246978759765625 
ACLEU48 CCILE62 53.129974365234375 
ACLEU48 CCLEU63 57.74066670735677 
ACLEU48 CCGLU64 57.78255716959635 
ACLEU48 CCLEU65 53.82805379231771 
ACLEU48 CCALA66 56.05540466308594 
ACLEU48 CCGLY67 59.065694173177086 
ACLEU48 CCASN68 58.18561299641927 
ACLEU48 CCALA69 56.177266438802086 
ACLEU48 CCALA70 59.19952392578125 
ACLEU48 CCARG71 62.5424550374349 
ACLEU48 CCASP72 58.112589518229164 
ACLEU48 CCASN73 57.92516072591146 
ACLEU48 CCLYS74 62.81385294596354 
ACLEU48 CCLYS75 61.53734334309896 
ACLEU48 CCTHR76 65.38615417480469 
ACLEU48 CCARG77 64.78274536132812 
ACLEU48 CCILE78 59.34260559082031 
ACLEU48 CCILE79 57.211079915364586 
ACLEU48 CCPRO80 53.9572499593099 
ACLEU48 CCARG81 51.23143513997396 
ACLEU48 CCHIS82 55.32030232747396 
ACLEU48 CCLEU83 52.685221354166664 
ACLEU48 CCGLN84 47.585062662760414 
ACLEU48 CCLEU85 50.11659240722656 
ACLEU48 CCALA86 50.196431477864586 
ACLEU48 CCVAL87 46.84986877441406 
ACLEU48 CCARG88 43.76671854654948 
ACLEU48 CCASN89 48.17802429199219 
ACLEU48 CCASP90 47.08647155761719 
ACLEU48 CCGLU91 42.7691650390625 
ACLEU48 CCGLU92 44.81798807779948 
ACLEU48 CCLEU93 46.443695068359375 
ACLEU48 CCASN94 41.77299499511719 
ACLEU48 CCLYS95 39.52204895019531 
ACLEU48 CCLEU96 43.34056599934896 
ACLEU48 CCLEU97 44.09925842285156 
ACLEU48 CCGLY98 40.031105041503906 
ACLEU48 CCARG99 37.12600453694662 
ACLEU48 CCVAL100 43.060282389322914 
ACLEU48 CCTHR101 44.30931091308594 
ACLEU48 CCILE102 47.91792297363281 
ACLEU48 CCALA103 50.42590840657552 
ACLEU48 CCGLN104 52.60974629720052 
ACLEU48 CCGLY105 49.247945149739586 
ACLEU48 CCGLY106 46.6837158203125 
ACLEU48 CCVAL107 44.407958984375 
ACLEU48 CCLEU108 45.2372792561849 
ACLEU48 CCPRO109 45.64679463704427 
ACLEU48 CCASN110 40.76817830403646 
ACLEU48 CCILE111 40.98577626546224 
ACLEU48 CCGLN112 36.36165873209635 
ACLEU48 CCSER113 37.51311492919922 
ACLEU48 CCVAL114 35.1924082438151 
ACLEU48 CCLEU115 37.61085764567057 
ACLEU48 CCLEU116 41.23825327555338 
ACLEU48 DCSER36 62.314717610677086 
ACLEU48 DCTYR37 59.6181386311849 
ACLEU48 DCALA38 62.84341939290365 
ACLEU48 DCILE39 66.44712320963542 
ACLEU48 DCTYR40 64.51148986816406 
ACLEU48 DCVAL41 61.114166259765625 
ACLEU48 DCTYR42 66.43123881022136 
ACLEU48 DCLYS43 67.45036315917969 
ACLEU48 DCVAL44 62.63932800292969 
ACLEU48 DCLEU45 63.1173095703125 
ACLEU48 DCLYS46 67.73183186848958 
ACLEU48 DCGLN47 66.54396565755208 
ACLEU48 DCVAL48 62.74288431803385 
ACLEU48 DCHIS49 63.169637044270836 
ACLEU48 DCPRO50 68.27011108398438 
ACLEU48 DCASP51 67.41307067871094 
ACLEU48 DCTHR52 64.40737406412761 
ACLEU48 DCGLY53 64.10236104329427 
ACLEU48 DCILE54 62.15445454915365 
ACLEU48 DCSER55 60.960357666015625 
ACLEU48 DCSER56 61.39320373535156 
ACLEU48 DCLYS57 58.085042317708336 
ACLEU48 DCALA58 57.19205220540365 
ACLEU48 DCMET59 59.98985290527344 
ACLEU48 DCSER60 56.12720743815104 
ACLEU48 DCILE61 53.036824544270836 
ACLEU48 DCMET62 55.17438252766927 
ACLEU48 DCASN63 56.62543741861979 
ACLEU48 DCSER64 52.119893391927086 
ACLEU48 DCPHE65 50.94373575846354 
ACLEU48 DCVAL66 54.07571919759115 
ACLEU48 DCASN67 53.03157043457031 
ACLEU48 DCASP68 47.8958994547526 
ACLEU48 DCVAL69 49.4818369547526 
ACLEU48 DCPHE70 53.11608378092448 
ACLEU48 DCGLU71 49.27440897623698 
ACLEU48 DCARG72 45.00521341959635 
ACLEU48 DCILE73 49.22155253092448 
ACLEU48 DCALA74 50.0480702718099 
ACLEU48 DCGLY75 46.931986490885414 
ACLEU48 DCGLU76 44.50531514485677 
ACLEU48 DCALA77 48.97710673014323 
ACLEU48 DCSER78 48.58220418294271 
ACLEU48 DCARG79 44.25348917643229 
ACLEU48 DCLEU80 47.02058410644531 
ACLEU48 DCALA81 49.76117451985677 
ACLEU48 DCHIS82 47.837239583333336 
ACLEU48 DCTYR83 43.71070861816406 
ACLEU48 DCASN84 48.70929463704427 
ACLEU48 DCLYS85 50.126749674479164 
ACLEU48 DCARG86 53.17642720540365 
ACLEU48 DCSER87 56.348388671875 
ACLEU48 DCTHR88 57.39976501464844 
ACLEU48 DCILE89 55.155232747395836 
ACLEU48 DCTHR90 56.683441162109375 
ACLEU48 DCSER91 56.854838053385414 
ACLEU48 DCARG92 54.351806640625 
ACLEU48 DCGLU93 52.225545247395836 
ACLEU48 DCILE94 52.796773274739586 
ACLEU48 DCGLN95 52.43297322591146 
ACLEU48 DCTHR96 48.2193603515625 
ACLEU48 DCALA97 47.4560292561849 
ACLEU48 DCVAL98 48.734161376953125 
ACLEU48 DCARG99 47.49298604329427 
ACLEU48 DCLEU100 43.068267822265625 
ACLEU48 DCLEU101 44.05268351236979 
ACLEU48 DCLEU102 45.72279357910156 
ACLEU48 DCPRO103 43.4651133219401 
ACLEU48 DCGLY104 45.073811848958336 
ACLEU48 DCGLU105 48.06830342610677 
ACLEU48 DCLEU106 48.59539794921875 
ACLEU48 DCALA107 48.66431681315104 
ACLEU48 DCLYS108 50.02940877278646 
ACLEU48 DCHIS109 53.16209920247396 
ACLEU48 DCALA110 53.198832194010414 
ACLEU48 DCVAL111 53.574676513671875 
ACLEU48 DCSER112 56.931905110677086 
ACLEU48 DCGLU113 58.5328114827474 
ACLEU48 DCGLY114 58.330342610677086 
ACLEU48 DCTHR115 59.24532572428385 
ACLEU48 DCLYS116 62.074869791666664 
ACLEU48 DCALA117 62.96393330891927 
ACLEU48 DCVAL118 62.80662536621094 
ACLEU48 DCTHR119 65.25296020507812 
ACLEU48 DCLYS120 67.63794962565105 
ACLEU48 DCTYR121 67.55970255533855 
ACLEU48 DCTHR122 68.25309753417969 
ACLEU48 DCSER123 71.12330627441406 
ACLEU48 DCALA124 72.85691833496094 
ACLEU48 DCLYS125 76.6636250813802 
ACLEU48 ECGLY44 44.00684102376302 
ACLEU48 ECTHR45 47.27955627441406 
ACLEU48 ECVAL46 48.42655944824219 
ACLEU48 ECALA47 44.57445271809896 
ACLEU48 ECLEU48 44.55724589029948 
ACLEU48 ECARG49 50.39552307128906 
ACLEU48 ECGLU50 47.093159993489586 
ACLEU48 ECILE51 43.8228505452474 
ACLEU48 ECARG52 47.35301717122396 
ACLEU48 ECARG53 51.4222412109375 
ACLEU48 ECTYR54 48.07299296061198 
ACLEU48 ECGLN55 45.10049947102865 
ACLEU48 ECLYS56 50.97264099121094 
ACLEU48 ECSER57 50.986714680989586 
ACLEU48 ECTHR58 51.7443593343099 
ACLEU48 ECGLU59 53.37133280436198 
ACLEU48 ECLEU60 51.51759338378906 
ACLEU48 ECLEU61 48.10546875 
ACLEU48 ECILE62 48.226359049479164 
ACLEU48 ECARG63 52.64958699544271 
ACLEU48 ECLYS64 55.02252197265625 
ACLEU48 ECLEU65 55.85149637858073 
ACLEU48 ECPRO66 51.92015584309896 
ACLEU48 ECPHE67 49.10535685221354 
ACLEU48 ECGLN68 54.4239247639974 
ACLEU48 ECARG69 53.90091451009115 
ACLEU48 ECLEU70 48.139892578125 
ACLEU48 ECVAL71 50.32287089029948 
ACLEU48 ECARG72 54.68934122721354 
ACLEU48 ECGLU73 49.399017333984375 
ACLEU48 ECILE74 47.371175130208336 
ACLEU48 ECALA75 51.15935770670573 
ACLEU48 ECGLN76 53.304351806640625 
ACLEU48 ECASP77 48.83919779459635 
ACLEU48 ECPHE78 47.5464121500651 
ACLEU48 ECLYS79 52.132568359375 
ACLEU48 ECTHR80 56.18209330240885 
ACLEU48 ECASP81 58.63897196451823 
ACLEU48 ECLEU82 54.697265625 
ACLEU48 ECARG83 59.42037455240885 
ACLEU48 ECPHE84 53.95573933919271 
ACLEU48 ECGLN85 57.9040781656901 
ACLEU48 ECSER86 57.43700663248698 
ACLEU48 ECSER87 55.67637634277344 
ACLEU48 ECALA88 52.655782063802086 
ACLEU48 ECVAL89 52.265533447265625 
ACLEU48 ECMET90 53.09303283691406 
ACLEU48 ECALA91 49.435760498046875 
ACLEU48 ECLEU92 47.463277180989586 
ACLEU48 ECGLN93 48.98186238606771 
ACLEU48 ECGLU94 47.68116760253906 
ACLEU48 ECALA95 43.76319376627604 
ACLEU48 ECSER96 42.95933532714844 
ACLEU48 ECGLU97 44.5846201578776 
ACLEU48 ECALA98 41.31961313883463 
ACLEU48 ECTYR99 36.938621520996094 
ACLEU48 ECLEU100 38.664817810058594 
ACLEU48 ECVAL101 39.51570129394531 
ACLEU48 ECALA102 36.12860870361328 
ACLEU48 ECLEU103 33.509422302246094 
ACLEU48 ECPHE104 35.9977773030599 
ACLEU48 ECGLU105 35.11219024658203 
ACLEU48 ECASP106 30.92229715983073 
ACLEU48 ECTHR107 30.729146321614582 
ACLEU48 ECASN108 32.78545888264974 
ACLEU48 ECLEU109 30.023854573567707 
ACLEU48 ECCYS110 26.51678212483724 
ACLEU48 ECALA111 28.327061971028645 
ACLEU48 ECILE112 29.90381622314453 
ACLEU48 ECHIS113 24.185531616210938 
ACLEU48 ECALA114 24.749732971191406 
ACLEU48 ECLYS115 26.80450185139974 
ACLEU48 ECARG116 28.249928792317707 
ACLEU48 ECVAL117 33.69579823811849 
ACLEU48 ECTHR118 32.74312082926432 
ACLEU48 ECILE119 32.56152089436849 
ACLEU48 ECMET120 29.525583902994793 
ACLEU48 ECPRO121 29.10918426513672 
ACLEU48 ECLYS122 24.61992645263672 
ACLEU48 ECASP123 27.050852457682293 
ACLEU48 ECILE124 29.541600545247395 
ACLEU48 ECGLN125 26.12469228108724 
ACLEU48 ECLEU126 23.316635131835938 
ACLEU48 ECALA127 27.207112630208332 
ACLEU48 ECARG128 29.37994639078776 
ACLEU48 ECARG129 22.05498758951823 
ACLEU48 ECILE130 23.887766520182293 
ACLEU48 ECARG131 29.53783925374349 
ACLEU48 ECGLY132 27.75158945719401 
ACLEU48 ECGLU133 29.835525512695312 
ACLEU48 ECARG134 25.32159423828125 
ACLEU48 ECALA135 22.489329020182293 
ACLEU48 FCASN25 49.48454793294271 
ACLEU48 FCILE26 44.28443908691406 
ACLEU48 FCGLN27 45.21510314941406 
ACLEU48 FCGLY28 48.64949035644531 
ACLEU48 FCILE29 46.2728525797526 
ACLEU48 FCTHR30 47.45329793294271 
ACLEU48 FCLYS31 44.1844228108724 
ACLEU48 FCPRO32 46.98249308268229 
ACLEU48 FCALA33 45.87360636393229 
ACLEU48 FCILE34 41.970837910970054 
ACLEU48 FCARG35 44.16463724772135 
ACLEU48 FCARG36 47.124430338541664 
ACLEU48 FCLEU37 42.4850107828776 
ACLEU48 FCALA38 39.84745788574219 
ACLEU48 FCARG39 42.394569396972656 
ACLEU48 FCARG40 44.58746337890625 
ACLEU48 FCGLY41 38.94432830810547 
ACLEU48 FCGLY42 38.733662923177086 
ACLEU48 FCVAL43 37.658180236816406 
ACLEU48 FCLYS44 39.31224568684896 
ACLEU48 FCARG45 37.84789276123047 
ACLEU48 FCILE46 37.89596048990885 
ACLEU48 FCSER47 35.104888916015625 
ACLEU48 FCGLY48 37.19415791829427 
ACLEU48 FCLEU49 34.08779652913412 
ACLEU48 FCILE50 35.04187774658203 
ACLEU48 FCTYR51 39.62743123372396 
ACLEU48 FCGLU52 37.96014658610026 
ACLEU48 FCGLU53 33.48048400878906 
ACLEU48 FCTHR54 37.35680898030599 
ACLEU48 FCARG55 41.2218983968099 
ACLEU48 FCGLY56 37.004547119140625 
ACLEU48 FCVAL57 35.55241902669271 
ACLEU48 FCLEU58 40.52643330891927 
ACLEU48 FCLYS59 41.135459899902344 
ACLEU48 FCVAL60 37.21466064453125 
ACLEU48 FCPHE61 39.24938710530599 
ACLEU48 FCLEU62 43.39056905110677 
ACLEU48 FCGLU63 41.94963582356771 
ACLEU48 FCASN64 39.31968688964844 
ACLEU48 FCVAL65 43.10082499186198 
ACLEU48 FCILE66 46.112152099609375 
ACLEU48 FCARG67 42.44640096028646 
ACLEU48 FCASP68 43.63546244303385 
ACLEU48 FCALA69 48.060750325520836 
ACLEU48 FCVAL70 49.26334126790365 
ACLEU48 FCTHR71 47.69960021972656 
ACLEU48 FCTYR72 48.65363566080729 
ACLEU48 FCTHR73 53.12092590332031 
ACLEU48 FCGLU74 52.266031901041664 
ACLEU48 FCHIS75 52.96757507324219 
ACLEU48 FCALA76 56.3520762125651 
ACLEU48 FCLYS77 58.80326843261719 
ACLEU48 FCARG78 57.00621032714844 
ACLEU48 FCLYS79 58.67792765299479 
ACLEU48 FCTHR80 57.906392415364586 
ACLEU48 FCVAL81 53.84801228841146 
ACLEU48 FCTHR82 54.83218892415365 
ACLEU48 FCALA83 53.07074991861979 
ACLEU48 FCMET84 53.17394510904948 
ACLEU48 FCASP85 51.343526204427086 
ACLEU48 FCVAL86 48.36188761393229 
ACLEU48 FCVAL87 48.37243143717448 
ACLEU48 FCTYR88 49.29517618815104 
ACLEU48 FCALA89 44.30579630533854 
ACLEU48 FCLEU90 43.3674062093099 
ACLEU48 FCLYS91 44.12821960449219 
ACLEU48 FCARG92 40.80303446451823 
ACLEU48 FCGLN93 38.92315165201823 
ACLEU48 FCGLY94 38.327362060546875 
ACLEU48 FCARG95 39.09076182047526 
ACLEU48 FCTHR96 43.07140604654948 
ACLEU48 FCLEU97 46.82044982910156 
ACLEU48 FCTYR98 48.33709208170573 
ACLEU48 FCGLY99 52.01166280110677 
ACLEU48 FCPHE100 53.221842447916664 
ACLEU48 FCGLY101 56.39581298828125 
ACLEU48 FCGLY102 58.76703898111979 
ACLEU48 GCPHE25 44.40757751464844 
ACLEU48 GCPRO26 48.27153523763021 
ACLEU48 GCVAL27 51.61491394042969 
ACLEU48 GCGLY28 53.179728190104164 
ACLEU48 GCARG29 50.8349863688151 
ACLEU48 GCVAL30 49.18573506673177 
ACLEU48 GCHIS31 54.53009033203125 
ACLEU48 GCARG32 52.680084228515625 
ACLEU48 GCLEU33 49.32935587565104 
ACLEU48 GCLEU34 50.80579630533854 
ACLEU48 GCARG35 56.13063049316406 
ACLEU48 GCLYS36 54.15290832519531 
ACLEU48 GCGLY37 50.488301595052086 
ACLEU48 GCASN38 52.70094299316406 
ACLEU48 GCTYR39 49.53996276855469 
ACLEU48 GCALA40 54.94670613606771 
ACLEU48 GCGLU41 59.48747762044271 
ACLEU48 GCARG42 60.83324178059896 
ACLEU48 GCVAL43 56.11146545410156 
ACLEU48 GCGLY44 56.710734049479164 
ACLEU48 GCALA45 57.3321533203125 
ACLEU48 GCGLY46 54.49457295735677 
ACLEU48 GCALA47 52.167236328125 
ACLEU48 GCPRO48 51.65393575032552 
ACLEU48 GCVAL49 51.504923502604164 
ACLEU48 GCTYR50 49.13117472330729 
ACLEU48 GCLEU51 46.22143046061198 
ACLEU48 GCALA52 46.14726257324219 
ACLEU48 GCALA53 45.21204121907552 
ACLEU48 GCVAL54 42.620025634765625 
ACLEU48 GCLEU55 41.47753397623698 
ACLEU48 GCGLU56 42.62293497721354 
ACLEU48 GCTYR57 39.23889668782552 
ACLEU48 GCLEU58 36.85320536295573 
ACLEU48 GCTHR59 36.90286000569662 
ACLEU48 GCALA60 36.60738627115885 
ACLEU48 GCGLU61 34.56316375732422 
ACLEU48 GCILE62 31.294888814290363 
ACLEU48 GCLEU63 33.24444834391276 
ACLEU48 GCGLU64 33.30872090657552 
ACLEU48 GCLEU65 28.64929453531901 
ACLEU48 GCALA66 28.158960978190105 
ACLEU48 GCGLY67 29.549654642740887 
ACLEU48 GCASN68 29.013626098632812 
ACLEU48 GCALA69 24.98090108235677 
ACLEU48 GCALA70 26.523208618164062 
ACLEU48 GCARG71 30.026641845703125 
ACLEU48 GCASP72 24.13933817545573 
ACLEU48 GCASN73 22.175328572591145 
ACLEU48 GCLYS74 25.62940724690755 
ACLEU48 GCLYS75 25.873257954915363 
ACLEU48 GCTHR76 31.21356201171875 
ACLEU48 GCARG77 31.06023915608724 
ACLEU48 GCILE78 29.56499481201172 
ACLEU48 GCILE79 25.78551737467448 
ACLEU48 GCPRO80 25.27062733968099 
ACLEU48 GCARG81 19.44901402791341 
ACLEU48 GCHIS82 24.4317626953125 
ACLEU48 GCLEU83 26.754007975260418 
ACLEU48 GCGLN84 21.878812154134113 
ACLEU48 GCLEU85 21.562759399414062 
ACLEU48 GCALA86 25.68507130940755 
ACLEU48 GCVAL87 25.60748545328776 
ACLEU48 GCARG88 21.870333353678387 
ACLEU48 GCASN89 24.376917521158855 
ACLEU48 GCASP90 27.09357198079427 
ACLEU48 GCGLU91 26.202891031901043 
ACLEU48 GCGLU92 30.581502278645832 
ACLEU48 GCLEU93 29.183672587076824 
ACLEU48 GCASN94 25.079172770182293 
ACLEU48 GCLYS95 28.767552693684895 
ACLEU48 GCLEU96 31.85418446858724 
ACLEU48 GCLEU97 29.195391337076824 
ACLEU48 GCGLY98 26.49620819091797 
ACLEU48 GCARG99 26.12548573811849 
ACLEU48 GCVAL100 27.27374267578125 
ACLEU48 GCTHR101 25.336222330729168 
ACLEU48 GCILE102 24.910128275553387 
ACLEU48 GCALA103 25.56195322672526 
ACLEU48 GCGLN104 23.85364023844401 
ACLEU48 GCGLY105 20.634427388509113 
ACLEU48 GCGLY106 18.47610855102539 
ACLEU48 GCVAL107 15.265318552652994 
ACLEU48 GCLEU108 15.730272928873697 
ACLEU48 GCPRO109 12.137235005696615 
ACLEU48 GCASN110 11.478688557942709 
ACLEU48 GCILE111 7.514906565348308 
ACLEU48 GCGLN112 10.985061645507812 
ACLEU48 GCSER113 11.469015757242838 
ACLEU48 GCVAL114 11.504966735839844 
ACLEU48 GCLEU115 7.586671829223633 
ACLEU48 GCLEU116 7.347265243530273 
ACLEU48 HCSER36 43.166097005208336 
ACLEU48 HCTYR37 42.35238138834635 
ACLEU48 HCALA38 40.69686381022135 
ACLEU48 HCILE39 44.15260314941406 
ACLEU48 HCTYR40 44.76445007324219 
ACLEU48 HCVAL41 38.801475524902344 
ACLEU48 HCTYR42 40.122851053873696 
ACLEU48 HCLYS43 44.171305338541664 
ACLEU48 HCVAL44 40.09136962890625 
ACLEU48 HCLEU45 36.8749745686849 
ACLEU48 HCLYS46 40.52254994710287 
ACLEU48 HCGLN47 42.23772430419922 
ACLEU48 HCVAL48 37.30150604248047 
ACLEU48 HCHIS49 34.95040384928385 
ACLEU48 HCPRO50 39.126983642578125 
ACLEU48 HCASP51 36.18500773111979 
ACLEU48 HCTHR52 33.93565877278646 
ACLEU48 HCGLY53 33.656654357910156 
ACLEU48 HCILE54 33.44450124104818 
ACLEU48 HCSER55 31.425270080566406 
ACLEU48 HCSER56 33.78583017985026 
ACLEU48 HCLYS57 30.225606282552082 
ACLEU48 HCALA58 30.75024159749349 
ACLEU48 HCMET59 35.487833658854164 
ACLEU48 HCSER60 33.97249094645182 
ACLEU48 HCILE61 30.711082458496094 
ACLEU48 HCMET62 33.608540852864586 
ACLEU48 HCASN63 37.57634480794271 
ACLEU48 HCSER64 35.081217447916664 
ACLEU48 HCPHE65 34.13765207926432 
ACLEU48 HCVAL66 38.473836263020836 
ACLEU48 HCASN67 39.97520955403646 
ACLEU48 HCASP68 37.066874186197914 
ACLEU48 HCVAL69 38.41283162434896 
ACLEU48 HCPHE70 43.740193684895836 
ACLEU48 HCGLU71 42.46495819091797 
ACLEU48 HCARG72 39.131734212239586 
ACLEU48 HCILE73 43.098795572916664 
ACLEU48 HCALA74 46.19750467936198 
ACLEU48 HCGLY75 45.828287760416664 
ACLEU48 HCGLU76 44.42804972330729 
ACLEU48 HCALA77 48.7059580485026 
ACLEU48 HCSER78 50.268656412760414 
ACLEU48 HCARG79 48.74022420247396 
ACLEU48 HCLEU80 50.46647644042969 
ACLEU48 HCALA81 54.15960693359375 
ACLEU48 HCHIS82 54.119415283203125 
ACLEU48 HCTYR83 51.93486531575521 
ACLEU48 HCASN84 56.468353271484375 
ACLEU48 HCLYS85 59.54200236002604 
ACLEU48 HCARG86 59.207244873046875 
ACLEU48 HCSER87 59.80074564615885 
ACLEU48 HCTHR88 58.4700673421224 
ACLEU48 HCILE89 53.9002685546875 
ACLEU48 HCTHR90 55.18843078613281 
ACLEU48 HCSER91 53.088623046875 
ACLEU48 HCARG92 54.94889831542969 
ACLEU48 HCGLU93 52.0743408203125 
ACLEU48 HCILE94 48.30052693684896 
ACLEU48 HCGLN95 48.97721862792969 
ACLEU48 HCTHR96 47.77775573730469 
ACLEU48 HCALA97 44.74554951985677 
ACLEU48 HCVAL98 42.90393575032552 
ACLEU48 HCARG99 45.18696594238281 
ACLEU48 HCLEU100 42.76439921061198 
ACLEU48 HCLEU101 38.809224446614586 
ACLEU48 HCLEU102 37.95106506347656 
ACLEU48 HCPRO103 35.62570444742838 
ACLEU48 HCGLY104 38.44923655192057 
ACLEU48 HCGLU105 37.70295715332031 
ACLEU48 HCLEU106 36.815653483072914 
ACLEU48 HCALA107 40.89568074544271 
ACLEU48 HCLYS108 42.749664306640625 
ACLEU48 HCHIS109 40.84807840983073 
ACLEU48 HCALA110 42.81664530436198 
ACLEU48 HCVAL111 46.123860677083336 
ACLEU48 HCSER112 46.58812967936198 
ACLEU48 HCGLU113 45.28924560546875 
ACLEU48 HCGLY114 48.55687459309896 
ACLEU48 HCTHR115 50.928202311197914 
ACLEU48 HCLYS116 49.73417663574219 
ACLEU48 HCALA117 51.40666707356771 
ACLEU48 HCVAL118 54.193389892578125 
ACLEU48 HCTHR119 55.68750508626302 
ACLEU48 HCLYS120 54.59947204589844 
ACLEU48 HCTYR121 57.184895833333336 
ACLEU48 HCTHR122 59.565948486328125 
ACLEU48 HCSER123 60.33013916015625 
ACLEU48 HCALA124 61.48344421386719 
ACLEU48 HCLYS125 63.63551330566406 
ACARG49 ACGLU50 6.834928512573242 
ACARG49 ACILE51 8.52613639831543 
ACARG49 ACARG52 6.4632218678792315 
ACARG49 ACARG53 8.455488840738932 
ACARG49 ACTYR54 10.721383412679037 
ACARG49 ACGLN55 12.31335194905599 
ACARG49 ACLYS56 12.90652847290039 
ACARG49 ACSER57 14.0329221089681 
ACARG49 ACTHR58 18.116673787434895 
ACARG49 ACGLU59 16.996195475260418 
ACARG49 ACLEU60 21.047007242838543 
ACARG49 ACLEU61 17.829991658528645 
ACARG49 ACILE62 22.74384307861328 
ACARG49 ACARG63 22.37327829996745 
ACARG49 ACLYS64 27.49036407470703 
ACARG49 ACLEU65 30.156705220540363 
ACARG49 ACPRO66 28.554227193196613 
ACARG49 ACPHE67 29.032877604166668 
ACARG49 ACGLN68 33.197975158691406 
ACARG49 ACARG69 33.72350819905599 
ACARG49 ACLEU70 32.53777313232422 
ACARG49 ACVAL71 34.72447204589844 
ACARG49 ACARG72 38.10260264078776 
ACARG49 ACGLU73 37.671051025390625 
ACARG49 ACILE74 37.34937032063802 
ACARG49 ACALA75 40.70267232259115 
ACARG49 ACGLN76 43.432169596354164 
ACARG49 ACASP77 43.215087890625 
ACARG49 ACPHE78 43.169281005859375 
ACARG49 ACLYS79 47.43418884277344 
ACARG49 ACTHR80 48.23772684733073 
ACARG49 ACASP81 47.19342549641927 
ACARG49 ACLEU82 43.72179158528646 
ACARG49 ACARG83 44.602823893229164 
ACARG49 ACPHE84 38.69005584716797 
ACARG49 ACGLN85 39.201924641927086 
ACARG49 ACSER86 34.810010274251304 
ACARG49 ACSER87 34.64354451497396 
ACARG49 ACALA88 34.82293446858724 
ACARG49 ACVAL89 32.399436950683594 
ACARG49 ACMET90 29.19812774658203 
ACARG49 ACALA91 30.840611775716145 
ACARG49 ACLEU92 31.336751302083332 
ACARG49 ACGLN93 26.746470133463543 
ACARG49 ACGLU94 25.646024068196613 
ACARG49 ACALA95 27.497469584147137 
ACARG49 ACSER96 26.21752675374349 
ACARG49 ACGLU97 21.569241841634113 
ACARG49 ACALA98 23.56445058186849 
ACARG49 ACTYR99 26.742891947428387 
ACARG49 ACLEU100 22.78795623779297 
ACARG49 ACVAL101 19.5191167195638 
ACARG49 ACALA102 22.522239685058594 
ACARG49 ACLEU103 23.759981791178387 
ACARG49 ACPHE104 19.418479919433594 
ACARG49 ACGLU105 19.81960932413737 
ACARG49 ACASP106 23.784011840820312 
ACARG49 ACTHR107 22.19408925374349 
ACARG49 ACASN108 18.473822275797527 
ACARG49 ACLEU109 22.233169555664062 
ACARG49 ACCYS110 24.856435139973957 
ACARG49 ACALA111 22.235750834147137 
ACARG49 ACILE112 20.847445170084637 
ACARG49 ACHIS113 26.837867736816406 
ACARG49 ACALA114 25.85020701090495 
ACARG49 ACLYS115 24.9927241007487 
ACARG49 ACARG116 22.7164789835612 
ACARG49 ACVAL117 17.236710866292317 
ACARG49 ACTHR118 19.224381764729817 
ACARG49 ACILE119 19.867963155110676 
ACARG49 ACMET120 23.914469401041668 
ACARG49 ACPRO121 26.712562561035156 
ACARG49 ACLYS122 28.80163065592448 
ACARG49 ACASP123 25.18140920003255 
ACARG49 ACILE124 26.308560689290363 
ACARG49 ACGLN125 30.753682454427082 
ACARG49 ACLEU126 29.920804341634113 
ACARG49 ACALA127 28.023287455240887 
ACARG49 ACARG128 30.85564422607422 
ACARG49 ACARG129 35.36416880289713 
ACARG49 ACILE130 32.127708435058594 
ACARG49 ACARG131 29.807973225911457 
ACARG49 ACGLY132 35.133697509765625 
ACARG49 ACGLU133 33.298500061035156 
ACARG49 ACARG134 35.411460876464844 
ACARG49 ACALA135 38.733787536621094 
ACARG49 BCASN25 32.12397257486979 
ACARG49 BCILE26 29.718241373697918 
ACARG49 BCGLN27 28.972768147786457 
ACARG49 BCGLY28 26.6500981648763 
ACARG49 BCILE29 24.739896138509113 
ACARG49 BCTHR30 21.509572347005207 
ACARG49 BCLYS31 20.628740946451824 
ACARG49 BCPRO32 17.071109771728516 
ACARG49 BCALA33 18.01630401611328 
ACARG49 BCILE34 19.329825083414715 
ACARG49 BCARG35 14.355963389078775 
ACARG49 BCARG36 14.314898173014322 
ACARG49 BCLEU37 17.434290568033855 
ACARG49 BCALA38 15.08764394124349 
ACARG49 BCARG39 10.818331400553385 
ACARG49 BCARG40 14.85855229695638 
ACARG49 BCGLY41 15.501687367757162 
ACARG49 BCGLY42 13.377235412597656 
ACARG49 BCVAL43 14.112253824869791 
ACARG49 BCLYS44 11.226173400878906 
ACARG49 BCARG45 14.436030069986979 
ACARG49 BCILE46 16.92190170288086 
ACARG49 BCSER47 20.804280598958332 
ACARG49 BCGLY48 22.505091349283855 
ACARG49 BCLEU49 25.511812845865887 
ACARG49 BCILE50 22.559595743815105 
ACARG49 BCTYR51 21.3422368367513 
ACARG49 BCGLU52 27.891510009765625 
ACARG49 BCGLU53 27.89897918701172 
ACARG49 BCTHR54 24.549087524414062 
ACARG49 BCARG55 26.474375406901043 
ACARG49 BCGLY56 30.279006958007812 
ACARG49 BCVAL57 28.947662353515625 
ACARG49 BCLEU58 28.176834106445312 
ACARG49 BCLYS59 33.239603678385414 
ACARG49 BCVAL60 33.858629862467446 
ACARG49 BCPHE61 31.096089680989582 
ACARG49 BCLEU62 32.651222229003906 
ACARG49 BCGLU63 37.309173583984375 
ACARG49 BCASN64 37.11630503336588 
ACARG49 BCVAL65 35.67865244547526 
ACARG49 BCILE66 37.68451182047526 
ACARG49 BCARG67 42.36063893636068 
ACARG49 BCASP68 41.325459798177086 
ACARG49 BCALA69 40.89410400390625 
ACARG49 BCVAL70 43.51152038574219 
ACARG49 BCTHR71 45.82056681315104 
ACARG49 BCTYR72 44.37365214029948 
ACARG49 BCTHR73 45.5241444905599 
ACARG49 BCGLU74 49.10826110839844 
ACARG49 BCHIS75 51.05827840169271 
ACARG49 BCALA76 49.951863606770836 
ACARG49 BCLYS77 53.37101745605469 
ACARG49 BCARG78 47.22827657063802 
ACARG49 BCLYS79 47.855224609375 
ACARG49 BCTHR80 44.43997701009115 
ACARG49 BCVAL81 40.906026204427086 
ACARG49 BCTHR82 40.66015370686849 
ACARG49 BCALA83 37.22015380859375 
ACARG49 BCMET84 39.77224477132162 
ACARG49 BCASP85 41.085914611816406 
ACARG49 BCVAL86 36.31782786051432 
ACARG49 BCVAL87 36.45488739013672 
ACARG49 BCTYR88 41.02533721923828 
ACARG49 BCALA89 38.090311686197914 
ACARG49 BCLEU90 34.244824727376304 
ACARG49 BCLYS91 37.755882263183594 
ACARG49 BCARG92 41.047874450683594 
ACARG49 BCGLN93 36.76173400878906 
ACARG49 BCGLY94 34.30023447672526 
ACARG49 BCARG95 31.79137674967448 
ACARG49 BCTHR96 32.95960489908854 
ACARG49 BCLEU97 30.962448120117188 
ACARG49 BCTYR98 32.545552571614586 
ACARG49 BCGLY99 31.838287353515625 
ACARG49 BCPHE100 32.868797302246094 
ACARG49 BCGLY101 37.41195933024088 
ACARG49 BCGLY102 37.338025410970054 
ACARG49 CCPHE25 65.17439270019531 
ACARG49 CCPRO26 67.08171081542969 
ACARG49 CCVAL27 67.30884806315105 
ACARG49 CCGLY28 68.39253234863281 
ACARG49 CCARG29 67.43480428059895 
ACARG49 CCVAL30 63.40644327799479 
ACARG49 CCHIS31 65.42852274576823 
ACARG49 CCARG32 66.19459025065105 
ACARG49 CCLEU33 62.10136922200521 
ACARG49 CCLEU34 60.023356119791664 
ACARG49 CCARG35 64.6824951171875 
ACARG49 CCLYS36 63.2682139078776 
ACARG49 CCGLY37 58.0296885172526 
ACARG49 CCASN38 57.322489420572914 
ACARG49 CCTYR39 55.097869873046875 
ACARG49 CCALA40 57.541229248046875 
ACARG49 CCGLU41 60.03453572591146 
ACARG49 CCARG42 63.03038533528646 
ACARG49 CCVAL43 62.271514892578125 
ACARG49 CCGLY44 63.4580078125 
ACARG49 CCALA45 66.18198649088542 
ACARG49 CCGLY46 63.83382670084635 
ACARG49 CCALA47 61.300699869791664 
ACARG49 CCPRO48 63.40480041503906 
ACARG49 CCVAL49 64.86586507161458 
ACARG49 CCTYR50 59.67100524902344 
ACARG49 CCLEU51 59.0049082438151 
ACARG49 CCALA52 62.48817443847656 
ACARG49 CCALA53 61.94486999511719 
ACARG49 CCVAL54 58.0657704671224 
ACARG49 CCLEU55 59.19311014811198 
ACARG49 CCGLU56 63.81675720214844 
ACARG49 CCTYR57 58.80024719238281 
ACARG49 CCLEU58 56.57080586751302 
ACARG49 CCTHR59 60.66181437174479 
ACARG49 CCALA60 61.6805674235026 
ACARG49 CCGLU61 58.39075724283854 
ACARG49 CCILE62 57.596649169921875 
ACARG49 CCLEU63 62.25166320800781 
ACARG49 CCGLU64 62.16060892740885 
ACARG49 CCLEU65 58.393575032552086 
ACARG49 CCALA66 60.82007853190104 
ACARG49 CCGLY67 63.83089701334635 
ACARG49 CCASN68 62.87779235839844 
ACARG49 CCALA69 61.105010986328125 
ACARG49 CCALA70 64.19673665364583 
ACARG49 CCARG71 67.40662129720052 
ACARG49 CCASP72 63.09962463378906 
ACARG49 CCASN73 63.1110585530599 
ACARG49 CCLYS74 67.99499003092448 
ACARG49 CCLYS75 66.73042805989583 
ACARG49 CCTHR76 70.42559814453125 
ACARG49 CCARG77 69.84657287597656 
ACARG49 CCILE78 64.25512186686198 
ACARG49 CCILE79 62.325164794921875 
ACARG49 CCPRO80 59.02460734049479 
ACARG49 CCARG81 56.47211201985677 
ACARG49 CCHIS82 60.361541748046875 
ACARG49 CCLEU83 57.52970886230469 
ACARG49 CCGLN84 52.59760538736979 
ACARG49 CCLEU85 55.11579895019531 
ACARG49 CCALA86 54.923624674479164 
ACARG49 CCVAL87 51.5375722249349 
ACARG49 CCARG88 48.64332071940104 
ACARG49 CCASN89 52.88059997558594 
ACARG49 CCASP90 51.44500732421875 
ACARG49 CCGLU91 47.00828552246094 
ACARG49 CCGLU92 48.81633504231771 
ACARG49 CCLEU93 50.77812703450521 
ACARG49 CCASN94 46.34741719563802 
ACARG49 CCLYS95 43.69385782877604 
ACARG49 CCLEU96 47.487335205078125 
ACARG49 CCLEU97 48.583648681640625 
ACARG49 CCGLY98 44.71148173014323 
ACARG49 CCARG99 41.878161112467446 
ACARG49 CCVAL100 47.77227783203125 
ACARG49 CCTHR101 49.26342264811198 
ACARG49 CCILE102 52.8895517985026 
ACARG49 CCALA103 55.50133768717448 
ACARG49 CCGLN104 57.85667928059896 
ACARG49 CCGLY105 54.47582499186198 
ACARG49 CCGLY106 51.984649658203125 
ACARG49 CCVAL107 49.79296366373698 
ACARG49 CCLEU108 50.48884582519531 
ACARG49 CCPRO109 51.01390075683594 
ACARG49 CCASN110 46.135101318359375 
ACARG49 CCILE111 46.4666748046875 
ACARG49 CCGLN112 41.79645284016927 
ACARG49 CCSER113 42.803141276041664 
ACARG49 CCVAL114 40.61961364746094 
ACARG49 CCLEU115 43.19835917154948 
ACARG49 CCLEU116 46.67030334472656 
ACARG49 DCSER36 66.58272806803386 
ACARG49 DCTYR37 63.72978210449219 
ACARG49 DCALA38 67.27081807454427 
ACARG49 DCILE39 70.77804565429688 
ACARG49 DCTYR40 68.61190287272136 
ACARG49 DCVAL41 65.48660278320312 
ACARG49 DCTYR42 70.96615091959636 
ACARG49 DCLYS43 71.68183898925781 
ACARG49 DCVAL44 66.86329142252605 
ACARG49 DCLEU45 67.63022867838542 
ACARG49 DCLYS46 72.20708719889323 
ACARG49 DCGLN47 70.72508239746094 
ACARG49 DCVAL48 67.08082580566406 
ACARG49 DCHIS49 67.7191162109375 
ACARG49 DCPRO50 72.82530721028645 
ACARG49 DCASP51 72.163818359375 
ACARG49 DCTHR52 69.19273885091145 
ACARG49 DCGLY53 68.95901997884114 
ACARG49 DCILE54 66.97824605305989 
ACARG49 DCSER55 65.92574055989583 
ACARG49 DCSER56 66.30399576822917 
ACARG49 DCLYS57 63.11739603678385 
ACARG49 DCALA58 62.0465342203776 
ACARG49 DCMET59 64.65751139322917 
ACARG49 DCSER60 60.845316569010414 
ACARG49 DCILE61 57.78597513834635 
ACARG49 DCMET62 59.694000244140625 
ACARG49 DCASN63 61.02930704752604 
ACARG49 DCSER64 56.57182820638021 
ACARG49 DCPHE65 55.2494862874349 
ACARG49 DCVAL66 58.18541463216146 
ACARG49 DCASN67 57.09852091471354 
ACARG49 DCASP68 51.9844716389974 
ACARG49 DCVAL69 53.36701456705729 
ACARG49 DCPHE70 56.73950703938802 
ACARG49 DCGLU71 52.967529296875 
ACARG49 DCARG72 48.79011535644531 
ACARG49 DCILE73 52.57428487141927 
ACARG49 DCALA74 53.22528584798177 
ACARG49 DCGLY75 50.00981648763021 
ACARG49 DCGLU76 47.488983154296875 
ACARG49 DCALA77 51.719889322916664 
ACARG49 DCSER78 51.22781880696615 
ACARG49 DCARG79 46.74998982747396 
ACARG49 DCLEU80 49.327239990234375 
ACARG49 DCALA81 51.9079844156901 
ACARG49 DCHIS82 49.94842529296875 
ACARG49 DCTYR83 45.68506876627604 
ACARG49 DCASN84 50.36177062988281 
ACARG49 DCLYS85 51.59561665852865 
ACARG49 DCARG86 54.90485127766927 
ACARG49 DCSER87 58.348897298177086 
ACARG49 DCTHR88 59.560078938802086 
ACARG49 DCILE89 57.69440205891927 
ACARG49 DCTHR90 59.082906087239586 
ACARG49 DCSER91 59.450592041015625 
ACARG49 DCARG92 56.503509521484375 
ACARG49 DCGLU93 54.64107767740885 
ACARG49 DCILE94 55.70240275065104 
ACARG49 DCGLN95 55.10894266764323 
ACARG49 DCTHR96 50.79285685221354 
ACARG49 DCALA97 50.41915384928385 
ACARG49 DCVAL98 51.915283203125 
ACARG49 DCARG99 50.2469736735026 
ACARG49 DCLEU100 45.9757334391276 
ACARG49 DCLEU101 47.53624979654948 
ACARG49 DCLEU102 49.26549275716146 
ACARG49 DCPRO103 47.10279846191406 
ACARG49 DCGLY104 48.42084757486979 
ACARG49 DCGLU105 51.5033925374349 
ACARG49 DCLEU106 52.29066467285156 
ACARG49 DCALA107 51.96007792154948 
ACARG49 DCLYS108 53.10663859049479 
ACARG49 DCHIS109 56.6089121500651 
ACARG49 DCALA110 56.56622823079427 
ACARG49 DCVAL111 56.590911865234375 
ACARG49 DCSER112 60.043355305989586 
ACARG49 DCGLU113 61.933064778645836 
ACARG49 DCGLY114 61.453837076822914 
ACARG49 DCTHR115 62.11023457845052 
ACARG49 DCLYS116 65.22908020019531 
ACARG49 DCALA117 66.1099141438802 
ACARG49 DCVAL118 65.67186991373698 
ACARG49 DCTHR119 68.04991149902344 
ACARG49 DCLYS120 70.75923156738281 
ACARG49 DCTYR121 70.51888529459636 
ACARG49 DCTHR122 70.93142700195312 
ACARG49 DCSER123 73.90090942382812 
ACARG49 DCALA124 75.76108805338542 
ACARG49 DCLYS125 79.49563090006511 
ACARG49 ECGLY44 49.72176615397135 
ACARG49 ECTHR45 52.95561218261719 
ACARG49 ECVAL46 54.18890889485677 
ACARG49 ECALA47 50.34028116861979 
ACARG49 ECLEU48 50.22693888346354 
ACARG49 ECARG49 56.10860697428385 
ACARG49 ECGLU50 52.8722178141276 
ACARG49 ECILE51 49.50967915852865 
ACARG49 ECARG52 52.941446940104164 
ACARG49 ECARG53 57.130147298177086 
ACARG49 ECTYR54 53.78235880533854 
ACARG49 ECGLN55 50.6448008219401 
ACARG49 ECLYS56 56.4916025797526 
ACARG49 ECSER57 56.550577799479164 
ACARG49 ECTHR58 57.192474365234375 
ACARG49 ECGLU59 58.94090779622396 
ACARG49 ECLEU60 57.03759256998698 
ACARG49 ECLEU61 53.7415517171224 
ACARG49 ECILE62 53.75842793782552 
ACARG49 ECARG63 58.265177408854164 
ACARG49 ECLYS64 60.462921142578125 
ACARG49 ECLEU65 61.270853678385414 
ACARG49 ECPRO66 57.36107889811198 
ACARG49 ECPHE67 54.4128163655599 
ACARG49 ECGLN68 59.62808736165365 
ACARG49 ECARG69 59.20045471191406 
ACARG49 ECLEU70 53.32617696126302 
ACARG49 ECVAL71 55.350738525390625 
ACARG49 ECARG72 59.61333211263021 
ACARG49 ECGLU73 54.37024434407552 
ACARG49 ECILE74 52.215189615885414 
ACARG49 ECALA75 55.84088643391927 
ACARG49 ECGLN76 57.94343058268229 
ACARG49 ECASP77 53.37879435221354 
ACARG49 ECPHE78 51.949930826822914 
ACARG49 ECLYS79 56.35405985514323 
ACARG49 ECTHR80 60.43921915690104 
ACARG49 ECASP81 63.06624857584635 
ACARG49 ECLEU82 59.22099812825521 
ACARG49 ECARG83 64.04906209309895 
ACARG49 ECPHE84 58.76105244954427 
ACARG49 ECGLN85 62.70806884765625 
ACARG49 ECSER86 62.48275248209635 
ACARG49 ECSER87 60.62862650553385 
ACARG49 ECALA88 57.56786092122396 
ACARG49 ECVAL89 57.36241658528646 
ACARG49 ECMET90 58.30036926269531 
ACARG49 ECALA91 54.462066650390625 
ACARG49 ECLEU92 52.508585611979164 
ACARG49 ECGLN93 54.30330912272135 
ACARG49 ECGLU94 52.91817728678385 
ACARG49 ECALA95 48.90779113769531 
ACARG49 ECSER96 48.25288391113281 
ACARG49 ECGLU97 50.033721923828125 
ACARG49 ECALA98 46.622721354166664 
ACARG49 ECTYR99 42.21439870198568 
ACARG49 ECLEU100 44.17119852701823 
ACARG49 ECVAL101 45.0328369140625 
ACARG49 ECALA102 41.53138732910156 
ACARG49 ECLEU103 39.02893320719401 
ACARG49 ECPHE104 41.67810567220052 
ACARG49 ECGLU105 40.58837127685547 
ACARG49 ECASP106 36.39023081461588 
ACARG49 ECTHR107 36.434529622395836 
ACARG49 ECASN108 38.47705586751302 
ACARG49 ECLEU109 35.5457763671875 
ACARG49 ECCYS110 32.19779968261719 
ACARG49 ECALA111 34.07556406656901 
ACARG49 ECILE112 35.49813588460287 
ACARG49 ECHIS113 29.693247477213543 
ACARG49 ECALA114 30.430262247721355 
ACARG49 ECLYS115 32.26921590169271 
ACARG49 ECARG116 34.01396687825521 
ACARG49 ECVAL117 39.42023468017578 
ACARG49 ECTHR118 38.54269663492838 
ACARG49 ECILE119 38.38578542073568 
ACARG49 ECMET120 35.337158203125 
ACARG49 ECPRO121 34.83836873372396 
ACARG49 ECLYS122 30.410898844401043 
ACARG49 ECASP123 32.837137858072914 
ACARG49 ECILE124 35.192675272623696 
ACARG49 ECGLN125 31.65228780110677 
ACARG49 ECLEU126 28.898846944173176 
ACARG49 ECALA127 32.66197967529297 
ACARG49 ECARG128 34.65156046549479 
ACARG49 ECARG129 27.2012201944987 
ACARG49 ECILE130 28.97496795654297 
ACARG49 ECARG131 34.57235209147135 
ACARG49 ECGLY132 32.45982106526693 
ACARG49 ECGLU133 34.76685078938802 
ACARG49 ECARG134 30.17266337076823 
ACARG49 ECALA135 26.988606770833332 
ACARG49 FCASN25 54.75548807779948 
ACARG49 FCILE26 49.63605244954427 
ACARG49 FCGLN27 50.63190714518229 
ACARG49 FCGLY28 54.15828959147135 
ACARG49 FCILE29 51.81761678059896 
ACARG49 FCTHR30 53.13029988606771 
ACARG49 FCLYS31 49.90850321451823 
ACARG49 FCPRO32 52.756205240885414 
ACARG49 FCALA33 51.5900624593099 
ACARG49 FCILE34 47.6861572265625 
ACARG49 FCARG35 49.981180826822914 
ACARG49 FCARG36 52.87684631347656 
ACARG49 FCLEU37 48.1505381266276 
ACARG49 FCALA38 45.59483337402344 
ACARG49 FCARG39 48.1787363688151 
ACARG49 FCARG40 50.18653361002604 
ACARG49 FCGLY41 44.574371337890625 
ACARG49 FCGLY42 44.413238525390625 
ACARG49 FCVAL43 43.42821756998698 
ACARG49 FCLYS44 45.04973347981771 
ACARG49 FCARG45 43.63312784830729 
ACARG49 FCILE46 43.72339375813802 
ACARG49 FCSER47 40.89867655436198 
ACARG49 FCGLY48 42.92536417643229 
ACARG49 FCLEU49 39.76048024495443 
ACARG49 FCILE50 40.79067738850912 
ACARG49 FCTYR51 45.36133321126302 
ACARG49 FCGLU52 43.46780904134115 
ACARG49 FCGLU53 39.020286560058594 
ACARG49 FCTHR54 42.94788614908854 
ACARG49 FCARG55 46.73883056640625 
ACARG49 FCGLY56 42.31360626220703 
ACARG49 FCVAL57 40.902305603027344 
ACARG49 FCLEU58 45.86896769205729 
ACARG49 FCLYS59 46.225972493489586 
ACARG49 FCVAL60 42.2020517985026 
ACARG49 FCPHE61 44.30342102050781 
ACARG49 FCLEU62 48.42533874511719 
ACARG49 FCGLU63 46.733245849609375 
ACARG49 FCASN64 43.96297709147135 
ACARG49 FCVAL65 47.82618204752604 
ACARG49 FCILE66 50.801066080729164 
ACARG49 FCARG67 46.75805155436198 
ACARG49 FCASP68 47.89403279622396 
ACARG49 FCALA69 52.45699564615885 
ACARG49 FCVAL70 53.5502675374349 
ACARG49 FCTHR71 51.681640625 
ACARG49 FCTYR72 52.68182373046875 
ACARG49 FCTHR73 57.309366861979164 
ACARG49 FCGLU74 56.15605163574219 
ACARG49 FCHIS75 56.589945475260414 
ACARG49 FCALA76 60.241180419921875 
ACARG49 FCLYS77 62.56889343261719 
ACARG49 FCARG78 61.192474365234375 
ACARG49 FCLYS79 62.974080403645836 
ACARG49 FCTHR80 62.39075724283854 
ACARG49 FCVAL81 58.43122355143229 
ACARG49 FCTHR82 59.37769571940104 
ACARG49 FCALA83 57.75310262044271 
ACARG49 FCMET84 57.6187998453776 
ACARG49 FCASP85 55.73224894205729 
ACARG49 FCVAL86 53.02798970540365 
ACARG49 FCVAL87 52.91862996419271 
ACARG49 FCTYR88 53.509236653645836 
ACARG49 FCALA89 48.72610982259115 
ACARG49 FCLEU90 48.02898152669271 
ACARG49 FCLYS91 48.35643005371094 
ACARG49 FCARG92 44.87928771972656 
ACARG49 FCGLN93 43.40331013997396 
ACARG49 FCGLY94 42.83361307779948 
ACARG49 FCARG95 43.94355265299479 
ACARG49 FCTHR96 47.6632334391276 
ACARG49 FCLEU97 51.63245137532552 
ACARG49 FCTYR98 52.96540832519531 
ACARG49 FCGLY99 56.7829844156901 
ACARG49 FCPHE100 58.113240559895836 
ACARG49 FCGLY101 61.04688008626302 
ACARG49 FCGLY102 63.2846934000651 
ACARG49 GCPHE25 45.58060201009115 
ACARG49 GCPRO26 49.40388488769531 
ACARG49 GCVAL27 53.059488932291664 
ACARG49 GCGLY28 54.512430826822914 
ACARG49 GCARG29 51.82864888509115 
ACARG49 GCVAL30 50.87493387858073 
ACARG49 GCHIS31 56.36945088704427 
ACARG49 GCARG32 54.12138875325521 
ACARG49 GCLEU33 51.04886372884115 
ACARG49 GCLEU34 52.99986775716146 
ACARG49 GCARG35 58.109039306640625 
ACARG49 GCLYS36 55.99993387858073 
ACARG49 GCGLY37 52.75123596191406 
ACARG49 GCASN38 55.16181437174479 
ACARG49 GCTYR39 52.15087381998698 
ACARG49 GCALA40 57.699493408203125 
ACARG49 GCGLU41 62.2330576578776 
ACARG49 GCARG42 63.44835917154948 
ACARG49 GCVAL43 58.4579823811849 
ACARG49 GCGLY44 59.053446451822914 
ACARG49 GCALA45 59.441996256510414 
ACARG49 GCGLY46 56.725931803385414 
ACARG49 GCALA47 54.49627685546875 
ACARG49 GCPRO48 53.6440175374349 
ACARG49 GCVAL49 53.38866170247396 
ACARG49 GCTYR50 51.54096476236979 
ACARG49 GCLEU51 48.42236328125 
ACARG49 GCALA52 47.8947499593099 
ACARG49 GCALA53 47.068216959635414 
ACARG49 GCVAL54 44.83406066894531 
ACARG49 GCLEU55 43.334757486979164 
ACARG49 GCGLU56 43.981170654296875 
ACARG49 GCTYR57 41.24022420247396 
ACARG49 GCLEU58 38.93525187174479 
ACARG49 GCTHR59 38.25336710611979 
ACARG49 GCALA60 37.87816619873047 
ACARG49 GCGLU61 36.332618713378906 
ACARG49 GCILE62 32.8477528889974 
ACARG49 GCLEU63 34.0124257405599 
ACARG49 GCGLU64 34.30001576741537 
ACARG49 GCLEU65 30.004987080891926 
ACARG49 GCALA66 28.77564748128255 
ACARG49 GCGLY67 29.676345825195312 
ACARG49 GCASN68 29.446810404459637 
ACARG49 GCALA69 25.206825256347656 
ACARG49 GCALA70 26.010409037272137 
ACARG49 GCARG71 29.376080830891926 
ACARG49 GCASP72 23.805379231770832 
ACARG49 GCASN73 21.21484629313151 
ACARG49 GCLYS74 23.84186299641927 
ACARG49 GCLYS75 24.354334513346355 
ACARG49 GCTHR76 29.61187489827474 
ACARG49 GCARG77 29.5853271484375 
ACARG49 GCILE78 29.309127807617188 
ACARG49 GCILE79 25.32660420735677 
ACARG49 GCPRO80 25.54096221923828 
ACARG49 GCARG81 19.970096588134766 
ACARG49 GCHIS82 24.595448811848957 
ACARG49 GCLEU83 27.794715881347656 
ACARG49 GCGLN84 23.727022806803387 
ACARG49 GCLEU85 23.016680399576824 
ACARG49 GCALA86 27.50353749593099 
ACARG49 GCVAL87 28.011876424153645 
ACARG49 GCARG88 24.79823048909505 
ACARG49 GCASN89 26.85370635986328 
ACARG49 GCASP90 30.185038248697918 
ACARG49 GCGLU91 30.10186004638672 
ACARG49 GCGLU92 34.252418518066406 
ACARG49 GCLEU93 32.129292805989586 
ACARG49 GCASN94 28.553743998209637 
ACARG49 GCLYS95 32.75208282470703 
ACARG49 GCLEU96 35.153900146484375 
ACARG49 GCLEU97 32.115264892578125 
ACARG49 GCGLY98 29.933428446451824 
ACARG49 GCARG99 29.79718780517578 
ACARG49 GCVAL100 29.985743204752605 
ACARG49 GCTHR101 27.56023406982422 
ACARG49 GCILE102 26.521222432454426 
ACARG49 GCALA103 26.427347819010418 
ACARG49 GCGLN104 23.869239807128906 
ACARG49 GCGLY105 21.563644409179688 
ACARG49 GCGLY106 19.984715779622395 
ACARG49 GCVAL107 17.510594685872395 
ACARG49 GCLEU108 18.047308603922527 
ACARG49 GCPRO109 14.443808237711588 
ACARG49 GCASN110 15.597488403320312 
ACARG49 GCILE111 12.336363474527994 
ACARG49 GCGLN112 16.46659978230794 
ACARG49 GCSER113 16.720443725585938 
ACARG49 GCVAL114 17.113951365152996 
ACARG49 GCLEU115 13.361091613769531 
ACARG49 GCLEU116 12.173792521158854 
ACARG49 HCSER36 43.70165506998698 
ACARG49 HCTYR37 43.392374674479164 
ACARG49 HCALA38 40.946240743001304 
ACARG49 HCILE39 44.25037129720052 
ACARG49 HCTYR40 45.3519032796224 
ACARG49 HCVAL41 39.35587819417318 
ACARG49 HCTYR42 39.80122375488281 
ACARG49 HCLYS43 44.27263387044271 
ACARG49 HCVAL44 40.69966125488281 
ACARG49 HCLEU45 36.928393046061196 
ACARG49 HCLYS46 40.14521026611328 
ACARG49 HCGLN47 42.52515157063802 
ACARG49 HCVAL48 37.70226033528646 
ACARG49 HCHIS49 34.89129384358724 
ACARG49 HCPRO50 38.509081522623696 
ACARG49 HCASP51 35.14431508382162 
ACARG49 HCTHR52 33.19759877522787 
ACARG49 HCGLY53 32.84966278076172 
ACARG49 HCILE54 33.02718861897787 
ACARG49 HCSER55 30.82770538330078 
ACARG49 HCSER56 33.26990254720052 
ACARG49 HCLYS57 30.16698455810547 
ACARG49 HCALA58 30.966819763183594 
ACARG49 HCMET59 35.68807729085287 
ACARG49 HCSER60 34.52424875895182 
ACARG49 HCILE61 31.718002319335938 
ACARG49 HCMET62 34.681854248046875 
ACARG49 HCASN63 38.54508717854818 
ACARG49 HCSER64 36.58519744873047 
ACARG49 HCPHE65 36.04791005452474 
ACARG49 HCVAL66 40.129425048828125 
ACARG49 HCASN67 41.758506774902344 
ACARG49 HCASP68 39.39110310872396 
ACARG49 HCVAL69 40.828837076822914 
ACARG49 HCPHE70 45.89116414388021 
ACARG49 HCGLU71 44.88508605957031 
ACARG49 HCARG72 42.19030507405599 
ACARG49 HCILE73 45.9014892578125 
ACARG49 HCALA74 48.9602305094401 
ACARG49 HCGLY75 48.91374206542969 
ACARG49 HCGLU76 47.8326161702474 
ACARG49 HCALA77 51.837646484375 
ACARG49 HCSER78 53.424774169921875 
ACARG49 HCARG79 52.32323710123698 
ACARG49 HCLEU80 53.99237060546875 
ACARG49 HCALA81 57.51766459147135 
ACARG49 HCHIS82 57.62330627441406 
ACARG49 HCTYR83 55.774820963541664 
ACARG49 HCASN84 60.16847229003906 
ACARG49 HCLYS85 63.18187459309896 
ACARG49 HCARG86 62.59471638997396 
ACARG49 HCSER87 62.790934244791664 
ACARG49 HCTHR88 61.33243306477865 
ACARG49 HCILE89 56.67698669433594 
ACARG49 HCTHR90 58.0086669921875 
ACARG49 HCSER91 55.80073038736979 
ACARG49 HCARG92 58.1175791422526 
ACARG49 HCGLU93 55.2036387125651 
ACARG49 HCILE94 51.099141438802086 
ACARG49 HCGLN95 51.997782389322914 
ACARG49 HCTHR96 51.19660949707031 
ACARG49 HCALA97 48.00370788574219 
ACARG49 HCVAL98 45.96863810221354 
ACARG49 HCARG99 48.75999450683594 
ACARG49 HCLEU100 46.486968994140625 
ACARG49 HCLEU101 42.177897135416664 
ACARG49 HCLEU102 41.160667419433594 
ACARG49 HCPRO103 39.08001963297526 
ACARG49 HCGLY104 41.916419982910156 
ACARG49 HCGLU105 40.8525644938151 
ACARG49 HCLEU106 39.674049377441406 
ACARG49 HCALA107 43.96368916829427 
ACARG49 HCLYS108 45.84192403157552 
ACARG49 HCHIS109 43.38614400227865 
ACARG49 HCALA110 45.34483337402344 
ACARG49 HCVAL111 48.86317443847656 
ACARG49 HCSER112 48.993072509765625 
ACARG49 HCGLU113 47.27373250325521 
ACARG49 HCGLY114 50.76836140950521 
ACARG49 HCTHR115 53.28450012207031 
ACARG49 HCLYS116 51.617340087890625 
ACARG49 HCALA117 53.20372517903646 
ACARG49 HCVAL118 56.243499755859375 
ACARG49 HCTHR119 57.62896728515625 
ACARG49 HCLYS120 56.049825032552086 
ACARG49 HCTYR121 58.7916514078776 
ACARG49 HCTHR122 61.39311726888021 
ACARG49 HCSER123 61.88539123535156 
ACARG49 HCALA124 62.868072509765625 
ACARG49 HCLYS125 64.88450622558594 
ACGLU50 ACILE51 5.479918162027995 
ACGLU50 ACARG52 8.096979141235352 
ACGLU50 ACARG53 6.842041651407878 
ACGLU50 ACTYR54 5.686292012532552 
ACGLU50 ACGLN55 9.599259694417318 
ACGLU50 ACLYS56 12.135444641113281 
ACGLU50 ACSER57 10.959116617838541 
ACGLU50 ACTHR58 14.738087972005209 
ACGLU50 ACGLU59 12.930660247802734 
ACGLU50 ACLEU60 15.778330485026041 
ACGLU50 ACLEU61 11.814000447591146 
ACGLU50 ACILE62 16.47278086344401 
ACGLU50 ACARG63 16.511356353759766 
ACGLU50 ACLYS64 21.848040262858074 
ACGLU50 ACLEU65 24.20067087809245 
ACGLU50 ACPRO66 22.189234415690105 
ACGLU50 ACPHE67 22.57689921061198 
ACGLU50 ACGLN68 27.006746927897137 
ACGLU50 ACARG69 27.3981196085612 
ACGLU50 ACLEU70 25.836631774902344 
ACGLU50 ACVAL71 28.19909413655599 
ACGLU50 ACARG72 31.72100575764974 
ACGLU50 ACGLU73 30.935040791829426 
ACGLU50 ACILE74 30.621859232584637 
ACGLU50 ACALA75 34.083211263020836 
ACGLU50 ACGLN76 36.764488220214844 
ACGLU50 ACASP77 36.43965403238932 
ACGLU50 ACPHE78 36.51636759440104 
ACGLU50 ACLYS79 40.891319274902344 
ACGLU50 ACTHR80 41.66822306315104 
ACGLU50 ACASP81 40.84625498453776 
ACGLU50 ACLEU82 37.353902180989586 
ACGLU50 ACARG83 38.53075663248698 
ACGLU50 ACPHE84 32.57782236735026 
ACGLU50 ACGLN85 33.6777089436849 
ACGLU50 ACSER86 29.421132405598957 
ACGLU50 ACSER87 29.37841542561849 
ACGLU50 ACALA88 29.1085688273112 
ACGLU50 ACVAL89 26.47010040283203 
ACGLU50 ACMET90 23.778391520182293 
ACGLU50 ACALA91 25.24793752034505 
ACGLU50 ACLEU92 25.23418680826823 
ACGLU50 ACGLN93 20.767903645833332 
ACGLU50 ACGLU94 20.344689687093098 
ACGLU50 ACALA95 21.701980590820312 
ACGLU50 ACSER96 19.97172673543294 
ACGLU50 ACGLU97 15.687548319498697 
ACGLU50 ACALA98 18.043387095133465 
ACGLU50 ACTYR99 20.75440851847331 
ACGLU50 ACLEU100 16.498963673909504 
ACGLU50 ACVAL101 14.005956013997396 
ACGLU50 ACALA102 17.392601013183594 
ACGLU50 ACLEU103 18.119300842285156 
ACGLU50 ACPHE104 13.642528533935547 
ACGLU50 ACGLU105 15.697423299153646 
ACGLU50 ACASP106 19.313517252604168 
ACGLU50 ACTHR107 17.369930267333984 
ACGLU50 ACASN108 14.789400736490885 
ACGLU50 ACLEU109 19.09594980875651 
ACGLU50 ACCYS110 21.035601298014324 
ACGLU50 ACALA111 18.936336517333984 
ACGLU50 ACILE112 18.624008178710938 
ACGLU50 ACHIS113 24.334434509277344 
ACGLU50 ACALA114 23.211863199869793 
ACGLU50 ACLYS115 23.492276509602863 
ACGLU50 ACARG116 19.699930826822918 
ACGLU50 ACVAL117 14.94805653889974 
ACGLU50 ACTHR118 15.69484837849935 
ACGLU50 ACILE119 15.137262980143229 
ACGLU50 ACMET120 19.361485799153645 
ACGLU50 ACPRO121 21.37060292561849 
ACGLU50 ACLYS122 24.14196523030599 
ACGLU50 ACASP123 20.561234792073567 
ACGLU50 ACILE124 20.75746027628581 
ACGLU50 ACGLN125 25.313336690266926 
ACGLU50 ACLEU126 25.387374877929688 
ACGLU50 ACALA127 23.094029744466145 
ACGLU50 ACARG128 25.15197499593099 
ACGLU50 ACARG129 30.53331247965495 
ACGLU50 ACILE130 27.72698720296224 
ACGLU50 ACARG131 25.152781168619793 
ACGLU50 ACGLY132 29.936991373697918 
ACGLU50 ACGLU133 27.642069498697918 
ACGLU50 ACARG134 29.84300486246745 
ACGLU50 ACALA135 33.43023427327474 
ACGLU50 BCASN25 25.496856689453125 
ACGLU50 BCILE26 22.92811330159505 
ACGLU50 BCGLN27 22.369094848632812 
ACGLU50 BCGLY28 20.125760396321613 
ACGLU50 BCILE29 18.016958872477215 
ACGLU50 BCTHR30 15.019177754720053 
ACGLU50 BCLYS31 14.37924321492513 
ACGLU50 BCPRO32 10.751319885253906 
ACGLU50 BCALA33 11.30462392171224 
ACGLU50 BCILE34 12.540397644042969 
ACGLU50 BCARG35 7.96636962890625 
ACGLU50 BCARG36 7.771212259928386 
ACGLU50 BCLEU37 10.939757029215494 
ACGLU50 BCALA38 8.989993413289389 
ACGLU50 BCARG39 4.899353663126628 
ACGLU50 BCARG40 9.746335983276367 
ACGLU50 BCGLY41 10.789115905761719 
ACGLU50 BCGLY42 9.493429183959961 
ACGLU50 BCVAL43 9.40556526184082 
ACGLU50 BCLYS44 9.216378529866537 
ACGLU50 BCARG45 11.477157592773438 
ACGLU50 BCILE46 11.516050974527994 
ACGLU50 BCSER47 15.70224380493164 
ACGLU50 BCGLY48 17.02709197998047 
ACGLU50 BCLEU49 19.996598561604817 
ACGLU50 BCILE50 16.582569122314453 
ACGLU50 BCTYR51 15.015926361083984 
ACGLU50 BCGLU52 21.465779622395832 
ACGLU50 BCGLU53 21.64250946044922 
ACGLU50 BCTHR54 17.954676310221355 
ACGLU50 BCARG55 19.732601165771484 
ACGLU50 BCGLY56 23.621388753255207 
ACGLU50 BCVAL57 22.46399434407552 
ACGLU50 BCLEU58 21.479090372721355 
ACGLU50 BCLYS59 26.461148579915363 
ACGLU50 BCVAL60 27.29346211751302 
ACGLU50 BCPHE61 24.7570063273112 
ACGLU50 BCLEU62 26.071266174316406 
ACGLU50 BCGLU63 30.65190887451172 
ACGLU50 BCASN64 30.74427032470703 
ACGLU50 BCVAL65 29.452255249023438 
ACGLU50 BCILE66 31.25012461344401 
ACGLU50 BCARG67 35.93661244710287 
ACGLU50 BCASP68 35.18957010904948 
ACGLU50 BCALA69 34.7784678141276 
ACGLU50 BCVAL70 37.19368235270182 
ACGLU50 BCTHR71 39.62456512451172 
ACGLU50 BCTYR72 38.53988393147787 
ACGLU50 BCTHR73 39.48289489746094 
ACGLU50 BCGLU74 42.84526062011719 
ACGLU50 BCHIS75 45.1409657796224 
ACGLU50 BCALA76 44.13972473144531 
ACGLU50 BCLYS77 47.42994181315104 
ACGLU50 BCARG78 41.376904805501304 
ACGLU50 BCLYS79 41.72280629475912 
ACGLU50 BCTHR80 38.56762186686198 
ACGLU50 BCVAL81 34.93162536621094 
ACGLU50 BCTHR82 35.062886555989586 
ACGLU50 BCALA83 31.822308858235676 
ACGLU50 BCMET84 34.61933898925781 
ACGLU50 BCASP85 35.369598388671875 
ACGLU50 BCVAL86 30.544227600097656 
ACGLU50 BCVAL87 31.167884826660156 
ACGLU50 BCTYR88 35.69667053222656 
ACGLU50 BCALA89 32.31615193684896 
ACGLU50 BCLEU90 28.64110056559245 
ACGLU50 BCLYS91 32.73216247558594 
ACGLU50 BCARG92 35.41865539550781 
ACGLU50 BCGLN93 30.99073028564453 
ACGLU50 BCGLY94 29.102447509765625 
ACGLU50 BCARG95 26.229571024576824 
ACGLU50 BCTHR96 28.123502095540363 
ACGLU50 BCLEU97 26.035845438639324 
ACGLU50 BCTYR98 28.452590942382812 
ACGLU50 BCGLY99 27.604110717773438 
ACGLU50 BCPHE100 28.096817016601562 
ACGLU50 BCGLY101 33.03111267089844 
ACGLU50 BCGLY102 32.83474477132162 
ACGLU50 CCPHE25 59.55043029785156 
ACGLU50 CCPRO26 61.614583333333336 
ACGLU50 CCVAL27 61.708109537760414 
ACGLU50 CCGLY28 63.0235341389974 
ACGLU50 CCARG29 62.28124491373698 
ACGLU50 CCVAL30 58.042805989583336 
ACGLU50 CCHIS31 60.10123189290365 
ACGLU50 CCARG32 61.2504628499349 
ACGLU50 CCLEU33 57.103179931640625 
ACGLU50 CCLEU34 54.82664998372396 
ACGLU50 CCARG35 59.67383829752604 
ACGLU50 CCLYS36 58.63253275553385 
ACGLU50 CCGLY37 53.32872517903646 
ACGLU50 CCASN38 52.76815287272135 
ACGLU50 CCTYR39 50.14771525065104 
ACGLU50 CCALA40 52.6051991780599 
ACGLU50 CCGLU41 55.27509562174479 
ACGLU50 CCARG42 57.962615966796875 
ACGLU50 CCVAL43 56.967305501302086 
ACGLU50 CCGLY44 57.92284647623698 
ACGLU50 CCALA45 60.49794006347656 
ACGLU50 CCGLY46 58.010284423828125 
ACGLU50 CCALA47 55.592000325520836 
ACGLU50 CCPRO48 57.767903645833336 
ACGLU50 CCVAL49 59.00111389160156 
ACGLU50 CCTYR50 53.642476399739586 
ACGLU50 CCLEU51 53.307047526041664 
ACGLU50 CCALA52 56.727518717447914 
ACGLU50 CCALA53 55.9852040608724 
ACGLU50 CCVAL54 52.13580322265625 
ACGLU50 CCLEU55 53.52584330240885 
ACGLU50 CCGLU56 57.95146179199219 
ACGLU50 CCTYR57 52.71710713704427 
ACGLU50 CCLEU58 50.7310536702474 
ACGLU50 CCTHR59 54.987396240234375 
ACGLU50 CCALA60 55.81160990397135 
ACGLU50 CCGLU61 52.403727213541664 
ACGLU50 CCILE62 51.97100830078125 
ACGLU50 CCLEU63 56.64616394042969 
ACGLU50 CCGLU64 56.256134033203125 
ACGLU50 CCLEU65 52.65616353352865 
ACGLU50 CCALA66 55.34595235188802 
ACGLU50 CCGLY67 58.294698079427086 
ACGLU50 CCASN68 57.19701639811198 
ACGLU50 CCALA69 55.7247314453125 
ACGLU50 CCALA70 58.921284993489586 
ACGLU50 CCARG71 61.906229654947914 
ACGLU50 CCASP72 57.74293009440104 
ACGLU50 CCASN73 58.08391316731771 
ACGLU50 CCLYS74 62.92271931966146 
ACGLU50 CCLYS75 61.76423645019531 
ACGLU50 CCTHR76 65.26316324869792 
ACGLU50 CCARG77 64.87319946289062 
ACGLU50 CCILE78 59.08043924967448 
ACGLU50 CCILE79 57.476236979166664 
ACGLU50 CCPRO80 54.245869954427086 
ACGLU50 CCARG81 51.72774759928385 
ACGLU50 CCHIS82 55.26147969563802 
ACGLU50 CCLEU83 52.347127278645836 
ACGLU50 CCGLN84 47.593963623046875 
ACGLU50 CCLEU85 49.900858561197914 
ACGLU50 CCALA86 49.42108662923177 
ACGLU50 CCVAL87 46.091278076171875 
ACGLU50 CCARG88 43.35945129394531 
ACGLU50 CCASN89 47.24681091308594 
ACGLU50 CCASP90 45.52245585123698 
ACGLU50 CCGLU91 40.977063496907554 
ACGLU50 CCGLU92 42.69611612955729 
ACGLU50 CCLEU93 45.00581359863281 
ACGLU50 CCASN94 40.75795237223307 
ACGLU50 CCLYS95 37.81527455647787 
ACGLU50 CCLEU96 41.82927449544271 
ACGLU50 CCLEU97 43.22249857584635 
ACGLU50 CCGLY98 39.522908528645836 
ACGLU50 CCARG99 37.058606465657554 
ACGLU50 CCVAL100 42.889984130859375 
ACGLU50 CCTHR101 44.77824401855469 
ACGLU50 CCILE102 48.17131551106771 
ACGLU50 CCALA103 51.09686787923177 
ACGLU50 CCGLN104 53.589070638020836 
ACGLU50 CCGLY105 49.921773274739586 
ACGLU50 CCGLY106 47.53459676106771 
ACGLU50 CCVAL107 45.3770497639974 
ACGLU50 CCLEU108 45.6767832438151 
ACGLU50 CCPRO109 46.38536580403646 
ACGLU50 CCASN110 41.55572509765625 
ACGLU50 CCILE111 42.25835418701172 
ACGLU50 CCGLN112 37.5407969156901 
ACGLU50 CCSER113 38.56446075439453 
ACGLU50 CCVAL114 36.903401692708336 
ACGLU50 CCLEU115 39.660003662109375 
ACGLU50 CCLEU116 42.812967936197914 
ACGLU50 DCSER36 61.639312744140625 
ACGLU50 DCTYR37 58.52838134765625 
ACGLU50 DCALA38 62.12608337402344 
ACGLU50 DCILE39 65.49510701497395 
ACGLU50 DCTYR40 63.19512939453125 
ACGLU50 DCVAL41 60.063690185546875 
ACGLU50 DCTYR42 65.58000183105469 
ACGLU50 DCLYS43 66.07171122233073 
ACGLU50 DCVAL44 61.12328592936198 
ACGLU50 DCLEU45 62.040913899739586 
ACGLU50 DCLYS46 66.55999755859375 
ACGLU50 DCGLN47 64.80308532714844 
ACGLU50 DCVAL48 61.20057678222656 
ACGLU50 DCHIS49 61.97669474283854 
ACGLU50 DCPRO50 67.1024881998698 
ACGLU50 DCASP51 66.59791056315105 
ACGLU50 DCTHR52 63.73894246419271 
ACGLU50 DCGLY53 63.69867451985677 
ACGLU50 DCILE54 61.84654235839844 
ACGLU50 DCSER55 61.078206380208336 
ACGLU50 DCSER56 61.63111877441406 
ACGLU50 DCLYS57 58.63440450032552 
ACGLU50 DCALA58 57.12884012858073 
ACGLU50 DCMET59 59.63859558105469 
ACGLU50 DCSER60 56.136515299479164 
ACGLU50 DCILE61 52.9096934000651 
ACGLU50 DCMET62 54.45801289876302 
ACGLU50 DCASN63 56.060577392578125 
ACGLU50 DCSER64 51.708404541015625 
ACGLU50 DCPHE65 49.91926066080729 
ACGLU50 DCVAL66 52.88960266113281 
ACGLU50 DCASN67 52.12414042154948 
ACGLU50 DCASP68 46.91462198893229 
ACGLU50 DCVAL69 47.93174743652344 
ACGLU50 DCPHE70 51.483907063802086 
ACGLU50 DCGLU71 47.99944051106771 
ACGLU50 DCARG72 43.53773498535156 
ACGLU50 DCILE73 46.98387145996094 
ACGLU50 DCALA74 47.92768351236979 
ACGLU50 DCGLY75 44.811503092447914 
ACGLU50 DCGLU76 41.9743906656901 
ACGLU50 DCALA77 46.25426228841146 
ACGLU50 DCSER78 46.099466959635414 
ACGLU50 DCARG79 41.72676340738932 
ACGLU50 DCLEU80 43.76927185058594 
ACGLU50 DCALA81 46.644368489583336 
ACGLU50 DCHIS82 45.06128438313802 
ACGLU50 DCTYR83 40.5041249593099 
ACGLU50 DCASN84 44.97410583496094 
ACGLU50 DCLYS85 46.69104512532552 
ACGLU50 DCARG86 49.58990478515625 
ACGLU50 DCSER87 53.32349650065104 
ACGLU50 DCTHR88 54.2442372639974 
ACGLU50 DCILE89 52.27531433105469 
ACGLU50 DCTHR90 53.38446044921875 
ACGLU50 DCSER91 53.52511088053385 
ACGLU50 DCARG92 50.61873881022135 
ACGLU50 DCGLU93 48.909820556640625 
ACGLU50 DCILE94 49.89000447591146 
ACGLU50 DCGLN95 48.953226725260414 
ACGLU50 DCTHR96 44.76282755533854 
ACGLU50 DCALA97 44.55451456705729 
ACGLU50 DCVAL98 45.885457356770836 
ACGLU50 DCARG99 43.95487976074219 
ACGLU50 DCLEU100 39.9884287516276 
ACGLU50 DCLEU101 41.72315979003906 
ACGLU50 DCLEU102 43.22233581542969 
ACGLU50 DCPRO103 40.93289438883463 
ACGLU50 DCGLY104 42.017748514811196 
ACGLU50 DCGLU105 45.03296915690104 
ACGLU50 DCLEU106 46.09614054361979 
ACGLU50 DCALA107 45.662506103515625 
ACGLU50 DCLYS108 46.59976704915365 
ACGLU50 DCHIS109 50.21705627441406 
ACGLU50 DCALA110 50.351776123046875 
ACGLU50 DCVAL111 50.27928161621094 
ACGLU50 DCSER112 53.64415486653646 
ACGLU50 DCGLU113 55.6770985921224 
ACGLU50 DCGLY114 55.27766418457031 
ACGLU50 DCTHR115 55.80224100748698 
ACGLU50 DCLYS116 58.888448079427086 
ACGLU50 DCALA117 59.96641540527344 
ACGLU50 DCVAL118 59.5473378499349 
ACGLU50 DCTHR119 61.758148193359375 
ACGLU50 DCLYS120 64.52384948730469 
ACGLU50 DCTYR121 64.55580139160156 
ACGLU50 DCTHR122 64.7994384765625 
ACGLU50 DCSER123 67.65610249837239 
ACGLU50 DCALA124 69.64169311523438 
ACGLU50 DCLYS125 73.37348937988281 
ACGLU50 ECGLY44 46.944844563802086 
ACGLU50 ECTHR45 49.97456359863281 
ACGLU50 ECVAL46 51.266255696614586 
ACGLU50 ECALA47 47.30599466959635 
ACGLU50 ECLEU48 46.76624552408854 
ACGLU50 ECARG49 52.74971008300781 
ACGLU50 ECGLU50 49.707316080729164 
ACGLU50 ECILE51 45.85736083984375 
ACGLU50 ECARG52 48.97145080566406 
ACGLU50 ECARG53 53.507893880208336 
ACGLU50 ECTYR54 50.27024841308594 
ACGLU50 ECGLN55 46.48467508951823 
ACGLU50 ECLYS56 52.20356241861979 
ACGLU50 ECSER57 52.52527872721354 
ACGLU50 ECTHR58 53.014322916666664 
ACGLU50 ECGLU59 55.176595052083336 
ACGLU50 ECLEU60 53.55437215169271 
ACGLU50 ECLEU61 50.48660786946615 
ACGLU50 ECILE62 50.79047648111979 
ACGLU50 ECARG63 55.51349385579427 
ACGLU50 ECLYS64 57.497355143229164 
ACGLU50 ECLEU65 58.91143290201823 
ACGLU50 ECPRO66 55.11883544921875 
ACGLU50 ECPHE67 51.78126017252604 
ACGLU50 ECGLN68 57.1421152750651 
ACGLU50 ECARG69 57.26612854003906 
ACGLU50 ECLEU70 51.285685221354164 
ACGLU50 ECVAL71 53.009490966796875 
ACGLU50 ECARG72 57.59721374511719 
ACGLU50 ECGLU73 52.843963623046875 
ACGLU50 ECILE74 50.3189951578776 
ACGLU50 ECALA75 53.91357930501302 
ACGLU50 ECGLN76 56.44940694173177 
ACGLU50 ECASP77 52.10132344563802 
ACGLU50 ECPHE78 50.14485168457031 
ACGLU50 ECLYS79 54.53052266438802 
ACGLU50 ECTHR80 58.870218912760414 
ACGLU50 ECASP81 61.15156046549479 
ACGLU50 ECLEU82 56.98175048828125 
ACGLU50 ECARG83 61.58872985839844 
ACGLU50 ECPHE84 56.024983723958336 
ACGLU50 ECGLN85 59.501495361328125 
ACGLU50 ECSER86 59.2149912516276 
ACGLU50 ECSER87 57.060302734375 
ACGLU50 ECALA88 54.2239735921224 
ACGLU50 ECVAL89 54.26848856608073 
ACGLU50 ECMET90 54.817413330078125 
ACGLU50 ECALA91 50.839823404947914 
ACGLU50 ECLEU92 49.30839538574219 
ACGLU50 ECGLN93 51.06000264485677 
ACGLU50 ECGLU94 49.072265625 
ACGLU50 ECALA95 45.267425537109375 
ACGLU50 ECSER96 45.0058848063151 
ACGLU50 ECGLU97 46.48484802246094 
ACGLU50 ECALA98 42.76024881998698 
ACGLU50 ECTYR99 38.83849843343099 
ACGLU50 ECLEU100 41.00376637776693 
ACGLU50 ECVAL101 41.291943868001304 
ACGLU50 ECALA102 37.59474182128906 
ACGLU50 ECLEU103 35.68833923339844 
ACGLU50 ECPHE104 38.50488026936849 
ACGLU50 ECGLU105 36.437853495279946 
ACGLU50 ECASP106 32.43072255452474 
ACGLU50 ECTHR107 33.23974355061849 
ACGLU50 ECASN108 34.965649922688804 
ACGLU50 ECLEU109 31.486668904622395 
ACGLU50 ECCYS110 28.77587636311849 
ACGLU50 ECALA111 31.055508931477863 
ACGLU50 ECILE112 31.932057698567707 
ACGLU50 ECHIS113 25.93458302815755 
ACGLU50 ECALA114 27.630775451660156 
ACGLU50 ECLYS115 29.414044698079426 
ACGLU50 ECARG116 31.631085713704426 
ACGLU50 ECVAL117 36.727203369140625 
ACGLU50 ECTHR118 36.385938008626304 
ACGLU50 ECILE119 35.953564961751304 
ACGLU50 ECMET120 33.61497497558594 
ACGLU50 ECPRO121 33.25870259602865 
ACGLU50 ECLYS122 28.725804646809895 
ACGLU50 ECASP123 30.285972595214844 
ACGLU50 ECILE124 32.72004954020182 
ACGLU50 ECGLN125 29.62713368733724 
ACGLU50 ECLEU126 25.8726806640625 
ACGLU50 ECALA127 29.314376831054688 
ACGLU50 ECARG128 31.9325434366862 
ACGLU50 ECARG129 24.471944173177082 
ACGLU50 ECILE130 25.100751241048176 
ACGLU50 ECARG131 30.412526448567707 
ACGLU50 ECGLY132 29.000691731770832 
ACGLU50 ECGLU133 31.847259521484375 
ACGLU50 ECARG134 28.03374989827474 
ACGLU50 ECALA135 24.485422770182293 
ACGLU50 FCASN25 53.149627685546875 
ACGLU50 FCILE26 47.98485819498698 
ACGLU50 FCGLN27 49.38948059082031 
ACGLU50 FCGLY28 52.40790303548177 
ACGLU50 FCILE29 49.73665873209635 
ACGLU50 FCTHR30 51.06441752115885 
ACGLU50 FCLYS31 48.20294189453125 
ACGLU50 FCPRO32 50.509318033854164 
ACGLU50 FCALA33 49.00030517578125 
ACGLU50 FCILE34 45.27160135904948 
ACGLU50 FCARG35 47.48993428548177 
ACGLU50 FCARG36 49.9643300374349 
ACGLU50 FCLEU37 45.005045572916664 
ACGLU50 FCALA38 42.47920227050781 
ACGLU50 FCARG39 45.09339396158854 
ACGLU50 FCARG40 46.4039052327474 
ACGLU50 FCGLY41 40.81915283203125 
ACGLU50 FCGLY42 40.769022623697914 
ACGLU50 FCVAL43 40.28011576334635 
ACGLU50 FCLYS44 42.060935974121094 
ACGLU50 FCARG45 41.38216654459635 
ACGLU50 FCILE46 41.4883778889974 
ACGLU50 FCSER47 39.28380839029948 
ACGLU50 FCGLY48 41.666422526041664 
ACGLU50 FCLEU49 38.72999064127604 
ACGLU50 FCILE50 38.921529134114586 
ACGLU50 FCTYR51 43.59752909342448 
ACGLU50 FCGLU52 42.35564168294271 
ACGLU50 FCGLU53 37.49395243326823 
ACGLU50 FCTHR54 40.78029123942057 
ACGLU50 FCARG55 45.09430440266927 
ACGLU50 FCGLY56 40.56737518310547 
ACGLU50 FCVAL57 38.618456522623696 
ACGLU50 FCLEU58 43.436299641927086 
ACGLU50 FCLYS59 44.41943359375 
ACGLU50 FCVAL60 40.095621744791664 
ACGLU50 FCPHE61 41.35853576660156 
ACGLU50 FCLEU62 45.8569590250651 
ACGLU50 FCGLU63 44.70465087890625 
ACGLU50 FCASN64 41.39697011311849 
ACGLU50 FCVAL65 44.79509989420573 
ACGLU50 FCILE66 48.19205220540365 
ACGLU50 FCARG67 44.3111572265625 
ACGLU50 FCASP68 44.93305460611979 
ACGLU50 FCALA69 49.44475301106771 
ACGLU50 FCVAL70 50.96634419759115 
ACGLU50 FCTHR71 48.95551045735677 
ACGLU50 FCTYR72 49.37049865722656 
ACGLU50 FCTHR73 54.41236877441406 
ACGLU50 FCGLU74 53.694305419921875 
ACGLU50 FCHIS75 53.61029052734375 
ACGLU50 FCALA76 57.16179911295573 
ACGLU50 FCLYS77 59.815409342447914 
ACGLU50 FCARG78 58.181294759114586 
ACGLU50 FCLYS79 60.55725606282552 
ACGLU50 FCTHR80 59.4937998453776 
ACGLU50 FCVAL81 55.449615478515625 
ACGLU50 FCTHR82 55.96245829264323 
ACGLU50 FCALA83 54.06611633300781 
ACGLU50 FCMET84 53.66238911946615 
ACGLU50 FCASP85 52.285786946614586 
ACGLU50 FCVAL86 49.5171152750651 
ACGLU50 FCVAL87 48.9246826171875 
ACGLU50 FCTYR88 49.586629231770836 
ACGLU50 FCALA89 45.164876302083336 
ACGLU50 FCLEU90 44.21711222330729 
ACGLU50 FCLYS91 44.03522237141927 
ACGLU50 FCARG92 41.25115203857422 
ACGLU50 FCGLN93 39.843170166015625 
ACGLU50 FCGLY94 38.6102040608724 
ACGLU50 FCARG95 39.902320861816406 
ACGLU50 FCTHR96 43.15270487467448 
ACGLU50 FCLEU97 47.35315450032552 
ACGLU50 FCTYR98 48.15156555175781 
ACGLU50 FCGLY99 52.35469055175781 
ACGLU50 FCPHE100 54.02759297688802 
ACGLU50 FCGLY101 56.76536560058594 
ACGLU50 FCGLY102 58.947469075520836 
ACGLU50 GCPHE25 43.26339213053385 
ACGLU50 GCPRO26 46.71745300292969 
ACGLU50 GCVAL27 50.429341634114586 
ACGLU50 GCGLY28 51.51554870605469 
ACGLU50 GCARG29 48.63607279459635 
ACGLU50 GCVAL30 47.68204243977865 
ACGLU50 GCHIS31 53.08000183105469 
ACGLU50 GCARG32 50.426859537760414 
ACGLU50 GCLEU33 47.25985209147135 
ACGLU50 GCLEU34 49.31360880533854 
ACGLU50 GCARG35 54.30211893717448 
ACGLU50 GCLYS36 51.72815958658854 
ACGLU50 GCGLY37 48.406046549479164 
ACGLU50 GCASN38 50.67058817545573 
ACGLU50 GCTYR39 48.03167215983073 
ACGLU50 GCALA40 53.62214660644531 
ACGLU50 GCGLU41 58.04590352376302 
ACGLU50 GCARG42 59.743001302083336 
ACGLU50 GCVAL43 54.96355692545573 
ACGLU50 GCGLY44 55.91759745279948 
ACGLU50 GCALA45 56.65099589029948 
ACGLU50 GCGLY46 54.11529032389323 
ACGLU50 GCALA47 51.6209971110026 
ACGLU50 GCPRO48 50.79781595865885 
ACGLU50 GCVAL49 51.04736328125 
ACGLU50 GCTYR50 49.265045166015625 
ACGLU50 GCLEU51 45.58707173665365 
ACGLU50 GCALA52 45.46498107910156 
ACGLU50 GCALA53 45.051981608072914 
ACGLU50 GCVAL54 42.569183349609375 
ACGLU50 GCLEU55 40.7370351155599 
ACGLU50 GCGLU56 42.21442667643229 
ACGLU50 GCTYR57 39.77173614501953 
ACGLU50 GCLEU58 36.82758331298828 
ACGLU50 GCTHR59 36.280626932779946 
ACGLU50 GCALA60 36.62251281738281 
ACGLU50 GCGLU61 35.25859069824219 
ACGLU50 GCILE62 31.15588887532552 
ACGLU50 GCLEU63 32.710950215657554 
ACGLU50 GCGLU64 34.003918965657554 
ACGLU50 GCLEU65 29.42747751871745 
ACGLU50 GCALA66 27.983286539713543 
ACGLU50 GCGLY67 29.568753560384113 
ACGLU50 GCASN68 29.906707763671875 
ACGLU50 GCALA69 25.36839548746745 
ACGLU50 GCALA70 26.27245839436849 
ACGLU50 GCARG71 30.37256622314453 
ACGLU50 GCASP72 25.29296875 
ACGLU50 GCASN73 22.033960978190105 
ACGLU50 GCLYS74 25.61492411295573 
ACGLU50 GCLYS75 24.625071207682293 
ACGLU50 GCTHR76 29.79803212483724 
ACGLU50 GCARG77 28.879183451334637 
ACGLU50 GCILE78 28.082481384277344 
ACGLU50 GCILE79 23.685628255208332 
ACGLU50 GCPRO80 22.940541585286457 
ACGLU50 GCARG81 18.072500864664715 
ACGLU50 GCHIS82 23.55207061767578 
ACGLU50 GCLEU83 25.609947204589844 
ACGLU50 GCGLN84 21.107166290283203 
ACGLU50 GCLEU85 21.92211151123047 
ACGLU50 GCALA86 26.05242919921875 
ACGLU50 GCVAL87 25.72478485107422 
ACGLU50 GCARG88 22.36876932779948 
ACGLU50 GCASN89 26.13696797688802 
ACGLU50 GCASP90 29.043258666992188 
ACGLU50 GCGLU91 28.543673197428387 
ACGLU50 GCGLU92 32.38896942138672 
ACGLU50 GCLEU93 30.02697499593099 
ACGLU50 GCASN94 25.996348063151043 
ACGLU50 GCLYS95 30.059911092122395 
ACGLU50 GCLEU96 32.1314697265625 
ACGLU50 GCLEU97 28.835919698079426 
ACGLU50 GCGLY98 26.227121988932293 
ACGLU50 GCARG99 25.37549082438151 
ACGLU50 GCVAL100 25.872573852539062 
ACGLU50 GCTHR101 22.98541005452474 
ACGLU50 GCILE102 22.78699493408203 
ACGLU50 GCALA103 22.347801208496094 
ACGLU50 GCGLN104 20.13489532470703 
ACGLU50 GCGLY105 18.289199829101562 
ACGLU50 GCGLY106 16.315123240152996 
ACGLU50 GCVAL107 14.040540059407553 
ACGLU50 GCLEU108 16.16753641764323 
ACGLU50 GCPRO109 13.650224049886068 
ACGLU50 GCASN110 14.269615173339844 
ACGLU50 GCILE111 12.001949310302734 
ACGLU50 GCGLN112 15.336949666341146 
ACGLU50 GCSER113 17.414227803548176 
ACGLU50 GCVAL114 17.119359334309895 
ACGLU50 GCLEU115 12.838872273763021 
ACGLU50 GCLEU116 14.057567596435547 
ACGLU50 HCSER36 40.408050537109375 
ACGLU50 HCTYR37 40.254661560058594 
ACGLU50 HCALA38 38.340657552083336 
ACGLU50 HCILE39 41.976359049479164 
ACGLU50 HCTYR40 42.96650187174479 
ACGLU50 HCVAL41 37.24809010823568 
ACGLU50 HCTYR42 38.3233388264974 
ACGLU50 HCLYS43 42.8202158610026 
ACGLU50 HCVAL44 39.3636728922526 
ACGLU50 HCLEU45 35.927075703938804 
ACGLU50 HCLYS46 39.52583312988281 
ACGLU50 HCGLN47 41.98712921142578 
ACGLU50 HCVAL48 37.36805216471354 
ACGLU50 HCHIS49 34.8965098063151 
ACGLU50 HCPRO50 38.62999725341797 
ACGLU50 HCASP51 35.593170166015625 
ACGLU50 HCTHR52 32.997395833333336 
ACGLU50 HCGLY53 32.01893870035807 
ACGLU50 HCILE54 31.33758544921875 
ACGLU50 HCSER55 28.639177958170574 
ACGLU50 HCSER56 30.424407958984375 
ACGLU50 HCLYS57 26.70728302001953 
ACGLU50 HCALA58 28.28636932373047 
ACGLU50 HCMET59 33.03048197428385 
ACGLU50 HCSER60 30.9879150390625 
ACGLU50 HCILE61 28.334726969401043 
ACGLU50 HCMET62 31.966835021972656 
ACGLU50 HCASN63 35.16246032714844 
ACGLU50 HCSER64 32.73385365804037 
ACGLU50 HCPHE65 32.92878977457682 
ACGLU50 HCVAL66 36.95132700602213 
ACGLU50 HCASN67 37.895100911458336 
ACGLU50 HCASP68 35.39311218261719 
ACGLU50 HCVAL69 37.48145294189453 
ACGLU50 HCPHE70 42.307655334472656 
ACGLU50 HCGLU71 40.74465688069662 
ACGLU50 HCARG72 38.346046447753906 
ACGLU50 HCILE73 42.58240254720052 
ACGLU50 HCALA74 45.21582539876302 
ACGLU50 HCGLY75 44.93138631184896 
ACGLU50 HCGLU76 44.12955220540365 
ACGLU50 HCALA77 48.256245930989586 
ACGLU50 HCSER78 49.4307861328125 
ACGLU50 HCARG79 48.12506612141927 
ACGLU50 HCLEU80 50.474161783854164 
ACGLU50 HCALA81 53.74053446451823 
ACGLU50 HCHIS82 53.40009053548177 
ACGLU50 HCTYR83 51.80981953938802 
ACGLU50 HCASN84 56.555084228515625 
ACGLU50 HCLYS85 59.14293924967448 
ACGLU50 HCARG86 58.9715830485026 
ACGLU50 HCSER87 58.892496744791664 
ACGLU50 HCTHR88 57.78282165527344 
ACGLU50 HCILE89 53.19366455078125 
ACGLU50 HCTHR90 54.951985677083336 
ACGLU50 HCSER91 53.156036376953125 
ACGLU50 HCARG92 55.24156697591146 
ACGLU50 HCGLU93 52.051289876302086 
ACGLU50 HCILE94 48.187215169270836 
ACGLU50 HCGLN95 49.63270568847656 
ACGLU50 HCTHR96 48.40508524576823 
ACGLU50 HCALA97 44.97647603352865 
ACGLU50 HCVAL98 43.39484151204427 
ACGLU50 HCARG99 46.4267578125 
ACGLU50 HCLEU100 43.49762980143229 
ACGLU50 HCLEU101 39.109893798828125 
ACGLU50 HCLEU102 38.714673360188804 
ACGLU50 HCPRO103 37.01268768310547 
ACGLU50 HCGLY104 40.317639668782554 
ACGLU50 HCGLU105 39.89867909749349 
ACGLU50 HCLEU106 38.05855814615885 
ACGLU50 HCALA107 42.13830057779948 
ACGLU50 HCLYS108 44.58354695638021 
ACGLU50 HCHIS109 42.38195292154948 
ACGLU50 HCALA110 43.59968058268229 
ACGLU50 HCVAL111 47.10363260904948 
ACGLU50 HCSER112 47.76460266113281 
ACGLU50 HCGLU113 45.99286397298177 
ACGLU50 HCGLY114 48.978240966796875 
ACGLU50 HCTHR115 51.712910970052086 
ACGLU50 HCLYS116 50.51131693522135 
ACGLU50 HCALA117 51.561370849609375 
ACGLU50 HCVAL118 54.37449645996094 
ACGLU50 HCTHR119 56.243326822916664 
ACGLU50 HCLYS120 54.83855692545573 
ACGLU50 HCTYR121 56.794281005859375 
ACGLU50 HCTHR122 59.66590881347656 
ACGLU50 HCSER123 60.57525634765625 
ACGLU50 HCALA124 61.48531595865885 
ACGLU50 HCLYS125 63.61481730143229 
ACILE51 ACARG52 5.286289215087891 
ACILE51 ACARG53 8.154246012369791 
ACILE51 ACTYR54 6.7487227121988935 
ACILE51 ACGLN55 5.55474853515625 
ACILE51 ACLYS56 10.355336507161459 
ACILE51 ACSER57 10.370436986287435 
ACILE51 ACTHR58 13.766241709391275 
ACILE51 ACGLU59 13.788002014160156 
ACILE51 ACLEU60 16.53116734822591 
ACILE51 ACLEU61 12.93068822224935 
ACILE51 ACILE62 17.562325795491535 
ACILE51 ACARG63 19.135528564453125 
ACILE51 ACLYS64 23.730082194010418 
ACILE51 ACLEU65 26.744850158691406 
ACILE51 ACPRO66 24.455235799153645 
ACILE51 ACPHE67 23.600250244140625 
ACILE51 ACGLN68 28.51500701904297 
ACILE51 ACARG69 29.662264506022137 
ACILE51 ACLEU70 27.008224487304688 
ACILE51 ACVAL71 28.948323567708332 
ACILE51 ACARG72 32.94123077392578 
ACILE51 ACGLU73 32.2267100016276 
ACILE51 ACILE74 31.07037099202474 
ACILE51 ACALA75 34.56041717529297 
ACILE51 ACGLN76 37.71799977620443 
ACILE51 ACASP77 36.91903940836588 
ACILE51 ACPHE78 36.41604868570963 
ACILE51 ACLYS79 41.07142130533854 
ACILE51 ACTHR80 42.40631612141927 
ACILE51 ACASP81 41.77658335367838 
ACILE51 ACLEU82 37.833508809407554 
ACILE51 ACARG83 39.39602915445963 
ACILE51 ACPHE84 33.08768208821615 
ACILE51 ACGLN85 33.98322296142578 
ACILE51 ACSER86 30.135142008463543 
ACILE51 ACSER87 29.366989135742188 
ACILE51 ACALA88 28.986440022786457 
ACILE51 ACVAL89 26.90723419189453 
ACILE51 ACMET90 24.072425842285156 
ACILE51 ACALA91 24.557449340820312 
ACILE51 ACLEU92 24.83496602376302 
ACILE51 ACGLN93 21.08809534708659 
ACILE51 ACGLU94 19.394185384114582 
ACILE51 ACALA95 20.286518096923828 
ACILE51 ACSER96 19.16981252034505 
ACILE51 ACGLU97 14.844379425048828 
ACILE51 ACALA98 15.850629170735678 
ACILE51 ACTYR99 18.7113520304362 
ACILE51 ACLEU100 15.162422180175781 
ACILE51 ACVAL101 11.412553151448568 
ACILE51 ACALA102 14.075458526611328 
ACILE51 ACLEU103 15.555550893147787 
ACILE51 ACPHE104 11.537855784098307 
ACILE51 ACGLU105 11.367313385009766 
ACILE51 ACASP106 15.431583404541016 
ACILE51 ACTHR107 14.413768768310547 
ACILE51 ACASN108 11.059759775797525 
ACILE51 ACLEU109 14.696624755859375 
ACILE51 ACCYS110 17.469168345133465 
ACILE51 ACALA111 15.827624003092447 
ACILE51 ACILE112 14.766834259033203 
ACILE51 ACHIS113 20.369747161865234 
ACILE51 ACALA114 20.122333526611328 
ACILE51 ACLYS115 20.39910888671875 
ACILE51 ACARG116 17.419368743896484 
ACILE51 ACVAL117 12.913744608561197 
ACILE51 ACTHR118 14.599629720052084 
ACILE51 ACILE119 13.66317621866862 
ACILE51 ACMET120 18.299564361572266 
ACILE51 ACPRO121 20.355754852294922 
ACILE51 ACLYS122 22.320892333984375 
ACILE51 ACASP123 18.135281880696613 
ACILE51 ACILE124 18.790794372558594 
ACILE51 ACGLN125 23.25647226969401 
ACILE51 ACLEU126 22.21716817220052 
ACILE51 ACALA127 19.884796142578125 
ACILE51 ACARG128 22.76873524983724 
ACILE51 ACARG129 27.27122751871745 
ACILE51 ACILE130 23.922223409016926 
ACILE51 ACARG131 21.324225107828777 
ACILE51 ACGLY132 26.70025380452474 
ACILE51 ACGLU133 24.979586283365887 
ACILE51 ACARG134 27.43809763590495 
ACILE51 ACALA135 30.6892827351888 
ACILE51 BCASN25 27.548731486002605 
ACILE51 BCILE26 24.416837056477863 
ACILE51 BCGLN27 24.613113403320312 
ACILE51 BCGLY28 22.735933939615887 
ACILE51 BCILE29 19.970481872558594 
ACILE51 BCTHR30 17.986939748128254 
ACILE51 BCLYS31 17.27792485555013 
ACILE51 BCPRO32 14.331133524576822 
ACILE51 BCALA33 13.624089558919271 
ACILE51 BCILE34 13.826606750488281 
ACILE51 BCARG35 10.857290903727213 
ACILE51 BCARG36 10.525110244750977 
ACILE51 BCLEU37 10.701126098632812 
ACILE51 BCALA38 7.8618590037028 
ACILE51 BCARG39 5.092873255411784 
ACILE51 BCARG40 7.868574778238933 
ACILE51 BCGLY41 7.02546501159668 
ACILE51 BCGLY42 5.259690920511882 
ACILE51 BCVAL43 7.097693125406901 
ACILE51 BCLYS44 7.7158355712890625 
ACILE51 BCARG45 11.614730834960938 
ACILE51 BCILE46 12.032272338867188 
ACILE51 BCSER47 16.16766866048177 
ACILE51 BCGLY48 18.37579345703125 
ACILE51 BCLEU49 20.5875981648763 
ACILE51 BCILE50 16.605860392252605 
ACILE51 BCTYR51 16.512278238932293 
ACILE51 BCGLU52 22.551968892415363 
ACILE51 BCGLU53 21.4008051554362 
ACILE51 BCTHR54 17.896002451578777 
ACILE51 BCARG55 20.99499003092448 
ACILE51 BCGLY56 23.516677856445312 
ACILE51 BCVAL57 21.56835428873698 
ACILE51 BCLEU58 21.313775380452473 
ACILE51 BCLYS59 26.624359130859375 
ACILE51 BCVAL60 26.452860514322918 
ACILE51 BCPHE61 23.504066467285156 
ACILE51 BCLEU62 25.745867411295574 
ACILE51 BCGLU63 30.186136881510418 
ACILE51 BCASN64 29.437945048014324 
ACILE51 BCVAL65 28.27540334065755 
ACILE51 BCILE66 30.793004353841145 
ACILE51 BCARG67 34.987073262532554 
ACILE51 BCASP68 33.74529520670573 
ACILE51 BCALA69 33.84981028238932 
ACILE51 BCVAL70 36.63199106852213 
ACILE51 BCTHR71 38.50982920328776 
ACILE51 BCTYR72 37.05823771158854 
ACILE51 BCTHR73 38.86525217692057 
ACILE51 BCGLU74 42.233263651529946 
ACILE51 BCHIS75 43.87415568033854 
ACILE51 BCALA76 43.262491861979164 
ACILE51 BCLYS77 46.82493591308594 
ACILE51 BCARG78 40.93986511230469 
ACILE51 BCLYS79 42.10713450113932 
ACILE51 BCTHR80 38.70357767740885 
ACILE51 BCVAL81 34.80371602376302 
ACILE51 BCTHR82 34.53535715738932 
ACILE51 BCALA83 31.014129638671875 
ACILE51 BCMET84 33.289876302083336 
ACILE51 BCASP85 34.32825724283854 
ACILE51 BCVAL86 29.438308715820312 
ACILE51 BCVAL87 29.417584737141926 
ACILE51 BCTYR88 33.837501525878906 
ACILE51 BCALA89 30.521563212076824 
ACILE51 BCLEU90 26.654947916666668 
ACILE51 BCLYS91 30.077239990234375 
ACILE51 BCARG92 33.03009287516276 
ACILE51 BCGLN93 28.702781677246094 
ACILE51 BCGLY94 26.107582092285156 
ACILE51 BCARG95 23.663126627604168 
ACILE51 BCTHR96 25.256210327148438 
ACILE51 BCLEU97 23.920847574869793 
ACILE51 BCTYR98 25.659372965494793 
ACILE51 BCGLY99 25.896372477213543 
ACILE51 BCPHE100 26.918245951334637 
ACILE51 BCGLY101 31.281112670898438 
ACILE51 BCGLY102 30.645100911458332 
ACILE51 CCPHE25 56.782552083333336 
ACILE51 CCPRO26 58.72467549641927 
ACILE51 CCVAL27 59.0978037516276 
ACILE51 CCGLY28 60.18382771809896 
ACILE51 CCARG29 59.08909606933594 
ACILE51 CCVAL30 55.16260782877604 
ACILE51 CCHIS31 57.39713033040365 
ACILE51 CCARG32 58.02735392252604 
ACILE51 CCLEU33 53.88626607259115 
ACILE51 CCLEU34 51.96703084309896 
ACILE51 CCARG35 56.793253580729164 
ACILE51 CCLYS36 55.33057149251302 
ACILE51 CCGLY37 50.04512023925781 
ACILE51 CCASN38 49.523234049479164 
ACILE51 CCTYR39 47.14234924316406 
ACILE51 CCALA40 49.91382853190104 
ACILE51 CCGLU41 52.69501749674479 
ACILE51 CCARG42 55.63037109375 
ACILE51 CCVAL43 54.4981943766276 
ACILE51 CCGLY44 55.715728759765625 
ACILE51 CCALA45 58.378377278645836 
ACILE51 CCGLY46 55.98538716634115 
ACILE51 CCALA47 53.369405110677086 
ACILE51 CCPRO48 55.33770751953125 
ACILE51 CCVAL49 56.80880228678385 
ACILE51 CCTYR50 51.71966552734375 
ACILE51 CCLEU51 50.81209818522135 
ACILE51 CCALA52 54.227681477864586 
ACILE51 CCALA53 53.74518330891927 
ACILE51 CCVAL54 49.84308369954427 
ACILE51 CCLEU55 50.82784525553385 
ACILE51 CCGLU56 55.49108378092448 
ACILE51 CCTYR57 50.602335611979164 
ACILE51 CCLEU58 48.22699991861979 
ACILE51 CCTHR59 52.24373881022135 
ACILE51 CCALA60 53.35998026529948 
ACILE51 CCGLU61 50.16707865397135 
ACILE51 CCILE62 49.22080993652344 
ACILE51 CCLEU63 53.87104288736979 
ACILE51 CCGLU64 53.981953938802086 
ACILE51 CCLEU65 50.2142588297526 
ACILE51 CCALA66 52.54713439941406 
ACILE51 CCGLY67 55.61927286783854 
ACILE51 CCASN68 54.80536397298177 
ACILE51 CCALA69 53.012664794921875 
ACILE51 CCALA70 56.064737955729164 
ACILE51 CCARG71 59.34040832519531 
ACILE51 CCASP72 55.23392232259115 
ACILE51 CCASN73 55.16682434082031 
ACILE51 CCLYS74 60.12128194173177 
ACILE51 CCLYS75 58.64030456542969 
ACILE51 CCTHR76 62.19952392578125 
ACILE51 CCARG77 61.52667236328125 
ACILE51 CCILE78 55.8974355061849 
ACILE51 CCILE79 54.02830505371094 
ACILE51 CCPRO80 50.67173767089844 
ACILE51 CCARG81 48.3346913655599 
ACILE51 CCHIS82 52.127360026041664 
ACILE51 CCLEU83 49.13996378580729 
ACILE51 CCGLN84 44.29707336425781 
ACILE51 CCLEU85 46.975504557291664 
ACILE51 CCALA86 46.67028299967448 
ACILE51 CCVAL87 43.20783487955729 
ACILE51 CCARG88 40.4205322265625 
ACILE51 CCASN89 44.85871378580729 
ACILE51 CCASP90 43.3656005859375 
ACILE51 CCGLU91 39.065144856770836 
ACILE51 CCGLU92 40.740099589029946 
ACILE51 CCLEU93 42.474283854166664 
ACILE51 CCASN94 38.08270263671875 
ACILE51 CCLYS95 35.454060872395836 
ACILE51 CCLEU96 39.08170064290365 
ACILE51 CCLEU97 40.11815388997396 
ACILE51 CCGLY98 36.27606201171875 
ACILE51 CCARG99 33.423004150390625 
ACILE51 CCVAL100 39.283915201822914 
ACILE51 CCTHR101 40.85366566975912 
ACILE51 CCILE102 44.478902180989586 
ACILE51 CCALA103 47.144134521484375 
ACILE51 CCGLN104 49.6147715250651 
ACILE51 CCGLY105 46.24232482910156 
ACILE51 CCGLY106 43.82986958821615 
ACILE51 CCVAL107 41.79864756266276 
ACILE51 CCLEU108 42.536643981933594 
ACILE51 CCPRO109 43.34789021809896 
ACILE51 CCASN110 38.61833699544271 
ACILE51 CCILE111 39.3897450764974 
ACILE51 CCGLN112 34.76275634765625 
ACILE51 CCSER113 36.32683817545573 
ACILE51 CCVAL114 34.46350860595703 
ACILE51 CCLEU115 36.785204569498696 
ACILE51 CCLEU116 40.35103861490885 
ACILE51 DCSER36 58.10120646158854 
ACILE51 DCTYR37 55.25922139485677 
ACILE51 DCALA38 58.75774637858073 
ACILE51 DCILE39 62.27540588378906 
ACILE51 DCTYR40 60.14851379394531 
ACILE51 DCVAL41 57.00128173828125 
ACILE51 DCTYR42 62.48772176106771 
ACILE51 DCLYS43 63.23491414388021 
ACILE51 DCVAL44 58.46643575032552 
ACILE51 DCLEU45 59.228790283203125 
ACILE51 DCLYS46 63.81499226888021 
ACILE51 DCGLN47 62.4239501953125 
ACILE51 DCVAL48 58.81708272298177 
ACILE51 DCHIS49 59.472025553385414 
ACILE51 DCPRO50 64.54254150390625 
ACILE51 DCASP51 63.92743428548177 
ACILE51 DCTHR52 60.88863627115885 
ACILE51 DCGLY53 60.586100260416664 
ACILE51 DCILE54 58.53753662109375 
ACILE51 DCSER55 57.505635579427086 
ACILE51 DCSER56 57.85833740234375 
ACILE51 DCLYS57 54.72990417480469 
ACILE51 DCALA58 53.5877431233724 
ACILE51 DCMET59 56.15473429361979 
ACILE51 DCSER60 52.36077372233073 
ACILE51 DCILE61 49.29760233561198 
ACILE51 DCMET62 51.19267272949219 
ACILE51 DCASN63 52.52239990234375 
ACILE51 DCSER64 48.067850748697914 
ACILE51 DCPHE65 46.75427754720052 
ACILE51 DCVAL66 49.71199035644531 
ACILE51 DCASN67 48.6529541015625 
ACILE51 DCASP68 43.51818339029948 
ACILE51 DCVAL69 44.952107747395836 
ACILE51 DCPHE70 48.424957275390625 
ACILE51 DCGLU71 44.65056355794271 
ACILE51 DCARG72 40.40277353922526 
ACILE51 DCILE73 44.37882995605469 
ACILE51 DCALA74 45.128570556640625 
ACILE51 DCGLY75 41.97581990559896 
ACILE51 DCGLU76 39.49169921875 
ACILE51 DCALA77 43.88636779785156 
ACILE51 DCSER78 43.48917134602865 
ACILE51 DCARG79 39.12714131673177 
ACILE51 DCLEU80 41.8135019938151 
ACILE51 DCALA81 44.53726704915365 
ACILE51 DCHIS82 42.6551767985026 
ACILE51 DCTYR83 38.459154764811196 
ACILE51 DCASN84 43.415445963541664 
ACILE51 DCLYS85 44.8630625406901 
ACILE51 DCARG86 47.89360046386719 
ACILE51 DCSER87 51.13372294108073 
ACILE51 DCTHR88 52.1811269124349 
ACILE51 DCILE89 50.01414489746094 
ACILE51 DCTHR90 51.510345458984375 
ACILE51 DCSER91 51.75943501790365 
ACILE51 DCARG92 49.150065104166664 
ACILE51 DCGLU93 47.05536905924479 
ACILE51 DCILE94 47.78240966796875 
ACILE51 DCGLN95 47.4239247639974 
ACILE51 DCTHR96 43.1378173828125 
ACILE51 DCALA97 42.46863555908203 
ACILE51 DCVAL98 43.887359619140625 
ACILE51 DCARG99 42.577003479003906 
ACILE51 DCLEU100 38.08539072672526 
ACILE51 DCLEU101 39.31112925211588 
ACILE51 DCLEU102 41.10247548421224 
ACILE51 DCPRO103 39.01292165120443 
ACILE51 DCGLY104 40.59894053141276 
ACILE51 DCGLU105 43.78559875488281 
ACILE51 DCLEU106 44.20355224609375 
ACILE51 DCALA107 44.0292002360026 
ACILE51 DCLYS108 45.45994567871094 
ACILE51 DCHIS109 48.73485819498698 
ACILE51 DCALA110 48.54546610514323 
ACILE51 DCVAL111 48.780029296875 
ACILE51 DCSER112 52.25284322102865 
ACILE51 DCGLU113 53.92484029134115 
ACILE51 DCGLY114 53.511566162109375 
ACILE51 DCTHR115 54.37640380859375 
ACILE51 DCLYS116 57.36853535970052 
ACILE51 DCALA117 58.1410166422526 
ACILE51 DCVAL118 57.85325622558594 
ACILE51 DCTHR119 60.346588134765625 
ACILE51 DCLYS120 62.844930013020836 
ACILE51 DCTYR121 62.598490397135414 
ACILE51 DCTHR122 63.23780314127604 
ACILE51 DCSER123 66.18593343098958 
ACILE51 DCALA124 67.91815694173177 
ACILE51 DCLYS125 71.70022583007812 
ACILE51 ECGLY44 43.72918701171875 
ACILE51 ECTHR45 46.910675048828125 
ACILE51 ECVAL46 47.84143575032552 
ACILE51 ECALA47 43.821695963541664 
ACILE51 ECLEU48 43.63008117675781 
ACILE51 ECARG49 49.468719482421875 
ACILE51 ECGLU50 45.9823252360026 
ACILE51 ECILE51 42.3883056640625 
ACILE51 ECARG52 45.88427734375 
ACILE51 ECARG53 49.902252197265625 
ACILE51 ECTYR54 46.39579772949219 
ACILE51 ECGLN55 43.02843729654948 
ACILE51 ECLYS56 48.885701497395836 
ACILE51 ECSER57 48.785054524739586 
ACILE51 ECTHR58 49.18909708658854 
ACILE51 ECGLU59 51.123575846354164 
ACILE51 ECLEU60 49.20026652018229 
ACILE51 ECLEU61 46.145477294921875 
ACILE51 ECILE62 46.15277099609375 
ACILE51 ECARG63 50.87060038248698 
ACILE51 ECLYS64 52.78374735514323 
ACILE51 ECLEU65 53.95814005533854 
ACILE51 ECPRO66 50.14399719238281 
ACILE51 ECPHE67 46.854156494140625 
ACILE51 ECGLN68 52.13249715169271 
ACILE51 ECARG69 52.14042663574219 
ACILE51 ECLEU70 46.13450622558594 
ACILE51 ECVAL71 47.91034444173177 
ACILE51 ECARG72 52.39880879720052 
ACILE51 ECGLU73 47.538370768229164 
ACILE51 ECILE74 45.07551574707031 
ACILE51 ECALA75 48.68512980143229 
ACILE51 ECGLN76 51.125590006510414 
ACILE51 ECASP77 46.73713175455729 
ACILE51 ECPHE78 44.91046142578125 
ACILE51 ECLYS79 49.34723917643229 
ACILE51 ECTHR80 53.61725870768229 
ACILE51 ECASP81 55.95948282877604 
ACILE51 ECLEU82 51.866912841796875 
ACILE51 ECARG83 56.540374755859375 
ACILE51 ECPHE84 51.05908203125 
ACILE51 ECGLN85 54.7451171875 
ACILE51 ECSER86 54.49999491373698 
ACILE51 ECSER87 52.49163309733073 
ACILE51 ECALA88 49.52896626790365 
ACILE51 ECVAL89 49.472981770833336 
ACILE51 ECMET90 50.25239562988281 
ACILE51 ECALA91 46.30534362792969 
ACILE51 ECLEU92 44.548370361328125 
ACILE51 ECGLN93 46.40990702311198 
ACILE51 ECGLU94 44.749755859375 
ACILE51 ECALA95 40.76837666829427 
ACILE51 ECSER96 40.3399403889974 
ACILE51 ECGLU97 42.10791015625 
ACILE51 ECALA98 38.494555155436196 
ACILE51 ECTYR99 34.231458028157554 
ACILE51 ECLEU100 36.44562021891276 
ACILE51 ECVAL101 37.16473388671875 
ACILE51 ECALA102 33.502942403157554 
ACILE51 ECLEU103 31.261952718098957 
ACILE51 ECPHE104 34.23289489746094 
ACILE51 ECGLU105 32.785413106282554 
ACILE51 ECASP106 28.51843770345052 
ACILE51 ECTHR107 29.11096700032552 
ACILE51 ECASN108 31.377187093098957 
ACILE51 ECLEU109 28.16504160563151 
ACILE51 ECCYS110 25.00476837158203 
ACILE51 ECALA111 27.537643432617188 
ACILE51 ECILE112 28.93701934814453 
ACILE51 ECHIS113 23.048538208007812 
ACILE51 ECALA114 24.503341674804688 
ACILE51 ECLYS115 26.940045674641926 
ACILE51 ECARG116 28.1714350382487 
ACILE51 ECVAL117 33.4606679280599 
ACILE51 ECTHR118 32.67444356282552 
ACILE51 ECILE119 31.86993916829427 
ACILE51 ECMET120 29.39459228515625 
ACILE51 ECPRO121 28.577186584472656 
ACILE51 ECLYS122 24.26654815673828 
ACILE51 ECASP123 26.000205993652344 
ACILE51 ECILE124 28.024073282877605 
ACILE51 ECGLN125 24.64953867594401 
ACILE51 ECLEU126 21.374481201171875 
ACILE51 ECALA127 24.837059020996094 
ACILE51 ECARG128 26.99584452311198 
ACILE51 ECARG129 19.472550710042317 
ACILE51 ECILE130 20.739173889160156 
ACILE51 ECARG131 26.248484293619793 
ACILE51 ECGLY132 24.30066680908203 
ACILE51 ECGLU133 26.90526072184245 
ACILE51 ECARG134 22.799527486165363 
ACILE51 ECALA135 19.368940989176433 
ACILE51 FCASN25 47.9485829671224 
ACILE51 FCILE26 42.82837931315104 
ACILE51 FCGLN27 44.2550048828125 
ACILE51 FCGLY28 47.38970947265625 
ACILE51 FCILE29 44.80499267578125 
ACILE51 FCTHR30 46.30573527018229 
ACILE51 FCLYS31 43.52661641438802 
ACILE51 FCPRO32 46.014119466145836 
ACILE51 FCALA33 44.45661417643229 
ACILE51 FCILE34 40.66558583577474 
ACILE51 FCARG35 43.284566243489586 
ACILE51 FCARG36 45.673919677734375 
ACILE51 FCLEU37 40.65571594238281 
ACILE51 FCALA38 38.36307271321615 
ACILE51 FCARG39 41.22924296061198 
ACILE51 FCARG40 42.474273681640625 
ACILE51 FCGLY41 37.02950541178385 
ACILE51 FCGLY42 37.19282023111979 
ACILE51 FCVAL43 36.487060546875 
ACILE51 FCLYS44 38.7265625 
ACILE51 FCARG45 37.772132873535156 
ACILE51 FCILE46 37.349995930989586 
ACILE51 FCSER47 34.97993469238281 
ACILE51 FCGLY48 37.15502166748047 
ACILE51 FCLEU49 34.06511688232422 
ACILE51 FCILE50 34.297655741373696 
ACILE51 FCTYR51 38.938072204589844 
ACILE51 FCGLU52 37.31927744547526 
ACILE51 FCGLU53 32.47484588623047 
ACILE51 FCTHR54 35.91167958577474 
ACILE51 FCARG55 40.06605529785156 
ACILE51 FCGLY56 35.39151509602865 
ACILE51 FCVAL57 33.58206431070963 
ACILE51 FCLEU58 38.44787089029948 
ACILE51 FCLYS59 39.179344177246094 
ACILE51 FCVAL60 34.899757385253906 
ACILE51 FCPHE61 36.4691162109375 
ACILE51 FCLEU62 40.82390848795573 
ACILE51 FCGLU63 39.484423319498696 
ACILE51 FCASN64 36.34805806477865 
ACILE51 FCVAL65 39.93627166748047 
ACILE51 FCILE66 43.17036437988281 
ACILE51 FCARG67 39.28435770670573 
ACILE51 FCASP68 40.125597635904946 
ACILE51 FCALA69 44.636983235677086 
ACILE51 FCVAL70 46.010833740234375 
ACILE51 FCTHR71 44.1453603108724 
ACILE51 FCTYR72 44.81048583984375 
ACILE51 FCTHR73 49.61878458658854 
ACILE51 FCGLU74 48.82402547200521 
ACILE51 FCHIS75 49.067535400390625 
ACILE51 FCALA76 52.559366861979164 
ACILE51 FCLYS77 55.12316385904948 
ACILE51 FCARG78 53.44556172688802 
ACILE51 FCLYS79 55.55481465657552 
ACILE51 FCTHR80 54.63577779134115 
ACILE51 FCVAL81 50.6051991780599 
ACILE51 FCTHR82 51.3310292561849 
ACILE51 FCALA83 49.56182352701823 
ACILE51 FCMET84 49.3512217203776 
ACILE51 FCASP85 47.69476318359375 
ACILE51 FCVAL86 44.90882873535156 
ACILE51 FCVAL87 44.612640380859375 
ACILE51 FCTYR88 45.30284627278646 
ACILE51 FCALA89 40.61168924967448 
ACILE51 FCLEU90 39.770782470703125 
ACILE51 FCLYS91 39.99591318766276 
ACILE51 FCARG92 36.818135579427086 
ACILE51 FCGLN93 35.26374816894531 
ACILE51 FCGLY94 34.436920166015625 
ACILE51 FCARG95 35.6016591389974 
ACILE51 FCTHR96 39.19827016194662 
ACILE51 FCLEU97 43.228474934895836 
ACILE51 FCTYR98 44.4632314046224 
ACILE51 FCGLY99 48.3459218343099 
ACILE51 FCPHE100 49.775390625 
ACILE51 FCGLY101 52.65014139811198 
ACILE51 FCGLY102 54.89159138997396 
ACILE51 GCPHE25 40.040209452311196 
ACILE51 GCPRO26 43.715911865234375 
ACILE51 GCVAL27 47.13915506998698 
ACILE51 GCGLY28 48.51164754231771 
ACILE51 GCARG29 46.03947448730469 
ACILE51 GCVAL30 44.48548889160156 
ACILE51 GCHIS31 49.824462890625 
ACILE51 GCARG32 47.73953755696615 
ACILE51 GCLEU33 44.3916015625 
ACILE51 GCLEU34 46.00855509440104 
ACILE51 GCARG35 51.24556986490885 
ACILE51 GCLYS36 49.08216857910156 
ACILE51 GCGLY37 45.47435506184896 
ACILE51 GCASN38 47.69873046875 
ACILE51 GCTYR39 44.69215393066406 
ACILE51 GCALA40 50.170064290364586 
ACILE51 GCGLU41 54.67729187011719 
ACILE51 GCARG42 56.16529846191406 
ACILE51 GCVAL43 51.44401550292969 
ACILE51 GCGLY44 52.20721944173177 
ACILE51 GCALA45 52.93395487467448 
ACILE51 GCGLY46 50.22241719563802 
ACILE51 GCALA47 47.78173319498698 
ACILE51 GCPRO48 47.188151041666664 
ACILE51 GCVAL49 47.278340657552086 
ACILE51 GCTYR50 45.096089680989586 
ACILE51 GCLEU51 41.80784352620443 
ACILE51 GCALA52 41.83151499430338 
ACILE51 GCALA53 41.15525563557943 
ACILE51 GCVAL54 38.514689127604164 
ACILE51 GCLEU55 37.08929189046224 
ACILE51 GCGLU56 38.59419504801432 
ACILE51 GCTYR57 35.55618031819662 
ACILE51 GCLEU58 32.78788757324219 
ACILE51 GCTHR59 32.74607594807943 
ACILE51 GCALA60 32.87161509195963 
ACILE51 GCGLU61 31.070882161458332 
ACILE51 GCILE62 27.337076822916668 
ACILE51 GCLEU63 29.393099466959637 
ACILE51 GCGLU64 30.17181142171224 
ACILE51 GCLEU65 25.39600372314453 
ACILE51 GCALA66 24.618143717447918 
ACILE51 GCGLY67 26.411610921223957 
ACILE51 GCASN68 26.340235392252605 
ACILE51 GCALA69 22.06994374593099 
ACILE51 GCALA70 23.609664916992188 
ACILE51 GCARG71 27.610616048177082 
ACILE51 GCASP72 22.196985880533855 
ACILE51 GCASN73 19.69068781534831 
ACILE51 GCLYS74 23.797935485839844 
ACILE51 GCLYS75 22.996686299641926 
ACILE51 GCTHR76 28.242014567057293 
ACILE51 GCARG77 27.56964874267578 
ACILE51 GCILE78 25.704867045084637 
ACILE51 GCILE79 21.739850362141926 
ACILE51 GCPRO80 20.723060607910156 
ACILE51 GCARG81 15.262739817301432 
ACILE51 GCHIS82 20.706724802652996 
ACILE51 GCLEU83 22.42218780517578 
ACILE51 GCGLN84 17.404163360595703 
ACILE51 GCLEU85 17.963851928710938 
ACILE51 GCALA86 21.933522542317707 
ACILE51 GCVAL87 21.485267639160156 
ACILE51 GCARG88 17.81568654378255 
ACILE51 GCASN89 21.38421630859375 
ACILE51 GCASP90 24.062405904134113 
ACILE51 GCGLU91 23.324849446614582 
ACILE51 GCGLU92 27.350865681966145 
ACILE51 GCLEU93 25.40223439534505 
ACILE51 GCASN94 21.230205535888672 
ACILE51 GCLYS95 25.16747792561849 
ACILE51 GCLEU96 27.69713846842448 
ACILE51 GCLEU97 24.7287114461263 
ACILE51 GCGLY98 22.03631337483724 
ACILE51 GCARG99 21.527252197265625 
ACILE51 GCVAL100 22.37159474690755 
ACILE51 GCTHR101 20.17321268717448 
ACILE51 GCILE102 19.91819890340169 
ACILE51 GCALA103 20.457207997639973 
ACILE51 GCGLN104 18.962352752685547 
ACILE51 GCGLY105 15.788982391357422 
ACILE51 GCGLY106 13.471229553222656 
ACILE51 GCVAL107 10.359617869059244 
ACILE51 GCLEU108 11.76052474975586 
ACILE51 GCPRO109 9.007540384928385 
ACILE51 GCASN110 8.84891446431478 
ACILE51 GCILE111 6.810954411824544 
ACILE51 GCGLN112 10.290629069010416 
ACILE51 GCSER113 12.86725107828776 
ACILE51 GCVAL114 13.268486022949219 
ACILE51 GCLEU115 9.281131108601889 
ACILE51 GCLEU116 10.471511205037435 
ACILE51 HCSER36 38.307579040527344 
ACILE51 HCTYR37 37.578776041666664 
ACILE51 HCALA38 36.118489583333336 
ACILE51 HCILE39 39.72125498453776 
ACILE51 HCTYR40 40.29821523030599 
ACILE51 HCVAL41 34.472399393717446 
ACILE51 HCTYR42 36.09573872884115 
ACILE51 HCLYS43 40.16325378417969 
ACILE51 HCVAL44 36.196947733561196 
ACILE51 HCLEU45 33.13304138183594 
ACILE51 HCLYS46 36.98334757486979 
ACILE51 HCGLN47 38.80268351236979 
ACILE51 HCVAL48 34.024147033691406 
ACILE51 HCHIS49 31.85338083902995 
ACILE51 HCPRO50 36.05384318033854 
ACILE51 HCASP51 33.329490661621094 
ACILE51 HCTHR52 30.669944763183594 
ACILE51 HCGLY53 30.017728169759113 
ACILE51 HCILE54 29.330225626627605 
ACILE51 HCSER55 27.105316162109375 
ACILE51 HCSER56 29.186993916829426 
ACILE51 HCLYS57 25.376566569010418 
ACILE51 HCALA58 26.15436299641927 
ACILE51 HCMET59 30.8935546875 
ACILE51 HCSER60 29.033620198567707 
ACILE51 HCILE61 25.826454162597656 
ACILE51 HCMET62 29.018394470214844 
ACILE51 HCASN63 32.69538879394531 
ACILE51 HCSER64 30.067365010579426 
ACILE51 HCPHE65 29.48138936360677 
ACILE51 HCVAL66 33.755027770996094 
ACILE51 HCASN67 35.00497690836588 
ACILE51 HCASP68 32.14888254801432 
ACILE51 HCVAL69 33.78965759277344 
ACILE51 HCPHE70 38.95966339111328 
ACILE51 HCGLU71 37.53809356689453 
ACILE51 HCARG72 34.516222635904946 
ACILE51 HCILE73 38.629791259765625 
ACILE51 HCALA74 41.53401184082031 
ACILE51 HCGLY75 41.18910217285156 
ACILE51 HCGLU76 40.0395762125651 
ACILE51 HCALA77 44.26024373372396 
ACILE51 HCSER78 45.665374755859375 
ACILE51 HCARG79 44.25731913248698 
ACILE51 HCLEU80 46.2375742594401 
ACILE51 HCALA81 49.741790771484375 
ACILE51 HCHIS82 49.6012929280599 
ACILE51 HCTYR83 47.68846638997396 
ACILE51 HCASN84 52.30101521809896 
ACILE51 HCLYS85 55.16957092285156 
ACILE51 HCARG86 54.88006083170573 
ACILE51 HCSER87 55.186381022135414 
ACILE51 HCTHR88 53.951751708984375 
ACILE51 HCILE89 49.37193806966146 
ACILE51 HCTHR90 50.883504231770836 
ACILE51 HCSER91 48.95807902018229 
ACILE51 HCARG92 50.88353474934896 
ACILE51 HCGLU93 47.84051513671875 
ACILE51 HCILE94 44.04833475748698 
ACILE51 HCGLN95 45.127105712890625 
ACILE51 HCTHR96 43.86310323079427 
ACILE51 HCALA97 40.61608378092448 
ACILE51 HCVAL98 38.93388366699219 
ACILE51 HCARG99 41.6224365234375 
ACILE51 HCLEU100 38.8887939453125 
ACILE51 HCLEU101 34.690694173177086 
ACILE51 HCLEU102 34.10698699951172 
ACILE51 HCPRO103 32.13792165120443 
ACILE51 HCGLY104 35.30201975504557 
ACILE51 HCGLU105 34.863606770833336 
ACILE51 HCLEU106 33.347025553385414 
ACILE51 HCALA107 37.39073181152344 
ACILE51 HCLYS108 39.65984344482422 
ACILE51 HCHIS109 37.684801737467446 
ACILE51 HCALA110 39.14035288492838 
ACILE51 HCVAL111 42.52874247233073 
ACILE51 HCSER112 43.21880594889323 
ACILE51 HCGLU113 41.734596252441406 
ACILE51 HCGLY114 44.749603271484375 
ACILE51 HCTHR115 47.31500752766927 
ACILE51 HCLYS116 46.26976521809896 
ACILE51 HCALA117 47.56905619303385 
ACILE51 HCVAL118 50.29302978515625 
ACILE51 HCTHR119 52.06040954589844 
ACILE51 HCLYS120 50.945393880208336 
ACILE51 HCTYR121 53.09024556477865 
ACILE51 HCTHR122 55.69175720214844 
ACILE51 HCSER123 56.64287312825521 
ACILE51 HCALA124 57.70836893717448 
ACILE51 HCLYS125 59.904134114583336 
ACARG52 ACARG53 7.72752062479655 
ACARG52 ACTYR54 9.313313166300455 
ACARG52 ACGLN55 7.098950703938802 
ACARG52 ACLYS56 8.835875829060873 
ACARG52 ACSER57 11.051139831542969 
ACARG52 ACTHR58 14.694357554117838 
ACARG52 ACGLU59 15.253631591796875 
ACARG52 ACLEU60 19.18036142985026 
ACARG52 ACLEU61 16.41374969482422 
ACARG52 ACILE62 21.35284932454427 
ACARG52 ACARG63 22.417455037434895 
ACARG52 ACLYS64 26.76244354248047 
ACARG52 ACLEU65 30.24170684814453 
ACARG52 ACPRO66 28.434824625651043 
ACARG52 ACPHE67 27.651631673177082 
ACARG52 ACGLN68 32.2041269938151 
ACARG52 ACARG69 33.64447275797526 
ACARG52 ACLEU70 31.48431905110677 
ACARG52 ACVAL71 33.11724344889323 
ACARG52 ACARG72 36.88730112711588 
ACARG52 ACGLU73 36.81444803873698 
ACARG52 ACILE74 35.647143046061196 
ACARG52 ACALA75 38.89845530192057 
ACARG52 ACGLN76 42.131927490234375 
ACARG52 ACASP77 41.60534922281901 
ACARG52 ACPHE78 40.90958150227865 
ACARG52 ACLYS79 45.28435770670573 
ACARG52 ACTHR80 46.63305155436198 
ACARG52 ACASP81 45.6636962890625 
ACARG52 ACLEU82 41.757039388020836 
ACARG52 ACARG83 42.91466267903646 
ACARG52 ACPHE84 36.671417236328125 
ACARG52 ACGLN85 36.867401123046875 
ACARG52 ACSER86 32.87022908528646 
ACARG52 ACSER87 31.997093200683594 
ACARG52 ACALA88 32.143463134765625 
ACARG52 ACVAL89 30.285382588704426 
ACARG52 ACMET90 26.88042958577474 
ACARG52 ACALA91 27.687240600585938 
ACARG52 ACLEU92 28.568557739257812 
ACARG52 ACGLN93 24.575515747070312 
ACARG52 ACGLU94 22.301320393880207 
ACARG52 ACALA95 23.945541381835938 
ACARG52 ACSER96 23.327178955078125 
ACARG52 ACGLU97 18.5770263671875 
ACARG52 ACALA98 19.577373504638672 
ACARG52 ACTYR99 23.1608403523763 
ACARG52 ACLEU100 19.91030502319336 
ACARG52 ACVAL101 15.675474802652994 
ACARG52 ACALA102 18.16360600789388 
ACARG52 ACLEU103 20.288494110107422 
ACARG52 ACPHE104 16.581378936767578 
ACARG52 ACGLU105 15.062154134114584 
ACARG52 ACASP106 19.441014607747395 
ACARG52 ACTHR107 19.038462320963543 
ACARG52 ACASN108 15.10210927327474 
ACARG52 ACLEU109 17.97922134399414 
ACARG52 ACCYS110 21.398900349934895 
ACARG52 ACALA111 19.629722595214844 
ACARG52 ACILE112 17.68819300333659 
ACARG52 ACHIS113 23.330093383789062 
ACARG52 ACALA114 23.44163767496745 
ACARG52 ACLYS115 22.932505289713543 
ACARG52 ACARG116 21.144323984781902 
ACARG52 ACVAL117 16.21238835652669 
ACARG52 ACTHR118 18.701693216959637 
ACARG52 ACILE119 18.441552480061848 
ACARG52 ACMET120 22.955352783203125 
ACARG52 ACPRO121 25.353418986002605 
ACARG52 ACLYS122 26.956504821777344 
ACARG52 ACASP123 22.71704610188802 
ACARG52 ACILE124 23.75403340657552 
ACARG52 ACGLN125 28.121017456054688 
ACARG52 ACLEU126 26.488001505533855 
ACARG52 ACALA127 24.27020517985026 
ACARG52 ACARG128 27.506309509277344 
ACARG52 ACARG129 31.48583730061849 
ACARG52 ACILE130 27.762161254882812 
ACARG52 ACARG131 25.080973307291668 
ACARG52 ACGLY132 30.848398844401043 
ACARG52 ACGLU133 29.444834391276043 
ACARG52 ACARG134 32.13483428955078 
ACARG52 ACALA135 35.193023681640625 
ACARG52 BCASN25 32.02124532063802 
ACARG52 BCILE26 29.252955118815105 
ACARG52 BCGLN27 29.407613118489582 
ACARG52 BCGLY28 27.111610412597656 
ACARG52 BCILE29 24.528582255045574 
ACARG52 BCTHR30 22.313067118326824 
ACARG52 BCLYS31 21.891990661621094 
ACARG52 BCPRO32 18.45681889851888 
ACARG52 BCALA33 17.98666508992513 
ACARG52 BCILE34 18.787083943684895 
ACARG52 BCARG35 15.352366129557291 
ACARG52 BCARG36 14.400897979736328 
ACARG52 BCLEU37 15.398414611816406 
ACARG52 BCALA38 13.085182189941406 
ACARG52 BCARG39 10.032155990600586 
ACARG52 BCARG40 11.365423838297525 
ACARG52 BCGLY41 11.515697479248047 
ACARG52 BCGLY42 9.761871337890625 
ACARG52 BCVAL43 12.042747497558594 
ACARG52 BCLYS44 10.800577799479166 
ACARG52 BCARG45 15.238927205403646 
ACARG52 BCILE46 16.92656071980794 
ACARG52 BCSER47 20.983261108398438 
ACARG52 BCGLY48 23.23706563313802 
ACARG52 BCLEU49 25.590736389160156 
ACARG52 BCILE50 21.800069173177082 
ACARG52 BCTYR51 21.56811014811198 
ACARG52 BCGLU52 27.726582845052082 
ACARG52 BCGLU53 26.647565205891926 
ACARG52 BCTHR54 23.092870076497395 
ACARG52 BCARG55 26.051615397135418 
ACARG52 BCGLY56 28.66704559326172 
ACARG52 BCVAL57 26.620101928710938 
ACARG52 BCLEU58 26.154164632161457 
ACARG52 BCLYS59 31.57684580485026 
ACARG52 BCVAL60 31.350491841634113 
ACARG52 BCPHE61 27.981666564941406 
ACARG52 BCLEU62 30.240590413411457 
ACARG52 BCGLU63 34.914955139160156 
ACARG52 BCASN64 33.93383026123047 
ACARG52 BCVAL65 32.389060974121094 
ACARG52 BCILE66 34.99380747477213 
ACARG52 BCARG67 39.304578145345054 
ACARG52 BCASP68 37.75048828125 
ACARG52 BCALA69 37.640881856282554 
ACARG52 BCVAL70 40.622642517089844 
ACARG52 BCTHR71 42.44648234049479 
ACARG52 BCTYR72 40.571667989095054 
ACARG52 BCTHR73 42.45040639241537 
ACARG52 BCGLU74 46.11982218424479 
ACARG52 BCHIS75 47.401204427083336 
ACARG52 BCALA76 46.5683339436849 
ACARG52 BCLYS77 50.242594401041664 
ACARG52 BCARG78 44.24193827311198 
ACARG52 BCLYS79 45.701751708984375 
ACARG52 BCTHR80 41.9897206624349 
ACARG52 BCVAL81 38.25289408365885 
ACARG52 BCTHR82 37.56707000732422 
ACARG52 BCALA83 33.87017567952474 
ACARG52 BCMET84 35.929931640625 
ACARG52 BCASP85 37.59207407633463 
ACARG52 BCVAL86 32.833544413248696 
ACARG52 BCVAL87 32.351094563802086 
ACARG52 BCTYR88 36.811815897623696 
ACARG52 BCALA89 34.12341817220052 
ACARG52 BCLEU90 30.134788513183594 
ACARG52 BCLYS91 32.97972106933594 
ACARG52 BCARG92 36.67090606689453 
ACARG52 BCGLN93 32.59880574544271 
ACARG52 BCGLY94 29.535545349121094 
ACARG52 BCARG95 27.46729278564453 
ACARG52 BCTHR96 28.070790608723957 
ACARG52 BCLEU97 26.5843022664388 
ACARG52 BCTYR98 27.515647888183594 
ACARG52 BCGLY99 27.643269856770832 
ACARG52 BCPHE100 29.15215301513672 
ACARG52 BCGLY101 33.14715067545573 
ACARG52 BCGLY102 32.747240702311196 
ACARG52 CCPHE25 60.59965515136719 
ACARG52 CCPRO26 62.29146830240885 
ACARG52 CCVAL27 62.662506103515625 
ACARG52 CCGLY28 63.50342814127604 
ACARG52 CCARG29 62.33801778157552 
ACARG52 CCVAL30 58.52684529622396 
ACARG52 CCHIS31 60.569681803385414 
ACARG52 CCARG32 60.94591267903646 
ACARG52 CCLEU33 56.90364074707031 
ACARG52 CCLEU34 55.056121826171875 
ACARG52 CCARG35 59.60260518391927 
ACARG52 CCLYS36 57.8643798828125 
ACARG52 CCGLY37 52.680267333984375 
ACARG52 CCASN38 51.9424794514974 
ACARG52 CCTYR39 49.97956848144531 
ACARG52 CCALA40 52.56989542643229 
ACARG52 CCGLU41 55.08088684082031 
ACARG52 CCARG42 58.300618489583336 
ACARG52 CCVAL43 57.53140767415365 
ACARG52 CCGLY44 58.95861307779948 
ACARG52 CCALA45 61.79326375325521 
ACARG52 CCGLY46 59.585530598958336 
ACARG52 CCALA47 56.8944346110026 
ACARG52 CCPRO48 58.85405985514323 
ACARG52 CCVAL49 60.57446797688802 
ACARG52 CCTYR50 55.65015665690104 
ACARG52 CCLEU51 54.5126953125 
ACARG52 CCALA52 58.05241394042969 
ACARG52 CCALA53 57.78694152832031 
ACARG52 CCVAL54 53.89356486002604 
ACARG52 CCLEU55 54.69325256347656 
ACARG52 CCGLU56 59.5824940999349 
ACARG52 CCTYR57 54.965301513671875 
ACARG52 CCLEU58 52.409749348958336 
ACARG52 CCTHR59 56.33279927571615 
ACARG52 CCALA60 57.67468770345052 
ACARG52 CCGLU61 54.63882954915365 
ACARG52 CCILE62 53.464202880859375 
ACARG52 CCLEU63 58.0880381266276 
ACARG52 CCGLU64 58.51374308268229 
ACARG52 CCLEU65 54.717041015625 
ACARG52 CCALA66 56.84675089518229 
ACARG52 CCGLY67 59.992889404296875 
ACARG52 CCASN68 59.35013326009115 
ACARG52 CCALA69 57.398712158203125 
ACARG52 CCALA70 60.35045369466146 
ACARG52 CCARG71 63.78716023763021 
ACARG52 CCASP72 59.726460774739586 
ACARG52 CCASN73 59.40860493977865 
ACARG52 CCLYS74 64.41550191243489 
ACARG52 CCLYS75 62.73547871907552 
ACARG52 CCTHR76 66.31860860188802 
ACARG52 CCARG77 65.42340087890625 
ACARG52 CCILE78 59.9200693766276 
ACARG52 CCILE79 57.87895202636719 
ACARG52 CCPRO80 54.415547688802086 
ACARG52 CCARG81 52.26983133951823 
ACARG52 CCHIS82 56.23527526855469 
ACARG52 CCLEU83 53.15853373209635 
ACARG52 CCGLN84 48.31719970703125 
ACARG52 CCLEU85 51.2557627360026 
ACARG52 CCALA86 51.0262451171875 
ACARG52 CCVAL87 47.47681681315104 
ACARG52 CCARG88 44.71414693196615 
ACARG52 CCASN89 49.45154825846354 
ACARG52 CCASP90 48.02092997233073 
ACARG52 CCGLU91 43.84893290201823 
ACARG52 CCGLU92 45.39148966471354 
ACARG52 CCLEU93 46.872639973958336 
ACARG52 CCASN94 42.50806172688802 
ACARG52 CCLYS95 39.96095530192057 
ACARG52 CCLEU96 43.236328125 
ACARG52 CCLEU97 44.14399210611979 
ACARG52 CCGLY98 40.30591074625651 
ACARG52 CCARG99 37.14599863688151 
ACARG52 CCVAL100 42.955179850260414 
ACARG52 CCTHR101 44.277557373046875 
ACARG52 CCILE102 48.12261962890625 
ACARG52 CCALA103 50.523345947265625 
ACARG52 CCGLN104 52.99235534667969 
ACARG52 CCGLY105 49.94178263346354 
ACARG52 CCGLY106 47.52339172363281 
ACARG52 CCVAL107 45.6008555094401 
ACARG52 CCLEU108 46.67926534016927 
ACARG52 CCPRO109 47.49578348795573 
ACARG52 CCASN110 42.8214365641276 
ACARG52 CCILE111 43.469258626302086 
ACARG52 CCGLN112 38.920021057128906 
ACARG52 CCSER113 40.605115254720054 
ACARG52 CCVAL114 38.44440205891927 
ACARG52 CCLEU115 40.552327473958336 
ACARG52 CCLEU116 44.374064127604164 
ACARG52 DCSER36 61.40167236328125 
ACARG52 DCTYR37 58.75312805175781 
ACARG52 DCALA38 62.351826985677086 
ACARG52 DCILE39 65.93893432617188 
ACARG52 DCTYR40 63.83533732096354 
ACARG52 DCVAL41 60.87432861328125 
ACARG52 DCTYR42 66.3982645670573 
ACARG52 DCLYS43 67.1981201171875 
ACARG52 DCVAL44 62.60651652018229 
ACARG52 DCLEU45 63.38914489746094 
ACARG52 DCLYS46 67.99358622233073 
ACARG52 DCGLN47 66.74962870279948 
ACARG52 DCVAL48 63.2333984375 
ACARG52 DCHIS49 63.88448588053385 
ACARG52 DCPRO50 68.89747111002605 
ACARG52 DCASP51 68.26881917317708 
ACARG52 DCTHR52 65.11862182617188 
ACARG52 DCGLY53 64.62916564941406 
ACARG52 DCILE54 62.4045664469401 
ACARG52 DCSER55 61.18049621582031 
ACARG52 DCSER56 61.30029805501302 
ACARG52 DCLYS57 58.0956776936849 
ACARG52 DCALA58 57.27202351888021 
ACARG52 DCMET59 59.78950500488281 
ACARG52 DCSER60 55.73479715983073 
ACARG52 DCILE61 52.888936360677086 
ACARG52 DCMET62 54.99443054199219 
ACARG52 DCASN63 55.958709716796875 
ACARG52 DCSER64 51.4594472249349 
ACARG52 DCPHE65 50.55626932779948 
ACARG52 DCVAL66 53.340087890625 
ACARG52 DCASN67 51.9391123453776 
ACARG52 DCASP68 46.95364888509115 
ACARG52 DCVAL69 48.64851379394531 
ACARG52 DCPHE70 51.78557840983073 
ACARG52 DCGLU71 47.78520711263021 
ACARG52 DCARG72 43.901631673177086 
ACARG52 DCILE73 48.00105285644531 
ACARG52 DCALA74 48.37506612141927 
ACARG52 DCGLY75 45.11119588216146 
ACARG52 DCGLU76 42.93293253580729 
ACARG52 DCALA77 47.15934753417969 
ACARG52 DCSER78 46.39783732096354 
ACARG52 DCARG79 41.92098744710287 
ACARG52 DCLEU80 45.063069661458336 
ACARG52 DCALA81 47.42992146809896 
ACARG52 DCHIS82 45.18077596028646 
ACARG52 DCTYR83 41.26610819498698 
ACARG52 DCASN84 46.323028564453125 
ACARG52 DCLYS85 47.250467936197914 
ACARG52 DCARG86 50.72234598795573 
ACARG52 DCSER87 53.72595723470052 
ACARG52 DCTHR88 55.0911610921224 
ACARG52 DCILE89 53.1399180094401 
ACARG52 DCTHR90 54.87727355957031 
ACARG52 DCSER91 55.42589314778646 
ACARG52 DCARG92 52.66221618652344 
ACARG52 DCGLU93 50.48347473144531 
ACARG52 DCILE94 51.44745890299479 
ACARG52 DCGLN95 51.4002685546875 
ACARG52 DCTHR96 46.96281433105469 
ACARG52 DCALA97 46.2478993733724 
ACARG52 DCVAL98 47.92696634928385 
ACARG52 DCARG99 46.7760976155599 
ACARG52 DCLEU100 42.01816050211588 
ACARG52 DCLEU101 43.27799987792969 
ACARG52 DCLEU102 45.349812825520836 
ACARG52 DCPRO103 43.49859110514323 
ACARG52 DCGLY104 45.23187764485677 
ACARG52 DCGLU105 48.56128946940104 
ACARG52 DCLEU106 48.70568339029948 
ACARG52 DCALA107 48.45219930013021 
ACARG52 DCLYS108 50.0677490234375 
ACARG52 DCHIS109 53.34136962890625 
ACARG52 DCALA110 52.86009216308594 
ACARG52 DCVAL111 53.06353251139323 
ACARG52 DCSER112 56.6751963297526 
ACARG52 DCGLU113 58.27711486816406 
ACARG52 DCGLY114 57.64131164550781 
ACARG52 DCTHR115 58.56816609700521 
ACARG52 DCLYS116 61.70348612467448 
ACARG52 DCALA117 62.21728006998698 
ACARG52 DCVAL118 61.805084228515625 
ACARG52 DCTHR119 64.46947733561198 
ACARG52 DCLYS120 67.0053202311198 
ACARG52 DCTYR121 66.37716166178386 
ACARG52 DCTHR122 67.11832173665364 
ACARG52 DCSER123 70.22387186686198 
ACARG52 DCALA124 71.84081522623698 
ACARG52 DCLYS125 75.59266153971355 
ACARG52 ECGLY44 46.93810017903646 
ACARG52 ECTHR45 50.27417500813802 
ACARG52 ECVAL46 51.0452626546224 
ACARG52 ECALA47 47.08023579915365 
ACARG52 ECLEU48 47.24251810709635 
ACARG52 ECARG49 52.95622253417969 
ACARG52 ECGLU50 49.19770304361979 
ACARG52 ECILE51 45.97398885091146 
ACARG52 ECARG52 49.74958801269531 
ACARG52 ECARG53 53.373138427734375 
ACARG52 ECTYR54 49.69518534342448 
ACARG52 ECGLN55 46.82429504394531 
ACARG52 ECLYS56 52.764383951822914 
ACARG52 ECSER57 52.3404286702474 
ACARG52 ECTHR58 52.7171630859375 
ACARG52 ECGLU59 54.366861979166664 
ACARG52 ECLEU60 52.112274169921875 
ACARG52 ECLEU61 49.022908528645836 
ACARG52 ECILE62 48.64765930175781 
ACARG52 ECARG63 53.26152038574219 
ACARG52 ECLYS64 55.14246622721354 
ACARG52 ECLEU65 55.82345072428385 
ACARG52 ECPRO66 51.95958455403646 
ACARG52 ECPHE67 48.85649617513021 
ACARG52 ECGLN68 53.91290283203125 
ACARG52 ECARG69 53.59868367513021 
ACARG52 ECLEU70 47.59508768717448 
ACARG52 ECVAL71 49.466593424479164 
ACARG52 ECARG72 53.62425231933594 
ACARG52 ECGLU73 48.46674601236979 
ACARG52 ECILE74 46.1857655843099 
ACARG52 ECALA75 49.70146687825521 
ACARG52 ECGLN76 51.80084737141927 
ACARG52 ECASP77 47.209716796875 
ACARG52 ECPHE78 45.68574015299479 
ACARG52 ECLYS79 50.02652486165365 
ACARG52 ECTHR80 54.11955261230469 
ACARG52 ECASP81 56.79686482747396 
ACARG52 ECLEU82 53.0116221110026 
ACARG52 ECARG83 57.89854939778646 
ACARG52 ECPHE84 52.75807189941406 
ACARG52 ECGLN85 56.806060791015625 
ACARG52 ECSER86 56.77322896321615 
ACARG52 ECSER87 54.965179443359375 
ACARG52 ECALA88 51.80086771647135 
ACARG52 ECVAL89 51.6658681233724 
ACARG52 ECMET90 52.85497538248698 
ACARG52 ECALA91 48.9180653889974 
ACARG52 ECLEU92 46.823628743489586 
ACARG52 ECGLN93 48.92721048990885 
ACARG52 ECGLU94 47.74513244628906 
ACARG52 ECALA95 43.53375752766927 
ACARG52 ECSER96 42.884358723958336 
ACARG52 ECGLU97 45.05780537923177 
ACARG52 ECALA98 41.630444844563804 
ACARG52 ECTYR99 36.94003041585287 
ACARG52 ECLEU100 39.16627502441406 
ACARG52 ECVAL101 40.43971252441406 
ACARG52 ECALA102 36.88965861002604 
ACARG52 ECLEU103 34.22588857014974 
ACARG52 ECPHE104 37.22422790527344 
ACARG52 ECGLU105 36.55297342936198 
ACARG52 ECASP106 32.1165517171224 
ACARG52 ECTHR107 32.26050059000651 
ACARG52 ECASN108 34.92511749267578 
ACARG52 ECLEU109 32.108690897623696 
ACARG52 ECCYS110 28.504592895507812 
ACARG52 ECALA111 30.886098225911457 
ACARG52 ECILE112 32.73904673258463 
ACARG52 ECHIS113 27.04254659016927 
ACARG52 ECALA114 27.867164611816406 
ACARG52 ECLYS115 30.46142323811849 
ACARG52 ECARG116 31.1453374226888 
ACARG52 ECVAL117 36.652198791503906 
ACARG52 ECTHR118 35.38441721598307 
ACARG52 ECILE119 34.59745534261068 
ACARG52 ECMET120 31.620023091634113 
ACARG52 ECPRO121 30.443453470865887 
ACARG52 ECLYS122 26.38617451985677 
ACARG52 ECASP123 28.75403594970703 
ACARG52 ECILE124 30.427772521972656 
ACARG52 ECGLN125 26.590784708658855 
ACARG52 ECLEU126 24.32794698079427 
ACARG52 ECALA127 27.857874552408855 
ACARG52 ECARG128 29.227701822916668 
ACARG52 ECARG129 21.7805913289388 
ACARG52 ECILE130 24.05492909749349 
ACARG52 ECARG131 29.647183736165363 
ACARG52 ECGLY132 26.836171468098957 
ACARG52 ECGLU133 29.051307678222656 
ACARG52 ECARG134 24.297587076822918 
ACARG52 ECALA135 21.03396733601888 
ACARG52 FCASN25 49.17098490397135 
ACARG52 FCILE26 44.1737060546875 
ACARG52 FCGLN27 45.40226745605469 
ACARG52 FCGLY28 48.948018391927086 
ACARG52 FCILE29 46.63922627766927 
ACARG52 FCTHR30 48.29670206705729 
ACARG52 FCLYS31 45.3877207438151 
ACARG52 FCPRO32 48.30890401204427 
ACARG52 FCALA33 46.90156046549479 
ACARG52 FCILE34 42.99666849772135 
ACARG52 FCARG35 45.90645853678385 
ACARG52 FCARG36 48.4515126546224 
ACARG52 FCLEU37 43.52320861816406 
ACARG52 FCALA38 41.393575032552086 
ACARG52 FCARG39 44.3623046875 
ACARG52 FCARG40 45.86609395345052 
ACARG52 FCGLY41 40.538892110188804 
ACARG52 FCGLY42 40.76068623860677 
ACARG52 FCVAL43 39.7176513671875 
ACARG52 FCLYS44 42.03924306233724 
ACARG52 FCARG45 40.55170440673828 
ACARG52 FCILE46 39.89316050211588 
ACARG52 FCSER47 37.055135091145836 
ACARG52 FCGLY48 38.86035919189453 
ACARG52 FCLEU49 35.52444203694662 
ACARG52 FCILE50 36.34757995605469 
ACARG52 FCTYR51 40.86896260579427 
ACARG52 FCGLU52 38.52055104573568 
ACARG52 FCGLU53 33.990709940592446 
ACARG52 FCTHR54 37.916150410970054 
ACARG52 FCARG55 41.592455546061196 
ACARG52 FCGLY56 36.79979960123698 
ACARG52 FCVAL57 35.44380187988281 
ACARG52 FCLEU58 40.379259745279946 
ACARG52 FCLYS59 40.42735799153646 
ACARG52 FCVAL60 36.32293955485026 
ACARG52 FCPHE61 38.602935791015625 
ACARG52 FCLEU62 42.60038757324219 
ACARG52 FCGLU63 40.67951456705729 
ACARG52 FCASN64 37.90042622884115 
ACARG52 FCVAL65 41.892260233561196 
ACARG52 FCILE66 44.73713175455729 
ACARG52 FCARG67 40.531290690104164 
ACARG52 FCASP68 41.759630839029946 
ACARG52 FCALA69 46.35566202799479 
ACARG52 FCVAL70 47.31737772623698 
ACARG52 FCTHR71 45.42510986328125 
ACARG52 FCTYR72 46.593231201171875 
ACARG52 FCTHR73 51.1101328531901 
ACARG52 FCGLU74 49.83013407389323 
ACARG52 FCHIS75 50.37310791015625 
ACARG52 FCALA76 54.046610514322914 
ACARG52 FCLYS77 56.28326924641927 
ACARG52 FCARG78 55.01227315266927 
ACARG52 FCLYS79 56.700480143229164 
ACARG52 FCTHR80 56.259765625 
ACARG52 FCVAL81 52.369720458984375 
ACARG52 FCTHR82 53.42940775553385 
ACARG52 FCALA83 51.98257954915365 
ACARG52 FCMET84 51.87480672200521 
ACARG52 FCASP85 49.754923502604164 
ACARG52 FCVAL86 47.19859313964844 
ACARG52 FCVAL87 47.26128641764323 
ACARG52 FCTYR88 47.703206380208336 
ACARG52 FCALA89 42.83902486165365 
ACARG52 FCLEU90 42.36709849039713 
ACARG52 FCLYS91 42.81269327799479 
ACARG52 FCARG92 38.96284739176432 
ACARG52 FCGLN93 37.576550801595054 
ACARG52 FCGLY94 37.382153828938804 
ACARG52 FCARG95 38.58001963297526 
ACARG52 FCTHR96 42.41114807128906 
ACARG52 FCLEU97 46.32047017415365 
ACARG52 FCTYR98 47.947530110677086 
ACARG52 FCGLY99 51.50927734375 
ACARG52 FCPHE100 52.685994466145836 
ACARG52 FCGLY101 55.56598917643229 
ACARG52 FCGLY102 57.765889485677086 
ACARG52 GCPHE25 40.091209411621094 
ACARG52 GCPRO26 44.05853271484375 
ACARG52 GCVAL27 47.491719563802086 
ACARG52 GCGLY28 49.144317626953125 
ACARG52 GCARG29 46.78094482421875 
ACARG52 GCVAL30 45.3738759358724 
ACARG52 GCHIS31 50.81352742513021 
ACARG52 GCARG32 48.998077392578125 
ACARG52 GCLEU33 45.80669148763021 
ACARG52 GCLEU34 47.44438680013021 
ACARG52 GCARG35 52.71424865722656 
ACARG52 GCLYS36 50.94086201985677 
ACARG52 GCGLY37 47.52083841959635 
ACARG52 GCASN38 49.92315165201823 
ACARG52 GCTYR39 46.63916524251302 
ACARG52 GCALA40 52.09559631347656 
ACARG52 GCGLU41 56.67972310384115 
ACARG52 GCARG42 57.70008341471354 
ACARG52 GCVAL43 52.73608907063802 
ACARG52 GCGLY44 53.19196573893229 
ACARG52 GCALA45 53.56745402018229 
ACARG52 GCGLY46 50.747161865234375 
ACARG52 GCALA47 48.55810038248698 
ACARG52 GCPRO48 47.84973653157552 
ACARG52 GCVAL49 47.49757385253906 
ACARG52 GCTYR50 45.41447448730469 
ACARG52 GCLEU51 42.53466033935547 
ACARG52 GCALA52 42.101122538248696 
ACARG52 GCALA53 41.11693572998047 
ACARG52 GCVAL54 38.783854166666664 
ACARG52 GCLEU55 37.54146830240885 
ACARG52 GCGLU56 38.2377675374349 
ACARG52 GCTYR57 35.129150390625 
ACARG52 GCLEU58 32.908973693847656 
ACARG52 GCTHR59 32.565938313802086 
ACARG52 GCALA60 32.08917999267578 
ACARG52 GCGLU61 30.268951416015625 
ACARG52 GCILE62 26.985735575358074 
ACARG52 GCLEU63 28.542879740397137 
ACARG52 GCGLU64 28.571924845377605 
ACARG52 GCLEU65 24.082565307617188 
ACARG52 GCALA66 23.31780751546224 
ACARG52 GCGLY67 24.493568420410156 
ACARG52 GCASN68 24.036570231119793 
ACARG52 GCALA69 19.920865376790363 
ACARG52 GCALA70 21.312288920084637 
ACARG52 GCARG71 24.787569681803387 
ACARG52 GCASP72 18.984429677327473 
ACARG52 GCASN73 16.899805704752605 
ACARG52 GCLYS74 20.366174062093098 
ACARG52 GCLYS75 20.660237630208332 
ACARG52 GCTHR76 25.996185302734375 
ACARG52 GCARG77 26.025983174641926 
ACARG52 GCILE78 24.642349243164062 
ACARG52 GCILE79 21.011422475179035 
ACARG52 GCPRO80 20.932918548583984 
ACARG52 GCARG81 14.917818705240885 
ACARG52 GCHIS82 19.532899220784504 
ACARG52 GCLEU83 22.393788655598957 
ACARG52 GCGLN84 18.038131713867188 
ACARG52 GCLEU85 17.093001047770183 
ACARG52 GCALA86 21.46709950764974 
ACARG52 GCVAL87 21.93791961669922 
ACARG52 GCARG88 18.656536102294922 
ACARG52 GCASN89 20.518561045328777 
ACARG52 GCASP90 23.785616556803387 
ACARG52 GCGLU91 23.766700744628906 
ACARG52 GCGLU92 27.897618611653645 
ACARG52 GCLEU93 25.854342142740887 
ACARG52 GCASN94 22.35173797607422 
ACARG52 GCLYS95 26.587244669596355 
ACARG52 GCLEU96 29.061505635579426 
ACARG52 GCLEU97 26.21422831217448 
ACARG52 GCGLY98 24.1793212890625 
ACARG52 GCARG99 24.484268188476562 
ACARG52 GCVAL100 24.596046447753906 
ACARG52 GCTHR101 22.716646830240887 
ACARG52 GCILE102 21.474533081054688 
ACARG52 GCALA103 22.14049784342448 
ACARG52 GCGLN104 20.187655131022137 
ACARG52 GCGLY105 16.81681950887044 
ACARG52 GCGLY106 15.11336898803711 
ACARG52 GCVAL107 12.24676259358724 
ACARG52 GCLEU108 11.974539438883463 
ACARG52 GCPRO109 8.139513651529947 
ACARG52 GCASN110 9.566471099853516 
ACARG52 GCILE111 7.135910669962565 
ACARG52 GCGLN112 11.816973368326822 
ACARG52 GCSER113 12.8463503519694 
ACARG52 GCVAL114 14.368473052978516 
ACARG52 GCLEU115 10.96884282430013 
ACARG52 GCLEU116 9.59074338277181 
ACARG52 HCSER36 39.08578236897787 
ACARG52 HCTYR37 38.307474772135414 
ACARG52 HCALA38 36.26636759440104 
ACARG52 HCILE39 39.56343078613281 
ACARG52 HCTYR40 40.300048828125 
ACARG52 HCVAL41 34.24686177571615 
ACARG52 HCTYR42 35.23854064941406 
ACARG52 HCLYS43 39.33354695638021 
ACARG52 HCVAL44 35.34760284423828 
ACARG52 HCLEU45 31.930814107259113 
ACARG52 HCLYS46 35.439186096191406 
ACARG52 HCGLN47 37.28267923990885 
ACARG52 HCVAL48 32.35479482014974 
ACARG52 HCHIS49 29.851214090983074 
ACARG52 HCPRO50 33.92267608642578 
ACARG52 HCASP51 30.916887919108074 
ACARG52 HCTHR52 28.754005432128906 
ACARG52 HCGLY53 28.59437306722005 
ACARG52 HCILE54 28.640360514322918 
ACARG52 HCSER55 26.829978942871094 
ACARG52 HCSER56 29.4855219523112 
ACARG52 HCLYS57 26.28453826904297 
ACARG52 HCALA58 26.395370483398438 
ACARG52 HCMET59 31.093734741210938 
ACARG52 HCSER60 30.073763529459637 
ACARG52 HCILE61 26.83484141031901 
ACARG52 HCMET62 29.423848470052082 
ACARG52 HCASN63 33.64952087402344 
ACARG52 HCSER64 31.5744145711263 
ACARG52 HCPHE65 30.439910888671875 
ACARG52 HCVAL66 34.67032114664713 
ACARG52 HCASN67 36.55249786376953 
ACARG52 HCASP68 33.98930867513021 
ACARG52 HCVAL69 35.06347147623698 
ACARG52 HCPHE70 40.32939910888672 
ACARG52 HCGLU71 39.49298858642578 
ACARG52 HCARG72 36.441993713378906 
ACARG52 HCILE73 39.97003936767578 
ACARG52 HCALA74 43.2140146891276 
ACARG52 HCGLY75 43.19343566894531 
ACARG52 HCGLU76 41.92300923665365 
ACARG52 HCALA77 45.907958984375 
ACARG52 HCSER78 47.67645263671875 
ACARG52 HCARG79 46.62531026204427 
ACARG52 HCLEU80 47.96990966796875 
ACARG52 HCALA81 51.61466979980469 
ACARG52 HCHIS82 51.92545064290365 
ACARG52 HCTYR83 49.934112548828125 
ACARG52 HCASN84 54.15584818522135 
ACARG52 HCLYS85 57.35655721028646 
ACARG52 HCARG86 56.60874938964844 
ACARG52 HCSER87 57.010599772135414 
ACARG52 HCTHR88 55.43751525878906 
ACARG52 HCILE89 50.79072062174479 
ACARG52 HCTHR90 51.95087178548177 
ACARG52 HCSER91 49.65800984700521 
ACARG52 HCARG92 51.921915690104164 
ACARG52 HCGLU93 49.104512532552086 
ACARG52 HCILE94 45.01362609863281 
ACARG52 HCGLN95 45.718770345052086 
ACARG52 HCTHR96 44.95484415690104 
ACARG52 HCALA97 41.85836537679037 
ACARG52 HCVAL98 39.735130310058594 
ACARG52 HCARG99 42.417152404785156 
ACARG52 HCLEU100 40.29999287923177 
ACARG52 HCLEU101 36.05212910970052 
ACARG52 HCLEU102 34.8841298421224 
ACARG52 HCPRO103 32.715649922688804 
ACARG52 HCGLY104 35.49711608886719 
ACARG52 HCGLU105 34.43458811442057 
ACARG52 HCLEU106 33.31980895996094 
ACARG52 HCALA107 37.595252990722656 
ACARG52 HCLYS108 39.43036905924479 
ACARG52 HCHIS109 37.06317392985026 
ACARG52 HCALA110 39.08698018391927 
ACARG52 HCVAL111 42.55035654703776 
ACARG52 HCSER112 42.720926920572914 
ACARG52 HCGLU113 41.15179443359375 
ACARG52 HCGLY114 44.62469482421875 
ACARG52 HCTHR115 47.06054178873698 
ACARG52 HCLYS116 45.52530415852865 
ACARG52 HCALA117 47.212239583333336 
ACARG52 HCVAL118 50.17684427897135 
ACARG52 HCTHR119 51.54249572753906 
ACARG52 HCLYS120 50.1719004313151 
ACARG52 HCTYR121 52.959431966145836 
ACARG52 HCTHR122 55.40257771809896 
ACARG52 HCSER123 55.96923828125 
ACARG52 HCALA124 57.050811767578125 
ACARG52 HCLYS125 59.13331095377604 
ACARG53 ACTYR54 4.801998138427734 
ACARG53 ACGLN55 8.272719701131185 
ACARG53 ACLYS56 6.654010772705078 
ACARG53 ACSER57 6.1822083791097 
ACARG53 ACTHR58 10.157663345336914 
ACARG53 ACGLU59 8.866437276204428 
ACARG53 ACLEU60 13.41915512084961 
ACARG53 ACLEU61 11.316352844238281 
ACARG53 ACILE62 16.30459721883138 
ACARG53 ACARG63 16.211257934570312 
ACARG53 ACLYS64 20.411856333414715 
ACARG53 ACLEU65 24.02276357014974 
ACARG53 ACPRO66 22.913843790690105 
ACARG53 ACPHE67 22.74749501546224 
ACARG53 ACGLN68 26.526382446289062 
ACARG53 ACARG69 28.004623413085938 
ACARG53 ACLEU70 27.026092529296875 
ACARG53 ACVAL71 28.437543233235676 
ACARG53 ACARG72 31.586166381835938 
ACARG53 ACGLU73 32.39862569173177 
ACARG53 ACILE74 31.755475362141926 
ACARG53 ACALA75 34.58257802327474 
ACARG53 ACGLN76 37.54877217610677 
ACARG53 ACASP77 37.82736460367838 
ACARG53 ACPHE78 37.31988271077474 
ACARG53 ACLYS79 41.01469421386719 
ACARG53 ACTHR80 41.90862274169922 
ACARG53 ACASP81 40.41631062825521 
ACARG53 ACLEU82 36.91889953613281 
ACARG53 ACARG83 37.395965576171875 
ACARG53 ACPHE84 31.524795532226562 
ACARG53 ACGLN85 31.410606384277344 
ACARG53 ACSER86 27.006846110026043 
ACARG53 ACSER87 26.7241694132487 
ACARG53 ACALA88 27.274696350097656 
ACARG53 ACVAL89 25.08770497639974 
ACARG53 ACMET90 21.4500249226888 
ACARG53 ACALA91 23.423250834147137 
ACARG53 ACLEU92 24.466064453125 
ACARG53 ACGLN93 19.651322682698567 
ACARG53 ACGLU94 18.252429962158203 
ACARG53 ACALA95 20.973283131917317 
ACARG53 ACSER96 20.174299875895183 
ACARG53 ACGLU97 15.117790222167969 
ACARG53 ACALA98 17.743976593017578 
ACARG53 ACTYR99 22.014259338378906 
ACARG53 ACLEU100 18.325785319010418 
ACARG53 ACVAL101 15.003036499023438 
ACARG53 ACALA102 18.63723627726237 
ACARG53 ACLEU103 20.738393147786457 
ACARG53 ACPHE104 16.976786295572918 
ACARG53 ACGLU105 17.41046396891276 
ACARG53 ACASP106 21.759557088216145 
ACARG53 ACTHR107 21.23987579345703 
ACARG53 ACASN108 18.7375005086263 
ACARG53 ACLEU109 22.189376831054688 
ACARG53 ACCYS110 24.959274291992188 
ACARG53 ACALA111 23.672462463378906 
ACARG53 ACILE112 22.80682118733724 
ACARG53 ACHIS113 28.276112874348957 
ACARG53 ACALA114 28.095753987630207 
ACARG53 ACLYS115 28.41662343343099 
ACARG53 ACARG116 25.168813069661457 
ACARG53 ACVAL117 20.57567087809245 
ACARG53 ACTHR118 21.74646250406901 
ACARG53 ACILE119 20.555469512939453 
ACARG53 ACMET120 25.090489705403645 
ACARG53 ACPRO121 26.55414072672526 
ACARG53 ACLYS122 29.284011840820312 
ACARG53 ACASP123 25.228525797526043 
ACARG53 ACILE124 24.827791849772137 
ACARG53 ACGLN125 29.396954854329426 
ACARG53 ACLEU126 29.148038228352863 
ACARG53 ACALA127 26.20538330078125 
ACARG53 ACARG128 28.072283426920574 
ACARG53 ACARG129 33.60173797607422 
ACARG53 ACILE130 30.329938252766926 
ACARG53 ACARG131 26.790908813476562 
ACARG53 ACGLY132 31.947377522786457 
ACARG53 ACGLU133 29.73675028483073 
ACARG53 ACARG134 33.06250762939453 
ACARG53 ACALA135 36.595252990722656 
ACARG53 BCASN25 27.261014302571613 
ACARG53 BCILE26 25.530008951822918 
ACARG53 BCGLN27 25.69427235921224 
ACARG53 BCGLY28 22.365338643391926 
ACARG53 BCILE29 20.260213216145832 
ACARG53 BCTHR30 17.923077901204426 
ACARG53 BCLYS31 19.056697845458984 
ACARG53 BCPRO32 14.575071970621744 
ACARG53 BCALA33 13.86386489868164 
ACARG53 BCILE34 16.186180114746094 
ACARG53 BCARG35 13.319571177164713 
ACARG53 BCARG36 9.97555923461914 
ACARG53 BCLEU37 12.917528788248697 
ACARG53 BCALA38 12.86282730102539 
ACARG53 BCARG39 10.266472498575846 
ACARG53 BCARG40 9.261800130208334 
ACARG53 BCGLY41 12.965891520182291 
ACARG53 BCGLY42 12.80740483601888 
ACARG53 BCVAL43 14.246804555257162 
ACARG53 BCLYS44 14.876948038736979 
ACARG53 BCARG45 17.971607208251953 
ACARG53 BCILE46 17.507872263590496 
ACARG53 BCSER47 21.78400166829427 
ACARG53 BCGLY48 22.97008768717448 
ACARG53 BCLEU49 25.737340291341145 
ACARG53 BCILE50 21.712565104166668 
ACARG53 BCTYR51 20.053470611572266 
ACARG53 BCGLU52 26.01942189534505 
ACARG53 BCGLU53 26.06402079264323 
ACARG53 BCTHR54 21.57965342203776 
ACARG53 BCARG55 23.304972330729168 
ACARG53 BCGLY56 26.827051798502605 
ACARG53 BCVAL57 25.299397786458332 
ACARG53 BCLEU58 23.441739400227863 
ACARG53 BCLYS59 28.773356119791668 
ACARG53 BCVAL60 29.459866841634113 
ACARG53 BCPHE61 25.76049296061198 
ACARG53 BCLEU62 26.965914408365887 
ACARG53 BCGLU63 32.16414896647135 
ACARG53 BCASN64 31.80866241455078 
ACARG53 BCVAL65 29.540730794270832 
ACARG53 BCILE66 31.40093231201172 
ACARG53 BCARG67 36.42248280843099 
ACARG53 BCASP68 35.11647033691406 
ACARG53 BCALA69 34.118560791015625 
ACARG53 BCVAL70 36.869422912597656 
ACARG53 BCTHR71 39.29031626383463 
ACARG53 BCTYR72 37.498792012532554 
ACARG53 BCTHR73 38.367942810058594 
ACARG53 BCGLU74 42.29629262288412 
ACARG53 BCHIS75 44.04735819498698 
ACARG53 BCALA76 42.56257629394531 
ACARG53 BCLYS77 45.99761454264323 
ACARG53 BCARG78 39.743011474609375 
ACARG53 BCLYS79 40.62080637613932 
ACARG53 BCTHR80 36.9147694905599 
ACARG53 BCVAL81 33.563453674316406 
ACARG53 BCTHR82 33.0114491780599 
ACARG53 BCALA83 29.540252685546875 
ACARG53 BCMET84 32.11273956298828 
ACARG53 BCASP85 33.77211252848307 
ACARG53 BCVAL86 29.2035395304362 
ACARG53 BCVAL87 29.250709533691406 
ACARG53 BCTYR88 33.88165283203125 
ACARG53 BCALA89 31.568552652994793 
ACARG53 BCLEU90 27.754053751627605 
ACARG53 BCLYS91 31.22876485188802 
ACARG53 BCARG92 35.08288828531901 
ACARG53 BCGLN93 31.112950642903645 
ACARG53 BCGLY94 28.782452901204426 
ACARG53 BCARG95 26.320599873860676 
ACARG53 BCTHR96 26.62065887451172 
ACARG53 BCLEU97 23.87335713704427 
ACARG53 BCTYR98 25.564712524414062 
ACARG53 BCGLY99 24.05168914794922 
ACARG53 BCPHE100 24.99962107340495 
ACARG53 BCGLY101 29.612396240234375 
ACARG53 BCGLY102 29.907638549804688 
ACARG53 CCPHE25 60.0644276936849 
ACARG53 CCPRO26 61.65406290690104 
ACARG53 CCVAL27 61.457987467447914 
ACARG53 CCGLY28 62.473531087239586 
ACARG53 CCARG29 61.960225423177086 
ACARG53 CCVAL30 57.613321940104164 
ACARG53 CCHIS31 59.13964335123698 
ACARG53 CCARG32 60.2998301188151 
ACARG53 CCLEU33 56.32464090983073 
ACARG53 CCLEU34 53.83213806152344 
ACARG53 CCARG35 58.21466064453125 
ACARG53 CCLYS36 57.086029052734375 
ACARG53 CCGLY37 51.92586771647135 
ACARG53 CCASN38 50.985504150390625 
ACARG53 CCTYR39 48.827056884765625 
ACARG53 CCALA40 50.74682108561198 
ACARG53 CCGLU41 52.93826802571615 
ACARG53 CCARG42 55.909505208333336 
ACARG53 CCVAL43 55.57750447591146 
ACARG53 CCGLY44 56.73625183105469 
ACARG53 CCALA45 59.577667236328125 
ACARG53 CCGLY46 57.391316731770836 
ACARG53 CCALA47 54.94632466634115 
ACARG53 CCPRO48 57.25695292154948 
ACARG53 CCVAL49 58.842508951822914 
ACARG53 CCTYR50 53.659149169921875 
ACARG53 CCLEU51 53.23468526204427 
ACARG53 CCALA52 56.95896911621094 
ACARG53 CCALA53 56.517232259114586 
ACARG53 CCVAL54 52.726847330729164 
ACARG53 CCLEU55 54.056640625 
ACARG53 CCGLU56 58.8551991780599 
ACARG53 CCTYR57 54.04438273111979 
ACARG53 CCLEU58 51.92938741048177 
ACARG53 CCTHR59 56.25658162434896 
ACARG53 CCALA60 57.43936665852865 
ACARG53 CCGLU61 54.29339599609375 
ACARG53 CCILE62 53.83443705240885 
ACARG53 CCLEU63 58.5069834391276 
ACARG53 CCGLU64 58.55810038248698 
ACARG53 CCLEU65 55.17912801106771 
ACARG53 CCALA66 57.759175618489586 
ACARG53 CCGLY67 60.85545857747396 
ACARG53 CCASN68 60.03211466471354 
ACARG53 CCALA69 58.64632670084635 
ACARG53 CCALA70 61.75315856933594 
ACARG53 CCARG71 64.82480875651042 
ACARG53 CCASP72 61.1099853515625 
ACARG53 CCASN73 61.30648295084635 
ACARG53 CCLYS74 66.2669169108073 
ACARG53 CCLYS75 64.64832051595052 
ACARG53 CCTHR76 67.82352193196614 
ACARG53 CCARG77 67.09871927897136 
ACARG53 CCILE78 61.23913065592448 
ACARG53 CCILE79 59.756062825520836 
ACARG53 CCPRO80 56.29057312011719 
ACARG53 CCARG81 54.45917256673177 
ACARG53 CCHIS82 57.835530598958336 
ACARG53 CCLEU83 54.406656901041664 
ACARG53 CCGLN84 49.98865254720052 
ACARG53 CCLEU85 52.7561289469401 
ACARG53 CCALA86 51.90613810221354 
ACARG53 CCVAL87 48.35443115234375 
ACARG53 CCARG88 46.02322896321615 
ACARG53 CCASN89 50.257049560546875 
ACARG53 CCASP90 48.12215677897135 
ACARG53 CCGLU91 43.76892598470052 
ACARG53 CCGLU92 44.848236083984375 
ACARG53 CCLEU93 47.00873311360677 
ACARG53 CCASN94 43.17259724934896 
ACARG53 CCLYS95 39.87395731608073 
ACARG53 CCLEU96 43.1954091389974 
ACARG53 CCLEU97 44.79766845703125 
ACARG53 CCGLY98 41.41120147705078 
ACARG53 CCARG99 38.670458475748696 
ACARG53 CCVAL100 44.310282389322914 
ACARG53 CCTHR101 46.28866068522135 
ACARG53 CCILE102 49.94299825032552 
ACARG53 CCALA103 52.729146321614586 
ACARG53 CCGLN104 55.54867045084635 
ACARG53 CCGLY105 52.26093037923177 
ACARG53 CCGLY106 50.05174763997396 
ACARG53 CCVAL107 48.30125427246094 
ACARG53 CCLEU108 48.89043680826823 
ACARG53 CCPRO109 50.043782552083336 
ACARG53 CCASN110 45.4535166422526 
ACARG53 CCILE111 46.59074401855469 
ACARG53 CCGLN112 41.96942138671875 
ACARG53 CCSER113 43.54768371582031 
ACARG53 CCVAL114 41.99314880371094 
ACARG53 CCLEU115 44.40484619140625 
ACARG53 CCLEU116 47.79365030924479 
ACARG53 DCSER36 61.94073994954427 
ACARG53 DCTYR37 58.875752766927086 
ACARG53 DCALA38 62.95373026529948 
ACARG53 DCILE39 66.27641296386719 
ACARG53 DCTYR40 63.74877421061198 
ACARG53 DCVAL41 61.19293212890625 
ACARG53 DCTYR42 66.95742289225261 
ACARG53 DCLYS43 67.14613342285156 
ACARG53 DCVAL44 62.4764658610026 
ACARG53 DCLEU45 63.789947509765625 
ACARG53 DCLYS46 68.27944946289062 
ACARG53 DCGLN47 66.4228006998698 
ACARG53 DCVAL48 63.19181823730469 
ACARG53 DCHIS49 64.2533467610677 
ACARG53 DCPRO50 69.25916544596355 
ACARG53 DCASP51 69.0439453125 
ACARG53 DCTHR52 66.0293477376302 
ACARG53 DCGLY53 65.77827453613281 
ACARG53 DCILE54 63.60246276855469 
ACARG53 DCSER55 62.8115488688151 
ACARG53 DCSER56 62.98607381184896 
ACARG53 DCLYS57 60.13151550292969 
ACARG53 DCALA58 58.70348612467448 
ACARG53 DCMET59 60.85223388671875 
ACARG53 DCSER60 57.14177449544271 
ACARG53 DCILE61 54.22352091471354 
ACARG53 DCMET62 55.70270792643229 
ACARG53 DCASN63 56.70118713378906 
ACARG53 DCSER64 52.3843739827474 
ACARG53 DCPHE65 50.91267395019531 
ACARG53 DCVAL66 53.41941833496094 
ACARG53 DCASN67 52.2212168375651 
ACARG53 DCASP68 47.227294921875 
ACARG53 DCVAL69 48.333414713541664 
ACARG53 DCPHE70 51.21357218424479 
ACARG53 DCGLU71 47.57489522298177 
ACARG53 DCARG72 43.62308247884115 
ACARG53 DCILE73 46.81602986653646 
ACARG53 DCALA74 47.163716634114586 
ACARG53 DCGLY75 43.86418660481771 
ACARG53 DCGLU76 41.32388559977213 
ACARG53 DCALA77 45.21528116861979 
ACARG53 DCSER78 44.588846842447914 
ACARG53 DCARG79 40.02289072672526 
ACARG53 DCLEU80 42.45508829752604 
ACARG53 DCALA81 44.80787658691406 
ACARG53 DCHIS82 42.829071044921875 
ACARG53 DCTYR83 38.50799306233724 
ACARG53 DCASN84 42.93096415201823 
ACARG53 DCLYS85 43.98189798990885 
ACARG53 DCARG86 47.47447713216146 
ACARG53 DCSER87 51.070597330729164 
ACARG53 DCTHR88 52.41618347167969 
ACARG53 DCILE89 50.91241963704427 
ACARG53 DCTHR90 52.23798116048177 
ACARG53 DCSER91 52.892985026041664 
ACARG53 DCARG92 49.56182861328125 
ACARG53 DCGLU93 47.86487325032552 
ACARG53 DCILE94 49.44622294108073 
ACARG53 DCGLN95 48.85250345865885 
ACARG53 DCTHR96 44.38371276855469 
ACARG53 DCALA97 44.32963562011719 
ACARG53 DCVAL98 46.19373067220052 
ACARG53 DCARG99 44.29398091634115 
ACARG53 DCLEU100 39.979504903157554 
ACARG53 DCLEU101 42.16625722249349 
ACARG53 DCLEU102 44.1552734375 
ACARG53 DCPRO103 42.39629618326823 
ACARG53 DCGLY104 43.575103759765625 
ACARG53 DCGLU105 46.9878896077474 
ACARG53 DCLEU106 47.62152099609375 
ACARG53 DCALA107 46.727437337239586 
ACARG53 DCLYS108 47.92252095540365 
ACARG53 DCHIS109 51.75650533040365 
ACARG53 DCALA110 51.244160970052086 
ACARG53 DCVAL111 50.89134724934896 
ACARG53 DCSER112 54.56987508138021 
ACARG53 DCGLU113 56.648091634114586 
ACARG53 DCGLY114 55.66736857096354 
ACARG53 DCTHR115 56.15075174967448 
ACARG53 DCLYS116 59.65510050455729 
ACARG53 DCALA117 60.270039876302086 
ACARG53 DCVAL118 59.48179626464844 
ACARG53 DCTHR119 61.93749491373698 
ACARG53 DCLYS120 64.94654337565105 
ACARG53 DCTYR121 64.27133178710938 
ACARG53 DCTHR122 64.51112874348958 
ACARG53 DCSER123 67.67039489746094 
ACARG53 DCALA124 69.53480529785156 
ACARG53 DCLYS125 73.17514038085938 
ACARG53 ECGLY44 51.58543904622396 
ACARG53 ECTHR45 54.70763142903646 
ACARG53 ECVAL46 55.6022694905599 
ACARG53 ECALA47 51.536356608072914 
ACARG53 ECLEU48 51.230499267578125 
ACARG53 ECARG49 57.08256530761719 
ACARG53 ECGLU50 53.53046162923177 
ACARG53 ECILE51 49.77815246582031 
ACARG53 ECARG52 53.17616271972656 
ACARG53 ECARG53 57.19575500488281 
ACARG53 ECTYR54 53.60242716471354 
ACARG53 ECGLN55 49.98028055826823 
ACARG53 ECLYS56 55.76719665527344 
ACARG53 ECSER57 55.58863321940104 
ACARG53 ECTHR58 55.6509043375651 
ACARG53 ECGLU59 57.81720479329427 
ACARG53 ECLEU60 55.73175557454427 
ACARG53 ECLEU61 53.02300008138021 
ACARG53 ECILE62 52.75189208984375 
ACARG53 ECARG63 57.66040547688802 
ACARG53 ECLYS64 59.093475341796875 
ACARG53 ECLEU65 60.298970540364586 
ACARG53 ECPRO66 56.58690897623698 
ACARG53 ECPHE67 52.95881144205729 
ACARG53 ECGLN68 57.98473612467448 
ACARG53 ECARG69 58.31511942545573 
ACARG53 ECLEU70 52.09016418457031 
ACARG53 ECVAL71 53.45675150553385 
ACARG53 ECARG72 57.75552876790365 
ACARG53 ECGLU73 53.1592051188151 
ACARG53 ECILE74 50.371846516927086 
ACARG53 ECALA75 53.61722310384115 
ACARG53 ECGLN76 56.0611826578776 
ACARG53 ECASP77 51.579447428385414 
ACARG53 ECPHE78 49.37706502278646 
ACARG53 ECLYS79 53.42088826497396 
ACARG53 ECTHR80 57.78629048665365 
ACARG53 ECASP81 60.33062744140625 
ACARG53 ECLEU82 56.3929189046224 
ACARG53 ECARG83 61.19738260904948 
ACARG53 ECPHE84 56.05770365397135 
ACARG53 ECGLN85 59.64671834309896 
ACARG53 ECSER86 59.89448547363281 
ACARG53 ECSER87 57.694132486979164 
ACARG53 ECALA88 54.69378153483073 
ACARG53 ECVAL89 55.04383850097656 
ACARG53 ECMET90 56.0317637125651 
ACARG53 ECALA91 51.73754374186198 
ACARG53 ECLEU92 50.06373596191406 
ACARG53 ECGLN93 52.49371846516927 
ACARG53 ECGLU94 50.6710205078125 
ACARG53 ECALA95 46.538533528645836 
ACARG53 ECSER96 46.44878641764323 
ACARG53 ECGLU97 48.564860026041664 
ACARG53 ECALA98 44.68001810709635 
ACARG53 ECTYR99 40.41259511311849 
ACARG53 ECLEU100 43.11478169759115 
ACARG53 ECVAL101 43.90435282389323 
ACARG53 ECALA102 40.057708740234375 
ACARG53 ECLEU103 38.077161153157554 
ACARG53 ECPHE104 41.41552480061849 
ACARG53 ECGLU105 39.66698710123698 
ACARG53 ECASP106 35.402384440104164 
ACARG53 ECTHR107 36.494344075520836 
ACARG53 ECASN108 38.882659912109375 
ACARG53 ECLEU109 35.42052459716797 
ACARG53 ECCYS110 32.544507344563804 
ACARG53 ECALA111 35.34125010172526 
ACARG53 ECILE112 36.576698303222656 
ACARG53 ECHIS113 30.64081319173177 
ACARG53 ECALA114 32.427650451660156 
ACARG53 ECLYS115 34.761680603027344 
ACARG53 ECARG116 36.15084584554037 
ACARG53 ECVAL117 41.36743927001953 
ACARG53 ECTHR118 40.631144205729164 
ACARG53 ECILE119 39.62999471028646 
ACARG53 ECMET120 37.24969991048177 
ACARG53 ECPRO121 36.120216369628906 
ACARG53 ECLYS122 32.03056335449219 
ACARG53 ECASP123 33.64995574951172 
ACARG53 ECILE124 35.23259989420573 
ACARG53 ECGLN125 31.681716918945312 
ACARG53 ECLEU126 28.61883290608724 
ACARG53 ECALA127 31.68078867594401 
ACARG53 ECARG128 33.36150360107422 
ACARG53 ECARG129 25.878443400065105 
ACARG53 ECILE130 27.024861653645832 
ACARG53 ECARG131 32.20378621419271 
ACARG53 ECGLY132 29.613779703776043 
ACARG53 ECGLU133 32.57105509440104 
ACARG53 ECARG134 28.538169860839844 
ACARG53 ECALA135 24.562726338704426 
ACARG53 FCASN25 54.18022664388021 
ACARG53 FCILE26 49.272369384765625 
ACARG53 FCGLN27 50.96012878417969 
ACARG53 FCGLY28 54.137491861979164 
ACARG53 FCILE29 51.58074442545573 
ACARG53 FCTHR30 53.42475382486979 
ACARG53 FCLYS31 50.91578674316406 
ACARG53 FCPRO32 53.409932454427086 
ACARG53 FCALA33 51.614349365234375 
ACARG53 FCILE34 47.87576802571615 
ACARG53 FCARG35 50.85059102376302 
ACARG53 FCARG36 52.92889404296875 
ACARG53 FCLEU37 47.68693542480469 
ACARG53 FCALA38 45.71349080403646 
ACARG53 FCARG39 48.7669423421224 
ACARG53 FCARG40 49.38768513997396 
ACARG53 FCGLY41 44.16496785481771 
ACARG53 FCGLY42 44.56744384765625 
ACARG53 FCVAL43 44.062886555989586 
ACARG53 FCLYS44 46.51477559407552 
ACARG53 FCARG45 45.708150227864586 
ACARG53 FCILE46 45.09779357910156 
ACARG53 FCSER47 42.76227823893229 
ACARG53 FCGLY48 44.810445149739586 
ACARG53 FCLEU49 41.609764099121094 
ACARG53 FCILE50 41.77743275960287 
ACARG53 FCTYR51 46.36524454752604 
ACARG53 FCGLU52 44.344991048177086 
ACARG53 FCGLU53 39.495216369628906 
ACARG53 FCTHR54 42.8780771891276 
ACARG53 FCARG55 46.92137654622396 
ACARG53 FCGLY56 41.801778157552086 
ACARG53 FCVAL57 40.01219177246094 
ACARG53 FCLEU58 44.76472473144531 
ACARG53 FCLYS59 45.06726582845052 
ACARG53 FCVAL60 40.58419291178385 
ACARG53 FCPHE61 42.151756286621094 
ACARG53 FCLEU62 46.43634033203125 
ACARG53 FCGLU63 44.705546061197914 
ACARG53 FCASN64 41.26143137613932 
ACARG53 FCVAL65 44.88799031575521 
ACARG53 FCILE66 48.05266825358073 
ACARG53 FCARG67 43.51470438639323 
ACARG53 FCASP68 44.18193054199219 
ACARG53 FCALA69 48.8771718343099 
ACARG53 FCVAL70 50.08442687988281 
ACARG53 FCTHR71 47.651570638020836 
ACARG53 FCTYR72 48.32384236653646 
ACARG53 FCTHR73 53.41546630859375 
ACARG53 FCGLU74 52.145751953125 
ACARG53 FCHIS75 51.82121276855469 
ACARG53 FCALA76 55.74543253580729 
ACARG53 FCLYS77 58.101094563802086 
ACARG53 FCARG78 57.184977213541664 
ACARG53 FCLYS79 59.577046712239586 
ACARG53 FCTHR80 58.9479014078776 
ACARG53 FCVAL81 55.13468933105469 
ACARG53 FCTHR82 55.73535664876302 
ACARG53 FCALA83 54.242045084635414 
ACARG53 FCMET84 53.56189982096354 
ACARG53 FCASP85 51.838623046875 
ACARG53 FCVAL86 49.62764994303385 
ACARG53 FCVAL87 49.09051513671875 
ACARG53 FCTYR88 49.127360026041664 
ACARG53 FCALA89 44.91896057128906 
ACARG53 FCLEU90 44.56071472167969 
ACARG53 FCLYS91 43.9451649983724 
ACARG53 FCARG92 40.54474131266276 
ACARG53 FCGLN93 39.794446309407554 
ACARG53 FCGLY94 39.0513661702474 
ACARG53 FCARG95 40.8741200764974 
ACARG53 FCTHR96 43.90008036295573 
ACARG53 FCLEU97 48.283732096354164 
ACARG53 FCTYR98 49.19195556640625 
ACARG53 FCGLY99 53.25078328450521 
ACARG53 FCPHE100 54.88372802734375 
ACARG53 FCGLY101 57.2312978108724 
ACARG53 FCGLY102 59.1761728922526 
ACARG53 GCPHE25 38.806017557779946 
ACARG53 GCPRO26 42.335060119628906 
ACARG53 GCVAL27 46.25033060709635 
ACARG53 GCGLY28 47.38666788736979 
ACARG53 GCARG29 44.369669596354164 
ACARG53 GCVAL30 43.943929036458336 
ACARG53 GCHIS31 49.481292724609375 
ACARG53 GCARG32 46.73967997233073 
ACARG53 GCLEU33 43.86100769042969 
ACARG53 GCLEU34 46.253265380859375 
ACARG53 GCARG35 51.08671569824219 
ACARG53 GCLYS36 48.72240193684896 
ACARG53 GCGLY37 45.830912272135414 
ACARG53 GCASN38 48.37034606933594 
ACARG53 GCTYR39 45.64346822102865 
ACARG53 GCALA40 51.306599934895836 
ACARG53 GCGLU41 55.76114400227865 
ACARG53 GCARG42 57.03398132324219 
ACARG53 GCVAL43 51.912638346354164 
ACARG53 GCGLY44 52.69854736328125 
ACARG53 GCALA45 53.0777842203776 
ACARG53 GCGLY46 50.61377461751302 
ACARG53 GCALA47 48.31684366861979 
ACARG53 GCPRO48 47.16393025716146 
ACARG53 GCVAL49 47.1567128499349 
ACARG53 GCTYR50 45.88665771484375 
ACARG53 GCLEU51 42.18963877360026 
ACARG53 GCALA52 41.51277160644531 
ACARG53 GCALA53 41.10261535644531 
ACARG53 GCVAL54 39.04905446370443 
ACARG53 GCLEU55 36.97585805257162 
ACARG53 GCGLU56 37.786547342936196 
ACARG53 GCTYR57 35.93516540527344 
ACARG53 GCLEU58 33.205518086751304 
ACARG53 GCTHR59 31.93914031982422 
ACARG53 GCALA60 32.10018412272135 
ACARG53 GCGLU61 31.223101298014324 
ACARG53 GCILE62 27.022356669108074 
ACARG53 GCLEU63 27.80536397298177 
ACARG53 GCGLU64 29.25915018717448 
ACARG53 GCLEU65 25.090423583984375 
ACARG53 GCALA66 22.986907958984375 
ACARG53 GCGLY67 24.170984903971355 
ACARG53 GCASN68 24.838775634765625 
ACARG53 GCALA69 20.169545491536457 
ACARG53 GCALA70 20.49029541015625 
ACARG53 GCARG71 24.566312154134113 
ACARG53 GCASP72 19.993844350179035 
ACARG53 GCASN73 16.143115997314453 
ACARG53 GCLYS74 19.436686197916668 
ACARG53 GCLYS75 18.273094177246094 
ACARG53 GCTHR76 23.376248677571613 
ACARG53 GCARG77 22.583702087402344 
ACARG53 GCILE78 22.46619160970052 
ACARG53 GCILE79 18.06178029378255 
ACARG53 GCPRO80 18.110186258951824 
ACARG53 GCARG81 13.376953125 
ACARG53 GCHIS82 18.276034037272137 
ACARG53 GCLEU83 21.206573486328125 
ACARG53 GCGLN84 17.77167256673177 
ACARG53 GCLEU85 17.908443450927734 
ACARG53 GCALA86 22.2769775390625 
ACARG53 GCVAL87 22.72588348388672 
ACARG53 GCARG88 20.194783528645832 
ACARG53 GCASN89 23.113454182942707 
ACARG53 GCASP90 26.667638142903645 
ACARG53 GCGLU91 27.29638671875 
ACARG53 GCGLU92 30.725969950358074 
ACARG53 GCLEU93 27.505414326985676 
ACARG53 GCASN94 24.388758341471355 
ACARG53 GCLYS95 29.076446533203125 
ACARG53 GCLEU96 30.24750264485677 
ACARG53 GCLEU97 26.6633783976237 
ACARG53 GCGLY98 25.00684356689453 
ACARG53 GCARG99 25.033238728841145 
ACARG53 GCVAL100 24.0149663289388 
ACARG53 GCTHR101 21.047588348388672 
ACARG53 GCILE102 19.637911478678387 
ACARG53 GCALA103 18.820964813232422 
ACARG53 GCGLN104 15.857049306233725 
ACARG53 GCGLY105 14.43442153930664 
ACARG53 GCGLY106 13.377557118733725 
ACARG53 GCVAL107 12.118001302083334 
ACARG53 GCLEU108 13.614555358886719 
ACARG53 GCPRO109 11.4714724222819 
ACARG53 GCASN110 14.409319559733072 
ACARG53 GCILE111 13.552495320638021 
ACARG53 GCGLN112 17.775365193684895 
ACARG53 GCSER113 19.938939412434895 
ACARG53 GCVAL114 20.928873697916668 
ACARG53 GCLEU115 16.995179494222004 
ACARG53 GCLEU116 16.856449127197266 
ACARG53 HCSER36 35.94507090250651 
ACARG53 HCTYR37 36.03199259440104 
ACARG53 HCALA38 33.38067881266276 
ACARG53 HCILE39 36.78962198893229 
ACARG53 HCTYR40 38.10904184977213 
ACARG53 HCVAL41 32.30694325764974 
ACARG53 HCTYR42 32.67571258544922 
ACARG53 HCLYS43 37.3936513264974 
ACARG53 HCVAL44 34.280721028645836 
ACARG53 HCLEU45 30.429514567057293 
ACARG53 HCLYS46 33.706207275390625 
ACARG53 HCGLN47 36.58477528889974 
ACARG53 HCVAL48 32.083882649739586 
ACARG53 HCHIS49 29.3064702351888 
ACARG53 HCPRO50 32.65706125895182 
ACARG53 HCASP51 29.4195073445638 
ACARG53 HCTHR52 26.980634053548176 
ACARG53 HCGLY53 26.014383951822918 
ACARG53 HCILE54 25.712135314941406 
ACARG53 HCSER55 23.106412251790363 
ACARG53 HCSER56 25.2452875773112 
ACARG53 HCLYS57 22.117759704589844 
ACARG53 HCALA58 23.39403788248698 
ACARG53 HCMET59 28.086374918619793 
ACARG53 HCSER60 26.736485799153645 
ACARG53 HCILE61 24.334795633951824 
ACARG53 HCMET62 27.66088612874349 
ACARG53 HCASN63 31.057164510091145 
ACARG53 HCSER64 29.340482076009113 
ACARG53 HCPHE65 29.509366353352863 
ACARG53 HCVAL66 33.26829528808594 
ACARG53 HCASN67 34.67798868815104 
ACARG53 HCASP68 32.795623779296875 
ACARG53 HCVAL69 34.59662373860677 
ACARG53 HCPHE70 39.21598815917969 
ACARG53 HCGLU71 38.258829752604164 
ACARG53 HCARG72 36.40963490804037 
ACARG53 HCILE73 40.033854166666664 
ACARG53 HCALA74 42.79731750488281 
ACARG53 HCGLY75 43.01564025878906 
ACARG53 HCGLU76 42.455952962239586 
ACARG53 HCALA77 46.141357421875 
ACARG53 HCSER78 47.55345662434896 
ACARG53 HCARG79 46.927469889322914 
ACARG53 HCLEU80 48.797953287760414 
ACARG53 HCALA81 51.946756998697914 
ACARG53 HCHIS82 52.052469889322914 
ACARG53 HCTYR83 50.78064473470052 
ACARG53 HCASN84 55.09955851236979 
ACARG53 HCLYS85 57.81280008951823 
ACARG53 HCARG86 57.09453837076823 
ACARG53 HCSER87 56.6910654703776 
ACARG53 HCTHR88 55.26807657877604 
ACARG53 HCILE89 50.58728535970052 
ACARG53 HCTHR90 52.20418802897135 
ACARG53 HCSER91 50.16907246907552 
ACARG53 HCARG92 52.83148701985677 
ACARG53 HCGLU93 49.714436848958336 
ACARG53 HCILE94 45.418843587239586 
ACARG53 HCGLN95 46.95830281575521 
ACARG53 HCTHR96 46.34251403808594 
ACARG53 HCALA97 42.82539367675781 
ACARG53 HCVAL98 40.89013926188151 
ACARG53 HCARG99 44.4809824625651 
ACARG53 HCLEU100 41.96717834472656 
ACARG53 HCLEU101 37.19866180419922 
ACARG53 HCLEU102 36.42575327555338 
ACARG53 HCPRO103 35.00505065917969 
ACARG53 HCGLY104 38.22824350992838 
ACARG53 HCGLU105 37.393714904785156 
ACARG53 HCLEU106 35.219703674316406 
ACARG53 HCALA107 39.518653869628906 
ACARG53 HCLYS108 41.93426259358724 
ACARG53 HCHIS109 39.08590189615885 
ACARG53 HCALA110 40.3139902750651 
ACARG53 HCVAL111 44.02746073404948 
ACARG53 HCSER112 44.26580810546875 
ACARG53 HCGLU113 42.061378479003906 
ACARG53 HCGLY114 45.307708740234375 
ACARG53 HCTHR115 48.14680480957031 
ACARG53 HCLYS116 46.43407185872396 
ACARG53 HCALA117 47.44505818684896 
ACARG53 HCVAL118 50.517547607421875 
ACARG53 HCTHR119 52.20916748046875 
ACARG53 HCLYS120 50.3401845296224 
ACARG53 HCTYR121 52.543436686197914 
ACARG53 HCTHR122 55.54911804199219 
ACARG53 HCSER123 56.15599060058594 
ACARG53 HCALA124 56.93644714355469 
ACARG53 HCLYS125 58.93945821126302 
ACTYR54 ACGLN55 6.948059717814128 
ACTYR54 ACLYS56 8.520490010579428 
ACTYR54 ACSER57 5.737951278686523 
ACTYR54 ACTHR58 9.196389516194662 
ACTYR54 ACGLU59 7.5444183349609375 
ACTYR54 ACLEU60 10.604628880818685 
ACTYR54 ACLEU61 7.382598876953125 
ACTYR54 ACILE62 12.424701690673828 
ACTYR54 ACARG63 13.16018549601237 
ACTYR54 ACLYS64 17.615890502929688 
ACTYR54 ACLEU65 20.961485544840496 
ACTYR54 ACPRO66 19.294068654378254 
ACTYR54 ACPHE67 18.830585479736328 
ACTYR54 ACGLN68 23.108662923177082 
ACTYR54 ACARG69 24.479459126790363 
ACTYR54 ACLEU70 22.864028930664062 
ACTYR54 ACVAL71 24.48595428466797 
ACTYR54 ACARG72 27.948771158854168 
ACTYR54 ACGLU73 28.23888651529948 
ACTYR54 ACILE74 27.47527821858724 
ACTYR54 ACALA75 30.52094014485677 
ACTYR54 ACGLN76 33.52221934000651 
ACTYR54 ACASP77 33.520182291666664 
ACTYR54 ACPHE78 33.087206522623696 
ACTYR54 ACLYS79 37.069732666015625 
ACTYR54 ACTHR80 38.04067738850912 
ACTYR54 ACASP81 36.87374369303385 
ACTYR54 ACLEU82 33.2424062093099 
ACTYR54 ACARG83 34.162890116373696 
ACTYR54 ACPHE84 28.114112854003906 
ACTYR54 ACGLN85 28.649098714192707 
ACTYR54 ACSER86 24.422780354817707 
ACTYR54 ACSER87 24.11962127685547 
ACTYR54 ACALA88 24.13098907470703 
ACTYR54 ACVAL89 21.77318572998047 
ACTYR54 ACMET90 18.63499704996745 
ACTYR54 ACALA91 20.17981719970703 
ACTYR54 ACLEU92 20.70195770263672 
ACTYR54 ACGLN93 16.087271372477215 
ACTYR54 ACGLU94 15.107097625732422 
ACTYR54 ACALA95 17.163897196451824 
ACTYR54 ACSER96 15.9571164449056 
ACTYR54 ACGLU97 11.120736440022787 
ACTYR54 ACALA98 13.88049570719401 
ACTYR54 ACTYR99 17.699471791585285 
ACTYR54 ACLEU100 13.785273234049479 
ACTYR54 ACVAL101 10.918231964111328 
ACTYR54 ACALA102 14.79422378540039 
ACTYR54 ACLEU103 16.49114990234375 
ACTYR54 ACPHE104 12.717597961425781 
ACTYR54 ACGLU105 14.216431935628256 
ACTYR54 ACASP106 18.201761881510418 
ACTYR54 ACTHR107 17.448345184326172 
ACTYR54 ACASN108 15.719524383544922 
ACTYR54 ACLEU109 19.39065933227539 
ACTYR54 ACCYS110 21.649866739908855 
ACTYR54 ACALA111 20.6913324991862 
ACTYR54 ACILE112 20.466167449951172 
ACTYR54 ACHIS113 25.64026641845703 
ACTYR54 ACALA114 25.35535176595052 
ACTYR54 ACLYS115 26.291234334309895 
ACTYR54 ACARG116 22.325645446777344 
ACTYR54 ACVAL117 18.341990152994793 
ACTYR54 ACTHR118 18.84471257527669 
ACTYR54 ACILE119 16.967952728271484 
ACTYR54 ACMET120 21.476959228515625 
ACTYR54 ACPRO121 22.457972208658855 
ACTYR54 ACLYS122 25.4399897257487 
ACTYR54 ACASP123 21.47252655029297 
ACTYR54 ACILE124 20.575239817301433 
ACTYR54 ACGLN125 25.145029703776043 
ACTYR54 ACLEU126 25.373911539713543 
ACTYR54 ACALA127 22.278961181640625 
ACTYR54 ACARG128 23.73675282796224 
ACTYR54 ACARG129 29.672040303548176 
ACTYR54 ACILE130 26.702926635742188 
ACTYR54 ACARG131 23.15539296468099 
ACTYR54 ACGLY132 27.948341369628906 
ACTYR54 ACGLU133 25.500391642252605 
ACTYR54 ACARG134 28.76605478922526 
ACTYR54 ACALA135 32.400675455729164 
ACTYR54 BCASN25 23.26856231689453 
ACTYR54 BCILE26 21.166266123453777 
ACTYR54 BCGLN27 21.548624674479168 
ACTYR54 BCGLY28 18.494723002115887 
ACTYR54 BCILE29 16.05866241455078 
ACTYR54 BCTHR30 14.102858225504557 
ACTYR54 BCLYS31 15.286744435628256 
ACTYR54 BCPRO32 11.082687377929688 
ACTYR54 BCALA33 9.671639760335287 
ACTYR54 BCILE34 11.702044169108072 
ACTYR54 BCARG35 9.75803311665853 
ACTYR54 BCARG36 5.975678126017253 
ACTYR54 BCLEU37 8.242294311523438 
ACTYR54 BCALA38 8.653589884440104 
ACTYR54 BCARG39 7.073184331258138 
ACTYR54 BCARG40 5.434998830159505 
ACTYR54 BCGLY41 9.50125249226888 
ACTYR54 BCGLY42 10.045967102050781 
ACTYR54 BCVAL43 11.010823567708334 
ACTYR54 BCLYS44 13.246206919352213 
ACTYR54 BCARG45 15.739556630452475 
ACTYR54 BCILE46 13.932050069173178 
ACTYR54 BCSER47 18.160982767740887 
ACTYR54 BCGLY48 19.21817143758138 
ACTYR54 BCLEU49 21.761500040690105 
ACTYR54 BCILE50 17.48067855834961 
ACTYR54 BCTYR51 15.89175033569336 
ACTYR54 BCGLU52 21.629671732584637 
ACTYR54 BCGLU53 21.55334726969401 
ACTYR54 BCTHR54 16.951033274332683 
ACTYR54 BCARG55 18.82527796427409 
ACTYR54 BCGLY56 22.17046610514323 
ACTYR54 BCVAL57 20.662384033203125 
ACTYR54 BCLEU58 18.853317260742188 
ACTYR54 BCLYS59 24.196627298990887 
ACTYR54 BCVAL60 24.869967142740887 
ACTYR54 BCPHE61 21.389068603515625 
ACTYR54 BCLEU62 22.622512817382812 
ACTYR54 BCGLU63 27.696551005045574 
ACTYR54 BCASN64 27.455848693847656 
ACTYR54 BCVAL65 25.45897674560547 
ACTYR54 BCILE66 27.317067464192707 
ACTYR54 BCARG67 32.25193532307943 
ACTYR54 BCASP68 31.136375427246094 
ACTYR54 BCALA69 30.356290181477863 
ACTYR54 BCVAL70 32.99354044596354 
ACTYR54 BCTHR71 35.41381072998047 
ACTYR54 BCTYR72 33.93885040283203 
ACTYR54 BCTHR73 34.85284678141276 
ACTYR54 BCGLU74 38.53656260172526 
ACTYR54 BCHIS75 40.524739583333336 
ACTYR54 BCALA76 39.286903381347656 
ACTYR54 BCLYS77 42.67485555013021 
ACTYR54 BCARG78 36.52078501383463 
ACTYR54 BCLYS79 37.259595235188804 
ACTYR54 BCTHR80 33.77770233154297 
ACTYR54 BCVAL81 30.20630137125651 
ACTYR54 BCTHR82 29.98778025309245 
ACTYR54 BCALA83 26.618499755859375 
ACTYR54 BCMET84 29.34691619873047 
ACTYR54 BCASP85 30.46729278564453 
ACTYR54 BCVAL86 25.73749287923177 
ACTYR54 BCVAL87 26.143526713053387 
ACTYR54 BCTYR88 30.744901021321613 
ACTYR54 BCALA89 27.881663004557293 
ACTYR54 BCLEU90 24.142222086588543 
ACTYR54 BCLYS91 28.080922444661457 
ACTYR54 BCARG92 31.340072631835938 
ACTYR54 BCGLN93 27.173192342122395 
ACTYR54 BCGLY94 25.20330556233724 
ACTYR54 BCARG95 22.45086161295573 
ACTYR54 BCTHR96 23.5377680460612 
ACTYR54 BCLEU97 20.957013448079426 
ACTYR54 BCTYR98 23.344655354817707 
ACTYR54 BCGLY99 22.068766276041668 
ACTYR54 BCPHE100 22.613065083821613 
ACTYR54 BCGLY101 27.536216735839844 
ACTYR54 BCGLY102 27.531145731608074 
ACTYR54 CCPHE25 56.16199747721354 
ACTYR54 CCPRO26 57.938008626302086 
ACTYR54 CCVAL27 57.76996866861979 
ACTYR54 CCGLY28 58.96386210123698 
ACTYR54 CCARG29 58.47427876790365 
ACTYR54 CCVAL30 54.0638427734375 
ACTYR54 CCHIS31 55.768035888671875 
ACTYR54 CCARG32 57.08460998535156 
ACTYR54 CCLEU33 53.029266357421875 
ACTYR54 CCLEU34 50.5144297281901 
ACTYR54 CCARG35 55.127543131510414 
ACTYR54 CCLYS36 54.19172668457031 
ACTYR54 CCGLY37 48.947265625 
ACTYR54 CCASN38 48.192474365234375 
ACTYR54 CCTYR39 45.70451354980469 
ACTYR54 CCALA40 47.81963602701823 
ACTYR54 CCGLU41 50.26700337727865 
ACTYR54 CCARG42 53.0138905843099 
ACTYR54 CCVAL43 52.35487365722656 
ACTYR54 CCGLY44 53.36631774902344 
ACTYR54 CCALA45 56.072896321614586 
ACTYR54 CCGLY46 53.738037109375 
ACTYR54 CCALA47 51.3310801188151 
ACTYR54 CCPRO48 53.627278645833336 
ACTYR54 CCVAL49 55.03253173828125 
ACTYR54 CCTYR50 49.7380625406901 
ACTYR54 CCLEU51 49.44615681966146 
ACTYR54 CCALA52 53.07141621907552 
ACTYR54 CCALA53 52.480692545572914 
ACTYR54 CCVAL54 48.67924499511719 
ACTYR54 CCLEU55 50.125081380208336 
ACTYR54 CCGLU56 54.76544698079427 
ACTYR54 CCTYR57 49.77818806966146 
ACTYR54 CCLEU58 47.77642313639323 
ACTYR54 CCTHR59 52.15989685058594 
ACTYR54 CCALA60 53.19462585449219 
ACTYR54 CCGLU61 49.954010009765625 
ACTYR54 CCILE62 49.643656412760414 
ACTYR54 CCLEU63 54.3271230061849 
ACTYR54 CCGLU64 54.18403116861979 
ACTYR54 CCLEU65 50.836954752604164 
ACTYR54 CCALA66 53.544453938802086 
ACTYR54 CCGLY67 56.590535481770836 
ACTYR54 CCASN68 55.67005920410156 
ACTYR54 CCALA69 54.40071105957031 
ACTYR54 CCALA70 57.56322733561198 
ACTYR54 CCARG71 60.52873229980469 
ACTYR54 CCASP72 56.81804402669271 
ACTYR54 CCASN73 57.177530924479164 
ACTYR54 CCLYS74 62.09587097167969 
ACTYR54 CCLYS75 60.58951314290365 
ACTYR54 CCTHR76 63.72142028808594 
ACTYR54 CCARG77 63.13394673665365 
ACTYR54 CCILE78 57.1981455485026 
ACTYR54 CCILE79 55.84928894042969 
ACTYR54 CCPRO80 52.46009826660156 
ACTYR54 CCARG81 50.541341145833336 
ACTYR54 CCHIS82 53.76544698079427 
ACTYR54 CCLEU83 50.38153076171875 
ACTYR54 CCGLN84 45.99840799967448 
ACTYR54 CCLEU85 48.59820048014323 
ACTYR54 CCALA86 47.66974894205729 
ACTYR54 CCVAL87 44.178426106770836 
ACTYR54 CCARG88 41.871559143066406 
ACTYR54 CCASN89 45.89751180013021 
ACTYR54 CCASP90 43.69639587402344 
ACTYR54 CCGLU91 39.28276570638021 
ACTYR54 CCGLU92 40.410352071126304 
ACTYR54 CCLEU93 42.73015340169271 
ACTYR54 CCASN94 38.916463216145836 
ACTYR54 CCLYS95 35.53750356038412 
ACTYR54 CCLEU96 39.07386271158854 
ACTYR54 CCLEU97 40.773763020833336 
ACTYR54 CCGLY98 37.425201416015625 
ACTYR54 CCARG99 34.920448303222656 
ACTYR54 CCVAL100 40.54826863606771 
ACTYR54 CCTHR101 42.71025594075521 
ACTYR54 CCILE102 46.194793701171875 
ACTYR54 CCALA103 49.16282653808594 
ACTYR54 CCGLN104 51.989888509114586 
ACTYR54 CCGLY105 48.49972025553385 
ACTYR54 CCGLY106 46.31989542643229 
ACTYR54 CCVAL107 44.53753662109375 
ACTYR54 CCLEU108 44.8939463297526 
ACTYR54 CCPRO109 46.0855458577474 
ACTYR54 CCASN110 41.51800791422526 
ACTYR54 CCILE111 42.80377197265625 
ACTYR54 CCGLN112 38.18364461263021 
ACTYR54 CCSER113 39.745958964029946 
ACTYR54 CCVAL114 38.46566518147787 
ACTYR54 CCLEU115 40.95759836832682 
ACTYR54 CCLEU116 44.15112813313802 
ACTYR54 DCSER36 58.38812764485677 
ACTYR54 DCTYR37 55.192291259765625 
ACTYR54 DCALA38 59.18672180175781 
ACTYR54 DCILE39 62.46050516764323 
ACTYR54 DCTYR40 59.92598978678385 
ACTYR54 DCVAL41 57.23565165201823 
ACTYR54 DCTYR42 62.96659851074219 
ACTYR54 DCLYS43 63.12372843424479 
ACTYR54 DCVAL44 58.34058125813802 
ACTYR54 DCLEU45 59.63954162597656 
ACTYR54 DCLYS46 64.10994466145833 
ACTYR54 DCGLN47 62.16545613606771 
ACTYR54 DCVAL48 58.88032531738281 
ACTYR54 DCHIS49 59.948588053385414 
ACTYR54 DCPRO50 64.98316955566406 
ACTYR54 DCASP51 64.78399149576823 
ACTYR54 DCTHR52 61.84088643391927 
ACTYR54 DCGLY53 61.7104237874349 
ACTYR54 DCILE54 59.6520741780599 
ACTYR54 DCSER55 58.99930318196615 
ACTYR54 DCSER56 59.332305908203125 
ACTYR54 DCLYS57 56.543701171875 
ACTYR54 DCALA58 54.88893127441406 
ACTYR54 DCMET59 57.060831705729164 
ACTYR54 DCSER60 53.54232279459635 
ACTYR54 DCILE61 50.48063659667969 
ACTYR54 DCMET62 51.80272928873698 
ACTYR54 DCASN63 53.05543009440104 
ACTYR54 DCSER64 48.779998779296875 
ACTYR54 DCPHE65 47.01884969075521 
ACTYR54 DCVAL66 49.64535013834635 
ACTYR54 DCASN67 48.697489420572914 
ACTYR54 DCASP68 43.6023915608724 
ACTYR54 DCVAL69 44.52157084147135 
ACTYR54 DCPHE70 47.655110677083336 
ACTYR54 DCGLU71 44.1806386311849 
ACTYR54 DCARG72 39.963356018066406 
ACTYR54 DCILE73 43.08081563313802 
ACTYR54 DCALA74 43.719278971354164 
ACTYR54 DCGLY75 40.507642110188804 
ACTYR54 DCGLU76 37.74220530192057 
ACTYR54 DCALA77 41.78721364339193 
ACTYR54 DCSER78 41.44686381022135 
ACTYR54 DCARG79 36.97448476155599 
ACTYR54 DCLEU80 39.08611297607422 
ACTYR54 DCALA81 41.74286651611328 
ACTYR54 DCHIS82 40.046651204427086 
ACTYR54 DCTYR83 35.51124572753906 
ACTYR54 DCASN84 39.9209238688151 
ACTYR54 DCLYS85 41.412740071614586 
ACTYR54 DCARG86 44.525105794270836 
ACTYR54 DCSER87 48.26702880859375 
ACTYR54 DCTHR88 49.34972127278646 
ACTYR54 DCILE89 47.630218505859375 
ACTYR54 DCTHR90 48.7971445719401 
ACTYR54 DCSER91 49.208760579427086 
ACTYR54 DCARG92 46.043416341145836 
ACTYR54 DCGLU93 44.36591593424479 
ACTYR54 DCILE94 45.720621744791664 
ACTYR54 DCGLN95 44.92736307779948 
ACTYR54 DCTHR96 40.5632578531901 
ACTYR54 DCALA97 40.50536855061849 
ACTYR54 DCVAL98 42.17168935139974 
ACTYR54 DCARG99 40.19334157307943 
ACTYR54 DCLEU100 36.03854115804037 
ACTYR54 DCLEU101 38.173492431640625 
ACTYR54 DCLEU102 39.968475341796875 
ACTYR54 DCPRO103 38.052772521972656 
ACTYR54 DCGLY104 39.15027872721354 
ACTYR54 DCGLU105 42.48450215657552 
ACTYR54 DCLEU106 43.26847839355469 
ACTYR54 DCALA107 42.44031016031901 
ACTYR54 DCLYS108 43.54061381022135 
ACTYR54 DCHIS109 47.354522705078125 
ACTYR54 DCALA110 47.03020731608073 
ACTYR54 DCVAL111 46.72553507486979 
ACTYR54 DCSER112 50.3121592203776 
ACTYR54 DCGLU113 52.4142812093099 
ACTYR54 DCGLY114 51.60345458984375 
ACTYR54 DCTHR115 52.072723388671875 
ACTYR54 DCLYS116 55.4607187906901 
ACTYR54 DCALA117 56.24755859375 
ACTYR54 DCVAL118 55.57401021321615 
ACTYR54 DCTHR119 57.92596435546875 
ACTYR54 DCLYS120 60.875152587890625 
ACTYR54 DCTYR121 60.48100789388021 
ACTYR54 DCTHR122 60.68598937988281 
ACTYR54 DCSER123 63.72848002115885 
ACTYR54 DCALA124 65.65757242838542 
ACTYR54 DCLYS125 69.33291625976562 
ACTYR54 ECGLY44 48.50054931640625 
ACTYR54 ECTHR45 51.49046834309896 
ACTYR54 ECVAL46 52.440958658854164 
ACTYR54 ECALA47 48.3447011311849 
ACTYR54 ECLEU48 47.7965087890625 
ACTYR54 ECARG49 53.66962178548177 
ACTYR54 ECGLU50 50.29545593261719 
ACTYR54 ECILE51 46.294270833333336 
ACTYR54 ECARG52 49.48809814453125 
ACTYR54 ECARG53 53.72370402018229 
ACTYR54 ECTYR54 50.24007670084635 
ACTYR54 ECGLN55 46.27495829264323 
ACTYR54 ECLYS56 51.96839904785156 
ACTYR54 ECSER57 51.98608907063802 
ACTYR54 ECTHR58 52.03252665201823 
ACTYR54 ECGLU59 54.40582275390625 
ACTYR54 ECLEU60 52.54979451497396 
ACTYR54 ECLEU61 49.914143880208336 
ACTYR54 ECILE62 49.895853678385414 
ACTYR54 ECARG63 54.87555948893229 
ACTYR54 ECLYS64 56.28687032063802 
ACTYR54 ECLEU65 57.8616943359375 
ACTYR54 ECPRO66 54.210164388020836 
ACTYR54 ECPHE67 50.43146260579427 
ACTYR54 ECGLN68 55.59308369954427 
ACTYR54 ECARG69 56.18907165527344 
ACTYR54 ECLEU70 49.97364807128906 
ACTYR54 ECVAL71 51.24337259928385 
ACTYR54 ECARG72 55.7803700764974 
ACTYR54 ECGLU73 51.436665852864586 
ACTYR54 ECILE74 48.50816853841146 
ACTYR54 ECALA75 51.80767313639323 
ACTYR54 ECGLN76 54.514017740885414 
ACTYR54 ECASP77 50.20234680175781 
ACTYR54 ECPHE78 47.766398111979164 
ACTYR54 ECLYS79 51.87641906738281 
ACTYR54 ECTHR80 56.36544291178385 
ACTYR54 ECASP81 58.649871826171875 
ACTYR54 ECLEU82 54.47513326009115 
ACTYR54 ECARG83 59.08988952636719 
ACTYR54 ECPHE84 53.71208699544271 
ACTYR54 ECGLN85 57.012105305989586 
ACTYR54 ECSER86 57.1060791015625 
ACTYR54 ECSER87 54.757659912109375 
ACTYR54 ECALA88 51.918131510416664 
ACTYR54 ECVAL89 52.336466471354164 
ACTYR54 ECMET90 53.0201161702474 
ACTYR54 ECALA91 48.72493998209635 
ACTYR54 ECLEU92 47.31302388509115 
ACTYR54 ECGLN93 49.5802968343099 
ACTYR54 ECGLU94 47.40609232584635 
ACTYR54 ECALA95 43.45410664876302 
ACTYR54 ECSER96 43.54725138346354 
ACTYR54 ECGLU97 45.375406901041664 
ACTYR54 ECALA98 41.36440785725912 
ACTYR54 ECTYR99 37.44012451171875 
ACTYR54 ECLEU100 40.157030741373696 
ACTYR54 ECVAL101 40.55261993408203 
ACTYR54 ECALA102 36.637733459472656 
ACTYR54 ECLEU103 35.00988260904948 
ACTYR54 ECPHE104 38.349324544270836 
ACTYR54 ECGLU105 36.04179128011068 
ACTYR54 ECASP106 31.93810780843099 
ACTYR54 ECTHR107 33.41395568847656 
ACTYR54 ECASN108 35.54527028401693 
ACTYR54 ECLEU109 31.81879425048828 
ACTYR54 ECCYS110 29.335105895996094 
ACTYR54 ECALA111 32.284289042154946 
ACTYR54 ECILE112 33.193016052246094 
ACTYR54 ECHIS113 27.23845672607422 
ACTYR54 ECALA114 29.5146484375 
ACTYR54 ECLYS115 31.77924346923828 
ACTYR54 ECARG116 33.42190806070963 
ACTYR54 ECVAL117 38.40591684977213 
ACTYR54 ECTHR118 37.99543253580729 
ACTYR54 ECILE119 36.900622049967446 
ACTYR54 ECMET120 34.94515482584635 
ACTYR54 ECPRO121 34.00171915690104 
ACTYR54 ECLYS122 29.847745259602863 
ACTYR54 ECASP123 30.948773701985676 
ACTYR54 ECILE124 32.66227467854818 
ACTYR54 ECGLN125 29.47553253173828 
ACTYR54 ECLEU126 25.78057861328125 
ACTYR54 ECALA127 28.666168212890625 
ACTYR54 ECARG128 30.837628682454426 
ACTYR54 ECARG129 23.433685302734375 
ACTYR54 ECILE130 23.808013916015625 
ACTYR54 ECARG131 28.80267333984375 
ACTYR54 ECGLY132 26.830947875976562 
ACTYR54 ECGLU133 30.06609853108724 
ACTYR54 ECARG134 26.566685994466145 
ACTYR54 ECALA135 22.5117925008138 
ACTYR54 FCASN25 52.2547861735026 
ACTYR54 FCILE26 47.28752136230469 
ACTYR54 FCGLN27 49.1473642985026 
ACTYR54 FCGLY28 51.99409484863281 
ACTYR54 FCILE29 49.238606770833336 
ACTYR54 FCTHR30 50.99480692545573 
ACTYR54 FCLYS31 48.6441650390625 
ACTYR54 FCPRO32 50.79387919108073 
ACTYR54 FCALA33 48.85939025878906 
ACTYR54 FCILE34 45.23789978027344 
ACTYR54 FCARG35 48.05924987792969 
ACTYR54 FCARG36 49.939208984375 
ACTYR54 FCLEU37 44.63359069824219 
ACTYR54 FCALA38 42.612414042154946 
ACTYR54 FCARG39 45.61554463704427 
ACTYR54 FCARG40 45.94312032063802 
ACTYR54 FCGLY41 40.71372985839844 
ACTYR54 FCGLY42 41.12731424967448 
ACTYR54 FCVAL43 40.894386291503906 
ACTYR54 FCLYS44 43.36115519205729 
ACTYR54 FCARG45 42.97618103027344 
ACTYR54 FCILE46 42.44256337483724 
ACTYR54 FCSER47 40.48719024658203 
ACTYR54 FCGLY48 42.7631581624349 
ACTYR54 FCLEU49 39.7545166015625 
ACTYR54 FCILE50 39.446912129720054 
ACTYR54 FCTYR51 44.07688903808594 
ACTYR54 FCGLU52 42.560010274251304 
ACTYR54 FCGLU53 37.50629679361979 
ACTYR54 FCTHR54 40.48600769042969 
ACTYR54 FCARG55 44.8503672281901 
ACTYR54 FCGLY56 39.81143442789713 
ACTYR54 FCVAL57 37.69425710042318 
ACTYR54 FCLEU58 42.34834543863932 
ACTYR54 FCLYS59 43.14299519856771 
ACTYR54 FCVAL60 38.543871561686196 
ACTYR54 FCPHE61 39.56071217854818 
ACTYR54 FCLEU62 44.08711242675781 
ACTYR54 FCGLU63 42.79861958821615 
ACTYR54 FCASN64 39.08934020996094 
ACTYR54 FCVAL65 42.389739990234375 
ACTYR54 FCILE66 45.83663431803385 
ACTYR54 FCARG67 41.575355529785156 
ACTYR54 FCASP68 41.929039001464844 
ACTYR54 FCALA69 46.540913899739586 
ACTYR54 FCVAL70 48.065093994140625 
ACTYR54 FCTHR71 45.67223103841146 
ACTYR54 FCTYR72 45.949991861979164 
ACTYR54 FCTHR73 51.24902852376302 
ACTYR54 FCGLU74 50.37449645996094 
ACTYR54 FCHIS75 49.835347493489586 
ACTYR54 FCALA76 53.594462076822914 
ACTYR54 FCLYS77 56.21387736002604 
ACTYR54 FCARG78 54.9495849609375 
ACTYR54 FCLYS79 57.65851338704427 
ACTYR54 FCTHR80 56.65128072102865 
ACTYR54 FCVAL81 52.74192810058594 
ACTYR54 FCTHR82 53.085479736328125 
ACTYR54 FCALA83 51.35206095377604 
ACTYR54 FCMET84 50.59636433919271 
ACTYR54 FCASP85 49.23070271809896 
ACTYR54 FCVAL86 46.85271199544271 
ACTYR54 FCVAL87 46.04424540201823 
ACTYR54 FCTYR88 46.270039876302086 
ACTYR54 FCALA89 42.20635986328125 
ACTYR54 FCLEU90 41.57617696126302 
ACTYR54 FCLYS91 40.79007212320963 
ACTYR54 FCARG92 37.91313171386719 
ACTYR54 FCGLN93 37.0457763671875 
ACTYR54 FCGLY94 35.82975514729818 
ACTYR54 FCARG95 37.64334360758463 
ACTYR54 FCTHR96 40.45967356363932 
ACTYR54 FCLEU97 44.92169189453125 
ACTYR54 FCTYR98 45.53515116373698 
ACTYR54 FCGLY99 49.81634521484375 
ACTYR54 FCPHE100 51.63239542643229 
ACTYR54 FCGLY101 53.9693857828776 
ACTYR54 FCGLY102 55.949951171875 
ACTYR54 GCPHE25 38.16339619954427 
ACTYR54 GCPRO26 41.461280822753906 
ACTYR54 GCVAL27 45.305338541666664 
ACTYR54 GCGLY28 46.23876953125 
ACTYR54 GCARG29 43.20158386230469 
ACTYR54 GCVAL30 42.53109232584635 
ACTYR54 GCHIS31 47.96050516764323 
ACTYR54 GCARG32 45.07344055175781 
ACTYR54 GCLEU33 42.02264149983724 
ACTYR54 GCLEU34 44.32518513997396 
ACTYR54 GCARG35 49.166971842447914 
ACTYR54 GCLYS36 46.51246643066406 
ACTYR54 GCGLY37 43.41094462076823 
ACTYR54 GCASN38 45.78690083821615 
ACTYR54 GCTYR39 43.25818379720052 
ACTYR54 GCALA40 48.92058817545573 
ACTYR54 GCGLU41 53.31622823079427 
ACTYR54 GCARG42 54.96727498372396 
ACTYR54 GCVAL43 50.0736338297526 
ACTYR54 GCGLY44 51.10084533691406 
ACTYR54 GCALA45 51.79060363769531 
ACTYR54 GCGLY46 49.39600626627604 
ACTYR54 GCALA47 46.889058430989586 
ACTYR54 GCPRO48 45.87958780924479 
ACTYR54 GCVAL49 46.2392832438151 
ACTYR54 GCTYR50 44.8152821858724 
ACTYR54 GCLEU51 40.825609842936196 
ACTYR54 GCALA52 40.584920247395836 
ACTYR54 GCALA53 40.40113321940104 
ACTYR54 GCVAL54 38.051806131998696 
ACTYR54 GCLEU55 35.89215087890625 
ACTYR54 GCGLU56 37.43445587158203 
ACTYR54 GCTYR57 35.52965545654297 
ACTYR54 GCLEU58 32.36118825276693 
ACTYR54 GCTHR59 31.465777079264324 
ACTYR54 GCALA60 32.11893971761068 
ACTYR54 GCGLU61 31.163419087727863 
ACTYR54 GCILE62 26.66761016845703 
ACTYR54 GCLEU63 28.0067138671875 
ACTYR54 GCGLU64 29.980641682942707 
ACTYR54 GCLEU65 25.533101399739582 
ACTYR54 GCALA66 23.612889607747395 
ACTYR54 GCGLY67 25.392496744791668 
ACTYR54 GCASN68 26.247774759928387 
ACTYR54 GCALA69 21.56817118326823 
ACTYR54 GCALA70 22.23967997233073 
ACTYR54 GCARG71 26.687650044759113 
ACTYR54 GCASP72 22.307169596354168 
ACTYR54 GCASN73 18.496383666992188 
ACTYR54 GCLYS74 22.461509704589844 
ACTYR54 GCLYS75 20.467512766520183 
ACTYR54 GCTHR76 25.42236582438151 
ACTYR54 GCARG77 24.046480814615887 
ACTYR54 GCILE78 23.153172810872395 
ACTYR54 GCILE79 18.600875854492188 
ACTYR54 GCPRO80 17.624247233072918 
ACTYR54 GCARG81 13.38784917195638 
ACTYR54 GCHIS82 18.984583536783855 
ACTYR54 GCLEU83 20.726800282796223 
ACTYR54 GCGLN84 16.637135823567707 
ACTYR54 GCLEU85 18.048445383707683 
ACTYR54 GCALA86 22.001978556315105 
ACTYR54 GCVAL87 21.641260782877605 
ACTYR54 GCARG88 18.795612335205078 
ACTYR54 GCASN89 23.038869222005207 
ACTYR54 GCASP90 26.07379913330078 
ACTYR54 GCGLU91 26.142771402994793 
ACTYR54 GCGLU92 29.452786763509113 
ACTYR54 GCLEU93 26.342013041178387 
ACTYR54 GCASN94 22.717213948567707 
ACTYR54 GCLYS95 27.129750569661457 
ACTYR54 GCLEU96 28.315928141276043 
ACTYR54 GCLEU97 24.67773691813151 
ACTYR54 GCGLY98 22.520579020182293 
ACTYR54 GCARG99 21.888748168945312 
ACTYR54 GCVAL100 21.427518208821613 
ACTYR54 GCTHR101 18.202757517496746 
ACTYR54 GCILE102 17.70337677001953 
ACTYR54 GCALA103 16.861151377360027 
ACTYR54 GCGLN104 14.49111557006836 
ACTYR54 GCGLY105 13.090510050455729 
ACTYR54 GCGLY106 11.403635660807291 
ACTYR54 GCVAL107 10.022970199584961 
ACTYR54 GCLEU108 12.865058898925781 
ACTYR54 GCPRO109 11.536874135335287 
ACTYR54 GCASN110 13.40847142537435 
ACTYR54 GCILE111 13.004446665445963 
ACTYR54 GCGLN112 16.391944885253906 
ACTYR54 GCSER113 19.464763641357422 
ACTYR54 GCVAL114 19.90569559733073 
ACTYR54 GCLEU115 15.874580383300781 
ACTYR54 GCLEU116 17.07544453938802 
ACTYR54 HCSER36 34.84828440348307 
ACTYR54 HCTYR37 34.8753916422526 
ACTYR54 HCALA38 32.8708241780599 
ACTYR54 HCILE39 36.553515116373696 
ACTYR54 HCTYR40 37.63017272949219 
ACTYR54 HCVAL41 32.03506978352865 
ACTYR54 HCTYR42 33.12921396891276 
ACTYR54 HCLYS43 37.6993153889974 
ACTYR54 HCVAL44 34.48845926920573 
ACTYR54 HCLEU45 31.07202657063802 
ACTYR54 HCLYS46 34.713417053222656 
ACTYR54 HCGLN47 37.386924743652344 
ACTYR54 HCVAL48 32.99063364664713 
ACTYR54 HCHIS49 30.604848225911457 
ACTYR54 HCPRO50 34.19073994954427 
ACTYR54 HCASP51 31.319002787272137 
ACTYR54 HCTHR52 28.433392842610676 
ACTYR54 HCGLY53 27.115564982096355 
ACTYR54 HCILE54 26.10675557454427 
ACTYR54 HCSER55 23.228304545084637 
ACTYR54 HCSER56 24.833165486653645 
ACTYR54 HCLYS57 21.061482747395832 
ACTYR54 HCALA58 22.85357920328776 
ACTYR54 HCMET59 27.563555399576824 
ACTYR54 HCSER60 25.424245198567707 
ACTYR54 HCILE61 22.961321512858074 
ACTYR54 HCMET62 26.777064005533855 
ACTYR54 HCASN63 29.731185913085938 
ACTYR54 HCSER64 27.456639607747395 
ACTYR54 HCPHE65 28.02167256673177 
ACTYR54 HCVAL66 31.84881337483724 
ACTYR54 HCASN67 32.72024281819662 
ACTYR54 HCASP68 30.529754638671875 
ACTYR54 HCVAL69 32.77867889404297 
ACTYR54 HCPHE70 37.34765625 
ACTYR54 HCGLU71 35.88790639241537 
ACTYR54 HCARG72 34.012280782063804 
ACTYR54 HCILE73 38.111803690592446 
ACTYR54 HCALA74 40.606170654296875 
ACTYR54 HCGLY75 40.53724161783854 
ACTYR54 HCGLU76 40.054300944010414 
ACTYR54 HCALA77 43.9356943766276 
ACTYR54 HCSER78 45.0603281656901 
ACTYR54 HCARG79 44.12496439615885 
ACTYR54 HCLEU80 46.49042256673177 
ACTYR54 HCALA81 49.53849792480469 
ACTYR54 HCHIS82 49.28863525390625 
ACTYR54 HCTYR83 48.05174763997396 
ACTYR54 HCASN84 52.67420959472656 
ACTYR54 HCLYS85 55.1330312093099 
ACTYR54 HCARG86 54.79072570800781 
ACTYR54 HCSER87 54.3540293375651 
ACTYR54 HCTHR88 53.20919291178385 
ACTYR54 HCILE89 48.59402974446615 
ACTYR54 HCTHR90 50.4788564046224 
ACTYR54 HCSER91 48.747477213541664 
ACTYR54 HCARG92 51.09008280436198 
ACTYR54 HCGLU93 47.8047129313151 
ACTYR54 HCILE94 43.78496805826823 
ACTYR54 HCGLN95 45.59158833821615 
ACTYR54 HCTHR96 44.54792277018229 
ACTYR54 HCALA97 40.931722005208336 
ACTYR54 HCVAL98 39.364173889160156 
ACTYR54 HCARG99 42.91429646809896 
ACTYR54 HCLEU100 39.91349538167318 
ACTYR54 HCLEU101 35.21932474772135 
ACTYR54 HCLEU102 34.919960021972656 
ACTYR54 HCPRO103 33.64453887939453 
ACTYR54 HCGLY104 37.15128835042318 
ACTYR54 HCGLU105 36.83162180582682 
ACTYR54 HCLEU106 34.38257344563802 
ACTYR54 HCALA107 38.4646250406901 
ACTYR54 HCLYS108 41.21063232421875 
ACTYR54 HCHIS109 38.7398681640625 
ACTYR54 HCALA110 39.525736490885414 
ACTYR54 HCVAL111 43.14269510904948 
ACTYR54 HCSER112 43.83184814453125 
ACTYR54 HCGLU113 41.76872253417969 
ACTYR54 HCGLY114 44.61490376790365 
ACTYR54 HCTHR115 47.530232747395836 
ACTYR54 HCLYS116 46.27881368001302 
ACTYR54 HCALA117 46.998016357421875 
ACTYR54 HCVAL118 49.8371327718099 
ACTYR54 HCTHR119 51.85883076985677 
ACTYR54 HCLYS120 50.27813212076823 
ACTYR54 HCTYR121 51.945281982421875 
ACTYR54 HCTHR122 55.03526814778646 
ACTYR54 HCSER123 55.989217122395836 
ACTYR54 HCALA124 56.77777608235677 
ACTYR54 HCLYS125 58.89313761393229 
ACGLN55 ACLYS56 6.702515920003255 
ACGLN55 ACSER57 7.0912214914957685 
ACGLN55 ACTHR58 9.546225229899088 
ACGLN55 ACGLU59 11.295469919840494 
ACGLN55 ACLEU60 14.099339803059896 
ACGLN55 ACLEU61 11.828020731608072 
ACGLN55 ACILE62 16.274388631184895 
ACGLN55 ACARG63 18.70663070678711 
ACGLN55 ACLYS64 22.122942606608074 
ACGLN55 ACLEU65 26.081270853678387 
ACGLN55 ACPRO66 24.127710978190105 
ACGLN55 ACPHE67 22.251202901204426 
ACGLN55 ACGLN68 26.994227091471355 
ACGLN55 ACARG69 29.174397786458332 
ACGLN55 ACLEU70 26.2954839070638 
ACGLN55 ACVAL71 27.388206481933594 
ACGLN55 ACARG72 31.37066650390625 
ACGLN55 ACGLU73 31.68500518798828 
ACGLN55 ACILE74 29.906962076822918 
ACGLN55 ACALA75 32.956817626953125 
ACGLN55 ACGLN76 36.51013437906901 
ACGLN55 ACASP77 35.89068094889323 
ACGLN55 ACPHE78 34.73004404703776 
ACGLN55 ACLYS79 39.039469401041664 
ACGLN55 ACTHR80 40.715555826822914 
ACGLN55 ACASP81 39.79798889160156 
ACGLN55 ACLEU82 35.638587951660156 
ACGLN55 ACARG83 37.01708475748698 
ACGLN55 ACPHE84 30.609954833984375 
ACGLN55 ACGLN85 30.77782440185547 
ACGLN55 ACSER86 27.169881184895832 
ACGLN55 ACSER87 25.858042399088543 
ACGLN55 ACALA88 25.798617045084637 
ACGLN55 ACVAL89 24.30388641357422 
ACGLN55 ACMET90 20.99758783976237 
ACGLN55 ACALA91 21.115496317545574 
ACGLN55 ACLEU92 22.13209279378255 
ACGLN55 ACGLN93 18.686375935872395 
ACGLN55 ACGLU94 15.7551638285319 
ACGLN55 ACALA95 17.16678746541341 
ACGLN55 ACSER96 16.99635060628255 
ACGLN55 ACGLU97 12.309457143147787 
ACGLN55 ACALA98 12.747915903727213 
ACGLN55 ACTYR99 16.864330291748047 
ACGLN55 ACLEU100 14.164599100748697 
ACGLN55 ACVAL101 9.439096450805664 
ACGLN55 ACALA102 12.032268524169922 
ACGLN55 ACLEU103 14.993451436360678 
ACGLN55 ACPHE104 12.107059478759766 
ACGLN55 ACGLU105 10.000199635823568 
ACGLN55 ACASP106 14.67526880900065 
ACGLN55 ACTHR107 15.401805877685547 
ACGLN55 ACASN108 12.787874857584635 
ACGLN55 ACLEU109 15.146565755208334 
ACGLN55 ACCYS110 18.541693369547527 
ACGLN55 ACALA111 18.185503641764324 
ACGLN55 ACILE112 16.940345764160156 
ACGLN55 ACHIS113 21.74340311686198 
ACGLN55 ACALA114 22.600262959798176 
ACGLN55 ACLYS115 23.348833719889324 
ACGLN55 ACARG116 20.664779663085938 
ACGLN55 ACVAL117 17.028423309326172 
ACGLN55 ACTHR118 18.626822153727215 
ACGLN55 ACILE119 16.669755299886067 
ACGLN55 ACMET120 21.419347127278645 
ACGLN55 ACPRO121 22.611434936523438 
ACGLN55 ACLYS122 24.47497812906901 
ACGLN55 ACASP123 19.90308380126953 
ACGLN55 ACILE124 19.729910532633465 
ACGLN55 ACGLN125 24.053517659505207 
ACGLN55 ACLEU126 22.7294438680013 
ACGLN55 ACALA127 19.673348744710285 
ACGLN55 ACARG128 22.295488993326824 
ACGLN55 ACARG129 26.8445561726888 
ACGLN55 ACILE130 23.10149892171224 
ACGLN55 ACARG131 19.499852498372395 
ACGLN55 ACGLY132 25.179723103841145 
ACGLN55 ACGLU133 23.622952779134113 
ACGLN55 ACARG134 27.194305419921875 
ACGLN55 ACALA135 30.30126190185547 
ACGLN55 BCASN25 27.66418202718099 
ACGLN55 BCILE26 24.869216918945312 
ACGLN55 BCGLN27 25.94684346516927 
ACGLN55 BCGLY28 23.537801106770832 
ACGLN55 BCILE29 20.493526458740234 
ACGLN55 BCTHR30 19.48992156982422 
ACGLN55 BCLYS31 20.036144256591797 
ACGLN55 BCPRO32 16.771405537923176 
ACGLN55 BCALA33 14.754122416178385 
ACGLN55 BCILE34 15.305739084879557 
ACGLN55 BCARG35 14.23275883992513 
ACGLN55 BCARG36 11.8676389058431 
ACGLN55 BCLEU37 10.592948913574219 
ACGLN55 BCALA38 9.66020393371582 
ACGLN55 BCARG39 9.141919453938803 
ACGLN55 BCARG40 5.407164891560872 
ACGLN55 BCGLY41 6.760107676188151 
ACGLN55 BCGLY42 7.365991592407227 
ACGLN55 BCVAL43 10.38636843363444 
ACGLN55 BCLYS44 12.76772435506185 
ACGLN55 BCARG45 16.617371877034504 
ACGLN55 BCILE46 15.803334554036459 
ACGLN55 BCSER47 19.841868082682293 
ACGLN55 BCGLY48 21.90338389078776 
ACGLN55 BCLEU49 23.681493123372395 
ACGLN55 BCILE50 19.044845581054688 
ACGLN55 BCTYR51 19.153255462646484 
ACGLN55 BCGLU52 24.48302968343099 
ACGLN55 BCGLU53 22.86566670735677 
ACGLN55 BCTHR54 18.75976053873698 
ACGLN55 BCARG55 22.16155751546224 
ACGLN55 BCGLY56 23.83214060465495 
ACGLN55 BCVAL57 21.362993876139324 
ACGLN55 BCLEU58 20.64418665568034 
ACGLN55 BCLYS59 26.25011698404948 
ACGLN55 BCVAL60 25.594579060872395 
ACGLN55 BCPHE61 21.627896626790363 
ACGLN55 BCLEU62 24.13621775309245 
ACGLN55 BCGLU63 28.90741475423177 
ACGLN55 BCASN64 27.514249165852863 
ACGLN55 BCVAL65 25.7102533976237 
ACGLN55 BCILE66 28.558797200520832 
ACGLN55 BCARG67 32.75230153401693 
ACGLN55 BCASP68 30.927871704101562 
ACGLN55 BCALA69 30.866411844889324 
ACGLN55 BCVAL70 34.003334045410156 
ACGLN55 BCTHR71 35.62861633300781 
ACGLN55 BCTYR72 33.59580993652344 
ACGLN55 BCTHR73 35.72764587402344 
ACGLN55 BCGLU74 39.416900634765625 
ACGLN55 BCHIS75 40.44825744628906 
ACGLN55 BCALA76 39.73080698649088 
ACGLN55 BCLYS77 43.484822591145836 
ACGLN55 BCARG78 37.593396504720054 
ACGLN55 BCLYS79 39.459635416666664 
ACGLN55 BCTHR80 35.65630849202474 
ACGLN55 BCVAL81 31.795003255208332 
ACGLN55 BCTHR82 30.965904235839844 
ACGLN55 BCALA83 27.210667928059895 
ACGLN55 BCMET84 29.108014424641926 
ACGLN55 BCASP85 30.746060689290363 
ACGLN55 BCVAL86 25.998682657877605 
ACGLN55 BCVAL87 25.361948649088543 
ACGLN55 BCTYR88 29.782567342122395 
ACGLN55 BCALA89 27.141515096028645 
ACGLN55 BCLEU90 23.126673380533855 
ACGLN55 BCLYS91 25.921340942382812 
ACGLN55 BCARG92 29.713653564453125 
ACGLN55 BCGLN93 25.756060282389324 
ACGLN55 BCGLY94 22.648958841959637 
ACGLN55 BCARG95 20.63528315226237 
ACGLN55 BCTHR96 21.02442677815755 
ACGLN55 BCLEU97 19.58627192179362 
ACGLN55 BCTYR98 20.69569269816081 
ACGLN55 BCGLY99 21.107535044352215 
ACGLN55 BCPHE100 22.583724975585938 
ACGLN55 BCGLY101 26.513702392578125 
ACGLN55 BCGLY102 25.896311442057293 
ACGLN55 CCPHE25 53.955525716145836 
ACGLN55 CCPRO26 55.53521219889323 
ACGLN55 CCVAL27 55.76527404785156 
ACGLN55 CCGLY28 56.60517883300781 
ACGLN55 CCARG29 55.603851318359375 
ACGLN55 CCVAL30 51.6544189453125 
ACGLN55 CCHIS31 53.58333841959635 
ACGLN55 CCARG32 54.12426249186198 
ACGLN55 CCLEU33 50.089752197265625 
ACGLN55 CCLEU34 48.0964101155599 
ACGLN55 CCARG35 52.63715616861979 
ACGLN55 CCLYS36 51.05242919921875 
ACGLN55 CCGLY37 45.84325663248698 
ACGLN55 CCASN38 45.10205078125 
ACGLN55 CCTYR39 43.03303527832031 
ACGLN55 CCALA40 45.56843058268229 
ACGLN55 CCGLU41 48.12645467122396 
ACGLN55 CCARG42 51.276326497395836 
ACGLN55 CCVAL43 50.483561197916664 
ACGLN55 CCGLY44 51.89472961425781 
ACGLN55 CCALA45 54.74323018391927 
ACGLN55 CCGLY46 52.56664021809896 
ACGLN55 CCALA47 49.8775889078776 
ACGLN55 CCPRO48 51.87630716959635 
ACGLN55 CCVAL49 53.640909830729164 
ACGLN55 CCTYR50 48.751057942708336 
ACGLN55 CCLEU51 47.62940979003906 
ACGLN55 CCALA52 51.25320943196615 
ACGLN55 CCALA53 51.04706319173177 
ACGLN55 CCVAL54 47.180460611979164 
ACGLN55 CCLEU55 48.03133646647135 
ACGLN55 CCGLU56 53.01466369628906 
ACGLN55 CCTYR57 48.53568013509115 
ACGLN55 CCLEU58 45.9814198811849 
ACGLN55 CCTHR59 50.004353841145836 
ACGLN55 CCALA60 51.45587158203125 
ACGLN55 CCGLU61 48.52679443359375 
ACGLN55 CCILE62 47.47733052571615 
ACGLN55 CCLEU63 52.111165364583336 
ACGLN55 CCGLU64 52.67229207356771 
ACGLN55 CCLEU65 49.08592224121094 
ACGLN55 CCALA66 51.273529052734375 
ACGLN55 CCGLY67 54.48089090983073 
ACGLN55 CCASN68 53.951934814453125 
ACGLN55 CCALA69 52.21836853027344 
ACGLN55 CCALA70 55.16688028971354 
ACGLN55 CCARG71 58.53865051269531 
ACGLN55 CCASP72 54.87711079915365 
ACGLN55 CCASN73 54.65601603190104 
ACGLN55 CCLYS74 59.71426900227865 
ACGLN55 CCLYS75 57.78402201334635 
ACGLN55 CCTHR76 61.02450052897135 
ACGLN55 CCARG77 60.03794860839844 
ACGLN55 CCILE78 54.36341349283854 
ACGLN55 CCILE79 52.6137440999349 
ACGLN55 CCPRO80 49.05155944824219 
ACGLN55 CCARG81 47.3777821858724 
ACGLN55 CCHIS82 50.99039204915365 
ACGLN55 CCLEU83 47.532999674479164 
ACGLN55 CCGLN84 43.018157958984375 
ACGLN55 CCLEU85 46.13276672363281 
ACGLN55 CCALA86 45.486918131510414 
ACGLN55 CCVAL87 41.825703938802086 
ACGLN55 CCARG88 39.43010711669922 
ACGLN55 CCASN89 44.21247355143229 
ACGLN55 CCASP90 42.38048553466797 
ACGLN55 CCGLU91 38.32820383707682 
ACGLN55 CCGLU92 39.41779581705729 
ACGLN55 CCLEU93 40.90577952067057 
ACGLN55 CCASN94 36.89144388834635 
ACGLN55 CCLYS95 34.001241048177086 
ACGLN55 CCLEU96 36.95385233561198 
ACGLN55 CCLEU97 38.11718495686849 
ACGLN55 CCGLY98 34.56814320882162 
ACGLN55 CCARG99 31.470291137695312 
ACGLN55 CCVAL100 37.1280263264974 
ACGLN55 CCTHR101 38.79110463460287 
ACGLN55 CCILE102 42.62782287597656 
ACGLN55 CCALA103 45.1845703125 
ACGLN55 CCGLN104 47.9625498453776 
ACGLN55 CCGLY105 44.928934733072914 
ACGLN55 CCGLY106 42.7093251546224 
ACGLN55 CCVAL107 41.10364278157552 
ACGLN55 CCLEU108 42.09780629475912 
ACGLN55 CCPRO109 43.38530476888021 
ACGLN55 CCASN110 38.96662902832031 
ACGLN55 CCILE111 40.26523081461588 
ACGLN55 CCGLN112 35.80655415852865 
ACGLN55 CCSER113 38.009498596191406 
ACGLN55 CCVAL114 36.40335591634115 
ACGLN55 CCLEU115 38.31263224283854 
ACGLN55 CCLEU116 42.03755187988281 
ACGLN55 DCSER36 55.023213704427086 
ACGLN55 DCTYR37 52.237518310546875 
ACGLN55 DCALA38 56.09151713053385 
ACGLN55 DCILE39 59.58502197265625 
ACGLN55 DCTYR40 57.30555216471354 
ACGLN55 DCVAL41 54.60151672363281 
ACGLN55 DCTYR42 60.278401692708336 
ACGLN55 DCLYS43 60.81293233235677 
ACGLN55 DCVAL44 56.29754638671875 
ACGLN55 DCLEU45 57.36048380533854 
ACGLN55 DCLYS46 61.92035929361979 
ACGLN55 DCGLN47 60.50871276855469 
ACGLN55 DCVAL48 57.21332295735677 
ACGLN55 DCHIS49 58.09234619140625 
ACGLN55 DCPRO50 63.041300455729164 
ACGLN55 DCASP51 62.66709899902344 
ACGLN55 DCTHR52 59.47949727376302 
ACGLN55 DCGLY53 58.973836263020836 
ACGLN55 DCILE54 56.638753255208336 
ACGLN55 DCSER55 55.589396158854164 
ACGLN55 DCSER56 55.62218729654948 
ACGLN55 DCLYS57 52.63059997558594 
ACGLN55 DCALA58 51.53728739420573 
ACGLN55 DCMET59 53.7955067952474 
ACGLN55 DCSER60 49.832550048828125 
ACGLN55 DCILE61 47.0293935139974 
ACGLN55 DCMET62 48.8751475016276 
ACGLN55 DCASN63 49.70352681477865 
ACGLN55 DCSER64 45.274749755859375 
ACGLN55 DCPHE65 44.24767049153646 
ACGLN55 DCVAL66 46.83930969238281 
ACGLN55 DCASN67 45.42705790201823 
ACGLN55 DCASP68 40.45952606201172 
ACGLN55 DCVAL69 42.01482645670573 
ACGLN55 DCPHE70 44.99047342936198 
ACGLN55 DCGLU71 41.06193542480469 
ACGLN55 DCARG72 37.2098388671875 
ACGLN55 DCILE73 41.10762278238932 
ACGLN55 DCALA74 41.41294860839844 
ACGLN55 DCGLY75 38.13052622477213 
ACGLN55 DCGLU76 35.92947896321615 
ACGLN55 DCALA77 40.1070556640625 
ACGLN55 DCSER78 39.35652414957682 
ACGLN55 DCARG79 34.87761942545573 
ACGLN55 DCLEU80 38.000081380208336 
ACGLN55 DCALA81 40.37390645345052 
ACGLN55 DCHIS82 38.1816151936849 
ACGLN55 DCTYR83 34.228495279947914 
ACGLN55 DCASN84 39.34222412109375 
ACGLN55 DCLYS85 40.350608825683594 
ACGLN55 DCARG86 43.72379048665365 
ACGLN55 DCSER87 46.719390869140625 
ACGLN55 DCTHR88 48.03545125325521 
ACGLN55 DCILE89 46.071990966796875 
ACGLN55 DCTHR90 47.81800333658854 
ACGLN55 DCSER91 48.41751607259115 
ACGLN55 DCARG92 45.65823872884115 
ACGLN55 DCGLU93 43.434427897135414 
ACGLN55 DCILE94 44.45763142903646 
ACGLN55 DCGLN95 44.51104227701823 
ACGLN55 DCTHR96 40.018656412760414 
ACGLN55 DCALA97 39.30185190836588 
ACGLN55 DCVAL98 41.11212412516276 
ACGLN55 DCARG99 40.02711741129557 
ACGLN55 DCLEU100 35.13285573323568 
ACGLN55 DCLEU101 36.530670166015625 
ACGLN55 DCLEU102 38.757466634114586 
ACGLN55 DCPRO103 37.14117177327474 
ACGLN55 DCGLY104 38.93616739908854 
ACGLN55 DCGLU105 42.47205098470052 
ACGLN55 DCLEU106 42.36589558919271 
ACGLN55 DCALA107 41.91066233317057 
ACGLN55 DCLYS108 43.68673197428385 
ACGLN55 DCHIS109 47.00562032063802 
ACGLN55 DCALA110 46.235432942708336 
ACGLN55 DCVAL111 46.360687255859375 
ACGLN55 DCSER112 50.08372497558594 
ACGLN55 DCGLU113 51.67634073893229 
ACGLN55 DCGLY114 50.84315490722656 
ACGLN55 DCTHR115 51.78577168782552 
ACGLN55 DCLYS116 55.03611755371094 
ACGLN55 DCALA117 55.3890380859375 
ACGLN55 DCVAL118 54.891937255859375 
ACGLN55 DCTHR119 57.63737487792969 
ACGLN55 DCLYS120 60.21269734700521 
ACGLN55 DCTYR121 59.409525553385414 
ACGLN55 DCTHR122 60.16900126139323 
ACGLN55 DCSER123 63.34083048502604 
ACGLN55 DCALA124 64.91134643554688 
ACGLN55 DCLYS125 68.6476542154948 
ACGLN55 ECGLY44 45.24394226074219 
ACGLN55 ECTHR45 48.43664042154948 
ACGLN55 ECVAL46 48.92341613769531 
ACGLN55 ECALA47 44.796112060546875 
ACGLN55 ECLEU48 44.76006062825521 
ACGLN55 ECARG49 50.40154012044271 
ACGLN55 ECGLU50 46.44791158040365 
ACGLN55 ECILE51 42.87897237141927 
ACGLN55 ECARG52 46.59003194173177 
ACGLN55 ECARG53 50.08733113606771 
ACGLN55 ECTYR54 46.25263468424479 
ACGLN55 ECGLN55 42.95625305175781 
ACGLN55 ECLYS56 48.821553548177086 
ACGLN55 ECSER57 48.24674987792969 
ACGLN55 ECTHR58 48.20216369628906 
ACGLN55 ECGLU59 50.20169576009115 
ACGLN55 ECLEU60 47.89581298828125 
ACGLN55 ECLEU61 45.25892639160156 
ACGLN55 ECILE62 44.778900146484375 
ACGLN55 ECARG63 49.71354675292969 
ACGLN55 ECLYS64 51.0443369547526 
ACGLN55 ECLEU65 52.19153340657552 
ACGLN55 ECPRO66 48.4991709391276 
ACGLN55 ECPHE67 44.83452860514323 
ACGLN55 ECGLN68 49.843841552734375 
ACGLN55 ECARG69 50.20557149251302 
ACGLN55 ECLEU70 43.958964029947914 
ACGLN55 ECVAL71 45.325347900390625 
ACGLN55 ECARG72 49.66559855143229 
ACGLN55 ECGLU73 45.10116068522135 
ACGLN55 ECILE74 42.291768391927086 
ACGLN55 ECALA75 45.60063171386719 
ACGLN55 ECGLN76 48.1074473063151 
ACGLN55 ECASP77 43.68524678548177 
ACGLN55 ECPHE78 41.4841562906901 
ACGLN55 ECLYS79 45.65965779622396 
ACGLN55 ECTHR80 50.03010559082031 
ACGLN55 ECASP81 52.48041788736979 
ACGLN55 ECLEU82 48.464111328125 
ACGLN55 ECARG83 53.22903951009115 
ACGLN55 ECPHE84 48.01978556315104 
ACGLN55 ECGLN85 51.69397989908854 
ACGLN55 ECSER86 51.87657165527344 
ACGLN55 ECSER87 49.77264912923177 
ACGLN55 ECALA88 46.71472676595052 
ACGLN55 ECVAL89 46.970916748046875 
ACGLN55 ECMET90 48.04900105794271 
ACGLN55 ECALA91 43.80412801106771 
ACGLN55 ECLEU92 42.00860595703125 
ACGLN55 ECGLN93 44.46728006998698 
ACGLN55 ECGLU94 42.84131876627604 
ACGLN55 ECALA95 38.605639139811196 
ACGLN55 ECSER96 38.4208730061849 
ACGLN55 ECGLU97 40.71472930908203 
ACGLN55 ECALA98 36.906883239746094 
ACGLN55 ECTYR99 32.43457539876302 
ACGLN55 ECLEU100 35.21613311767578 
ACGLN55 ECVAL101 36.2993418375651 
ACGLN55 ECALA102 32.47727966308594 
ACGLN55 ECLEU103 30.3203125 
ACGLN55 ECPHE104 33.849090576171875 
ACGLN55 ECGLU105 32.53523254394531 
ACGLN55 ECASP106 28.091415405273438 
ACGLN55 ECTHR107 29.175735473632812 
ACGLN55 ECASN108 32.05269114176432 
ACGLN55 ECLEU109 28.79884084065755 
ACGLN55 ECCYS110 25.68724822998047 
ACGLN55 ECALA111 28.868932088216145 
ACGLN55 ECILE112 30.49901072184245 
ACGLN55 ECHIS113 24.82329559326172 
ACGLN55 ECALA114 26.617095947265625 
ACGLN55 ECLYS115 29.62257130940755 
ACGLN55 ECARG116 29.973058064778645 
ACGLN55 ECVAL117 35.168907165527344 
ACGLN55 ECTHR118 34.1222178141276 
ACGLN55 ECILE119 32.591468811035156 
ACGLN55 ECMET120 30.387863159179688 
ACGLN55 ECPRO121 28.788787841796875 
ACGLN55 ECLYS122 25.053240458170574 
ACGLN55 ECASP123 26.466934204101562 
ACGLN55 ECILE124 27.528409322102863 
ACGLN55 ECGLN125 23.89422607421875 
ACGLN55 ECLEU126 21.113367716471355 
ACGLN55 ECALA127 23.96807352701823 
ACGLN55 ECARG128 25.298533121744793 
ACGLN55 ECARG129 17.85828145345052 
ACGLN55 ECILE130 19.3358891805013 
ACGLN55 ECARG131 24.577799479166668 
ACGLN55 ECGLY132 21.609947204589844 
ACGLN55 ECGLU133 24.450894673665363 
ACGLN55 ECARG134 20.394644419352215 
ACGLN55 ECALA135 16.437066396077473 
ACGLN55 FCASN25 46.118631998697914 
ACGLN55 FCILE26 41.23971303304037 
ACGLN55 FCGLN27 43.08216349283854 
ACGLN55 FCGLY28 46.16424560546875 
ACGLN55 FCILE29 43.587788899739586 
ACGLN55 FCTHR30 45.59065246582031 
ACGLN55 FCLYS31 43.31730651855469 
ACGLN55 FCPRO32 45.784647623697914 
ACGLN55 FCALA33 43.83870951334635 
ACGLN55 FCILE34 40.12410990397135 
ACGLN55 FCARG35 43.49227396647135 
ACGLN55 FCARG36 45.308919270833336 
ACGLN55 FCLEU37 39.9766591389974 
ACGLN55 FCALA38 38.2897694905599 
ACGLN55 FCARG39 41.60450998942057 
ACGLN55 FCARG40 41.94161478678385 
ACGLN55 FCGLY41 36.93209584554037 
ACGLN55 FCGLY42 37.61072794596354 
ACGLN55 FCVAL43 37.024375915527344 
ACGLN55 FCLYS44 40.03301239013672 
ACGLN55 FCARG45 39.18847910563151 
ACGLN55 FCILE46 37.97190602620443 
ACGLN55 FCSER47 35.72657775878906 
ACGLN55 FCGLY48 37.644795735677086 
ACGLN55 FCLEU49 34.419270833333336 
ACGLN55 FCILE50 34.28465270996094 
ACGLN55 FCTYR51 38.81067148844401 
ACGLN55 FCGLU52 36.66113535563151 
ACGLN55 FCGLU53 31.721768697102863 
ACGLN55 FCTHR54 34.98113250732422 
ACGLN55 FCARG55 39.01706186930338 
ACGLN55 FCGLY56 33.76145680745443 
ACGLN55 FCVAL57 31.929351806640625 
ACGLN55 FCLEU58 36.654632568359375 
ACGLN55 FCLYS59 36.95773061116537 
ACGLN55 FCVAL60 32.4428456624349 
ACGLN55 FCPHE61 34.03602091471354 
ACGLN55 FCLEU62 38.294830322265625 
ACGLN55 FCGLU63 36.61565144856771 
ACGLN55 FCASN64 33.19887034098307 
ACGLN55 FCVAL65 36.8686777750651 
ACGLN55 FCILE66 40.0164540608724 
ACGLN55 FCARG67 35.65082550048828 
ACGLN55 FCASP68 36.40021769205729 
ACGLN55 FCALA69 41.05511728922526 
ACGLN55 FCVAL70 42.288981119791664 
ACGLN55 FCTHR71 40.08158620198568 
ACGLN55 FCTYR72 40.827107747395836 
ACGLN55 FCTHR73 45.7559560139974 
ACGLN55 FCGLU74 44.66375732421875 
ACGLN55 FCHIS75 44.6542002360026 
ACGLN55 FCALA76 48.38371276855469 
ACGLN55 FCLYS77 50.81816101074219 
ACGLN55 FCARG78 49.5688222249349 
ACGLN55 FCLYS79 51.81897989908854 
ACGLN55 FCTHR80 51.1102040608724 
ACGLN55 FCVAL81 47.23541768391927 
ACGLN55 FCTHR82 47.94891866048177 
ACGLN55 FCALA83 46.45110575358073 
ACGLN55 FCMET84 45.99239603678385 
ACGLN55 FCASP85 44.13422648111979 
ACGLN55 FCVAL86 41.7684326171875 
ACGLN55 FCVAL87 41.45036824544271 
ACGLN55 FCTYR88 41.67142232259115 
ACGLN55 FCALA89 37.17197926839193 
ACGLN55 FCLEU90 36.769701639811196 
ACGLN55 FCLYS91 36.608167012532554 
ACGLN55 FCARG92 33.00556182861328 
ACGLN55 FCGLN93 31.97009531656901 
ACGLN55 FCGLY94 31.46985626220703 
ACGLN55 FCARG95 33.1153564453125 
ACGLN55 FCTHR96 36.47167460123698 
ACGLN55 FCLEU97 40.669166564941406 
ACGLN55 FCTYR98 41.969807942708336 
ACGLN55 FCGLY99 45.74311319986979 
ACGLN55 FCPHE100 47.1701914469401 
ACGLN55 FCGLY101 49.71330769856771 
ACGLN55 FCGLY102 51.77782694498698 
ACGLN55 GCPHE25 34.52778625488281 
ACGLN55 GCPRO26 38.24264780680338 
ACGLN55 GCVAL27 41.689422607421875 
ACGLN55 GCGLY28 43.10724385579427 
ACGLN55 GCARG29 40.674153645833336 
ACGLN55 GCVAL30 39.16253916422526 
ACGLN55 GCHIS31 44.55455017089844 
ACGLN55 GCARG32 42.538492838541664 
ACGLN55 GCLEU33 39.251477559407554 
ACGLN55 GCLEU34 40.93195343017578 
ACGLN55 GCARG35 46.15591939290365 
ACGLN55 GCLYS36 44.16969299316406 
ACGLN55 GCGLY37 40.68891398111979 
ACGLN55 GCASN38 43.04818216959635 
ACGLN55 GCTYR39 39.921740214029946 
ACGLN55 GCALA40 45.43756103515625 
ACGLN55 GCGLU41 49.98108927408854 
ACGLN55 GCARG42 51.24205017089844 
ACGLN55 GCVAL43 46.36261494954427 
ACGLN55 GCGLY44 47.051920572916664 
ACGLN55 GCALA45 47.656280517578125 
ACGLN55 GCGLY46 44.971577962239586 
ACGLN55 GCALA47 42.585286458333336 
ACGLN55 GCPRO48 41.875953674316406 
ACGLN55 GCVAL49 41.90394846598307 
ACGLN55 GCTYR50 39.91350555419922 
ACGLN55 GCLEU51 36.55562082926432 
ACGLN55 GCALA52 36.4176279703776 
ACGLN55 GCALA53 35.7735341389974 
ACGLN55 GCVAL54 33.24386088053385 
ACGLN55 GCLEU55 31.70556386311849 
ACGLN55 GCGLU56 33.10755920410156 
ACGLN55 GCTYR57 30.29035186767578 
ACGLN55 GCLEU58 27.466896057128906 
ACGLN55 GCTHR59 27.241243998209637 
ACGLN55 GCALA60 27.433189392089844 
ACGLN55 GCGLU61 25.812388102213543 
ACGLN55 GCILE62 21.887977600097656 
ACGLN55 GCLEU63 23.897066752115887 
ACGLN55 GCGLU64 24.955843607584637 
ACGLN55 GCLEU65 20.190330505371094 
ACGLN55 GCALA66 19.245457967122395 
ACGLN55 GCGLY67 21.240798950195312 
ACGLN55 GCASN68 21.415206909179688 
ACGLN55 GCALA69 17.08940251668294 
ACGLN55 GCALA70 18.7245610555013 
ACGLN55 GCARG71 22.94849395751953 
ACGLN55 GCASP72 17.974049886067707 
ACGLN55 GCASN73 15.352413177490234 
ACGLN55 GCLYS74 19.974095662434895 
ACGLN55 GCLYS75 18.531436920166016 
ACGLN55 GCTHR76 23.612838745117188 
ACGLN55 GCARG77 22.79981740315755 
ACGLN55 GCILE78 20.388009389241535 
ACGLN55 GCILE79 16.582321166992188 
ACGLN55 GCPRO80 15.405584971110025 
ACGLN55 GCARG81 9.867296854654947 
ACGLN55 GCHIS82 15.3760617574056 
ACGLN55 GCLEU83 16.88360850016276 
ACGLN55 GCGLN84 11.962594350179037 
ACGLN55 GCLEU85 12.657730102539062 
ACGLN55 GCALA86 16.609110514322918 
ACGLN55 GCVAL87 16.28211212158203 
ACGLN55 GCARG88 12.96343739827474 
ACGLN55 GCASN89 16.689367930094402 
ACGLN55 GCASP90 19.625418345133465 
ACGLN55 GCGLU91 19.597593943277996 
ACGLN55 GCGLU92 23.201154073079426 
ACGLN55 GCLEU93 20.557963053385418 
ACGLN55 GCASN94 16.835615793863933 
ACGLN55 GCLYS95 21.279258728027344 
ACGLN55 GCLEU96 23.094716389973957 
ACGLN55 GCLEU97 19.89811833699544 
ACGLN55 GCGLY98 17.770797729492188 
ACGLN55 GCARG99 17.907541910807293 
ACGLN55 GCVAL100 17.73576482137044 
ACGLN55 GCTHR101 15.671690622965494 
ACGLN55 GCILE102 14.770802815755209 
ACGLN55 GCALA103 15.615699768066406 
ACGLN55 GCGLN104 14.35800552368164 
ACGLN55 GCGLY105 10.543205897013346 
ACGLN55 GCGLY106 8.355909983317057 
ACGLN55 GCVAL107 5.286513010660808 
ACGLN55 GCLEU108 6.595186233520508 
ACGLN55 GCPRO109 4.89708677927653 
ACGLN55 GCASN110 6.891750335693359 
ACGLN55 GCILE111 7.977237701416016 
ACGLN55 GCGLN112 11.334837595621744 
ACGLN55 GCSER113 14.689217885335287 
ACGLN55 GCVAL114 16.18496322631836 
ACGLN55 GCLEU115 12.982321421305338 
ACGLN55 GCLEU116 13.597981770833334 
ACGLN55 HCSER36 33.035929361979164 
ACGLN55 HCTYR37 32.19708506266276 
ACGLN55 HCALA38 30.716021219889324 
ACGLN55 HCILE39 34.28425089518229 
ACGLN55 HCTYR40 34.79759979248047 
ACGLN55 HCVAL41 28.950668334960938 
ACGLN55 HCTYR42 30.708653767903645 
ACGLN55 HCLYS43 34.674702962239586 
ACGLN55 HCVAL44 30.68389892578125 
ACGLN55 HCLEU45 27.70550537109375 
ACGLN55 HCLYS46 31.65906016031901 
ACGLN55 HCGLN47 33.41625467936198 
ACGLN55 HCVAL48 28.709945678710938 
ACGLN55 HCHIS49 26.66729990641276 
ACGLN55 HCPRO50 30.935279846191406 
ACGLN55 HCASP51 28.43487040201823 
ACGLN55 HCTHR52 25.567220052083332 
ACGLN55 HCGLY53 24.861228942871094 
ACGLN55 HCILE54 24.033660888671875 
ACGLN55 HCSER55 21.994603474934895 
ACGLN55 HCSER56 24.20427958170573 
ACGLN55 HCLYS57 20.480153401692707 
ACGLN55 HCALA58 20.82084782918294 
ACGLN55 HCMET59 25.53271993001302 
ACGLN55 HCSER60 23.888216654459637 
ACGLN55 HCILE61 20.535589853922527 
ACGLN55 HCMET62 23.537859598795574 
ACGLN55 HCASN63 27.397432963053387 
ACGLN55 HCSER64 24.94391377766927 
ACGLN55 HCPHE65 24.16949971516927 
ACGLN55 HCVAL66 28.4131596883138 
ACGLN55 HCASN67 29.907541910807293 
ACGLN55 HCASP68 27.239657084147137 
ACGLN55 HCVAL69 28.695640563964844 
ACGLN55 HCPHE70 33.83863321940104 
ACGLN55 HCGLU71 32.71585337320963 
ACGLN55 HCARG72 29.895525614420574 
ACGLN55 HCILE73 33.71075948079427 
ACGLN55 HCALA74 36.69864400227865 
ACGLN55 HCGLY75 36.61358388264974 
ACGLN55 HCGLU76 35.59557596842448 
ACGLN55 HCALA77 39.58371225992838 
ACGLN55 HCSER78 41.12668100992838 
ACGLN55 HCARG79 40.113128662109375 
ACGLN55 HCLEU80 41.82335408528646 
ACGLN55 HCALA81 45.25785827636719 
ACGLN55 HCHIS82 45.38398234049479 
ACGLN55 HCTYR83 43.66351318359375 
ACGLN55 HCASN84 48.03456115722656 
ACGLN55 HCLYS85 50.96922810872396 
ACGLN55 HCARG86 50.36739603678385 
ACGLN55 HCSER87 50.501922607421875 
ACGLN55 HCTHR88 49.104146321614586 
ACGLN55 HCILE89 44.468292236328125 
ACGLN55 HCTHR90 45.929840087890625 
ACGLN55 HCSER91 43.91979471842448 
ACGLN55 HCARG92 46.12171427408854 
ACGLN55 HCGLU93 43.07979838053385 
ACGLN55 HCILE94 39.06994120279948 
ACGLN55 HCGLN95 40.274271647135414 
ACGLN55 HCTHR96 39.2874755859375 
ACGLN55 HCALA97 35.93871815999349 
ACGLN55 HCVAL98 34.107269287109375 
ACGLN55 HCARG99 37.19926961263021 
ACGLN55 HCLEU100 34.59651184082031 
ACGLN55 HCLEU101 30.115826924641926 
ACGLN55 HCLEU102 29.396629333496094 
ACGLN55 HCPRO103 27.681045532226562 
ACGLN55 HCGLY104 30.94616444905599 
ACGLN55 HCGLU105 30.453150431315105 
ACGLN55 HCLEU106 28.50890350341797 
ACGLN55 HCALA107 32.646705627441406 
ACGLN55 HCLYS108 35.074267069498696 
ACGLN55 HCHIS109 32.805277506510414 
ACGLN55 HCALA110 34.06897989908854 
ACGLN55 HCVAL111 37.57330576578776 
ACGLN55 HCSER112 38.190266927083336 
ACGLN55 HCGLU113 36.500386555989586 
ACGLN55 HCGLY114 39.521219889322914 
ACGLN55 HCTHR115 42.18608856201172 
ACGLN55 HCLYS116 41.03540293375651 
ACGLN55 HCALA117 42.208516438802086 
ACGLN55 HCVAL118 44.99515279134115 
ACGLN55 HCTHR119 46.78966267903646 
ACGLN55 HCLYS120 45.553487141927086 
ACGLN55 HCTYR121 47.65354919433594 
ACGLN55 HCTHR122 50.33556111653646 
ACGLN55 HCSER123 51.262613932291664 
ACGLN55 HCALA124 52.280537923177086 
ACGLN55 HCLYS125 54.47148640950521 
ACLYS56 ACSER57 4.827466328938802 
ACLYS56 ACTHR58 7.281038920084636 
ACLYS56 ACGLU59 9.38364283243815 
ACLYS56 ACLEU60 13.919445037841797 
ACLYS56 ACLEU61 13.370849609375 
ACLYS56 ACILE62 17.912957509358723 
ACLYS56 ACARG63 19.184762318929035 
ACLYS56 ACLYS64 21.904256184895832 
ACLYS56 ACLEU65 26.537251790364582 
ACLYS56 ACPRO66 25.580217997233074 
ACLYS56 ACPHE67 24.059229532877605 
ACLYS56 ACGLN68 27.818585713704426 
ACLYS56 ACARG69 30.45136260986328 
ACLYS56 ACLEU70 28.807271321614582 
ACLYS56 ACVAL71 29.33202616373698 
ACLYS56 ACARG72 32.63060760498047 
ACLYS56 ACGLU73 34.2848866780599 
ACLYS56 ACILE74 32.773913065592446 
ACLYS56 ACALA75 35.223742167154946 
ACLYS56 ACGLN76 38.70662943522135 
ACLYS56 ACASP77 38.89301554361979 
ACLYS56 ACPHE78 37.586873372395836 
ACLYS56 ACLYS79 41.084086100260414 
ACLYS56 ACTHR80 42.52607218424479 
ACLYS56 ACASP81 40.878283182779946 
ACLYS56 ACLEU82 37.01970672607422 
ACLYS56 ACARG83 37.47461191813151 
ACLYS56 ACPHE84 31.43152618408203 
ACLYS56 ACGLN85 30.447642008463543 
ACLYS56 ACSER86 26.49913787841797 
ACLYS56 ACSER87 25.339337666829426 
ACLYS56 ACALA88 26.25177510579427 
ACLYS56 ACVAL89 24.94286600748698 
ACLYS56 ACMET90 20.7919184366862 
ACLYS56 ACALA91 21.99010467529297 
ACLYS56 ACLEU92 23.91453806559245 
ACLYS56 ACGLN93 19.809528350830078 
ACLYS56 ACGLU94 16.642195383707683 
ACLYS56 ACALA95 19.713603973388672 
ACLYS56 ACSER96 20.076922098795574 
ACLYS56 ACGLU97 14.949816385904947 
ACLYS56 ACALA98 16.374178568522137 
ACLYS56 ACTYR99 21.524500528971355 
ACLYS56 ACLEU100 18.931886037190754 
ACLYS56 ACVAL101 14.609062194824219 
ACLYS56 ACALA102 17.556503295898438 
ACLYS56 ACLEU103 20.883336385091145 
ACLYS56 ACPHE104 18.146050771077473 
ACLYS56 ACGLU105 16.30847930908203 
ACLYS56 ACASP106 20.980201721191406 
ACLYS56 ACTHR107 21.966237386067707 
ACLYS56 ACASN108 19.44775899251302 
ACLYS56 ACLEU109 21.667020161946613 
ACLYS56 ACCYS110 25.199729919433594 
ACLYS56 ACALA111 24.802200317382812 
ACLYS56 ACILE112 23.357101440429688 
ACLYS56 ACHIS113 28.22393798828125 
ACLYS56 ACALA114 29.147008260091145 
ACLYS56 ACLYS115 29.58068339029948 
ACLYS56 ACARG116 27.112899780273438 
ACLYS56 ACVAL117 23.029568990071613 
ACLYS56 ACTHR118 24.70764414469401 
ACLYS56 ACILE119 22.977691650390625 
ACLYS56 ACMET120 27.725997924804688 
ACLYS56 ACPRO121 28.845375061035156 
ACLYS56 ACLYS122 31.00988515218099 
ACLYS56 ACASP123 26.502492268880207 
ACLYS56 ACILE124 25.982579549153645 
ACLYS56 ACGLN125 30.33135986328125 
ACLYS56 ACLEU126 29.247665405273438 
ACLYS56 ACALA127 25.96672821044922 
ACLYS56 ACARG128 28.116493225097656 
ACLYS56 ACARG129 33.00043487548828 
ACLYS56 ACILE130 29.20349884033203 
ACLYS56 ACARG131 25.10595194498698 
ACLYS56 ACGLY132 30.687421162923176 
ACLYS56 ACGLU133 29.001747131347656 
ACLYS56 ACARG134 33.13953653971354 
ACLYS56 ACALA135 36.29450480143229 
ACLYS56 BCASN25 30.04932403564453 
ACLYS56 BCILE26 28.267173767089844 
ACLYS56 BCGLN27 29.328280131022137 
ACLYS56 BCGLY28 25.941561381022137 
ACLYS56 BCILE29 23.372538248697918 
ACLYS56 BCTHR30 22.126487731933594 
ACLYS56 BCLYS31 23.717753092447918 
ACLYS56 BCPRO32 19.519128163655598 
ACLYS56 BCALA33 17.644128163655598 
ACLYS56 BCILE34 19.500958760579426 
ACLYS56 BCARG35 18.081951141357422 
ACLYS56 BCARG36 14.256846110026041 
ACLYS56 BCLEU37 14.853068033854166 
ACLYS56 BCALA38 15.228514353434244 
ACLYS56 BCARG39 13.961812337239584 
ACLYS56 BCARG40 9.406060536702475 
ACLYS56 BCGLY41 13.234210968017578 
ACLYS56 BCGLY42 13.848037719726562 
ACLYS56 BCVAL43 16.533297220865887 
ACLYS56 BCLYS44 17.98474629720052 
ACLYS56 BCARG45 21.86829121907552 
ACLYS56 BCILE46 21.24578094482422 
ACLYS56 BCSER47 25.476910909016926 
ACLYS56 BCGLY48 27.09075419108073 
ACLYS56 BCLEU49 29.283376057942707 
ACLYS56 BCILE50 24.698272705078125 
ACLYS56 BCTYR51 23.910792032877605 
ACLYS56 BCGLU52 29.327852884928387 
ACLYS56 BCGLU53 28.417437235514324 
ACLYS56 BCTHR54 23.79528554280599 
ACLYS56 BCARG55 26.348782857259113 
ACLYS56 BCGLY56 28.6250737508138 
ACLYS56 BCVAL57 26.3953119913737 
ACLYS56 BCLEU58 24.66193389892578 
ACLYS56 BCLYS59 30.253863016764324 
ACLYS56 BCVAL60 30.077191670735676 
ACLYS56 BCPHE61 25.50867462158203 
ACLYS56 BCLEU62 27.34698994954427 
ACLYS56 BCGLU63 32.63347371419271 
ACLYS56 BCASN64 31.352071126302082 
ACLYS56 BCVAL65 28.65668233235677 
ACLYS56 BCILE66 31.11498769124349 
ACLYS56 BCARG67 35.83598836263021 
ACLYS56 BCASP68 33.770050048828125 
ACLYS56 BCALA69 32.87791951497396 
ACLYS56 BCVAL70 36.09932200113932 
ACLYS56 BCTHR71 37.98997243245443 
ACLYS56 BCTYR72 35.47276306152344 
ACLYS56 BCTHR73 37.05902608235677 
ACLYS56 BCGLU74 41.26779429117838 
ACLYS56 BCHIS75 42.089001973470054 
ACLYS56 BCALA76 40.68495432535807 
ACLYS56 BCLYS77 44.41614786783854 
ACLYS56 BCARG78 38.27502695719401 
ACLYS56 BCLYS79 40.21034240722656 
ACLYS56 BCTHR80 36.021087646484375 
ACLYS56 BCVAL81 32.647595723470054 
ACLYS56 BCTHR82 31.32392120361328 
ACLYS56 BCALA83 27.513763427734375 
ACLYS56 BCMET84 29.391357421875 
ACLYS56 BCASP85 31.863377888997395 
ACLYS56 BCVAL86 27.499671936035156 
ACLYS56 BCVAL87 26.575772603352863 
ACLYS56 BCTYR88 31.079294840494793 
ACLYS56 BCALA89 29.57543436686198 
ACLYS56 BCLEU90 25.60914357503255 
ACLYS56 BCLYS91 27.984578450520832 
ACLYS56 BCARG92 32.77954355875651 
ACLYS56 BCGLN93 29.293685913085938 
ACLYS56 BCGLY94 26.169410705566406 
ACLYS56 BCARG95 24.423166910807293 
ACLYS56 BCTHR96 23.3121821085612 
ACLYS56 BCLEU97 20.837833404541016 
ACLYS56 BCTYR98 21.296131134033203 
ACLYS56 BCGLY99 20.388072967529297 
ACLYS56 BCPHE100 22.198984781901043 
ACLYS56 BCGLY101 25.93634541829427 
ACLYS56 BCGLY102 26.11328633626302 
ACLYS56 CCPHE25 57.69085693359375 
ACLYS56 CCPRO26 58.87396240234375 
ACLYS56 CCVAL27 58.722259521484375 
ACLYS56 CCGLY28 59.35889180501302 
ACLYS56 CCARG29 58.712361653645836 
ACLYS56 CCVAL30 54.5732676188151 
ACLYS56 CCHIS31 55.89776102701823 
ACLYS56 CCARG32 56.63762919108073 
ACLYS56 CCLEU33 52.800679524739586 
ACLYS56 CCLEU34 50.477691650390625 
ACLYS56 CCARG35 54.513346354166664 
ACLYS56 CCLYS36 53.00261433919271 
ACLYS56 CCGLY37 47.97411600748698 
ACLYS56 CCASN38 46.81683349609375 
ACLYS56 CCTYR39 45.174601236979164 
ACLYS56 CCALA40 47.00117492675781 
ACLYS56 CCGLU41 48.975555419921875 
ACLYS56 CCARG42 52.31135559082031 
ACLYS56 CCVAL43 52.2907460530599 
ACLYS56 CCGLY44 53.790924072265625 
ACLYS56 CCALA45 56.85128275553385 
ACLYS56 CCGLY46 54.94185892740885 
ACLYS56 CCALA47 52.331807454427086 
ACLYS56 CCPRO48 54.53569030761719 
ACLYS56 CCVAL49 56.52374267578125 
ACLYS56 CCTYR50 51.711822509765625 
ACLYS56 CCLEU51 50.76551310221354 
ACLYS56 CCALA52 54.6448974609375 
ACLYS56 CCALA53 54.60292053222656 
ACLYS56 CCVAL54 50.84162902832031 
ACLYS56 CCLEU55 51.79984029134115 
ACLYS56 CCGLU56 56.97752888997396 
ACLYS56 CCTYR57 52.745381673177086 
ACLYS56 CCLEU58 50.26876322428385 
ACLYS56 CCTHR59 54.41355895996094 
ACLYS56 CCALA60 56.03498840332031 
ACLYS56 CCGLU61 53.2479248046875 
ACLYS56 CCILE62 52.39033508300781 
ACLYS56 CCLEU63 56.99780782063802 
ACLYS56 CCGLU64 57.7030029296875 
ACLYS56 CCLEU65 54.370137532552086 
ACLYS56 CCALA66 56.59502665201823 
ACLYS56 CCGLY67 59.84733581542969 
ACLYS56 CCASN68 59.41508992513021 
ACLYS56 CCALA69 57.86575826009115 
ACLYS56 CCALA70 60.78370157877604 
ACLYS56 CCARG71 64.10341898600261 
ACLYS56 CCASP72 60.73784383138021 
ACLYS56 CCASN73 60.55339050292969 
ACLYS56 CCLYS74 65.63104248046875 
ACLYS56 CCLYS75 63.50188700358073 
ACLYS56 CCTHR76 66.48520406087239 
ACLYS56 CCARG77 65.33661397298177 
ACLYS56 CCILE78 59.60201517740885 
ACLYS56 CCILE79 58.02769470214844 
ACLYS56 CCPRO80 54.35292053222656 
ACLYS56 CCARG81 53.129109700520836 
ACLYS56 CCHIS82 56.53820292154948 
ACLYS56 CCLEU83 52.754536946614586 
ACLYS56 CCGLN84 48.550048828125 
ACLYS56 CCLEU85 51.84308369954427 
ACLYS56 CCALA86 50.884236653645836 
ACLYS56 CCVAL87 47.14086405436198 
ACLYS56 CCARG88 45.07319132486979 
ACLYS56 CCASN89 49.85045369466146 
ACLYS56 CCASP90 47.65277099609375 
ACLYS56 CCGLU91 43.66541035970052 
ACLYS56 CCGLU92 44.29415384928385 
ACLYS56 CCLEU93 45.90020751953125 
ACLYS56 CCASN94 42.29329935709635 
ACLYS56 CCLYS95 39.04321797688802 
ACLYS56 CCLEU96 41.57482401529948 
ACLYS56 CCLEU97 43.02606201171875 
ACLYS56 CCGLY98 39.82031758626302 
ACLYS56 CCARG99 36.67577870686849 
ACLYS56 CCVAL100 42.08907826741537 
ACLYS56 CCTHR101 43.87867228190104 
ACLYS56 CCILE102 47.81462097167969 
ACLYS56 CCALA103 50.29626973470052 
ACLYS56 CCGLN104 53.29249064127604 
ACLYS56 CCGLY105 50.50101216634115 
ACLYS56 CCGLY106 48.42693583170573 
ACLYS56 CCVAL107 47.07056681315104 
ACLYS56 CCLEU108 48.132344563802086 
ACLYS56 CCPRO109 49.63670857747396 
ACLYS56 CCASN110 45.3440195719401 
ACLYS56 CCILE111 46.806498209635414 
ACLYS56 CCGLN112 42.3863779703776 
ACLYS56 CCSER113 44.644073486328125 
ACLYS56 CCVAL114 43.082672119140625 
ACLYS56 CCLEU115 44.965484619140625 
ACLYS56 CCLEU116 48.70044962565104 
ACLYS56 DCSER36 58.8254648844401 
ACLYS56 DCTYR37 56.016571044921875 
ACLYS56 DCALA38 60.2994639078776 
ACLYS56 DCILE39 63.68317159016927 
ACLYS56 DCTYR40 61.15753173828125 
ACLYS56 DCVAL41 58.976236979166664 
ACLYS56 DCTYR42 64.83504740397136 
ACLYS56 DCLYS43 65.02017211914062 
ACLYS56 DCVAL44 60.70055135091146 
ACLYS56 DCLEU45 62.139546712239586 
ACLYS56 DCLYS46 66.62336730957031 
ACLYS56 DCGLN47 64.99907938639323 
ACLYS56 DCVAL48 62.022247314453125 
ACLYS56 DCHIS49 63.16622416178385 
ACLYS56 DCPRO50 68.02035013834636 
ACLYS56 DCASP51 67.90809631347656 
ACLYS56 DCTHR52 64.6804911295573 
ACLYS56 DCGLY53 64.10300699869792 
ACLYS56 DCILE54 61.59196980794271 
ACLYS56 DCSER55 60.60552978515625 
ACLYS56 DCSER56 60.38929748535156 
ACLYS56 DCLYS57 57.56061808268229 
ACLYS56 DCALA58 56.45019022623698 
ACLYS56 DCMET59 58.382161458333336 
ACLYS56 DCSER60 54.35686747233073 
ACLYS56 DCILE61 51.79145812988281 
ACLYS56 DCMET62 53.459065755208336 
ACLYS56 DCASN63 53.850128173828125 
ACLYS56 DCSER64 49.52494812011719 
ACLYS56 DCPHE65 48.62980651855469 
ACLYS56 DCVAL66 50.79674784342448 
ACLYS56 DCASN67 49.10400899251302 
ACLYS56 DCASP68 44.36561075846354 
ACLYS56 DCVAL69 45.83494567871094 
ACLYS56 DCPHE70 48.18460591634115 
ACLYS56 DCGLU71 44.24944559733073 
ACLYS56 DCARG72 40.85979207356771 
ACLYS56 DCILE73 44.2614491780599 
ACLYS56 DCALA74 44.062337239583336 
ACLYS56 DCGLY75 40.64544423421224 
ACLYS56 DCGLU76 38.62821706136068 
ACLYS56 DCALA77 42.31547292073568 
ACLYS56 DCSER78 41.18367258707682 
ACLYS56 DCARG79 36.5400136311849 
ACLYS56 DCLEU80 39.76587422688802 
ACLYS56 DCALA81 41.6341552734375 
ACLYS56 DCHIS82 39.15392303466797 
ACLYS56 DCTYR83 35.346290588378906 
ACLYS56 DCASN84 40.13676452636719 
ACLYS56 DCLYS85 40.51625315348307 
ACLYS56 DCARG86 44.467732747395836 
ACLYS56 DCSER87 47.50831095377604 
ACLYS56 DCTHR88 49.22479248046875 
ACLYS56 DCILE89 47.85052998860677 
ACLYS56 DCTHR90 49.63353474934896 
ACLYS56 DCSER91 50.68963114420573 
ACLYS56 DCARG92 47.39118448893229 
ACLYS56 DCGLU93 45.3788096110026 
ACLYS56 DCILE94 47.100809733072914 
ACLYS56 DCGLN95 47.21062215169271 
ACLYS56 DCTHR96 42.54151916503906 
ACLYS56 DCALA97 42.19690958658854 
ACLYS56 DCVAL98 44.444112141927086 
ACLYS56 DCARG99 43.09906005859375 
ACLYS56 DCLEU100 38.19816335042318 
ACLYS56 DCLEU101 40.22278594970703 
ACLYS56 DCLEU102 42.7223866780599 
ACLYS56 DCPRO103 41.47758229573568 
ACLYS56 DCGLY104 43.08916727701823 
ACLYS56 DCGLU105 46.831197102864586 
ACLYS56 DCLEU106 46.68898010253906 
ACLYS56 DCALA107 45.72972106933594 
ACLYS56 DCLYS108 47.466949462890625 
ACLYS56 DCHIS109 51.11141459147135 
ACLYS56 DCALA110 49.95150248209635 
ACLYS56 DCVAL111 49.68262736002604 
ACLYS56 DCSER112 53.603352864583336 
ACLYS56 DCGLU113 55.39741516113281 
ACLYS56 DCGLY114 54.05963134765625 
ACLYS56 DCTHR115 54.79666646321615 
ACLYS56 DCLYS116 58.45018005371094 
ACLYS56 DCALA117 58.526346842447914 
ACLYS56 DCVAL118 57.62937927246094 
ACLYS56 DCTHR119 60.45368957519531 
ACLYS56 DCLYS120 63.36432902018229 
ACLYS56 DCTYR121 62.03644816080729 
ACLYS56 DCTHR122 62.60661315917969 
ACLYS56 DCSER123 66.0050760904948 
ACLYS56 DCALA124 67.5734151204427 
ACLYS56 DCLYS125 71.1852518717448 
ACLYS56 ECGLY44 51.80619812011719 
ACLYS56 ECTHR45 55.0323740641276 
ACLYS56 ECVAL46 55.41702779134115 
ACLYS56 ECALA47 51.28593444824219 
ACLYS56 ECLEU48 51.33783976236979 
ACLYS56 ECARG49 56.9172108968099 
ACLYS56 ECGLU50 52.80138142903646 
ACLYS56 ECILE51 49.30970764160156 
ACLYS56 ECARG52 53.08366902669271 
ACLYS56 ECARG53 56.38563028971354 
ACLYS56 ECTYR54 52.41735331217448 
ACLYS56 ECGLN55 49.20384216308594 
ACLYS56 ECLYS56 55.04400634765625 
ACLYS56 ECSER57 54.25721232096354 
ACLYS56 ECTHR58 53.9696044921875 
ACLYS56 ECGLU59 55.97303771972656 
ACLYS56 ECLEU60 53.405364990234375 
ACLYS56 ECLEU61 51.005615234375 
ACLYS56 ECILE62 50.1553700764974 
ACLYS56 ECARG63 55.14277648925781 
ACLYS56 ECLYS64 56.10786437988281 
ACLYS56 ECLEU65 57.0328369140625 
ACLYS56 ECPRO66 53.415995279947914 
ACLYS56 ECPHE67 49.622599283854164 
ACLYS56 ECGLN68 54.3044179280599 
ACLYS56 ECARG69 54.749359130859375 
ACLYS56 ECLEU70 48.39191691080729 
ACLYS56 ECVAL71 49.49293009440104 
ACLYS56 ECARG72 53.50328063964844 
ACLYS56 ECGLU73 49.03117370605469 
ACLYS56 ECILE74 46.092803955078125 
ACLYS56 ECALA75 49.0545654296875 
ACLYS56 ECGLN76 51.38098653157552 
ACLYS56 ECASP77 46.83499654134115 
ACLYS56 ECPHE78 44.51600646972656 
ACLYS56 ECLYS79 48.30785624186198 
ACLYS56 ECTHR80 52.62963358561198 
ACLYS56 ECASP81 55.38514200846354 
ACLYS56 ECLEU82 51.656331380208336 
ACLYS56 ECARG83 56.58014424641927 
ACLYS56 ECPHE84 51.834574381510414 
ACLYS56 ECGLN85 55.59198506673177 
ACLYS56 ECSER86 56.23499043782552 
ACLYS56 ECSER87 54.11119079589844 
ACLYS56 ECALA88 50.94761657714844 
ACLYS56 ECVAL89 51.451029459635414 
ACLYS56 ECMET90 52.872416178385414 
ACLYS56 ECALA91 48.42475382486979 
ACLYS56 ECLEU92 46.53423563639323 
ACLYS56 ECGLN93 49.49325052897135 
ACLYS56 ECGLU94 48.005615234375 
ACLYS56 ECALA95 43.59012349446615 
ACLYS56 ECSER96 43.53130594889323 
ACLYS56 ECGLU97 46.23455810546875 
ACLYS56 ECALA98 42.37247212727865 
ACLYS56 ECTYR99 37.74508921305338 
ACLYS56 ECLEU100 40.823412577311196 
ACLYS56 ECVAL101 42.20036824544271 
ACLYS56 ECALA102 38.34675598144531 
ACLYS56 ECLEU103 36.18643697102865 
ACLYS56 ECPHE104 39.922157287597656 
ACLYS56 ECGLU105 38.77619171142578 
ACLYS56 ECASP106 34.29889424641927 
ACLYS56 ECTHR107 35.47030131022135 
ACLYS56 ECASN108 38.56168874104818 
ACLYS56 ECLEU109 35.33787282307943 
ACLYS56 ECCYS110 32.21709187825521 
ACLYS56 ECALA111 35.45074462890625 
ACLYS56 ECILE112 37.16339619954427 
ACLYS56 ECHIS113 31.5049565633138 
ACLYS56 ECALA114 33.22047424316406 
ACLYS56 ECLYS115 36.21253967285156 
ACLYS56 ECARG116 36.484143575032554 
ACLYS56 ECVAL117 41.74194081624349 
ACLYS56 ECTHR118 40.52732594807943 
ACLYS56 ECILE119 38.90093485514323 
ACLYS56 ECMET120 36.54427846272787 
ACLYS56 ECPRO121 34.63052876790365 
ACLYS56 ECLYS122 31.142901102701824 
ACLYS56 ECASP123 32.75769551595052 
ACLYS56 ECILE124 33.42071024576823 
ACLYS56 ECGLN125 29.534810384114582 
ACLYS56 ECLEU126 27.340545654296875 
ACLYS56 ECALA127 29.966028849283855 
ACLYS56 ECARG128 30.633870442708332 
ACLYS56 ECARG129 23.454544067382812 
ACLYS56 ECILE130 25.241678873697918 
ACLYS56 ECARG131 30.200815836588543 
ACLYS56 ECGLY132 26.49968973795573 
ACLYS56 ECGLU133 29.30694580078125 
ACLYS56 ECARG134 25.11200714111328 
ACLYS56 ECALA135 21.051171620686848 
ACLYS56 FCASN25 50.62535603841146 
ACLYS56 FCILE26 45.997395833333336 
ACLYS56 FCGLN27 47.92665100097656 
ACLYS56 FCGLY28 51.19886779785156 
ACLYS56 FCILE29 48.7843983968099 
ACLYS56 FCTHR30 51.08827209472656 
ACLYS56 FCLYS31 48.96148681640625 
ACLYS56 FCPRO32 51.612030029296875 
ACLYS56 FCALA33 49.57990519205729 
ACLYS56 FCILE34 45.87324015299479 
ACLYS56 FCARG35 49.60204569498698 
ACLYS56 FCARG36 51.262552897135414 
ACLYS56 FCLEU37 45.852142333984375 
ACLYS56 FCALA38 44.45781453450521 
ACLYS56 FCARG39 47.92610168457031 
ACLYS56 FCARG40 47.974711100260414 
ACLYS56 FCGLY41 43.18788146972656 
ACLYS56 FCGLY42 44.036773681640625 
ACLYS56 FCVAL43 43.426920572916664 
ACLYS56 FCLYS44 46.5954335530599 
ACLYS56 FCARG45 45.61494445800781 
ACLYS56 FCILE46 44.17882792154948 
ACLYS56 FCSER47 41.76213073730469 
ACLYS56 FCGLY48 43.433634440104164 
ACLYS56 FCLEU49 40.05045064290365 
ACLYS56 FCILE50 40.12682596842448 
ACLYS56 FCTYR51 44.5375010172526 
ACLYS56 FCGLU52 41.8082529703776 
ACLYS56 FCGLU53 37.05367787679037 
ACLYS56 FCTHR54 40.46112314860026 
ACLYS56 FCARG55 44.168986002604164 
ACLYS56 FCGLY56 38.60627237955729 
ACLYS56 FCVAL57 37.01959737141927 
ACLYS56 FCLEU58 41.6380615234375 
ACLYS56 FCLYS59 41.31591288248698 
ACLYS56 FCVAL60 36.80000305175781 
ACLYS56 FCPHE61 38.70635986328125 
ACLYS56 FCLEU62 42.687276204427086 
ACLYS56 FCGLU63 40.46783447265625 
ACLYS56 FCASN64 37.04701487223307 
ACLYS56 FCVAL65 40.89371236165365 
ACLYS56 FCILE66 43.758514404296875 
ACLYS56 FCARG67 38.82266743977865 
ACLYS56 FCASP68 39.61985778808594 
ACLYS56 FCALA69 44.39728291829427 
ACLYS56 FCVAL70 45.28691609700521 
ACLYS56 FCTHR71 42.672088623046875 
ACLYS56 FCTYR72 43.67869567871094 
ACLYS56 FCTHR73 48.613667805989586 
ACLYS56 FCGLU74 46.93237813313802 
ACLYS56 FCHIS75 46.66161600748698 
ACLYS56 FCALA76 50.774444580078125 
ACLYS56 FCLYS77 52.87299601236979 
ACLYS56 FCARG78 52.39143371582031 
ACLYS56 FCLYS79 54.61711629231771 
ACLYS56 FCTHR80 54.3641357421875 
ACLYS56 FCVAL81 50.75139872233073 
ACLYS56 FCTHR82 51.54061381022135 
ACLYS56 FCALA83 50.42037455240885 
ACLYS56 FCMET84 49.68805948893229 
ACLYS56 FCASP85 47.55284627278646 
ACLYS56 FCVAL86 45.7412363688151 
ACLYS56 FCVAL87 45.44440714518229 
ACLYS56 FCTYR88 45.068074544270836 
ACLYS56 FCALA89 40.87235005696615 
ACLYS56 FCLEU90 41.009437561035156 
ACLYS56 FCLYS91 40.38190460205078 
ACLYS56 FCARG92 36.30395762125651 
ACLYS56 FCGLN93 35.952440897623696 
ACLYS56 FCGLY94 35.84971364339193 
ACLYS56 FCARG95 37.93694305419922 
ACLYS56 FCTHR96 40.979960123697914 
ACLYS56 FCLEU97 45.30702209472656 
ACLYS56 FCTYR98 46.58133443196615 
ACLYS56 FCGLY99 50.2703603108724 
ACLYS56 FCPHE100 51.693094889322914 
ACLYS56 FCGLY101 53.85713195800781 
ACLYS56 FCGLY102 55.68730163574219 
ACLYS56 GCPHE25 32.95281728108724 
ACLYS56 GCPRO26 36.73444366455078 
ACLYS56 GCVAL27 40.53002675374349 
ACLYS56 GCGLY28 41.94683583577474 
ACLYS56 GCARG29 39.21126047770182 
ACLYS56 GCVAL30 38.58007303873698 
ACLYS56 GCHIS31 44.1517079671224 
ACLYS56 GCARG32 41.85602823893229 
ACLYS56 GCLEU33 39.00590515136719 
ACLYS56 GCLEU34 41.230847676595054 
ACLYS56 GCARG35 46.164876302083336 
ACLYS56 GCLYS36 44.297200520833336 
ACLYS56 GCGLY37 41.44776916503906 
ACLYS56 GCASN38 44.118021647135414 
ACLYS56 GCTYR39 41.03788757324219 
ACLYS56 GCALA40 46.62922668457031 
ACLYS56 GCGLU41 51.15333557128906 
ACLYS56 GCARG42 51.97932434082031 
ACLYS56 GCVAL43 46.69988505045573 
ACLYS56 GCGLY44 47.223124186197914 
ACLYS56 GCALA45 47.37653096516927 
ACLYS56 GCGLY46 44.82013956705729 
ACLYS56 GCALA47 42.69189453125 
ACLYS56 GCPRO48 41.515892028808594 
ACLYS56 GCVAL49 41.22057342529297 
ACLYS56 GCTYR50 39.96999867757162 
ACLYS56 GCLEU51 36.55719757080078 
ACLYS56 GCALA52 35.637596130371094 
ACLYS56 GCALA53 35.01952362060547 
ACLYS56 GCVAL54 33.12191518147787 
ACLYS56 GCLEU55 31.21087900797526 
ACLYS56 GCGLU56 31.6134770711263 
ACLYS56 GCTYR57 29.689165751139324 
ACLYS56 GCLEU58 27.222684224446613 
ACLYS56 GCTHR59 25.86437225341797 
ACLYS56 GCALA60 25.737355550130207 
ACLYS56 GCGLU61 24.86121368408203 
ACLYS56 GCILE62 20.83170445760091 
ACLYS56 GCLEU63 21.50311533610026 
ACLYS56 GCGLU64 22.715975443522137 
ACLYS56 GCLEU65 18.61973698933919 
ACLYS56 GCALA66 16.51651891072591 
ACLYS56 GCGLY67 17.69451395670573 
ACLYS56 GCASN68 18.326746622721355 
ACLYS56 GCALA69 13.64279556274414 
ACLYS56 GCALA70 14.195330301920572 
ACLYS56 GCARG71 18.394399007161457 
ACLYS56 GCASP72 13.904921213785807 
ACLYS56 GCASN73 10.10940678914388 
ACLYS56 GCLYS74 14.206040700276693 
ACLYS56 GCLYS75 12.773509979248047 
ACLYS56 GCTHR76 18.018876393636067 
ACLYS56 GCARG77 17.495118459065754 
ACLYS56 GCILE78 16.515398661295574 
ACLYS56 GCILE79 12.503093719482422 
ACLYS56 GCPRO80 12.89254633585612 
ACLYS56 GCARG81 7.436669031778972 
ACLYS56 GCHIS82 11.941911061604818 
ACLYS56 GCLEU83 15.32003402709961 
ACLYS56 GCGLN84 12.404609680175781 
ACLYS56 GCLEU85 11.661696116129557 
ACLYS56 GCALA86 16.13550567626953 
ACLYS56 GCVAL87 17.159403483072918 
ACLYS56 GCARG88 15.223893483479818 
ACLYS56 GCASN89 17.25052769978841 
ACLYS56 GCASP90 21.13113276163737 
ACLYS56 GCGLU91 22.58856709798177 
ACLYS56 GCGLU92 25.640485127766926 
ACLYS56 GCLEU93 21.996780395507812 
ACLYS56 GCASN94 19.6624018351237 
ACLYS56 GCLYS95 24.64405059814453 
ACLYS56 GCLEU96 25.318763732910156 
ACLYS56 GCLEU97 21.824879964192707 
ACLYS56 GCGLY98 20.981707255045574 
ACLYS56 GCARG99 21.926984151204426 
ACLYS56 GCVAL100 19.975602467854817 
ACLYS56 GCTHR101 17.65674336751302 
ACLYS56 GCILE102 15.211090087890625 
ACLYS56 GCALA103 15.121856689453125 
ACLYS56 GCGLN104 12.49850845336914 
ACLYS56 GCGLY105 9.887056986490885 
ACLYS56 GCGLY106 9.516167322794596 
ACLYS56 GCVAL107 8.803118387858072 
ACLYS56 GCLEU108 8.784161249796549 
ACLYS56 GCPRO109 7.498113632202148 
ACLYS56 GCASN110 12.059182484944662 
ACLYS56 GCILE111 13.039438883463541 
ACLYS56 GCGLN112 17.148209889729817 
ACLYS56 GCSER113 19.564215342203777 
ACLYS56 GCVAL114 21.6278076171875 
ACLYS56 GCLEU115 18.42676289876302 
ACLYS56 GCLEU116 17.685660044352215 
ACLYS56 HCSER36 31.142664591471355 
ACLYS56 HCTYR37 30.832621256510418 
ACLYS56 HCALA38 28.134234110514324 
ACLYS56 HCILE39 31.380808512369793 
ACLYS56 HCTYR40 32.509969075520836 
ACLYS56 HCVAL41 26.520919799804688 
ACLYS56 HCTYR42 27.005111694335938 
ACLYS56 HCLYS43 31.474817911783855 
ACLYS56 HCVAL44 28.0696283976237 
ACLYS56 HCLEU45 24.276290893554688 
ACLYS56 HCLYS46 27.668863932291668 
ACLYS56 HCGLN47 30.230300903320312 
ACLYS56 HCVAL48 25.624234517415363 
ACLYS56 HCHIS49 22.921663920084637 
ACLYS56 HCPRO50 26.552454630533855 
ACLYS56 HCASP51 23.51599375406901 
ACLYS56 HCTHR52 20.984227498372395 
ACLYS56 HCGLY53 20.31845982869466 
ACLYS56 HCILE54 20.214680989583332 
ACLYS56 HCSER55 18.19094975789388 
ACLYS56 HCSER56 20.9209721883138 
ACLYS56 HCLYS57 18.132254282633465 
ACLYS56 HCALA58 18.25283686319987 
ACLYS56 HCMET59 22.92285410563151 
ACLYS56 HCSER60 22.260721842447918 
ACLYS56 HCILE61 19.48182423909505 
ACLYS56 HCMET62 22.12585194905599 
ACLYS56 HCASN63 26.14092254638672 
ACLYS56 HCSER64 24.74927012125651 
ACLYS56 HCPHE65 24.17389424641927 
ACLYS56 HCVAL66 27.953389485677082 
ACLYS56 HCASN67 29.96374003092448 
ACLYS56 HCASP68 28.22938283284505 
ACLYS56 HCVAL69 29.419207255045574 
ACLYS56 HCPHE70 34.15730285644531 
ACLYS56 HCGLU71 33.74749247233073 
ACLYS56 HCARG72 31.79859670003255 
ACLYS56 HCILE73 34.852404276529946 
ACLYS56 HCALA74 37.90492248535156 
ACLYS56 HCGLY75 38.41684214274088 
ACLYS56 HCGLU76 37.77227020263672 
ACLYS56 HCALA77 41.18898010253906 
ACLYS56 HCSER78 42.931671142578125 
ACLYS56 HCARG79 42.68932088216146 
ACLYS56 HCLEU80 43.94621785481771 
ACLYS56 HCALA81 47.17308553059896 
ACLYS56 HCHIS82 47.73512268066406 
ACLYS56 HCTYR83 46.43463643391927 
ACLYS56 HCASN84 50.34319559733073 
ACLYS56 HCLYS85 53.3306884765625 
ACLYS56 HCARG86 52.172770182291664 
ACLYS56 HCSER87 51.85799662272135 
ACLYS56 HCTHR88 50.13978068033854 
ACLYS56 HCILE89 45.42210388183594 
ACLYS56 HCTHR90 46.75047810872396 
ACLYS56 HCSER91 44.469340006510414 
ACLYS56 HCARG92 47.382120768229164 
ACLYS56 HCGLU93 44.43253072102865 
ACLYS56 HCILE94 39.91871897379557 
ACLYS56 HCGLN95 41.25129699707031 
ACLYS56 HCTHR96 41.02575174967448 
ACLYS56 HCALA97 37.59369913736979 
ACLYS56 HCVAL98 35.351158142089844 
ACLYS56 HCARG99 39.0872802734375 
ACLYS56 HCLEU100 37.006212870279946 
ACLYS56 HCLEU101 32.142049153645836 
ACLYS56 HCLEU102 30.970926920572918 
ACLYS56 HCPRO103 29.60590362548828 
ACLYS56 HCGLY104 32.66436767578125 
ACLYS56 HCGLU105 31.564305623372395 
ACLYS56 HCLEU106 29.32257843017578 
ACLYS56 HCALA107 33.723035176595054 
ACLYS56 HCLYS108 36.0206044514974 
ACLYS56 HCHIS109 32.89361826578776 
ACLYS56 HCALA110 34.25662740071615 
ACLYS56 HCVAL111 38.019083658854164 
ACLYS56 HCSER112 38.020660400390625 
ACLYS56 HCGLU113 35.74460093180338 
ACLYS56 HCGLY114 39.16619110107422 
ACLYS56 HCTHR115 41.95840962727865 
ACLYS56 HCLYS116 40.05870564778646 
ACLYS56 HCALA117 41.20907084147135 
ACLYS56 HCVAL118 44.37554931640625 
ACLYS56 HCTHR119 45.899820963541664 
ACLYS56 HCLYS120 43.9760996500651 
ACLYS56 HCTYR121 46.455891927083336 
ACLYS56 HCTHR122 49.34264628092448 
ACLYS56 HCSER123 49.819183349609375 
ACLYS56 HCALA124 50.634745279947914 
ACLYS56 HCLYS125 52.62940979003906 
ACSER57 ACTHR58 4.1331790288289385 
ACSER57 ACGLU59 4.918465614318848 
ACSER57 ACLEU60 9.236298243204752 
ACSER57 ACLEU61 8.748299916585287 
ACSER57 ACILE62 13.212398529052734 
ACSER57 ACARG63 14.461727142333984 
ACSER57 ACLYS64 17.205337524414062 
ACSER57 ACLEU65 21.76182810465495 
ACSER57 ACPRO66 20.79998524983724 
ACSER57 ACPHE67 19.39531071980794 
ACSER57 ACGLN68 23.105613708496094 
ACSER57 ACARG69 25.654052734375 
ACSER57 ACLEU70 24.18487548828125 
ACSER57 ACVAL71 24.769856770833332 
ACSER57 ACARG72 27.982274373372395 
ACSER57 ACGLU73 29.65349578857422 
ACSER57 ACILE74 28.35436248779297 
ACSER57 ACALA75 30.77910868326823 
ACSER57 ACGLN76 34.126075744628906 
ACSER57 ACASP77 34.48902893066406 
ACSER57 ACPHE78 33.38233439127604 
ACSER57 ACLYS79 36.7942860921224 
ACSER57 ACTHR80 38.03760528564453 
ACSER57 ACASP81 36.38713582356771 
ACSER57 ACLEU82 32.641456604003906 
ACSER57 ACARG83 33.090415954589844 
ACSER57 ACPHE84 27.07408905029297 
ACSER57 ACGLN85 26.452097574869793 
ACSER57 ACSER86 22.3343505859375 
ACSER57 ACSER87 21.503677368164062 
ACSER57 ACALA88 22.222930908203125 
ACSER57 ACVAL89 20.560590108235676 
ACSER57 ACMET90 16.569286346435547 
ACSER57 ACALA91 18.15515645345052 
ACSER57 ACLEU92 19.78865687052409 
ACSER57 ACGLN93 15.319999694824219 
ACSER57 ACGLU94 12.869544982910156 
ACSER57 ACALA95 16.1235834757487 
ACSER57 ACSER96 16.10665766398112 
ACSER57 ACGLU97 10.928267161051432 
ACSER57 ACALA98 13.329933166503906 
ACSER57 ACTYR99 18.463423411051433 
ACSER57 ACLEU100 15.552412668863932 
ACSER57 ACVAL101 12.029218037923178 
ACSER57 ACALA102 15.592381795247396 
ACSER57 ACLEU103 18.51833724975586 
ACSER57 ACPHE104 15.781112670898438 
ACSER57 ACGLU105 15.501640319824219 
ACSER57 ACASP106 19.823165893554688 
ACSER57 ACTHR107 20.438268025716145 
ACSER57 ACASN108 18.853753407796223 
ACSER57 ACLEU109 21.547701517740887 
ACSER57 ACCYS110 24.419815063476562 
ACSER57 ACALA111 24.22748311360677 
ACSER57 ACILE112 23.56732177734375 
ACSER57 ACHIS113 28.310696919759113 
ACSER57 ACALA114 28.882069905598957 
ACSER57 ACLYS115 29.89598846435547 
ACSER57 ACARG116 26.4650395711263 
ACSER57 ACVAL117 22.75384521484375 
ACSER57 ACTHR118 23.618789672851562 
ACSER57 ACILE119 21.336992899576824 
ACSER57 ACMET120 25.96716817220052 
ACSER57 ACPRO121 26.521886189778645 
ACSER57 ACLYS122 29.249547322591145 
ACSER57 ACASP123 24.96454620361328 
ACSER57 ACILE124 23.678629557291668 
ACSER57 ACGLN125 28.063680013020832 
ACSER57 ACLEU126 27.873268127441406 
ACSER57 ACALA127 24.318857828776043 
ACSER57 ACARG128 25.648178100585938 
ACSER57 ACARG129 31.40747324625651 
ACSER57 ACILE130 28.06475830078125 
ACSER57 ACARG131 23.751424153645832 
ACSER57 ACGLY132 28.7702153523763 
ACSER57 ACGLU133 26.560274759928387 
ACSER57 ACARG134 30.78394063313802 
ACSER57 ACALA135 34.211954752604164 
ACSER57 BCASN25 25.357887268066406 
ACSER57 BCILE26 23.838350931803387 
ACSER57 BCGLN27 24.992708841959637 
ACSER57 BCGLY28 21.379063924153645 
ACSER57 BCILE29 18.88906987508138 
ACSER57 BCTHR30 17.88121287027995 
ACSER57 BCLYS31 20.099873860677082 
ACSER57 BCPRO32 15.835196177164713 
ACSER57 BCALA33 13.528938293457031 
ACSER57 BCILE34 15.777283986409506 
ACSER57 BCARG35 15.184054056803385 
ACSER57 BCARG36 10.481376012166342 
ACSER57 BCLEU37 11.242684682210287 
ACSER57 BCALA38 12.819405873616537 
ACSER57 BCARG39 12.274887084960938 
ACSER57 BCARG40 6.508052825927734 
ACSER57 BCGLY41 11.923291524251303 
ACSER57 BCGLY42 13.30038579305013 
ACSER57 BCVAL43 15.298848470052084 
ACSER57 BCLYS44 17.87059275309245 
ACSER57 BCARG45 20.96011479695638 
ACSER57 BCILE46 19.072266896565754 
ACSER57 BCSER47 23.22100067138672 
ACSER57 BCGLY48 24.33385467529297 
ACSER57 BCLEU49 26.540481567382812 
ACSER57 BCILE50 21.881998697916668 
ACSER57 BCTYR51 20.598979949951172 
ACSER57 BCGLU52 25.6833012898763 
ACSER57 BCGLU53 25.210037231445312 
ACSER57 BCTHR54 20.263376871744793 
ACSER57 BCARG55 22.307520548502605 
ACSER57 BCGLY56 24.856539408365887 
ACSER57 BCVAL57 22.92322031656901 
ACSER57 BCLEU58 20.631581624348957 
ACSER57 BCLYS59 26.11804962158203 
ACSER57 BCVAL60 26.380271911621094 
ACSER57 BCPHE61 21.88311004638672 
ACSER57 BCLEU62 23.214920043945312 
ACSER57 BCGLU63 28.635950724283855 
ACSER57 BCASN64 27.77966817220052 
ACSER57 BCVAL65 24.971534729003906 
ACSER57 BCILE66 27.04541269938151 
ACSER57 BCARG67 32.05473327636719 
ACSER57 BCASP68 30.305335998535156 
ACSER57 BCALA69 29.14545440673828 
ACSER57 BCVAL70 32.152915954589844 
ACSER57 BCTHR71 34.37075551350912 
ACSER57 BCTYR72 32.180773417154946 
ACSER57 BCTHR73 33.270406087239586 
ACSER57 BCGLU74 37.414276123046875 
ACSER57 BCHIS75 38.71839396158854 
ACSER57 BCALA76 37.18273417154948 
ACSER57 BCLYS77 40.757667541503906 
ACSER57 BCARG78 34.526466369628906 
ACSER57 BCLYS79 35.99917348225912 
ACSER57 BCTHR80 31.990743001302082 
ACSER57 BCVAL81 28.61938222249349 
ACSER57 BCTHR82 27.655176798502605 
ACSER57 BCALA83 24.015248616536457 
ACSER57 BCMET84 26.354685465494793 
ACSER57 BCASP85 28.371604919433594 
ACSER57 BCVAL86 23.925455729166668 
ACSER57 BCVAL87 23.601524353027344 
ACSER57 BCTYR88 28.219134012858074 
ACSER57 BCALA89 26.398961385091145 
ACSER57 BCLEU90 22.559226989746094 
ACSER57 BCLYS91 25.69824981689453 
ACSER57 BCARG92 30.045242309570312 
ACSER57 BCGLN93 26.409456888834637 
ACSER57 BCGLY94 23.945228576660156 
ACSER57 BCARG95 21.7444585164388 
ACSER57 BCTHR96 21.19753138224284 
ACSER57 BCLEU97 18.164246877034504 
ACSER57 BCTYR98 19.70167287190755 
ACSER57 BCGLY99 18.03583526611328 
ACSER57 BCPHE100 19.172449747721355 
ACSER57 BCGLY101 23.634188334147137 
ACSER57 BCGLY102 23.9425532023112 
ACSER57 CCPHE25 55.308349609375 
ACSER57 CCPRO26 56.64173889160156 
ACSER57 CCVAL27 56.276092529296875 
ACSER57 CCGLY28 57.165486653645836 
ACSER57 CCARG29 56.81588236490885 
ACSER57 CCVAL30 52.38422139485677 
ACSER57 CCHIS31 53.65606689453125 
ACSER57 CCARG32 54.889139811197914 
ACSER57 CCLEU33 50.99862162272135 
ACSER57 CCLEU34 48.36939493815104 
ACSER57 CCARG35 52.559549967447914 
ACSER57 CCLYS36 51.49312845865885 
ACSER57 CCGLY37 46.389607747395836 
ACSER57 CCASN38 45.31556701660156 
ACSER57 CCTYR39 43.27349853515625 
ACSER57 CCALA40 44.97614542643229 
ACSER57 CCGLU41 47.03740437825521 
ACSER57 CCARG42 50.058878580729164 
ACSER57 CCVAL43 49.94017537434896 
ACSER57 CCGLY44 51.17644246419271 
ACSER57 CCALA45 54.11780293782552 
ACSER57 CCGLY46 52.07071431477865 
ACSER57 CCALA47 49.6089833577474 
ACSER57 CCPRO48 51.96532185872396 
ACSER57 CCVAL49 53.71613057454427 
ACSER57 CCTYR50 48.6645762125651 
ACSER57 CCLEU51 48.175252278645836 
ACSER57 CCALA52 52.04051208496094 
ACSER57 CCALA53 51.76738993326823 
ACSER57 CCVAL54 48.03529357910156 
ACSER57 CCLEU55 49.33958435058594 
ACSER57 CCGLU56 54.31706746419271 
ACSER57 CCTYR57 49.8073984781901 
ACSER57 CCLEU58 47.634602864583336 
ACSER57 CCTHR59 52.00042215983073 
ACSER57 CCALA60 53.39391581217448 
ACSER57 CCGLU61 50.45188903808594 
ACSER57 CCILE62 50.03001912434896 
ACSER57 CCLEU63 54.66779073079427 
ACSER57 CCGLU64 55.0015869140625 
ACSER57 CCLEU65 51.848358154296875 
ACSER57 CCALA66 54.37781270345052 
ACSER57 CCGLY67 57.54939270019531 
ACSER57 CCASN68 56.92603047688802 
ACSER57 CCALA69 55.69293212890625 
ACSER57 CCALA70 58.729960123697914 
ACSER57 CCARG71 61.7998301188151 
ACSER57 CCASP72 58.51728312174479 
ACSER57 CCASN73 58.68852742513021 
ACSER57 CCLYS74 63.695027669270836 
ACSER57 CCLYS75 61.747456868489586 
ACSER57 CCTHR76 64.57895914713542 
ACSER57 CCARG77 63.65645853678385 
ACSER57 CCILE78 57.723185221354164 
ACSER57 CCILE79 56.46300252278646 
ACSER57 CCPRO80 52.87738037109375 
ACSER57 CCARG81 51.61506652832031 
ACSER57 CCHIS82 54.69522603352865 
ACSER57 CCLEU83 50.871012369791664 
ACSER57 CCGLN84 46.82288614908854 
ACSER57 CCLEU85 49.85425313313802 
ACSER57 CCALA86 48.629069010416664 
ACSER57 CCVAL87 44.96024068196615 
ACSER57 CCARG88 43.03807067871094 
ACSER57 CCASN89 47.4000498453776 
ACSER57 CCASP90 44.90412902832031 
ACSER57 CCGLU91 40.77047475179037 
ACSER57 CCGLU92 41.304603576660156 
ACSER57 CCLEU93 43.35315450032552 
ACSER57 CCASN94 39.94285329182943 
ACSER57 CCLYS95 36.3510996500651 
ACSER57 CCLEU96 39.14020792643229 
ACSER57 CCLEU97 40.94940439860026 
ACSER57 CCGLY98 37.923179626464844 
ACSER57 CCARG99 35.16406758626302 
ACSER57 CCVAL100 40.5279286702474 
ACSER57 CCTHR101 42.716766357421875 
ACSER57 CCILE102 46.41463724772135 
ACSER57 CCALA103 49.20824178059896 
ACSER57 CCGLN104 52.30413309733073 
ACSER57 CCGLY105 49.21260070800781 
ACSER57 CCGLY106 47.216339111328125 
ACSER57 CCVAL107 45.83951314290365 
ACSER57 CCLEU108 46.494476318359375 
ACSER57 CCPRO109 48.08624267578125 
ACSER57 CCASN110 43.804423014322914 
ACSER57 CCILE111 45.47663879394531 
ACSER57 CCGLN112 41.01617177327474 
ACSER57 CCSER113 43.11285909016927 
ACSER57 CCVAL114 41.932446797688804 
ACSER57 CCLEU115 44.04689025878906 
ACSER57 CCLEU116 47.44609069824219 
ACSER57 DCSER36 57.22040812174479 
ACSER57 DCTYR37 54.11876932779948 
ACSER57 DCALA38 58.496246337890625 
ACSER57 DCILE39 61.73365783691406 
ACSER57 DCTYR40 59.03909810384115 
ACSER57 DCVAL41 56.86542765299479 
ACSER57 DCTYR42 62.775390625 
ACSER57 DCLYS43 62.70537312825521 
ACSER57 DCVAL44 58.22584533691406 
ACSER57 DCLEU45 59.839019775390625 
ACSER57 DCLYS46 64.26463826497395 
ACSER57 DCGLN47 62.31004333496094 
ACSER57 DCVAL48 59.37092590332031 
ACSER57 DCHIS49 60.6626230875651 
ACSER57 DCPRO50 65.55143737792969 
ACSER57 DCASP51 65.58998107910156 
ACSER57 DCTHR52 62.49859110514323 
ACSER57 DCGLY53 62.14397176106771 
ACSER57 DCILE54 59.78623962402344 
ACSER57 DCSER55 59.08814493815104 
ACSER57 DCSER56 59.06444803873698 
ACSER57 DCLYS57 56.40971883138021 
ACSER57 DCALA58 54.868123372395836 
ACSER57 DCMET59 56.70990498860677 
ACSER57 DCSER60 53.00071716308594 
ACSER57 DCILE61 50.25508117675781 
ACSER57 DCMET62 51.54529317220052 
ACSER57 DCASN63 52.21891784667969 
ACSER57 DCSER64 47.996826171875 
ACSER57 DCPHE65 46.59351094563802 
ACSER57 DCVAL66 48.783915201822914 
ACSER57 DCASN67 47.42144266764323 
ACSER57 DCASP68 42.57141876220703 
ACSER57 DCVAL69 43.62151590983073 
ACSER57 DCPHE70 46.122283935546875 
ACSER57 DCGLU71 42.49319203694662 
ACSER57 DCARG72 38.804908752441406 
ACSER57 DCILE73 41.753326416015625 
ACSER57 DCALA74 41.82439676920573 
ACSER57 DCGLY75 38.466756184895836 
ACSER57 DCGLU76 36.05931854248047 
ACSER57 DCALA77 39.747825622558594 
ACSER57 DCSER78 38.9461669921875 
ACSER57 DCARG79 34.32882181803385 
ACSER57 DCLEU80 36.916150410970054 
ACSER57 DCALA81 39.06782023111979 
ACSER57 DCHIS82 36.96942392985026 
ACSER57 DCTYR83 32.739453633626304 
ACSER57 DCASN84 37.21198272705078 
ACSER57 DCLYS85 38.06051890055338 
ACSER57 DCARG86 41.69845835367838 
ACSER57 DCSER87 45.1921132405599 
ACSER57 DCTHR88 46.66090393066406 
ACSER57 DCILE89 45.30077107747396 
ACSER57 DCTHR90 46.73714701334635 
ACSER57 DCSER91 47.6147206624349 
ACSER57 DCARG92 44.178873697916664 
ACSER57 DCGLU93 42.4229482014974 
ACSER57 DCILE94 44.233174641927086 
ACSER57 DCGLN95 43.88209533691406 
ACSER57 DCTHR96 39.28815714518229 
ACSER57 DCALA97 39.25931040445963 
ACSER57 DCVAL98 41.40149943033854 
ACSER57 DCARG99 39.618804931640625 
ACSER57 DCLEU100 35.07842254638672 
ACSER57 DCLEU101 37.482582092285156 
ACSER57 DCLEU102 39.75110117594401 
ACSER57 DCPRO103 38.37725067138672 
ACSER57 DCGLY104 39.65381113688151 
ACSER57 DCGLU105 43.331746419270836 
ACSER57 DCLEU106 43.58384704589844 
ACSER57 DCALA107 42.416735331217446 
ACSER57 DCLYS108 43.84991455078125 
ACSER57 DCHIS109 47.72979227701823 
ACSER57 DCALA110 46.76905822753906 
ACSER57 DCVAL111 46.29341125488281 
ACSER57 DCSER112 50.14867146809896 
ACSER57 DCGLU113 52.18993631998698 
ACSER57 DCGLY114 50.87663777669271 
ACSER57 DCTHR115 51.38836669921875 
ACSER57 DCLYS116 55.094156901041664 
ACSER57 DCALA117 55.4039306640625 
ACSER57 DCVAL118 54.44739278157552 
ACSER57 DCTHR119 57.06591796875 
ACSER57 DCLYS120 60.142923990885414 
ACSER57 DCTYR121 59.08328755696615 
ACSER57 DCTHR122 59.37810262044271 
ACSER57 DCSER123 62.68665059407552 
ACSER57 DCALA124 64.44382731119792 
ACSER57 DCLYS125 68.04166158040364 
ACSER57 ECGLY44 51.424723307291664 
ACSER57 ECTHR45 54.47332255045573 
ACSER57 ECVAL46 55.02552286783854 
ACSER57 ECALA47 50.85796610514323 
ACSER57 ECLEU48 50.53491719563802 
ACSER57 ECARG49 56.21538798014323 
ACSER57 ECGLU50 52.3875478108724 
ACSER57 ECILE51 48.51533508300781 
ACSER57 ECARG52 51.95661417643229 
ACSER57 ECARG53 55.650309244791664 
ACSER57 ECTYR54 51.85652160644531 
ACSER57 ECGLN55 48.09333801269531 
ACSER57 ECLYS56 53.79810587565104 
ACSER57 ECSER57 53.3304697672526 
ACSER57 ECTHR58 52.98031107584635 
ACSER57 ECGLU59 55.33150736490885 
ACSER57 ECLEU60 53.06535847981771 
ACSER57 ECLEU61 50.79528299967448 
ACSER57 ECILE62 50.2574717203776 
ACSER57 ECARG63 55.37409973144531 
ACSER57 ECLYS64 56.25518290201823 
ACSER57 ECLEU65 57.66739400227865 
ACSER57 ECPRO66 54.12908935546875 
ACSER57 ECPHE67 50.08720397949219 
ACSER57 ECGLN68 54.9117431640625 
ACSER57 ECARG69 55.74026997884115 
ACSER57 ECLEU70 49.34686279296875 
ACSER57 ECVAL71 50.25521341959635 
ACSER57 ECARG72 54.531290690104164 
ACSER57 ECGLU73 50.4120127360026 
ACSER57 ECILE74 47.23499043782552 
ACSER57 ECALA75 50.19079081217448 
ACSER57 ECGLN76 52.84281921386719 
ACSER57 ECASP77 48.47606913248698 
ACSER57 ECPHE78 45.781290690104164 
ACSER57 ECLYS79 49.55638122558594 
ACSER57 ECTHR80 54.062723795572914 
ACSER57 ECASP81 56.53888956705729 
ACSER57 ECLEU82 52.55448913574219 
ACSER57 ECARG83 57.285563151041664 
ACSER57 ECPHE84 52.30449930826823 
ACSER57 ECGLN85 55.65730285644531 
ACSER57 ECSER86 56.223063151041664 
ACSER57 ECSER87 53.84205627441406 
ACSER57 ECALA88 50.88294982910156 
ACSER57 ECVAL89 51.58097839355469 
ACSER57 ECMET90 52.64019775390625 
ACSER57 ECALA91 48.094950358072914 
ACSER57 ECLEU92 46.5800526936849 
ACSER57 ECGLN93 49.44250996907552 
ACSER57 ECGLU94 47.42852783203125 
ACSER57 ECALA95 43.2215830485026 
ACSER57 ECSER96 43.48271687825521 
ACSER57 ECGLU97 45.86182657877604 
ACSER57 ECALA98 41.7544199625651 
ACSER57 ECTYR99 37.582374572753906 
ACSER57 ECLEU100 40.76204935709635 
ACSER57 ECVAL101 41.60223134358724 
ACSER57 ECALA102 37.61058807373047 
ACSER57 ECLEU103 35.957506815592446 
ACSER57 ECPHE104 39.72937520345052 
ACSER57 ECGLU105 37.751024881998696 
ACSER57 ECASP106 33.48846944173177 
ACSER57 ECTHR107 35.20960489908854 
ACSER57 ECASN108 37.91448974609375 
ACSER57 ECLEU109 34.281341552734375 
ACSER57 ECCYS110 31.70130666097005 
ACSER57 ECALA111 35.07682545979818 
ACSER57 ECILE112 36.301658630371094 
ACSER57 ECHIS113 30.539268493652344 
ACSER57 ECALA114 32.855244954427086 
ACSER57 ECLYS115 35.601837158203125 
ACSER57 ECARG116 36.443379720052086 
ACSER57 ECVAL117 41.448699951171875 
ACSER57 ECTHR118 40.69670104980469 
ACSER57 ECILE119 39.063062032063804 
ACSER57 ECMET120 37.161572774251304 
ACSER57 ECPRO121 35.5413564046224 
ACSER57 ECLYS122 31.8804448445638 
ACSER57 ECASP123 32.935707092285156 
ACSER57 ECILE124 33.828137715657554 
ACSER57 ECGLN125 30.347333272298176 
ACSER57 ECLEU126 27.327077229817707 
ACSER57 ECALA127 29.751373291015625 
ACSER57 ECARG128 31.03412119547526 
ACSER57 ECARG129 23.866859436035156 
ACSER57 ECILE130 24.637433369954426 
ACSER57 ECARG131 29.333829243977863 
ACSER57 ECGLY132 26.333096822102863 
ACSER57 ECGLU133 29.615130106608074 
ACSER57 ECARG134 26.087504069010418 
ACSER57 ECALA135 21.763031005859375 
ACSER57 FCASN25 51.85631815592448 
ACSER57 FCILE26 47.16645812988281 
ACSER57 FCGLN27 49.313578287760414 
ACSER57 FCGLY28 52.21803283691406 
ACSER57 FCILE29 49.56002298990885 
ACSER57 FCTHR30 51.775390625 
ACSER57 FCLYS31 49.81206258138021 
ACSER57 FCPRO32 52.06208292643229 
ACSER57 FCALA33 49.85429890950521 
ACSER57 FCILE34 46.27863566080729 
ACSER57 FCARG35 49.78046671549479 
ACSER57 FCARG36 51.23150126139323 
ACSER57 FCLEU37 45.70940653483073 
ACSER57 FCALA38 44.23418172200521 
ACSER57 FCARG39 47.61786397298177 
ACSER57 FCARG40 47.27319844563802 
ACSER57 FCGLY41 42.454020182291664 
ACSER57 FCGLY42 43.29374694824219 
ACSER57 FCVAL43 43.058919270833336 
ACSER57 FCLYS44 46.14690653483073 
ACSER57 FCARG45 45.68777974446615 
ACSER57 FCILE46 44.47430928548177 
ACSER57 FCSER47 42.479838053385414 
ACSER57 FCGLY48 44.45134989420573 
ACSER57 FCLEU49 41.2723388671875 
ACSER57 FCILE50 40.85133361816406 
ACSER57 FCTYR51 45.3436279296875 
ACSER57 FCGLU52 43.19987487792969 
ACSER57 FCGLU53 38.19109598795573 
ACSER57 FCTHR54 41.144493103027344 
ACSER57 FCARG55 45.251607259114586 
ACSER57 FCGLY56 39.733080546061196 
ACSER57 FCVAL57 37.740867614746094 
ACSER57 FCLEU58 42.24811045328776 
ACSER57 FCLYS59 42.47533925374349 
ACSER57 FCVAL60 37.76593271891276 
ACSER57 FCPHE61 38.971700032552086 
ACSER57 FCLEU62 43.270894368489586 
ACSER57 FCGLU63 41.52734375 
ACSER57 FCASN64 37.68833923339844 
ACSER57 FCVAL65 41.12164815266927 
ACSER57 FCILE66 44.35157267252604 
ACSER57 FCARG67 39.57769775390625 
ACSER57 FCASP68 39.91700236002604 
ACSER57 FCALA69 44.64727274576823 
ACSER57 FCVAL70 45.91119893391927 
ACSER57 FCTHR71 43.1624755859375 
ACSER57 FCTYR72 43.633463541666664 
ACSER57 FCTHR73 48.95614115397135 
ACSER57 FCGLU74 47.64233907063802 
ACSER57 FCHIS75 46.87602742513021 
ACSER57 FCALA76 50.92668660481771 
ACSER57 FCLYS77 53.3038075764974 
ACSER57 FCARG78 52.628631591796875 
ACSER57 FCLYS79 55.36908467610677 
ACSER57 FCTHR80 54.70919291178385 
ACSER57 FCVAL81 51.02412414550781 
ACSER57 FCTHR82 51.426859537760414 
ACSER57 FCALA83 50.05589803059896 
ACSER57 FCMET84 49.06458028157552 
ACSER57 FCASP85 47.40619913736979 
ACSER57 FCVAL86 45.53779093424479 
ACSER57 FCVAL87 44.783843994140625 
ACSER57 FCTYR88 44.45630900065104 
ACSER57 FCALA89 40.617530822753906 
ACSER57 FCLEU90 40.520057678222656 
ACSER57 FCLYS91 39.36709340413412 
ACSER57 FCARG92 35.95761362711588 
ACSER57 FCGLN93 35.69800313313802 
ACSER57 FCGLY94 34.94580586751302 
ACSER57 FCARG95 37.215624491373696 
ACSER57 FCTHR96 39.80085245768229 
ACSER57 FCLEU97 44.36548360188802 
ACSER57 FCTYR98 45.10358683268229 
ACSER57 FCGLY99 49.18969217936198 
ACSER57 FCPHE100 50.943094889322914 
ACSER57 FCGLY101 52.92840067545573 
ACSER57 FCGLY102 54.70124816894531 
ACSER57 GCPHE25 33.20195007324219 
ACSER57 GCPRO26 36.5650889078776 
ACSER57 GCVAL27 40.53411610921224 
ACSER57 GCGLY28 41.52779897054037 
ACSER57 GCARG29 38.44123331705729 
ACSER57 GCVAL30 38.08624776204427 
ACSER57 GCHIS31 43.61570739746094 
ACSER57 GCARG32 40.736836751302086 
ACSER57 GCLEU33 37.88313547770182 
ACSER57 GCLEU34 40.39679718017578 
ACSER57 GCARG35 45.14330037434896 
ACSER57 GCLYS36 42.724019368489586 
ACSER57 GCGLY37 39.93356068929037 
ACSER57 GCASN38 42.52763875325521 
ACSER57 GCTYR39 39.88017781575521 
ACSER57 GCALA40 45.57343546549479 
ACSER57 GCGLU41 49.99408976236979 
ACSER57 GCARG42 51.27444966634115 
ACSER57 GCVAL43 46.12247212727865 
ACSER57 GCGLY44 47.00509134928385 
ACSER57 GCALA45 47.42987569173177 
ACSER57 GCGLY46 45.08907572428385 
ACSER57 GCALA47 42.73200988769531 
ACSER57 GCPRO48 41.48434702555338 
ACSER57 GCVAL49 41.66073862711588 
ACSER57 GCTYR50 40.62534840901693 
ACSER57 GCLEU51 36.61005147298177 
ACSER57 GCALA52 35.96556854248047 
ACSER57 GCALA53 35.802284240722656 
ACSER57 GCVAL54 33.77106221516927 
ACSER57 GCLEU55 31.417205810546875 
ACSER57 GCGLU56 32.513989766438804 
ACSER57 GCTYR57 31.097620646158855 
ACSER57 GCLEU58 28.040667215983074 
ACSER57 GCTHR59 26.602803548177082 
ACSER57 GCALA60 27.20641581217448 
ACSER57 GCGLU61 26.671127319335938 
ACSER57 GCILE62 22.02678680419922 
ACSER57 GCLEU63 22.826016743977863 
ACSER57 GCGLU64 25.11375681559245 
ACSER57 GCLEU65 20.988972981770832 
ACSER57 GCALA66 18.513250986735027 
ACSER57 GCGLY67 20.173370361328125 
ACSER57 GCASN68 21.426864624023438 
ACSER57 GCALA69 16.6834716796875 
ACSER57 GCALA70 16.980322519938152 
ACSER57 GCARG71 21.571210225423176 
ACSER57 GCASP72 17.893173217773438 
ACSER57 GCASN73 13.635442097981771 
ACSER57 GCLYS74 17.743916829427082 
ACSER57 GCLYS75 15.061261494954428 
ACSER57 GCTHR76 19.868045806884766 
ACSER57 GCARG77 18.379271189371746 
ACSER57 GCILE78 17.55859629313151 
ACSER57 GCILE79 12.956230163574219 
ACSER57 GCPRO80 12.368896484375 
ACSER57 GCARG81 8.417692184448242 
ACSER57 GCHIS82 13.676966349283854 
ACSER57 GCLEU83 15.832206726074219 
ACSER57 GCGLN84 12.7418212890625 
ACSER57 GCLEU85 13.865314483642578 
ACSER57 GCALA86 17.805770874023438 
ACSER57 GCVAL87 18.005677541097004 
ACSER57 GCARG88 16.047784169514973 
ACSER57 GCASN89 19.70827356974284 
ACSER57 GCASP90 23.138961791992188 
ACSER57 GCGLU91 24.198771158854168 
ACSER57 GCGLU92 26.9656244913737 
ACSER57 GCLEU93 23.07275644938151 
ACSER57 GCASN94 20.363861083984375 
ACSER57 GCLYS95 25.216898600260418 
ACSER57 GCLEU96 25.47998046875 
ACSER57 GCLEU97 21.631940205891926 
ACSER57 GCGLY98 20.435731252034504 
ACSER57 GCARG99 20.649337768554688 
ACSER57 GCVAL100 18.725935618082683 
ACSER57 GCTHR101 15.572855631510416 
ACSER57 GCILE102 13.861099243164062 
ACSER57 GCALA103 12.798693339029947 
ACSER57 GCGLN104 9.881749471028646 
ACSER57 GCGLY105 8.634084065755209 
ACSER57 GCGLY106 8.011660893758139 
ACSER57 GCVAL107 8.123509089152018 
ACSER57 GCLEU108 10.349345525105795 
ACSER57 GCPRO109 10.145452499389648 
ACSER57 GCASN110 13.720980326334635 
ACSER57 GCILE111 14.788555145263672 
ACSER57 GCGLN112 18.384244283040363 
ACSER57 GCSER113 21.56195576985677 
ACSER57 GCVAL114 22.929359436035156 
ACSER57 GCLEU115 19.34324900309245 
ACSER57 GCLEU116 19.745227813720703 
ACSER57 HCSER36 30.010813395182293 
ACSER57 HCTYR37 30.119984944661457 
ACSER57 HCALA38 27.65019989013672 
ACSER57 HCILE39 31.20203908284505 
ACSER57 HCTYR40 32.43933868408203 
ACSER57 HCVAL41 26.76880645751953 
ACSER57 HCTYR42 27.529800415039062 
ACSER57 HCLYS43 32.196800231933594 
ACSER57 HCVAL44 29.17309315999349 
ACSER57 HCLEU45 25.556198120117188 
ACSER57 HCLYS46 29.087298075358074 
ACSER57 HCGLN47 31.9772211710612 
ACSER57 HCVAL48 27.708221435546875 
ACSER57 HCHIS49 25.229990641276043 
ACSER57 HCPRO50 28.62371063232422 
ACSER57 HCASP51 25.780309041341145 
ACSER57 HCTHR52 22.81921132405599 
ACSER57 HCGLY53 21.420201619466145 
ACSER57 HCILE54 20.499656677246094 
ACSER57 HCSER55 17.70888392130534 
ACSER57 HCSER56 19.63079325358073 
ACSER57 HCLYS57 16.22161610921224 
ACSER57 HCALA58 17.618662516276043 
ACSER57 HCMET59 22.33507029215495 
ACSER57 HCSER60 20.73575719197591 
ACSER57 HCILE61 18.365331013997395 
ACSER57 HCMET62 21.914774576822918 
ACSER57 HCASN63 25.080220540364582 
ACSER57 HCSER64 23.35826365152995 
ACSER57 HCPHE65 23.832438151041668 
ACSER57 HCVAL66 27.448877970377605 
ACSER57 HCASN67 28.732098897298176 
ACSER57 HCASP68 27.040634155273438 
ACSER57 HCVAL69 28.9999262491862 
ACSER57 HCPHE70 33.40005747477213 
ACSER57 HCGLU71 32.46974182128906 
ACSER57 HCARG72 31.033404032389324 
ACSER57 HCILE73 34.577738444010414 
ACSER57 HCALA74 37.17901357014974 
ACSER57 HCGLY75 37.53068542480469 
ACSER57 HCGLU76 37.24679311116537 
ACSER57 HCALA77 40.73052978515625 
ACSER57 HCSER78 42.06226603190104 
ACSER57 HCARG79 41.705596923828125 
ACSER57 HCLEU80 43.63298034667969 
ACSER57 HCALA81 46.574686686197914 
ACSER57 HCHIS82 46.72021993001302 
ACSER57 HCTYR83 45.73714701334635 
ACSER57 HCASN84 49.96955362955729 
ACSER57 HCLYS85 52.53595479329427 
ACSER57 HCARG86 51.73456319173177 
ACSER57 HCSER87 51.05958557128906 
ACSER57 HCTHR88 49.65445454915365 
ACSER57 HCILE89 44.97761027018229 
ACSER57 HCTHR90 46.73743693033854 
ACSER57 HCSER91 44.83062235514323 
ACSER57 HCARG92 47.61650085449219 
ACSER57 HCGLU93 44.39808654785156 
ACSER57 HCILE94 40.05032857259115 
ACSER57 HCGLN95 41.949389139811196 
ACSER57 HCTHR96 41.39432271321615 
ACSER57 HCALA97 37.71416473388672 
ACSER57 HCVAL98 35.88165791829427 
ACSER57 HCARG99 39.904266357421875 
ACSER57 HCLEU100 37.23737589518229 
ACSER57 HCLEU101 32.25115966796875 
ACSER57 HCLEU102 31.66974639892578 
ACSER57 HCPRO103 30.700223286946613 
ACSER57 HCGLY104 34.15243021647135 
ACSER57 HCGLU105 33.58197021484375 
ACSER57 HCLEU106 30.7650146484375 
ACSER57 HCALA107 34.964124043782554 
ACSER57 HCLYS108 37.740275065104164 
ACSER57 HCHIS109 34.792335510253906 
ACSER57 HCALA110 35.47545878092448 
ACSER57 HCVAL111 39.237073262532554 
ACSER57 HCSER112 39.65063985188802 
ACSER57 HCGLU113 37.257860819498696 
ACSER57 HCGLY114 40.23672739664713 
ACSER57 HCTHR115 43.24494425455729 
ACSER57 HCLYS116 41.66529846191406 
ACSER57 HCALA117 42.295257568359375 
ACSER57 HCVAL118 45.30254618326823 
ACSER57 HCTHR119 47.2305653889974 
ACSER57 HCLYS120 45.34180704752604 
ACSER57 HCTYR121 47.12383015950521 
ACSER57 HCTHR122 50.31663513183594 
ACSER57 HCSER123 51.09056599934896 
ACSER57 HCALA124 51.78100077311198 
ACSER57 HCLYS125 53.82305908203125 
ACTHR58 ACGLU59 4.905542055765788 
ACTHR58 ACLEU60 7.7226607004801435 
ACTHR58 ACLEU61 9.189427057902018 
ACTHR58 ACILE62 12.434356689453125 
ACTHR58 ACARG63 14.406853993733725 
ACTHR58 ACLYS64 15.686119079589844 
ACTHR58 ACLEU65 20.83208974202474 
ACTHR58 ACPRO66 20.169091542561848 
ACTHR58 ACPHE67 17.953165690104168 
ACTHR58 ACGLN68 21.299012502034504 
ACTHR58 ACARG69 24.63409423828125 
ACTHR58 ACLEU70 23.037190755208332 
ACTHR58 ACVAL71 22.894198099772137 
ACTHR58 ACARG72 25.968971252441406 
ACTHR58 ACGLU73 28.43140920003255 
ACTHR58 ACILE74 26.73052215576172 
ACTHR58 ACALA75 28.715609232584637 
ACTHR58 ACGLN76 32.27009836832682 
ACTHR58 ACASP77 32.809521993001304 
ACTHR58 ACPHE78 31.270123799641926 
ACTHR58 ACLYS79 34.30591074625651 
ACTHR58 ACTHR80 35.74859873453776 
ACTHR58 ACASP81 33.897595723470054 
ACTHR58 ACLEU82 30.06104787190755 
ACTHR58 ACARG83 30.351397196451824 
ACTHR58 ACPHE84 24.36652119954427 
ACTHR58 ACGLN85 23.1956787109375 
ACTHR58 ACSER86 19.33281962076823 
ACTHR58 ACSER87 18.087849934895832 
ACTHR58 ACALA88 19.079269409179688 
ACTHR58 ACVAL89 17.922583262125652 
ACTHR58 ACMET90 13.629075368245443 
ACTHR58 ACALA91 15.012157440185547 
ACTHR58 ACLEU92 17.253381093343098 
ACTHR58 ACGLN93 13.188401540120443 
ACTHR58 ACGLU94 9.882038752237955 
ACTHR58 ACALA95 13.778580983479818 
ACTHR58 ACSER96 14.522961934407553 
ACTHR58 ACGLU97 9.695143381754557 
ACTHR58 ACALA98 11.835006713867188 
ACTHR58 ACTYR99 17.449190775553387 
ACTHR58 ACLEU100 15.348038991292318 
ACTHR58 ACVAL101 12.160449981689453 
ACTHR58 ACALA102 15.359307607014975 
ACTHR58 ACLEU103 18.69785435994466 
ACTHR58 ACPHE104 16.864646911621094 
ACTHR58 ACGLU105 16.2380854288737 
ACTHR58 ACASP106 20.246536254882812 
ACTHR58 ACTHR107 21.57970937093099 
ACTHR58 ACASN108 20.68983332316081 
ACTHR58 ACLEU109 22.819544474283855 
ACTHR58 ACCYS110 25.623558044433594 
ACTHR58 ACALA111 26.107533772786457 
ACTHR58 ACILE112 25.616317749023438 
ACTHR58 ACHIS113 29.80138905843099 
ACTHR58 ACALA114 30.79296620686849 
ACTHR58 ACLYS115 32.198997497558594 
ACTHR58 ACARG116 28.687850952148438 
ACTHR58 ACVAL117 25.532984415690105 
ACTHR58 ACTHR118 26.1715825398763 
ACTHR58 ACILE119 23.35460917154948 
ACTHR58 ACMET120 27.876914978027344 
ACTHR58 ACPRO121 27.827606201171875 
ACTHR58 ACLYS122 30.56310780843099 
ACTHR58 ACASP123 26.26666768391927 
ACTHR58 ACILE124 24.378377278645832 
ACTHR58 ACGLN125 28.50537872314453 
ACTHR58 ACLEU126 28.447530110677082 
ACTHR58 ACALA127 24.55266571044922 
ACTHR58 ACARG128 25.352442423502605 
ACTHR58 ACARG129 31.225001017252605 
ACTHR58 ACILE130 27.93944549560547 
ACTHR58 ACARG131 23.13470204671224 
ACTHR58 ACGLY132 27.8523432413737 
ACTHR58 ACGLU133 25.64044443766276 
ACTHR58 ACARG134 30.46178690592448 
ACTHR58 ACALA135 33.789843241373696 
ACTHR58 BCASN25 24.82642873128255 
ACTHR58 BCILE26 23.666341145833332 
ACTHR58 BCGLN27 25.445223490397137 
ACTHR58 BCGLY28 21.6519775390625 
ACTHR58 BCILE29 19.11022440592448 
ACTHR58 BCTHR30 19.013286590576172 
ACTHR58 BCLYS31 21.91211446126302 
ACTHR58 BCPRO32 17.908323923746746 
ACTHR58 BCALA33 14.899798075358072 
ACTHR58 BCILE34 17.070589701334637 
ACTHR58 BCARG35 17.79429753621419 
ACTHR58 BCARG36 12.691724141438803 
ACTHR58 BCLEU37 12.273147583007812 
ACTHR58 BCALA38 14.836101531982422 
ACTHR58 BCARG39 15.33298365275065 
ACTHR58 BCARG40 7.982450485229492 
ACTHR58 BCGLY41 13.577008565266928 
ACTHR58 BCGLY42 15.70480982462565 
ACTHR58 BCVAL43 17.787431081136067 
ACTHR58 BCLYS44 21.151228586832683 
ACTHR58 BCARG45 24.094838460286457 
ACTHR58 BCILE46 21.50115712483724 
ACTHR58 BCSER47 25.431055704752605 
ACTHR58 BCGLY48 26.386990865071613 
ACTHR58 BCLEU49 28.251055399576824 
ACTHR58 BCILE50 23.380167643229168 
ACTHR58 BCTYR51 22.24573262532552 
ACTHR58 BCGLU52 26.57427215576172 
ACTHR58 BCGLU53 25.903854370117188 
ACTHR58 BCTHR54 20.786204020182293 
ACTHR58 BCARG55 22.79942576090495 
ACTHR58 BCGLY56 24.68274434407552 
ACTHR58 BCVAL57 22.590474446614582 
ACTHR58 BCLEU58 19.914241790771484 
ACTHR58 BCLYS59 25.284657796223957 
ACTHR58 BCVAL60 25.32623545328776 
ACTHR58 BCPHE61 20.294483184814453 
ACTHR58 BCLEU62 21.54047139485677 
ACTHR58 BCGLU63 27.060628255208332 
ACTHR58 BCASN64 25.893320719401043 
ACTHR58 BCVAL65 22.58716328938802 
ACTHR58 BCILE66 24.695416768391926 
ACTHR58 BCARG67 29.68859608968099 
ACTHR58 BCASP68 27.62726338704427 
ACTHR58 BCALA69 26.210250854492188 
ACTHR58 BCVAL70 29.374493916829426 
ACTHR58 BCTHR71 31.474034627278645 
ACTHR58 BCTYR72 28.952016194661457 
ACTHR58 BCTHR73 30.081624348958332 
ACTHR58 BCGLU74 34.42322540283203 
ACTHR58 BCHIS75 35.38915761311849 
ACTHR58 BCALA76 33.713104248046875 
ACTHR58 BCLYS77 37.35631815592448 
ACTHR58 BCARG78 31.143455505371094 
ACTHR58 BCLYS79 33.03864034016927 
ACTHR58 BCTHR80 28.794102986653645 
ACTHR58 BCVAL81 25.516451517740887 
ACTHR58 BCTHR82 24.18078867594401 
ACTHR58 BCALA83 20.44749577840169 
ACTHR58 BCMET84 22.598002115885418 
ACTHR58 BCASP85 24.982762654622395 
ACTHR58 BCVAL86 20.756210327148438 
ACTHR58 BCVAL87 20.126038869222004 
ACTHR58 BCTYR88 24.704274495442707 
ACTHR58 BCALA89 23.458112080891926 
ACTHR58 BCLEU90 19.693429311116535 
ACTHR58 BCLYS91 22.50036875406901 
ACTHR58 BCARG92 27.2923100789388 
ACTHR58 BCGLN93 24.039700826009113 
ACTHR58 BCGLY94 21.581573486328125 
ACTHR58 BCARG95 19.659225463867188 
ACTHR58 BCTHR96 18.229834238688152 
ACTHR58 BCLEU97 14.77593739827474 
ACTHR58 BCTYR98 16.150007883707683 
ACTHR58 BCGLY99 14.037000020345053 
ACTHR58 BCPHE100 15.314250946044922 
ACTHR58 BCGLY101 19.628721872965496 
ACTHR58 BCGLY102 20.10757064819336 
ACTHR58 CCPHE25 52.69317626953125 
ACTHR58 CCPRO26 53.7995859781901 
ACTHR58 CCVAL27 53.24276224772135 
ACTHR58 CCGLY28 54.035308837890625 
ACTHR58 CCARG29 53.879669189453125 
ACTHR58 CCVAL30 49.350321451822914 
ACTHR58 CCHIS31 50.346954345703125 
ACTHR58 CCARG32 51.702972412109375 
ACTHR58 CCLEU33 47.9097646077474 
ACTHR58 CCLEU34 45.115478515625 
ACTHR58 CCARG35 49.103291829427086 
ACTHR58 CCLYS36 48.131927490234375 
ACTHR58 CCGLY37 43.109130859375 
ACTHR58 CCASN38 41.89640808105469 
ACTHR58 CCTYR39 39.965616861979164 
ACTHR58 CCALA40 41.38560485839844 
ACTHR58 CCGLU41 43.27178446451823 
ACTHR58 CCARG42 46.324483235677086 
ACTHR58 CCVAL43 46.44853719075521 
ACTHR58 CCGLY44 47.72454833984375 
ACTHR58 CCALA45 50.74773661295573 
ACTHR58 CCGLY46 48.83307393391927 
ACTHR58 CCALA47 46.39307149251302 
ACTHR58 CCPRO48 48.816162109375 
ACTHR58 CCVAL49 50.68853759765625 
ACTHR58 CCTYR50 45.74426778157552 
ACTHR58 CCLEU51 45.27575174967448 
ACTHR58 CCALA52 49.2576904296875 
ACTHR58 CCALA53 49.10841369628906 
ACTHR58 CCVAL54 45.45556131998698 
ACTHR58 CCLEU55 46.77938334147135 
ACTHR58 CCGLU56 51.86669921875 
ACTHR58 CCTYR57 47.60486857096354 
ACTHR58 CCLEU58 45.44234720865885 
ACTHR58 CCTHR59 49.84343973795573 
ACTHR58 CCALA60 51.37977600097656 
ACTHR58 CCGLU61 48.60492960611979 
ACTHR58 CCILE62 48.2755381266276 
ACTHR58 CCLEU63 52.8575439453125 
ACTHR58 CCGLU64 53.37183634440104 
ACTHR58 CCLEU65 50.44451904296875 
ACTHR58 CCALA66 52.95246887207031 
ACTHR58 CCGLY67 56.15514119466146 
ACTHR58 CCASN68 55.66747029622396 
ACTHR58 CCALA69 54.59699503580729 
ACTHR58 CCALA70 57.5744374593099 
ACTHR58 CCARG71 60.59405008951823 
ACTHR58 CCASP72 57.6714833577474 
ACTHR58 CCASN73 57.85970560709635 
ACTHR58 CCLYS74 62.86742655436198 
ACTHR58 CCLYS75 60.69714864095052 
ACTHR58 CCTHR76 63.23430887858073 
ACTHR58 CCARG77 62.18672180175781 
ACTHR58 CCILE78 56.204142252604164 
ACTHR58 CCILE79 55.15478006998698 
ACTHR58 CCPRO80 51.5032958984375 
ACTHR58 CCARG81 50.69267272949219 
ACTHR58 CCHIS82 53.49488321940104 
ACTHR58 CCLEU83 49.37939961751302 
ACTHR58 CCGLN84 45.674468994140625 
ACTHR58 CCLEU85 48.86124165852865 
ACTHR58 CCALA86 47.32501220703125 
ACTHR58 CCVAL87 43.60228983561198 
ACTHR58 CCARG88 42.03607686360677 
ACTHR58 CCASN89 46.41118876139323 
ACTHR58 CCASP90 43.6159413655599 
ACTHR58 CCGLU91 39.67569224039713 
ACTHR58 CCGLU92 39.75318145751953 
ACTHR58 CCLEU93 41.753918965657554 
ACTHR58 CCASN94 38.74810028076172 
ACTHR58 CCLYS95 34.92464955647787 
ACTHR58 CCLEU96 37.25866190592448 
ACTHR58 CCLEU97 39.26739247639974 
ACTHR58 CCGLY98 36.588356018066406 
ACTHR58 CCARG99 33.88354237874349 
ACTHR58 CCVAL100 38.949668884277344 
ACTHR58 CCTHR101 41.317893981933594 
ACTHR58 CCILE102 45.0029042561849 
ACTHR58 CCALA103 47.79715474446615 
ACTHR58 CCGLN104 51.099395751953125 
ACTHR58 CCGLY105 48.167256673177086 
ACTHR58 CCGLY106 46.35954284667969 
ACTHR58 CCVAL107 45.27667744954427 
ACTHR58 CCLEU108 45.94158426920573 
ACTHR58 CCPRO109 47.848236083984375 
ACTHR58 CCASN110 43.830281575520836 
ACTHR58 CCILE111 45.87320454915365 
ACTHR58 CCGLN112 41.569384256998696 
ACTHR58 CCSER113 43.966654459635414 
ACTHR58 CCVAL114 43.071146647135414 
ACTHR58 CCLEU115 44.98875427246094 
ACTHR58 CCLEU116 48.335978190104164 
ACTHR58 DCSER36 54.70472717285156 
ACTHR58 DCTYR37 51.55964660644531 
ACTHR58 DCALA38 56.19422403971354 
ACTHR58 DCILE39 59.32953898111979 
ACTHR58 DCTYR40 56.48111470540365 
ACTHR58 DCVAL41 54.655192057291664 
ACTHR58 DCTYR42 60.66883850097656 
ACTHR58 DCLYS43 60.35205586751302 
ACTHR58 DCVAL44 56.033976236979164 
ACTHR58 DCLEU45 57.91139221191406 
ACTHR58 DCLYS46 62.26111857096354 
ACTHR58 DCGLN47 60.189249674479164 
ACTHR58 DCVAL48 57.50901794433594 
ACTHR58 DCHIS49 58.9992930094401 
ACTHR58 DCPRO50 63.77619425455729 
ACTHR58 DCASP51 64.03485107421875 
ACTHR58 DCTHR52 60.91273498535156 
ACTHR58 DCGLY53 60.49996439615885 
ACTHR58 DCILE54 58.01946512858073 
ACTHR58 DCSER55 57.42327880859375 
ACTHR58 DCSER56 57.247701009114586 
ACTHR58 DCLYS57 54.78364054361979 
ACTHR58 DCALA58 53.1297353108724 
ACTHR58 DCMET59 54.69725545247396 
ACTHR58 DCSER60 51.030843098958336 
ACTHR58 DCILE61 48.43742370605469 
ACTHR58 DCMET62 49.52863566080729 
ACTHR58 DCASN63 49.93772888183594 
ACTHR58 DCSER64 45.83197021484375 
ACTHR58 DCPHE65 44.4577891031901 
ACTHR58 DCVAL66 46.3526865641276 
ACTHR58 DCASN67 44.87390645345052 
ACTHR58 DCASP68 40.18182118733724 
ACTHR58 DCVAL69 41.13196309407552 
ACTHR58 DCPHE70 43.26827494303385 
ACTHR58 DCGLU71 39.69891611735026 
ACTHR58 DCARG72 36.266614278157554 
ACTHR58 DCILE73 38.90023549397787 
ACTHR58 DCALA74 38.719746907552086 
ACTHR58 DCGLY75 35.32814280192057 
ACTHR58 DCGLU76 33.026652018229164 
ACTHR58 DCALA77 36.465189615885414 
ACTHR58 DCSER78 35.51347096761068 
ACTHR58 DCARG79 30.86761474609375 
ACTHR58 DCLEU80 33.50549062093099 
ACTHR58 DCALA81 35.44256083170573 
ACTHR58 DCHIS82 33.26142374674479 
ACTHR58 DCTYR83 29.10460662841797 
ACTHR58 DCASN84 33.511375427246094 
ACTHR58 DCLYS85 34.156410217285156 
ACTHR58 DCARG86 37.946380615234375 
ACTHR58 DCSER87 41.4042714436849 
ACTHR58 DCTHR88 42.9891611735026 
ACTHR58 DCILE89 41.82239278157552 
ACTHR58 DCTHR90 43.3074951171875 
ACTHR58 DCSER91 44.393096923828125 
ACTHR58 DCARG92 40.80458323160807 
ACTHR58 DCGLU93 39.068580627441406 
ACTHR58 DCILE94 41.14736684163412 
ACTHR58 DCGLN95 40.944908142089844 
ACTHR58 DCTHR96 36.27099863688151 
ACTHR58 DCALA97 36.341959635416664 
ACTHR58 DCVAL98 38.72686767578125 
ACTHR58 DCARG99 36.971824645996094 
ACTHR58 DCLEU100 32.33472696940104 
ACTHR58 DCLEU101 35.001940409342446 
ACTHR58 DCLEU102 37.47323354085287 
ACTHR58 DCPRO103 36.43619028727213 
ACTHR58 DCGLY104 37.715850830078125 
ACTHR58 DCGLU105 41.5680185953776 
ACTHR58 DCLEU106 41.57305145263672 
ACTHR58 DCALA107 40.13249715169271 
ACTHR58 DCLYS108 41.693705240885414 
ACTHR58 DCHIS109 45.639933268229164 
ACTHR58 DCALA110 44.32811991373698 
ACTHR58 DCVAL111 43.69527689615885 
ACTHR58 DCSER112 47.6754150390625 
ACTHR58 DCGLU113 49.72628275553385 
ACTHR58 DCGLY114 48.11593119303385 
ACTHR58 DCTHR115 48.59854634602865 
ACTHR58 DCLYS116 52.4869130452474 
ACTHR58 DCALA117 52.56255594889323 
ACTHR58 DCVAL118 51.43065388997396 
ACTHR58 DCTHR119 54.14811706542969 
ACTHR58 DCLYS120 57.32178751627604 
ACTHR58 DCTYR121 55.9454345703125 
ACTHR58 DCTHR122 56.228902180989586 
ACTHR58 DCSER123 59.656209309895836 
ACTHR58 DCALA124 61.349212646484375 
ACTHR58 DCLYS125 64.8907470703125 
ACTHR58 ECGLY44 52.45512898763021 
ACTHR58 ECTHR45 55.42419942220052 
ACTHR58 ECVAL46 55.755961100260414 
ACTHR58 ECALA47 51.551289876302086 
ACTHR58 ECLEU48 51.19996643066406 
ACTHR58 ECARG49 56.739349365234375 
ACTHR58 ECGLU50 52.75776163736979 
ACTHR58 ECILE51 48.81519063313802 
ACTHR58 ECARG52 52.23599751790365 
ACTHR58 ECARG53 55.69691467285156 
ACTHR58 ECTYR54 51.8004404703776 
ACTHR58 ECGLN55 47.93804423014323 
ACTHR58 ECLYS56 53.528788248697914 
ACTHR58 ECSER57 52.87306213378906 
ACTHR58 ECTHR58 52.21009826660156 
ACTHR58 ECGLU59 54.70306905110677 
ACTHR58 ECLEU60 52.32543436686198 
ACTHR58 ECLEU61 50.406168619791664 
ACTHR58 ECILE62 49.67669677734375 
ACTHR58 ECARG63 54.914520263671875 
ACTHR58 ECLYS64 55.37001037597656 
ACTHR58 ECLEU65 56.93190002441406 
ACTHR58 ECPRO66 53.547688802083336 
ACTHR58 ECPHE67 49.21988423665365 
ACTHR58 ECGLN68 53.84868367513021 
ACTHR58 ECARG69 55.05206807454427 
ACTHR58 ECLEU70 48.5754140218099 
ACTHR58 ECVAL71 49.11555480957031 
ACTHR58 ECARG72 53.331024169921875 
ACTHR58 ECGLU73 49.611470540364586 
ACTHR58 ECILE74 46.1567128499349 
ACTHR58 ECALA75 48.84947713216146 
ACTHR58 ECGLN76 51.63664754231771 
ACTHR58 ECASP77 47.38395690917969 
ACTHR58 ECPHE78 44.320393880208336 
ACTHR58 ECLYS79 47.831075032552086 
ACTHR58 ECTHR80 52.424153645833336 
ACTHR58 ECASP81 54.83531188964844 
ACTHR58 ECLEU82 50.854583740234375 
ACTHR58 ECARG83 55.51842753092448 
ACTHR58 ECPHE84 50.69990539550781 
ACTHR58 ECGLN85 53.84037780761719 
ACTHR58 ECSER86 54.672383626302086 
ACTHR58 ECSER87 52.153096516927086 
ACTHR58 ECALA88 49.247517903645836 
ACTHR58 ECVAL89 50.23181660970052 
ACTHR58 ECMET90 51.342376708984375 
ACTHR58 ECALA91 46.61956278483073 
ACTHR58 ECLEU92 45.251790364583336 
ACTHR58 ECGLN93 48.439849853515625 
ACTHR58 ECGLU94 46.27812194824219 
ACTHR58 ECALA95 42.05606587727865 
ACTHR58 ECSER96 42.602752685546875 
ACTHR58 ECGLU97 45.160990397135414 
ACTHR58 ECALA98 40.91246795654297 
ACTHR58 ECTYR99 36.879414876302086 
ACTHR58 ECLEU100 40.3874766031901 
ACTHR58 ECVAL101 41.24078369140625 
ACTHR58 ECALA102 37.187400817871094 
ACTHR58 ECLEU103 35.82185363769531 
ACTHR58 ECPHE104 39.85553487141927 
ACTHR58 ECGLU105 37.70349375406901 
ACTHR58 ECASP106 33.52424112955729 
ACTHR58 ECTHR107 35.68481699625651 
ACTHR58 ECASN108 38.547314961751304 
ACTHR58 ECLEU109 34.83346811930338 
ACTHR58 ECCYS110 32.53193918863932 
ACTHR58 ECALA111 36.22875467936198 
ACTHR58 ECILE112 37.400377909342446 
ACTHR58 ECHIS113 31.843302408854168 
ACTHR58 ECALA114 34.47269948323568 
ACTHR58 ECLYS115 37.40553538004557 
ACTHR58 ECARG116 37.93561299641927 
ACTHR58 ECVAL117 42.73197937011719 
ACTHR58 ECTHR118 41.99761199951172 
ACTHR58 ECILE119 39.977935791015625 
ACTHR58 ECMET120 38.42264048258463 
ACTHR58 ECPRO121 36.50837961832682 
ACTHR58 ECLYS122 33.19132995605469 
ACTHR58 ECASP123 33.85210164388021 
ACTHR58 ECILE124 34.25793711344401 
ACTHR58 ECGLN125 30.895090738932293 
ACTHR58 ECLEU126 27.97425079345703 
ACTHR58 ECALA127 29.87482198079427 
ACTHR58 ECARG128 30.832857767740887 
ACTHR58 ECARG129 24.101361592610676 
ACTHR58 ECILE130 24.546783447265625 
ACTHR58 ECARG131 28.719767252604168 
ACTHR58 ECGLY132 25.46978251139323 
ACTHR58 ECGLU133 28.94244639078776 
ACTHR58 ECARG134 25.9127197265625 
ACTHR58 ECALA135 21.443501790364582 
ACTHR58 FCASN25 51.38147481282552 
ACTHR58 FCILE26 46.899881998697914 
ACTHR58 FCGLN27 49.359598795572914 
ACTHR58 FCGLY28 52.04947408040365 
ACTHR58 FCILE29 49.3440907796224 
ACTHR58 FCTHR30 51.81352233886719 
ACTHR58 FCLYS31 50.25091044108073 
ACTHR58 FCPRO32 52.31304423014323 
ACTHR58 FCALA33 49.827880859375 
ACTHR58 FCILE34 46.40283711751302 
ACTHR58 FCARG35 50.229654947916664 
ACTHR58 FCARG36 51.23343404134115 
ACTHR58 FCLEU37 45.556243896484375 
ACTHR58 FCALA38 44.45219421386719 
ACTHR58 FCARG39 48.02769978841146 
ACTHR58 FCARG40 46.98339335123698 
ACTHR58 FCGLY41 42.506988525390625 
ACTHR58 FCGLY42 43.64323933919271 
ACTHR58 FCVAL43 43.613616943359375 
ACTHR58 FCLYS44 47.08633931477865 
ACTHR58 FCARG45 46.87199910481771 
ACTHR58 FCILE46 45.28845723470052 
ACTHR58 FCSER47 43.54534912109375 
ACTHR58 FCGLY48 45.44547017415365 
ACTHR58 FCLEU49 42.312828063964844 
ACTHR58 FCILE50 41.50719197591146 
ACTHR58 FCTYR51 45.88172403971354 
ACTHR58 FCGLU52 43.67231750488281 
ACTHR58 FCGLU53 38.61920420328776 
ACTHR58 FCTHR54 41.22820027669271 
ACTHR58 FCARG55 45.329691569010414 
ACTHR58 FCGLY56 39.57848866780599 
ACTHR58 FCVAL57 37.46929168701172 
ACTHR58 FCLEU58 41.732093811035156 
ACTHR58 FCLYS59 41.883036295572914 
ACTHR58 FCVAL60 37.058570861816406 
ACTHR58 FCPHE61 37.97027079264323 
ACTHR58 FCLEU62 42.22746276855469 
ACTHR58 FCGLU63 40.47394561767578 
ACTHR58 FCASN64 36.364611307779946 
ACTHR58 FCVAL65 39.60061391194662 
ACTHR58 FCILE66 42.84662373860677 
ACTHR58 FCARG67 37.88512929280599 
ACTHR58 FCASP68 37.954943339029946 
ACTHR58 FCALA69 42.67742919921875 
ACTHR58 FCVAL70 43.96626281738281 
ACTHR58 FCTHR71 40.94496409098307 
ACTHR58 FCTYR72 41.24444834391276 
ACTHR58 FCTHR73 46.73743693033854 
ACTHR58 FCGLU74 45.36366271972656 
ACTHR58 FCHIS75 44.196675618489586 
ACTHR58 FCALA76 48.358306884765625 
ACTHR58 FCLYS77 50.72008768717448 
ACTHR58 FCARG78 50.30705769856771 
ACTHR58 FCLYS79 53.3294932047526 
ACTHR58 FCTHR80 52.66976420084635 
ACTHR58 FCVAL81 49.11834208170573 
ACTHR58 FCTHR82 49.350016276041664 
ACTHR58 FCALA83 48.097381591796875 
ACTHR58 FCMET84 46.83028666178385 
ACTHR58 FCASP85 45.240946451822914 
ACTHR58 FCVAL86 43.696014404296875 
ACTHR58 FCVAL87 42.751434326171875 
ACTHR58 FCTYR88 42.09079233805338 
ACTHR58 FCALA89 38.62786610921224 
ACTHR58 FCLEU90 38.765637715657554 
ACTHR58 FCLYS91 37.12077840169271 
ACTHR58 FCARG92 33.74804941813151 
ACTHR58 FCGLN93 33.9481455485026 
ACTHR58 FCGLY94 33.18857065836588 
ACTHR58 FCARG95 35.824841817220054 
ACTHR58 FCTHR96 37.97930908203125 
ACTHR58 FCLEU97 42.66941833496094 
ACTHR58 FCTYR98 43.22584533691406 
ACTHR58 FCGLY99 47.32634480794271 
ACTHR58 FCPHE100 49.18446350097656 
ACTHR58 FCGLY101 50.8309326171875 
ACTHR58 FCGLY102 52.42804972330729 
ACTHR58 GCPHE25 29.644373575846355 
ACTHR58 GCPRO26 32.81493886311849 
ACTHR58 GCVAL27 36.876548767089844 
ACTHR58 GCGLY28 37.70688120524088 
ACTHR58 GCARG29 34.494222005208336 
ACTHR58 GCVAL30 34.34759521484375 
ACTHR58 GCHIS31 39.87066141764323 
ACTHR58 GCARG32 36.79151916503906 
ACTHR58 GCLEU33 34.02429962158203 
ACTHR58 GCLEU34 36.73120625813802 
ACTHR58 GCARG35 41.33419291178385 
ACTHR58 GCLYS36 38.83810679117838 
ACTHR58 GCGLY37 36.225573221842446 
ACTHR58 GCASN38 38.88585662841797 
ACTHR58 GCTYR39 36.36288197835287 
ACTHR58 GCALA40 42.07829030354818 
ACTHR58 GCGLU41 46.445760091145836 
ACTHR58 GCARG42 47.72052510579427 
ACTHR58 GCVAL43 42.52308654785156 
ACTHR58 GCGLY44 43.493143717447914 
ACTHR58 GCALA45 43.922332763671875 
ACTHR58 GCGLY46 41.7228749593099 
ACTHR58 GCALA47 39.33807627360026 
ACTHR58 GCPRO48 37.95326487223307 
ACTHR58 GCVAL49 38.280774434407554 
ACTHR58 GCTYR50 37.54771931966146 
ACTHR58 GCLEU51 33.241127014160156 
ACTHR58 GCALA52 32.553332010904946 
ACTHR58 GCALA53 32.64166259765625 
ACTHR58 GCVAL54 30.712717692057293 
ACTHR58 GCLEU55 28.053009033203125 
ACTHR58 GCGLU56 29.31830596923828 
ACTHR58 GCTYR57 28.43883514404297 
ACTHR58 GCLEU58 25.142066955566406 
ACTHR58 GCTHR59 23.41783905029297 
ACTHR58 GCALA60 24.426930745442707 
ACTHR58 GCGLU61 24.3154780069987 
ACTHR58 GCILE62 19.324451446533203 
ACTHR58 GCLEU63 19.951432545979817 
ACTHR58 GCGLU64 23.025299072265625 
ACTHR58 GCLEU65 19.14862569173177 
ACTHR58 GCALA66 16.266963958740234 
ACTHR58 GCGLY67 18.213368733723957 
ACTHR58 GCASN68 20.020517985026043 
ACTHR58 GCALA69 15.426447550455729 
ACTHR58 GCALA70 15.508345286051432 
ACTHR58 GCARG71 20.306926727294922 
ACTHR58 GCASP72 17.652901967366535 
ACTHR58 GCASN73 13.268118540445963 
ACTHR58 GCLYS74 17.55040995279948 
ACTHR58 GCLYS75 13.751302083333334 
ACTHR58 GCTHR76 17.964383443196613 
ACTHR58 GCARG77 15.861310323079428 
ACTHR58 GCILE78 14.661380767822266 
ACTHR58 GCILE79 9.978276570638021 
ACTHR58 GCPRO80 8.78963851928711 
ACTHR58 GCARG81 6.645060857137044 
ACTHR58 GCHIS82 11.485577901204428 
ACTHR58 GCLEU83 12.825130462646484 
ACTHR58 GCGLN84 10.578076044718424 
ACTHR58 GCLEU85 12.574536641438803 
ACTHR58 GCALA86 15.846837361653646 
ACTHR58 GCVAL87 15.892130533854166 
ACTHR58 GCARG88 14.719797770182291 
ACTHR58 GCASN89 18.733863830566406 
ACTHR58 GCASP90 21.977012634277344 
ACTHR58 GCGLU91 23.43011220296224 
ACTHR58 GCGLU92 25.54711659749349 
ACTHR58 GCLEU93 21.111289978027344 
ACTHR58 GCASN94 18.942302703857422 
ACTHR58 GCLYS95 23.80988311767578 
ACTHR58 GCLEU96 23.195465087890625 
ACTHR58 GCLEU97 19.139949798583984 
ACTHR58 GCGLY98 18.496294657389324 
ACTHR58 GCARG99 18.917577107747395 
ACTHR58 GCVAL100 16.039845784505207 
ACTHR58 GCTHR101 12.703838348388672 
ACTHR58 GCILE102 10.582545598347982 
ACTHR58 GCALA103 8.939729690551758 
ACTHR58 GCGLN104 5.800757726033528 
ACTHR58 GCGLY105 5.576048533121745 
ACTHR58 GCGLY106 6.065066655476888 
ACTHR58 GCVAL107 8.078818003336588 
ACTHR58 GCLEU108 10.484700520833334 
ACTHR58 GCPRO109 11.794821421305338 
ACTHR58 GCASN110 15.423324584960938 
ACTHR58 GCILE111 17.460726420084637 
ACTHR58 GCGLN112 20.55457941691081 
ACTHR58 GCSER113 24.130508422851562 
ACTHR58 GCVAL114 25.662155151367188 
ACTHR58 GCLEU115 22.33642069498698 
ACTHR58 GCLEU116 22.944175720214844 
ACTHR58 HCSER36 25.983779907226562 
ACTHR58 HCTYR37 26.23504384358724 
ACTHR58 HCALA38 23.794110616048176 
ACTHR58 HCILE39 27.438919067382812 
ACTHR58 HCTYR40 28.696370442708332 
ACTHR58 HCVAL41 23.202418009440105 
ACTHR58 HCTYR42 24.147140502929688 
ACTHR58 HCLYS43 28.813273111979168 
ACTHR58 HCVAL44 26.023122151692707 
ACTHR58 HCLEU45 22.567848205566406 
ACTHR58 HCLYS46 26.19153086344401 
ACTHR58 HCGLN47 29.194674173990887 
ACTHR58 HCVAL48 25.23168436686198 
ACTHR58 HCHIS49 22.9901860555013 
ACTHR58 HCPRO50 26.23102569580078 
ACTHR58 HCASP51 23.716156005859375 
ACTHR58 HCTHR52 20.40859603881836 
ACTHR58 HCGLY53 18.587464650472004 
ACTHR58 HCILE54 17.12403106689453 
ACTHR58 HCSER55 14.110738118489584 
ACTHR58 HCSER56 15.743420918782553 
ACTHR58 HCLYS57 12.152512868245443 
ACTHR58 HCALA58 13.81292978922526 
ACTHR58 HCMET59 18.485140482584637 
ACTHR58 HCSER60 16.68719736735026 
ACTHR58 HCILE61 14.5279172261556 
ACTHR58 HCMET62 18.30984115600586 
ACTHR58 HCASN63 21.142452239990234 
ACTHR58 HCSER64 19.552042643229168 
ACTHR58 HCPHE65 20.45741017659505 
ACTHR58 HCVAL66 23.82042694091797 
ACTHR58 HCASN67 24.972768147786457 
ACTHR58 HCASP68 23.59833017985026 
ACTHR58 HCVAL69 25.722269694010418 
ACTHR58 HCPHE70 29.81402333577474 
ACTHR58 HCGLU71 28.9512201944987 
ACTHR58 HCARG72 28.033836364746094 
ACTHR58 HCILE73 31.434466044108074 
ACTHR58 HCALA74 33.84918975830078 
ACTHR58 HCGLY75 34.36621856689453 
ACTHR58 HCGLU76 34.379364013671875 
ACTHR58 HCALA77 37.62009938557943 
ACTHR58 HCSER78 38.86610666910807 
ACTHR58 HCARG79 38.806304931640625 
ACTHR58 HCLEU80 40.77264912923177 
ACTHR58 HCALA81 43.4891103108724 
ACTHR58 HCHIS82 43.67354838053385 
ACTHR58 HCTYR83 42.99993387858073 
ACTHR58 HCASN84 47.1199696858724 
ACTHR58 HCLYS85 49.533284505208336 
ACTHR58 HCARG86 48.638092041015625 
ACTHR58 HCSER87 47.67094930013021 
ACTHR58 HCTHR88 46.275187174479164 
ACTHR58 HCILE89 41.612205505371094 
ACTHR58 HCTHR90 43.50193786621094 
ACTHR58 HCSER91 41.70531463623047 
ACTHR58 HCARG92 44.64543151855469 
ACTHR58 HCGLU93 41.351097106933594 
ACTHR58 HCILE94 36.94198354085287 
ACTHR58 HCGLN95 39.17892201741537 
ACTHR58 HCTHR96 38.73266855875651 
ACTHR58 HCALA97 34.92369588216146 
ACTHR58 HCVAL98 33.17866516113281 
ACTHR58 HCARG99 37.594957987467446 
ACTHR58 HCLEU100 34.84786478678385 
ACTHR58 HCLEU101 29.691457112630207 
ACTHR58 HCLEU102 29.27093251546224 
ACTHR58 HCPRO103 28.748489379882812 
ACTHR58 HCGLY104 32.3347422281901 
ACTHR58 HCGLU105 31.947606404622395 
ACTHR58 HCLEU106 28.595423380533855 
ACTHR58 HCALA107 32.67227427164713 
ACTHR58 HCLYS108 35.71878560384115 
ACTHR58 HCHIS109 32.64621225992838 
ACTHR58 HCALA110 32.844922383626304 
ACTHR58 HCVAL111 36.643229166666664 
ACTHR58 HCSER112 37.15076446533203 
ACTHR58 HCGLU113 34.546485900878906 
ACTHR58 HCGLY114 37.299634297688804 
ACTHR58 HCTHR115 40.45331573486328 
ACTHR58 HCLYS116 38.92467498779297 
ACTHR58 HCALA117 39.20558166503906 
ACTHR58 HCVAL118 42.17584991455078 
ACTHR58 HCTHR119 44.28081258138021 
ACTHR58 HCLYS120 42.30561065673828 
ACTHR58 HCTYR121 43.736246744791664 
ACTHR58 HCTHR122 47.113932291666664 
ACTHR58 HCSER123 47.98515319824219 
ACTHR58 HCALA124 48.57819112141927 
ACTHR58 HCLYS125 50.626373291015625 
ACGLU59 ACLEU60 5.48504638671875 
ACGLU59 ACLEU61 6.493947347005208 
ACGLU59 ACILE62 10.060131072998047 
ACGLU59 ACARG63 10.483416875203451 
ACGLU59 ACLYS64 12.738722483317057 
ACGLU59 ACLEU65 17.432535807291668 
ACGLU59 ACPRO66 16.989702860514324 
ACGLU59 ACPHE67 15.9880002339681 
ACGLU59 ACGLN68 19.027547200520832 
ACGLU59 ACARG69 21.62196095784505 
ACGLU59 ACLEU70 20.978288014729817 
ACGLU59 ACVAL71 21.380597432454426 
ACGLU59 ACARG72 24.104476928710938 
ACGLU59 ACGLU73 26.342742919921875 
ACGLU59 ACILE74 25.44994608561198 
ACGLU59 ACALA75 27.54797617594401 
ACGLU59 ACGLN76 30.645284016927082 
ACGLU59 ACASP77 31.540802001953125 
ACGLU59 ACPHE78 30.637847900390625 
ACGLU59 ACLYS79 33.57002512613932 
ACGLU59 ACTHR80 34.46275838216146 
ACGLU59 ACASP81 32.52473449707031 
ACGLU59 ACLEU82 29.094029744466145 
ACGLU59 ACARG83 29.133992513020832 
ACGLU59 ACPHE84 23.406588236490887 
ACGLU59 ACGLN85 22.75885264078776 
ACGLU59 ACSER86 18.333721160888672 
ACGLU59 ACSER87 18.08092753092448 
ACGLU59 ACALA88 18.969615936279297 
ACGLU59 ACVAL89 16.952564239501953 
ACGLU59 ACMET90 12.947442372639975 
ACGLU59 ACALA91 15.574045817057291 
ACGLU59 ACLEU92 17.118165334065754 
ACGLU59 ACGLN93 12.06667709350586 
ACGLU59 ACGLU94 10.868459065755209 
ACGLU59 ACALA95 14.765003204345703 
ACGLU59 ACSER96 14.467992146809896 
ACGLU59 ACGLU97 9.762467702229818 
ACGLU59 ACALA98 13.36908213297526 
ACGLU59 ACTYR99 18.29205830891927 
ACGLU59 ACLEU100 15.305534362792969 
ACGLU59 ACVAL101 13.19879404703776 
ACGLU59 ACALA102 17.022769927978516 
ACGLU59 ACLEU103 19.427162170410156 
ACGLU59 ACPHE104 16.934059143066406 
ACGLU59 ACGLU105 18.104895273844402 
ACGLU59 ACASP106 21.880482991536457 
ACGLU59 ACTHR107 22.19366963704427 
ACGLU59 ACASN108 21.503082275390625 
ACGLU59 ACLEU109 24.452794392903645 
ACGLU59 ACCYS110 26.709760030110676 
ACGLU59 ACALA111 26.688763936360676 
ACGLU59 ACILE112 26.655840555826824 
ACGLU59 ACHIS113 31.20929463704427 
ACGLU59 ACALA114 31.482437133789062 
ACGLU59 ACLYS115 32.89958699544271 
ACGLU59 ACARG116 28.75904591878255 
ACGLU59 ACVAL117 25.36681620279948 
ACGLU59 ACTHR118 25.513504028320312 
ACGLU59 ACILE119 22.87999216715495 
ACGLU59 ACMET120 27.220926920572918 
ACGLU59 ACPRO121 27.188026428222656 
ACGLU59 ACLYS122 30.467981974283855 
ACGLU59 ACASP123 26.539377848307293 
ACGLU59 ACILE124 24.47527821858724 
ACGLU59 ACGLN125 28.752293904622395 
ACGLU59 ACLEU126 29.494593302408855 
ACGLU59 ACALA127 25.736615498860676 
ACGLU59 ACARG128 26.08368428548177 
ACGLU59 ACARG129 32.63581848144531 
ACGLU59 ACILE130 29.790138244628906 
ACGLU59 ACARG131 25.28478749593099 
ACGLU59 ACGLY132 29.564064025878906 
ACGLU59 ACGLU133 26.8567377726237 
ACGLU59 ACARG134 31.22325897216797 
ACGLU59 ACALA135 34.853729248046875 
ACGLU59 BCASN25 21.972633361816406 
ACGLU59 BCILE26 21.268849690755207 
ACGLU59 BCGLN27 22.4952875773112 
ACGLU59 BCGLY28 18.303381601969402 
ACGLU59 BCILE29 16.25350824991862 
ACGLU59 BCTHR30 15.52837880452474 
ACGLU59 BCLYS31 18.827592213948567 
ACGLU59 BCPRO32 14.44619623819987 
ACGLU59 BCALA33 11.877919514973959 
ACGLU59 BCILE34 14.898640950520834 
ACGLU59 BCARG35 15.205710093180338 
ACGLU59 BCARG36 9.61330540974935 
ACGLU59 BCLEU37 11.155069986979166 
ACGLU59 BCALA38 14.126511891682943 
ACGLU59 BCARG39 14.138685862223307 
ACGLU59 BCARG40 8.508787790934244 
ACGLU59 BCGLY41 14.47488530476888 
ACGLU59 BCGLY42 16.285236358642578 
ACGLU59 BCVAL43 17.52342987060547 
ACGLU59 BCLYS44 20.645694732666016 
ACGLU59 BCARG45 22.915568033854168 
ACGLU59 BCILE46 20.00106938680013 
ACGLU59 BCSER47 23.904212951660156 
ACGLU59 BCGLY48 24.320154825846355 
ACGLU59 BCLEU49 26.586654663085938 
ACGLU59 BCILE50 22.062601725260418 
ACGLU59 BCTYR51 20.0278803507487 
ACGLU59 BCGLU52 24.5316162109375 
ACGLU59 BCGLU53 24.79980723063151 
ACGLU59 BCTHR54 19.560930887858074 
ACGLU59 BCARG55 20.59286117553711 
ACGLU59 BCGLY56 23.57928975423177 
ACGLU59 BCVAL57 22.15056864420573 
ACGLU59 BCLEU58 18.955193837483723 
ACGLU59 BCLYS59 24.07386016845703 
ACGLU59 BCVAL60 25.024200439453125 
ACGLU59 BCPHE61 20.585203806559246 
ACGLU59 BCLEU62 20.973700205485027 
ACGLU59 BCGLU63 26.5792719523112 
ACGLU59 BCASN64 26.28843943277995 
ACGLU59 BCVAL65 23.1137212117513 
ACGLU59 BCILE66 24.491978963216145 
ACGLU59 BCARG67 29.942850748697918 
ACGLU59 BCASP68 28.50200907389323 
ACGLU59 BCALA69 26.73223114013672 
ACGLU59 BCVAL70 29.444353739420574 
ACGLU59 BCTHR71 32.1129404703776 
ACGLU59 BCTYR72 30.167925516764324 
ACGLU59 BCTHR73 30.4242680867513 
ACGLU59 BCGLU74 34.62831115722656 
ACGLU59 BCHIS75 36.40021514892578 
ACGLU59 BCALA76 34.46444956461588 
ACGLU59 BCLYS77 37.79247538248698 
ACGLU59 BCARG78 31.4420166015625 
ACGLU59 BCLYS79 32.35250600179037 
ACGLU59 BCTHR80 28.46247100830078 
ACGLU59 BCVAL81 25.366050720214844 
ACGLU59 BCTHR82 24.672108968098957 
ACGLU59 BCALA83 21.33984629313151 
ACGLU59 BCMET84 24.173243204752605 
ACGLU59 BCASP85 25.911643981933594 
ACGLU59 BCVAL86 21.669466654459637 
ACGLU59 BCVAL87 21.982770284016926 
ACGLU59 BCTYR88 26.594126383463543 
ACGLU59 BCALA89 24.89971415201823 
ACGLU59 BCLEU90 21.39056650797526 
ACGLU59 BCLYS91 25.102010091145832 
ACGLU59 BCARG92 29.16114552815755 
ACGLU59 BCGLN93 25.641830444335938 
ACGLU59 BCGLY94 23.99097951253255 
ACGLU59 BCARG95 21.50090789794922 
ACGLU59 BCTHR96 21.091121673583984 
ACGLU59 BCLEU97 17.252867380777996 
ACGLU59 BCTYR98 19.66049067179362 
ACGLU59 BCGLY99 16.708319346110027 
ACGLU59 BCPHE100 17.03852717081706 
ACGLU59 BCGLY101 22.08850351969401 
ACGLU59 BCGLY102 22.862060546875 
ACGLU59 CCPHE25 54.627471923828125 
ACGLU59 CCPRO26 55.9721425374349 
ACGLU59 CCVAL27 55.2523447672526 
ACGLU59 CCGLY28 56.3313242594401 
ACGLU59 CCARG29 56.4167226155599 
ACGLU59 CCVAL30 51.654764811197914 
ACGLU59 CCHIS31 52.64888000488281 
ACGLU59 CCARG32 54.4588368733724 
ACGLU59 CCLEU33 50.61803690592448 
ACGLU59 CCLEU34 47.581563313802086 
ACGLU59 CCARG35 51.71796671549479 
ACGLU59 CCLYS36 51.152801513671875 
ACGLU59 CCGLY37 46.08954874674479 
ACGLU59 CCASN38 44.97112528483073 
ACGLU59 CCTYR39 42.68834431966146 
ACGLU59 CCALA40 43.98311869303385 
ACGLU59 CCGLU41 45.90149434407552 
ACGLU59 CCARG42 48.62097676595052 
ACGLU59 CCVAL43 48.67225138346354 
ACGLU59 CCGLY44 49.642842610677086 
ACGLU59 CCALA45 52.50386047363281 
ACGLU59 CCGLY46 50.421000162760414 
ACGLU59 CCALA47 48.174031575520836 
ACGLU59 CCPRO48 50.74377950032552 
ACGLU59 CCVAL49 52.30157470703125 
ACGLU59 CCTYR50 47.06688944498698 
ACGLU59 CCLEU51 47.13879903157552 
ACGLU59 CCALA52 51.0373789469401 
ACGLU59 CCALA53 50.57701110839844 
ACGLU59 CCVAL54 46.95147196451823 
ACGLU59 CCLEU55 48.64592997233073 
ACGLU59 CCGLU56 53.4295908610026 
ACGLU59 CCTYR57 48.752217610677086 
ACGLU59 CCLEU58 46.952056884765625 
ACGLU59 CCTHR59 51.54462178548177 
ACGLU59 CCALA60 52.74382527669271 
ACGLU59 CCGLU61 49.71418762207031 
ACGLU59 CCILE62 49.815226236979164 
ACGLU59 CCLEU63 54.43231201171875 
ACGLU59 CCGLU64 54.425516764322914 
ACGLU59 CCLEU65 51.5704091389974 
ACGLU59 CCALA66 54.40253194173177 
ACGLU59 CCGLY67 57.48137410481771 
ACGLU59 CCASN68 56.6990000406901 
ACGLU59 CCALA69 55.85747273763021 
ACGLU59 CCALA70 58.98216756184896 
ACGLU59 CCARG71 61.76098124186198 
ACGLU59 CCASP72 58.679595947265625 
ACGLU59 CCASN73 59.220540364583336 
ACGLU59 CCLYS74 64.12887064615886 
ACGLU59 CCLYS75 62.31329345703125 
ACGLU59 CCTHR76 64.89310201009114 
ACGLU59 CCARG77 64.15138244628906 
ACGLU59 CCILE78 58.039774576822914 
ACGLU59 CCILE79 57.16226704915365 
ACGLU59 CCPRO80 53.65955098470052 
ACGLU59 CCARG81 52.510579427083336 
ACGLU59 CCHIS82 55.171346028645836 
ACGLU59 CCLEU83 51.236836751302086 
ACGLU59 CCGLN84 47.4863026936849 
ACGLU59 CCLEU85 50.27818806966146 
ACGLU59 CCALA86 48.69520568847656 
ACGLU59 CCVAL87 45.11860148111979 
ACGLU59 CCARG88 43.47027587890625 
ACGLU59 CCASN89 47.356587727864586 
ACGLU59 CCASP90 44.463521321614586 
ACGLU59 CCGLU91 40.25390625 
ACGLU59 CCGLU92 40.52693176269531 
ACGLU59 CCLEU93 43.052490234375 
ACGLU59 CCASN94 40.026954650878906 
ACGLU59 CCLYS95 36.02875518798828 
ACGLU59 CCLEU96 38.899312337239586 
ACGLU59 CCLEU97 41.13982645670573 
ACGLU59 CCGLY98 38.4541015625 
ACGLU59 CCARG99 36.09852091471354 
ACGLU59 CCVAL100 41.26031239827474 
ACGLU59 CCTHR101 43.85172017415365 
ACGLU59 CCILE102 47.300323486328125 
ACGLU59 CCALA103 50.3485361735026 
ACGLU59 CCGLN104 53.57868957519531 
ACGLU59 CCGLY105 50.29779561360677 
ACGLU59 CCGLY106 48.442362467447914 
ACGLU59 CCVAL107 47.13526407877604 
ACGLU59 CCLEU108 47.4034423828125 
ACGLU59 CCPRO109 49.13330586751302 
ACGLU59 CCASN110 44.94520568847656 
ACGLU59 CCILE111 46.85151672363281 
ACGLU59 CCGLN112 42.415000915527344 
ACGLU59 CCSER113 44.34575907389323 
ACGLU59 CCVAL114 43.55859883626302 
ACGLU59 CCLEU115 45.862701416015625 
ACGLU59 CCLEU116 48.908854166666664 
ACGLU59 DCSER36 57.350911458333336 
ACGLU59 DCTYR37 53.96833801269531 
ACGLU59 DCALA38 58.547688802083336 
ACGLU59 DCILE39 61.57563781738281 
ACGLU59 DCTYR40 58.64331563313802 
ACGLU59 DCVAL41 56.668975830078125 
ACGLU59 DCTYR42 62.6490478515625 
ACGLU59 DCLYS43 62.1988525390625 
ACGLU59 DCVAL44 57.65221150716146 
ACGLU59 DCLEU45 59.558563232421875 
ACGLU59 DCLYS46 63.86566162109375 
ACGLU59 DCGLN47 61.51454162597656 
ACGLU59 DCVAL48 58.74132792154948 
ACGLU59 DCHIS49 60.26544698079427 
ACGLU59 DCPRO50 65.12666320800781 
ACGLU59 DCASP51 65.4068094889323 
ACGLU59 DCTHR52 62.4621836344401 
ACGLU59 DCGLY53 62.31199645996094 
ACGLU59 DCILE54 60.06925964355469 
ACGLU59 DCSER55 59.688690185546875 
ACGLU59 DCSER56 59.781290690104164 
ACGLU59 DCLYS57 57.36908976236979 
ACGLU59 DCALA58 55.403299967447914 
ACGLU59 DCMET59 57.03242492675781 
ACGLU59 DCSER60 53.65453592936198 
ACGLU59 DCILE61 50.82978820800781 
ACGLU59 DCMET62 51.66767374674479 
ACGLU59 DCASN63 52.4801025390625 
ACGLU59 DCSER64 48.43980407714844 
ACGLU59 DCPHE65 46.578399658203125 
ACGLU59 DCVAL66 48.62816365559896 
ACGLU59 DCASN67 47.527801513671875 
ACGLU59 DCASP68 42.70268758138021 
ACGLU59 DCVAL69 43.276570638020836 
ACGLU59 DCPHE70 45.69090270996094 
ACGLU59 DCGLU71 42.42685190836588 
ACGLU59 DCARG72 38.644856770833336 
ACGLU59 DCILE73 40.89707692464193 
ACGLU59 DCALA74 41.08123779296875 
ACGLU59 DCGLY75 37.79725646972656 
ACGLU59 DCGLU76 35.08053334554037 
ACGLU59 DCALA77 38.5267588297526 
ACGLU59 DCSER78 37.96214040120443 
ACGLU59 DCARG79 33.4071299235026 
ACGLU59 DCLEU80 35.27186584472656 
ACGLU59 DCALA81 37.511454264322914 
ACGLU59 DCHIS82 35.77843221028646 
ACGLU59 DCTYR83 31.21208953857422 
ACGLU59 DCASN84 35.10542297363281 
ACGLU59 DCLYS85 36.23257191975912 
ACGLU59 DCARG86 39.68385569254557 
ACGLU59 DCSER87 43.646870930989586 
ACGLU59 DCTHR88 44.97581990559896 
ACGLU59 DCILE89 43.86241149902344 
ACGLU59 DCTHR90 44.91212463378906 
ACGLU59 DCSER91 45.748636881510414 
ACGLU59 DCARG92 41.996376037597656 
ACGLU59 DCGLU93 40.63531494140625 
ACGLU59 DCILE94 42.77229309082031 
ACGLU59 DCGLN95 41.93480428059896 
ACGLU59 DCTHR96 37.42723083496094 
ACGLU59 DCALA97 37.88663228352865 
ACGLU59 DCVAL98 40.03424326578776 
ACGLU59 DCARG99 37.70013936360677 
ACGLU59 DCLEU100 33.642659505208336 
ACGLU59 DCLEU101 36.63711802164713 
ACGLU59 DCLEU102 38.70927429199219 
ACGLU59 DCPRO103 37.344469706217446 
ACGLU59 DCGLY104 38.16801452636719 
ACGLU59 DCGLU105 41.79349009195963 
ACGLU59 DCLEU106 42.46210734049479 
ACGLU59 DCALA107 40.908068339029946 
ACGLU59 DCLYS108 41.97091420491537 
ACGLU59 DCHIS109 46.18183898925781 
ACGLU59 DCALA110 45.31248474121094 
ACGLU59 DCVAL111 44.4750722249349 
ACGLU59 DCSER112 48.28874206542969 
ACGLU59 DCGLU113 50.652191162109375 
ACGLU59 DCGLY114 49.19996643066406 
ACGLU59 DCTHR115 49.38612365722656 
ACGLU59 DCLYS116 53.26148478190104 
ACGLU59 DCALA117 53.72445170084635 
ACGLU59 DCVAL118 52.56925964355469 
ACGLU59 DCTHR119 54.96973673502604 
ACGLU59 DCLYS120 58.32732137044271 
ACGLU59 DCTYR121 57.37828063964844 
ACGLU59 DCTHR122 57.30378723144531 
ACGLU59 DCSER123 60.57490030924479 
ACGLU59 DCALA124 62.52511088053385 
ACGLU59 DCLYS125 66.04538981119792 
ACGLU59 ECGLY44 53.65783182779948 
ACGLU59 ECTHR45 56.5278065999349 
ACGLU59 ECVAL46 57.2054443359375 
ACGLU59 ECALA47 53.02967325846354 
ACGLU59 ECLEU48 52.38026428222656 
ACGLU59 ECARG49 58.10351053873698 
ACGLU59 ECGLU50 54.521392822265625 
ACGLU59 ECILE51 50.3424326578776 
ACGLU59 ECARG52 53.453094482421875 
ACGLU59 ECARG53 57.43620300292969 
ACGLU59 ECTYR54 53.800048828125 
ACGLU59 ECGLN55 49.56677754720052 
ACGLU59 ECLYS56 55.08496602376302 
ACGLU59 ECSER57 54.86616007486979 
ACGLU59 ECTHR58 54.384552001953125 
ACGLU59 ECGLU59 57.06148783365885 
ACGLU59 ECLEU60 55.019561767578125 
ACGLU59 ECLEU61 52.9583485921224 
ACGLU59 ECILE62 52.60960388183594 
ACGLU59 ECARG63 57.824544270833336 
ACGLU59 ECLYS64 58.51354471842448 
ACGLU59 ECLEU65 60.30674743652344 
ACGLU59 ECPRO66 56.88529968261719 
ACGLU59 ECPHE67 52.603485107421875 
ACGLU59 ECGLN68 57.42781066894531 
ACGLU59 ECARG69 58.633341471354164 
ACGLU59 ECLEU70 52.21512349446615 
ACGLU59 ECVAL71 52.862528483072914 
ACGLU59 ECARG72 57.25774129231771 
ACGLU59 ECGLU73 53.512410481770836 
ACGLU59 ECILE74 50.10543314615885 
ACGLU59 ECALA75 52.9305165608724 
ACGLU59 ECGLN76 55.80290730794271 
ACGLU59 ECASP77 51.593953450520836 
ACGLU59 ECPHE78 48.55291748046875 
ACGLU59 ECLYS79 52.15760803222656 
ACGLU59 ECTHR80 56.7892812093099 
ACGLU59 ECASP81 59.0899403889974 
ACGLU59 ECLEU82 54.976348876953125 
ACGLU59 ECARG83 59.54610697428385 
ACGLU59 ECPHE84 54.51781209309896 
ACGLU59 ECGLN85 57.4842529296875 
ACGLU59 ECSER86 58.114481608072914 
ACGLU59 ECSER87 55.49841817220052 
ACGLU59 ECALA88 52.72811381022135 
ACGLU59 ECVAL89 53.680328369140625 
ACGLU59 ECMET90 54.49068705240885 
ACGLU59 ECALA91 49.83060201009115 
ACGLU59 ECLEU92 48.65823872884115 
ACGLU59 ECGLN93 51.55470275878906 
ACGLU59 ECGLU94 49.09952290852865 
ACGLU59 ECALA95 45.08174133300781 
ACGLU59 ECSER96 45.67694091796875 
ACGLU59 ECGLU97 47.84502156575521 
ACGLU59 ECALA98 43.538116455078125 
ACGLU59 ECTYR99 39.801892598470054 
ACGLU59 ECLEU100 43.11693318684896 
ACGLU59 ECVAL101 43.532684326171875 
ACGLU59 ECALA102 39.45639292399088 
ACGLU59 ECLEU103 38.294586181640625 
ACGLU59 ECPHE104 42.10606129964193 
ACGLU59 ECGLU105 39.42779795328776 
ACGLU59 ECASP106 35.426185607910156 
ACGLU59 ECTHR107 37.64410654703776 
ACGLU59 ECASN108 40.01654052734375 
ACGLU59 ECLEU109 36.06605529785156 
ACGLU59 ECCYS110 34.0243886311849 
ACGLU59 ECALA111 37.4864247639974 
ACGLU59 ECILE112 38.26961771647135 
ACGLU59 ECHIS113 32.51604207356771 
ACGLU59 ECALA114 35.310567220052086 
ACGLU59 ECLYS115 37.7878163655599 
ACGLU59 ECARG116 39.113853454589844 
ACGLU59 ECVAL117 43.85096232096354 
ACGLU59 ECTHR118 43.4805908203125 
ACGLU59 ECILE119 41.83209991455078 
ACGLU59 ECMET120 40.31167348225912 
ACGLU59 ECPRO121 38.881151835123696 
ACGLU59 ECLYS122 35.17859903971354 
ACGLU59 ECASP123 35.79107920328776 
ACGLU59 ECILE124 36.76890563964844 
ACGLU59 ECGLN125 33.62200927734375 
ACGLU59 ECLEU126 30.10289764404297 
ACGLU59 ECALA127 32.24426778157552 
ACGLU59 ECARG128 33.870262145996094 
ACGLU59 ECARG129 26.93859608968099 
ACGLU59 ECILE130 26.896085103352863 
ACGLU59 ECARG131 31.14825185139974 
ACGLU59 ECGLY132 28.66748301188151 
ACGLU59 ECGLU133 32.275001525878906 
ACGLU59 ECARG134 29.36510721842448 
ACGLU59 ECALA135 24.916852315266926 
ACGLU59 FCASN25 54.98003133138021 
ACGLU59 FCILE26 50.3363037109375 
ACGLU59 FCGLN27 52.68873596191406 
ACGLU59 FCGLY28 55.299214680989586 
ACGLU59 FCILE29 52.48296101888021 
ACGLU59 FCTHR30 54.6893310546875 
ACGLU59 FCLYS31 52.92855326334635 
ACGLU59 FCPRO32 54.85179646809896 
ACGLU59 FCALA33 52.47206115722656 
ACGLU59 FCILE34 49.04603068033854 
ACGLU59 FCARG35 52.4142100016276 
ACGLU59 FCARG36 53.6180419921875 
ACGLU59 FCLEU37 48.0135752360026 
ACGLU59 FCALA38 46.56041463216146 
ACGLU59 FCARG39 49.878031412760414 
ACGLU59 FCARG40 49.082987467447914 
ACGLU59 FCGLY41 44.348531087239586 
ACGLU59 FCGLY42 45.21849568684896 
ACGLU59 FCVAL43 45.32933553059896 
ACGLU59 FCLYS44 48.35863749186198 
ACGLU59 FCARG45 48.345855712890625 
ACGLU59 FCILE46 47.2854970296224 
ACGLU59 FCSER47 45.63755798339844 
ACGLU59 FCGLY48 47.79338582356771 
ACGLU59 FCLEU49 44.772501627604164 
ACGLU59 FCILE50 43.97684224446615 
ACGLU59 FCTYR51 48.47344970703125 
ACGLU59 FCGLU52 46.701568603515625 
ACGLU59 FCGLU53 41.56458536783854 
ACGLU59 FCTHR54 44.13299051920573 
ACGLU59 FCARG55 48.46952819824219 
ACGLU59 FCGLY56 42.95292663574219 
ACGLU59 FCVAL57 40.693336486816406 
ACGLU59 FCLEU58 45.02204386393229 
ACGLU59 FCLYS59 45.56347147623698 
ACGLU59 FCVAL60 40.73343404134115 
ACGLU59 FCPHE61 41.38275909423828 
ACGLU59 FCLEU62 45.8426259358724 
ACGLU59 FCGLU63 44.39311726888021 
ACGLU59 FCASN64 40.22252655029297 
ACGLU59 FCVAL65 43.28309631347656 
ACGLU59 FCILE66 46.73081970214844 
ACGLU59 FCARG67 41.989341735839844 
ACGLU59 FCASP68 41.91793568929037 
ACGLU59 FCALA69 46.58128865559896 
ACGLU59 FCVAL70 48.080596923828125 
ACGLU59 FCTHR71 45.11307271321615 
ACGLU59 FCTYR72 45.14799499511719 
ACGLU59 FCTHR73 50.78265889485677 
ACGLU59 FCGLU74 49.647664388020836 
ACGLU59 FCHIS75 48.3347422281901 
ACGLU59 FCALA76 52.403055826822914 
ACGLU59 FCLYS77 54.92333475748698 
ACGLU59 FCARG78 54.30950419108073 
ACGLU59 FCLYS79 57.50865173339844 
ACGLU59 FCTHR80 56.61176045735677 
ACGLU59 FCVAL81 52.96864318847656 
ACGLU59 FCTHR82 53.020060221354164 
ACGLU59 FCALA83 51.5373280843099 
ACGLU59 FCMET84 50.2177988688151 
ACGLU59 FCASP85 48.95442199707031 
ACGLU59 FCVAL86 47.223185221354164 
ACGLU59 FCVAL87 46.04365030924479 
ACGLU59 FCTYR88 45.58118184407552 
ACGLU59 FCALA89 42.23480224609375 
ACGLU59 FCLEU90 42.07779439290365 
ACGLU59 FCLYS91 40.293052673339844 
ACGLU59 FCARG92 37.43923695882162 
ACGLU59 FCGLN93 37.4781239827474 
ACGLU59 FCGLY94 36.244486490885414 
ACGLU59 FCARG95 38.77950541178385 
ACGLU59 FCTHR96 40.78435516357422 
ACGLU59 FCLEU97 45.55716451009115 
ACGLU59 FCTYR98 45.74735005696615 
ACGLU59 FCGLY99 50.155731201171875 
ACGLU59 FCPHE100 52.216776529947914 
ACGLU59 FCGLY101 53.8873291015625 
ACGLU59 FCGLY102 55.51543172200521 
ACGLU59 GCPHE25 33.736254374186196 
ACGLU59 GCPRO26 36.61882781982422 
ACGLU59 GCVAL27 40.81677754720052 
ACGLU59 GCGLY28 41.35767618815104 
ACGLU59 GCARG29 37.844340006510414 
ACGLU59 GCVAL30 38.10476430257162 
ACGLU59 GCHIS31 43.562642415364586 
ACGLU59 GCARG32 40.01448313395182 
ACGLU59 GCLEU33 37.36601257324219 
ACGLU59 GCLEU34 40.33178202311198 
ACGLU59 GCARG35 44.70049031575521 
ACGLU59 GCLYS36 41.77936045328776 
ACGLU59 GCGLY37 39.32612864176432 
ACGLU59 GCASN38 41.90680185953776 
ACGLU59 GCTYR39 39.77103932698568 
ACGLU59 GCALA40 45.51801045735677 
ACGLU59 GCGLU41 49.76884460449219 
ACGLU59 GCARG42 51.347686767578125 
ACGLU59 GCVAL43 46.24957784016927 
ACGLU59 GCGLY44 47.42909240722656 
ACGLU59 GCALA45 47.96776835123698 
ACGLU59 GCGLY46 45.916971842447914 
ACGLU59 GCALA47 43.45301310221354 
ACGLU59 GCPRO48 41.993542989095054 
ACGLU59 GCVAL49 42.5287831624349 
ACGLU59 GCTYR50 41.96377309163412 
ACGLU59 GCLEU51 37.41422780354818 
ACGLU59 GCALA52 36.79127502441406 
ACGLU59 GCALA53 37.086324055989586 
ACGLU59 GCVAL54 35.17821248372396 
ACGLU59 GCLEU55 32.32843017578125 
ACGLU59 GCGLU56 33.73768107096354 
ACGLU59 GCTYR57 33.1272226969401 
ACGLU59 GCLEU58 29.722340901692707 
ACGLU59 GCTHR59 27.886431376139324 
ACGLU59 GCALA60 29.052047729492188 
ACGLU59 GCGLU61 29.07667287190755 
ACGLU59 GCILE62 24.034220377604168 
ACGLU59 GCLEU63 24.47693125406901 
ACGLU59 GCGLU64 27.68516794840495 
ACGLU59 GCLEU65 23.89464569091797 
ACGLU59 GCALA66 20.887877146402996 
ACGLU59 GCGLY67 22.6044921875 
ACGLU59 GCASN68 24.460194905598957 
ACGLU59 GCALA69 19.79767608642578 
ACGLU59 GCALA70 19.535592397054035 
ACGLU59 GCARG71 24.204872131347656 
ACGLU59 GCASP72 21.469009399414062 
ACGLU59 GCASN73 16.7795893351237 
ACGLU59 GCLYS74 20.461636861165363 
ACGLU59 GCLYS75 16.912330627441406 
ACGLU59 GCTHR76 21.027472178141277 
ACGLU59 GCARG77 18.777475992838543 
ACGLU59 GCILE78 18.740315755208332 
ACGLU59 GCILE79 13.958020528157553 
ACGLU59 GCPRO80 13.082085927327475 
ACGLU59 GCARG81 11.346930185953775 
ACGLU59 GCHIS82 16.006154378255207 
ACGLU59 GCLEU83 17.48116938273112 
ACGLU59 GCGLN84 15.200138092041016 
ACGLU59 GCLEU85 17.247314453125 
ACGLU59 GCALA86 20.62638982137044 
ACGLU59 GCVAL87 20.51078923543294 
ACGLU59 GCARG88 19.018163045247395 
ACGLU59 GCASN89 23.311482747395832 
ACGLU59 GCASP90 26.490951538085938 
ACGLU59 GCGLU91 27.576372782389324 
ACGLU59 GCGLU92 29.89319610595703 
ACGLU59 GCLEU93 25.65935516357422 
ACGLU59 GCASN94 23.13458506266276 
ACGLU59 GCLYS95 27.820032755533855 
ACGLU59 GCLEU96 27.399091084798176 
ACGLU59 GCLEU97 23.31300099690755 
ACGLU59 GCGLY98 22.23992665608724 
ACGLU59 GCARG99 21.959027608235676 
ACGLU59 GCVAL100 19.666348775227863 
ACGLU59 GCTHR101 15.853075663248697 
ACGLU59 GCILE102 14.600241343180338 
ACGLU59 GCALA103 12.203620910644531 
ACGLU59 GCGLN104 8.779789606730143 
ACGLU59 GCGLY105 10.14513079325358 
ACGLU59 GCGLY106 10.0615603129069 
ACGLU59 GCVAL107 11.314963022867838 
ACGLU59 GCLEU108 14.344343821207682 
ACGLU59 GCPRO109 14.76455815633138 
ACGLU59 GCASN110 17.93265660603841 
ACGLU59 GCILE111 18.997344970703125 
ACGLU59 GCGLN112 22.266286214192707 
ACGLU59 GCSER113 25.730539957682293 
ACGLU59 GCVAL114 26.677378336588543 
ACGLU59 GCLEU115 22.894266764322918 
ACGLU59 GCLEU116 23.8368403116862 
ACGLU59 HCSER36 29.0538330078125 
ACGLU59 HCTYR37 29.818252563476562 
ACGLU59 HCALA38 27.210962931315105 
ACGLU59 HCILE39 30.856836954752605 
ACGLU59 HCTYR40 32.40630594889323 
ACGLU59 HCVAL41 27.189804077148438 
ACGLU59 HCTYR42 27.7335205078125 
ACGLU59 HCLYS43 32.651713053385414 
ACGLU59 HCVAL44 30.300758361816406 
ACGLU59 HCLEU45 26.691253662109375 
ACGLU59 HCLYS46 30.038681030273438 
ACGLU59 HCGLN47 33.45338439941406 
ACGLU59 HCVAL48 29.646713256835938 
ACGLU59 HCHIS49 27.232772827148438 
ACGLU59 HCPRO50 30.079119364420574 
ACGLU59 HCASP51 27.317176818847656 
ACGLU59 HCTHR52 24.18622080485026 
ACGLU59 HCGLY53 22.154342651367188 
ACGLU59 HCILE54 20.727502187093098 
ACGLU59 HCSER55 17.29720687866211 
ACGLU59 HCSER56 18.35528055826823 
ACGLU59 HCLYS57 14.875565846761068 
ACGLU59 HCALA58 17.56741460164388 
ACGLU59 HCMET59 22.00043487548828 
ACGLU59 HCSER60 19.829922993977863 
ACGLU59 HCILE61 18.324419657389324 
ACGLU59 HCMET62 22.461558024088543 
ACGLU59 HCASN63 24.625953674316406 
ACGLU59 HCSER64 23.026217142740887 
ACGLU59 HCPHE65 24.645530700683594 
ACGLU59 HCVAL66 27.78392791748047 
ACGLU59 HCASN67 28.4429194132487 
ACGLU59 HCASP68 27.19170888264974 
ACGLU59 HCVAL69 29.773284912109375 
ACGLU59 HCPHE70 33.56725311279297 
ACGLU59 HCGLU71 32.37073008219401 
ACGLU59 HCARG72 31.785441080729168 
ACGLU59 HCILE73 35.48096211751302 
ACGLU59 HCALA74 37.59689076741537 
ACGLU59 HCGLY75 37.97860463460287 
ACGLU59 HCGLU76 38.18477121988932 
ACGLU59 HCALA77 41.48566182454427 
ACGLU59 HCSER78 42.44743347167969 
ACGLU59 HCARG79 42.23645528157552 
ACGLU59 HCLEU80 44.65557352701823 
ACGLU59 HCALA81 47.2068125406901 
ACGLU59 HCHIS82 47.07018534342448 
ACGLU59 HCTYR83 46.56086730957031 
ACGLU59 HCASN84 50.91528828938802 
ACGLU59 HCLYS85 53.052225748697914 
ACGLU59 HCARG86 52.43229675292969 
ACGLU59 HCSER87 51.25053914388021 
ACGLU59 HCTHR88 50.0696055094401 
ACGLU59 HCILE89 45.4649403889974 
ACGLU59 HCTHR90 47.58915710449219 
ACGLU59 HCSER91 45.98576354980469 
ACGLU59 HCARG92 48.84517923990885 
ACGLU59 HCGLU93 45.43481953938802 
ACGLU59 HCILE94 41.15015665690104 
ACGLU59 HCGLN95 43.605855305989586 
ACGLU59 HCTHR96 42.98845418294271 
ACGLU59 HCALA97 39.10396830240885 
ACGLU59 HCVAL98 37.56814829508463 
ACGLU59 HCARG99 41.987345377604164 
ACGLU59 HCLEU100 38.97563680013021 
ACGLU59 HCLEU101 33.85941060384115 
ACGLU59 HCLEU102 33.70446523030599 
ACGLU59 HCPRO103 33.21924336751302 
ACGLU59 HCGLY104 36.891276041666664 
ACGLU59 HCGLU105 36.61953989664713 
ACGLU59 HCLEU106 33.264933268229164 
ACGLU59 HCALA107 37.27478281656901 
ACGLU59 HCLYS108 40.4018809000651 
ACGLU59 HCHIS109 37.40404764811198 
ACGLU59 HCALA110 37.48215993245443 
ACGLU59 HCVAL111 41.258384704589844 
ACGLU59 HCSER112 41.85662078857422 
ACGLU59 HCGLU113 39.20937856038412 
ACGLU59 HCGLY114 41.846516927083336 
ACGLU59 HCTHR115 45.05829366048177 
ACGLU59 HCLYS116 43.5676015218099 
ACGLU59 HCALA117 43.6777089436849 
ACGLU59 HCVAL118 46.61612447102865 
ACGLU59 HCTHR119 48.8221181233724 
ACGLU59 HCLYS120 46.764383951822914 
ACGLU59 HCTYR121 47.96612040201823 
ACGLU59 HCTHR122 51.49384562174479 
ACGLU59 HCSER123 52.40020751953125 
ACGLU59 HCALA124 52.89630635579427 
ACGLU59 HCLYS125 54.89788309733073 
ACLEU60 ACLEU61 4.871910730997722 
ACLEU60 ACILE62 5.49406369527181 
ACLEU60 ACARG63 7.417690277099609 
ACLEU60 ACLYS64 8.364790598551432 
ACLEU60 ACLEU65 13.258140563964844 
ACLEU60 ACPRO66 12.60299301147461 
ACLEU60 ACPHE67 10.80703353881836 
ACLEU60 ACGLN68 13.975098927815756 
ACLEU60 ACARG69 16.996562957763672 
ACLEU60 ACLEU70 15.963821411132812 
ACLEU60 ACVAL71 16.06879170735677 
ACLEU60 ACARG72 18.896097819010418 
ACLEU60 ACGLU73 21.29101308186849 
ACLEU60 ACILE74 20.245188395182293 
ACLEU60 ACALA75 22.21471405029297 
ACLEU60 ACGLN76 25.361165364583332 
ACLEU60 ACASP77 26.306421915690105 
ACLEU60 ACPHE78 25.369590759277344 
ACLEU60 ACLYS79 28.24511464436849 
ACLEU60 ACTHR80 29.14874267578125 
ACLEU60 ACASP81 27.334620157877605 
ACLEU60 ACLEU82 23.818570454915363 
ACLEU60 ACARG83 24.118331909179688 
ACLEU60 ACPHE84 18.23522186279297 
ACLEU60 ACGLN85 18.19786198933919 
ACLEU60 ACSER86 13.90084966023763 
ACLEU60 ACSER87 13.792045593261719 
ACLEU60 ACALA88 14.107889811197916 
ACLEU60 ACVAL89 11.781143188476562 
ACLEU60 ACMET90 8.250802357991537 
ACLEU60 ACALA91 10.951128641764322 
ACLEU60 ACLEU92 12.019037882486979 
ACLEU60 ACGLN93 6.78245735168457 
ACLEU60 ACGLU94 7.032890319824219 
ACLEU60 ACALA95 10.684443155924479 
ACLEU60 ACSER96 10.111021677652994 
ACLEU60 ACGLU97 6.556203206380208 
ACLEU60 ACALA98 10.7961794535319 
ACLEU60 ACTYR99 15.079437255859375 
ACLEU60 ACLEU100 12.531500498453775 
ACLEU60 ACVAL101 12.07754643758138 
ACLEU60 ACALA102 15.622914632161459 
ACLEU60 ACLEU103 17.486712137858074 
ACLEU60 ACPHE104 15.85943857828776 
ACLEU60 ACGLU105 18.07134246826172 
ACLEU60 ACASP106 20.961905161539715 
ACLEU60 ACTHR107 21.3125737508138 
ACLEU60 ACASN108 21.85522715250651 
ACLEU60 ACLEU109 24.617841084798176 
ACLEU60 ACCYS110 26.1620356241862 
ACLEU60 ACALA111 26.723958333333332 
ACLEU60 ACILE112 27.386868794759113 
ACLEU60 ACHIS113 31.293284098307293 
ACLEU60 ACALA114 31.546432495117188 
ACLEU60 ACLYS115 33.615282694498696 
ACLEU60 ACARG116 28.883316040039062 
ACLEU60 ACVAL117 26.371042887369793 
ACLEU60 ACTHR118 25.773351033528645 
ACLEU60 ACILE119 22.470860799153645 
ACLEU60 ACMET120 26.377769470214844 
ACLEU60 ACPRO121 25.450302124023438 
ACLEU60 ACLYS122 29.020004272460938 
ACLEU60 ACASP123 25.450096130371094 
ACLEU60 ACILE124 22.477513631184895 
ACLEU60 ACGLN125 26.396535237630207 
ACLEU60 ACLEU126 27.948511759440105 
ACLEU60 ACALA127 23.97808074951172 
ACLEU60 ACARG128 23.264821370442707 
ACLEU60 ACARG129 30.38018035888672 
ACLEU60 ACILE130 28.09547170003255 
ACLEU60 ACARG131 23.45421854654948 
ACLEU60 ACGLY132 26.821566263834637 
ACLEU60 ACGLU133 23.729632059733074 
ACLEU60 ACARG134 28.26275634765625 
ACLEU60 ACALA135 31.971364339192707 
ACLEU60 BCASN25 17.46900177001953 
ACLEU60 BCILE26 17.06178919474284 
ACLEU60 BCGLN27 18.94714101155599 
ACLEU60 BCGLY28 14.725064595540365 
ACLEU60 BCILE29 12.603460947672525 
ACLEU60 BCTHR30 13.24453353881836 
ACLEU60 BCLYS31 17.338372548421223 
ACLEU60 BCPRO32 13.797894795735678 
ACLEU60 BCALA33 10.32742436726888 
ACLEU60 BCILE34 13.037471771240234 
ACLEU60 BCARG35 15.395684560139975 
ACLEU60 BCARG36 9.965095520019531 
ACLEU60 BCLEU37 9.903617223103842 
ACLEU60 BCALA38 14.163026173909506 
ACLEU60 BCARG39 15.605929056803385 
ACLEU60 BCARG40 9.626314798990885 
ACLEU60 BCGLY41 15.09249496459961 
ACLEU60 BCGLY42 17.608909606933594 
ACLEU60 BCVAL43 18.284581502278645 
ACLEU60 BCLYS44 22.51654561360677 
ACLEU60 BCARG45 24.023658752441406 
ACLEU60 BCILE46 19.833269755045574 
ACLEU60 BCSER47 23.182810465494793 
ACLEU60 BCGLY48 23.123987833658855 
ACLEU60 BCLEU49 24.932022094726562 
ACLEU60 BCILE50 20.40856679280599 
ACLEU60 BCTYR51 18.33738072713216 
ACLEU60 BCGLU52 21.623209635416668 
ACLEU60 BCGLU53 22.0187250773112 
ACLEU60 BCTHR54 16.678490956624348 
ACLEU60 BCARG55 17.22778574625651 
ACLEU60 BCGLY56 19.74172846476237 
ACLEU60 BCVAL57 18.54589335123698 
ACLEU60 BCLEU58 14.69732920328776 
ACLEU60 BCLYS59 19.479292551676433 
ACLEU60 BCVAL60 20.66252899169922 
ACLEU60 BCPHE61 16.227427164713543 
ACLEU60 BCLEU62 16.007049560546875 
ACLEU60 BCGLU63 21.667198181152344 
ACLEU60 BCASN64 21.657445271809895 
ACLEU60 BCVAL65 18.322675069173176 
ACLEU60 BCILE66 19.315160115559895 
ACLEU60 BCARG67 24.910057067871094 
ACLEU60 BCASP68 23.7452392578125 
ACLEU60 BCALA69 21.773910522460938 
ACLEU60 BCVAL70 24.287562052408855 
ACLEU60 BCTHR71 27.16077931722005 
ACLEU60 BCTYR72 25.55846659342448 
ACLEU60 BCTHR73 25.4596430460612 
ACLEU60 BCGLU74 29.525075276692707 
ACLEU60 BCHIS75 31.667429606119793 
ACLEU60 BCALA76 29.762486775716145 
ACLEU60 BCLYS77 32.96869150797526 
ACLEU60 BCARG78 26.641314188639324 
ACLEU60 BCLYS79 27.281517028808594 
ACLEU60 BCTHR80 23.5863774617513 
ACLEU60 BCVAL81 20.353931427001953 
ACLEU60 BCTHR82 20.08202362060547 
ACLEU60 BCALA83 17.001705169677734 
ACLEU60 BCMET84 20.237122853597004 
ACLEU60 BCASP85 21.291329701741535 
ACLEU60 BCVAL86 17.0205561319987 
ACLEU60 BCVAL87 18.04683558146159 
ACLEU60 BCTYR88 22.57813262939453 
ACLEU60 BCALA89 20.528588612874348 
ACLEU60 BCLEU90 17.34924570719401 
ACLEU60 BCLYS91 21.73583730061849 
ACLEU60 BCARG92 25.11426289876302 
ACLEU60 BCGLN93 21.631856282552082 
ACLEU60 BCGLY94 20.82492446899414
[truncated: 8,454,895 more chars]
