# Supplementary material for: A Bottom-Up Coarse-Grained Model for Nucleosome–Nucleosome Interactions with Explicit Ions
Source: J Chem Theory Comput. 2022 May 17;18(6):3948–60. doi: 10.1021/acs.jctc.2c00083 (PMC9202350; doi:10.1021/acs.jctc.2c00083)
Supplement: Supplementary file 2 — ct2c00083_si_002.zip [file ct2c00083_si_002.zip › archive/Make_NCP_topology/README]

***  Build Topology (.mcm format)  ***

Data and actions used to build the topology of NCP

    "build_model.ipynb" contains all steps to build the topology of CG NCP, with help functions in files contained in py_functions/. The necessary data files are listed below. The resulting topology file is in .mcm format (NCP_CG.mcm) which can be directly used with MagiC-3.0.

Data:
  * "1KX5.pdb" : atomic coordinates of NCP as in pdb data bank
  * "ncp_allres_H2B.pdb" : atomic coordinates of NCP, with arbitrarily added CA atoms 
			   of missing N-terminal residues of H2B
  * "md.equ_dt200ps.xtc" : CG trajectory (mapped from AA trajectory) of NCP from an NPT AA MD simulation
			   (without missing H2B N-terminal residues)
  * "NCP.xyz" : CG NCP coordinates compatible with "md.equ_dt200ps.xtc" 
		(without missing H2B N-terminal residues)
  * "avg_Dist_Matrix.data" : average distances of histone core residues calculated with "md.equ_dt200ps.xtc"
  * "core-core_bonds.data" : core residue-core residue bonds that forms the elastic network, and their average lengths.
  * "DNA-core_bonds.data" : bonds between DNA D beads and core histone beads, and their average lengths.
