# Supplementary material for: A Bottom-Up Coarse-Grained Model for Nucleosome–Nucleosome Interactions with Explicit Ions
Source: J Chem Theory Comput. 2022 May 17;18(6):3948–60. doi: 10.1021/acs.jctc.2c00083 (PMC9202350; doi:10.1021/acs.jctc.2c00083)
Supplement: Supplementary file 2 — ct2c00083_si_002.zip [file ct2c00083_si_002.zip › archive/CGMD_NCP-CO/DNA_core_bonds.data]

DNADDD2-ECARG49  10.04791843925709 
DNADDD3-ECARG49  12.88261506421925 
DNADDD4-ECARG53  17.4083356377987 
DNADDD5-CCLYS74  18.20311368701261 
DNADDD6-CCLYS75  14.80401296457664 
DNADDD7-CCARG77  12.034577126469449 
DNADDD8-CCARG77  10.239181995367288 
DNADDD9-CCARG77  12.581070101771193 
DNADDD10-DCSER53  16.06502536930921 
DNADDD11-DCILE36  16.746956968537408 
DNADDD12-DCILE36  13.934483717667826 
DNADDD13-CCARG29  12.894549836859326 
DNADDD14-CCGLY28  12.937003797334011 
DNADDD15-CCGLY28  13.901314282736697 
DNADDD16-CCARG35  13.302614449437295 
DNADDD17-CCARG42  10.406561960417257 
DNADDD18-CCARG42  10.63652626753678 
DNADDD19-DCTHR85  12.364110492309061 
DNADDD20-DCARG83  13.92680831355446 
DNADDD21-BCLYS77  13.67359847086676 
DNADDD22-BCTHR80  13.178844061103883 
DNADDD23-BCTHR80  11.548338630850456 
DNADDD24-ACARG83  11.457182004269368 
DNADDD25-ACGLN68  15.443428168462095 
DNADDD26-ACLEU65  13.894479969586127 
DNADDD27-ACLEU65  12.281195724943549 
DNADDD28-ACARG63  11.274590915070878 
DNADDD29-ACARG63  12.752950100113596 
DNADDD30-BCPRO32  11.862611054711062 
DNADDD31-BCPRO32  13.027631216347737 
DNADDD32-ACGLY44  12.337268754986349 
DNADDD33-BCARG45  10.214321863022997 
DNADDD34-BCARG45  10.806893236270623 
DNADDD35-ACARG116  13.700330459066892 
DNADDD36-ACLYS115  12.860664397589348 
DNADDD37-ACLYS115  12.692767747450231 
DNADDD38-FCARG45  12.306075405159751 
DNADDD39-FCARG45  10.651113829457026 
DNADDD40-FCARG45  11.524524909810992 
DNADDD41-FCLYS31  13.492834271777035 
DNADDD42-FCPRO32  12.006973978283927 
DNADDD43-FCPRO32  12.180091267147363 
DNADDD44-ECARG63  10.551300365491576 
DNADDD45-ECLEU65  10.945164793450138 
DNADDD46-ECLEU65  12.792561763800201 
DNADDD47-ECLEU65  14.167145748561875 
DNADDD48-ECARG83  10.612339447943073 
DNADDD49-ECARG83  9.476445223261575 
DNADDD50-FCTHR80  11.741783596021405 
DNADDD51-FCARG78  15.51852559173328 
DNADDD52-FCLYS77  15.461062087353485 
DNADDD53-HCARG83  13.355468878835987 
DNADDD54-GCARG42  11.301886940120145 
DNADDD55-GCARG42  9.92120568304725 
DNADDD56-GCARG42  12.723772671185205 
DNADDD57-GCHIS31  14.604737456419684 
DNADDD58-GCGLY28  12.885003739091673 
DNADDD59-GCGLY28  13.437103022980166 
DNADDD60-GCARG29  13.069687296682135 
DNADDD61-HCILE36  14.018380097541023 
DNADDD62-HCILE36  15.72684233182939 
DNADDD63-HCTYR39  15.142940289368903 
DNADDD64-GCARG77  11.466885116014991 
DNADDD65-GCARG77  11.57173395974834 
DNADDD66-GCARG77  15.449345585487707 
DNADDD67-GCLYS74  18.444301141453945 
DNADDD68-GCLYS74  19.18851893351267 
DNADDD69-ACARG49  17.08469752779086 
DNADDD70-ACARG49  12.85792472410956 
DNADDD71-ACTHR45  13.103446223028676 
