# Supplementary material for: A Bottom-Up Coarse-Grained Model for Nucleosome–Nucleosome Interactions with Explicit Ions
Source: J Chem Theory Comput. 2022 May 17;18(6):3948–60. doi: 10.1021/acs.jctc.2c00083 (PMC9202350; doi:10.1021/acs.jctc.2c00083)
Supplement: Supplementary file 2 — ct2c00083_si_002.zip [file ct2c00083_si_002.zip › archive/CGMD_NCP-CO/pot_tables/NCP.new.4.table]

NCP.new.4
N 3001

1      0.000001     50.595540     10.186000
2      0.010000     50.493690     10.490000
3      0.020000     50.385750     10.882000
4      0.030000     50.276050     10.901000
5      0.040000     50.167740     10.705000
6      0.050000     50.061950     10.477000
7      0.060000     49.958200     10.333000
8      0.070000     49.855290     10.303000
9      0.080000     49.752140     10.357000
10      0.090000     49.648160     10.442000
11      0.100000     49.543300     10.513000
12      0.110000     49.437890     10.545000
13      0.120000     49.332390     10.536000
14      0.130000     49.227180     10.498000
15      0.140000     49.122430     10.451000
16      0.150000     49.018160     10.410000
17      0.160000     48.914240     10.383000
18      0.170000     48.810510     10.370000
19      0.180000     48.706840     10.367000
20      0.190000     48.603180     10.367000
21      0.200000     48.499510     10.365000
22      0.210000     48.395880     10.358000
23      0.220000     48.292340     10.346000
24      0.230000     48.188950     10.331000
25      0.240000     48.085720     10.315000
26      0.250000     47.982660     10.299000
27      0.260000     47.879740     10.286000
28      0.270000     47.776940     10.273000
29      0.280000     47.674270     10.262000
30      0.290000     47.571700     10.252000
31      0.300000     47.469230     10.241000
32      0.310000     47.366880     10.230000
33      0.320000     47.264640     10.218000
34      0.330000     47.162530     10.205000
35      0.340000     47.060540     10.193000
36      0.350000     46.958680     10.180000
37      0.360000     46.856940     10.168000
38      0.370000     46.755320     10.156000
39      0.380000     46.653820     10.144000
40      0.390000     46.552440     10.132000
41      0.400000     46.451180     10.120000
42      0.410000     46.350040     10.108000
43      0.420000     46.249010     10.096000
44      0.430000     46.148110     10.084000
45      0.440000     46.047330     10.072000
46      0.450000     45.946670     10.060000
47      0.460000     45.846140     10.048000
48      0.470000     45.745720     10.036000
49      0.480000     45.645420     10.024000
50      0.490000     45.545240     10.012000
51      0.500000     45.445190     10.000000
52      0.510000     45.345250      9.988000
53      0.520000     45.245430      9.976000
54      0.530000     45.145740      9.964000
55      0.540000     45.046160      9.951000
56      0.550000     44.946710      9.939000
57      0.560000     44.847370      9.928000
58      0.570000     44.748160      9.915000
59      0.580000     44.649070      9.903000
60      0.590000     44.550090      9.891000
61      0.600000     44.451240      9.879000
62      0.610000     44.352510      9.867000
63      0.620000     44.253890      9.855000
64      0.630000     44.155400      9.843000
65      0.640000     44.057030      9.831000
66      0.650000     43.958780      9.819000
67      0.660000     43.860650      9.807000
68      0.670000     43.762640      9.795000
69      0.680000     43.664750      9.783000
70      0.690000     43.566980      9.771000
71      0.700000     43.469340      9.759000
72      0.710000     43.371810      9.747000
73      0.720000     43.274400      9.735000
74      0.730000     43.177110      9.723000
75      0.740000     43.079950      9.711000
76      0.750000     42.982900      9.699000
77      0.760000     42.885970      9.687000
78      0.770000     42.789170      9.675000
79      0.780000     42.692480      9.662000
80      0.790000     42.595920      9.650000
81      0.800000     42.499470      9.638000
82      0.810000     42.403150      9.626000
83      0.820000     42.306940      9.614000
84      0.830000     42.210860      9.602000
85      0.840000     42.114900      9.590000
86      0.850000     42.019060      9.578000
87      0.860000     41.923340      9.566000
88      0.870000     41.827730      9.554000
89      0.880000     41.732250      9.542000
90      0.890000     41.636890      9.530000
91      0.900000     41.541650      9.518000
92      0.910000     41.446530      9.506000
93      0.920000     41.351530      9.494000
94      0.930000     41.256650      9.482000
95      0.940000     41.161900      9.470000
96      0.950000     41.067260      9.458000
97      0.960000     40.972740      9.446000
98      0.970000     40.878340      9.434000
99      0.980000     40.784070      9.422000
100      0.990000     40.689910      9.410000
101      1.000000     40.595870      9.398000
102      1.010000     40.501960      9.386000
103      1.020000     40.408160      9.374000
104      1.030000     40.314490      9.361000
105      1.040000     40.220930      9.349000
106      1.050000     40.127500      9.337000
107      1.060000     40.034190      9.325000
108      1.070000     39.940990      9.313000
109      1.080000     39.847920      9.301000
110      1.090000     39.754970      9.289000
111      1.100000     39.662140      9.277000
112      1.110000     39.569430      9.265000
113      1.120000     39.476830      9.253000
114      1.130000     39.384360      9.241000
115      1.140000     39.292010      9.229000
116      1.150000     39.199780      9.217000
117      1.160000     39.107670      9.205000
118      1.170000     39.015690      9.193000
119      1.180000     38.923820      9.181000
120      1.190000     38.832070      9.169000
121      1.200000     38.740440      9.157000
122      1.210000     38.648930      9.145000
123      1.220000     38.557550      9.133000
124      1.230000     38.466280      9.121000
125      1.240000     38.375140      9.108000
126      1.250000     38.284110      9.097000
127      1.260000     38.193210      9.085000
128      1.270000     38.102420      9.073000
129      1.280000     38.011760      9.060000
130      1.290000     37.921210      9.048000
131      1.300000     37.830790      9.036000
132      1.310000     37.740490      9.024000
133      1.320000     37.650300      9.012000
134      1.330000     37.560240      9.000000
135      1.340000     37.470300      8.988000
136      1.350000     37.380480      8.976000
137      1.360000     37.290780      8.964000
138      1.370000     37.201200      8.952000
139      1.380000     37.111740      8.940000
140      1.390000     37.022400      8.928000
141      1.400000     36.933180      8.916000
142      1.410000     36.844080      8.904000
143      1.420000     36.755100      8.892000
144      1.430000     36.666240      8.880000
145      1.440000     36.577500      8.868000
146      1.450000     36.488890      8.856000
147      1.460000     36.400390      8.844000
148      1.470000     36.312010      8.832000
149      1.480000     36.223760      8.820000
150      1.490000     36.135620      8.807000
151      1.500000     36.047610      8.795000
152      1.510000     35.959710      8.784000
153      1.520000     35.871940      8.771000
154      1.530000     35.784280      8.759000
155      1.540000     35.696750      8.747000
156      1.550000     35.609340      8.735000
157      1.560000     35.522050      8.723000
158      1.570000     35.434870      8.711000
159      1.580000     35.347820      8.699000
160      1.590000     35.260890      8.687000
161      1.600000     35.174080      8.675000
162      1.610000     35.087390      8.663000
163      1.620000     35.000820      8.651000
164      1.630000     34.914370      8.639000
165      1.640000     34.828040      8.627000
166      1.650000     34.741830      8.615000
167      1.660000     34.655740      8.603000
168      1.670000     34.569780      8.591000
169      1.680000     34.483930      8.579000
170      1.690000     34.398200      8.567000
171      1.700000     34.312600      8.555000
172      1.710000     34.227110      8.543000
173      1.720000     34.141740      8.531000
174      1.730000     34.056500      8.518000
175      1.740000     33.971370      8.506000
176      1.750000     33.886370      8.494000
177      1.760000     33.801480      8.482000
178      1.770000     33.716720      8.470000
179      1.780000     33.632080      8.458000
180      1.790000     33.547550      8.446000
181      1.800000     33.463150      8.434000
182      1.810000     33.378870      8.422000
183      1.820000     33.294710      8.410000
184      1.830000     33.210670      8.398000
185      1.840000     33.126750      8.386000
186      1.850000     33.042950      8.374000
187      1.860000     32.959260      8.362000
188      1.870000     32.875700      8.350000
189      1.880000     32.792270      8.338000
190      1.890000     32.708950      8.326000
191      1.900000     32.625750      8.314000
192      1.910000     32.542670      8.302000
193      1.920000     32.459710      8.290000
194      1.930000     32.376880      8.278000
195      1.940000     32.294160      8.266000
196      1.950000     32.211560      8.254000
197      1.960000     32.129090      8.242000
198      1.970000     32.046730      8.230000
199      1.980000     31.964500      8.217000
200      1.990000     31.882380      8.205000
201      2.000000     31.800390      8.193000
202      2.010000     31.718520      8.181000
203      2.020000     31.636760      8.169000
204      2.030000     31.555130      8.157000
205      2.040000     31.473620      8.145000
206      2.050000     31.392230      8.133000
207      2.060000     31.310950      8.121000
208      2.070000     31.229800      8.109000
209      2.080000     31.148770      8.097000
210      2.090000     31.067860      8.085000
211      2.100000     30.987070      8.073000
212      2.110000     30.906400      8.061000
213      2.120000     30.825850      8.049000
214      2.130000     30.745420      8.037000
215      2.140000     30.665120      8.025000
216      2.150000     30.584930      8.013000
217      2.160000     30.504860      8.001000
218      2.170000     30.424910      7.989000
219      2.180000     30.345090      7.977000
220      2.190000     30.265380      7.965000
221      2.200000     30.185800      7.953000
222      2.210000     30.106330      7.941000
223      2.220000     30.026980      7.929000
224      2.230000     29.947760      7.916000
225      2.240000     29.868660      7.904000
226      2.250000     29.789670      7.892000
227      2.260000     29.710810      7.880000
228      2.270000     29.632070      7.868000
229      2.280000     29.553440      7.856000
230      2.290000     29.474940      7.844000
231      2.300000     29.396560      7.832000
232      2.310000     29.318300      7.820000
233      2.320000     29.240160      7.808000
234      2.330000     29.162140      7.796000
235      2.340000     29.084240      7.784000
236      2.350000     29.006460      7.772000
237      2.360000     28.928800      7.760000
238      2.370000     28.851260      7.748000
239      2.380000     28.773840      7.736000
240      2.390000     28.696550      7.724000
241      2.400000     28.619370      7.712000
242      2.410000     28.542310      7.700000
243      2.420000     28.465370      7.688000
244      2.430000     28.388560      7.676000
245      2.440000     28.311860      7.663000
246      2.450000     28.235290      7.652000
247      2.460000     28.158830      7.640000
248      2.470000     28.082500      7.627000
249      2.480000     28.006280      7.615000
250      2.490000     27.930190      7.603000
251      2.500000     27.854220      7.591000
252      2.510000     27.778360      7.579000
253      2.520000     27.702630      7.567000
254      2.530000     27.627020      7.555000
255      2.540000     27.551530      7.543000
256      2.550000     27.476160      7.531000
257      2.560000     27.400910      7.519000
258      2.570000     27.325780      7.507000
259      2.580000     27.250770      7.495000
260      2.590000     27.175880      7.483000
261      2.600000     27.101110      7.471000
262      2.610000     27.026460      7.459000
263      2.620000     26.951930      7.447000
264      2.630000     26.877520      7.435000
265      2.640000     26.803240      7.423000
266      2.650000     26.729070      7.411000
267      2.660000     26.655020      7.399000
268      2.670000     26.581100      7.387000
269      2.680000     26.507290      7.374000
270      2.690000     26.433610      7.362000
271      2.700000     26.360040      7.350000
272      2.710000     26.286600      7.339000
273      2.720000     26.213270      7.326000
274      2.730000     26.140070      7.314000
275      2.740000     26.066990      7.302000
276      2.750000     25.994020      7.290000
277      2.760000     25.921180      7.278000
278      2.770000     25.848460      7.266000
279      2.780000     25.775860      7.254000
280      2.790000     25.703380      7.242000
281      2.800000     25.631020      7.230000
282      2.810000     25.558780      7.218000
283      2.820000     25.486660      7.206000
284      2.830000     25.414660      7.194000
285      2.840000     25.342780      7.182000
286      2.850000     25.271020      7.170000
287      2.860000     25.199380      7.158000
288      2.870000     25.127860      7.146000
289      2.880000     25.056470      7.134000
290      2.890000     24.985190      7.122000
291      2.900000     24.914030      7.110000
292      2.910000     24.843000      7.098000
293      2.920000     24.772080      7.086000
294      2.930000     24.701290      7.073000
295      2.940000     24.630610      7.061000
296      2.950000     24.560060      7.049000
297      2.960000     24.489620      7.037000
298      2.970000     24.419310      7.025000
299      2.980000     24.349120      7.013000
300      2.990000     24.279040      7.001000
301      3.000000     24.209090      6.989000
302      3.010000     24.139260      6.977000
303      3.020000     24.069550      6.965000
304      3.030000     23.999960      6.953000
305      3.040000     23.930490      6.941000
306      3.050000     23.861140      6.929000
307      3.060000     23.791910      6.917000
308      3.070000     23.722800      6.905000
309      3.080000     23.653810      6.893000
310      3.090000     23.584940      6.881000
311      3.100000     23.516190      6.869000
312      3.110000     23.447560      6.857000
313      3.120000     23.379060      6.845000
314      3.130000     23.310670      6.833000
315      3.140000     23.242400      6.821000
316      3.150000     23.174260      6.809000
317      3.160000     23.106230      6.797000
318      3.170000     23.038330      6.785000
319      3.180000     22.970540      6.772000
320      3.190000     22.902880      6.760000
321      3.200000     22.835340      6.748000
322      3.210000     22.767910      6.736000
323      3.220000     22.700610      6.724000
324      3.230000     22.633420      6.712000
325      3.240000     22.566360      6.700000
326      3.250000     22.499420      6.688000
327      3.260000     22.432600      6.676000
328      3.270000     22.365900      6.664000
329      3.280000     22.299320      6.652000
330      3.290000     22.232860      6.640000
331      3.300000     22.166520      6.628000
332      3.310000     22.100300      6.616000
333      3.320000     22.034200      6.604000
334      3.330000     21.968220      6.592000
335      3.340000     21.902360      6.580000
336      3.350000     21.836630      6.568000
337      3.360000     21.771010      6.556000
338      3.370000     21.705510      6.544000
339      3.380000     21.640140      6.532000
340      3.390000     21.574880      6.519000
341      3.400000     21.509750      6.508000
342      3.410000     21.444730      6.496000
343      3.420000     21.379830      6.483000
344      3.430000     21.315060      6.471000
345      3.440000     21.250410      6.459000
346      3.450000     21.185870      6.447000
347      3.460000     21.121460      6.435000
348      3.470000     21.057170      6.423000
349      3.480000     20.993000      6.411000
350      3.490000     20.928940      6.399000
351      3.500000     20.865010      6.387000
352      3.510000     20.801200      6.375000
353      3.520000     20.737510      6.363000
354      3.530000     20.673940      6.351000
355      3.540000     20.610490      6.339000
356      3.550000     20.547160      6.327000
357      3.560000     20.483950      6.315000
358      3.570000     20.420860      6.303000
359      3.580000     20.357900      6.291000
360      3.590000     20.295050      6.279000
361      3.600000     20.232320      6.267000
362      3.610000     20.169720      6.255000
363      3.620000     20.107230      6.243000
364      3.630000     20.044860      6.231000
365      3.640000     19.982620      6.218000
366      3.650000     19.920490      6.206000
367      3.660000     19.858490      6.195000
368      3.670000     19.796600      6.182000
369      3.680000     19.734840      6.170000
370      3.690000     19.673200      6.158000
371      3.700000     19.611680      6.146000
372      3.710000     19.550270      6.134000
373      3.720000     19.488990      6.122000
374      3.730000     19.427830      6.110000
375      3.740000     19.366790      6.098000
376      3.750000     19.305870      6.086000
377      3.760000     19.245070      6.074000
378      3.770000     19.184380      6.062000
379      3.780000     19.123830      6.050000
380      3.790000     19.063390      6.038000
381      3.800000     19.003070      6.026000
382      3.810000     18.942870      6.014000
383      3.820000     18.882790      6.002000
384      3.830000     18.822830      5.990000
385      3.840000     18.763000      5.978000
386      3.850000     18.703280      5.966000
387      3.860000     18.643680      5.954000
388      3.870000     18.584210      5.942000
389      3.880000     18.524850      5.929000
390      3.890000     18.465620      5.917000
391      3.900000     18.406500      5.905000
392      3.910000     18.347510      5.893000
393      3.920000     18.288630      5.881000
394      3.930000     18.229880      5.869000
395      3.940000     18.171250      5.857000
396      3.950000     18.112740      5.845000
397      3.960000     18.054350      5.833000
398      3.970000     17.996070      5.821000
399      3.980000     17.937920      5.809000
400      3.990000     17.879890      5.797000
401      4.000000     17.821980      5.785000
402      4.010000     17.764190      5.773000
403      4.020000     17.706520      5.761000
404      4.030000     17.648970      5.749000
405      4.040000     17.591540      5.737000
406      4.050000     17.534240      5.725000
407      4.060000     17.477050      5.713000
408      4.070000     17.419980      5.701000
409      4.080000     17.363030      5.689000
410      4.090000     17.306210      5.677000
411      4.100000     17.249500      5.665000
412      4.110000     17.192910      5.653000
413      4.120000     17.136450      5.641000
414      4.130000     17.080100      5.628000
415      4.140000     17.023880      5.616000
416      4.150000     16.967780      5.604000
417      4.160000     16.911790      5.592000
418      4.170000     16.855930      5.580000
419      4.180000     16.800180      5.568000
420      4.190000     16.744560      5.556000
421      4.200000     16.689060      5.544000
422      4.210000     16.633680      5.532000
423      4.220000     16.578420      5.520000
424      4.230000     16.523280      5.508000
425      4.240000     16.468260      5.496000
426      4.250000     16.413360      5.484000
427      4.260000     16.358580      5.472000
428      4.270000     16.303920      5.460000
429      4.280000     16.249380      5.448000
430      4.290000     16.194960      5.436000
431      4.300000     16.140670      5.424000
432      4.310000     16.086490      5.412000
433      4.320000     16.032430      5.400000
434      4.330000     15.978490      5.388000
435      4.340000     15.924680      5.376000
436      4.350000     15.870980      5.364000
437      4.360000     15.817410      5.352000
438      4.370000     15.763950      5.340000
439      4.380000     15.710620      5.327000
440      4.390000     15.657400      5.315000
441      4.400000     15.604310      5.303000
442      4.410000     15.551340      5.291000
443      4.420000     15.498480      5.279000
444      4.430000     15.445750      5.267000
445      4.440000     15.393140      5.255000
446      4.450000     15.340650      5.243000
447      4.460000     15.288280      5.231000
448      4.470000     15.236020      5.219000
449      4.480000     15.183890      5.207000
450      4.490000     15.131890      5.195000
451      4.500000     15.080000      5.183000
452      4.510000     15.028230      5.171000
453      4.520000     14.976580      5.159000
454      4.530000     14.925050      5.147000
455      4.540000     14.873640      5.135000
456      4.550000     14.822360      5.123000
457      4.560000     14.771190      5.111000
458      4.570000     14.720140      5.099000
459      4.580000     14.669210      5.087000
460      4.590000     14.618410      5.074000
461      4.600000     14.567730      5.063000
462      4.610000     14.517160      5.051000
463      4.620000     14.466710      5.038000
464      4.630000     14.416390      5.026000
465      4.640000     14.366190      5.014000
466      4.650000     14.316110      5.002000
467      4.660000     14.266140      4.990000
468      4.670000     14.216300      4.978000
469      4.680000     14.166580      4.966000
470      4.690000     14.116980      4.954000
471      4.700000     14.067500      4.942000
472      4.710000     14.018130      4.930000
473      4.720000     13.968890      4.918000
474      4.730000     13.919770      4.906000
475      4.740000     13.870780      4.894000
476      4.750000     13.821900      4.882000
477      4.760000     13.773140      4.870000
478      4.770000     13.724500      4.858000
479      4.780000     13.675980      4.846000
480      4.790000     13.627580      4.834000
481      4.800000     13.579310      4.822000
482      4.810000     13.531150      4.810000
483      4.820000     13.483110      4.798000
484      4.830000     13.435200      4.785000
485      4.840000     13.387400      4.773000
486      4.850000     13.339730      4.761000
487      4.860000     13.292180      4.750000
488      4.870000     13.244740      4.737000
489      4.880000     13.197430      4.725000
490      4.890000     13.150230      4.713000
491      4.900000     13.103160      4.701000
492      4.910000     13.056210      4.689000
493      4.920000     13.009380      4.677000
494      4.930000     12.962670      4.665000
495      4.940000     12.916080      4.653000
496      4.950000     12.869610      4.641000
497      4.960000     12.823250      4.629000
498      4.970000     12.777020      4.617000
499      4.980000     12.730910      4.605000
500      4.990000     12.684930      4.593000
501      5.000000     12.639060      4.581000
502      5.010000     12.593310      4.569000
503      5.020000     12.547680      4.557000
504      5.030000     12.502170      4.545000
505      5.040000     12.456790      4.533000
506      5.050000     12.411520      4.521000
507      5.060000     12.366380      4.509000
508      5.070000     12.321350      4.497000
509      5.080000     12.276440      4.484000
510      5.090000     12.231660      4.472000
511      5.100000     12.187000      4.460000
512      5.110000     12.142450      4.448000
513      5.120000     12.098030      4.436000
514      5.130000     12.053720      4.424000
515      5.140000     12.009540      4.412000
516      5.150000     11.965480      4.400000
517      5.160000     11.921540      4.388000
518      5.170000     11.877720      4.376000
519      5.180000     11.834020      4.364000
520      5.190000     11.790440      4.352000
521      5.200000     11.746980      4.340000
522      5.210000     11.703640      4.328000
523      5.220000     11.660420      4.316000
524      5.230000     11.617320      4.304000
525      5.240000     11.574340      4.292000
526      5.250000     11.531480      4.280000
527      5.260000     11.488740      4.268000
528      5.270000     11.446130      4.256000
529      5.280000     11.403630      4.244000
530      5.290000     11.361250      4.232000
531      5.300000     11.319000      4.220000
532      5.310000     11.276860      4.208000
533      5.320000     11.234850      4.196000
534      5.330000     11.192950      4.183000
535      5.340000     11.151180      4.171000
536      5.350000     11.109520      4.159000
537      5.360000     11.067990      4.147000
538      5.370000     11.026580      4.135000
539      5.380000     10.985280      4.123000
540      5.390000     10.944110      4.111000
541      5.400000     10.903060      4.099000
542      5.410000     10.862130      4.087000
543      5.420000     10.821320      4.075000
544      5.430000     10.780630      4.063000
545      5.440000     10.740060      4.051000
546      5.450000     10.699610      4.039000
547      5.460000     10.659280      4.027000
548      5.470000     10.619070      4.015000
549      5.480000     10.578980      4.003000
550      5.490000     10.539010      3.991000
551      5.500000     10.499170      3.979000
552      5.510000     10.459440      3.967000
553      5.520000     10.419830      3.955000
554      5.530000     10.380350      3.943000
555      5.540000     10.340980      3.930000
556      5.550000     10.301740      3.919000
557      5.560000     10.262610      3.907000
558      5.570000     10.223600      3.894000
559      5.580000     10.184720      3.882000
560      5.590000     10.145960      3.870000
561      5.600000     10.107310      3.858000
562      5.610000     10.068790      3.846000
563      5.620000     10.030390      3.834000
564      5.630000      9.992110      3.822000
565      5.640000      9.953940      3.810000
566      5.650000      9.915900      3.798000
567      5.660000      9.877980      3.786000
568      5.670000      9.840180      3.774000
569      5.680000      9.802500      3.762000
570      5.690000      9.764940      3.750000
571      5.700000      9.727500      3.738000
572      5.710000      9.690180      3.726000
573      5.720000      9.652980      3.714000
574      5.730000      9.615910      3.702000
575      5.740000      9.578950      3.690000
576      5.750000      9.542110      3.678000
577      5.760000      9.505400      3.666000
578      5.770000      9.468800      3.654000
579      5.780000      9.432320      3.642000
580      5.790000      9.395970      3.629000
581      5.800000      9.359730      3.617000
582      5.810000      9.323620      3.606000
583      5.820000      9.287620      3.593000
584      5.830000      9.251750      3.581000
585      5.840000      9.216000      3.569000
586      5.850000      9.180370      3.557000
587      5.860000      9.144850      3.545000
588      5.870000      9.109460      3.533000
589      5.880000      9.074190      3.521000
590      5.890000      9.039040      3.509000
591      5.900000      9.004010      3.497000
592      5.910000      8.969100      3.485000
593      5.920000      8.934310      3.473000
594      5.930000      8.899640      3.461000
595      5.940000      8.865090      3.449000
596      5.950000      8.830660      3.437000
597      5.960000      8.796350      3.425000
598      5.970000      8.762160      3.413000
599      5.980000      8.728090      3.401000
600      5.990000      8.694150      3.389000
601      6.000000      8.660320      3.377000
602      6.010000      8.626620      3.365000
603      6.020000      8.593030      3.353000
604      6.030000      8.559560      3.340000
605      6.040000      8.526220      3.328000
606      6.050000      8.493000      3.316000
607      6.060000      8.459890      3.304000
608      6.070000      8.426910      3.292000
609      6.080000      8.394040      3.280000
610      6.090000      8.361300      3.268000
611      6.100000      8.328680      3.256000
612      6.110000      8.296180      3.244000
613      6.120000      8.263790      3.232000
614      6.130000      8.231530      3.220000
615      6.140000      8.199390      3.208000
616      6.150000      8.167370      3.196000
617      6.160000      8.135470      3.184000
618      6.170000      8.103690      3.172000
619      6.180000      8.072030      3.160000
620      6.190000      8.040500      3.148000
621      6.200000      8.009080      3.136000
622      6.210000      7.977780      3.124000
623      6.220000      7.946600      3.112000
624      6.230000      7.915540      3.100000
625      6.240000      7.884610      3.088000
626      6.250000      7.853790      3.076000
627      6.260000      7.823100      3.064000
628      6.270000      7.792520      3.052000
629      6.280000      7.762070      3.039000
630      6.290000      7.731730      3.027000
631      6.300000      7.701520      3.015000
632      6.310000      7.671420      3.003000
633      6.320000      7.641450      2.991000
634      6.330000      7.611600      2.979000
635      6.340000      7.581870      2.967000
636      6.350000      7.552250      2.955000
637      6.360000      7.522760      2.943000
638      6.370000      7.493390      2.931000
639      6.380000      7.464140      2.919000
640      6.390000      7.435010      2.907000
641      6.400000      7.406000      2.895000
642      6.410000      7.377110      2.883000
643      6.420000      7.348340      2.871000
644      6.430000      7.319690      2.859000
645      6.440000      7.291160      2.847000
646      6.450000      7.262760      2.835000
647      6.460000      7.234470      2.823000
648      6.470000      7.206300      2.811000
649      6.480000      7.178250      2.799000
650      6.490000      7.150330      2.787000
651      6.500000      7.122520      2.775000
652      6.510000      7.094840      2.763000
653      6.520000      7.067270      2.751000
654      6.530000      7.039830      2.738000
655      6.540000      7.012510      2.726000
656      6.550000      6.985300      2.714000
657      6.560000      6.958220      2.702000
658      6.570000      6.931250      2.690000
659      6.580000      6.904410      2.678000
660      6.590000      6.877690      2.666000
661      6.600000      6.851090      2.654000
662      6.610000      6.824610      2.642000
663      6.620000      6.798250      2.630000
664      6.630000      6.772010      2.618000
665      6.640000      6.745890      2.606000
666      6.650000      6.719890      2.594000
667      6.660000      6.694010      2.582000
668      6.670000      6.668250      2.570000
669      6.680000      6.642610      2.558000
670      6.690000      6.617100      2.546000
671      6.700000      6.591700      2.534000
672      6.710000      6.566420      2.522000
673      6.720000      6.541260      2.510000
674      6.730000      6.516230      2.498000
675      6.740000      6.491310      2.485000
676      6.750000      6.466520      2.474000
677      6.760000      6.441840      2.462000
678      6.770000      6.417290      2.449000
679      6.780000      6.392850      2.437000
680      6.790000      6.368540      2.425000
681      6.800000      6.344350      2.413000
682      6.810000      6.320280      2.401000
683      6.820000      6.296320      2.389000
684      6.830000      6.272490      2.377000
685      6.840000      6.248780      2.365000
686      6.850000      6.225190      2.353000
687      6.860000      6.201720      2.341000
688      6.870000      6.178370      2.329000
689      6.880000      6.155140      2.317000
690      6.890000      6.132030      2.305000
691      6.900000      6.109040      2.293000
692      6.910000      6.086170      2.281000
693      6.920000      6.063420      2.269000
694      6.930000      6.040790      2.257000
695      6.940000      6.018290      2.245000
696      6.950000      5.995900      2.233000
697      6.960000      5.973630      2.221000
698      6.970000      5.951490      2.209000
699      6.980000      5.929460      2.196000
700      6.990000      5.907560      2.184000
701      7.000000      5.885770      2.172000
702      7.010000      5.864110      2.161000
703      7.020000      5.842560      2.148000
704      7.030000      5.821140      2.136000
705      7.040000      5.799840      2.124000
706      7.050000      5.778660      2.112000
707      7.060000      5.757590      2.100000
708      7.070000      5.736650      2.088000
709      7.080000      5.715830      2.076000
710      7.090000      5.695130      2.064000
711      7.100000      5.674550      2.052000
712      7.110000      5.654090      2.040000
713      7.120000      5.633750      2.028000
714      7.130000      5.613530      2.016000
715      7.140000      5.593430      2.004000
716      7.150000      5.573450      1.992000
717      7.160000      5.553590      1.980000
718      7.170000      5.533860      1.968000
719      7.180000      5.514240      1.956000
720      7.190000      5.494740      1.944000
721      7.200000      5.475370      1.932000
722      7.210000      5.456110      1.920000
723      7.220000      5.436970      1.908000
724      7.230000      5.417960      1.895000
725      7.240000      5.399060      1.883000
726      7.250000      5.380290      1.871000
727      7.260000      5.361640      1.859000
728      7.270000      5.343100      1.847000
729      7.280000      5.324690      1.835000
730      7.290000      5.306400      1.823000
731      7.300000      5.288230      1.811000
732      7.310000      5.270170      1.799000
733      7.320000      5.252240      1.787000
734      7.330000      5.234430      1.775000
735      7.340000      5.216740      1.763000
736      7.350000      5.199170      1.751000
737      7.360000      5.181720      1.739000
738      7.370000      5.164390      1.727000
739      7.380000      5.147180      1.715000
740      7.390000      5.130090      1.703000
741      7.400000      5.113130      1.691000
742      7.410000      5.096280      1.679000
743      7.420000      5.079550      1.667000
744      7.430000      5.062940      1.655000
745      7.440000      5.046460      1.643000
746      7.450000      5.030090      1.631000
747      7.460000      5.013850      1.619000
748      7.470000      4.997720      1.607000
749      7.480000      4.981720      1.594000
750      7.490000      4.965830      1.582000
751      7.500000      4.950070      1.570000
752      7.510000      4.934430      1.558000
753      7.520000      4.918900      1.546000
754      7.530000      4.903500      1.534000
755      7.540000      4.888220      1.522000
756      7.550000      4.873060      1.510000
757      7.560000      4.858010      1.498000
758      7.570000      4.843090      1.486000
759      7.580000      4.828290      1.474000
760      7.590000      4.813610      1.462000
761      7.600000      4.799050      1.450000
762      7.610000      4.784610      1.438000
763      7.620000      4.770290      1.426000
764      7.630000      4.756100      1.414000
765      7.640000      4.742020      1.402000
766      7.650000      4.728060      1.390000
767      7.660000      4.714220      1.378000
768      7.670000      4.700510      1.366000
769      7.680000      4.686910      1.354000
770      7.690000      4.673440      1.341000
771      7.700000      4.660080      1.330000
772      7.710000      4.646850      1.318000
773      7.720000      4.633730      1.305000
774      7.730000      4.620740      1.293000
775      7.740000      4.607860      1.281000
776      7.750000      4.595110      1.269000
777      7.760000      4.582480      1.257000
778      7.770000      4.569960      1.245000
779      7.780000      4.557570      1.233000
780      7.790000      4.545300      1.221000
781      7.800000      4.533150      1.209000
782      7.810000      4.521120      1.197000
783      7.820000      4.509210      1.185000
784      7.830000      4.497420      1.173000
785      7.840000      4.485750      1.161000
786      7.850000      4.474200      1.149000
787      7.860000      4.462770      1.137000
788      7.870000      4.451460      1.125000
789      7.880000      4.440270      1.113000
790      7.890000      4.429210      1.101000
791      7.900000      4.418260      1.089000
792      7.910000      4.407430      1.077000
793      7.920000      4.396730      1.065000
794      7.930000      4.386140      1.053000
795      7.940000      4.375670      1.040000
796      7.950000      4.365330      1.028000
797      7.960000      4.355110      1.017000
798      7.970000      4.345000      1.004000
799      7.980000      4.335020      0.992000
800      7.990000      4.325150      0.980000
801      8.000000      4.315410      0.968000
802      8.010000      4.305790      0.956000
803      8.020000      4.296290      0.944000
804      8.030000      4.286900      0.932000
805      8.040000      4.277640      0.920000
806      8.050000      4.268500      0.908000
807      8.060000      4.259480      0.896000
808      8.070000      4.250580      0.884000
809      8.080000      4.241800      0.872000
810      8.090000      4.233140      0.860000
811      8.100000      4.224610      0.848000
812      8.110000      4.216190      0.836000
813      8.120000      4.207890      0.824000
814      8.130000      4.199710      0.812000
815      8.140000      4.191660      0.800000
816      8.150000      4.183720      0.788000
817      8.160000      4.175900      0.776000
818      8.170000      4.168210      0.764000
819      8.180000      4.160630      0.752000
820      8.190000      4.153170      0.740000
821      8.200000      4.145840      0.728000
822      8.210000      4.138620      0.715000
823      8.220000      4.131530      0.703000
824      8.230000      4.124560      0.691000
825      8.240000      4.117720      0.678000
826      8.250000      4.110990      0.667000
827      8.260000      4.104380      0.656000
828      8.270000      4.097880      0.645000
829      8.280000      4.091490      0.633000
830      8.290000      4.085220      0.621000
831      8.300000      4.079070      0.608000
832      8.310000      4.073060      0.594000
833      8.320000      4.067200      0.579000
834      8.330000      4.061480      0.565000
835      8.340000      4.055900      0.553000
836      8.350000      4.050420      0.544000
837      8.360000      4.045010      0.539000
838      8.370000      4.039650      0.534000
839      8.380000      4.034330      0.528000
840      8.390000      4.029090      0.515000
841      8.400000      4.024030      0.494000
842      8.410000      4.019220      0.464000
843      8.420000      4.014750      0.430000
844      8.430000      4.010620      0.401000
845      8.440000      4.006720      0.390000
846      8.450000      4.002820      0.405000
847      8.460000      3.998620      0.446000
848      8.470000      3.993900      0.498000
849      8.480000      3.988650      0.536000
850      8.490000      3.983170      0.526000
851      8.500000      3.978130      0.440000
852      8.510000      3.974380      0.267000
853      8.520000      3.972790      0.019000
854      8.530000      3.973990     -0.268000
855      8.540000      3.978150     -0.551000
856      8.550000      3.985010     -0.794000
857      8.560000      3.994030     -0.980000
858      8.570000      4.004600     -1.104000
859      8.580000      4.016120     -1.170000
860      8.590000      4.027990     -1.175000
861      8.600000      4.039620     -1.122000
862      8.610000      4.050420     -1.011000
863      8.620000      4.059850     -0.855000
864      8.630000      4.067520     -0.672000
865      8.640000      4.073290     -0.486000
866      8.650000      4.077240     -0.309000
867      8.660000      4.079480     -0.141000
868      8.670000      4.080050      0.041000
869      8.680000      4.078650      0.274000
870      8.690000      4.074570      0.601000
871      8.700000      4.066630      1.058000
872      8.710000      4.053410      1.651000
873      8.720000      4.033600      2.334000
874      8.730000      4.006730      2.998000
875      8.740000      3.973640      3.509000
876      8.750000      3.936550      3.758000
877      8.760000      3.898480      3.708000
878      8.770000      3.862400      3.406000
879      8.780000      3.830360      2.971000
880      8.790000      3.802980      2.546000
881      8.800000      3.779430      2.246000
882      8.810000      3.758060      2.116000
883      8.820000      3.737120      2.129000
884      8.830000      3.715480      2.205000
885      8.840000      3.693030      2.242000
886      8.850000      3.670640      2.159000
887      8.860000      3.649850      1.923000
888      8.870000      3.632180      1.565000
889      8.880000      3.618550      1.169000
890      8.890000      3.608800      0.845000
891      8.900000      3.601660      0.679000
892      8.910000      3.595210      0.704000
893      8.920000      3.587580      0.883000
894      8.930000      3.577550      1.129000
895      8.940000      3.565010      1.330000
896      8.950000      3.550950      1.400000
897      8.960000      3.537020      1.302000
898      8.970000      3.524900      1.066000
899      8.980000      3.515700      0.770000
900      8.990000      3.509490      0.518000
901      9.000000      3.505340      0.391000
902      9.010000      3.501670      0.424000
903      9.020000      3.496850      0.601000
904      9.030000      3.489660      0.860000
905      9.040000      3.479650      1.129000
906      9.050000      3.467090      1.346000
907      9.060000      3.452720      1.485000
908      9.070000      3.437380      1.550000
909      9.080000      3.421720      1.563000
910      9.090000      3.406110      1.556000
911      9.100000      3.390610      1.552000
912      9.110000      3.375070      1.565000
913      9.120000      3.359310      1.596000
914      9.130000      3.343150      1.640000
915      9.140000      3.326520      1.685000
916      9.150000      3.309450      1.723000
917      9.160000      3.292060      1.749000
918      9.170000      3.274480      1.759000
919      9.180000      3.256880      1.750000
920      9.190000      3.239470      1.720000
921      9.200000      3.222490      1.664000
922      9.210000      3.206190      1.586000
923      9.220000      3.190770      1.495000
924      9.230000      3.176290      1.409000
925      9.240000      3.162580      1.352000
926      9.250000      3.149250      1.341000
927      9.260000      3.135770      1.381000
928      9.270000      3.121630      1.458000
929      9.280000      3.106610      1.541000
930      9.290000      3.090800      1.594000
931      9.300000      3.074720      1.586000
932      9.310000      3.059070      1.508000
933      9.320000      3.044560      1.373000
934      9.330000      3.031610      1.219000
935      9.340000      3.020190      1.091000
936      9.350000      3.009800      1.025000
937      9.360000      2.999680      1.037000
938      9.370000      2.989070      1.110000
939      9.380000      2.977480      1.211000
940      9.390000      2.964860      1.293000
941      9.400000      2.951620      1.321000
942      9.410000      2.938430      1.281000
943      9.420000      2.925990      1.183000
944      9.430000      2.914770      1.058000
945      9.440000      2.904830      0.946000
946      9.450000      2.895840      0.879000
947      9.460000      2.887250      0.867000
948      9.470000      2.878500      0.902000
949      9.480000      2.869210      0.958000
950      9.490000      2.859350      0.999000
951      9.500000      2.849230      1.000000
952      9.510000      2.839350      0.948000
953      9.520000      2.830260      0.853000
954      9.530000      2.822300      0.737000
955      9.540000      2.815520      0.633000
956      9.550000      2.809640      0.565000
957      9.560000      2.804210      0.544000
958      9.570000      2.798760      0.565000
959      9.580000      2.792910      0.613000
960      9.590000      2.786510      0.667000
961      9.600000      2.779570      0.713000
962      9.610000      2.772260      0.742000
963      9.620000      2.764720      0.758000
964      9.630000      2.757090      0.768000
965      9.640000      2.749370      0.781000
966      9.650000      2.741480      0.805000
967      9.660000      2.733270      0.844000
968      9.670000      2.724590      0.896000
969      9.680000      2.715360      0.950000
970      9.690000      2.705580      0.997000
971      9.700000      2.695410      1.027000
972      9.710000      2.685050      1.034000
973      9.720000      2.674730      1.020000
974      9.730000      2.664650      0.988000
975      9.740000      2.654980      0.941000
976      9.750000      2.645830      0.883000
977      9.760000      2.637320      0.816000
978      9.770000      2.629520      0.743000
979      9.780000      2.622460      0.671000
980      9.790000      2.616090      0.608000
981      9.800000      2.610290      0.560000
982      9.810000      2.604880      0.530000
983      9.820000      2.599700      0.515000
984      9.830000      2.594580      0.514000
985      9.840000      2.589420      0.522000
986      9.850000      2.584140      0.536000
987      9.860000      2.578690      0.556000
988      9.870000      2.573020      0.579000
989      9.880000      2.567110      0.604000
990      9.890000      2.560950      0.629000
991      9.900000      2.554540      0.652000
992      9.910000      2.547900      0.674000
993      9.920000      2.541070      0.692000
994      9.930000      2.534060      0.706000
995      9.940000      2.526940      0.714000
996      9.950000      2.519790      0.713000
997      9.960000      2.512680      0.705000
998      9.970000      2.505680      0.692000
999      9.980000      2.498840      0.679000
1000      9.990000      2.492110      0.671000
1001     10.000000      2.485420      0.674000
1002     10.010000      2.478630      0.690000
1003     10.020000      2.471610      0.717000
1004     10.030000      2.464290      0.748000
1005     10.040000      2.456660      0.776000
1006     10.050000      2.448780      0.795000
1007     10.060000      2.440750      0.804000
1008     10.070000      2.432700      0.800000
1009     10.080000      2.424740      0.787000
1010     10.090000      2.416950      0.768000
1011     10.100000      2.409390      0.742000
1012     10.110000      2.402110      0.712000
1013     10.120000      2.395150      0.679000
1014     10.130000      2.388530      0.644000
1015     10.140000      2.382270      0.608000
1016     10.150000      2.376370      0.574000
1017     10.160000      2.370790      0.543000
1018     10.170000      2.365510      0.515000
1019     10.180000      2.360490      0.494000
1020     10.190000      2.355640      0.482000
1021     10.200000      2.350850      0.482000
1022     10.210000      2.346000      0.495000
1023     10.220000      2.340950      0.519000
1024     10.230000      2.335610      0.550000
1025     10.240000      2.329950      0.581000
1026     10.250000      2.323990      0.609000
1027     10.260000      2.317780      0.630000
1028     10.270000      2.311390      0.646000
1029     10.280000      2.304870      0.656000
1030     10.290000      2.298270      0.663000
1031     10.300000      2.291620      0.666000
1032     10.310000      2.284950      0.666000
1033     10.320000      2.278300      0.663000
1034     10.330000      2.271700      0.656000
1035     10.340000      2.265180      0.645000
1036     10.350000      2.258800      0.629000
1037     10.360000      2.252600      0.608000
1038     10.370000      2.246640      0.582000
1039     10.380000      2.240970      0.553000
1040     10.390000      2.235580      0.525000
1041     10.400000      2.230470      0.499000
1042     10.410000      2.225610      0.476000
1043     10.420000      2.220950      0.457000
1044     10.430000      2.216470      0.441000
1045     10.440000      2.212130      0.430000
1046     10.450000      2.207870      0.423000
1047     10.460000      2.203670      0.420000
1048     10.470000      2.199470      0.422000
1049     10.480000      2.195230      0.428000
1050     10.490000      2.190910      0.437000
1051     10.500000      2.186500      0.449000
1052     10.510000      2.181940      0.464000
1053     10.520000      2.177220      0.481000
1054     10.530000      2.172330      0.498000
1055     10.540000      2.167260      0.514000
1056     10.550000      2.162040      0.527000
1057     10.560000      2.156720      0.535000
1058     10.570000      2.151340      0.539000
1059     10.580000      2.145950      0.537000
1060     10.590000      2.140600      0.529000
1061     10.600000      2.135370      0.514000
1062     10.610000      2.130320      0.493000
1063     10.620000      2.125510      0.467000
1064     10.630000      2.120980      0.438000
1065     10.640000      2.116750      0.411000
1066     10.650000      2.112760      0.389000
1067     10.660000      2.108970      0.373000
1068     10.670000      2.105300      0.363000
1069     10.680000      2.101720      0.357000
1070     10.690000      2.098160      0.356000
1071     10.700000      2.094600      0.358000
1072     10.710000      2.091000      0.362000
1073     10.720000      2.087350      0.369000
1074     10.730000      2.083620      0.377000
1075     10.740000      2.079810      0.384000
1076     10.750000      2.075930      0.391000
1077     10.760000      2.071990      0.397000
1078     10.770000      2.068000      0.401000
1079     10.780000      2.063980      0.401000
1080     10.790000      2.059970      0.398000
1081     10.800000      2.056010      0.391000
1082     10.810000      2.052150      0.378000
1083     10.820000      2.048450      0.361000
1084     10.830000      2.044930      0.343000
1085     10.840000      2.041590      0.326000
1086     10.850000      2.038400      0.314000
1087     10.860000      2.035310      0.307000
1088     10.870000      2.032270      0.304000
1089     10.880000      2.029230      0.306000
1090     10.890000      2.026150      0.311000
1091     10.900000      2.023010      0.318000
1092     10.910000      2.019790      0.326000
1093     10.920000      2.016480      0.336000
1094     10.930000      2.013080      0.345000
1095     10.940000      2.009580      0.353000
1096     10.950000      2.006010      0.360000
1097     10.960000      2.002380      0.365000
1098     10.970000      1.998710      0.367000
1099     10.980000      1.995040      0.367000
1100     10.990000      1.991380      0.363000
1101     11.000000      1.987780      0.356000
1102     11.010000      1.984270      0.345000
1103     11.020000      1.980880      0.331000
1104     11.030000      1.977640      0.317000
1105     11.040000      1.974540      0.303000
1106     11.050000      1.971580      0.292000
1107     11.060000      1.968710      0.284000
1108     11.070000      1.965910      0.279000
1109     11.080000      1.963130      0.277000
1110     11.090000      1.960360      0.279000
1111     11.100000      1.957560      0.283000
1112     11.110000      1.954710      0.289000
1113     11.120000      1.951780      0.297000
1114     11.130000      1.948770      0.307000
1115     11.140000      1.945650      0.317000
1116     11.150000      1.942430      0.327000
1117     11.160000      1.939110      0.336000
1118     11.170000      1.935700      0.344000
1119     11.180000      1.932220      0.350000
1120     11.190000      1.928700      0.352000
1121     11.200000      1.925190      0.348000
1122     11.210000      1.921740      0.339000
1123     11.220000      1.918400      0.326000
1124     11.230000      1.915220      0.310000
1125     11.240000      1.912200      0.295000
1126     11.250000      1.909310      0.283000
1127     11.260000      1.906530      0.275000
1128     11.270000      1.903810      0.270000
1129     11.280000      1.901130      0.269000
1130     11.290000      1.898440      0.269000
1131     11.300000      1.895750      0.270000
1132     11.310000      1.893030      0.273000
1133     11.320000      1.890290      0.277000
1134     11.330000      1.887500      0.282000
1135     11.340000      1.884650      0.289000
1136     11.350000      1.881710      0.299000
1137     11.360000      1.878670      0.311000
1138     11.370000      1.875500      0.324000
1139     11.380000      1.872180      0.337000
1140     11.390000      1.868750      0.347000
1141     11.400000      1.865240      0.352000
1142     11.410000      1.861710      0.351000
1143     11.420000      1.858230      0.345000
1144     11.430000      1.854810      0.337000
1145     11.440000      1.851490      0.329000
1146     11.450000      1.848230      0.325000
1147     11.460000      1.844990      0.325000
1148     11.470000      1.841730      0.328000
1149     11.480000      1.838430      0.334000
1150     11.490000      1.835060      0.340000
1151     11.500000      1.831620      0.345000
1152     11.510000      1.828150      0.348000
1153     11.520000      1.824650      0.350000
1154     11.530000      1.821150      0.351000
1155     11.540000      1.817640      0.352000
1156     11.550000      1.814110      0.353000
1157     11.560000      1.810570      0.356000
1158     11.570000      1.806990      0.359000
1159     11.580000      1.803390      0.361000
1160     11.590000      1.799770      0.362000
1161     11.600000      1.796160      0.359000
1162     11.610000      1.792590      0.353000
1163     11.620000      1.789100      0.343000
1164     11.630000      1.785730      0.331000
1165     11.640000      1.782480      0.319000
1166     11.650000      1.779350      0.307000
1167     11.660000      1.776330      0.297000
1168     11.670000      1.773420      0.287000
1169     11.680000      1.770590      0.280000
1170     11.690000      1.767820      0.274000
1171     11.700000      1.765110      0.271000
1172     11.710000      1.762410      0.270000
1173     11.720000      1.759710      0.271000
1174     11.730000      1.756990      0.274000
1175     11.740000      1.754230      0.279000
1176     11.750000      1.751400      0.286000
1177     11.760000      1.748500      0.295000
1178     11.770000      1.745510      0.305000
1179     11.780000      1.742410      0.316000
1180     11.790000      1.739190      0.328000
1181     11.800000      1.735850      0.340000
1182     11.810000      1.732400      0.352000
1183     11.820000      1.728820      0.363000
1184     11.830000      1.725140      0.373000
1185     11.840000      1.721360      0.380000
1186     11.850000      1.717540      0.383000
1187     11.860000      1.713700      0.382000
1188     11.870000      1.709890      0.378000
1189     11.880000      1.706130      0.372000
1190     11.890000      1.702450      0.366000
1191     11.900000      1.698820      0.361000
1192     11.910000      1.695240      0.357000
1193     11.920000      1.691680      0.356000
1194     11.930000      1.688120      0.355000
1195     11.940000      1.684570      0.356000
1196     11.950000      1.681010      0.356000
1197     11.960000      1.677450      0.356000
1198     11.970000      1.673890      0.356000
1199     11.980000      1.670320      0.357000
1200     11.990000      1.666750      0.359000
1201     12.000000      1.663140      0.362000
1202     12.010000      1.659500      0.367000
1203     12.020000      1.655800      0.373000
1204     12.030000      1.652040      0.379000
1205     12.040000      1.648230      0.383000
1206     12.050000      1.644380      0.385000
1207     12.060000      1.640530      0.384000
1208     12.070000      1.636710      0.379000
1209     12.080000      1.632940      0.374000
1210     12.090000      1.629220      0.369000
1211     12.100000      1.625560      0.366000
1212     12.110000      1.621910      0.364000
1213     12.120000      1.618280      0.364000
1214     12.130000      1.614630      0.366000
1215     12.140000      1.610960      0.367000
1216     12.150000      1.607300      0.366000
1217     12.160000      1.603640      0.365000
1218     12.170000      1.600000      0.363000
1219     12.180000      1.596380      0.360000
1220     12.190000      1.592790      0.359000
1221     12.200000      1.589200      0.360000
1222     12.210000      1.585590      0.363000
1223     12.220000      1.581930      0.369000
1224     12.230000      1.578210      0.375000
1225     12.240000      1.574430      0.381000
1226     12.250000      1.570590      0.384000
1227     12.260000      1.566740      0.385000
1228     12.270000      1.562890      0.384000
1229     12.280000      1.559050      0.382000
1230     12.290000      1.555240      0.381000
1231     12.300000      1.551440      0.380000
1232     12.310000      1.547640      0.381000
1233     12.320000      1.543810      0.384000
1234     12.330000      1.539960      0.387000
1235     12.340000      1.536070      0.390000
1236     12.350000      1.532160      0.390000
1237     12.360000      1.528260      0.389000
1238     12.370000      1.524380      0.386000
1239     12.380000      1.520530      0.383000
1240     12.390000      1.516710      0.382000
1241     12.400000      1.512890      0.384000
1242     12.410000      1.509030      0.390000
1243     12.420000      1.505090      0.398000
1244     12.430000      1.501060      0.409000
1245     12.440000      1.496920      0.419000
1246     12.450000      1.492690      0.427000
1247     12.460000      1.488390      0.433000
1248     12.470000      1.484040      0.436000
1249     12.480000      1.479660      0.438000
1250     12.490000      1.475280      0.439000
1251     12.500000      1.470890      0.438000
1252     12.510000      1.466510      0.437000
1253     12.520000      1.462140      0.436000
1254     12.530000      1.457800      0.433000
1255     12.540000      1.453480      0.428000
1256     12.550000      1.449230      0.421000
1257     12.560000      1.445070      0.411000
1258     12.570000      1.441010      0.400000
1259     12.580000      1.437080      0.388000
1260     12.590000      1.433260      0.377000
1261     12.600000      1.429530      0.370000
1262     12.610000      1.425850      0.367000
1263     12.620000      1.422190      0.367000
1264     12.630000      1.418500      0.370000
1265     12.640000      1.414780      0.375000
1266     12.650000      1.411010      0.379000
1267     12.660000      1.407190      0.384000
1268     12.670000      1.403330      0.389000
1269     12.680000      1.399420      0.393000
1270     12.690000      1.395470      0.397000
1271     12.700000      1.391480      0.401000
1272     12.710000      1.387450      0.405000
1273     12.720000      1.383380      0.408000
1274     12.730000      1.379280      0.410000
1275     12.740000      1.375170      0.411000
1276     12.750000      1.371070      0.408000
1277     12.760000      1.367000      0.403000
1278     12.770000      1.363000      0.396000
1279     12.780000      1.359080      0.387000
1280     12.790000      1.355260      0.378000
1281     12.800000      1.351510      0.370000
1282     12.810000      1.347850      0.364000
1283     12.820000      1.344240      0.358000
1284     12.830000      1.340690      0.353000
1285     12.840000      1.337190      0.347000
1286     12.850000      1.333740      0.341000
1287     12.860000      1.330370      0.334000
1288     12.870000      1.327070      0.326000
1289     12.880000      1.323850      0.318000
1290     12.890000      1.320720      0.310000
1291     12.900000      1.317650      0.305000
1292     12.910000      1.314620      0.301000
1293     12.920000      1.311620      0.300000
1294     12.930000      1.308630      0.300000
1295     12.940000      1.305630      0.300000
1296     12.950000      1.302630      0.301000
1297     12.960000      1.299610      0.302000
1298     12.970000      1.296590      0.303000
1299     12.980000      1.293560      0.305000
1300     12.990000      1.290500      0.307000
1301     13.000000      1.287420      0.310000
1302     13.010000      1.284300      0.315000
1303     13.020000      1.281120      0.320000
1304     13.030000      1.277890      0.325000
1305     13.040000      1.274610      0.330000
1306     13.050000      1.271300      0.332000
1307     13.060000      1.267970      0.333000
1308     13.070000      1.264650      0.331000
1309     13.080000      1.261350      0.328000
1310     13.090000      1.258100      0.323000
1311     13.100000      1.254880      0.319000
1312     13.110000      1.251720      0.313000
1313     13.120000      1.248620      0.308000
1314     13.130000      1.245560      0.302000
1315     13.140000      1.242570      0.297000
1316     13.150000      1.239630      0.291000
1317     13.160000      1.236750      0.286000
1318     13.170000      1.233920      0.281000
1319     13.180000      1.231140      0.276000
1320     13.190000      1.228400      0.271000
1321     13.200000      1.225710      0.268000
1322     13.210000      1.223050      0.265000
1323     13.220000      1.220420      0.263000
1324     13.230000      1.217800      0.261000
1325     13.240000      1.215200      0.259000
1326     13.250000      1.212620      0.258000
1327     13.260000      1.210040      0.257000
1328     13.270000      1.207480      0.256000
1329     13.280000      1.204930      0.254000
1330     13.290000      1.202390      0.253000
1331     13.300000      1.199860      0.253000
1332     13.310000      1.197340      0.252000
1333     13.320000      1.194810      0.252000
1334     13.330000      1.192290      0.252000
1335     13.340000      1.189770      0.253000
1336     13.350000      1.187230      0.254000
1337     13.360000      1.184680      0.255000
1338     13.370000      1.182120      0.257000
1339     13.380000      1.179540      0.259000
1340     13.390000      1.176950      0.260000
1341     13.400000      1.174340      0.260000
1342     13.410000      1.171740      0.260000
1343     13.420000      1.169150      0.258000
1344     13.430000      1.166580      0.256000
1345     13.440000      1.164020      0.254000
1346     13.450000      1.161500      0.251000
1347     13.460000      1.159010      0.248000
1348     13.470000      1.156540      0.245000
1349     13.480000      1.154110      0.242000
1350     13.490000      1.151710      0.239000
1351     13.500000      1.149330      0.237000
1352     13.510000      1.146970      0.235000
1353     13.520000      1.144620      0.235000
1354     13.530000      1.142280      0.235000
1355     13.540000      1.139930      0.235000
1356     13.550000      1.137570      0.237000
1357     13.560000      1.135190      0.239000
1358     13.570000      1.132800      0.241000
1359     13.580000      1.130380      0.243000
1360     13.590000      1.127940      0.244000
1361     13.600000      1.125490      0.245000
1362     13.610000      1.123040      0.244000
1363     13.620000      1.120610      0.242000
1364     13.630000      1.118210      0.239000
1365     13.640000      1.115840      0.235000
1366     13.650000      1.113510      0.231000
1367     13.660000      1.111230      0.226000
1368     13.670000      1.108990      0.221000
1369     13.680000      1.106800      0.217000
1370     13.690000      1.104660      0.212000
1371     13.700000      1.102560      0.208000
1372     13.710000      1.100490      0.205000
1373     13.720000      1.098460      0.202000
1374     13.730000      1.096450      0.200000
1375     13.740000      1.094470      0.198000
1376     13.750000      1.092490      0.197000
1377     13.760000      1.090530      0.197000
1378     13.770000      1.088560      0.197000
1379     13.780000      1.086590      0.198000
1380     13.790000      1.084600      0.199000
1381     13.800000      1.082620      0.199000
1382     13.810000      1.080620      0.199000
1383     13.820000      1.078630      0.200000
1384     13.830000      1.076630      0.199000
1385     13.840000      1.074640      0.199000
1386     13.850000      1.072650      0.198000
1387     13.860000      1.070670      0.197000
1388     13.870000      1.068700      0.196000
1389     13.880000      1.066750      0.195000
1390     13.890000      1.064800      0.194000
1391     13.900000      1.062860      0.194000
1392     13.910000      1.060930      0.193000
1393     13.920000      1.059000      0.193000
1394     13.930000      1.057080      0.192000
1395     13.940000      1.055160      0.191000
1396     13.950000      1.053250      0.190000
1397     13.960000      1.051370      0.187000
1398     13.970000      1.049510      0.184000
1399     13.980000      1.047690      0.180000
1400     13.990000      1.045900      0.177000
1401     14.000000      1.044150      0.173000
1402     14.010000      1.042440      0.170000
1403     14.020000      1.040750      0.167000
1404     14.030000      1.039100      0.164000
1405     14.040000      1.037470      0.161000
1406     14.050000      1.035880      0.158000
1407     14.060000      1.034320      0.154000
1408     14.070000      1.032790      0.151000
1409     14.080000      1.031300      0.148000
1410     14.090000      1.029840      0.145000
1411     14.100000      1.028400      0.144000
1412     14.110000      1.026960      0.145000
1413     14.120000      1.025510      0.146000
1414     14.130000      1.024040      0.148000
1415     14.140000      1.022550      0.150000
1416     14.150000      1.021040      0.151000
1417     14.160000      1.019540      0.150000
1418     14.170000      1.018040      0.149000
1419     14.180000      1.016550      0.148000
1420     14.190000      1.015080      0.147000
1421     14.200000      1.013620      0.146000
1422     14.210000      1.012160      0.146000
1423     14.220000      1.010700      0.146000
1424     14.230000      1.009240      0.147000
1425     14.240000      1.007770      0.147000
1426     14.250000      1.006290      0.147000
1427     14.260000      1.004830      0.145000
1428     14.270000      1.003390      0.143000
1429     14.280000      1.001980      0.140000
1430     14.290000      1.000600      0.136000
1431     14.300000      0.999250      0.134000
1432     14.310000      0.997920      0.132000
1433     14.320000      0.996610      0.130000
1434     14.330000      0.995320      0.129000
1435     14.340000      0.994040      0.127000
1436     14.350000      0.992790      0.124000
1437     14.360000      0.991560      0.121000
1438     14.370000      0.990380      0.117000
1439     14.380000      0.989230      0.114000
1440     14.390000      0.988110      0.111000
1441     14.400000      0.987000      0.111000
1442     14.410000      0.985880      0.114000
1443     14.420000      0.984730      0.118000
1444     14.430000      0.983520      0.124000
1445     14.440000      0.982250      0.130000
1446     14.450000      0.980920      0.136000
1447     14.460000      0.979530      0.141000
1448     14.470000      0.978100      0.145000
1449     14.480000      0.976620      0.149000
1450     14.490000      0.975120      0.152000
1451     14.500000      0.973590      0.153000
1452     14.510000      0.972050      0.154000
1453     14.520000      0.970520      0.153000
1454     14.530000      0.968990      0.151000
1455     14.540000      0.967490      0.148000
1456     14.550000      0.966030      0.144000
1457     14.560000      0.964620      0.137000
1458     14.570000      0.963280      0.130000
1459     14.580000      0.962020      0.123000
1460     14.590000      0.960830      0.116000
1461     14.600000      0.959700      0.111000
1462     14.610000      0.958610      0.108000
1463     14.620000      0.957540      0.107000
1464     14.630000      0.956470      0.107000
1465     14.640000      0.955390      0.108000
1466     14.650000      0.954310      0.109000
1467     14.660000      0.953220      0.109000
1468     14.670000      0.952120      0.110000
1469     14.680000      0.951030      0.110000
1470     14.690000      0.949930      0.111000
1471     14.700000      0.948820      0.112000
1472     14.710000      0.947690      0.113000
1473     14.720000      0.946550      0.115000
1474     14.730000      0.945390      0.117000
1475     14.740000      0.944210      0.118000
1476     14.750000      0.943020      0.119000
1477     14.760000      0.941830      0.118000
1478     14.770000      0.940660      0.116000
1479     14.780000      0.939510      0.114000
1480     14.790000      0.938380      0.112000
1481     14.800000      0.937270      0.111000
1482     14.810000      0.936160      0.111000
1483     14.820000      0.935050      0.111000
1484     14.830000      0.933940      0.112000
1485     14.840000      0.932820      0.112000
1486     14.850000      0.931710      0.110000
1487     14.860000      0.930620      0.108000
1488     14.870000      0.929560      0.104000
1489     14.880000      0.928540      0.100000
1490     14.890000      0.927560      0.096000
1491     14.900000      0.926610      0.095000
1492     14.910000      0.925670      0.095000
1493     14.920000      0.924720      0.097000
1494     14.930000      0.923740      0.099000
1495     14.940000      0.922740      0.101000
1496     14.950000      0.921720      0.102000
1497     14.960000      0.920700      0.101000
1498     14.970000      0.919690      0.100000
1499     14.980000      0.918710      0.097000
1500     14.990000      0.917750      0.095000
1501     15.000000      0.916820      0.093000
1502     15.010000      0.915890      0.092000
1503     15.020000      0.914970      0.093000
1504     15.030000      0.914040      0.093000
1505     15.040000      0.913110      0.092000
1506     15.050000      0.912200      0.089000
1507     15.060000      0.911330      0.085000
1508     15.070000      0.910500      0.080000
1509     15.080000      0.909730      0.074000
1510     15.090000      0.909020      0.069000
1511     15.100000      0.908350      0.066000
1512     15.110000      0.907690      0.066000
1513     15.120000      0.907020      0.069000
1514     15.130000      0.906320      0.072000
1515     15.140000      0.905590      0.074000
1516     15.150000      0.904840      0.075000
1517     15.160000      0.904080      0.074000
1518     15.170000      0.903350      0.071000
1519     15.180000      0.902660      0.068000
1520     15.190000      0.902000      0.064000
1521     15.200000      0.901370      0.062000
1522     15.210000      0.900760      0.061000
1523     15.220000      0.900140      0.062000
1524     15.230000      0.899520      0.063000
1525     15.240000      0.898890      0.063000
1526     15.250000      0.898270      0.061000
1527     15.260000      0.897660      0.058000
1528     15.270000      0.897100      0.054000
1529     15.280000      0.896580      0.049000
1530     15.290000      0.896110      0.046000
1531     15.300000      0.895660      0.045000
1532     15.310000      0.895210      0.047000
1533     15.320000      0.894730      0.050000
1534     15.330000      0.894200      0.055000
1535     15.340000      0.893630      0.059000
1536     15.350000      0.893020      0.061000
1537     15.360000      0.892410      0.060000
1538     15.370000      0.891820      0.057000
1539     15.380000      0.891280      0.052000
1540     15.390000      0.890780      0.047000
1541     15.400000      0.890330      0.043000
1542     15.410000      0.889920      0.041000
1543     15.420000      0.889510      0.039000
1544     15.430000      0.889130      0.038000
1545     15.440000      0.888750      0.036000
1546     15.450000      0.888400      0.032000
1547     15.460000      0.888100      0.027000
1548     15.470000      0.887870      0.020000
1549     15.480000      0.887710      0.012000
1550     15.490000      0.887630      0.005000
1551     15.500000      0.887610     -0.000000
1552     15.510000      0.887640     -0.003000
1553     15.520000      0.887670     -0.004000
1554     15.530000      0.887710     -0.003000
1555     15.540000      0.887740     -0.002000
1556     15.550000      0.887760     -0.002000
1557     15.560000      0.887780     -0.003000
1558     15.570000      0.887820     -0.004000
1559     15.580000      0.887860     -0.005000
1560     15.590000      0.887910     -0.004000
1561     15.600000      0.887950     -0.002000
1562     15.610000      0.887950      0.002000
1563     15.620000      0.887910      0.008000
1564     15.630000      0.887800      0.015000
1565     15.640000      0.887610      0.021000
1566     15.650000      0.887370      0.027000
1567     15.660000      0.887080      0.030000
1568     15.670000      0.886770      0.032000
1569     15.680000      0.886440      0.032000
1570     15.690000      0.886130      0.031000
1571     15.700000      0.885830      0.028000
1572     15.710000      0.885570      0.024000
1573     15.720000      0.885350      0.019000
1574     15.730000      0.885190      0.013000
1575     15.740000      0.885090      0.006000
1576     15.750000      0.885060     -0.000000
1577     15.760000      0.885090     -0.007000
1578     15.770000      0.885190     -0.013000
1579     15.780000      0.885360     -0.020000
1580     15.790000      0.885590     -0.025000
1581     15.800000      0.885870     -0.030000
1582     15.810000      0.886190     -0.034000
1583     15.820000      0.886550     -0.038000
1584     15.830000      0.886940     -0.040000
1585     15.840000      0.887350     -0.042000
1586     15.850000      0.887780     -0.043000
1587     15.860000      0.888210     -0.043000
1588     15.870000      0.888640     -0.043000
1589     15.880000      0.889070     -0.044000
1590     15.890000      0.889510     -0.044000
1591     15.900000      0.889960     -0.046000
1592     15.910000      0.890430     -0.048000
1593     15.920000      0.890930     -0.051000
1594     15.930000      0.891460     -0.054000
1595     15.940000      0.892010     -0.056000
1596     15.950000      0.892580     -0.056000
1597     15.960000      0.893140     -0.055000
1598     15.970000      0.893670     -0.051000
1599     15.980000      0.894170     -0.047000
1600     15.990000      0.894620     -0.043000
1601     16.000000      0.895030     -0.040000
1602     16.010000      0.895410     -0.037000
1603     16.020000      0.895770     -0.036000
1604     16.030000      0.896130     -0.035000
1605     16.040000      0.896480     -0.035000
1606     16.050000      0.896820     -0.034000
1607     16.060000      0.897160     -0.034000
1608     16.070000      0.897490     -0.033000
1609     16.080000      0.897820     -0.032000
1610     16.090000      0.898140     -0.032000
1611     16.100000      0.898470     -0.034000
1612     16.110000      0.898810     -0.036000
1613     16.120000      0.899190     -0.040000
1614     16.130000      0.899620     -0.045000
1615     16.140000      0.900090     -0.050000
1616     16.150000      0.900610     -0.055000
1617     16.160000      0.901180     -0.059000
1618     16.170000      0.901790     -0.063000
1619     16.180000      0.902450     -0.068000
1620     16.190000      0.903150     -0.072000
1621     16.200000      0.903890     -0.076000
1622     16.210000      0.904670     -0.080000
1623     16.220000      0.905490     -0.084000
1624     16.230000      0.906350     -0.088000
1625     16.240000      0.907250     -0.091000
1626     16.250000      0.908170     -0.093000
1627     16.260000      0.909110     -0.094000
1628     16.270000      0.910050     -0.093000
1629     16.280000      0.910970     -0.092000
1630     16.290000      0.911880     -0.090000
1631     16.300000      0.912770     -0.087000
1632     16.310000      0.913630     -0.085000
1633     16.320000      0.914460     -0.082000
1634     16.330000      0.915270     -0.080000
1635     16.340000      0.916070     -0.079000
1636     16.350000      0.916860     -0.080000
1637     16.360000      0.917670     -0.083000
1638     16.370000      0.918510     -0.086000
1639     16.380000      0.919400     -0.090000
1640     16.390000      0.920320     -0.094000
1641     16.400000      0.921270     -0.096000
1642     16.410000      0.922240     -0.096000
1643     16.420000      0.923200     -0.094000
1644     16.430000      0.924130     -0.091000
1645     16.440000      0.925020     -0.087000
1646     16.450000      0.925880     -0.083000
1647     16.460000      0.926680     -0.078000
1648     16.470000      0.927440     -0.073000
1649     16.480000      0.928150     -0.068000
1650     16.490000      0.928810     -0.064000
1651     16.500000      0.929430     -0.061000
1652     16.510000      0.930030     -0.059000
1653     16.520000      0.930610     -0.058000
1654     16.530000      0.931190     -0.059000
1655     16.540000      0.931800     -0.064000
1656     16.550000      0.932460     -0.071000
1657     16.560000      0.933220     -0.082000
1658     16.570000      0.934100     -0.095000
1659     16.580000      0.935120     -0.110000
1660     16.590000      0.936300     -0.124000
1661     16.600000      0.937610     -0.136000
1662     16.610000      0.939010     -0.144000
1663     16.620000      0.940480     -0.149000
1664     16.630000      0.941990     -0.152000
1665     16.640000      0.943520     -0.153000
1666     16.650000      0.945050     -0.152000
1667     16.660000      0.946560     -0.151000
1668     16.670000      0.948060     -0.148000
1669     16.680000      0.949530     -0.145000
1670     16.690000      0.950960     -0.141000
1671     16.700000      0.952360     -0.137000
1672     16.710000      0.953700     -0.132000
1673     16.720000      0.954990     -0.127000
1674     16.730000      0.956230     -0.122000
1675     16.740000      0.957430     -0.119000
1676     16.750000      0.958620     -0.119000
1677     16.760000      0.959820     -0.122000
1678     16.770000      0.961070     -0.127000
1679     16.780000      0.962370     -0.133000
1680     16.790000      0.963730     -0.138000
1681     16.800000      0.965120     -0.140000
1682     16.810000      0.966530     -0.139000
1683     16.820000      0.967910     -0.136000
1684     16.830000      0.969240     -0.132000
1685     16.840000      0.970540     -0.128000
1686     16.850000      0.971810     -0.127000
1687     16.860000      0.973090     -0.129000
1688     16.870000      0.974400     -0.134000
1689     16.880000      0.975760     -0.140000
1690     16.890000      0.977190     -0.146000
1691     16.900000      0.978680     -0.151000
1692     16.910000      0.980210     -0.154000
1693     16.920000      0.981770     -0.156000
1694     16.930000      0.983340     -0.158000
1695     16.940000      0.984930     -0.160000
1696     16.950000      0.986540     -0.163000
1697     16.960000      0.988200     -0.168000
1698     16.970000      0.989900     -0.174000
1699     16.980000      0.991670     -0.179000
1700     16.990000      0.993490     -0.183000
1701     17.000000      0.995330     -0.183000
1702     17.010000      0.997150     -0.180000
1703     17.020000      0.998930     -0.174000
1704     17.030000      1.000630     -0.167000
1705     17.040000      1.002260     -0.160000
1706     17.050000      1.003840     -0.157000
1707     17.060000      1.005410     -0.158000
1708     17.070000      1.006990     -0.162000
1709     17.080000      1.008640     -0.168000
1710     17.090000      1.010350     -0.175000
1711     17.100000      1.012140     -0.183000
1712     17.110000      1.014010     -0.189000
1713     17.120000      1.015930     -0.196000
1714     17.130000      1.017920     -0.202000
1715     17.140000      1.019970     -0.207000
1716     17.150000      1.022060     -0.212000
1717     17.160000      1.024210     -0.217000
1718     17.170000      1.026410     -0.222000
1719     17.180000      1.028650     -0.227000
1720     17.190000      1.030940     -0.230000
1721     17.200000      1.033260     -0.233000
1722     17.210000      1.035600     -0.235000
1723     17.220000      1.037960     -0.235000
1724     17.230000      1.040310     -0.234000
1725     17.240000      1.042630     -0.230000
1726     17.250000      1.044910     -0.224000
1727     17.260000      1.047120     -0.215000
1728     17.270000      1.049220     -0.205000
1729     17.280000      1.051220     -0.195000
1730     17.290000      1.053130     -0.189000
1731     17.300000      1.054990     -0.187000
1732     17.310000      1.056860     -0.190000
1733     17.320000      1.058790     -0.198000
1734     17.330000      1.060810     -0.207000
1735     17.340000      1.062940     -0.216000
1736     17.350000      1.065130     -0.221000
1737     17.360000      1.067360     -0.221000
1738     17.370000      1.069560     -0.219000
1739     17.380000      1.071730     -0.215000
1740     17.390000      1.073860     -0.214000
1741     17.400000      1.076000     -0.217000
1742     17.410000      1.078200     -0.226000
1743     17.420000      1.080530     -0.240000
1744     17.430000      1.083000     -0.253000
1745     17.440000      1.085590     -0.263000
1746     17.450000      1.088250     -0.264000
1747     17.460000      1.090870     -0.256000
1748     17.470000      1.093370     -0.241000
1749     17.480000      1.095690     -0.224000
1750     17.490000      1.097850     -0.212000
1751     17.500000      1.099940     -0.210000
1752     17.510000      1.102050     -0.219000
1753     17.520000      1.104310     -0.237000
1754     17.530000      1.106800     -0.260000
1755     17.540000      1.109510     -0.279000
1756     17.550000      1.112390     -0.291000
1757     17.560000      1.115320     -0.291000
1758     17.570000      1.118210     -0.283000
1759     17.580000      1.120980     -0.271000
1760     17.590000      1.123620     -0.260000
1761     17.600000      1.126180     -0.256000
1762     17.610000      1.128730     -0.259000
1763     17.620000      1.131360     -0.269000
1764     17.630000      1.134110     -0.280000
1765     17.640000      1.136950     -0.285000
1766     17.650000      1.139810     -0.281000
1767     17.660000      1.142570     -0.264000
1768     17.670000      1.145100     -0.238000
1769     17.680000      1.147330     -0.208000
1770     17.690000      1.149260     -0.180000
1771     17.700000      1.150940     -0.162000
1772     17.710000      1.152490     -0.154000
1773     17.720000      1.154030     -0.156000
1774     17.730000      1.155620     -0.164000
1775     17.740000      1.157310     -0.172000
1776     17.750000      1.159070     -0.176000
1777     17.760000      1.160840     -0.175000
1778     17.770000      1.162570     -0.170000
1779     17.780000      1.164240     -0.165000
1780     17.790000      1.165870     -0.164000
1781     17.800000      1.167530     -0.172000
1782     17.810000      1.169310     -0.189000
1783     17.820000      1.171300     -0.213000
1784     17.830000      1.173580     -0.241000
1785     17.840000      1.176130     -0.266000
1786     17.850000      1.178900     -0.283000
1787     17.860000      1.181800     -0.291000
1788     17.870000      1.184710     -0.289000
1789     17.880000      1.187580     -0.282000
1790     17.890000      1.190350     -0.273000
1791     17.900000      1.193030     -0.265000
1792     17.910000      1.195650     -0.260000
1793     17.920000      1.198220     -0.256000
1794     17.930000      1.200770     -0.253000
1795     17.940000      1.203270     -0.246000
1796     17.950000      1.205690     -0.234000
1797     17.960000      1.207960     -0.217000
1798     17.970000      1.210030     -0.195000
1799     17.980000      1.211870     -0.173000
1800     17.990000      1.213480     -0.154000
1801     18.000000      1.214940     -0.142000
1802     18.010000      1.216330     -0.140000
1803     18.020000      1.217730     -0.144000
1804     18.030000      1.219210     -0.153000
1805     18.040000      1.220780     -0.161000
1806     18.050000      1.222420     -0.165000
1807     18.060000      1.224080     -0.164000
1808     18.070000      1.225700     -0.159000
1809     18.080000      1.227260     -0.152000
1810     18.090000      1.228740     -0.146000
1811     18.100000      1.230180     -0.145000
1812     18.110000      1.231630     -0.148000
1813     18.120000      1.233140     -0.156000
1814     18.130000      1.234750     -0.165000
1815     18.140000      1.236450     -0.174000
1816     18.150000      1.238230     -0.178000
1817     18.160000      1.240020     -0.178000
1818     18.170000      1.241790     -0.173000
1819     18.180000      1.243490     -0.165000
1820     18.190000      1.245100     -0.156000
1821     18.200000      1.246600     -0.146000
1822     18.210000      1.248010     -0.136000
1823     18.220000      1.249320     -0.127000
1824     18.230000      1.250540     -0.117000
1825     18.240000      1.251660     -0.106000
1826     18.250000      1.252660     -0.094000
1827     18.260000      1.253540     -0.081000
1828     18.270000      1.254280     -0.066000
1829     18.280000      1.254870     -0.052000
1830     18.290000      1.255320     -0.040000
1831     18.300000      1.255660     -0.031000
1832     18.310000      1.255930     -0.026000
1833     18.320000      1.256170     -0.024000
1834     18.330000      1.256410     -0.025000
1835     18.340000      1.256680     -0.028000
1836     18.350000      1.256970     -0.031000
1837     18.360000      1.257300     -0.034000
1838     18.370000      1.257660     -0.035000
1839     18.380000      1.258010     -0.032000
1840     18.390000      1.258300     -0.023000
1841     18.400000      1.258460     -0.004000
1842     18.410000      1.258390      0.023000
1843     18.420000      1.257990      0.058000
1844     18.430000      1.257230      0.094000
1845     18.440000      1.256120      0.126000
1846     18.450000      1.254720      0.148000
1847     18.460000      1.253160      0.159000
1848     18.470000      1.251540      0.161000
1849     18.480000      1.249940      0.159000
1850     18.490000      1.248370      0.158000
1851     18.500000      1.246780      0.163000
1852     18.510000      1.245100      0.175000
1853     18.520000      1.243270      0.191000
1854     18.530000      1.241290      0.201000
1855     18.540000      1.239260      0.195000
1856     18.550000      1.237390      0.166000
1857     18.560000      1.235950      0.110000
1858     18.570000      1.235200      0.033000
1859     18.580000      1.235290     -0.049000
1860     18.590000      1.236190     -0.120000
1861     18.600000      1.237680     -0.164000
1862     18.610000      1.239460     -0.175000
1863     18.620000      1.241180     -0.158000
1864     18.630000      1.242620     -0.123000
1865     18.640000      1.243650     -0.085000
1866     18.650000      1.244310     -0.053000
1867     18.660000      1.244700     -0.030000
1868     18.670000      1.244920     -0.014000
1869     18.680000      1.244990      0.004000
1870     18.690000      1.244840      0.037000
1871     18.700000      1.244250      0.094000
1872     18.710000      1.242950      0.177000
1873     18.720000      1.240710      0.277000
1874     18.730000      1.237410      0.376000
1875     18.740000      1.233180      0.450000
1876     18.750000      1.228410      0.478000
1877     18.760000      1.223630      0.453000
1878     18.770000      1.219350      0.384000
1879     18.780000      1.215960      0.291000
1880     18.790000      1.213540      0.199000
1881     18.800000      1.211970      0.130000
1882     18.810000      1.210940      0.092000
1883     18.820000      1.210120      0.085000
1884     18.830000      1.209250      0.098000
1885     18.840000      1.208170      0.120000
1886     18.850000      1.206850      0.143000
1887     18.860000      1.205320      0.161000
1888     18.870000      1.203630      0.175000
1889     18.880000      1.201820      0.185000
1890     18.890000      1.199930      0.194000
1891     18.900000      1.197950      0.204000
1892     18.910000      1.195840      0.217000
1893     18.920000      1.193610      0.229000
1894     18.930000      1.191270      0.237000
1895     18.940000      1.188880      0.235000
1896     18.950000      1.186570      0.219000
1897     18.960000      1.184500      0.189000
1898     18.970000      1.182780      0.150000
1899     18.980000      1.181490      0.112000
1900     18.990000      1.180540      0.089000
1901     19.000000      1.179720      0.090000
1902     19.010000      1.178750      0.120000
1903     19.020000      1.177320      0.175000
1904     19.030000      1.175240      0.246000
1905     19.040000      1.172410      0.318000
1906     19.050000      1.168880      0.381000
1907     19.060000      1.164800      0.429000
1908     19.070000      1.160300      0.464000
1909     19.080000      1.155520      0.485000
1910     19.090000      1.150590      0.496000
1911     19.100000      1.145600      0.498000
1912     19.110000      1.140640      0.489000
1913     19.120000      1.135820      0.469000
1914     19.130000      1.131250      0.436000
1915     19.140000      1.127090      0.385000
1916     19.150000      1.123540      0.315000
1917     19.160000      1.120790      0.226000
1918     19.170000      1.119010      0.129000
1919     19.180000      1.118220      0.042000
1920     19.190000      1.118180     -0.010000
1921     19.200000      1.118410     -0.007000
1922     19.210000      1.118310      0.057000
1923     19.220000      1.117260      0.171000
1924     19.230000      1.114890      0.305000
1925     19.240000      1.111160      0.426000
1926     19.250000      1.106370      0.507000
1927     19.260000      1.101020      0.536000
1928     19.270000      1.095650      0.518000
1929     19.280000      1.090650      0.473000
1930     19.290000      1.086200      0.421000
1931     19.300000      1.082230      0.382000
1932     19.310000      1.078550      0.364000
1933     19.320000      1.074950      0.363000
1934     19.330000      1.071280      0.370000
1935     19.340000      1.067550      0.371000
1936     19.350000      1.063860      0.356000
1937     19.360000      1.060420      0.323000
1938     19.370000      1.057400      0.278000
1939     19.380000      1.054850      0.240000
1940     19.390000      1.052610      0.228000
1941     19.400000      1.050280      0.262000
1942     19.410000      1.047370      0.347000
1943     19.420000      1.043350      0.473000
1944     19.430000      1.037900      0.618000
1945     19.440000      1.030980      0.751000
1946     19.450000      1.022880      0.847000
1947     19.460000      1.014040      0.894000
1948     19.470000      1.005000      0.891000
1949     19.480000      0.996230      0.843000
1950     19.490000      0.988140      0.758000
1951     19.500000      0.981070      0.642000
1952     19.510000      0.975300      0.502000
1953     19.520000      0.971030      0.352000
1954     19.530000      0.968270      0.217000
1955     19.540000      0.966690      0.129000
1956     19.550000      0.965680      0.115000
1957     19.560000      0.964400      0.183000
1958     19.570000      0.962030      0.323000
1959     19.580000      0.957950      0.508000
1960     19.590000      0.951870      0.704000
1961     19.600000      0.943860      0.885000
1962     19.610000      0.934170      1.036000
1963     19.620000      0.923140      1.152000
1964     19.630000      0.911120      1.231000
1965     19.640000      0.898520      1.268000
1966     19.650000      0.885760      1.260000
1967     19.660000      0.873320      1.204000
1968     19.670000      0.861680      1.105000
1969     19.680000      0.851210      0.972000
1970     19.690000      0.842240      0.813000
1971     19.700000      0.834950      0.637000
1972     19.710000      0.829500      0.449000
1973     19.720000      0.825970      0.261000
1974     19.730000      0.824270      0.096000
1975     19.740000      0.824050     -0.019000
1976     19.750000      0.824650     -0.061000
1977     19.760000      0.825270     -0.023000
1978     19.770000      0.825110      0.082000
1979     19.780000      0.823630      0.224000
1980     19.790000      0.820630      0.367000
1981     19.800000      0.816290      0.482000
1982     19.810000      0.811000      0.551000
1983     19.820000      0.805270      0.569000
1984     19.830000      0.799620      0.536000
1985     19.840000      0.794560      0.450000
1986     19.850000      0.790620      0.312000
1987     19.860000      0.788330      0.125000
1988     19.870000      0.788110     -0.090000
1989     19.880000      0.790120     -0.298000
1990     19.890000      0.794080     -0.455000
1991     19.900000      0.799230     -0.524000
1992     19.910000      0.804550     -0.488000
1993     19.920000      0.808990     -0.356000
1994     19.930000      0.811660     -0.152000
1995     19.940000      0.812030      0.091000
1996     19.950000      0.809840      0.350000
1997     19.960000      0.805030      0.610000
1998     19.970000      0.797640      0.862000
1999     19.980000      0.787790      1.091000
2000     19.990000      0.775820      1.277000
2001     20.000000      0.762240      1.408000
2002     20.010000      0.747660      1.480000
2003     20.020000      0.732650      1.503000
2004     20.030000      0.717610      1.496000
2005     20.040000      0.702730      1.482000
2006     20.050000      0.687960      1.479000
2007     20.060000      0.673150      1.494000
2008     20.070000      0.658080      1.525000
2009     20.080000      0.642650      1.560000
2010     20.090000      0.626880      1.584000
2011     20.100000      0.610960      1.586000
2012     20.110000      0.595170      1.557000
2013     20.120000      0.579820      1.498000
2014     20.130000      0.565200      1.414000
2015     20.140000      0.551540      1.308000
2016     20.150000      0.539040      1.184000
2017     20.160000      0.527870      1.037000
2018     20.170000      0.518310      0.858000
2019     20.180000      0.510700      0.638000
2020     20.190000      0.505550      0.361000
2021     20.200000      0.503480      0.018000
2022     20.210000      0.505190     -0.389000
2023     20.220000      0.511270     -0.831000
2024     20.230000      0.521810     -1.241000
2025     20.240000      0.536090     -1.536000
2026     20.250000      0.552530     -1.647000
2027     20.260000      0.569030     -1.548000
2028     20.270000      0.583490     -1.264000
2029     20.280000      0.594310     -0.863000
2030     20.290000      0.600750     -0.426000
2031     20.300000      0.602840     -0.017000
2032     20.310000      0.601090      0.334000
2033     20.320000      0.596150      0.628000
2034     20.330000      0.588530      0.877000
2035     20.340000      0.578620      1.095000
2036     20.350000      0.566630      1.297000
2037     20.360000      0.552680      1.488000
2038     20.370000      0.536860      1.668000
2039     20.380000      0.519320      1.820000
2040     20.390000      0.500450      1.924000
2041     20.400000      0.480850      1.960000
2042     20.410000      0.461260      1.922000
2043     20.420000      0.442420      1.818000
2044     20.430000      0.424900      1.669000
2045     20.440000      0.409030      1.502000
2046     20.450000      0.394870      1.337000
2047     20.460000      0.382300      1.188000
2048     20.470000      0.371110      1.068000
2049     20.480000      0.360940      0.996000
2050     20.490000      0.351190      0.994000
2051     20.500000      0.341070      1.079000
2052     20.510000      0.329610      1.254000
2053     20.520000      0.315980      1.497000
2054     20.530000      0.299670      1.758000
2055     20.540000      0.280810      1.977000
2056     20.550000      0.260120      2.105000
2057     20.560000      0.238710      2.118000
2058     20.570000      0.217760      2.021000
2059     20.580000      0.198280      1.839000
2060     20.590000      0.180980      1.598000
2061     20.600000      0.166310      1.318000
2062     20.610000      0.154620      1.002000
2063     20.620000      0.146280      0.639000
2064     20.630000      0.141840      0.214000
2065     20.640000      0.142000     -0.290000
2066     20.650000      0.147640     -0.890000
2067     20.660000      0.159800     -1.584000
2068     20.670000      0.179320     -2.328000
2069     20.680000      0.206350     -3.024000
2070     20.690000      0.239790     -3.546000
2071     20.700000      0.277260     -3.789000
2072     20.710000      0.315570     -3.709000
2073     20.720000      0.351450     -3.331000
2074     20.730000      0.382190     -2.729000
2075     20.740000      0.406040     -1.998000
2076     20.750000      0.422150     -1.207000
2077     20.760000      0.430190     -0.398000
2078     20.770000      0.430110      0.398000
2079     20.780000      0.422220      1.132000
2080     20.790000      0.407460      1.740000
2081     20.800000      0.387420      2.171000
2082     20.810000      0.364050      2.405000
2083     20.820000      0.339330      2.450000
2084     20.830000      0.315060      2.329000
2085     20.840000      0.292750      2.067000
2086     20.850000      0.273710      1.682000
2087     20.860000      0.259110      1.190000
2088     20.870000      0.249910      0.630000
2089     20.880000      0.246510      0.069000
2090     20.890000      0.248530     -0.409000
2091     20.900000      0.254700     -0.738000
2092     20.910000      0.263300     -0.896000
2093     20.920000      0.272620     -0.904000
2094     20.930000      0.281380     -0.818000
2095     20.940000      0.288970     -0.703000
2096     20.950000      0.295430     -0.612000
2097     20.960000      0.301200     -0.571000
2098     20.970000      0.306840     -0.581000
2099     20.980000      0.312810     -0.625000
2100     20.990000      0.319340     -0.680000
2101     21.000000      0.326410     -0.727000
2102     21.010000      0.333880     -0.758000
2103     21.020000      0.341560     -0.770000
2104     21.030000      0.349290     -0.772000
2105     21.040000      0.356990     -0.769000
2106     21.050000      0.364670     -0.768000
2107     21.060000      0.372360     -0.774000
2108     21.070000      0.380150     -0.786000
2109     21.080000      0.388080     -0.802000
2110     21.090000      0.396180     -0.819000
2111     21.100000      0.404460     -0.835000
2112     21.110000      0.412890     -0.849000
2113     21.120000      0.421450     -0.862000
2114     21.130000      0.430120     -0.872000
2115     21.140000      0.438900     -0.883000
2116     21.150000      0.447770     -0.893000
2117     21.160000      0.456760     -0.904000
2118     21.170000      0.465860     -0.916000
2119     21.180000      0.475090     -0.929000
2120     21.190000      0.484440     -0.942000
2121     21.200000      0.493920     -0.954000
2122     21.210000      0.503520     -0.966000
2123     21.220000      0.513250     -0.978000
2124     21.230000      0.523090     -0.990000
2125     21.240000      0.533060     -1.002000
2126     21.250000      0.543140     -1.014000
2127     21.260000      0.553340     -1.026000
2128     21.270000      0.563660     -1.038000
2129     21.280000      0.574100     -1.050000
2130     21.290000      0.584660     -1.062000
2131     21.300000      0.595350     -1.074000
2132     21.310000      0.606150     -1.086000
2133     21.320000      0.617080     -1.098000
2134     21.330000      0.628120     -1.111000
2135     21.340000      0.639290     -1.123000
2136     21.350000      0.650570     -1.135000
2137     21.360000      0.661980     -1.147000
2138     21.370000      0.673510     -1.159000
2139     21.380000      0.685150     -1.171000
2140     21.390000      0.696920     -1.183000
2141     21.400000      0.708810     -1.195000
2142     21.410000      0.720820     -1.207000
2143     21.420000      0.732940     -1.219000
2144     21.430000      0.745190     -1.231000
2145     21.440000      0.757560     -1.243000
2146     21.450000      0.770050     -1.255000
2147     21.460000      0.782660     -1.267000
2148     21.470000      0.795390     -1.279000
2149     21.480000      0.808250     -1.291000
2150     21.490000      0.821220     -1.303000
2151     21.500000      0.834310     -1.315000
2152     21.510000      0.847520     -1.327000
2153     21.520000      0.860850     -1.339000
2154     21.530000      0.874310     -1.351000
2155     21.540000      0.887880     -1.363000
2156     21.550000      0.901580     -1.375000
2157     21.560000      0.915390     -1.387000
2158     21.570000      0.929320     -1.399000
2159     21.580000      0.943380     -1.412000
2160     21.590000      0.957560     -1.424000
2161     21.600000      0.971850     -1.436000
2162     21.610000      0.986270     -1.448000
2163     21.620000      1.000810     -1.460000
2164     21.630000      1.015460     -1.472000
2165     21.640000      1.030240     -1.484000
2166     21.650000      1.045140     -1.496000
2167     21.660000      1.060160     -1.508000
2168     21.670000      1.075300     -1.520000
2169     21.680000      1.090560     -1.532000
2170     21.690000      1.105940     -1.544000
2171     21.700000      1.121440     -1.556000
2172     21.710000      1.137060     -1.568000
2173     21.720000      1.152800     -1.580000
2174     21.730000      1.168660     -1.592000
2175     21.740000      1.184640     -1.604000
2176     21.750000      1.200750     -1.616000
2177     21.760000      1.216970     -1.628000
2178     21.770000      1.233310     -1.640000
2179     21.780000      1.249780     -1.652000
2180     21.790000      1.266360     -1.665000
2181     21.800000      1.283070     -1.676000
2182     21.810000      1.299890     -1.688000
2183     21.820000      1.316830     -1.701000
2184     21.830000      1.333900     -1.713000
2185     21.840000      1.351090     -1.725000
2186     21.850000      1.368400     -1.737000
2187     21.860000      1.385820     -1.749000
2188     21.870000      1.403370     -1.761000
2189     21.880000      1.421040     -1.773000
2190     21.890000      1.438830     -1.785000
2191     21.900000      1.456740     -1.797000
2192     21.910000      1.474760     -1.809000
2193     21.920000      1.492910     -1.821000
2194     21.930000      1.511180     -1.833000
2195     21.940000      1.529570     -1.845000
2196     21.950000      1.548090     -1.857000
2197     21.960000      1.566720     -1.869000
2198     21.970000      1.585470     -1.881000
2199     21.980000      1.604340     -1.893000
2200     21.990000      1.623330     -1.905000
2201     22.000000      1.642450     -1.917000
2202     22.010000      1.661680     -1.929000
2203     22.020000      1.681030     -1.941000
2204     22.030000      1.700510     -1.953000
2205     22.040000      1.720100     -1.966000
2206     22.050000      1.739820     -1.978000
2207     22.060000      1.759650     -1.989000
2208     22.070000      1.779610     -2.002000
2209     22.080000      1.799680     -2.014000
2210     22.090000      1.819880     -2.026000
2211     22.100000      1.840200     -2.038000
2212     22.110000      1.860640     -2.050000
2213     22.120000      1.881190     -2.062000
2214     22.130000      1.901870     -2.074000
2215     22.140000      1.922670     -2.086000
2216     22.150000      1.943590     -2.098000
2217     22.160000      1.964630     -2.110000
2218     22.170000      1.985790     -2.122000
2219     22.180000      2.007070     -2.134000
2220     22.190000      2.028470     -2.146000
2221     22.200000      2.049990     -2.158000
2222     22.210000      2.071630     -2.170000
2223     22.220000      2.093390     -2.182000
2224     22.230000      2.115280     -2.194000
2225     22.240000      2.137280     -2.206000
2226     22.250000      2.159410     -2.218000
2227     22.260000      2.181650     -2.230000
2228     22.270000      2.204010     -2.242000
2229     22.280000      2.226500     -2.255000
2230     22.290000      2.249100     -2.267000
2231     22.300000      2.271830     -2.279000
2232     22.310000      2.294670     -2.291000
2233     22.320000      2.317640     -2.303000
2234     22.330000      2.340730     -2.315000
2235     22.340000      2.363930     -2.327000
2236     22.350000      2.387260     -2.339000
2237     22.360000      2.410710     -2.351000
2238     22.370000      2.434280     -2.363000
2239     22.380000      2.457970     -2.375000
2240     22.390000      2.481780     -2.387000
2241     22.400000      2.505710     -2.399000
2242     22.410000      2.529760     -2.411000
2243     22.420000      2.553930     -2.423000
2244     22.430000      2.578220     -2.435000
2245     22.440000      2.602630     -2.447000
2246     22.450000      2.627160     -2.459000
2247     22.460000      2.651810     -2.471000
2248     22.470000      2.676590     -2.483000
2249     22.480000      2.701480     -2.495000
2250     22.490000      2.726490     -2.507000
2251     22.500000      2.751630     -2.519000
2252     22.510000      2.776880     -2.531000
2253     22.520000      2.802250     -2.543000
2254     22.530000      2.827750     -2.556000
2255     22.540000      2.853370     -2.568000
2256     22.550000      2.879100     -2.580000
2257     22.560000      2.904960     -2.592000
2258     22.570000      2.930930     -2.604000
2259     22.580000      2.957030     -2.616000
2260     22.590000      2.983250     -2.628000
2261     22.600000      3.009590     -2.640000
2262     22.610000      3.036050     -2.652000
2263     22.620000      3.062630     -2.664000
2264     22.630000      3.089320     -2.676000
2265     22.640000      3.116150     -2.688000
2266     22.650000      3.143090     -2.700000
2267     22.660000      3.170150     -2.712000
2268     22.670000      3.197330     -2.724000
2269     22.680000      3.224630     -2.736000
2270     22.690000      3.252050     -2.748000
2271     22.700000      3.279590     -2.760000
2272     22.710000      3.307260     -2.772000
2273     22.720000      3.335040     -2.784000
2274     22.730000      3.362940     -2.796000
2275     22.740000      3.390970     -2.809000
2276     22.750000      3.419110     -2.820000
2277     22.760000      3.447370     -2.832000
2278     22.770000      3.475760     -2.844000
2279     22.780000      3.504260     -2.857000
2280     22.790000      3.532890     -2.869000
2281     22.800000      3.561640     -2.881000
2282     22.810000      3.590510     -2.893000
2283     22.820000      3.619490     -2.905000
2284     22.830000      3.648600     -2.917000
2285     22.840000      3.677830     -2.929000
2286     22.850000      3.707180     -2.941000
2287     22.860000      3.736650     -2.953000
2288     22.870000      3.766230     -2.965000
2289     22.880000      3.795940     -2.977000
2290     22.890000      3.825780     -2.989000
2291     22.900000      3.855730     -3.001000
2292     22.910000      3.885800     -3.013000
2293     22.920000      3.915990     -3.025000
2294     22.930000      3.946300     -3.037000
2295     22.940000      3.976730     -3.049000
2296     22.950000      4.007290     -3.061000
2297     22.960000      4.037960     -3.073000
2298     22.970000      4.068750     -3.085000
2299     22.980000      4.099660     -3.097000
2300     22.990000      4.130700     -3.110000
2301     23.000000      4.161860     -3.122000
2302     23.010000      4.193130     -3.133000
2303     23.020000      4.224530     -3.146000
2304     23.030000      4.256040     -3.158000
2305     23.040000      4.287680     -3.170000
2306     23.050000      4.319440     -3.182000
2307     23.060000      4.351310     -3.194000
2308     23.070000      4.383310     -3.206000
2309     23.080000      4.415430     -3.218000
2310     23.090000      4.447670     -3.230000
2311     23.100000      4.480030     -3.242000
2312     23.110000      4.512510     -3.254000
2313     23.120000      4.545100     -3.266000
2314     23.130000      4.577830     -3.278000
2315     23.140000      4.610670     -3.290000
2316     23.150000      4.643630     -3.302000
2317     23.160000      4.676710     -3.314000
2318     23.170000      4.709910     -3.326000
2319     23.180000      4.743230     -3.338000
2320     23.190000      4.776680     -3.350000
2321     23.200000      4.810240     -3.362000
2322     23.210000      4.843920     -3.374000
2323     23.220000      4.877730     -3.386000
2324     23.230000      4.911650     -3.399000
2325     23.240000      4.945700     -3.411000
2326     23.250000      4.979860     -3.423000
2327     23.260000      5.014150     -3.435000
2328     23.270000      5.048550     -3.447000
2329     23.280000      5.083080     -3.459000
2330     23.290000      5.117730     -3.471000
2331     23.300000      5.152500     -3.483000
2332     23.310000      5.187380     -3.495000
2333     23.320000      5.222390     -3.507000
2334     23.330000      5.257520     -3.519000
2335     23.340000      5.292770     -3.531000
2336     23.350000      5.328140     -3.543000
2337     23.360000      5.363630     -3.555000
2338     23.370000      5.399240     -3.567000
2339     23.380000      5.434970     -3.579000
2340     23.390000      5.470820     -3.591000
2341     23.400000      5.506790     -3.603000
2342     23.410000      5.542880     -3.615000
2343     23.420000      5.579100     -3.627000
2344     23.430000      5.615430     -3.639000
2345     23.440000      5.651880     -3.651000
2346     23.450000      5.688460     -3.663000
2347     23.460000      5.725150     -3.675000
2348     23.470000      5.761960     -3.687000
2349     23.480000      5.798900     -3.700000
2350     23.490000      5.835950     -3.712000
2351     23.500000      5.873130     -3.724000
2352     23.510000      5.910430     -3.736000
2353     23.520000      5.947840     -3.748000
2354     23.530000      5.985380     -3.760000
2355     23.540000      6.023040     -3.772000
2356     23.550000      6.060820     -3.784000
2357     23.560000      6.098710     -3.796000
2358     23.570000      6.136730     -3.808000
2359     23.580000      6.174870     -3.820000
2360     23.590000      6.213130     -3.832000
2361     23.600000      6.251510     -3.844000
2362     23.610000      6.290010     -3.856000
2363     23.620000      6.328630     -3.868000
2364     23.630000      6.367370     -3.880000
2365     23.640000      6.406240     -3.892000
2366     23.650000      6.445220     -3.904000
2367     23.660000      6.484320     -3.916000
2368     23.670000      6.523540     -3.928000
2369     23.680000      6.562880     -3.940000
2370     23.690000      6.602350     -3.952000
2371     23.700000      6.641930     -3.964000
2372     23.710000      6.681640     -3.976000
2373     23.720000      6.721460     -3.988000
2374     23.730000      6.761410     -4.001000
2375     23.740000      6.801470     -4.013000
2376     23.750000      6.841660     -4.025000
2377     23.760000      6.881970     -4.037000
2378     23.770000      6.922390     -4.049000
2379     23.780000      6.962940     -4.061000
2380     23.790000      7.003610     -4.073000
2381     23.800000      7.044400     -4.085000
2382     23.810000      7.085310     -4.097000
2383     23.820000      7.126340     -4.109000
2384     23.830000      7.167480     -4.121000
2385     23.840000      7.208760     -4.133000
2386     23.850000      7.250150     -4.145000
2387     23.860000      7.291660     -4.157000
2388     23.870000      7.333290     -4.169000
2389     23.880000      7.375040     -4.181000
2390     23.890000      7.416910     -4.193000
2391     23.900000      7.458910     -4.205000
2392     23.910000      7.501020     -4.217000
2393     23.920000      7.543250     -4.229000
2394     23.930000      7.585600     -4.241000
2395     23.940000      7.628080     -4.254000
2396     23.950000      7.670670     -4.265000
2397     23.960000      7.713390     -4.277000
2398     23.970000      7.756220     -4.290000
2399     23.980000      7.799180     -4.302000
2400     23.990000      7.842260     -4.314000
2401     24.000000      7.885450     -4.326000
2402     24.010000      7.928770     -4.338000
2403     24.020000      7.972210     -4.350000
2404     24.030000      8.015760     -4.362000
2405     24.040000      8.059440     -4.374000
2406     24.050000      8.103240     -4.386000
2407     24.060000      8.147160     -4.398000
2408     24.070000      8.191200     -4.410000
2409     24.080000      8.235360     -4.422000
2410     24.090000      8.279640     -4.434000
2411     24.100000      8.324040     -4.446000
2412     24.110000      8.368560     -4.458000
2413     24.120000      8.413200     -4.470000
2414     24.130000      8.457970     -4.482000
2415     24.140000      8.502850     -4.494000
2416     24.150000      8.547850     -4.506000
2417     24.160000      8.592980     -4.518000
2418     24.170000      8.638220     -4.530000
2419     24.180000      8.683580     -4.542000
2420     24.190000      8.729070     -4.555000
2421     24.200000      8.774680     -4.567000
2422     24.210000      8.820400     -4.578000
2423     24.220000      8.866240     -4.591000
2424     24.230000      8.912210     -4.603000
2425     24.240000      8.958300     -4.615000
2426     24.250000      9.004510     -4.627000
2427     24.260000      9.050830     -4.639000
2428     24.270000      9.097280     -4.651000
2429     24.280000      9.143850     -4.663000
2430     24.290000      9.190540     -4.675000
2431     24.300000      9.237350     -4.687000
2432     24.310000      9.284280     -4.699000
2433     24.320000      9.331330     -4.711000
2434     24.330000      9.378500     -4.723000
2435     24.340000      9.425790     -4.735000
2436     24.350000      9.473200     -4.747000
2437     24.360000      9.520730     -4.759000
2438     24.370000      9.568380     -4.771000
2439     24.380000      9.616160     -4.783000
2440     24.390000      9.664050     -4.795000
2441     24.400000      9.712060     -4.807000
2442     24.410000      9.760200     -4.819000
2443     24.420000      9.808450     -4.831000
2444     24.430000      9.856830     -4.844000
2445     24.440000      9.905320     -4.856000
2446     24.450000      9.953940     -4.868000
2447     24.460000     10.002670     -4.880000
2448     24.470000     10.051530     -4.892000
2449     24.480000     10.100510     -4.904000
2450     24.490000     10.149600     -4.916000
2451     24.500000     10.198820     -4.928000
2452     24.510000     10.248160     -4.940000
2453     24.520000     10.297620     -4.952000
2454     24.530000     10.347200     -4.964000
2455     24.540000     10.396900     -4.976000
2456     24.550000     10.446720     -4.988000
2457     24.560000     10.496660     -5.000000
2458     24.570000     10.546720     -5.012000
2459     24.580000     10.596900     -5.024000
2460     24.590000     10.647200     -5.036000
2461     24.600000     10.697620     -5.048000
2462     24.610000     10.748160     -5.060000
2463     24.620000     10.798820     -5.072000
2464     24.630000     10.849610     -5.084000
2465     24.640000     10.900510     -5.096000
2466     24.650000     10.951540     -5.108000
2467     24.660000     11.002680     -5.120000
2468     24.670000     11.053940     -5.132000
2469     24.680000     11.105330     -5.145000
2470     24.690000     11.156840     -5.157000
2471     24.700000     11.208460     -5.169000
2472     24.710000     11.260210     -5.181000
2473     24.720000     11.312070     -5.193000
2474     24.730000     11.364060     -5.205000
2475     24.740000     11.416170     -5.217000
2476     24.750000     11.468400     -5.229000
2477     24.760000     11.520750     -5.241000
2478     24.770000     11.573210     -5.253000
2479     24.780000     11.625800     -5.265000
2480     24.790000     11.678520     -5.277000
2481     24.800000     11.731350     -5.289000
2482     24.810000     11.784300     -5.301000
2483     24.820000     11.837370     -5.313000
2484     24.830000     11.890560     -5.325000
2485     24.840000     11.943870     -5.337000
2486     24.850000     11.997300     -5.349000
2487     24.860000     12.050860     -5.361000
2488     24.870000     12.104530     -5.373000
2489     24.880000     12.158320     -5.385000
2490     24.890000     12.212240     -5.398000
2491     24.900000     12.266270     -5.409000
2492     24.910000     12.320430     -5.421000
2493     24.920000     12.374700     -5.433000
2494     24.930000     12.429090     -5.446000
2495     24.940000     12.483610     -5.458000
2496     24.950000     12.538250     -5.470000
2497     24.960000     12.593010     -5.482000
2498     24.970000     12.647880     -5.494000
2499     24.980000     12.702880     -5.506000
2500     24.990000     12.758000     -5.518000
2501     25.000000     12.813240     -5.530000
2502     25.010000     12.868600     -5.542000
2503     25.020000     12.924070     -5.554000
2504     25.030000     12.979670     -5.566000
2505     25.040000     13.035400     -5.578000
2506     25.050000     13.091240     -5.590000
2507     25.060000     13.147200     -5.602000
2508     25.070000     13.203280     -5.614000
2509     25.080000     13.259480     -5.626000
2510     25.090000     13.315800     -5.638000
2511     25.100000     13.372250     -5.650000
2512     25.110000     13.428810     -5.662000
2513     25.120000     13.485490     -5.674000
2514     25.130000     13.542300     -5.686000
2515     25.140000     13.599220     -5.699000
2516     25.150000     13.656270     -5.711000
2517     25.160000     13.713430     -5.722000
2518     25.170000     13.770720     -5.735000
2519     25.180000     13.828120     -5.747000
2520     25.190000     13.885650     -5.759000
2521     25.200000     13.943300     -5.771000
2522     25.210000     14.001060     -5.783000
2523     25.220000     14.058950     -5.795000
2524     25.230000     14.116960     -5.807000
2525     25.240000     14.175090     -5.819000
2526     25.250000     14.233340     -5.831000
2527     25.260000     14.291710     -5.843000
2528     25.270000     14.350200     -5.855000
2529     25.280000     14.408810     -5.867000
2530     25.290000     14.467540     -5.879000
2531     25.300000     14.526390     -5.891000
2532     25.310000     14.585360     -5.903000
2533     25.320000     14.644450     -5.915000
2534     25.330000     14.703660     -5.927000
2535     25.340000     14.763000     -5.939000
2536     25.350000     14.822450     -5.951000
2537     25.360000     14.882020     -5.963000
2538     25.370000     14.941720     -5.975000
2539     25.380000     15.001530     -5.988000
2540     25.390000     15.061470     -6.000000
2541     25.400000     15.121520     -6.012000
2542     25.410000     15.181700     -6.024000
2543     25.420000     15.241990     -6.036000
2544     25.430000     15.302410     -6.048000
2545     25.440000     15.362950     -6.060000
2546     25.450000     15.423610     -6.072000
2547     25.460000     15.484380     -6.084000
2548     25.470000     15.545280     -6.096000
2549     25.480000     15.606300     -6.108000
2550     25.490000     15.667440     -6.120000
2551     25.500000     15.728700     -6.132000
2552     25.510000     15.790080     -6.144000
2553     25.520000     15.851580     -6.156000
2554     25.530000     15.913200     -6.168000
2555     25.540000     15.974940     -6.180000
2556     25.550000     16.036800     -6.192000
2557     25.560000     16.098790     -6.204000
2558     25.570000     16.160890     -6.216000
2559     25.580000     16.223110     -6.228000
2560     25.590000     16.285450     -6.240000
2561     25.600000     16.347920     -6.252000
2562     25.610000     16.410500     -6.264000
2563     25.620000     16.473210     -6.276000
2564     25.630000     16.536030     -6.289000
2565     25.640000     16.598980     -6.301000
2566     25.650000     16.662040     -6.313000
2567     25.660000     16.725230     -6.325000
2568     25.670000     16.788530     -6.337000
2569     25.680000     16.851960     -6.349000
2570     25.690000     16.915510     -6.361000
2571     25.700000     16.979180     -6.373000
2572     25.710000     17.042970     -6.385000
2573     25.720000     17.106870     -6.397000
2574     25.730000     17.170900     -6.409000
2575     25.740000     17.235050     -6.421000
2576     25.750000     17.299320     -6.433000
2577     25.760000     17.363710     -6.445000
2578     25.770000     17.428220     -6.457000
2579     25.780000     17.492850     -6.469000
2580     25.790000     17.557610     -6.481000
2581     25.800000     17.622480     -6.493000
2582     25.810000     17.687470     -6.505000
2583     25.820000     17.752580     -6.517000
2584     25.830000     17.817820     -6.529000
2585     25.840000     17.883170     -6.541000
2586     25.850000     17.948650     -6.553000
2587     25.860000     18.014240     -6.565000
2588     25.870000     18.079950     -6.577000
2589     25.880000     18.145790     -6.590000
2590     25.890000     18.211750     -6.602000
2591     25.900000     18.277820     -6.614000
2592     25.910000     18.344020     -6.626000
2593     25.920000     18.410340     -6.638000
2594     25.930000     18.476770     -6.650000
2595     25.940000     18.543330     -6.662000
2596     25.950000     18.610010     -6.674000
2597     25.960000     18.676810     -6.686000
2598     25.970000     18.743730     -6.698000
2599     25.980000     18.810770     -6.710000
2600     25.990000     18.877930     -6.722000
2601     26.000000     18.945210     -6.734000
2602     26.010000     19.012610     -6.746000
2603     26.020000     19.080130     -6.758000
2604     26.030000     19.147770     -6.770000
2605     26.040000     19.215530     -6.782000
2606     26.050000     19.283420     -6.794000
2607     26.060000     19.351420     -6.806000
2608     26.070000     19.419540     -6.818000
2609     26.080000     19.487790     -6.830000
2610     26.090000     19.556150     -6.843000
2611     26.100000     19.624640     -6.854000
2612     26.110000     19.693240     -6.866000
2613     26.120000     19.761970     -6.879000
2614     26.130000     19.830810     -6.891000
2615     26.140000     19.899780     -6.903000
2616     26.150000     19.968870     -6.915000
2617     26.160000     20.038070     -6.927000
2618     26.170000     20.107400     -6.939000
2619     26.180000     20.176850     -6.951000
2620     26.190000     20.246420     -6.963000
2621     26.200000     20.316110     -6.975000
2622     26.210000     20.385910     -6.987000
2623     26.220000     20.455840     -6.999000
2624     26.230000     20.525890     -7.011000
2625     26.240000     20.596070     -7.023000
2626     26.250000     20.666360     -7.035000
2627     26.260000     20.736770     -7.047000
2628     26.270000     20.807300     -7.059000
2629     26.280000     20.877950     -7.071000
2630     26.290000     20.948720     -7.083000
2631     26.300000     21.019620     -7.095000
2632     26.310000     21.090630     -7.107000
2633     26.320000     21.161760     -7.119000
2634     26.330000     21.233020     -7.132000
2635     26.340000     21.304390     -7.144000
2636     26.350000     21.375890     -7.156000
2637     26.360000     21.447500     -7.167000
2638     26.370000     21.519240     -7.180000
2639     26.380000     21.591090     -7.192000
2640     26.390000     21.663070     -7.204000
2641     26.400000     21.735170     -7.216000
2642     26.410000     21.807390     -7.228000
2643     26.420000     21.879720     -7.240000
2644     26.430000     21.952180     -7.252000
2645     26.440000     22.024760     -7.264000
2646     26.450000     22.097460     -7.276000
2647     26.460000     22.170280     -7.288000
2648     26.470000     22.243220     -7.300000
2649     26.480000     22.316280     -7.312000
2650     26.490000     22.389460     -7.324000
2651     26.500000     22.462770     -7.336000
2652     26.510000     22.536190     -7.348000
2653     26.520000     22.609730     -7.360000
2654     26.530000     22.683390     -7.372000
2655     26.540000     22.757170     -7.384000
2656     26.550000     22.831080     -7.396000
2657     26.560000     22.905100     -7.408000
2658     26.570000     22.979250     -7.420000
2659     26.580000     23.053510     -7.433000
2660     26.590000     23.127900     -7.445000
2661     26.600000     23.202400     -7.457000
2662     26.610000     23.277030     -7.469000
2663     26.620000     23.351770     -7.481000
2664     26.630000     23.426640     -7.493000
2665     26.640000     23.501630     -7.505000
2666     26.650000     23.576740     -7.517000
2667     26.660000     23.651960     -7.529000
2668     26.670000     23.727310     -7.541000
2669     26.680000     23.802780     -7.553000
2670     26.690000     23.878370     -7.565000
2671     26.700000     23.954080     -7.577000
2672     26.710000     24.029910     -7.589000
2673     26.720000     24.105860     -7.601000
2674     26.730000     24.181930     -7.613000
2675     26.740000     24.258120     -7.625000
2676     26.750000     24.334440     -7.637000
2677     26.760000     24.410870     -7.649000
2678     26.770000     24.487420     -7.661000
2679     26.780000     24.564090     -7.673000
2680     26.790000     24.640890     -7.685000
2681     26.800000     24.717800     -7.697000
2682     26.810000     24.794840     -7.709000
2683     26.820000     24.871990     -7.721000
2684     26.830000     24.949260     -7.734000
2685     26.840000     25.026660     -7.746000
2686     26.850000     25.104180     -7.758000
2687     26.860000     25.181810     -7.770000
2688     26.870000     25.259570     -7.782000
2689     26.880000     25.337450     -7.794000
2690     26.890000     25.415450     -7.806000
2691     26.900000     25.493560     -7.818000
2692     26.910000     25.571800     -7.830000
2693     26.920000     25.650160     -7.842000
2694     26.930000     25.728640     -7.854000
2695     26.940000     25.807240     -7.866000
2696     26.950000     25.885960     -7.878000
2697     26.960000     25.964800     -7.890000
2698     26.970000     26.043760     -7.902000
2699     26.980000     26.122840     -7.914000
2700     26.990000     26.202050     -7.926000
2701     27.000000     26.281370     -7.938000
2702     27.010000     26.360810     -7.950000
2703     27.020000     26.440370     -7.962000
2704     27.030000     26.520060     -7.974000
2705     27.040000     26.599860     -7.987000
2706     27.050000     26.679790     -7.998000
2707     27.060000     26.759830     -8.010000
2708     27.070000     26.839990     -8.022000
2709     27.080000     26.920280     -8.035000
2710     27.090000     27.000690     -8.047000
2711     27.100000     27.081210     -8.059000
2712     27.110000     27.161860     -8.071000
2713     27.120000     27.242630     -8.083000
2714     27.130000     27.323510     -8.095000
2715     27.140000     27.404520     -8.107000
2716     27.150000     27.485650     -8.119000
2717     27.160000     27.566900     -8.131000
2718     27.170000     27.648270     -8.143000
2719     27.180000     27.729760     -8.155000
2720     27.190000     27.811370     -8.167000
2721     27.200000     27.893100     -8.179000
2722     27.210000     27.974950     -8.191000
2723     27.220000     28.056920     -8.203000
2724     27.230000     28.139020     -8.215000
2725     27.240000     28.221230     -8.227000
2726     27.250000     28.303560     -8.239000
2727     27.260000     28.386010     -8.251000
2728     27.270000     28.468590     -8.263000
2729     27.280000     28.551280     -8.275000
2730     27.290000     28.634100     -8.288000
2731     27.300000     28.717030     -8.300000
2732     27.310000     28.800090     -8.311000
2733     27.320000     28.883260     -8.324000
2734     27.330000     28.966560     -8.336000
2735     27.340000     29.049980     -8.348000
2736     27.350000     29.133510     -8.360000
2737     27.360000     29.217170     -8.372000
2738     27.370000     29.300950     -8.384000
2739     27.380000     29.384840     -8.396000
2740     27.390000     29.468860     -8.408000
2741     27.400000     29.553000     -8.420000
2742     27.410000     29.637260     -8.432000
2743     27.420000     29.721640     -8.444000
2744     27.430000     29.806140     -8.456000
2745     27.440000     29.890760     -8.468000
2746     27.450000     29.975510     -8.480000
2747     27.460000     30.060370     -8.492000
2748     27.470000     30.145350     -8.504000
2749     27.480000     30.230450     -8.516000
2750     27.490000     30.315670     -8.528000
2751     27.500000     30.401020     -8.540000
2752     27.510000     30.486480     -8.552000
2753     27.520000     30.572060     -8.564000
2754     27.530000     30.657770     -8.577000
2755     27.540000     30.743590     -8.589000
2756     27.550000     30.829540     -8.601000
2757     27.560000     30.915610     -8.613000
2758     27.570000     31.001790     -8.625000
2759     27.580000     31.088100     -8.637000
2760     27.590000     31.174530     -8.649000
2761     27.600000     31.261070     -8.661000
2762     27.610000     31.347740     -8.673000
2763     27.620000     31.434530     -8.685000
2764     27.630000     31.521440     -8.697000
2765     27.640000     31.608470     -8.709000
2766     27.650000     31.695620     -8.721000
2767     27.660000     31.782890     -8.733000
2768     27.670000     31.870280     -8.745000
2769     27.680000     31.957790     -8.757000
2770     27.690000     32.045420     -8.769000
2771     27.700000     32.133170     -8.781000
2772     27.710000     32.221040     -8.793000
2773     27.720000     32.309030     -8.805000
2774     27.730000     32.397150     -8.817000
2775     27.740000     32.485380     -8.829000
2776     27.750000     32.573740     -8.841000
2777     27.760000     32.662210     -8.853000
2778     27.770000     32.750800     -8.865000
2779     27.780000     32.839520     -8.878000
2780     27.790000     32.928350     -8.890000
2781     27.800000     33.017310     -8.902000
2782     27.810000     33.106390     -8.914000
2783     27.820000     33.195580     -8.926000
2784     27.830000     33.284900     -8.938000
2785     27.840000     33.374340     -8.950000
2786     27.850000     33.463900     -8.962000
2787     27.860000     33.553570     -8.974000
2788     27.870000     33.643370     -8.986000
2789     27.880000     33.733290     -8.998000
2790     27.890000     33.823330     -9.010000
2791     27.900000     33.913490     -9.022000
2792     27.910000     34.003770     -9.034000
2793     27.920000     34.094170     -9.046000
2794     27.930000     34.184690     -9.058000
2795     27.940000     34.275330     -9.070000
2796     27.950000     34.366100     -9.082000
2797     27.960000     34.456980     -9.094000
2798     27.970000     34.547980     -9.106000
2799     27.980000     34.639100     -9.118000
2800     27.990000     34.730350     -9.130000
2801     28.000000     34.821710     -9.142000
2802     28.010000     34.913200     -9.154000
2803     28.020000     35.004800     -9.166000
2804     28.030000     35.096530     -9.179000
2805     28.040000     35.188370     -9.191000
2806     28.050000     35.280340     -9.203000
2807     28.060000     35.372430     -9.215000
2808     28.070000     35.464630     -9.227000
2809     28.080000     35.556960     -9.239000
2810     28.090000     35.649410     -9.251000
2811     28.100000     35.741980     -9.263000
2812     28.110000     35.834670     -9.275000
2813     28.120000     35.927480     -9.287000
2814     28.130000     36.020410     -9.299000
2815     28.140000     36.113460     -9.311000
2816     28.150000     36.206630     -9.323000
2817     28.160000     36.299920     -9.335000
2818     28.170000     36.393330     -9.347000
2819     28.180000     36.486860     -9.359000
2820     28.190000     36.580510     -9.371000
2821     28.200000     36.674290     -9.383000
2822     28.210000     36.768180     -9.395000
2823     28.220000     36.862190     -9.407000
2824     28.230000     36.956320     -9.419000
2825     28.240000     37.050580     -9.432000
2826     28.250000     37.144960     -9.443000
2827     28.260000     37.239450     -9.455000
2828     28.270000     37.334060     -9.468000
2829     28.280000     37.428800     -9.480000
2830     28.290000     37.523660     -9.492000
2831     28.300000     37.618630     -9.504000
2832     28.310000     37.713730     -9.516000
2833     28.320000     37.808950     -9.528000
2834     28.330000     37.904290     -9.540000
2835     28.340000     37.999750     -9.552000
2836     28.350000     38.095320     -9.564000
2837     28.360000     38.191020     -9.576000
2838     28.370000     38.286840     -9.588000
2839     28.380000     38.382780     -9.600000
2840     28.390000     38.478840     -9.612000
2841     28.400000     38.575030     -9.624000
2842     28.410000     38.671330     -9.636000
2843     28.420000     38.767750     -9.648000
2844     28.430000     38.864290     -9.660000
2845     28.440000     38.960950     -9.672000
2846     28.450000     39.057740     -9.684000
2847     28.460000     39.154640     -9.696000
2848     28.470000     39.251660     -9.708000
2849     28.480000     39.348810     -9.721000
2850     28.490000     39.446070     -9.733000
2851     28.500000     39.543460     -9.745000
2852     28.510000     39.640960     -9.756000
2853     28.520000     39.738590     -9.769000
2854     28.530000     39.836330     -9.781000
2855     28.540000     39.934200     -9.793000
2856     28.550000     40.032190     -9.805000
2857     28.560000     40.130300     -9.817000
2858     28.570000     40.228520     -9.829000
2859     28.580000     40.326870     -9.841000
2860     28.590000     40.425340     -9.853000
2861     28.600000     40.523930     -9.865000
2862     28.610000     40.622640     -9.877000
2863     28.620000     40.721470     -9.889000
2864     28.630000     40.820420     -9.901000
2865     28.640000     40.919490     -9.913000
2866     28.650000     41.018680     -9.925000
2867     28.660000     41.118000     -9.937000
2868     28.670000     41.217430     -9.949000
2869     28.680000     41.316980     -9.961000
2870     28.690000     41.416650     -9.973000
2871     28.700000     41.516450     -9.985000
2872     28.710000     41.616360     -9.997000
2873     28.720000     41.716390    -10.009000
2874     28.730000     41.816550    -10.022000
2875     28.740000     41.916830    -10.034000
2876     28.750000     42.017220    -10.046000
2877     28.760000     42.117740    -10.058000
2878     28.770000     42.218370    -10.070000
2879     28.780000     42.319130    -10.082000
2880     28.790000     42.420010    -10.094000
2881     28.800000     42.521010    -10.106000
2882     28.810000     42.622120    -10.118000
2883     28.820000     42.723360    -10.130000
2884     28.830000     42.824720    -10.142000
2885     28.840000     42.926200    -10.154000
2886     28.850000     43.027800    -10.166000
2887     28.860000     43.129520    -10.178000
2888     28.870000     43.231360    -10.190000
2889     28.880000     43.333320    -10.202000
2890     28.890000     43.435400    -10.214000
2891     28.900000     43.537610    -10.226000
2892     28.910000     43.639930    -10.238000
2893     28.920000     43.742370    -10.250000
2894     28.930000     43.844930    -10.262000
2895     28.940000     43.947620    -10.274000
2896     28.950000     44.050420    -10.286000
2897     28.960000     44.153350    -10.298000
2898     28.970000     44.256390    -10.310000
2899     28.980000     44.359550    -10.323000
2900     28.990000     44.462840    -10.335000
2901     29.000000     44.566250    -10.347000
2902     29.010000     44.669770    -10.359000
2903     29.020000     44.773420    -10.371000
2904     29.030000     44.877190    -10.383000
2905     29.040000     44.981080    -10.395000
2906     29.050000     45.085080    -10.407000
2907     29.060000     45.189210    -10.419000
2908     29.070000     45.293460    -10.431000
2909     29.080000     45.397830    -10.443000
2910     29.090000     45.502320    -10.455000
2911     29.100000     45.606930    -10.467000
2912     29.110000     45.711660    -10.479000
2913     29.120000     45.816510    -10.491000
2914     29.130000     45.921480    -10.503000
2915     29.140000     46.026580    -10.515000
2916     29.150000     46.131790    -10.527000
2917     29.160000     46.237120    -10.539000
2918     29.170000     46.342570    -10.551000
2919     29.180000     46.448150    -10.563000
2920     29.190000     46.553840    -10.576000
2921     29.200000     46.659660    -10.587000
2922     29.210000     46.765590    -10.599000
2923     29.220000     46.871640    -10.611000
2924     29.230000     46.977820    -10.624000
2925     29.240000     47.084120    -10.636000
2926     29.250000     47.190540    -10.648000
2927     29.260000     47.297070    -10.660000
2928     29.270000     47.403730    -10.672000
2929     29.280000     47.510510    -10.684000
2930     29.290000     47.617400    -10.696000
2931     29.300000     47.724420    -10.708000
2932     29.310000     47.831560    -10.720000
2933     29.320000     47.938820    -10.732000
2934     29.330000     48.046200    -10.744000
2935     29.340000     48.153700    -10.756000
2936     29.350000     48.261320    -10.768000
2937     29.360000     48.369060    -10.780000
2938     29.370000     48.476920    -10.792000
2939     29.380000     48.584910    -10.804000
2940     29.390000     48.693010    -10.816000
2941     29.400000     48.801230    -10.828000
2942     29.410000     48.909580    -10.840000
2943     29.420000     49.018040    -10.852000
2944     29.430000     49.126620    -10.864000
2945     29.440000     49.235330    -10.877000
2946     29.450000     49.344150    -10.889000
2947     29.460000     49.453100    -10.900000
2948     29.470000     49.562160    -10.913000
2949     29.480000     49.671350    -10.925000
2950     29.490000     49.780660    -10.937000
2951     29.500000     49.890080    -10.949000
2952     29.510000     49.999630    -10.961000
2953     29.520000     50.109300    -10.973000
2954     29.530000     50.219090    -10.985000
2955     29.540000     50.328990    -10.997000
2956     29.550000     50.439020    -11.009000
2957     29.560000     50.549170    -11.021000
2958     29.570000     50.659440    -11.033000
2959     29.580000     50.769830    -11.045000
2960     29.590000     50.880350    -11.057000
2961     29.600000     50.990980    -11.069000
2962     29.610000     51.101730    -11.081000
2963     29.620000     51.212600    -11.093000
2964     29.630000     51.323590    -11.105000
2965     29.640000     51.434700    -11.117000
2966     29.650000     51.545930    -11.129000
2967     29.660000     51.657280    -11.142000
2968     29.670000     51.768760    -11.154000
2969     29.680000     51.880370    -11.167000
2970     29.690000     51.992100    -11.179000
2971     29.700000     52.103940    -11.190000
2972     29.710000     52.215900    -11.201000
2973     29.720000     52.327960    -11.211000
2974     29.730000     52.440120    -11.222000
2975     29.740000     52.552400    -11.234000
2976     29.750000     52.664800    -11.248000
2977     29.760000     52.777360    -11.264000
2978     29.770000     52.890090    -11.281000
2979     29.780000     53.002980    -11.297000
2980     29.790000     53.116020    -11.309000
2981     29.800000     53.229150    -11.314000
2982     29.810000     53.342310    -11.315000
2983     29.820000     53.455450    -11.313000
2984     29.830000     53.568580    -11.315000
2985     29.840000     53.681760    -11.328000
2986     29.850000     53.795140    -11.357000
2987     29.860000     53.908900    -11.402000
2988     29.870000     54.023180    -11.454000
2989     29.880000     54.137980    -11.495000
2990     29.890000     54.253090    -11.505000
2991     29.900000     54.368070    -11.467000
2992     29.910000     54.482420    -11.384000
2993     29.920000     54.595760    -11.286000
2994     29.930000     54.708130    -11.223000
2995     29.940000     54.820220    -11.256000
2996     29.950000     54.933250    -11.417000
2997     29.960000     55.048570    -11.674000
2998     29.970000     55.166730    -11.895000
2999     29.980000     55.286460    -11.872000
3000     29.990000     55.404170    -11.425000
3001     30.000000     55.514970    -11.080000
