# Supplementary material for: A Bottom-Up Coarse-Grained Model for Nucleosome–Nucleosome Interactions with Explicit Ions
Source: J Chem Theory Comput. 2022 May 17;18(6):3948–60. doi: 10.1021/acs.jctc.2c00083 (PMC9202350; doi:10.1021/acs.jctc.2c00083)
Supplement: Supplementary file 2 — ct2c00083_si_002.zip [file ct2c00083_si_002.zip › archive/CGMD_NCP-CO/pot_tables/K_TNEG.table]

K_TNEG
N 4001

1      0.000001    110.595610     55.752550
2      0.010000    110.038080     57.627840
3      0.020000    109.461800     59.305910
4      0.030000    108.868740     60.761190
5      0.040000    108.261130     61.974640
6      0.050000    107.641390     62.934770
7      0.060000    107.012040     63.638160
8      0.070000    106.375660     64.089590
9      0.080000    105.734760     64.301520
10      0.090000    105.091750     64.293220
11      0.100000    104.448810     64.089450
12      0.110000    103.807920     63.718960
13      0.120000    103.170730     63.212890
14      0.130000    102.538600     62.603130
15      0.140000    101.912570     61.920970
16      0.150000    101.293360     61.195820
17      0.160000    100.681400     60.454360
18      0.170000    100.076860     59.719910
19      0.180000     99.479660     59.012080
20      0.190000     98.889540     58.346680
21      0.200000     98.306070     57.735810
22      0.210000     97.728710     57.188070
23      0.220000     97.156830     56.708850
24      0.230000     96.589740     56.300660
25      0.240000     96.026740     55.963500
26      0.250000     95.467100     55.695170
27      0.260000     94.910150     55.491660
28      0.270000     94.355230     55.347430
29      0.280000     93.801760     55.255780
30      0.290000     93.249200     55.209140
31      0.300000     92.697110     55.199420
32      0.310000     92.145120     55.218260
33      0.320000     91.592930     55.257360
34      0.330000     91.040360     55.308690
35      0.340000     90.487270     55.364730
36      0.350000     89.933630     55.418620
37      0.360000     89.379440     55.464270
38      0.370000     88.824800     55.496470
39      0.380000     88.269830     55.510880
40      0.390000     87.714720     55.504080
41      0.400000     87.159680     55.473500
42      0.410000     86.604950     55.417450
43      0.420000     86.050770     55.335000
44      0.430000     85.497420     55.226010
45      0.440000     84.945160     55.091020
46      0.450000     84.394250     54.931210
47      0.460000     83.844940     54.748360
48      0.470000     83.297460     54.544710
49      0.480000     82.752010     54.322940
50      0.490000     82.208780     54.086010
51      0.500000     81.667920     53.837060
52      0.510000     81.129550     53.579320
53      0.520000     80.593760     53.315920
54      0.530000     80.060600     53.049880
55      0.540000     79.530100     52.783900
56      0.550000     79.002260     52.520380
57      0.560000     78.477060     52.261350
58      0.570000     77.954440     52.008410
59      0.580000     77.434360     51.762780
60      0.590000     76.916730     51.525300
61      0.600000     76.401480     51.296440
62      0.610000     75.888510     51.076420
63      0.620000     75.377750     50.865140
64      0.630000     74.869100     50.662350
65      0.640000     74.362470     50.467600
66      0.650000     73.857800     50.280350
67      0.660000     73.354990     50.099940
68      0.670000     72.854000     49.925680
69      0.680000     72.354740     49.756840
70      0.690000     71.857170     49.592640
71      0.700000     71.361240     49.432340
72      0.710000     70.866920     49.275170
73      0.720000     70.374170     49.120370
74      0.730000     69.882970     48.967190
75      0.740000     69.393290     48.814920
76      0.750000     68.905140     48.662820
77      0.760000     68.418520     48.510220
78      0.770000     67.933410     48.356470
79      0.780000     67.449850     48.200960
80      0.790000     66.967840     48.043140
81      0.800000     66.487410     47.882530
82      0.810000     66.008580     47.718740
83      0.820000     65.531390     47.551480
84      0.830000     65.055880     47.380560
85      0.840000     64.582070     47.205940
86      0.850000     64.110020     47.027700
87      0.860000     63.639740     46.846050
88      0.870000     63.171280     46.661320
89      0.880000     62.704660     46.473970
90      0.890000     62.239920     46.284500
91      0.900000     61.777080     46.093500
92      0.910000     61.316140     45.901570
93      0.920000     60.857130     45.709280
94      0.930000     60.400040     45.517150
95      0.940000     59.944860     45.325640
96      0.950000     59.491610     45.135100
97      0.960000     59.040260     44.945750
98      0.970000     58.590800     44.757730
99      0.980000     58.143220     44.571070
100      0.990000     57.697510     44.385680
101      1.000000     57.253660     44.201430
102      1.010000     56.811640     44.018130
103      1.020000     56.371460     43.835580
104      1.030000     55.933100     43.653580
105      1.040000     55.496570     43.471950
106      1.050000     55.061850     43.290560
107      1.060000     54.628940     43.109320
108      1.070000     54.197850     42.928220
109      1.080000     53.768570     42.747280
110      1.090000     53.341090     42.566590
111      1.100000     52.915430     42.386250
112      1.110000     52.491570     42.206390
113      1.120000     52.069500     42.027110
114      1.130000     51.649230     41.848500
115      1.140000     51.230750     41.670590
116      1.150000     50.814040     41.493360
117      1.160000     50.399110     41.316720
118      1.170000     49.985940     41.140540
119      1.180000     49.574530     40.964620
120      1.190000     49.164890     40.788720
121      1.200000     48.757000     40.612590
122      1.210000     48.350870     40.435990
123      1.220000     47.946510     40.258680
124      1.230000     47.543930     40.080470
125      1.240000     47.143120     39.901230
126      1.250000     46.744110     39.720910
127      1.260000     46.346900     39.539530
128      1.270000     45.951510     39.357180
129      1.280000     45.557930     39.174050
130      1.290000     45.166190     38.990360
131      1.300000     44.776290     38.806380
132      1.310000     44.388230     38.622390
133      1.320000     44.002000     38.438650
134      1.330000     43.617620     38.255410
135      1.340000     43.235060     38.072830
136      1.350000     42.854330     37.891010
137      1.360000     42.475420     37.709990
138      1.370000     42.098320     37.529710
139      1.380000     41.723030     37.350060
140      1.390000     41.349530     37.170850
141      1.400000     40.977820     36.991890
142      1.410000     40.607900     36.812930
143      1.420000     40.239770     36.633770
144      1.430000     39.873430     36.454210
145      1.440000     39.508890     36.274110
146      1.450000     39.146150     36.093390
147      1.460000     38.785210     35.912030
148      1.470000     38.426090     35.730100
149      1.480000     38.068790     35.547720
150      1.490000     37.713320     35.365060
151      1.500000     37.359670     35.182350
152      1.510000     37.007840     34.999790
153      1.520000     36.657840     34.817610
154      1.530000     36.309670     34.635980
155      1.540000     35.963310     34.455020
156      1.550000     35.618760     34.274800
157      1.560000     35.276010     34.095310
158      1.570000     34.935060     33.916450
159      1.580000     34.595890     33.738100
160      1.590000     34.258510     33.560060
161      1.600000     33.922910     33.382090
162      1.610000     33.589090     33.203970
163      1.620000     33.257050     33.025470
164      1.630000     32.926800     32.846420
165      1.640000     32.598330     32.666650
166      1.650000     32.271670     32.486120
167      1.660000     31.946800     32.304800
168      1.670000     31.623760     32.122780
169      1.680000     31.302530     31.940200
170      1.690000     30.983130     31.757250
171      1.700000     30.665550     31.574150
172      1.710000     30.349810     31.391140
173      1.720000     30.035900     31.208460
174      1.730000     29.723820     31.026300
175      1.740000     29.413550     30.844790
176      1.750000     29.105110     30.664010
177      1.760000     28.798470     30.483970
178      1.770000     28.493630     30.304580
179      1.780000     28.190580     30.125710
180      1.790000     27.889320     29.947180
181      1.800000     27.589850     29.768760
182      1.810000     27.292160     29.590230
183      1.820000     26.996260     29.411370
184      1.830000     26.702150     29.231990
185      1.840000     26.409830     29.051960
186      1.850000     26.119310     28.871200
187      1.860000     25.830600     28.689710
188      1.870000     25.543700     28.507570
189      1.880000     25.258620     28.324900
190      1.890000     24.975370     28.141920
191      1.900000     24.693950     27.958830
192      1.910000     24.414370     27.775890
193      1.920000     24.136610     27.593310
194      1.930000     23.860670     27.411300
195      1.940000     23.586560     27.229980
196      1.950000     23.314260     27.049440
197      1.960000     23.043770     26.869660
198      1.970000     22.775070     26.690590
199      1.980000     22.508160     26.512070
200      1.990000     22.243040     26.333930
201      2.000000     21.979700     26.155940
202      2.010000     21.718150     25.977870
203      2.020000     21.458370     25.799500
204      2.030000     21.200370     25.620620
205      2.040000     20.944170     25.441110
206      2.050000     20.689750     25.260870
207      2.060000     20.437150     25.079900
208      2.070000     20.186350     24.898250
209      2.080000     19.937360     24.716060
210      2.090000     19.690200     24.533490
211      2.100000     19.444870     24.350760
212      2.110000     19.201360     24.168100
213      2.120000     18.959680     23.985700
214      2.130000     18.719820     23.803760
215      2.140000     18.481790     23.622400
216      2.150000     18.245560     23.441670
217      2.160000     18.011140     23.261570
218      2.170000     17.778530     23.082020
219      2.180000     17.547710     22.902870
220      2.190000     17.318680     22.723940
221      2.200000     17.091440     22.545000
222      2.210000     16.865990     22.365840
223      2.220000     16.642330     22.186240
224      2.230000     16.420470     22.006030
225      2.240000     16.200410     21.825090
226      2.250000     15.982160     21.643370
227      2.260000     15.765720     21.460880
228      2.270000     15.551120     21.277740
229      2.280000     15.338340     21.094110
230      2.290000     15.127400     20.910220
231      2.300000     14.918300     20.726320
232      2.310000     14.711030     20.542700
233      2.320000     14.505610     20.359620
234      2.330000     14.302010     20.177310
235      2.340000     14.100240     19.995920
236      2.350000     13.900280     19.815570
237      2.360000     13.702120     19.636270
238      2.370000     13.505760     19.457960
239      2.380000     13.311180     19.280530
240      2.390000     13.118370     19.103780
241      2.400000     12.927340     18.927480
242      2.410000     12.738060     18.751400
243      2.420000     12.550550     18.575270
244      2.430000     12.364790     18.398870
245      2.440000     12.180810     18.222020
246      2.450000     11.998590     18.044570
247      2.460000     11.818140     17.866450
248      2.470000     11.639470     17.687640
249      2.480000     11.462600     17.508180
250      2.490000     11.287520     17.328150
251      2.500000     11.114240     17.147660
252      2.510000     10.942760     16.966850
253      2.520000     10.773090     16.785830
254      2.530000     10.605230     16.604670
255      2.540000     10.439190     16.423420
256      2.550000     10.274950     16.242060
257      2.560000     10.112530     16.060510
258      2.570000      9.951930     15.878660
259      2.580000      9.793140     15.696330
260      2.590000      9.636180     15.513320
261      2.600000      9.481040     15.329440
262      2.610000      9.327750     15.144490
263      2.620000      9.176300     14.958330
264      2.630000      9.026720     14.770900
265      2.640000      8.879010     14.582210
266      2.650000      8.733190     14.392350
267      2.660000      8.589260     14.201570
268      2.670000      8.447250     14.010180
269      2.680000      8.307150     13.818600
270      2.690000      8.168960     13.627330
271      2.700000      8.032690     13.436930
272      2.710000      7.898320     13.247950
273      2.720000      7.765840     13.060940
274      2.730000      7.635230     12.876410
275      2.740000      7.506470     12.694760
276      2.750000      7.379520     12.516320
277      2.760000      7.254360     12.341290
278      2.770000      7.130940     12.169740
279      2.780000      7.009240     12.001620
280      2.790000      6.889230     11.836760
281      2.800000      6.770860     11.674880
282      2.810000      6.654110     11.515610
283      2.820000      6.538960     11.358500
284      2.830000      6.425370     11.203020
285      2.840000      6.313340     11.048610
286      2.850000      6.202850     10.894650
287      2.860000      6.093910     10.740510
288      2.870000      5.986500     10.585530
289      2.880000      5.880650     10.429030
290      2.890000      5.776360     10.270320
291      2.900000      5.673650     10.108710
292      2.910000      5.572570      9.943480
293      2.920000      5.473130      9.773950
294      2.930000      5.375390      9.599400
295      2.940000      5.279400      9.419150
296      2.950000      5.185210      9.232550
297      2.960000      5.092880      9.038990
298      2.970000      5.002490      8.837930
299      2.980000      4.914110      8.628970
300      2.990000      4.827820      8.411800
301      3.000000      4.743710      8.186330
302      3.010000      4.661840      7.952700
303      3.020000      4.582310      7.711300
304      3.030000      4.505200      7.462860
305      3.040000      4.430570      7.208420
306      3.050000      4.358490      6.949420
307      3.060000      4.288990      6.687640
308      3.070000      4.222120      6.425240
309      3.080000      4.157870      6.164660
310      3.090000      4.096220      5.908620
311      3.100000      4.037130      5.659980
312      3.110000      3.980530      5.421690
313      3.120000      3.926320      5.196690
314      3.130000      3.874350      4.987780
315      3.140000      3.824470      4.797560
316      3.150000      3.776500      4.628320
317      3.160000      3.730210      4.482020
318      3.170000      3.685390      4.360210
319      3.180000      3.641790      4.264000
320      3.190000      3.599150      4.194060
321      3.200000      3.557210      4.150580
322      3.210000      3.515700      4.133300
323      3.220000      3.474370      4.141450
324      3.230000      3.432960      4.173800
325      3.240000      3.391220      4.228660
326      3.250000      3.348930      4.303880
327      3.260000      3.305890      4.396870
328      3.270000      3.261920      4.504660
329      3.280000      3.216880      4.623990
330      3.290000      3.170640      4.751310
331      3.300000      3.123120      4.882960
332      3.310000      3.074300      5.015210
333      3.320000      3.024140      5.144420
334      3.330000      2.972700      5.267080
335      3.340000      2.920030      5.379970
336      3.350000      2.866230      5.480180
337      3.360000      2.811430      5.565210
338      3.370000      2.755770      5.632960
339      3.380000      2.699440      5.681810
340      3.390000      2.642630      5.710580
341      3.400000      2.585520      5.718530
342      3.410000      2.528340      5.705400
343      3.420000      2.471280      5.671330
344      3.430000      2.414570      5.616890
345      3.440000      2.358400      5.543030
346      3.450000      2.302970      5.451100
347      3.460000      2.248460      5.342780
348      3.470000      2.195030      5.220010
349      3.480000      2.142830      5.085030
350      3.490000      2.091980      4.940220
351      3.500000      2.042580      4.788080
352      3.510000      1.994700      4.631120
353      3.520000      1.948390      4.471810
354      3.530000      1.903670      4.312490
355      3.540000      1.860540      4.155290
356      3.550000      1.818990      4.002130
357      3.560000      1.778970      3.854600
358      3.570000      1.740420      3.714050
359      3.580000      1.703280      3.581490
360      3.590000      1.667470      3.457670
361      3.600000      1.632890      3.343060
362      3.610000      1.599460      3.237870
363      3.620000      1.567080      3.142120
364      3.630000      1.535660      3.055620
365      3.640000      1.505100      2.978030
366      3.650000      1.475320      2.908870
367      3.660000      1.446230      2.847550
368      3.670000      1.417760      2.793400
369      3.680000      1.389830      2.745670
370      3.690000      1.362370      2.703590
371      3.700000      1.335330      2.666350
372      3.710000      1.308670      2.633150
373      3.720000      1.282340      2.603190
374      3.730000      1.256310      2.575740
375      3.740000      1.230550      2.550080
376      3.750000      1.205050      2.525580
377      3.760000      1.179790      2.501670
378      3.770000      1.154770      2.477840
379      3.780000      1.130000      2.453660
380      3.790000      1.105460      2.428780
381      3.800000      1.081170      2.402940
382      3.810000      1.057140      2.375910
383      3.820000      1.033380      2.347560
384      3.830000      1.009910      2.317810
385      3.840000      0.986730      2.286640
386      3.850000      0.963860      2.254100
387      3.860000      0.941320      2.220290
388      3.870000      0.919120      2.185320
389      3.880000      0.897270      2.149380
390      3.890000      0.875770      2.112660
391      3.900000      0.854650      2.075390
392      3.910000      0.833890      2.037780
393      3.920000      0.813510      2.000060
394      3.930000      0.793510      1.962430
395      3.940000      0.773890      1.925090
396      3.950000      0.754640      1.888200
397      3.960000      0.735760      1.851880
398      3.970000      0.717240      1.816230
399      3.980000      0.699080      1.781320
400      3.990000      0.681260      1.747190
401      4.000000      0.663790      1.713850
402      4.010000      0.646650      1.681290
403      4.020000      0.629840      1.649480
404      4.030000      0.613340      1.618390
405      4.040000      0.597160      1.587970
406      4.050000      0.581280      1.558170
407      4.060000      0.565700      1.528960
408      4.070000      0.550410      1.500270
409      4.080000      0.535410      1.472080
410      4.090000      0.520690      1.444340
411      4.100000      0.506240      1.417010
412      4.110000      0.492070      1.390070
413      4.120000      0.478170      1.363470
414      4.130000      0.464540      1.337180
415      4.140000      0.451170      1.311160
416      4.150000      0.438050      1.285370
417      4.160000      0.425200      1.259780
418      4.170000      0.412600      1.234330
419      4.180000      0.400260      1.208980
420      4.190000      0.388170      1.183710
421      4.200000      0.376330      1.158460
422      4.210000      0.364750      1.133220
423      4.220000      0.353420      1.107970
424      4.230000      0.342340      1.082720
425      4.240000      0.331510      1.057490
426      4.250000      0.320930      1.032300
427      4.260000      0.310610      1.007230
428      4.270000      0.300540      0.982350
429      4.280000      0.290710      0.957750
430      4.290000      0.281140      0.933550
431      4.300000      0.271800      0.909860
432      4.310000      0.262700      0.886810
433      4.320000      0.253830      0.864520
434      4.330000      0.245190      0.843100
435      4.340000      0.236760      0.822670
436      4.350000      0.228530      0.803320
437      4.360000      0.220500      0.785110
438      4.370000      0.212650      0.768100
439      4.380000      0.204970      0.752320
440      4.390000      0.197440      0.737780
441      4.400000      0.190070      0.724480
442      4.410000      0.182820      0.712370
443      4.420000      0.175700      0.701410
444      4.430000      0.168680      0.691530
445      4.440000      0.161770      0.682630
446      4.450000      0.154940      0.674630
447      4.460000      0.148200      0.667380
448      4.470000      0.141520      0.660780
449      4.480000      0.134910      0.654660
450      4.490000      0.128370      0.648880
451      4.500000      0.121880      0.643290
452      4.510000      0.115450      0.637720
453      4.520000      0.109070      0.632030
454      4.530000      0.102750      0.626060
455      4.540000      0.096490      0.619670
456      4.550000      0.090290      0.612730
457      4.560000      0.084160      0.605120
458      4.570000      0.078110      0.596750
459      4.580000      0.072140      0.587530
460      4.590000      0.066270      0.577390
461      4.600000      0.060500      0.566280
462      4.610000      0.054830      0.554170
463      4.620000      0.049290      0.541050
464      4.630000      0.043880      0.526940
465      4.640000      0.038610      0.511860
466      4.650000      0.033490      0.495880
467      4.660000      0.028530      0.479050
468      4.670000      0.023740      0.461470
469      4.680000      0.019130      0.443240
470      4.690000      0.014700      0.424480
471      4.700000      0.010450      0.405300
472      4.710000      0.006400      0.385840
473      4.720000      0.002540      0.366210
474      4.730000     -0.001120      0.346530
475      4.740000     -0.004590      0.326900
476      4.750000     -0.007860      0.307400
477      4.760000     -0.010930      0.288120
478      4.770000     -0.013810      0.269100
479      4.780000     -0.016500      0.250410
480      4.790000     -0.019010      0.232070
481      4.800000     -0.021330      0.214110
482      4.810000     -0.023470      0.196550
483      4.820000     -0.025430      0.179430
484      4.830000     -0.027230      0.162760
485      4.840000     -0.028860      0.146580
486      4.850000     -0.030320      0.130930
487      4.860000     -0.031630      0.115880
488      4.870000     -0.032790      0.101470
489      4.880000     -0.033800      0.087800
490      4.890000     -0.034680      0.074950
491      4.900000     -0.035430      0.063020
492      4.910000     -0.036060      0.052100
493      4.920000     -0.036580      0.042300
494      4.930000     -0.037010      0.033710
495      4.940000     -0.037340      0.026420
496      4.950000     -0.037610      0.020520
497      4.960000     -0.037810      0.016080
498      4.970000     -0.037970      0.013140
499      4.980000     -0.038100      0.011740
500      4.990000     -0.038220      0.011900
501      5.000000     -0.038340      0.013590
502      5.010000     -0.038480      0.016800
503      5.020000     -0.038650      0.021460
504      5.030000     -0.038860      0.027480
505      5.040000     -0.039130      0.034760
506      5.050000     -0.039480      0.043140
507      5.060000     -0.039910      0.052450
508      5.070000     -0.040440      0.062490
509      5.080000     -0.041060      0.073060
510      5.090000     -0.041790      0.083910
511      5.100000     -0.042630      0.094790
512      5.110000     -0.043580      0.105460
513      5.120000     -0.044640      0.115660
514      5.130000     -0.045790      0.125160
515      5.140000     -0.047040      0.133740
516      5.150000     -0.048380      0.141210
517      5.160000     -0.049790      0.147380
518      5.170000     -0.051270      0.152120
519      5.180000     -0.052790      0.155310
520      5.190000     -0.054340      0.156870
521      5.200000     -0.055910      0.156750
522      5.210000     -0.057480      0.154910
523      5.220000     -0.059030      0.151370
524      5.230000     -0.060540      0.146160
525      5.240000     -0.062000      0.139320
526      5.250000     -0.063390      0.130950
527      5.260000     -0.064700      0.121140
528      5.270000     -0.065920      0.110010
529      5.280000     -0.067020      0.097700
530      5.290000     -0.067990      0.084350
531      5.300000     -0.068840      0.070110
532      5.310000     -0.069540      0.055130
533      5.320000     -0.070090      0.039550
534      5.330000     -0.070480      0.023510
535      5.340000     -0.070720      0.007130
536      5.350000     -0.070790     -0.009490
537      5.360000     -0.070700     -0.026270
538      5.370000     -0.070430     -0.043140
539      5.380000     -0.070000     -0.060060
540      5.390000     -0.069400     -0.076980
541      5.400000     -0.068630     -0.093900
542      5.410000     -0.067690     -0.110810
543      5.420000     -0.066580     -0.127710
544      5.430000     -0.065310     -0.144600
545      5.440000     -0.063860     -0.161480
546      5.450000     -0.062250     -0.178360
547      5.460000     -0.060460     -0.195240
548      5.470000     -0.058510     -0.212110
549      5.480000     -0.056390     -0.228960
550      5.490000     -0.054100     -0.245780
551      5.500000     -0.051640     -0.262550
552      5.510000     -0.049020     -0.279250
553      5.520000     -0.046220     -0.295870
554      5.530000     -0.043260     -0.312380
555      5.540000     -0.040140     -0.328780
556      5.550000     -0.036850     -0.345050
557      5.560000     -0.033400     -0.361190
558      5.570000     -0.029790     -0.377190
559      5.580000     -0.026020     -0.393030
560      5.590000     -0.022090     -0.408700
561      5.600000     -0.018000     -0.424190
562      5.610000     -0.013760     -0.439470
563      5.620000     -0.009370     -0.454480
564      5.630000     -0.004820     -0.469160
565      5.640000     -0.000130     -0.483420
566      5.650000      0.004710     -0.497150
567      5.660000      0.009680     -0.510210
568      5.670000      0.014780     -0.522430
569      5.680000      0.020000     -0.533640
570      5.690000      0.025340     -0.543620
571      5.700000      0.030780     -0.552160
572      5.710000      0.036300     -0.559020
573      5.720000      0.041890     -0.563980
574      5.730000      0.047530     -0.566810
575      5.740000      0.053200     -0.567290
576      5.750000      0.058870     -0.565250
577      5.760000      0.064520     -0.560500
578      5.770000      0.070130     -0.552910
579      5.780000      0.075660     -0.542370
580      5.790000      0.081080     -0.528820
581      5.800000      0.086370     -0.512240
582      5.810000      0.091490     -0.492670
583      5.820000      0.096420     -0.470170
584      5.830000      0.101120     -0.444900
585      5.840000      0.105570     -0.417050
586      5.850000      0.109740     -0.386870
587      5.860000      0.113610     -0.354680
588      5.870000      0.117150     -0.320850
589      5.880000      0.120360     -0.285800
590      5.890000      0.123220     -0.249970
591      5.900000      0.125720     -0.213830
592      5.910000      0.127860     -0.177870
593      5.920000      0.129640     -0.142560
594      5.930000      0.131060     -0.108340
595      5.940000      0.132140     -0.075620
596      5.950000      0.132900     -0.044770
597      5.960000      0.133350     -0.016100
598      5.970000      0.133510      0.010160
599      5.980000      0.133410      0.033800
600      5.990000      0.133070      0.054720
601      6.000000      0.132520      0.072850
602      6.010000      0.131790      0.088180
603      6.020000      0.130910      0.100750
604      6.030000      0.129910      0.110670
605      6.040000      0.128800      0.118070
606      6.050000      0.127620      0.123150
607      6.060000      0.126390      0.126110
608      6.070000      0.125130      0.127210
609      6.080000      0.123850      0.126730
610      6.090000      0.122590      0.124940
611      6.100000      0.121340      0.122160
612      6.110000      0.120110      0.118690
613      6.120000      0.118930      0.114820
614      6.130000      0.117780      0.110830
615      6.140000      0.116670      0.107000
616      6.150000      0.115600      0.103550
617      6.160000      0.114570      0.100700
618      6.170000      0.113560      0.098630
619      6.180000      0.112570      0.097470
620      6.190000      0.111600      0.097340
621      6.200000      0.110620      0.098330
622      6.210000      0.109640      0.100480
623      6.220000      0.108640      0.103820
624      6.230000      0.107600      0.108350
625      6.240000      0.106510      0.114040
626      6.250000      0.105370      0.120830
627      6.260000      0.104170      0.128650
628      6.270000      0.102880      0.137420
629      6.280000      0.101510      0.147040
630      6.290000      0.100030      0.157390
631      6.300000      0.098460      0.168350
632      6.310000      0.096780      0.179800
633      6.320000      0.094980      0.191630
634      6.330000      0.093060      0.203720
635      6.340000      0.091030      0.215980
636      6.350000      0.088870      0.228310
637      6.360000      0.086580      0.240640
638      6.370000      0.084180      0.252900
639      6.380000      0.081650      0.265050
640      6.390000      0.079000      0.277030
641      6.400000      0.076230      0.288830
642      6.410000      0.073340      0.300400
643      6.420000      0.070330      0.311710
644      6.430000      0.067220      0.322750
645      6.440000      0.063990      0.333450
646      6.450000      0.060660      0.343800
647      6.460000      0.057220      0.353720
648      6.470000      0.053680      0.363160
649      6.480000      0.050050      0.372040
650      6.490000      0.046330      0.380290
651      6.500000      0.042530      0.387820
652      6.510000      0.038650      0.394540
653      6.520000      0.034700      0.400350
654      6.530000      0.030700      0.405180
655      6.540000      0.026650      0.408930
656      6.550000      0.022560      0.411520
657      6.560000      0.018440      0.412910
658      6.570000      0.014310      0.413010
659      6.580000      0.010180      0.411800
660      6.590000      0.006060      0.409250
661      6.600000      0.001970      0.405340
662      6.610000     -0.002080      0.400070
663      6.620000     -0.006080      0.393460
664      6.630000     -0.010020      0.385560
665      6.640000     -0.013870      0.376400
666      6.650000     -0.017640      0.366070
667      6.660000     -0.021300      0.354660
668      6.670000     -0.024840      0.342260
669      6.680000     -0.028270      0.328990
670      6.690000     -0.031560      0.314970
671      6.700000     -0.034710      0.300340
672      6.710000     -0.037710      0.285210
673      6.720000     -0.040560      0.269730
674      6.730000     -0.043260      0.253980
675      6.740000     -0.045800      0.238100
676      6.750000     -0.048180      0.222150
677      6.760000     -0.050400      0.206210
678      6.770000     -0.052460      0.190340
679      6.780000     -0.054370      0.174580
680      6.790000     -0.056110      0.158940
681      6.800000     -0.057700      0.143440
682      6.810000     -0.059140      0.128090
683      6.820000     -0.060420      0.112880
684      6.830000     -0.061550      0.097810
685      6.840000     -0.062520      0.082860
686      6.850000     -0.063350      0.068050
687      6.860000     -0.064030      0.053350
688      6.870000     -0.064570      0.038790
689      6.880000     -0.064950      0.024360
690      6.890000     -0.065200      0.010070
691      6.900000     -0.065300     -0.004050
692      6.910000     -0.065260     -0.018000
693      6.920000     -0.065080     -0.031760
694      6.930000     -0.064760     -0.045310
695      6.940000     -0.064310     -0.058650
696      6.950000     -0.063720     -0.071770
697      6.960000     -0.063000     -0.084650
698      6.970000     -0.062160     -0.097320
699      6.980000     -0.061180     -0.109750
700      6.990000     -0.060090     -0.121970
701      7.000000     -0.058870     -0.133960
702      7.010000     -0.057530     -0.145740
703      7.020000     -0.056070     -0.157290
704      7.030000     -0.054500     -0.168590
705      7.040000     -0.052810     -0.179630
706      7.050000     -0.051010     -0.190370
707      7.060000     -0.049110     -0.200760
708      7.070000     -0.047100     -0.210750
709      7.080000     -0.044990     -0.220260
710      7.090000     -0.042790     -0.229220
711      7.100000     -0.040500     -0.237550
712      7.110000     -0.038120     -0.245140
713      7.120000     -0.035670     -0.251930
714      7.130000     -0.033150     -0.257810
715      7.140000     -0.030580     -0.262700
716      7.150000     -0.027950     -0.266540
717      7.160000     -0.025280     -0.269250
718      7.170000     -0.022590     -0.270800
719      7.180000     -0.019880     -0.271130
720      7.190000     -0.017170     -0.270230
721      7.200000     -0.014470     -0.268100
722      7.210000     -0.011790     -0.264750
723      7.220000     -0.009140     -0.260210
724      7.230000     -0.006540     -0.254530
725      7.240000     -0.003990     -0.247780
726      7.250000     -0.001520     -0.240060
727      7.260000      0.000890     -0.231470
728      7.270000      0.003200     -0.222140
729      7.280000      0.005420     -0.212210
730      7.290000      0.007540     -0.201830
731      7.300000      0.009560     -0.191160
732      7.310000      0.011470     -0.180370
733      7.320000      0.013280     -0.169600
734      7.330000      0.014970     -0.159010
735      7.340000      0.016560     -0.148730
736      7.350000      0.018050     -0.138890
737      7.360000      0.019440     -0.129590
738      7.370000      0.020740     -0.120910
739      7.380000      0.021940     -0.112910
740      7.390000      0.023070     -0.105650
741      7.400000      0.024130     -0.099160
742      7.410000      0.025120     -0.093440
743      7.420000      0.026060     -0.088500
744      7.430000      0.026940     -0.084320
745      7.440000      0.027780     -0.080890
746      7.450000      0.028590     -0.078150
747      7.460000      0.029370     -0.076080
748      7.470000      0.030140     -0.074640
749      7.480000      0.030880     -0.073760
750      7.490000      0.031620     -0.073390
751      7.500000      0.032350     -0.073490
752      7.510000      0.033090     -0.073990
753      7.520000      0.033830     -0.074840
754      7.530000      0.034580     -0.076010
755      7.540000      0.035340     -0.077430
756      7.550000      0.036110     -0.079070
757      7.560000      0.036900     -0.080900
758      7.570000      0.037710     -0.082880
759      7.580000      0.038540     -0.084990
760      7.590000      0.039390     -0.087190
761      7.600000      0.040260     -0.089480
762      7.610000      0.041160     -0.091830
763      7.620000      0.042070     -0.094230
764      7.630000      0.043020     -0.096640
765      7.640000      0.043980     -0.099070
766      7.650000      0.044970     -0.101470
767      7.660000      0.045990     -0.103820
768      7.670000      0.047030     -0.106100
769      7.680000      0.048090     -0.108270
770      7.690000      0.049170     -0.110310
771      7.700000      0.050270     -0.112170
772      7.710000      0.051400     -0.113820
773      7.720000      0.052530     -0.115220
774      7.730000      0.053690     -0.116340
775      7.740000      0.054850     -0.117150
776      7.750000      0.056020     -0.117620
777      7.760000      0.057200     -0.117720
778      7.770000      0.058370     -0.117430
779      7.780000      0.059550     -0.116740
780      7.790000      0.060720     -0.115640
781      7.800000      0.061870     -0.114130
782      7.810000      0.063010     -0.112220
783      7.820000      0.064140     -0.109910
784      7.830000      0.065230     -0.107230
785      7.840000      0.066310     -0.104200
786      7.850000      0.067350     -0.100860
787      7.860000      0.068360     -0.097270
788      7.870000      0.069330     -0.093460
789      7.880000      0.070260     -0.089490
790      7.890000      0.071160     -0.085440
791      7.900000      0.072010     -0.081360
792      7.910000      0.072830     -0.077320
793      7.920000      0.073600     -0.073390
794      7.930000      0.074330     -0.069630
795      7.940000      0.075030     -0.066090
796      7.950000      0.075690     -0.062830
797      7.960000      0.076320     -0.059890
798      7.970000      0.076920     -0.057300
799      7.980000      0.077490     -0.055100
800      7.990000      0.078040     -0.053300
801      8.000000      0.078580     -0.051900
802      8.010000      0.079100     -0.050920
803      8.020000      0.079600     -0.050340
804      8.030000      0.080110     -0.050140
805      8.040000      0.080610     -0.050310
806      8.050000      0.081110     -0.050810
807      8.060000      0.081620     -0.051600
808      8.070000      0.082140     -0.052650
809      8.080000      0.082660     -0.053900
810      8.090000      0.083200     -0.055310
811      8.100000      0.083750     -0.056820
812      8.110000      0.084320     -0.058370
813      8.120000      0.084910     -0.059930
814      8.130000      0.085510     -0.061430
815      8.140000      0.086120     -0.062830
816      8.150000      0.086750     -0.064090
817      8.160000      0.087390     -0.065180
818      8.170000      0.088040     -0.066050
819      8.180000      0.088700     -0.066690
820      8.190000      0.089370     -0.067070
821      8.200000      0.090040     -0.067190
822      8.210000      0.090710     -0.067030
823      8.220000      0.091380     -0.066590
824      8.230000      0.092050     -0.065880
825      8.240000      0.092710     -0.064910
826      8.250000      0.093360     -0.063670
827      8.260000      0.093990     -0.062190
828      8.270000      0.094610     -0.060490
829      8.280000      0.095220     -0.058590
830      8.290000      0.095810     -0.056500
831      8.300000      0.096370     -0.054260
832      8.310000      0.096910     -0.051880
833      8.320000      0.097430     -0.049390
834      8.330000      0.097930     -0.046800
835      8.340000      0.098390     -0.044130
836      8.350000      0.098830     -0.041410
837      8.360000      0.099250     -0.038640
838      8.370000      0.099640     -0.035840
839      8.380000      0.099990     -0.033000
840      8.390000      0.100320     -0.030130
841      8.400000      0.100620     -0.027250
842      8.410000      0.100900     -0.024340
843      8.420000      0.101140     -0.021410
844      8.430000      0.101350     -0.018450
845      8.440000      0.101540     -0.015470
846      8.450000      0.101690     -0.012470
847      8.460000      0.101820     -0.009440
848      8.470000      0.101910     -0.006400
849      8.480000      0.101980     -0.003330
850      8.490000      0.102010     -0.000250
851      8.500000      0.102010      0.002840
852      8.510000      0.101980      0.005930
853      8.520000      0.101930      0.009030
854      8.530000      0.101830      0.012130
855      8.540000      0.101710      0.015230
856      8.550000      0.101560      0.018330
857      8.560000      0.101380      0.021420
858      8.570000      0.101160      0.024520
859      8.580000      0.100920      0.027600
860      8.590000      0.100640      0.030690
861      8.600000      0.100340      0.033790
862      8.610000      0.100000      0.036880
863      8.620000      0.099630      0.039970
864      8.630000      0.099230      0.043060
865      8.640000      0.098800      0.046140
866      8.650000      0.098340      0.049210
867      8.660000      0.097850      0.052250
868      8.670000      0.097320      0.055240
869      8.680000      0.096770      0.058180
870      8.690000      0.096190      0.061040
871      8.700000      0.095580      0.063800
872      8.710000      0.094940      0.066440
873      8.720000      0.094280      0.068950
874      8.730000      0.093590      0.071290
875      8.740000      0.092870      0.073450
876      8.750000      0.092140      0.075410
877      8.760000      0.091380      0.077160
878      8.770000      0.090610      0.078690
879      8.780000      0.089830      0.079980
880      8.790000      0.089030      0.081040
881      8.800000      0.088220      0.081850
882      8.810000      0.087400      0.082430
883      8.820000      0.086570      0.082760
884      8.830000      0.085750      0.082870
885      8.840000      0.084920      0.082750
886      8.850000      0.084090      0.082410
887      8.860000      0.083270      0.081880
888      8.870000      0.082450      0.081150
889      8.880000      0.081640      0.080240
890      8.890000      0.080830      0.079180
891      8.900000      0.080040      0.077970
892      8.910000      0.079260      0.076640
893      8.920000      0.078490      0.075190
894      8.930000      0.077740      0.073640
895      8.940000      0.077010      0.072000
896      8.950000      0.076290      0.070280
897      8.960000      0.075580      0.068500
898      8.970000      0.074900      0.066650
899      8.980000      0.074230      0.064760
900      8.990000      0.073580      0.062810
901      9.000000      0.072960      0.060810
902      9.010000      0.072350      0.058780
903      9.020000      0.071760      0.056710
904      9.030000      0.071190      0.054620
905      9.040000      0.070650      0.052510
906      9.050000      0.070120      0.050380
907      9.060000      0.069620      0.048260
908      9.070000      0.069140      0.046150
909      9.080000      0.068670      0.044080
910      9.090000      0.068230      0.042060
911      9.100000      0.067810      0.040100
912      9.110000      0.067410      0.038230
913      9.120000      0.067030      0.036480
914      9.130000      0.066660      0.034840
915      9.140000      0.066320      0.033350
916      9.150000      0.065980      0.032010
917      9.160000      0.065660      0.030850
918      9.170000      0.065350      0.029860
919      9.180000      0.065060      0.029050
920      9.190000      0.064770      0.028440
921      9.200000      0.064480      0.028010
922      9.210000      0.064200      0.027760
923      9.220000      0.063920      0.027690
924      9.230000      0.063650      0.027780
925      9.240000      0.063370      0.028020
926      9.250000      0.063090      0.028390
927      9.260000      0.062800      0.028870
928      9.270000      0.062520      0.029430
929      9.280000      0.062220      0.030050
930      9.290000      0.061920      0.030700
931      9.300000      0.061610      0.031350
932      9.310000      0.061300      0.031960
933      9.320000      0.060980      0.032510
934      9.330000      0.060660      0.032970
935      9.340000      0.060330      0.033310
936      9.350000      0.059990      0.033500
937      9.360000      0.059660      0.033530
938      9.370000      0.059320      0.033370
939      9.380000      0.058990      0.033010
940      9.390000      0.058660      0.032440
941      9.400000      0.058330      0.031660
942      9.410000      0.058020      0.030650
943      9.420000      0.057710      0.029430
944      9.430000      0.057420      0.028000
945      9.440000      0.057140      0.026360
946      9.450000      0.056870      0.024540
947      9.460000      0.056630      0.022540
948      9.470000      0.056400      0.020400
949      9.480000      0.056200      0.018130
950      9.490000      0.056020      0.015760
951      9.500000      0.055860      0.013310
952      9.510000      0.055730      0.010820
953      9.520000      0.055620      0.008300
954      9.530000      0.055540      0.005790
955      9.540000      0.055480      0.003310
956      9.550000      0.055440      0.000880
957      9.560000      0.055440     -0.001490
958      9.570000      0.055450     -0.003790
959      9.580000      0.055490     -0.006000
960      9.590000      0.055550     -0.008110
961      9.600000      0.055630     -0.010140
962      9.610000      0.055730     -0.012060
963      9.620000      0.055850     -0.013890
964      9.630000      0.055990     -0.015640
965      9.640000      0.056150     -0.017290
966      9.650000      0.056320     -0.018870
967      9.660000      0.056510     -0.020370
968      9.670000      0.056710     -0.021810
969      9.680000      0.056930     -0.023190
970      9.690000      0.057160     -0.024530
971      9.700000      0.057410     -0.025820
972      9.710000      0.057670     -0.027090
973      9.720000      0.057940     -0.028330
974      9.730000      0.058220     -0.029550
975      9.740000      0.058520     -0.030770
976      9.750000      0.058820     -0.031980
977      9.760000      0.059140     -0.033200
978      9.770000      0.059470     -0.034420
979      9.780000      0.059820     -0.035660
980      9.790000      0.060180     -0.036910
981      9.800000      0.060540     -0.038180
982      9.810000      0.060930     -0.039460
983      9.820000      0.061320     -0.040750
984      9.830000      0.061730     -0.042050
985      9.840000      0.062150     -0.043340
986      9.850000      0.062580     -0.044620
987      9.860000      0.063030     -0.045870
988      9.870000      0.063490     -0.047070
989      9.880000      0.063960     -0.048210
990      9.890000      0.064440     -0.049270
991      9.900000      0.064930     -0.050210
992      9.910000      0.065440     -0.051020
993      9.920000      0.065950     -0.051680
994      9.930000      0.066460     -0.052170
995      9.940000      0.066980     -0.052450
996      9.950000      0.067510     -0.052520
997      9.960000      0.068030     -0.052360
998      9.970000      0.068560     -0.051960
999      9.980000      0.069080     -0.051300
1000      9.990000      0.069590     -0.050380
1001     10.000000      0.070090     -0.049200
1002     10.010000      0.070590     -0.047770
1003     10.020000      0.071060     -0.046100
1004     10.030000      0.071520     -0.044190
1005     10.040000      0.071970     -0.042080
1006     10.050000      0.072390     -0.039800
1007     10.060000      0.072790     -0.037370
1008     10.070000      0.073160     -0.034830
1009     10.080000      0.073510     -0.032230
1010     10.090000      0.073830     -0.029610
1011     10.100000      0.074130     -0.027040
1012     10.110000      0.074400     -0.024540
1013     10.120000      0.074640     -0.022180
1014     10.130000      0.074860     -0.020010
1015     10.140000      0.075060     -0.018060
1016     10.150000      0.075240     -0.016370
1017     10.160000      0.075410     -0.014990
1018     10.170000      0.075560     -0.013920
1019     10.180000      0.075700     -0.013200
1020     10.190000      0.075830     -0.012840
1021     10.200000      0.075960     -0.012830
1022     10.210000      0.076090     -0.013170
1023     10.220000      0.076220     -0.013850
1024     10.230000      0.076360     -0.014850
1025     10.240000      0.076500     -0.016130
1026     10.250000      0.076670     -0.017660
1027     10.260000      0.076840     -0.019390
1028     10.270000      0.077040     -0.021270
1029     10.280000      0.077250     -0.023230
1030     10.290000      0.077480     -0.025210
1031     10.300000      0.077730     -0.027140
1032     10.310000      0.078000     -0.028960
1033     10.320000      0.078290     -0.030600
1034     10.330000      0.078600     -0.031980
1035     10.340000      0.078920     -0.033050
1036     10.350000      0.079250     -0.033760
1037     10.360000      0.079590     -0.034060
1038     10.370000      0.079930     -0.033900
1039     10.380000      0.080270     -0.033260
1040     10.390000      0.080600     -0.032130
1041     10.400000      0.080920     -0.030480
1042     10.410000      0.081230     -0.028330
1043     10.420000      0.081510     -0.025680
1044     10.430000      0.081770     -0.022560
1045     10.440000      0.081990     -0.019020
1046     10.450000      0.082180     -0.015090
1047     10.460000      0.082330     -0.010840
1048     10.470000      0.082440     -0.006330
1049     10.480000      0.082500     -0.001650
1050     10.490000      0.082520      0.003130
1051     10.500000      0.082490      0.007900
1052     10.510000      0.082410      0.012590
1053     10.520000      0.082280      0.017100
1054     10.530000      0.082110      0.021340
1055     10.540000      0.081900      0.025240
1056     10.550000      0.081650      0.028730
1057     10.560000      0.081360      0.031750
1058     10.570000      0.081040      0.034240
1059     10.580000      0.080700      0.036170
1060     10.590000      0.080340      0.037520
1061     10.600000      0.079960      0.038280
1062     10.610000      0.079580      0.038430
1063     10.620000      0.079200      0.038010
1064     10.630000      0.078820      0.037020
1065     10.640000      0.078450      0.035510
1066     10.650000      0.078090      0.033520
1067     10.660000      0.077760      0.031110
1068     10.670000      0.077450      0.028350
1069     10.680000      0.077160      0.025310
1070     10.690000      0.076910      0.022080
1071     10.700000      0.076690      0.018720
1072     10.710000      0.076500      0.015340
1073     10.720000      0.076350      0.012010
1074     10.730000      0.076230      0.008810
1075     10.740000      0.076140      0.005820
1076     10.750000      0.076080      0.003100
1077     10.760000      0.076050      0.000710
1078     10.770000      0.076040     -0.001310
1079     10.780000      0.076060     -0.002920
1080     10.790000      0.076090     -0.004100
1081     10.800000      0.076130     -0.004820
1082     10.810000      0.076170     -0.005090
1083     10.820000      0.076230     -0.004910
1084     10.830000      0.076270     -0.004300
1085     10.840000      0.076320     -0.003270
1086     10.850000      0.076350     -0.001870
1087     10.860000      0.076370     -0.000140
1088     10.870000      0.076370      0.001890
1089     10.880000      0.076350      0.004140
1090     10.890000      0.076310      0.006570
1091     10.900000      0.076240      0.009120
1092     10.910000      0.076150      0.011720
1093     10.920000      0.076040      0.014310
1094     10.930000      0.075890      0.016830
1095     10.940000      0.075720      0.019230
1096     10.950000      0.075530      0.021470
1097     10.960000      0.075320      0.023490
1098     10.970000      0.075080      0.025280
1099     10.980000      0.074830      0.026790
1100     10.990000      0.074560      0.028010
1101     11.000000      0.074280      0.028940
1102     11.010000      0.073990      0.029550
1103     11.020000      0.073700      0.029870
1104     11.030000      0.073400      0.029880
1105     11.040000      0.073100      0.029610
1106     11.050000      0.072800      0.029070
1107     11.060000      0.072510      0.028300
1108     11.070000      0.072230      0.027310
1109     11.080000      0.071960      0.026140
1110     11.090000      0.071700      0.024820
1111     11.100000      0.071450      0.023380
1112     11.110000      0.071210      0.021870
1113     11.120000      0.070990      0.020320
1114     11.130000      0.070790      0.018750
1115     11.140000      0.070600      0.017200
1116     11.150000      0.070430      0.015700
1117     11.160000      0.070270      0.014280
1118     11.170000      0.070130      0.012940
1119     11.180000      0.070000      0.011710
1120     11.190000      0.069890      0.010590
1121     11.200000      0.069780      0.009610
1122     11.210000      0.069680      0.008750
1123     11.220000      0.069600      0.008030
1124     11.230000      0.069520      0.007440
1125     11.240000      0.069440      0.006980
1126     11.250000      0.069370      0.006650
1127     11.260000      0.069300      0.006440
1128     11.270000      0.069240      0.006340
1129     11.280000      0.069180      0.006340
1130     11.290000      0.069110      0.006440
1131     11.300000      0.069050      0.006620
1132     11.310000      0.068980      0.006880
1133     11.320000      0.068910      0.007210
1134     11.330000      0.068840      0.007600
1135     11.340000      0.068770      0.008040
1136     11.350000      0.068690      0.008520
1137     11.360000      0.068600      0.009050
1138     11.370000      0.068510      0.009610
1139     11.380000      0.068410      0.010200
1140     11.390000      0.068310      0.010810
1141     11.400000      0.068200      0.011450
1142     11.410000      0.068090      0.012100
1143     11.420000      0.067970      0.012770
1144     11.430000      0.067840      0.013450
1145     11.440000      0.067710      0.014140
1146     11.450000      0.067570      0.014830
1147     11.460000      0.067420      0.015510
1148     11.470000      0.067260      0.016180
1149     11.480000      0.067100      0.016830
1150     11.490000      0.066930      0.017450
1151     11.500000      0.066760      0.018040
1152     11.510000      0.066580      0.018570
1153     11.520000      0.066390      0.019050
1154     11.530000      0.066200      0.019470
1155     11.540000      0.066010      0.019810
1156     11.550000      0.065810      0.020080
1157     11.560000      0.065610      0.020250
1158     11.570000      0.065400      0.020340
1159     11.580000      0.065200      0.020330
1160     11.590000      0.065000      0.020220
1161     11.600000      0.064800      0.020010
1162     11.610000      0.064600      0.019700
1163     11.620000      0.064400      0.019300
1164     11.630000      0.064210      0.018800
1165     11.640000      0.064020      0.018210
1166     11.650000      0.063840      0.017540
1167     11.660000      0.063660      0.016800
1168     11.670000      0.063490      0.016000
1169     11.680000      0.063330      0.015140
1170     11.690000      0.063180      0.014240
1171     11.700000      0.063040      0.013320
1172     11.710000      0.062900      0.012370
1173     11.720000      0.062780      0.011430
1174     11.730000      0.062670      0.010490
1175     11.740000      0.062560      0.009560
1176     11.750000      0.062470      0.008670
1177     11.760000      0.062380      0.007810
1178     11.770000      0.062300      0.006990
1179     11.780000      0.062230      0.006210
1180     11.790000      0.062170      0.005490
1181     11.800000      0.062110      0.004820
1182     11.810000      0.062070      0.004210
1183     11.820000      0.062020      0.003660
1184     11.830000      0.061990      0.003160
1185     11.840000      0.061960      0.002720
1186     11.850000      0.061930      0.002340
1187     11.860000      0.061910      0.002020
1188     11.870000      0.061890      0.001750
1189     11.880000      0.061870      0.001550
1190     11.890000      0.061850      0.001400
1191     11.900000      0.061840      0.001310
1192     11.910000      0.061830      0.001290
1193     11.920000      0.061810      0.001320
1194     11.930000      0.061800      0.001420
1195     11.940000      0.061780      0.001580
1196     11.950000      0.061770      0.001800
1197     11.960000      0.061750      0.002090
1198     11.970000      0.061730      0.002450
1199     11.980000      0.061710      0.002870
1200     11.990000      0.061680      0.003360
1201     12.000000      0.061640      0.003910
1202     12.010000      0.061600      0.004530
1203     12.020000      0.061560      0.005210
1204     12.030000      0.061510      0.005940
1205     12.040000      0.061450      0.006740
1206     12.050000      0.061380      0.007580
1207     12.060000      0.061300      0.008460
1208     12.070000      0.061220      0.009370
1209     12.080000      0.061130      0.010310
1210     12.090000      0.061020      0.011260
1211     12.100000      0.060910      0.012210
1212     12.110000      0.060790      0.013160
1213     12.120000      0.060660      0.014090
1214     12.130000      0.060520      0.014990
1215     12.140000      0.060370      0.015860
1216     12.150000      0.060210      0.016680
1217     12.160000      0.060040      0.017450
1218     12.170000      0.059870      0.018160
1219     12.180000      0.059680      0.018810
1220     12.190000      0.059500      0.019400
1221     12.200000      0.059300      0.019930
1222     12.210000      0.059100      0.020390
1223     12.220000      0.058900      0.020800
1224     12.230000      0.058690      0.021140
1225     12.240000      0.058480      0.021430
1226     12.250000      0.058270      0.021670
1227     12.260000      0.058050      0.021870
1228     12.270000      0.057830      0.022030
1229     12.280000      0.057610      0.022160
1230     12.290000      0.057390      0.022260
1231     12.300000      0.057170      0.022350
1232     12.310000      0.056940      0.022430
1233     12.320000      0.056720      0.022510
1234     12.330000      0.056490      0.022600
1235     12.340000      0.056270      0.022700
1236     12.350000      0.056040      0.022810
1237     12.360000      0.055810      0.022950
1238     12.370000      0.055580      0.023120
1239     12.380000      0.055350      0.023320
1240     12.390000      0.055120      0.023550
1241     12.400000      0.054880      0.023810
1242     12.410000      0.054640      0.024110
1243     12.420000      0.054400      0.024440
1244     12.430000      0.054160      0.024790
1245     12.440000      0.053910      0.025180
1246     12.450000      0.053660      0.025580
1247     12.460000      0.053400      0.025990
1248     12.470000      0.053140      0.026410
1249     12.480000      0.052880      0.026820
1250     12.490000      0.052610      0.027210
1251     12.500000      0.052340      0.027580
1252     12.510000      0.052060      0.027920
1253     12.520000      0.051780      0.028200
1254     12.530000      0.051500      0.028430
1255     12.540000      0.051220      0.028590
1256     12.550000      0.050930      0.028670
1257     12.560000      0.050640      0.028670
1258     12.570000      0.050360      0.028580
1259     12.580000      0.050070      0.028400
1260     12.590000      0.049790      0.028110
1261     12.600000      0.049510      0.027730
1262     12.610000      0.049230      0.027240
1263     12.620000      0.048960      0.026660
1264     12.630000      0.048690      0.025990
1265     12.640000      0.048430      0.025230
1266     12.650000      0.048180      0.024390
1267     12.660000      0.047930      0.023490
1268     12.670000      0.047700      0.022530
1269     12.680000      0.047470      0.021540
1270     12.690000      0.047260      0.020510
1271     12.700000      0.047050      0.019480
1272     12.710000      0.046860      0.018450
1273     12.720000      0.046670      0.017450
1274     12.730000      0.046500      0.016480
1275     12.740000      0.046340      0.015560
1276     12.750000      0.046180      0.014710
1277     12.760000      0.046030      0.013920
1278     12.770000      0.045890      0.013220
1279     12.780000      0.045760      0.012600
1280     12.790000      0.045640      0.012080
1281     12.800000      0.045510      0.011640
1282     12.810000      0.045400      0.011300
1283     12.820000      0.045290      0.011040
1284     12.830000      0.045170      0.010870
1285     12.840000      0.045070      0.010770
1286     12.850000      0.044960      0.010740
1287     12.860000      0.044850      0.010770
1288     12.870000      0.044740      0.010840
1289     12.880000      0.044630      0.010950
1290     12.890000      0.044530      0.011070
1291     12.900000      0.044410      0.011200
1292     12.910000      0.044300      0.011310
1293     12.920000      0.044190      0.011400
1294     12.930000      0.044080      0.011440
1295     12.940000      0.043960      0.011440
1296     12.950000      0.043850      0.011360
1297     12.960000      0.043730      0.011210
1298     12.970000      0.043620      0.010970
1299     12.980000      0.043510      0.010640
1300     12.990000      0.043410      0.010210
1301     13.000000      0.043300      0.009680
1302     13.010000      0.043210      0.009050
1303     13.020000      0.043120      0.008310
1304     13.030000      0.043030      0.007480
1305     13.040000      0.042960      0.006560
1306     13.050000      0.042890      0.005550
1307     13.060000      0.042840      0.004470
1308     13.070000      0.042790      0.003320
1309     13.080000      0.042760      0.002130
1310     13.090000      0.042740      0.000900
1311     13.100000      0.042730     -0.000340
1312     13.110000      0.042730     -0.001590
1313     13.120000      0.042750     -0.002820
1314     13.130000      0.042780     -0.004030
1315     13.140000      0.042820     -0.005190
1316     13.150000      0.042870     -0.006300
1317     13.160000      0.042930     -0.007340
1318     13.170000      0.043000     -0.008310
1319     13.180000      0.043090     -0.009200
1320     13.190000      0.043180     -0.010000
1321     13.200000      0.043280     -0.010710
1322     13.210000      0.043390     -0.011330
1323     13.220000      0.043500     -0.011860
1324     13.230000      0.043620     -0.012290
1325     13.240000      0.043740     -0.012630
1326     13.250000      0.043870     -0.012880
1327     13.260000      0.044000     -0.013040
1328     13.270000      0.044130     -0.013110
1329     13.280000      0.044260     -0.013100
1330     13.290000      0.044390     -0.013000
1331     13.300000      0.044520     -0.012820
1332     13.310000      0.044650     -0.012560
1333     13.320000      0.044770     -0.012220
1334     13.330000      0.044900     -0.011800
1335     13.340000      0.045010     -0.011310
1336     13.350000      0.045130     -0.010740
1337     13.360000      0.045230     -0.010090
1338     13.370000      0.045330     -0.009380
1339     13.380000      0.045430     -0.008580
1340     13.390000      0.045510     -0.007720
1341     13.400000      0.045590     -0.006790
1342     13.410000      0.045660     -0.005790
1343     13.420000      0.045720     -0.004730
1344     13.430000      0.045760     -0.003620
1345     13.440000      0.045800     -0.002460
1346     13.450000      0.045830     -0.001260
1347     13.460000      0.045840     -0.000040
1348     13.470000      0.045840      0.001190
1349     13.480000      0.045830      0.002420
1350     13.490000      0.045800      0.003620
1351     13.500000      0.045770      0.004780
1352     13.510000      0.045720      0.005880
1353     13.520000      0.045660      0.006910
1354     13.530000      0.045590      0.007830
1355     13.540000      0.045510      0.008650
1356     13.550000      0.045430      0.009340
1357     13.560000      0.045330      0.009890
1358     13.570000      0.045230      0.010290
1359     13.580000      0.045130      0.010540
1360     13.590000      0.045030      0.010620
1361     13.600000      0.044920      0.010550
1362     13.610000      0.044810      0.010310
1363     13.620000      0.044710      0.009920
1364     13.630000      0.044610      0.009380
1365     13.640000      0.044520      0.008700
1366     13.650000      0.044430      0.007900
1367     13.660000      0.044350      0.007000
1368     13.670000      0.044280      0.006010
1369     13.680000      0.044220      0.004960
1370     13.690000      0.044170      0.003870
1371     13.700000      0.044130      0.002770
1372     13.710000      0.044110      0.001670
1373     13.720000      0.044090      0.000610
1374     13.730000      0.044080     -0.000390
1375     13.740000      0.044090     -0.001310
1376     13.750000      0.044100     -0.002120
1377     13.760000      0.044120     -0.002820
1378     13.770000      0.044150     -0.003390
1379     13.780000      0.044180     -0.003820
1380     13.790000      0.044220     -0.004090
1381     13.800000      0.044260     -0.004220
1382     13.810000      0.044300     -0.004180
1383     13.820000      0.044350     -0.004000
1384     13.830000      0.044390     -0.003670
1385     13.840000      0.044420     -0.003190
1386     13.850000      0.044450     -0.002590
1387     13.860000      0.044480     -0.001880
1388     13.870000      0.044500     -0.001060
1389     13.880000      0.044510     -0.000160
1390     13.890000      0.044510      0.000790
1391     13.900000      0.044500      0.001790
1392     13.910000      0.044490      0.002820
1393     13.920000      0.044460      0.003840
1394     13.930000      0.044420      0.004850
1395     13.940000      0.044370      0.005820
1396     13.950000      0.044310      0.006740
1397     13.960000      0.044240      0.007600
1398     13.970000      0.044170      0.008390
1399     13.980000      0.044090      0.009090
1400     13.990000      0.043990      0.009710
1401     14.000000      0.043900      0.010230
1402     14.010000      0.043790      0.010650
1403     14.020000      0.043690      0.010990
1404     14.030000      0.043580      0.011230
1405     14.040000      0.043470      0.011390
1406     14.050000      0.043350      0.011460
1407     14.060000      0.043240      0.011460
1408     14.070000      0.043120      0.011400
1409     14.080000      0.043010      0.011270
1410     14.090000      0.042900      0.011100
1411     14.100000      0.042790      0.010900
1412     14.110000      0.042680      0.010660
1413     14.120000      0.042570      0.010420
1414     14.130000      0.042470      0.010160
1415     14.140000      0.042360      0.009910
1416     14.150000      0.042260      0.009660
1417     14.160000      0.042170      0.009440
1418     14.170000      0.042070      0.009230
1419     14.180000      0.041980      0.009060
1420     14.190000      0.041890      0.008910
1421     14.200000      0.041800      0.008800
1422     14.210000      0.041710      0.008730
1423     14.220000      0.041630      0.008690
1424     14.230000      0.041540      0.008700
1425     14.240000      0.041450      0.008730
1426     14.250000      0.041370      0.008810
1427     14.260000      0.041280      0.008920
1428     14.270000      0.041190      0.009050
1429     14.280000      0.041100      0.009220
1430     14.290000      0.041010      0.009420
1431     14.300000      0.040910      0.009640
1432     14.310000      0.040810      0.009870
1433     14.320000      0.040720      0.010130
1434     14.330000      0.040610      0.010400
1435     14.340000      0.040510      0.010690
1436     14.350000      0.040400      0.010990
1437     14.360000      0.040290      0.011300
1438     14.370000      0.040180      0.011610
1439     14.380000      0.040060      0.011940
1440     14.390000      0.039950      0.012270
1441     14.400000      0.039820      0.012600
1442     14.410000      0.039700      0.012950
1443     14.420000      0.039570      0.013290
1444     14.430000      0.039430      0.013650
1445     14.440000      0.039300      0.014010
1446     14.450000      0.039160      0.014370
1447     14.460000      0.039010      0.014740
1448     14.470000      0.038870      0.015110
1449     14.480000      0.038720      0.015490
1450     14.490000      0.038560      0.015870
1451     14.500000      0.038400      0.016240
1452     14.510000      0.038240      0.016620
1453     14.520000      0.038070      0.017000
1454     14.530000      0.037900      0.017370
1455     14.540000      0.037730      0.017740
1456     14.550000      0.037550      0.018100
1457     14.560000      0.037370      0.018460
1458     14.570000      0.037190      0.018810
1459     14.580000      0.037000      0.019160
1460     14.590000      0.036810      0.019500
1461     14.600000      0.036610      0.019830
1462     14.610000      0.036410      0.020150
1463     14.620000      0.036210      0.020460
1464     14.630000      0.036010      0.020770
1465     14.640000      0.035800      0.021060
1466     14.650000      0.035590      0.021330
1467     14.660000      0.035380      0.021580
1468     14.670000      0.035160      0.021820
1469     14.680000      0.034940      0.022020
1470     14.690000      0.034720      0.022200
1471     14.700000      0.034500      0.022340
1472     14.710000      0.034280      0.022440
1473     14.720000      0.034050      0.022500
1474     14.730000      0.033830      0.022510
1475     14.740000      0.033600      0.022460
1476     14.750000      0.033380      0.022360
1477     14.760000      0.033150      0.022200
1478     14.770000      0.032930      0.021970
1479     14.780000      0.032710      0.021670
1480     14.790000      0.032500      0.021310
1481     14.800000      0.032280      0.020870
1482     14.810000      0.032070      0.020380
1483     14.820000      0.031870      0.019810
1484     14.830000      0.031670      0.019190
1485     14.840000      0.031480      0.018510
1486     14.850000      0.031290      0.017780
1487     14.860000      0.031120      0.017010
1488     14.870000      0.030950      0.016210
1489     14.880000      0.030780      0.015390
1490     14.890000      0.030630      0.014560
1491     14.900000      0.030480      0.013730
1492     14.910000      0.030350      0.012910
1493     14.920000      0.030220      0.012130
1494     14.930000      0.030100      0.011380
1495     14.940000      0.029980      0.010680
1496     14.950000      0.029880      0.010040
1497     14.960000      0.029780      0.009460
1498     14.970000      0.029680      0.008960
1499     14.980000      0.029590      0.008530
1500     14.990000      0.029510      0.008180
1501     15.000000      0.029430      0.007910
1502     15.010000      0.029350      0.007720
1503     15.020000      0.029270      0.007610
1504     15.030000      0.029190      0.007570
1505     15.040000      0.029120      0.007590
1506     15.050000      0.029040      0.007680
1507     15.060000      0.028960      0.007810
1508     15.070000      0.028890      0.007980
1509     15.080000      0.028810      0.008180
1510     15.090000      0.028720      0.008390
1511     15.100000      0.028640      0.008610
1512     15.110000      0.028550      0.008810
1513     15.120000      0.028470      0.008990
1514     15.130000      0.028380      0.009130
1515     15.140000      0.028290      0.009230
1516     15.150000      0.028190      0.009260
1517     15.160000      0.028100      0.009230
1518     15.170000      0.028010      0.009130
1519     15.180000      0.027920      0.008940
1520     15.190000      0.027830      0.008670
1521     15.200000      0.027740      0.008320
1522     15.210000      0.027660      0.007890
1523     15.220000      0.027580      0.007380
1524     15.230000      0.027500      0.006790
1525     15.240000      0.027440      0.006150
1526     15.250000      0.027380      0.005450
1527     15.260000      0.027320      0.004710
1528     15.270000      0.027270      0.003950
1529     15.280000      0.027230      0.003180
1530     15.290000      0.027200      0.002420
1531     15.300000      0.027180      0.001700
1532     15.310000      0.027160      0.001030
1533     15.320000      0.027150      0.000440
1534     15.330000      0.027150     -0.000060
1535     15.340000      0.027150     -0.000450
1536     15.350000      0.027150     -0.000700
1537     15.360000      0.027160     -0.000820
1538     15.370000      0.027170     -0.000780
1539     15.380000      0.027170     -0.000580
1540     15.390000      0.027180     -0.000200
1541     15.400000      0.027180      0.000340
1542     15.410000      0.027180      0.001050
1543     15.420000      0.027170      0.001920
1544     15.430000      0.027150      0.002960
1545     15.440000      0.027120      0.004130
1546     15.450000      0.027080      0.005430
1547     15.460000      0.027020      0.006840
1548     15.470000      0.026960      0.008330
1549     15.480000      0.026870      0.009880
1550     15.490000      0.026770      0.011450
1551     15.500000      0.026660      0.013030
1552     15.510000      0.026530      0.014570
1553     15.520000      0.026380      0.016050
1554     15.530000      0.026220      0.017440
1555     15.540000      0.026050      0.018720
1556     15.550000      0.025860      0.019850
1557     15.560000      0.025660      0.020820
1558     15.570000      0.025450      0.021620
1559     15.580000      0.025240      0.022230
1560     15.590000      0.025020      0.022630
1561     15.600000      0.024790      0.022840
1562     15.610000      0.024560      0.022840
1563     15.620000      0.024330      0.022640
1564     15.630000      0.024110      0.022240
1565     15.640000      0.023880      0.021670
1566     15.650000      0.023670      0.020920
1567     15.660000      0.023460      0.020030
1568     15.670000      0.023260      0.019000
1569     15.680000      0.023070      0.017870
1570     15.690000      0.022890      0.016660
1571     15.700000      0.022720      0.015390
1572     15.710000      0.022570      0.014090
1573     15.720000      0.022430      0.012790
1574     15.730000      0.022300      0.011510
1575     15.740000      0.022180      0.010270
1576     15.750000      0.022080      0.009100
1577     15.760000      0.021990      0.008000
1578     15.770000      0.021910      0.007000
1579     15.780000      0.021840      0.006110
1580     15.790000      0.021780      0.005330
1581     15.800000      0.021730      0.004670
1582     15.810000      0.021680      0.004130
1583     15.820000      0.021640      0.003710
1584     15.830000      0.021600      0.003410
1585     15.840000      0.021570      0.003220
1586     15.850000      0.021540      0.003140
1587     15.860000      0.021500      0.003160
1588     15.870000      0.021470      0.003260
1589     15.880000      0.021440      0.003440
1590     15.890000      0.021400      0.003690
1591     15.900000      0.021370      0.003980
1592     15.910000      0.021330      0.004320
1593     15.920000      0.021290      0.004680
1594     15.930000      0.021240      0.005060
1595     15.940000      0.021190      0.005440
1596     15.950000      0.021130      0.005820
1597     15.960000      0.021070      0.006190
1598     15.970000      0.021010      0.006530
1599     15.980000      0.020950      0.006850
1600     15.990000      0.020880      0.007140
1601     16.000000      0.020810      0.007400
1602     16.010000      0.020730      0.007620
1603     16.020000      0.020660      0.007800
1604     16.030000      0.020580      0.007950
1605     16.040000      0.020500      0.008060
1606     16.050000      0.020420      0.008130
1607     16.060000      0.020340      0.008180
1608     16.070000      0.020260      0.008190
1609     16.080000      0.020170      0.008170
1610     16.090000      0.020090      0.008120
1611     16.100000      0.020010      0.008050
1612     16.110000      0.019930      0.007970
1613     16.120000      0.019850      0.007860
1614     16.130000      0.019770      0.007740
1615     16.140000      0.019700      0.007600
1616     16.150000      0.019620      0.007450
1617     16.160000      0.019540      0.007300
1618     16.170000      0.019470      0.007140
1619     16.180000      0.019400      0.006970
1620     16.190000      0.019330      0.006790
1621     16.200000      0.019260      0.006620
1622     16.210000      0.019200      0.006430
1623     16.220000      0.019130      0.006250
1624     16.230000      0.019070      0.006070
1625     16.240000      0.019010      0.005880
1626     16.250000      0.018950      0.005700
1627     16.260000      0.018890      0.005520
1628     16.270000      0.018840      0.005350
1629     16.280000      0.018780      0.005180
1630     16.290000      0.018730      0.005020
1631     16.300000      0.018680      0.004860
1632     16.310000      0.018630      0.004720
1633     16.320000      0.018590      0.004590
1634     16.330000      0.018540      0.004480
1635     16.340000      0.018500      0.004380
1636     16.350000      0.018450      0.004310
1637     16.360000      0.018410      0.004250
1638     16.370000      0.018370      0.004210
1639     16.380000      0.018320      0.004190
1640     16.390000      0.018280      0.004190
1641     16.400000      0.018240      0.004210
1642     16.410000      0.018200      0.004250
1643     16.420000      0.018160      0.004300
1644     16.430000      0.018110      0.004370
1645     16.440000      0.018070      0.004440
1646     16.450000      0.018030      0.004530
1647     16.460000      0.017980      0.004620
1648     16.470000      0.017930      0.004700
1649     16.480000      0.017890      0.004770
1650     16.490000      0.017840      0.004840
1651     16.500000      0.017790      0.004870
1652     16.510000      0.017740      0.004890
1653     16.520000      0.017690      0.004870
1654     16.530000      0.017640      0.004800
1655     16.540000      0.017600      0.004690
1656     16.550000      0.017550      0.004530
1657     16.560000      0.017500      0.004320
1658     16.570000      0.017460      0.004040
1659     16.580000      0.017420      0.003710
1660     16.590000      0.017380      0.003300
1661     16.600000      0.017350      0.002840
1662     16.610000      0.017320      0.002310
1663     16.620000      0.017300      0.001730
1664     16.630000      0.017280      0.001090
1665     16.640000      0.017270      0.000400
1666     16.650000      0.017270     -0.000330
1667     16.660000      0.017270     -0.001090
1668     16.670000      0.017280     -0.001870
1669     16.680000      0.017300     -0.002650
1670     16.690000      0.017330     -0.003420
1671     16.700000      0.017360     -0.004170
1672     16.710000      0.017400     -0.004870
1673     16.720000      0.017450     -0.005520
1674     16.730000      0.017510     -0.006110
1675     16.740000      0.017570     -0.006600
1676     16.750000      0.017630     -0.007010
1677     16.760000      0.017700     -0.007300
1678     16.770000      0.017780     -0.007480
1679     16.780000      0.017850     -0.007550
1680     16.790000      0.017930     -0.007480
1681     16.800000      0.018000     -0.007290
1682     16.810000      0.018070     -0.006980
1683     16.820000      0.018140     -0.006540
1684     16.830000      0.018210     -0.005990
1685     16.840000      0.018270     -0.005330
1686     16.850000      0.018320     -0.004580
1687     16.860000      0.018370     -0.003740
1688     16.870000      0.018410     -0.002840
1689     16.880000      0.018430     -0.001890
1690     16.890000      0.018450     -0.000920
1691     16.900000      0.018460      0.000070
1692     16.910000      0.018460      0.001040
1693     16.920000      0.018450      0.001980
1694     16.930000      0.018430      0.002860
1695     16.940000      0.018400      0.003680
1696     16.950000      0.018370      0.004410
1697     16.960000      0.018320      0.005040
1698     16.970000      0.018270      0.005560
1699     16.980000      0.018220      0.005960
1700     16.990000      0.018160      0.006230
1701     17.000000      0.018090      0.006390
1702     17.010000      0.018030      0.006410
1703     17.020000      0.017970      0.006320
1704     17.030000      0.017900      0.006110
1705     17.040000      0.017840      0.005790
1706     17.050000      0.017780      0.005380
1707     17.060000      0.017730      0.004890
1708     17.070000      0.017680      0.004340
1709     17.080000      0.017640      0.003740
1710     17.090000      0.017600      0.003120
1711     17.100000      0.017570      0.002500
1712     17.110000      0.017540      0.001900
1713     17.120000      0.017530      0.001340
1714     17.130000      0.017510      0.000840
1715     17.140000      0.017500      0.000420
1716     17.150000      0.017500      0.000100
1717     17.160000      0.017500     -0.000110
1718     17.170000      0.017500     -0.000200
1719     17.180000      0.017500     -0.000160
1720     17.190000      0.017500      0.000020
1721     17.200000      0.017500      0.000350
1722     17.210000      0.017500      0.000810
1723     17.220000      0.017490      0.001410
1724     17.230000      0.017480      0.002140
1725     17.240000      0.017460      0.002990
1726     17.250000      0.017430      0.003940
1727     17.260000      0.017390      0.004980
1728     17.270000      0.017340      0.006080
1729     17.280000      0.017280      0.007230
1730     17.290000      0.017200      0.008390
1731     17.300000      0.017120      0.009550
1732     17.310000      0.017020      0.010680
1733     17.320000      0.016920      0.011740
1734     17.330000      0.016800      0.012720
1735     17.340000      0.016670      0.013590
1736     17.350000      0.016540      0.014340
1737     17.360000      0.016390      0.014940
1738     17.370000      0.016240      0.015380
1739     17.380000      0.016090      0.015650
1740     17.390000      0.015930      0.015740
1741     17.400000      0.015780      0.015650
1742     17.410000      0.015620      0.015380
1743     17.420000      0.015470      0.014930
1744     17.430000      0.015320      0.014320
1745     17.440000      0.015170      0.013560
1746     17.450000      0.015040      0.012660
1747     17.460000      0.014910      0.011640
1748     17.470000      0.014800      0.010530
1749     17.480000      0.014690      0.009350
1750     17.490000      0.014600      0.008140
1751     17.500000      0.014510      0.006920
1752     17.510000      0.014450      0.005720
1753     17.520000      0.014390      0.004570
1754     17.530000      0.014340      0.003500
1755     17.540000      0.014310      0.002540
1756     17.550000      0.014280      0.001700
1757     17.560000      0.014270      0.001020
1758     17.570000      0.014260      0.000500
1759     17.580000      0.014250      0.000170
1760     17.590000      0.014250      0.000010
1761     17.600000      0.014250      0.000050
1762     17.610000      0.014250      0.000280
1763     17.620000      0.014250      0.000690
1764     17.630000      0.014240      0.001270
1765     17.640000      0.014230      0.002010
1766     17.650000      0.014210      0.002890
1767     17.660000      0.014180      0.003890
1768     17.670000      0.014140      0.004980
1769     17.680000      0.014090      0.006130
1770     17.690000      0.014030      0.007320
1771     17.700000      0.013950      0.008490
1772     17.710000      0.013870      0.009630
1773     17.720000      0.013770      0.010700
1774     17.730000      0.013670      0.011660
1775     17.740000      0.013550      0.012490
1776     17.750000      0.013420      0.013160
1777     17.760000      0.013290      0.013650
1778     17.770000      0.013160      0.013940
1779     17.780000      0.013020      0.014000
1780     17.790000      0.012880      0.013850
1781     17.800000      0.012740      0.013460
1782     17.810000      0.012600      0.012840
1783     17.820000      0.012470      0.011990
1784     17.830000      0.012350      0.010930
1785     17.840000      0.012250      0.009670
1786     17.850000      0.012150      0.008240
1787     17.860000      0.012070      0.006650
1788     17.870000      0.012000      0.004940
1789     17.880000      0.011950      0.003140
1790     17.890000      0.011920      0.001290
1791     17.900000      0.011910     -0.000570
1792     17.910000      0.011910     -0.002410
1793     17.920000      0.011940     -0.004190
1794     17.930000      0.011980     -0.005870
1795     17.940000      0.012040     -0.007420
1796     17.950000      0.012110     -0.008810
1797     17.960000      0.012200     -0.010000
1798     17.970000      0.012300     -0.010990
1799     17.980000      0.012410     -0.011750
1800     17.990000      0.012530     -0.012280
1801     18.000000      0.012650     -0.012560
1802     18.010000      0.012770     -0.012600
1803     18.020000      0.012900     -0.012400
1804     18.030000      0.013020     -0.011970
1805     18.040000      0.013140     -0.011330
1806     18.050000      0.013260     -0.010490
1807     18.060000      0.013360     -0.009470
1808     18.070000      0.013460     -0.008300
1809     18.080000      0.013540     -0.007020
1810     18.090000      0.013610     -0.005650
1811     18.100000      0.013670     -0.004230
1812     18.110000      0.013710     -0.002780
1813     18.120000      0.013740     -0.001350
1814     18.130000      0.013750      0.000030
1815     18.140000      0.013750      0.001350
1816     18.150000      0.013740      0.002560
1817     18.160000      0.013710      0.003650
1818     18.170000      0.013670      0.004590
1819     18.180000      0.013630      0.005390
1820     18.190000      0.013570      0.006010
1821     18.200000      0.013510      0.006460
1822     18.210000      0.013450      0.006740
1823     18.220000      0.013380      0.006840
1824     18.230000      0.013310      0.006770
1825     18.240000      0.013250      0.006540
1826     18.250000      0.013180      0.006160
1827     18.260000      0.013120      0.005640
1828     18.270000      0.013060      0.005000
1829     18.280000      0.013010      0.004250
1830     18.290000      0.012970      0.003420
1831     18.300000      0.012940      0.002520
1832     18.310000      0.012910      0.001580
1833     18.320000      0.012900      0.000610
1834     18.330000      0.012890     -0.000370
1835     18.340000      0.012890     -0.001340
1836     18.350000      0.012910     -0.002280
1837     18.360000      0.012930     -0.003190
1838     18.370000      0.012960     -0.004040
1839     18.380000      0.013000     -0.004840
1840     18.390000      0.013050     -0.005570
1841     18.400000      0.013110     -0.006240
1842     18.410000      0.013170     -0.006830
1843     18.420000      0.013240     -0.007340
1844     18.430000      0.013310     -0.007790
1845     18.440000      0.013390     -0.008160
1846     18.450000      0.013470     -0.008460
1847     18.460000      0.013550     -0.008690
1848     18.470000      0.013640     -0.008860
1849     18.480000      0.013730     -0.008960
1850     18.490000      0.013820     -0.009020
1851     18.500000      0.013910     -0.009020
1852     18.510000      0.014000     -0.008970
1853     18.520000      0.014090     -0.008880
1854     18.530000      0.014180     -0.008750
1855     18.540000      0.014270     -0.008580
1856     18.550000      0.014350     -0.008390
1857     18.560000      0.014430     -0.008160
1858     18.570000      0.014520     -0.007900
1859     18.580000      0.014600     -0.007620
1860     18.590000      0.014670     -0.007320
1861     18.600000      0.014740     -0.007000
1862     18.610000      0.014810     -0.006660
1863     18.620000      0.014880     -0.006300
1864     18.630000      0.014940     -0.005940
1865     18.640000      0.015000     -0.005570
1866     18.650000      0.015060     -0.005200
1867     18.660000      0.015110     -0.004840
1868     18.670000      0.015160     -0.004480
1869     18.680000      0.015200     -0.004150
1870     18.690000      0.015250     -0.003840
1871     18.700000      0.015280     -0.003570
1872     18.710000      0.015320     -0.003340
1873     18.720000      0.015350     -0.003160
1874     18.730000      0.015390     -0.003050
1875     18.740000      0.015420     -0.003000
1876     18.750000      0.015450     -0.003020
1877     18.760000      0.015480     -0.003130
1878     18.770000      0.015510     -0.003320
1879     18.780000      0.015540     -0.003600
1880     18.790000      0.015580     -0.003970
1881     18.800000      0.015620     -0.004430
1882     18.810000      0.015660     -0.004990
1883     18.820000      0.015710     -0.005630
1884     18.830000      0.015770     -0.006350
1885     18.840000      0.015830     -0.007140
1886     18.850000      0.015900     -0.008000
1887     18.860000      0.015980     -0.008910
1888     18.870000      0.016070     -0.009860
1889     18.880000      0.016170     -0.010840
1890     18.890000      0.016280     -0.011830
1891     18.900000      0.016400     -0.012810
1892     18.910000      0.016520     -0.013760
1893     18.920000      0.016660     -0.014670
1894     18.930000      0.016810     -0.015520
1895     18.940000      0.016960     -0.016300
1896     18.950000      0.017130     -0.016990
1897     18.960000      0.017300     -0.017580
1898     18.970000      0.017470     -0.018060
1899     18.980000      0.017650     -0.018430
1900     18.990000      0.017840     -0.018680
1901     19.000000      0.018020     -0.018800
1902     19.010000      0.018210     -0.018800
1903     19.020000      0.018400     -0.018680
1904     19.030000      0.018590     -0.018440
1905     19.040000      0.018770     -0.018080
1906     19.050000      0.018950     -0.017630
1907     19.060000      0.019130     -0.017080
1908     19.070000      0.019300     -0.016450
1909     19.080000      0.019460     -0.015750
1910     19.090000      0.019620     -0.015000
1911     19.100000      0.019770     -0.014220
1912     19.110000      0.019910     -0.013400
1913     19.120000      0.020050     -0.012580
1914     19.130000      0.020170     -0.011760
1915     19.140000      0.020290     -0.010960
1916     19.150000      0.020400     -0.010190
1917     19.160000      0.020500     -0.009450
1918     19.170000      0.020600     -0.008770
1919     19.180000      0.020680     -0.008130
1920     19.190000      0.020770     -0.007550
1921     19.200000      0.020840     -0.007030
1922     19.210000      0.020910     -0.006560
1923     19.220000      0.020980     -0.006160
1924     19.230000      0.021040     -0.005820
1925     19.240000      0.021100     -0.005530
1926     19.250000      0.021150     -0.005290
1927     19.260000      0.021210     -0.005100
1928     19.270000      0.021260     -0.004950
1929     19.280000      0.021310     -0.004830
1930     19.290000      0.021350     -0.004740
1931     19.300000      0.021400     -0.004670
1932     19.310000      0.021450     -0.004620
1933     19.320000      0.021490     -0.004580
1934     19.330000      0.021540     -0.004540
1935     19.340000      0.021590     -0.004490
1936     19.350000      0.021630     -0.004440
1937     19.360000      0.021670     -0.004370
1938     19.370000      0.021720     -0.004290
1939     19.380000      0.021760     -0.004190
1940     19.390000      0.021800     -0.004060
1941     19.400000      0.021840     -0.003910
1942     19.410000      0.021880     -0.003740
1943     19.420000      0.021920     -0.003550
1944     19.430000      0.021960     -0.003340
1945     19.440000      0.021990     -0.003100
1946     19.450000      0.022020     -0.002860
1947     19.460000      0.022050     -0.002610
1948     19.470000      0.022070     -0.002350
1949     19.480000      0.022100     -0.002090
1950     19.490000      0.022120     -0.001850
1951     19.500000      0.022140     -0.001620
1952     19.510000      0.022150     -0.001410
1953     19.520000      0.022170     -0.001240
1954     19.530000      0.022180     -0.001100
1955     19.540000      0.022190     -0.001010
1956     19.550000      0.022200     -0.000960
1957     19.560000      0.022210     -0.000980
1958     19.570000      0.022220     -0.001050
1959     19.580000      0.022230     -0.001180
1960     19.590000      0.022240     -0.001380
1961     19.600000      0.022260     -0.001640
1962     19.610000      0.022270     -0.001960
1963     19.620000      0.022290     -0.002340
1964     19.630000      0.022320     -0.002780
1965     19.640000      0.022340     -0.003260
1966     19.650000      0.022380     -0.003790
1967     19.660000      0.022410     -0.004340
1968     19.670000      0.022460     -0.004920
1969     19.680000      0.022510     -0.005500
1970     19.690000      0.022560     -0.006070
1971     19.700000      0.022620     -0.006620
1972     19.710000      0.022690     -0.007140
1973     19.720000      0.022760     -0.007600
1974     19.730000      0.022840     -0.008000
1975     19.740000      0.022920     -0.008320
1976     19.750000      0.023000     -0.008550
1977     19.760000      0.023090     -0.008680
1978     19.770000      0.023170     -0.008700
1979     19.780000      0.023260     -0.008610
1980     19.790000      0.023350     -0.008400
1981     19.800000      0.023430     -0.008080
1982     19.810000      0.023510     -0.007630
1983     19.820000      0.023590     -0.007070
1984     19.830000      0.023660     -0.006390
1985     19.840000      0.023720     -0.005620
1986     19.850000      0.023780     -0.004760
1987     19.860000      0.023820     -0.003820
1988     19.870000      0.023860     -0.002820
1989     19.880000      0.023890     -0.001770
1990     19.890000      0.023910     -0.000700
1991     19.900000      0.023920      0.000370
1992     19.910000      0.023910      0.001430
1993     19.920000      0.023900      0.002450
1994     19.930000      0.023870      0.003420
1995     19.940000      0.023840      0.004310
1996     19.950000      0.023800      0.005120
1997     19.960000      0.023740      0.005830
1998     19.970000      0.023690      0.006420
1999     19.980000      0.023620      0.006900
2000     19.990000      0.023550      0.007250
2001     20.000000      0.023480      0.007470
2002     20.010000      0.023410      0.007560
2003     20.020000      0.023330      0.007540
2004     20.030000      0.023250      0.007390
2005     20.040000      0.023180      0.007140
2006     20.050000      0.023110      0.006780
2007     20.060000      0.023040      0.006350
2008     20.070000      0.022980      0.005840
2009     20.080000      0.022920      0.005290
2010     20.090000      0.022870      0.004700
2011     20.100000      0.022820      0.004100
2012     20.110000      0.022780      0.003510
2013     20.120000      0.022740      0.002950
2014     20.130000      0.022710      0.002430
2015     20.140000      0.022690      0.001980
2016     20.150000      0.022670      0.001610
2017     20.160000      0.022650      0.001330
2018     20.170000      0.022640      0.001160
2019     20.180000      0.022630      0.001100
2020     20.190000      0.022620      0.001150
2021     20.200000      0.022610      0.001330
2022     20.210000      0.022590      0.001630
2023     20.220000      0.022580      0.002050
2024     20.230000      0.022560      0.002580
2025     20.240000      0.022530      0.003210
2026     20.250000      0.022500      0.003940
2027     20.260000      0.022460      0.004750
2028     20.270000      0.022410      0.005610
2029     20.280000      0.022360      0.006520
2030     20.290000      0.022290      0.007460
2031     20.300000      0.022220      0.008390
2032     20.310000      0.022130      0.009300
2033     20.320000      0.022040      0.010180
2034     20.330000      0.021940      0.010990
2035     20.340000      0.021830      0.011720
2036     20.350000      0.021710      0.012350
2037     20.360000      0.021590      0.012880
2038     20.370000      0.021460      0.013280
2039     20.380000      0.021320      0.013540
2040     20.390000      0.021190      0.013670
2041     20.400000      0.021050      0.013660
2042     20.410000      0.020920      0.013500
2043     20.420000      0.020780      0.013210
2044     20.430000      0.020650      0.012780
2045     20.440000      0.020520      0.012230
2046     20.450000      0.020400      0.011570
2047     20.460000      0.020280      0.010810
2048     20.470000      0.020180      0.009970
2049     20.480000      0.020080      0.009060
2050     20.490000      0.019980      0.008110
2051     20.500000      0.019900      0.007150
2052     20.510000      0.019830      0.006180
2053     20.520000      0.019770      0.005230
2054     20.530000      0.019720      0.004330
2055     20.540000      0.019670      0.003480
2056     20.550000      0.019640      0.002720
2057     20.560000      0.019610      0.002040
2058     20.570000      0.019590      0.001470
2059     20.580000      0.019580      0.001010
2060     20.590000      0.019570      0.000670
2061     20.600000      0.019560      0.000450
2062     20.610000      0.019560      0.000350
2063     20.620000      0.019550      0.000380
2064     20.630000      0.019550      0.000530
2065     20.640000      0.019540      0.000790
2066     20.650000      0.019540      0.001150
2067     20.660000      0.019520      0.001610
2068     20.670000      0.019510      0.002150
2069     20.680000      0.019490      0.002750
2070     20.690000      0.019460      0.003410
2071     20.700000      0.019430      0.004110
2072     20.710000      0.019380      0.004820
2073     20.720000      0.019340      0.005550
2074     20.730000      0.019280      0.006270
2075     20.740000      0.019220      0.006970
2076     20.750000      0.019150      0.007630
2077     20.760000      0.019070      0.008260
2078     20.770000      0.018990      0.008830
2079     20.780000      0.018900      0.009340
2080     20.790000      0.018810      0.009790
2081     20.800000      0.018710      0.010170
2082     20.810000      0.018610      0.010490
2083     20.820000      0.018500      0.010740
2084     20.830000      0.018400      0.010910
2085     20.840000      0.018290      0.011030
2086     20.850000      0.018180      0.011080
2087     20.860000      0.018070      0.011070
2088     20.870000      0.017950      0.011010
2089     20.880000      0.017840      0.010890
2090     20.890000      0.017740      0.010740
2091     20.900000      0.017630      0.010550
2092     20.910000      0.017520      0.010320
2093     20.920000      0.017420      0.010070
2094     20.930000      0.017320      0.009800
2095     20.940000      0.017220      0.009510
2096     20.950000      0.017130      0.009200
2097     20.960000      0.017030      0.008890
2098     20.970000      0.016940      0.008580
2099     20.980000      0.016860      0.008260
2100     20.990000      0.016780      0.007940
2101     21.000000      0.016700      0.007630
2102     21.010000      0.016620      0.007310
2103     21.020000      0.016550      0.007000
2104     21.030000      0.016480      0.006700
2105     21.040000      0.016410      0.006400
2106     21.050000      0.016350      0.006120
2107     21.060000      0.016290      0.005840
2108     21.070000      0.016230      0.005580
2109     21.080000      0.016170      0.005330
2110     21.090000      0.016120      0.005100
2111     21.100000      0.016070      0.004890
2112     21.110000      0.016020      0.004700
2113     21.120000      0.015970      0.004530
2114     21.130000      0.015930      0.004400
2115     21.140000      0.015880      0.004300
2116     21.150000      0.015840      0.004220
2117     21.160000      0.015800      0.004190
2118     21.170000      0.015750      0.004190
2119     21.180000      0.015710      0.004230
2120     21.190000      0.015670      0.004300
2121     21.200000      0.015630      0.004420
2122     21.210000      0.015580      0.004570
2123     21.220000      0.015540      0.004760
2124     21.230000      0.015490      0.004990
2125     21.240000      0.015440      0.005250
2126     21.250000      0.015390      0.005540
2127     21.260000      0.015330      0.005870
2128     21.270000      0.015270      0.006210
2129     21.280000      0.015210      0.006580
2130     21.290000      0.015150      0.006970
2131     21.300000      0.015080      0.007370
2132     21.310000      0.015000      0.007780
2133     21.320000      0.014920      0.008190
2134     21.330000      0.014840      0.008600
2135     21.340000      0.014760      0.009010
2136     21.350000      0.014670      0.009410
2137     21.360000      0.014570      0.009800
2138     21.370000      0.014470      0.010180
2139     21.380000      0.014370      0.010540
2140     21.390000      0.014270      0.010890
2141     21.400000      0.014160      0.011220
2142     21.410000      0.014050      0.011540
2143     21.420000      0.013930      0.011830
2144     21.430000      0.013810      0.012110
2145     21.440000      0.013690      0.012370
2146     21.450000      0.013570      0.012610
2147     21.460000      0.013440      0.012820
2148     21.470000      0.013310      0.013020
2149     21.480000      0.013180      0.013190
2150     21.490000      0.013050      0.013340
2151     21.500000      0.012920      0.013470
2152     21.510000      0.012780      0.013570
2153     21.520000      0.012650      0.013640
2154     21.530000      0.012510      0.013680
2155     21.540000      0.012370      0.013690
2156     21.550000      0.012240      0.013680
2157     21.560000      0.012100      0.013630
2158     21.570000      0.011960      0.013540
2159     21.580000      0.011830      0.013420
2160     21.590000      0.011690      0.013270
2161     21.600000      0.011560      0.013090
2162     21.610000      0.011430      0.012870
2163     21.620000      0.011300      0.012620
2164     21.630000      0.011180      0.012340
2165     21.640000      0.011050      0.012030
2166     21.650000      0.010930      0.011700
2167     21.660000      0.010820      0.011350
2168     21.670000      0.010700      0.010980
2169     21.680000      0.010590      0.010610
2170     21.690000      0.010490      0.010220
2171     21.700000      0.010380      0.009840
2172     21.710000      0.010290      0.009470
2173     21.720000      0.010190      0.009100
2174     21.730000      0.010100      0.008760
2175     21.740000      0.010010      0.008430
2176     21.750000      0.009930      0.008130
2177     21.760000      0.009850      0.007860
2178     21.770000      0.009770      0.007630
2179     21.780000      0.009690      0.007430
2180     21.790000      0.009620      0.007270
2181     21.800000      0.009540      0.007140
2182     21.810000      0.009470      0.007060
2183     21.820000      0.009400      0.007010
2184     21.830000      0.009330      0.007000
2185     21.840000      0.009260      0.007020
2186     21.850000      0.009190      0.007080
2187     21.860000      0.009120      0.007160
2188     21.870000      0.009050      0.007270
2189     21.880000      0.008980      0.007410
2190     21.890000      0.008900      0.007560
2191     21.900000      0.008830      0.007720
2192     21.910000      0.008750      0.007900
2193     21.920000      0.008670      0.008080
2194     21.930000      0.008590      0.008270
2195     21.940000      0.008510      0.008450
2196     21.950000      0.008420      0.008630
2197     21.960000      0.008340      0.008800
2198     21.970000      0.008250      0.008970
2199     21.980000      0.008160      0.009120
2200     21.990000      0.008070      0.009260
2201     22.000000      0.007980      0.009390
2202     22.010000      0.007880      0.009510
2203     22.020000      0.007790      0.009610
2204     22.030000      0.007690      0.009700
2205     22.040000      0.007590      0.009780
2206     22.050000      0.007500      0.009850
2207     22.060000      0.007400      0.009910
2208     22.070000      0.007300      0.009970
2209     22.080000      0.007200      0.010020
2210     22.090000      0.007100      0.010060
2211     22.100000      0.007000      0.010100
2212     22.110000      0.006900      0.010150
2213     22.120000      0.006790      0.010190
2214     22.130000      0.006690      0.010240
2215     22.140000      0.006590      0.010300
2216     22.150000      0.006490      0.010360
2217     22.160000      0.006380      0.010430
2218     22.170000      0.006280      0.010500
2219     22.180000      0.006170      0.010590
2220     22.190000      0.006070      0.010690
2221     22.200000      0.005960      0.010800
2222     22.210000      0.005850      0.010910
2223     22.220000      0.005740      0.011030
2224     22.230000      0.005630      0.011160
2225     22.240000      0.005520      0.011290
2226     22.250000      0.005410      0.011420
2227     22.260000      0.005300      0.011550
2228     22.270000      0.005180      0.011660
2229     22.280000      0.005060      0.011770
2230     22.290000      0.004950      0.011850
2231     22.300000      0.004830      0.011910
2232     22.310000      0.004710      0.011950
2233     22.320000      0.004590      0.011940
2234     22.330000      0.004470      0.011900
2235     22.340000      0.004350      0.011810
2236     22.350000      0.004230      0.011670
2237     22.360000      0.004120      0.011470
2238     22.370000      0.004000      0.011220
2239     22.380000      0.003890      0.010900
2240     22.390000      0.003780      0.010530
2241     22.400000      0.003670      0.010090
2242     22.410000      0.003570      0.009590
2243     22.420000      0.003480      0.009030
2244     22.430000      0.003390      0.008410
2245     22.440000      0.003300      0.007750
2246     22.450000      0.003230      0.007040
2247     22.460000      0.003160      0.006290
2248     22.470000      0.003090      0.005520
2249     22.480000      0.003040      0.004740
2250     22.490000      0.002990      0.003950
2251     22.500000      0.002950      0.003180
2252     22.510000      0.002920      0.002430
2253     22.520000      0.002890      0.001710
2254     22.530000      0.002880      0.001040
2255     22.540000      0.002870      0.000440
2256     22.550000      0.002860     -0.000100
2257     22.560000      0.002860     -0.000560
2258     22.570000      0.002870     -0.000940
2259     22.580000      0.002880     -0.001220
2260     22.590000      0.002890     -0.001410
2261     22.600000      0.002900     -0.001500
2262     22.610000      0.002920     -0.001490
2263     22.620000      0.002930     -0.001390
2264     22.630000      0.002950     -0.001200
2265     22.640000      0.002960     -0.000920
2266     22.650000      0.002970     -0.000560
2267     22.660000      0.002980     -0.000120
2268     22.670000      0.002980      0.000380
2269     22.680000      0.002970      0.000930
2270     22.690000      0.002960      0.001530
2271     22.700000      0.002950      0.002160
2272     22.710000      0.002930      0.002810
2273     22.720000      0.002900      0.003470
2274     22.730000      0.002860      0.004140
2275     22.740000      0.002820      0.004790
2276     22.750000      0.002770      0.005420
2277     22.760000      0.002720      0.006030
2278     22.770000      0.002660      0.006600
2279     22.780000      0.002590      0.007140
2280     22.790000      0.002520      0.007640
2281     22.800000      0.002450      0.008090
2282     22.810000      0.002370      0.008500
2283     22.820000      0.002280      0.008860
2284     22.830000      0.002190      0.009180
2285     22.840000      0.002100      0.009450
2286     22.850000      0.002010      0.009680
2287     22.860000      0.001910      0.009870
2288     22.870000      0.001810      0.010010
2289     22.880000      0.001710      0.010110
2290     22.890000      0.001610      0.010180
2291     22.900000      0.001510      0.010210
2292     22.910000      0.001410      0.010200
2293     22.920000      0.001300      0.010160
2294     22.930000      0.001200      0.010090
2295     22.940000      0.001100      0.009990
2296     22.950000      0.001000      0.009850
2297     22.960000      0.000900      0.009690
2298     22.970000      0.000810      0.009500
2299     22.980000      0.000710      0.009280
2300     22.990000      0.000620      0.009030
2301     23.000000      0.000530      0.008760
2302     23.010000      0.000440      0.008460
2303     23.020000      0.000350      0.008140
2304     23.030000      0.000270      0.007800
2305     23.040000      0.000200      0.007430
2306     23.050000      0.000120      0.007050
2307     23.060000      0.000050      0.006650
2308     23.070000     -0.000020      0.006240
2309     23.080000     -0.000080      0.005820
2310     23.090000     -0.000140      0.005400
2311     23.100000     -0.000190      0.004980
2312     23.110000     -0.000240      0.004560
2313     23.120000     -0.000290      0.004160
2314     23.130000     -0.000330      0.003760
2315     23.140000     -0.000370      0.003390
2316     23.150000     -0.000400      0.003030
2317     23.160000     -0.000430      0.002700
2318     23.170000     -0.000460      0.002390
2319     23.180000     -0.000480      0.002110
2320     23.190000     -0.000500      0.001860
2321     23.200000     -0.000520      0.001630
2322     23.210000     -0.000540      0.001440
2323     23.220000     -0.000550      0.001270
2324     23.230000     -0.000560      0.001130
2325     23.240000     -0.000570      0.001010
2326     23.250000     -0.000580      0.000920
2327     23.260000     -0.000590      0.000850
2328     23.270000     -0.000600      0.000810
2329     23.280000     -0.000610      0.000780
2330     23.290000     -0.000620      0.000770
2331     23.300000     -0.000630      0.000770
2332     23.310000     -0.000630      0.000790
2333     23.320000     -0.000640      0.000820
2334     23.330000     -0.000650      0.000850
2335     23.340000     -0.000660      0.000890
2336     23.350000     -0.000670      0.000940
2337     23.360000     -0.000680      0.000990
2338     23.370000     -0.000690      0.001040
2339     23.380000     -0.000700      0.001090
2340     23.390000     -0.000710      0.001140
2341     23.400000     -0.000720      0.001200
2342     23.410000     -0.000730      0.001250
2343     23.420000     -0.000740      0.001300
2344     23.430000     -0.000760      0.001350
2345     23.440000     -0.000770      0.001400
2346     23.450000     -0.000780      0.001440
2347     23.460000     -0.000800      0.001490
2348     23.470000     -0.000810      0.001530
2349     23.480000     -0.000830      0.001580
2350     23.490000     -0.000840      0.001620
2351     23.500000     -0.000860      0.001660
2352     23.510000     -0.000880      0.001710
2353     23.520000     -0.000890      0.001750
2354     23.530000     -0.000910      0.001790
2355     23.540000     -0.000930      0.001830
2356     23.550000     -0.000950      0.001880
2357     23.560000     -0.000970      0.001920
2358     23.570000     -0.000990      0.001970
2359     23.580000     -0.001010      0.002010
2360     23.590000     -0.001030      0.002060
2361     23.600000     -0.001050      0.002110
2362     23.610000     -0.001070      0.002160
2363     23.620000     -0.001090      0.002210
2364     23.630000     -0.001110      0.002260
2365     23.640000     -0.001130      0.002320
2366     23.650000     -0.001160      0.002370
2367     23.660000     -0.001180      0.002430
2368     23.670000     -0.001200      0.002490
2369     23.680000     -0.001230      0.002540
2370     23.690000     -0.001260      0.002600
2371     23.700000     -0.001280      0.002660
2372     23.710000     -0.001310      0.002720
2373     23.720000     -0.001330      0.002770
2374     23.730000     -0.001360      0.002830
2375     23.740000     -0.001390      0.002880
2376     23.750000     -0.001420      0.002930
2377     23.760000     -0.001450      0.002980
2378     23.770000     -0.001480      0.003030
2379     23.780000     -0.001510      0.003070
2380     23.790000     -0.001540      0.003110
2381     23.800000     -0.001570      0.003150
2382     23.810000     -0.001600      0.003190
2383     23.820000     -0.001630      0.003220
2384     23.830000     -0.001670      0.003250
2385     23.840000     -0.001700      0.003280
2386     23.850000     -0.001730      0.003300
2387     23.860000     -0.001760      0.003320
2388     23.870000     -0.001800      0.003340
2389     23.880000     -0.001830      0.003360
2390     23.890000     -0.001870      0.003370
2391     23.900000     -0.001900      0.003390
2392     23.910000     -0.001930      0.003390
2393     23.920000     -0.001970      0.003400
2394     23.930000     -0.002000      0.003400
2395     23.940000     -0.002030      0.003400
2396     23.950000     -0.002070      0.003400
2397     23.960000     -0.002100      0.003390
2398     23.970000     -0.002140      0.003380
2399     23.980000     -0.002170      0.003370
2400     23.990000     -0.002200      0.003360
2401     24.000000     -0.002240      0.003340
2402     24.010000     -0.002270      0.003330
2403     24.020000     -0.002300      0.003310
2404     24.030000     -0.002340      0.003290
2405     24.040000     -0.002370      0.003280
2406     24.050000     -0.002400      0.003270
2407     24.060000     -0.002440      0.003260
2408     24.070000     -0.002470      0.003260
2409     24.080000     -0.002500      0.003270
2410     24.090000     -0.002530      0.003280
2411     24.100000     -0.002570      0.003310
2412     24.110000     -0.002600      0.003350
2413     24.120000     -0.002630      0.003410
2414     24.130000     -0.002670      0.003490
2415     24.140000     -0.002700      0.003590
2416     24.150000     -0.002740      0.003710
2417     24.160000     -0.002780      0.003860
2418     24.170000     -0.002810      0.004020
2419     24.180000     -0.002850      0.004220
2420     24.190000     -0.002900      0.004440
2421     24.200000     -0.002940      0.004680
2422     24.210000     -0.002990      0.004950
2423     24.220000     -0.003040      0.005240
2424     24.230000     -0.003090      0.005550
2425     24.240000     -0.003140      0.005870
2426     24.250000     -0.003200      0.006200
2427     24.260000     -0.003270      0.006540
2428     24.270000     -0.003330      0.006870
2429     24.280000     -0.003400      0.007190
2430     24.290000     -0.003470      0.007500
2431     24.300000     -0.003550      0.007780
2432     24.310000     -0.003620      0.008030
2433     24.320000     -0.003700      0.008230
2434     24.330000     -0.003790      0.008380
2435     24.340000     -0.003870      0.008470
2436     24.350000     -0.003960      0.008490
2437     24.360000     -0.004040      0.008440
2438     24.370000     -0.004120      0.008320
2439     24.380000     -0.004210      0.008120
2440     24.390000     -0.004290      0.007840
2441     24.400000     -0.004370      0.007480
2442     24.410000     -0.004440      0.007040
2443     24.420000     -0.004510      0.006530
2444     24.430000     -0.004580      0.005960
2445     24.440000     -0.004640      0.005340
2446     24.450000     -0.004690      0.004670
2447     24.460000     -0.004740      0.003970
2448     24.470000     -0.004780      0.003270
2449     24.480000     -0.004810      0.002570
2450     24.490000     -0.004840      0.001900
2451     24.500000     -0.004850      0.001280
2452     24.510000     -0.004870      0.000720
2453     24.520000     -0.004870      0.000260
2454     24.530000     -0.004880     -0.000090
2455     24.540000     -0.004880     -0.000310
2456     24.550000     -0.004870     -0.000390
2457     24.560000     -0.004870     -0.000300
2458     24.570000     -0.004870     -0.000040
2459     24.580000     -0.004870      0.000390
2460     24.590000     -0.004870      0.001010
2461     24.600000     -0.004880      0.001810
2462     24.610000     -0.004900      0.002780
2463     24.620000     -0.004930      0.003920
2464     24.630000     -0.004960      0.005200
2465     24.640000     -0.005020      0.006620
2466     24.650000     -0.005080      0.008130
2467     24.660000     -0.005160      0.009710
2468     24.670000     -0.005260      0.011320
2469     24.680000     -0.005370      0.012920
2470     24.690000     -0.005500      0.014460
2471     24.700000     -0.005650      0.015900
2472     24.710000     -0.005810      0.017190
2473     24.720000     -0.005980      0.018270
2474     24.730000     -0.006160      0.019110
2475     24.740000     -0.006350      0.019650
2476     24.750000     -0.006550      0.019870
2477     24.760000     -0.006750      0.019720
2478     24.770000     -0.006950      0.019180
2479     24.780000     -0.007140      0.018230
2480     24.790000     -0.007320      0.016860
2481     24.800000     -0.007490      0.015060
2482     24.810000     -0.007640      0.012830
2483     24.820000     -0.007770      0.010200
2484     24.830000     -0.007870      0.007170
2485     24.840000     -0.007940      0.003800
2486     24.850000     -0.007980      0.000120
2487     24.860000     -0.007980     -0.003830
2488     24.870000     -0.007940     -0.007960
2489     24.880000     -0.007860     -0.012220
2490     24.890000     -0.007740     -0.016540
2491     24.900000     -0.007570     -0.020820
2492     24.910000     -0.007370     -0.024990
2493     24.920000     -0.007120     -0.028980
2494     24.930000     -0.006830     -0.032700
2495     24.940000     -0.006500     -0.036090
2496     24.950000     -0.006140     -0.039080
2497     24.960000     -0.005750     -0.041620
2498     24.970000     -0.005330     -0.043670
2499     24.980000     -0.004900     -0.045180
2500     24.990000     -0.004440     -0.046140
2501     25.000000     -0.003980     -0.046540
2502     25.010000      0.000000      0.000000
2503     25.020000      0.000000      0.000000
2504     25.030000      0.000000      0.000000
2505     25.040000      0.000000      0.000000
2506     25.050000      0.000000      0.000000
2507     25.060000      0.000000      0.000000
2508     25.070000      0.000000      0.000000
2509     25.080000      0.000000      0.000000
2510     25.090000      0.000000      0.000000
2511     25.100000      0.000000      0.000000
2512     25.110000      0.000000      0.000000
2513     25.120000      0.000000      0.000000
2514     25.130000      0.000000      0.000000
2515     25.140000      0.000000      0.000000
2516     25.150000      0.000000      0.000000
2517     25.160000      0.000000      0.000000
2518     25.170000      0.000000      0.000000
2519     25.180000      0.000000      0.000000
2520     25.190000      0.000000      0.000000
2521     25.200000      0.000000      0.000000
2522     25.210000      0.000000      0.000000
2523     25.220000      0.000000      0.000000
2524     25.230000      0.000000      0.000000
2525     25.240000      0.000000      0.000000
2526     25.250000      0.000000      0.000000
2527     25.260000      0.000000      0.000000
2528     25.270000      0.000000      0.000000
2529     25.280000      0.000000      0.000000
2530     25.290000      0.000000      0.000000
2531     25.300000      0.000000      0.000000
2532     25.310000      0.000000      0.000000
2533     25.320000      0.000000      0.000000
2534     25.330000      0.000000      0.000000
2535     25.340000      0.000000      0.000000
2536     25.350000      0.000000      0.000000
2537     25.360000      0.000000      0.000000
2538     25.370000      0.000000      0.000000
2539     25.380000      0.000000      0.000000
2540     25.390000      0.000000      0.000000
2541     25.400000      0.000000      0.000000
2542     25.410000      0.000000      0.000000
2543     25.420000      0.000000      0.000000
2544     25.430000      0.000000      0.000000
2545     25.440000      0.000000      0.000000
2546     25.450000      0.000000      0.000000
2547     25.460000      0.000000      0.000000
2548     25.470000      0.000000      0.000000
2549     25.480000      0.000000      0.000000
2550     25.490000      0.000000      0.000000
2551     25.500000      0.000000      0.000000
2552     25.510000      0.000000      0.000000
2553     25.520000      0.000000      0.000000
2554     25.530000      0.000000      0.000000
2555     25.540000      0.000000      0.000000
2556     25.550000      0.000000      0.000000
2557     25.560000      0.000000      0.000000
2558     25.570000      0.000000      0.000000
2559     25.580000      0.000000      0.000000
2560     25.590000      0.000000      0.000000
2561     25.600000      0.000000      0.000000
2562     25.610000      0.000000      0.000000
2563     25.620000      0.000000      0.000000
2564     25.630000      0.000000      0.000000
2565     25.640000      0.000000      0.000000
2566     25.650000      0.000000      0.000000
2567     25.660000      0.000000      0.000000
2568     25.670000      0.000000      0.000000
2569     25.680000      0.000000      0.000000
2570     25.690000      0.000000      0.000000
2571     25.700000      0.000000      0.000000
2572     25.710000      0.000000      0.000000
2573     25.720000      0.000000      0.000000
2574     25.730000      0.000000      0.000000
2575     25.740000      0.000000      0.000000
2576     25.750000      0.000000      0.000000
2577     25.760000      0.000000      0.000000
2578     25.770000      0.000000      0.000000
2579     25.780000      0.000000      0.000000
2580     25.790000      0.000000      0.000000
2581     25.800000      0.000000      0.000000
2582     25.810000      0.000000      0.000000
2583     25.820000      0.000000      0.000000
2584     25.830000      0.000000      0.000000
2585     25.840000      0.000000      0.000000
2586     25.850000      0.000000      0.000000
2587     25.860000      0.000000      0.000000
2588     25.870000      0.000000      0.000000
2589     25.880000      0.000000      0.000000
2590     25.890000      0.000000      0.000000
2591     25.900000      0.000000      0.000000
2592     25.910000      0.000000      0.000000
2593     25.920000      0.000000      0.000000
2594     25.930000      0.000000      0.000000
2595     25.940000      0.000000      0.000000
2596     25.950000      0.000000      0.000000
2597     25.960000      0.000000      0.000000
2598     25.970000      0.000000      0.000000
2599     25.980000      0.000000      0.000000
2600     25.990000      0.000000      0.000000
2601     26.000000      0.000000      0.000000
2602     26.010000      0.000000      0.000000
2603     26.020000      0.000000      0.000000
2604     26.030000      0.000000      0.000000
2605     26.040000      0.000000      0.000000
2606     26.050000      0.000000      0.000000
2607     26.060000      0.000000      0.000000
2608     26.070000      0.000000      0.000000
2609     26.080000      0.000000      0.000000
2610     26.090000      0.000000      0.000000
2611     26.100000      0.000000      0.000000
2612     26.110000      0.000000      0.000000
2613     26.120000      0.000000      0.000000
2614     26.130000      0.000000      0.000000
2615     26.140000      0.000000      0.000000
2616     26.150000      0.000000      0.000000
2617     26.160000      0.000000      0.000000
2618     26.170000      0.000000      0.000000
2619     26.180000      0.000000      0.000000
2620     26.190000      0.000000      0.000000
2621     26.200000      0.000000      0.000000
2622     26.210000      0.000000      0.000000
2623     26.220000      0.000000      0.000000
2624     26.230000      0.000000      0.000000
2625     26.240000      0.000000      0.000000
2626     26.250000      0.000000      0.000000
2627     26.260000      0.000000      0.000000
2628     26.270000      0.000000      0.000000
2629     26.280000      0.000000      0.000000
2630     26.290000      0.000000      0.000000
2631     26.300000      0.000000      0.000000
2632     26.310000      0.000000      0.000000
2633     26.320000      0.000000      0.000000
2634     26.330000      0.000000      0.000000
2635     26.340000      0.000000      0.000000
2636     26.350000      0.000000      0.000000
2637     26.360000      0.000000      0.000000
2638     26.370000      0.000000      0.000000
2639     26.380000      0.000000      0.000000
2640     26.390000      0.000000      0.000000
2641     26.400000      0.000000      0.000000
2642     26.410000      0.000000      0.000000
2643     26.420000      0.000000      0.000000
2644     26.430000      0.000000      0.000000
2645     26.440000      0.000000      0.000000
2646     26.450000      0.000000      0.000000
2647     26.460000      0.000000      0.000000
2648     26.470000      0.000000      0.000000
2649     26.480000      0.000000      0.000000
2650     26.490000      0.000000      0.000000
2651     26.500000      0.000000      0.000000
2652     26.510000      0.000000      0.000000
2653     26.520000      0.000000      0.000000
2654     26.530000      0.000000      0.000000
2655     26.540000      0.000000      0.000000
2656     26.550000      0.000000      0.000000
2657     26.560000      0.000000      0.000000
2658     26.570000      0.000000      0.000000
2659     26.580000      0.000000      0.000000
2660     26.590000      0.000000      0.000000
2661     26.600000      0.000000      0.000000
2662     26.610000      0.000000      0.000000
2663     26.620000      0.000000      0.000000
2664     26.630000      0.000000      0.000000
2665     26.640000      0.000000      0.000000
2666     26.650000      0.000000      0.000000
2667     26.660000      0.000000      0.000000
2668     26.670000      0.000000      0.000000
2669     26.680000      0.000000      0.000000
2670     26.690000      0.000000      0.000000
2671     26.700000      0.000000      0.000000
2672     26.710000      0.000000      0.000000
2673     26.720000      0.000000      0.000000
2674     26.730000      0.000000      0.000000
2675     26.740000      0.000000      0.000000
2676     26.750000      0.000000      0.000000
2677     26.760000      0.000000      0.000000
2678     26.770000      0.000000      0.000000
2679     26.780000      0.000000      0.000000
2680     26.790000      0.000000      0.000000
2681     26.800000      0.000000      0.000000
2682     26.810000      0.000000      0.000000
2683     26.820000      0.000000      0.000000
2684     26.830000      0.000000      0.000000
2685     26.840000      0.000000      0.000000
2686     26.850000      0.000000      0.000000
2687     26.860000      0.000000      0.000000
2688     26.870000      0.000000      0.000000
2689     26.880000      0.000000      0.000000
2690     26.890000      0.000000      0.000000
2691     26.900000      0.000000      0.000000
2692     26.910000      0.000000      0.000000
2693     26.920000      0.000000      0.000000
2694     26.930000      0.000000      0.000000
2695     26.940000      0.000000      0.000000
2696     26.950000      0.000000      0.000000
2697     26.960000      0.000000      0.000000
2698     26.970000      0.000000      0.000000
2699     26.980000      0.000000      0.000000
2700     26.990000      0.000000      0.000000
2701     27.000000      0.000000      0.000000
2702     27.010000      0.000000      0.000000
2703     27.020000      0.000000      0.000000
2704     27.030000      0.000000      0.000000
2705     27.040000      0.000000      0.000000
2706     27.050000      0.000000      0.000000
2707     27.060000      0.000000      0.000000
2708     27.070000      0.000000      0.000000
2709     27.080000      0.000000      0.000000
2710     27.090000      0.000000      0.000000
2711     27.100000      0.000000      0.000000
2712     27.110000      0.000000      0.000000
2713     27.120000      0.000000      0.000000
2714     27.130000      0.000000      0.000000
2715     27.140000      0.000000      0.000000
2716     27.150000      0.000000      0.000000
2717     27.160000      0.000000      0.000000
2718     27.170000      0.000000      0.000000
2719     27.180000      0.000000      0.000000
2720     27.190000      0.000000      0.000000
2721     27.200000      0.000000      0.000000
2722     27.210000      0.000000      0.000000
2723     27.220000      0.000000      0.000000
2724     27.230000      0.000000      0.000000
2725     27.240000      0.000000      0.000000
2726     27.250000      0.000000      0.000000
2727     27.260000      0.000000      0.000000
2728     27.270000      0.000000      0.000000
2729     27.280000      0.000000      0.000000
2730     27.290000      0.000000      0.000000
2731     27.300000      0.000000      0.000000
2732     27.310000      0.000000      0.000000
2733     27.320000      0.000000      0.000000
2734     27.330000      0.000000      0.000000
2735     27.340000      0.000000      0.000000
2736     27.350000      0.000000      0.000000
2737     27.360000      0.000000      0.000000
2738     27.370000      0.000000      0.000000
2739     27.380000      0.000000      0.000000
2740     27.390000      0.000000      0.000000
2741     27.400000      0.000000      0.000000
2742     27.410000      0.000000      0.000000
2743     27.420000      0.000000      0.000000
2744     27.430000      0.000000      0.000000
2745     27.440000      0.000000      0.000000
2746     27.450000      0.000000      0.000000
2747     27.460000      0.000000      0.000000
2748     27.470000      0.000000      0.000000
2749     27.480000      0.000000      0.000000
2750     27.490000      0.000000      0.000000
2751     27.500000      0.000000      0.000000
2752     27.510000      0.000000      0.000000
2753     27.520000      0.000000      0.000000
2754     27.530000      0.000000      0.000000
2755     27.540000      0.000000      0.000000
2756     27.550000      0.000000      0.000000
2757     27.560000      0.000000      0.000000
2758     27.570000      0.000000      0.000000
2759     27.580000      0.000000      0.000000
2760     27.590000      0.000000      0.000000
2761     27.600000      0.000000      0.000000
2762     27.610000      0.000000      0.000000
2763     27.620000      0.000000      0.000000
2764     27.630000      0.000000      0.000000
2765     27.640000      0.000000      0.000000
2766     27.650000      0.000000      0.000000
2767     27.660000      0.000000      0.000000
2768     27.670000      0.000000      0.000000
2769     27.680000      0.000000      0.000000
2770     27.690000      0.000000      0.000000
2771     27.700000      0.000000      0.000000
2772     27.710000      0.000000      0.000000
2773     27.720000      0.000000      0.000000
2774     27.730000      0.000000      0.000000
2775     27.740000      0.000000      0.000000
2776     27.750000      0.000000      0.000000
2777     27.760000      0.000000      0.000000
2778     27.770000      0.000000      0.000000
2779     27.780000      0.000000      0.000000
2780     27.790000      0.000000      0.000000
2781     27.800000      0.000000      0.000000
2782     27.810000      0.000000      0.000000
2783     27.820000      0.000000      0.000000
2784     27.830000      0.000000      0.000000
2785     27.840000      0.000000      0.000000
2786     27.850000      0.000000      0.000000
2787     27.860000      0.000000      0.000000
2788     27.870000      0.000000      0.000000
2789     27.880000      0.000000      0.000000
2790     27.890000      0.000000      0.000000
2791     27.900000      0.000000      0.000000
2792     27.910000      0.000000      0.000000
2793     27.920000      0.000000      0.000000
2794     27.930000      0.000000      0.000000
2795     27.940000      0.000000      0.000000
2796     27.950000      0.000000      0.000000
2797     27.960000      0.000000      0.000000
2798     27.970000      0.000000      0.000000
2799     27.980000      0.000000      0.000000
2800     27.990000      0.000000      0.000000
2801     28.000000      0.000000      0.000000
2802     28.010000      0.000000      0.000000
2803     28.020000      0.000000      0.000000
2804     28.030000      0.000000      0.000000
2805     28.040000      0.000000      0.000000
2806     28.050000      0.000000      0.000000
2807     28.060000      0.000000      0.000000
2808     28.070000      0.000000      0.000000
2809     28.080000      0.000000      0.000000
2810     28.090000      0.000000      0.000000
2811     28.100000      0.000000      0.000000
2812     28.110000      0.000000      0.000000
2813     28.120000      0.000000      0.000000
2814     28.130000      0.000000      0.000000
2815     28.140000      0.000000      0.000000
2816     28.150000      0.000000      0.000000
2817     28.160000      0.000000      0.000000
2818     28.170000      0.000000      0.000000
2819     28.180000      0.000000      0.000000
2820     28.190000      0.000000      0.000000
2821     28.200000      0.000000      0.000000
2822     28.210000      0.000000      0.000000
2823     28.220000      0.000000      0.000000
2824     28.230000      0.000000      0.000000
2825     28.240000      0.000000      0.000000
2826     28.250000      0.000000      0.000000
2827     28.260000      0.000000      0.000000
2828     28.270000      0.000000      0.000000
2829     28.280000      0.000000      0.000000
2830     28.290000      0.000000      0.000000
2831     28.300000      0.000000      0.000000
2832     28.310000      0.000000      0.000000
2833     28.320000      0.000000      0.000000
2834     28.330000      0.000000      0.000000
2835     28.340000      0.000000      0.000000
2836     28.350000      0.000000      0.000000
2837     28.360000      0.000000      0.000000
2838     28.370000      0.000000      0.000000
2839     28.380000      0.000000      0.000000
2840     28.390000      0.000000      0.000000
2841     28.400000      0.000000      0.000000
2842     28.410000      0.000000      0.000000
2843     28.420000      0.000000      0.000000
2844     28.430000      0.000000      0.000000
2845     28.440000      0.000000      0.000000
2846     28.450000      0.000000      0.000000
2847     28.460000      0.000000      0.000000
2848     28.470000      0.000000      0.000000
2849     28.480000      0.000000      0.000000
2850     28.490000      0.000000      0.000000
2851     28.500000      0.000000      0.000000
2852     28.510000      0.000000      0.000000
2853     28.520000      0.000000      0.000000
2854     28.530000      0.000000      0.000000
2855     28.540000      0.000000      0.000000
2856     28.550000      0.000000      0.000000
2857     28.560000      0.000000      0.000000
2858     28.570000      0.000000      0.000000
2859     28.580000      0.000000      0.000000
2860     28.590000      0.000000      0.000000
2861     28.600000      0.000000      0.000000
2862     28.610000      0.000000      0.000000
2863     28.620000      0.000000      0.000000
2864     28.630000      0.000000      0.000000
2865     28.640000      0.000000      0.000000
2866     28.650000      0.000000      0.000000
2867     28.660000      0.000000      0.000000
2868     28.670000      0.000000      0.000000
2869     28.680000      0.000000      0.000000
2870     28.690000      0.000000      0.000000
2871     28.700000      0.000000      0.000000
2872     28.710000      0.000000      0.000000
2873     28.720000      0.000000      0.000000
2874     28.730000      0.000000      0.000000
2875     28.740000      0.000000      0.000000
2876     28.750000      0.000000      0.000000
2877     28.760000      0.000000      0.000000
2878     28.770000      0.000000      0.000000
2879     28.780000      0.000000      0.000000
2880     28.790000      0.000000      0.000000
2881     28.800000      0.000000      0.000000
2882     28.810000      0.000000      0.000000
2883     28.820000      0.000000      0.000000
2884     28.830000      0.000000      0.000000
2885     28.840000      0.000000      0.000000
2886     28.850000      0.000000      0.000000
2887     28.860000      0.000000      0.000000
2888     28.870000      0.000000      0.000000
2889     28.880000      0.000000      0.000000
2890     28.890000      0.000000      0.000000
2891     28.900000      0.000000      0.000000
2892     28.910000      0.000000      0.000000
2893     28.920000      0.000000      0.000000
2894     28.930000      0.000000      0.000000
2895     28.940000      0.000000      0.000000
2896     28.950000      0.000000      0.000000
2897     28.960000      0.000000      0.000000
2898     28.970000      0.000000      0.000000
2899     28.980000      0.000000      0.000000
2900     28.990000      0.000000      0.000000
2901     29.000000      0.000000      0.000000
2902     29.010000      0.000000      0.000000
2903     29.020000      0.000000      0.000000
2904     29.030000      0.000000      0.000000
2905     29.040000      0.000000      0.000000
2906     29.050000      0.000000      0.000000
2907     29.060000      0.000000      0.000000
2908     29.070000      0.000000      0.000000
2909     29.080000      0.000000      0.000000
2910     29.090000      0.000000      0.000000
2911     29.100000      0.000000      0.000000
2912     29.110000      0.000000      0.000000
2913     29.120000      0.000000      0.000000
2914     29.130000      0.000000      0.000000
2915     29.140000      0.000000      0.000000
2916     29.150000      0.000000      0.000000
2917     29.160000      0.000000      0.000000
2918     29.170000      0.000000      0.000000
2919     29.180000      0.000000      0.000000
2920     29.190000      0.000000      0.000000
2921     29.200000      0.000000      0.000000
2922     29.210000      0.000000      0.000000
2923     29.220000      0.000000      0.000000
2924     29.230000      0.000000      0.000000
2925     29.240000      0.000000      0.000000
2926     29.250000      0.000000      0.000000
2927     29.260000      0.000000      0.000000
2928     29.270000      0.000000      0.000000
2929     29.280000      0.000000      0.000000
2930     29.290000      0.000000      0.000000
2931     29.300000      0.000000      0.000000
2932     29.310000      0.000000      0.000000
2933     29.320000      0.000000      0.000000
2934     29.330000      0.000000      0.000000
2935     29.340000      0.000000      0.000000
2936     29.350000      0.000000      0.000000
2937     29.360000      0.000000      0.000000
2938     29.370000      0.000000      0.000000
2939     29.380000      0.000000      0.000000
2940     29.390000      0.000000      0.000000
2941     29.400000      0.000000      0.000000
2942     29.410000      0.000000      0.000000
2943     29.420000      0.000000      0.000000
2944     29.430000      0.000000      0.000000
2945     29.440000      0.000000      0.000000
2946     29.450000      0.000000      0.000000
2947     29.460000      0.000000      0.000000
2948     29.470000      0.000000      0.000000
2949     29.480000      0.000000      0.000000
2950     29.490000      0.000000      0.000000
2951     29.500000      0.000000      0.000000
2952     29.510000      0.000000      0.000000
2953     29.520000      0.000000      0.000000
2954     29.530000      0.000000      0.000000
2955     29.540000      0.000000      0.000000
2956     29.550000      0.000000      0.000000
2957     29.560000      0.000000      0.000000
2958     29.570000      0.000000      0.000000
2959     29.580000      0.000000      0.000000
2960     29.590000      0.000000      0.000000
2961     29.600000      0.000000      0.000000
2962     29.610000      0.000000      0.000000
2963     29.620000      0.000000      0.000000
2964     29.630000      0.000000      0.000000
2965     29.640000      0.000000      0.000000
2966     29.650000      0.000000      0.000000
2967     29.660000      0.000000      0.000000
2968     29.670000      0.000000      0.000000
2969     29.680000      0.000000      0.000000
2970     29.690000      0.000000      0.000000
2971     29.700000      0.000000      0.000000
2972     29.710000      0.000000      0.000000
2973     29.720000      0.000000      0.000000
2974     29.730000      0.000000      0.000000
2975     29.740000      0.000000      0.000000
2976     29.750000      0.000000      0.000000
2977     29.760000      0.000000      0.000000
2978     29.770000      0.000000      0.000000
2979     29.780000      0.000000      0.000000
2980     29.790000      0.000000      0.000000
2981     29.800000      0.000000      0.000000
2982     29.810000      0.000000      0.000000
2983     29.820000      0.000000      0.000000
2984     29.830000      0.000000      0.000000
2985     29.840000      0.000000      0.000000
2986     29.850000      0.000000      0.000000
2987     29.860000      0.000000      0.000000
2988     29.870000      0.000000      0.000000
2989     29.880000      0.000000      0.000000
2990     29.890000      0.000000      0.000000
2991     29.900000      0.000000      0.000000
2992     29.910000      0.000000      0.000000
2993     29.920000      0.000000      0.000000
2994     29.930000      0.000000      0.000000
2995     29.940000      0.000000      0.000000
2996     29.950000      0.000000      0.000000
2997     29.960000      0.000000      0.000000
2998     29.970000      0.000000      0.000000
2999     29.980000      0.000000      0.000000
3000     29.990000      0.000000      0.000000
3001     30.000000      0.000000      0.000000
3002     30.010000      0.000000      0.000000
3003     30.020000      0.000000      0.000000
3004     30.030000      0.000000      0.000000
3005     30.040000      0.000000      0.000000
3006     30.050000      0.000000      0.000000
3007     30.060000      0.000000      0.000000
3008     30.070000      0.000000      0.000000
3009     30.080000      0.000000      0.000000
3010     30.090000      0.000000      0.000000
3011     30.100000      0.000000      0.000000
3012     30.110000      0.000000      0.000000
3013     30.120000      0.000000      0.000000
3014     30.130000      0.000000      0.000000
3015     30.140000      0.000000      0.000000
3016     30.150000      0.000000      0.000000
3017     30.160000      0.000000      0.000000
3018     30.170000      0.000000      0.000000
3019     30.180000      0.000000      0.000000
3020     30.190000      0.000000      0.000000
3021     30.200000      0.000000      0.000000
3022     30.210000      0.000000      0.000000
3023     30.220000      0.000000      0.000000
3024     30.230000      0.000000      0.000000
3025     30.240000      0.000000      0.000000
3026     30.250000      0.000000      0.000000
3027     30.260000      0.000000      0.000000
3028     30.270000      0.000000      0.000000
3029     30.280000      0.000000      0.000000
3030     30.290000      0.000000      0.000000
3031     30.300000      0.000000      0.000000
3032     30.310000      0.000000      0.000000
3033     30.320000      0.000000      0.000000
3034     30.330000      0.000000      0.000000
3035     30.340000      0.000000      0.000000
3036     30.350000      0.000000      0.000000
3037     30.360000      0.000000      0.000000
3038     30.370000      0.000000      0.000000
3039     30.380000      0.000000      0.000000
3040     30.390000      0.000000      0.000000
3041     30.400000      0.000000      0.000000
3042     30.410000      0.000000      0.000000
3043     30.420000      0.000000      0.000000
3044     30.430000      0.000000      0.000000
3045     30.440000      0.000000      0.000000
3046     30.450000      0.000000      0.000000
3047     30.460000      0.000000      0.000000
3048     30.470000      0.000000      0.000000
3049     30.480000      0.000000      0.000000
3050     30.490000      0.000000      0.000000
3051     30.500000      0.000000      0.000000
3052     30.510000      0.000000      0.000000
3053     30.520000      0.000000      0.000000
3054     30.530000      0.000000      0.000000
3055     30.540000      0.000000      0.000000
3056     30.550000      0.000000      0.000000
3057     30.560000      0.000000      0.000000
3058     30.570000      0.000000      0.000000
3059     30.580000      0.000000      0.000000
3060     30.590000      0.000000      0.000000
3061     30.600000      0.000000      0.000000
3062     30.610000      0.000000      0.000000
3063     30.620000      0.000000      0.000000
3064     30.630000      0.000000      0.000000
3065     30.640000      0.000000      0.000000
3066     30.650000      0.000000      0.000000
3067     30.660000      0.000000      0.000000
3068     30.670000      0.000000      0.000000
3069     30.680000      0.000000      0.000000
3070     30.690000      0.000000      0.000000
3071     30.700000      0.000000      0.000000
3072     30.710000      0.000000      0.000000
3073     30.720000      0.000000      0.000000
3074     30.730000      0.000000      0.000000
3075     30.740000      0.000000      0.000000
3076     30.750000      0.000000      0.000000
3077     30.760000      0.000000      0.000000
3078     30.770000      0.000000      0.000000
3079     30.780000      0.000000      0.000000
3080     30.790000      0.000000      0.000000
3081     30.800000      0.000000      0.000000
3082     30.810000      0.000000      0.000000
3083     30.820000      0.000000      0.000000
3084     30.830000      0.000000      0.000000
3085     30.840000      0.000000      0.000000
3086     30.850000      0.000000      0.000000
3087     30.860000      0.000000      0.000000
3088     30.870000      0.000000      0.000000
3089     30.880000      0.000000      0.000000
3090     30.890000      0.000000      0.000000
3091     30.900000      0.000000      0.000000
3092     30.910000      0.000000      0.000000
3093     30.920000      0.000000      0.000000
3094     30.930000      0.000000      0.000000
3095     30.940000      0.000000      0.000000
3096     30.950000      0.000000      0.000000
3097     30.960000      0.000000      0.000000
3098     30.970000      0.000000      0.000000
3099     30.980000      0.000000      0.000000
3100     30.990000      0.000000      0.000000
3101     31.000000      0.000000      0.000000
3102     31.010000      0.000000      0.000000
3103     31.020000      0.000000      0.000000
3104     31.030000      0.000000      0.000000
3105     31.040000      0.000000      0.000000
3106     31.050000      0.000000      0.000000
3107     31.060000      0.000000      0.000000
3108     31.070000      0.000000      0.000000
3109     31.080000      0.000000      0.000000
3110     31.090000      0.000000      0.000000
3111     31.100000      0.000000      0.000000
3112     31.110000      0.000000      0.000000
3113     31.120000      0.000000      0.000000
3114     31.130000      0.000000      0.000000
3115     31.140000      0.000000      0.000000
3116     31.150000      0.000000      0.000000
3117     31.160000      0.000000      0.000000
3118     31.170000      0.000000      0.000000
3119     31.180000      0.000000      0.000000
3120     31.190000      0.000000      0.000000
3121     31.200000      0.000000      0.000000
3122     31.210000      0.000000      0.000000
3123     31.220000      0.000000      0.000000
3124     31.230000      0.000000      0.000000
3125     31.240000      0.000000      0.000000
3126     31.250000      0.000000      0.000000
3127     31.260000      0.000000      0.000000
3128     31.270000      0.000000      0.000000
3129     31.280000      0.000000      0.000000
3130     31.290000      0.000000      0.000000
3131     31.300000      0.000000      0.000000
3132     31.310000      0.000000      0.000000
3133     31.320000      0.000000      0.000000
3134     31.330000      0.000000      0.000000
3135     31.340000      0.000000      0.000000
3136     31.350000      0.000000      0.000000
3137     31.360000      0.000000      0.000000
3138     31.370000      0.000000      0.000000
3139     31.380000      0.000000      0.000000
3140     31.390000      0.000000      0.000000
3141     31.400000      0.000000      0.000000
3142     31.410000      0.000000      0.000000
3143     31.420000      0.000000      0.000000
3144     31.430000      0.000000      0.000000
3145     31.440000      0.000000      0.000000
3146     31.450000      0.000000      0.000000
3147     31.460000      0.000000      0.000000
3148     31.470000      0.000000      0.000000
3149     31.480000      0.000000      0.000000
3150     31.490000      0.000000      0.000000
3151     31.500000      0.000000      0.000000
3152     31.510000      0.000000      0.000000
3153     31.520000      0.000000      0.000000
3154     31.530000      0.000000      0.000000
3155     31.540000      0.000000      0.000000
3156     31.550000      0.000000      0.000000
3157     31.560000      0.000000      0.000000
3158     31.570000      0.000000      0.000000
3159     31.580000      0.000000      0.000000
3160     31.590000      0.000000      0.000000
3161     31.600000      0.000000      0.000000
3162     31.610000      0.000000      0.000000
3163     31.620000      0.000000      0.000000
3164     31.630000      0.000000      0.000000
3165     31.640000      0.000000      0.000000
3166     31.650000      0.000000      0.000000
3167     31.660000      0.000000      0.000000
3168     31.670000      0.000000      0.000000
3169     31.680000      0.000000      0.000000
3170     31.690000      0.000000      0.000000
3171     31.700000      0.000000      0.000000
3172     31.710000      0.000000      0.000000
3173     31.720000      0.000000      0.000000
3174     31.730000      0.000000      0.000000
3175     31.740000      0.000000      0.000000
3176     31.750000      0.000000      0.000000
3177     31.760000      0.000000      0.000000
3178     31.770000      0.000000      0.000000
3179     31.780000      0.000000      0.000000
3180     31.790000      0.000000      0.000000
3181     31.800000      0.000000      0.000000
3182     31.810000      0.000000      0.000000
3183     31.820000      0.000000      0.000000
3184     31.830000      0.000000      0.000000
3185     31.840000      0.000000      0.000000
3186     31.850000      0.000000      0.000000
3187     31.860000      0.000000      0.000000
3188     31.870000      0.000000      0.000000
3189     31.880000      0.000000      0.000000
3190     31.890000      0.000000      0.000000
3191     31.900000      0.000000      0.000000
3192     31.910000      0.000000      0.000000
3193     31.920000      0.000000      0.000000
3194     31.930000      0.000000      0.000000
3195     31.940000      0.000000      0.000000
3196     31.950000      0.000000      0.000000
3197     31.960000      0.000000      0.000000
3198     31.970000      0.000000      0.000000
3199     31.980000      0.000000      0.000000
3200     31.990000      0.000000      0.000000
3201     32.000000      0.000000      0.000000
3202     32.010000      0.000000      0.000000
3203     32.020000      0.000000      0.000000
3204     32.030000      0.000000      0.000000
3205     32.040000      0.000000      0.000000
3206     32.050000      0.000000      0.000000
3207     32.060000      0.000000      0.000000
3208     32.070000      0.000000      0.000000
3209     32.080000      0.000000      0.000000
3210     32.090000      0.000000      0.000000
3211     32.100000      0.000000      0.000000
3212     32.110000      0.000000      0.000000
3213     32.120000      0.000000      0.000000
3214     32.130000      0.000000      0.000000
3215     32.140000      0.000000      0.000000
3216     32.150000      0.000000      0.000000
3217     32.160000      0.000000      0.000000
3218     32.170000      0.000000      0.000000
3219     32.180000      0.000000      0.000000
3220     32.190000      0.000000      0.000000
3221     32.200000      0.000000      0.000000
3222     32.210000      0.000000      0.000000
3223     32.220000      0.000000      0.000000
3224     32.230000      0.000000      0.000000
3225     32.240000      0.000000      0.000000
3226     32.250000      0.000000      0.000000
3227     32.260000      0.000000      0.000000
3228     32.270000      0.000000      0.000000
3229     32.280000      0.000000      0.000000
3230     32.290000      0.000000      0.000000
3231     32.300000      0.000000      0.000000
3232     32.310000      0.000000      0.000000
3233     32.320000      0.000000      0.000000
3234     32.330000      0.000000      0.000000
3235     32.340000      0.000000      0.000000
3236     32.350000      0.000000      0.000000
3237     32.360000      0.000000      0.000000
3238     32.370000      0.000000      0.000000
3239     32.380000      0.000000      0.000000
3240     32.390000      0.000000      0.000000
3241     32.400000      0.000000      0.000000
3242     32.410000      0.000000      0.000000
3243     32.420000      0.000000      0.000000
3244     32.430000      0.000000      0.000000
3245     32.440000      0.000000      0.000000
3246     32.450000      0.000000      0.000000
3247     32.460000      0.000000      0.000000
3248     32.470000      0.000000      0.000000
3249     32.480000      0.000000      0.000000
3250     32.490000      0.000000      0.000000
3251     32.500000      0.000000      0.000000
3252     32.510000      0.000000      0.000000
3253     32.520000      0.000000      0.000000
3254     32.530000      0.000000      0.000000
3255     32.540000      0.000000      0.000000
3256     32.550000      0.000000      0.000000
3257     32.560000      0.000000      0.000000
3258     32.570000      0.000000      0.000000
3259     32.580000      0.000000      0.000000
3260     32.590000      0.000000      0.000000
3261     32.600000      0.000000      0.000000
3262     32.610000      0.000000      0.000000
3263     32.620000      0.000000      0.000000
3264     32.630000      0.000000      0.000000
3265     32.640000      0.000000      0.000000
3266     32.650000      0.000000      0.000000
3267     32.660000      0.000000      0.000000
3268     32.670000      0.000000      0.000000
3269     32.680000      0.000000      0.000000
3270     32.690000      0.000000      0.000000
3271     32.700000      0.000000      0.000000
3272     32.710000      0.000000      0.000000
3273     32.720000      0.000000      0.000000
3274     32.730000      0.000000      0.000000
3275     32.740000      0.000000      0.000000
3276     32.750000      0.000000      0.000000
3277     32.760000      0.000000      0.000000
3278     32.770000      0.000000      0.000000
3279     32.780000      0.000000      0.000000
3280     32.790000      0.000000      0.000000
3281     32.800000      0.000000      0.000000
3282     32.810000      0.000000      0.000000
3283     32.820000      0.000000      0.000000
3284     32.830000      0.000000      0.000000
3285     32.840000      0.000000      0.000000
3286     32.850000      0.000000      0.000000
3287     32.860000      0.000000      0.000000
3288     32.870000      0.000000      0.000000
3289     32.880000      0.000000      0.000000
3290     32.890000      0.000000      0.000000
3291     32.900000      0.000000      0.000000
3292     32.910000      0.000000      0.000000
3293     32.920000      0.000000      0.000000
3294     32.930000      0.000000      0.000000
3295     32.940000      0.000000      0.000000
3296     32.950000      0.000000      0.000000
3297     32.960000      0.000000      0.000000
3298     32.970000      0.000000      0.000000
3299     32.980000      0.000000      0.000000
3300     32.990000      0.000000      0.000000
3301     33.000000      0.000000      0.000000
3302     33.010000      0.000000      0.000000
3303     33.020000      0.000000      0.000000
3304     33.030000      0.000000      0.000000
3305     33.040000      0.000000      0.000000
3306     33.050000      0.000000      0.000000
3307     33.060000      0.000000      0.000000
3308     33.070000      0.000000      0.000000
3309     33.080000      0.000000      0.000000
3310     33.090000      0.000000      0.000000
3311     33.100000      0.000000      0.000000
3312     33.110000      0.000000      0.000000
3313     33.120000      0.000000      0.000000
3314     33.130000      0.000000      0.000000
3315     33.140000      0.000000      0.000000
3316     33.150000      0.000000      0.000000
3317     33.160000      0.000000      0.000000
3318     33.170000      0.000000      0.000000
3319     33.180000      0.000000      0.000000
3320     33.190000      0.000000      0.000000
3321     33.200000      0.000000      0.000000
3322     33.210000      0.000000      0.000000
3323     33.220000      0.000000      0.000000
3324     33.230000      0.000000      0.000000
3325     33.240000      0.000000      0.000000
3326     33.250000      0.000000      0.000000
3327     33.260000      0.000000      0.000000
3328     33.270000      0.000000      0.000000
3329     33.280000      0.000000      0.000000
3330     33.290000      0.000000      0.000000
3331     33.300000      0.000000      0.000000
3332     33.310000      0.000000      0.000000
3333     33.320000      0.000000      0.000000
3334     33.330000      0.000000      0.000000
3335     33.340000      0.000000      0.000000
3336     33.350000      0.000000      0.000000
3337     33.360000      0.000000      0.000000
3338     33.370000      0.000000      0.000000
3339     33.380000      0.000000      0.000000
3340     33.390000      0.000000      0.000000
3341     33.400000      0.000000      0.000000
3342     33.410000      0.000000      0.000000
3343     33.420000      0.000000      0.000000
3344     33.430000      0.000000      0.000000
3345     33.440000      0.000000      0.000000
3346     33.450000      0.000000      0.000000
3347     33.460000      0.000000      0.000000
3348     33.470000      0.000000      0.000000
3349     33.480000      0.000000      0.000000
3350     33.490000      0.000000      0.000000
3351     33.500000      0.000000      0.000000
3352     33.510000      0.000000      0.000000
3353     33.520000      0.000000      0.000000
3354     33.530000      0.000000      0.000000
3355     33.540000      0.000000      0.000000
3356     33.550000      0.000000      0.000000
3357     33.560000      0.000000      0.000000
3358     33.570000      0.000000      0.000000
3359     33.580000      0.000000      0.000000
3360     33.590000      0.000000      0.000000
3361     33.600000      0.000000      0.000000
3362     33.610000      0.000000      0.000000
3363     33.620000      0.000000      0.000000
3364     33.630000      0.000000      0.000000
3365     33.640000      0.000000      0.000000
3366     33.650000      0.000000      0.000000
3367     33.660000      0.000000      0.000000
3368     33.670000      0.000000      0.000000
3369     33.680000      0.000000      0.000000
3370     33.690000      0.000000      0.000000
3371     33.700000      0.000000      0.000000
3372     33.710000      0.000000      0.000000
3373     33.720000      0.000000      0.000000
3374     33.730000      0.000000      0.000000
3375     33.740000      0.000000      0.000000
3376     33.750000      0.000000      0.000000
3377     33.760000      0.000000      0.000000
3378     33.770000      0.000000      0.000000
3379     33.780000      0.000000      0.000000
3380     33.790000      0.000000      0.000000
3381     33.800000      0.000000      0.000000
3382     33.810000      0.000000      0.000000
3383     33.820000      0.000000      0.000000
3384     33.830000      0.000000      0.000000
3385     33.840000      0.000000      0.000000
3386     33.850000      0.000000      0.000000
3387     33.860000      0.000000      0.000000
3388     33.870000      0.000000      0.000000
3389     33.880000      0.000000      0.000000
3390     33.890000      0.000000      0.000000
3391     33.900000      0.000000      0.000000
3392     33.910000      0.000000      0.000000
3393     33.920000      0.000000      0.000000
3394     33.930000      0.000000      0.000000
3395     33.940000      0.000000      0.000000
3396     33.950000      0.000000      0.000000
3397     33.960000      0.000000      0.000000
3398     33.970000      0.000000      0.000000
3399     33.980000      0.000000      0.000000
3400     33.990000      0.000000      0.000000
3401     34.000000      0.000000      0.000000
3402     34.010000      0.000000      0.000000
3403     34.020000      0.000000      0.000000
3404     34.030000      0.000000      0.000000
3405     34.040000      0.000000      0.000000
3406     34.050000      0.000000      0.000000
3407     34.060000      0.000000      0.000000
3408     34.070000      0.000000      0.000000
3409     34.080000      0.000000      0.000000
3410     34.090000      0.000000      0.000000
3411     34.100000      0.000000      0.000000
3412     34.110000      0.000000      0.000000
3413     34.120000      0.000000      0.000000
3414     34.130000      0.000000      0.000000
3415     34.140000      0.000000      0.000000
3416     34.150000      0.000000      0.000000
3417     34.160000      0.000000      0.000000
3418     34.170000      0.000000      0.000000
3419     34.180000      0.000000      0.000000
3420     34.190000      0.000000      0.000000
3421     34.200000      0.000000      0.000000
3422     34.210000      0.000000      0.000000
3423     34.220000      0.000000      0.000000
3424     34.230000      0.000000      0.000000
3425     34.240000      0.000000      0.000000
3426     34.250000      0.000000      0.000000
3427     34.260000      0.000000      0.000000
3428     34.270000      0.000000      0.000000
3429     34.280000      0.000000      0.000000
3430     34.290000      0.000000      0.000000
3431     34.300000      0.000000      0.000000
3432     34.310000      0.000000      0.000000
3433     34.320000      0.000000      0.000000
3434     34.330000      0.000000      0.000000
3435     34.340000      0.000000      0.000000
3436     34.350000      0.000000      0.000000
3437     34.360000      0.000000      0.000000
3438     34.370000      0.000000      0.000000
3439     34.380000      0.000000      0.000000
3440     34.390000      0.000000      0.000000
3441     34.400000      0.000000      0.000000
3442     34.410000      0.000000      0.000000
3443     34.420000      0.000000      0.000000
3444     34.430000      0.000000      0.000000
3445     34.440000      0.000000      0.000000
3446     34.450000      0.000000      0.000000
3447     34.460000      0.000000      0.000000
3448     34.470000      0.000000      0.000000
3449     34.480000      0.000000      0.000000
3450     34.490000      0.000000      0.000000
3451     34.500000      0.000000      0.000000
3452     34.510000      0.000000      0.000000
3453     34.520000      0.000000      0.000000
3454     34.530000      0.000000      0.000000
3455     34.540000      0.000000      0.000000
3456     34.550000      0.000000      0.000000
3457     34.560000      0.000000      0.000000
3458     34.570000      0.000000      0.000000
3459     34.580000      0.000000      0.000000
3460     34.590000      0.000000      0.000000
3461     34.600000      0.000000      0.000000
3462     34.610000      0.000000      0.000000
3463     34.620000      0.000000      0.000000
3464     34.630000      0.000000      0.000000
3465     34.640000      0.000000      0.000000
3466     34.650000      0.000000      0.000000
3467     34.660000      0.000000      0.000000
3468     34.670000      0.000000      0.000000
3469     34.680000      0.000000      0.000000
3470     34.690000      0.000000      0.000000
3471     34.700000      0.000000      0.000000
3472     34.710000      0.000000      0.000000
3473     34.720000      0.000000      0.000000
3474     34.730000      0.000000      0.000000
3475     34.740000      0.000000      0.000000
3476     34.750000      0.000000      0.000000
3477     34.760000      0.000000      0.000000
3478     34.770000      0.000000      0.000000
3479     34.780000      0.000000      0.000000
3480     34.790000      0.000000      0.000000
3481     34.800000      0.000000      0.000000
3482     34.810000      0.000000      0.000000
3483     34.820000      0.000000      0.000000
3484     34.830000      0.000000      0.000000
3485     34.840000      0.000000      0.000000
3486     34.850000      0.000000      0.000000
3487     34.860000      0.000000      0.000000
3488     34.870000      0.000000      0.000000
3489     34.880000      0.000000      0.000000
3490     34.890000      0.000000      0.000000
3491     34.900000      0.000000      0.000000
3492     34.910000      0.000000      0.000000
3493     34.920000      0.000000      0.000000
3494     34.930000      0.000000      0.000000
3495     34.940000      0.000000      0.000000
3496     34.950000      0.000000      0.000000
3497     34.960000      0.000000      0.000000
3498     34.970000      0.000000      0.000000
3499     34.980000      0.000000      0.000000
3500     34.990000      0.000000      0.000000
3501     35.000000      0.000000      0.000000
3502     35.010000      0.000000      0.000000
3503     35.020000      0.000000      0.000000
3504     35.030000      0.000000      0.000000
3505     35.040000      0.000000      0.000000
3506     35.050000      0.000000      0.000000
3507     35.060000      0.000000      0.000000
3508     35.070000      0.000000      0.000000
3509     35.080000      0.000000      0.000000
3510     35.090000      0.000000      0.000000
3511     35.100000      0.000000      0.000000
3512     35.110000      0.000000      0.000000
3513     35.120000      0.000000      0.000000
3514     35.130000      0.000000      0.000000
3515     35.140000      0.000000      0.000000
3516     35.150000      0.000000      0.000000
3517     35.160000      0.000000      0.000000
3518     35.170000      0.000000      0.000000
3519     35.180000      0.000000      0.000000
3520     35.190000      0.000000      0.000000
3521     35.200000      0.000000      0.000000
3522     35.210000      0.000000      0.000000
3523     35.220000      0.000000      0.000000
3524     35.230000      0.000000      0.000000
3525     35.240000      0.000000      0.000000
3526     35.250000      0.000000      0.000000
3527     35.260000      0.000000      0.000000
3528     35.270000      0.000000      0.000000
3529     35.280000      0.000000      0.000000
3530     35.290000      0.000000      0.000000
3531     35.300000      0.000000      0.000000
3532     35.310000      0.000000      0.000000
3533     35.320000      0.000000      0.000000
3534     35.330000      0.000000      0.000000
3535     35.340000      0.000000      0.000000
3536     35.350000      0.000000      0.000000
3537     35.360000      0.000000      0.000000
3538     35.370000      0.000000      0.000000
3539     35.380000      0.000000      0.000000
3540     35.390000      0.000000      0.000000
3541     35.400000      0.000000      0.000000
3542     35.410000      0.000000      0.000000
3543     35.420000      0.000000      0.000000
3544     35.430000      0.000000      0.000000
3545     35.440000      0.000000      0.000000
3546     35.450000      0.000000      0.000000
3547     35.460000      0.000000      0.000000
3548     35.470000      0.000000      0.000000
3549     35.480000      0.000000      0.000000
3550     35.490000      0.000000      0.000000
3551     35.500000      0.000000      0.000000
3552     35.510000      0.000000      0.000000
3553     35.520000      0.000000      0.000000
3554     35.530000      0.000000      0.000000
3555     35.540000      0.000000      0.000000
3556     35.550000      0.000000      0.000000
3557     35.560000      0.000000      0.000000
3558     35.570000      0.000000      0.000000
3559     35.580000      0.000000      0.000000
3560     35.590000      0.000000      0.000000
3561     35.600000      0.000000      0.000000
3562     35.610000      0.000000      0.000000
3563     35.620000      0.000000      0.000000
3564     35.630000      0.000000      0.000000
3565     35.640000      0.000000      0.000000
3566     35.650000      0.000000      0.000000
3567     35.660000      0.000000      0.000000
3568     35.670000      0.000000      0.000000
3569     35.680000      0.000000      0.000000
3570     35.690000      0.000000      0.000000
3571     35.700000      0.000000      0.000000
3572     35.710000      0.000000      0.000000
3573     35.720000      0.000000      0.000000
3574     35.730000      0.000000      0.000000
3575     35.740000      0.000000      0.000000
3576     35.750000      0.000000      0.000000
3577     35.760000      0.000000      0.000000
3578     35.770000      0.000000      0.000000
3579     35.780000      0.000000      0.000000
3580     35.790000      0.000000      0.000000
3581     35.800000      0.000000      0.000000
3582     35.810000      0.000000      0.000000
3583     35.820000      0.000000      0.000000
3584     35.830000      0.000000      0.000000
3585     35.840000      0.000000      0.000000
3586     35.850000      0.000000      0.000000
3587     35.860000      0.000000      0.000000
3588     35.870000      0.000000      0.000000
3589     35.880000      0.000000      0.000000
3590     35.890000      0.000000      0.000000
3591     35.900000      0.000000      0.000000
3592     35.910000      0.000000      0.000000
3593     35.920000      0.000000      0.000000
3594     35.930000      0.000000      0.000000
3595     35.940000      0.000000      0.000000
3596     35.950000      0.000000      0.000000
3597     35.960000      0.000000      0.000000
3598     35.970000      0.000000      0.000000
3599     35.980000      0.000000      0.000000
3600     35.990000      0.000000      0.000000
3601     36.000000      0.000000      0.000000
3602     36.010000      0.000000      0.000000
3603     36.020000      0.000000      0.000000
3604     36.030000      0.000000      0.000000
3605     36.040000      0.000000      0.000000
3606     36.050000      0.000000      0.000000
3607     36.060000      0.000000      0.000000
3608     36.070000      0.000000      0.000000
3609     36.080000      0.000000      0.000000
3610     36.090000      0.000000      0.000000
3611     36.100000      0.000000      0.000000
3612     36.110000      0.000000      0.000000
3613     36.120000      0.000000      0.000000
3614     36.130000      0.000000      0.000000
3615     36.140000      0.000000      0.000000
3616     36.150000      0.000000      0.000000
3617     36.160000      0.000000      0.000000
3618     36.170000      0.000000      0.000000
3619     36.180000      0.000000      0.000000
3620     36.190000      0.000000      0.000000
3621     36.200000      0.000000      0.000000
3622     36.210000      0.000000      0.000000
3623     36.220000      0.000000      0.000000
3624     36.230000      0.000000      0.000000
3625     36.240000      0.000000      0.000000
3626     36.250000      0.000000      0.000000
3627     36.260000      0.000000      0.000000
3628     36.270000      0.000000      0.000000
3629     36.280000      0.000000      0.000000
3630     36.290000      0.000000      0.000000
3631     36.300000      0.000000      0.000000
3632     36.310000      0.000000      0.000000
3633     36.320000      0.000000      0.000000
3634     36.330000      0.000000      0.000000
3635     36.340000      0.000000      0.000000
3636     36.350000      0.000000      0.000000
3637     36.360000      0.000000      0.000000
3638     36.370000      0.000000      0.000000
3639     36.380000      0.000000      0.000000
3640     36.390000      0.000000      0.000000
3641     36.400000      0.000000      0.000000
3642     36.410000      0.000000      0.000000
3643     36.420000      0.000000      0.000000
3644     36.430000      0.000000      0.000000
3645     36.440000      0.000000      0.000000
3646     36.450000      0.000000      0.000000
3647     36.460000      0.000000      0.000000
3648     36.470000      0.000000      0.000000
3649     36.480000      0.000000      0.000000
3650     36.490000      0.000000      0.000000
3651     36.500000      0.000000      0.000000
3652     36.510000      0.000000      0.000000
3653     36.520000      0.000000      0.000000
3654     36.530000      0.000000      0.000000
3655     36.540000      0.000000      0.000000
3656     36.550000      0.000000      0.000000
3657     36.560000      0.000000      0.000000
3658     36.570000      0.000000      0.000000
3659     36.580000      0.000000      0.000000
3660     36.590000      0.000000      0.000000
3661     36.600000      0.000000      0.000000
3662     36.610000      0.000000      0.000000
3663     36.620000      0.000000      0.000000
3664     36.630000      0.000000      0.000000
3665     36.640000      0.000000      0.000000
3666     36.650000      0.000000      0.000000
3667     36.660000      0.000000      0.000000
3668     36.670000      0.000000      0.000000
3669     36.680000      0.000000      0.000000
3670     36.690000      0.000000      0.000000
3671     36.700000      0.000000      0.000000
3672     36.710000      0.000000      0.000000
3673     36.720000      0.000000      0.000000
3674     36.730000      0.000000      0.000000
3675     36.740000      0.000000      0.000000
3676     36.750000      0.000000      0.000000
3677     36.760000      0.000000      0.000000
3678     36.770000      0.000000      0.000000
3679     36.780000      0.000000      0.000000
3680     36.790000      0.000000      0.000000
3681     36.800000      0.000000      0.000000
3682     36.810000      0.000000      0.000000
3683     36.820000      0.000000      0.000000
3684     36.830000      0.000000      0.000000
3685     36.840000      0.000000      0.000000
3686     36.850000      0.000000      0.000000
3687     36.860000      0.000000      0.000000
3688     36.870000      0.000000      0.000000
3689     36.880000      0.000000      0.000000
3690     36.890000      0.000000      0.000000
3691     36.900000      0.000000      0.000000
3692     36.910000      0.000000      0.000000
3693     36.920000      0.000000      0.000000
3694     36.930000      0.000000      0.000000
3695     36.940000      0.000000      0.000000
3696     36.950000      0.000000      0.000000
3697     36.960000      0.000000      0.000000
3698     36.970000      0.000000      0.000000
3699     36.980000      0.000000      0.000000
3700     36.990000      0.000000      0.000000
3701     37.000000      0.000000      0.000000
3702     37.010000      0.000000      0.000000
3703     37.020000      0.000000      0.000000
3704     37.030000      0.000000      0.000000
3705     37.040000      0.000000      0.000000
3706     37.050000      0.000000      0.000000
3707     37.060000      0.000000      0.000000
3708     37.070000      0.000000      0.000000
3709     37.080000      0.000000      0.000000
3710     37.090000      0.000000      0.000000
3711     37.100000      0.000000      0.000000
3712     37.110000      0.000000      0.000000
3713     37.120000      0.000000      0.000000
3714     37.130000      0.000000      0.000000
3715     37.140000      0.000000      0.000000
3716     37.150000      0.000000      0.000000
3717     37.160000      0.000000      0.000000
3718     37.170000      0.000000      0.000000
3719     37.180000      0.000000      0.000000
3720     37.190000      0.000000      0.000000
3721     37.200000      0.000000      0.000000
3722     37.210000      0.000000      0.000000
3723     37.220000      0.000000      0.000000
3724     37.230000      0.000000      0.000000
3725     37.240000      0.000000      0.000000
3726     37.250000      0.000000      0.000000
3727     37.260000      0.000000      0.000000
3728     37.270000      0.000000      0.000000
3729     37.280000      0.000000      0.000000
3730     37.290000      0.000000      0.000000
3731     37.300000      0.000000      0.000000
3732     37.310000      0.000000      0.000000
3733     37.320000      0.000000      0.000000
3734     37.330000      0.000000      0.000000
3735     37.340000      0.000000      0.000000
3736     37.350000      0.000000      0.000000
3737     37.360000      0.000000      0.000000
3738     37.370000      0.000000      0.000000
3739     37.380000      0.000000      0.000000
3740     37.390000      0.000000      0.000000
3741     37.400000      0.000000      0.000000
3742     37.410000      0.000000      0.000000
3743     37.420000      0.000000      0.000000
3744     37.430000      0.000000      0.000000
3745     37.440000      0.000000      0.000000
3746     37.450000      0.000000      0.000000
3747     37.460000      0.000000      0.000000
3748     37.470000      0.000000      0.000000
3749     37.480000      0.000000      0.000000
3750     37.490000      0.000000      0.000000
3751     37.500000      0.000000      0.000000
3752     37.510000      0.000000      0.000000
3753     37.520000      0.000000      0.000000
3754     37.530000      0.000000      0.000000
3755     37.540000      0.000000      0.000000
3756     37.550000      0.000000      0.000000
3757     37.560000      0.000000      0.000000
3758     37.570000      0.000000      0.000000
3759     37.580000      0.000000      0.000000
3760     37.590000      0.000000      0.000000
3761     37.600000      0.000000      0.000000
3762     37.610000      0.000000      0.000000
3763     37.620000      0.000000      0.000000
3764     37.630000      0.000000      0.000000
3765     37.640000      0.000000      0.000000
3766     37.650000      0.000000      0.000000
3767     37.660000      0.000000      0.000000
3768     37.670000      0.000000      0.000000
3769     37.680000      0.000000      0.000000
3770     37.690000      0.000000      0.000000
3771     37.700000      0.000000      0.000000
3772     37.710000      0.000000      0.000000
3773     37.720000      0.000000      0.000000
3774     37.730000      0.000000      0.000000
3775     37.740000      0.000000      0.000000
3776     37.750000      0.000000      0.000000
3777     37.760000      0.000000      0.000000
3778     37.770000      0.000000      0.000000
3779     37.780000      0.000000      0.000000
3780     37.790000      0.000000      0.000000
3781     37.800000      0.000000      0.000000
3782     37.810000      0.000000      0.000000
3783     37.820000      0.000000      0.000000
3784     37.830000      0.000000      0.000000
3785     37.840000      0.000000      0.000000
3786     37.850000      0.000000      0.000000
3787     37.860000      0.000000      0.000000
3788     37.870000      0.000000      0.000000
3789     37.880000      0.000000      0.000000
3790     37.890000      0.000000      0.000000
3791     37.900000      0.000000      0.000000
3792     37.910000      0.000000      0.000000
3793     37.920000      0.000000      0.000000
3794     37.930000      0.000000      0.000000
3795     37.940000      0.000000      0.000000
3796     37.950000      0.000000      0.000000
3797     37.960000      0.000000      0.000000
3798     37.970000      0.000000      0.000000
3799     37.980000      0.000000      0.000000
3800     37.990000      0.000000      0.000000
3801     38.000000      0.000000      0.000000
3802     38.010000      0.000000      0.000000
3803     38.020000      0.000000      0.000000
3804     38.030000      0.000000      0.000000
3805     38.040000      0.000000      0.000000
3806     38.050000      0.000000      0.000000
3807     38.060000      0.000000      0.000000
3808     38.070000      0.000000      0.000000
3809     38.080000      0.000000      0.000000
3810     38.090000      0.000000      0.000000
3811     38.100000      0.000000      0.000000
3812     38.110000      0.000000      0.000000
3813     38.120000      0.000000      0.000000
3814     38.130000      0.000000      0.000000
3815     38.140000      0.000000      0.000000
3816     38.150000      0.000000      0.000000
3817     38.160000      0.000000      0.000000
3818     38.170000      0.000000      0.000000
3819     38.180000      0.000000      0.000000
3820     38.190000      0.000000      0.000000
3821     38.200000      0.000000      0.000000
3822     38.210000      0.000000      0.000000
3823     38.220000      0.000000      0.000000
3824     38.230000      0.000000      0.000000
3825     38.240000      0.000000      0.000000
3826     38.250000      0.000000      0.000000
3827     38.260000      0.000000      0.000000
3828     38.270000      0.000000      0.000000
3829     38.280000      0.000000      0.000000
3830     38.290000      0.000000      0.000000
3831     38.300000      0.000000      0.000000
3832     38.310000      0.000000      0.000000
3833     38.320000      0.000000      0.000000
3834     38.330000      0.000000      0.000000
3835     38.340000      0.000000      0.000000
3836     38.350000      0.000000      0.000000
3837     38.360000      0.000000      0.000000
3838     38.370000      0.000000      0.000000
3839     38.380000      0.000000      0.000000
3840     38.390000      0.000000      0.000000
3841     38.400000      0.000000      0.000000
3842     38.410000      0.000000      0.000000
3843     38.420000      0.000000      0.000000
3844     38.430000      0.000000      0.000000
3845     38.440000      0.000000      0.000000
3846     38.450000      0.000000      0.000000
3847     38.460000      0.000000      0.000000
3848     38.470000      0.000000      0.000000
3849     38.480000      0.000000      0.000000
3850     38.490000      0.000000      0.000000
3851     38.500000      0.000000      0.000000
3852     38.510000      0.000000      0.000000
3853     38.520000      0.000000      0.000000
3854     38.530000      0.000000      0.000000
3855     38.540000      0.000000      0.000000
3856     38.550000      0.000000      0.000000
3857     38.560000      0.000000      0.000000
3858     38.570000      0.000000      0.000000
3859     38.580000      0.000000      0.000000
3860     38.590000      0.000000      0.000000
3861     38.600000      0.000000      0.000000
3862     38.610000      0.000000      0.000000
3863     38.620000      0.000000      0.000000
3864     38.630000      0.000000      0.000000
3865     38.640000      0.000000      0.000000
3866     38.650000      0.000000      0.000000
3867     38.660000      0.000000      0.000000
3868     38.670000      0.000000      0.000000
3869     38.680000      0.000000      0.000000
3870     38.690000      0.000000      0.000000
3871     38.700000      0.000000      0.000000
3872     38.710000      0.000000      0.000000
3873     38.720000      0.000000      0.000000
3874     38.730000      0.000000      0.000000
3875     38.740000      0.000000      0.000000
3876     38.750000      0.000000      0.000000
3877     38.760000      0.000000      0.000000
3878     38.770000      0.000000      0.000000
3879     38.780000      0.000000      0.000000
3880     38.790000      0.000000      0.000000
3881     38.800000      0.000000      0.000000
3882     38.810000      0.000000      0.000000
3883     38.820000      0.000000      0.000000
3884     38.830000      0.000000      0.000000
3885     38.840000      0.000000      0.000000
3886     38.850000      0.000000      0.000000
3887     38.860000      0.000000      0.000000
3888     38.870000      0.000000      0.000000
3889     38.880000      0.000000      0.000000
3890     38.890000      0.000000      0.000000
3891     38.900000      0.000000      0.000000
3892     38.910000      0.000000      0.000000
3893     38.920000      0.000000      0.000000
3894     38.930000      0.000000      0.000000
3895     38.940000      0.000000      0.000000
3896     38.950000      0.000000      0.000000
3897     38.960000      0.000000      0.000000
3898     38.970000      0.000000      0.000000
3899     38.980000      0.000000      0.000000
3900     38.990000      0.000000      0.000000
3901     39.000000      0.000000      0.000000
3902     39.010000      0.000000      0.000000
3903     39.020000      0.000000      0.000000
3904     39.030000      0.000000      0.000000
3905     39.040000      0.000000      0.000000
3906     39.050000      0.000000      0.000000
3907     39.060000      0.000000      0.000000
3908     39.070000      0.000000      0.000000
3909     39.080000      0.000000      0.000000
3910     39.090000      0.000000      0.000000
3911     39.100000      0.000000      0.000000
3912     39.110000      0.000000      0.000000
3913     39.120000      0.000000      0.000000
3914     39.130000      0.000000      0.000000
3915     39.140000      0.000000      0.000000
3916     39.150000      0.000000      0.000000
3917     39.160000      0.000000      0.000000
3918     39.170000      0.000000      0.000000
3919     39.180000      0.000000      0.000000
3920     39.190000      0.000000      0.000000
3921     39.200000      0.000000      0.000000
3922     39.210000      0.000000      0.000000
3923     39.220000      0.000000      0.000000
3924     39.230000      0.000000      0.000000
3925     39.240000      0.000000      0.000000
3926     39.250000      0.000000      0.000000
3927     39.260000      0.000000      0.000000
3928     39.270000      0.000000      0.000000
3929     39.280000      0.000000      0.000000
3930     39.290000      0.000000      0.000000
3931     39.300000      0.000000      0.000000
3932     39.310000      0.000000      0.000000
3933     39.320000      0.000000      0.000000
3934     39.330000      0.000000      0.000000
3935     39.340000      0.000000      0.000000
3936     39.350000      0.000000      0.000000
3937     39.360000      0.000000      0.000000
3938     39.370000      0.000000      0.000000
3939     39.380000      0.000000      0.000000
3940     39.390000      0.000000      0.000000
3941     39.400000      0.000000      0.000000
3942     39.410000      0.000000      0.000000
3943     39.420000      0.000000      0.000000
3944     39.430000      0.000000      0.000000
3945     39.440000      0.000000      0.000000
3946     39.450000      0.000000      0.000000
3947     39.460000      0.000000      0.000000
3948     39.470000      0.000000      0.000000
3949     39.480000      0.000000      0.000000
3950     39.490000      0.000000      0.000000
3951     39.500000      0.000000      0.000000
3952     39.510000      0.000000      0.000000
3953     39.520000      0.000000      0.000000
3954     39.530000      0.000000      0.000000
3955     39.540000      0.000000      0.000000
3956     39.550000      0.000000      0.000000
3957     39.560000      0.000000      0.000000
3958     39.570000      0.000000      0.000000
3959     39.580000      0.000000      0.000000
3960     39.590000      0.000000      0.000000
3961     39.600000      0.000000      0.000000
3962     39.610000      0.000000      0.000000
3963     39.620000      0.000000      0.000000
3964     39.630000      0.000000      0.000000
3965     39.640000      0.000000      0.000000
3966     39.650000      0.000000      0.000000
3967     39.660000      0.000000      0.000000
3968     39.670000      0.000000      0.000000
3969     39.680000      0.000000      0.000000
3970     39.690000      0.000000      0.000000
3971     39.700000      0.000000      0.000000
3972     39.710000      0.000000      0.000000
3973     39.720000      0.000000      0.000000
3974     39.730000      0.000000      0.000000
3975     39.740000      0.000000      0.000000
3976     39.750000      0.000000      0.000000
3977     39.760000      0.000000      0.000000
3978     39.770000      0.000000      0.000000
3979     39.780000      0.000000      0.000000
3980     39.790000      0.000000      0.000000
3981     39.800000      0.000000      0.000000
3982     39.810000      0.000000      0.000000
3983     39.820000      0.000000      0.000000
3984     39.830000      0.000000      0.000000
3985     39.840000      0.000000      0.000000
3986     39.850000      0.000000      0.000000
3987     39.860000      0.000000      0.000000
3988     39.870000      0.000000      0.000000
3989     39.880000      0.000000      0.000000
3990     39.890000      0.000000      0.000000
3991     39.900000      0.000000      0.000000
3992     39.910000      0.000000      0.000000
3993     39.920000      0.000000      0.000000
3994     39.930000      0.000000      0.000000
3995     39.940000      0.000000      0.000000
3996     39.950000      0.000000      0.000000
3997     39.960000      0.000000      0.000000
3998     39.970000      0.000000      0.000000
3999     39.980000      0.000000      0.000000
4000     39.990000      0.000000      0.000000
4001     40.000000      0.000000      0.000000
