# Supplementary material for: A Bottom-Up Coarse-Grained Model for Nucleosome–Nucleosome Interactions with Explicit Ions
Source: J Chem Theory Comput. 2022 May 17;18(6):3948–60. doi: 10.1021/acs.jctc.2c00083 (PMC9202350; doi:10.1021/acs.jctc.2c00083)
Supplement: Supplementary file 2 — ct2c00083_si_002.zip [file ct2c00083_si_002.zip › archive/CGMD_NCP-CO/pot_tables/D_TPOL.table]

D_TPOL
N 4001

1      0.000001    186.981660     72.995870
2      0.010000    186.251700     75.428600
3      0.020000    185.497420     77.611380
4      0.030000    184.721300     79.511540
5      0.040000    183.926190     81.104690
6      0.050000    183.115140     82.376010
7      0.060000    182.291380     83.321030
8      0.070000    181.458170     83.945660
9      0.080000    180.618710     84.265650
10      0.090000    179.776060     84.305380
11      0.100000    178.933000     84.096260
12      0.110000    178.092040     83.674790
13      0.120000    177.255290     83.080530
14      0.130000    176.424490     82.354040
15      0.140000    175.600950     81.535100
16      0.150000    174.785600     80.661150
17      0.160000    173.978990     79.766170
18      0.170000    173.181320     78.879890
19      0.180000    172.392520     78.027310
20      0.190000    171.612250     77.228650
21      0.200000    170.839970     76.499390
22      0.210000    170.074970     75.850540
23      0.220000    169.316470     75.289030
24      0.230000    168.563580     74.818140
25      0.240000    167.815390     74.437880
26      0.250000    167.071020     74.145510
27      0.260000    166.329560     73.935880
28      0.270000    165.590200     73.801950
29      0.280000    164.852180     73.735150
30      0.290000    164.114830     73.725780
31      0.300000    163.377570     73.763460
32      0.310000    162.639940     73.837510
33      0.320000    161.901560     73.937260
34      0.330000    161.162190     74.052450
35      0.340000    160.421670     74.173460
36      0.350000    159.679930     74.291520
37      0.360000    158.937020     74.398890
38      0.370000    158.193030     74.488940
39      0.380000    157.448140     74.556200
40      0.390000    156.702580     74.596340
41      0.400000    155.956610     74.606180
42      0.410000    155.210550     74.583590
43      0.420000    154.464710     74.527480
44      0.430000    153.719440     74.437700
45      0.440000    152.975060     74.314990
46      0.450000    152.231910     74.160870
47      0.460000    151.490300     73.977600
48      0.470000    150.750530     73.768040
49      0.480000    150.012850     73.535540
50      0.490000    149.277490     73.283820
51      0.500000    148.544650     73.016840
52      0.510000    147.814490     72.738620
53      0.520000    147.087100     72.453110
54      0.530000    146.362570     72.164080
55      0.540000    145.640930     71.874950
56      0.550000    144.922180     71.588750
57      0.560000    144.206290     71.308060
58      0.570000    143.493210     71.034950
59      0.580000    142.782860     70.771010
60      0.590000    142.075150     70.517340
61      0.600000    141.369980     70.274650
62      0.610000    140.667230     70.043210
63      0.620000    139.966800     69.823020
64      0.630000    139.268570     69.613780
65      0.640000    138.572430     69.414960
66      0.650000    137.878280     69.225890
67      0.660000    137.186020     69.045740
68      0.670000    136.495560     68.873610
69      0.680000    135.806830     68.708510
70      0.690000    135.119740     68.549440
71      0.700000    134.434250     68.395360
72      0.710000    133.750300     68.245230
73      0.720000    133.067840     68.098020
74      0.730000    132.386860     67.952750
75      0.740000    131.707340     67.808430
76      0.750000    131.029250     67.664140
77      0.760000    130.352610     67.519010
78      0.770000    129.677420     67.372240
79      0.780000    129.003700     67.223070
80      0.790000    128.331470     67.070880
81      0.800000    127.660760     66.915090
82      0.810000    126.991610     66.755290
83      0.820000    126.324050     66.591150
84      0.830000    125.658140     66.422510
85      0.840000    124.993920     66.249330
86      0.850000    124.331420     66.071740
87      0.860000    123.670710     65.890000
88      0.870000    123.011810     65.704540
89      0.880000    122.354760     65.515870
90      0.890000    121.699600     65.324600
91      0.900000    121.046360     65.131420
92      0.910000    120.395040     64.937010
93      0.920000    119.745670     64.742060
94      0.930000    119.098250     64.547170
95      0.940000    118.452780     64.352880
96      0.950000    117.809250     64.159620
97      0.960000    117.167650     63.967690
98      0.970000    116.527980     63.777270
99      0.980000    115.890210     63.588420
100      0.990000    115.254320     63.401110
101      1.000000    114.620310     63.215220
102      1.010000    113.988160     63.030580
103      1.020000    113.357850     62.846980
104      1.030000    112.729380     62.664230
105      1.040000    112.102740     62.482120
106      1.050000    111.477920     62.300520
107      1.060000    110.854910     62.119310
108      1.070000    110.233720     61.938460
109      1.080000    109.614340     61.757970
110      1.090000    108.996760     61.577890
111      1.100000    108.380980     61.398290
112      1.110000    107.766990     61.219260
113      1.120000    107.154800     61.040880
114      1.130000    106.544390     60.863200
115      1.140000    105.935760     60.686230
116      1.150000    105.328900     60.509930
117      1.160000    104.723800     60.334180
118      1.170000    104.120460     60.158830
119      1.180000    103.518870     59.983660
120      1.190000    102.919030     59.808440
121      1.200000    102.320950     59.632900
122      1.210000    101.724620     59.456770
123      1.220000    101.130050     59.279840
124      1.230000    100.537250     59.101900
125      1.240000     99.946230     58.922830
126      1.250000     99.357010     58.742590
127      1.260000     98.769580     58.561190
128      1.270000     98.183970     58.378750
129      1.280000     97.600180     58.195450
130      1.290000     97.018230     58.011540
131      1.300000     96.438110     57.827290
132      1.310000     95.859840     57.642990
133      1.320000     95.283410     57.458930
134      1.330000     94.708820     57.275350
135      1.340000     94.136060     57.092430
136      1.350000     93.565140     56.910290
137      1.360000     92.996040     56.728960
138      1.370000     92.428750     56.548400
139      1.380000     91.863260     56.368500
140      1.390000     91.299580     56.189070
141      1.400000     90.737690     56.009930
142      1.410000     90.177590     55.830830
143      1.420000     89.619280     55.651560
144      1.430000     89.062760     55.471930
145      1.440000     88.508050     55.291790
146      1.450000     87.955130     55.111060
147      1.460000     87.404020     54.929720
148      1.470000     86.854720     54.747840
149      1.480000     86.307240     54.565520
150      1.490000     85.761590     54.382950
151      1.500000     85.217760     54.200330
152      1.510000     84.675750     54.017880
153      1.520000     84.135570     53.835810
154      1.530000     83.597220     53.654290
155      1.540000     83.060670     53.473440
156      1.550000     82.525940     53.293330
157      1.560000     81.993010     53.113930
158      1.570000     81.461870     52.935170
159      1.580000     80.932520     52.756890
160      1.590000     80.404950     52.578900
161      1.600000     79.879160     52.400970
162      1.610000     79.355150     52.222880
163      1.620000     78.832920     52.044400
164      1.630000     78.312470     51.865330
165      1.640000     77.793820     51.685550
166      1.650000     77.276970     51.504980
167      1.660000     76.761920     51.323620
168      1.670000     76.248680     51.141550
169      1.680000     75.737260     50.958910
170      1.690000     75.227680     50.775880
171      1.700000     74.719920     50.592720
172      1.710000     74.213990     50.409650
173      1.720000     73.709890     50.226910
174      1.730000     73.207620     50.044690
175      1.740000     72.707180     49.863140
176      1.750000     72.208550     49.682330
177      1.760000     71.711720     49.502270
178      1.770000     71.216700     49.322880
179      1.780000     70.723470     49.144030
180      1.790000     70.232030     48.965530
181      1.800000     69.742380     48.787170
182      1.810000     69.254500     48.608720
183      1.820000     68.768420     48.429950
184      1.830000     68.284120     48.250680
185      1.840000     67.801610     48.070770
186      1.850000     67.320900     47.890130
187      1.860000     66.842000     47.708780
188      1.870000     66.364910     47.526780
189      1.880000     65.889650     47.344250
190      1.890000     65.416200     47.161390
191      1.900000     64.944590     46.978430
192      1.910000     64.474800     46.795580
193      1.920000     64.006850     46.613080
194      1.930000     63.540720     46.431110
195      1.940000     63.076410     46.249810
196      1.950000     62.613910     46.069250
197      1.960000     62.153220     45.889420
198      1.970000     61.694320     45.710240
199      1.980000     61.237220     45.531580
200      1.990000     60.781900     45.353260
201      2.000000     60.328370     45.175040
202      2.010000     59.876620     44.996700
203      2.020000     59.426650     44.818030
204      2.030000     58.978470     44.638820
205      2.040000     58.532090     44.458950
206      2.050000     58.087500     44.278340
207      2.060000     57.644710     44.096980
208      2.070000     57.203740     43.914960
209      2.080000     56.764590     43.732400
210      2.090000     56.327270     43.549490
211      2.100000     55.891770     43.366460
212      2.110000     55.458110     43.183550
213      2.120000     55.026270     43.000970
214      2.130000     54.596260     42.818930
215      2.140000     54.168080     42.637540
216      2.150000     53.741700     42.456900
217      2.160000     53.317130     42.276980
218      2.170000     52.894360     42.097730
219      2.180000     52.473380     41.919000
220      2.190000     52.054190     41.740610
221      2.200000     51.636790     41.562340
222      2.210000     51.221160     41.383950
223      2.220000     50.807320     41.205230
224      2.230000     50.395270     41.025990
225      2.240000     49.985010     40.846100
226      2.250000     49.576550     40.665470
227      2.260000     49.169900     40.484110
228      2.270000     48.765060     40.302090
229      2.280000     48.362030     40.119540
230      2.290000     47.960840     39.936650
231      2.300000     47.561470     39.753640
232      2.310000     47.163940     39.570760
233      2.320000     46.768230     39.388210
234      2.330000     46.374350     39.206190
235      2.340000     45.982280     39.024840
236      2.350000     45.592040     38.844230
237      2.360000     45.203590     38.664340
238      2.370000     44.816950     38.485120
239      2.380000     44.432100     38.306420
240      2.390000     44.049040     38.128050
241      2.400000     43.667750     37.949810
242      2.410000     43.288260     37.771440
243      2.420000     42.910540     37.592750
244      2.430000     42.534610     37.413530
245      2.440000     42.160480     37.233650
246      2.450000     41.788140     37.053040
247      2.460000     41.417610     36.871700
248      2.470000     41.048900     36.689690
249      2.480000     40.682000     36.507160
250      2.490000     40.316930     36.324280
251      2.500000     39.953680     36.141280
252      2.510000     39.592270     35.958390
253      2.520000     39.232690     35.775850
254      2.530000     38.874930     35.593820
255      2.540000     38.518990     35.412460
256      2.550000     38.164870     35.231840
257      2.560000     37.812550     35.051940
258      2.570000     37.462030     34.872690
259      2.580000     37.113300     34.693960
260      2.590000     36.766360     34.515570
261      2.600000     36.421210     34.337280
262      2.610000     36.077830     34.158880
263      2.620000     35.736240     33.980140
264      2.630000     35.396440     33.800870
265      2.640000     35.058430     33.620950
266      2.650000     34.722230     33.440290
267      2.660000     34.387820     33.258900
268      2.670000     34.055230     33.076850
269      2.680000     33.724460     32.894260
270      2.690000     33.395520     32.711340
271      2.700000     33.068410     32.528310
272      2.710000     32.743130     32.345400
273      2.720000     32.419670     32.162830
274      2.730000     32.098040     31.980800
275      2.740000     31.778240     31.799450
276      2.750000     31.460240     31.618830
277      2.760000     31.144050     31.438960
278      2.770000     30.829660     31.259760
279      2.780000     30.517070     31.081090
280      2.790000     30.206250     30.902760
281      2.800000     29.897230     30.724560
282      2.810000     29.589980     30.546260
283      2.820000     29.284520     30.367630
284      2.830000     28.980840     30.188490
285      2.840000     28.678960     30.008700
286      2.850000     28.378870     29.828180
287      2.860000     28.080590     29.646920
288      2.870000     27.784120     29.465010
289      2.880000     27.489470     29.282560
290      2.890000     27.196640     29.099760
291      2.900000     26.905650     28.916830
292      2.910000     26.616480     28.734010
293      2.920000     26.329140     28.551510
294      2.930000     26.043620     28.369520
295      2.940000     25.759930     28.188170
296      2.950000     25.478050     28.007520
297      2.960000     25.197970     27.827580
298      2.970000     24.919690     27.648260
299      2.980000     24.643210     27.469440
300      2.990000     24.368520     27.290910
301      3.000000     24.095610     27.112470
302      3.010000     23.824480     26.933880
303      3.020000     23.555150     26.754930
304      3.030000     23.287600     26.575430
305      3.040000     23.021840     26.395260
306      3.050000     22.757890     26.214340
307      3.060000     22.495750     26.032680
308      3.070000     22.235420     25.850360
309      3.080000     21.976920     25.667520
310      3.090000     21.720240     25.484360
311      3.100000     21.465400     25.301120
312      3.110000     21.212390     25.118030
313      3.120000     20.961210     24.935340
314      3.130000     20.711850     24.753240
315      3.140000     20.464320     24.571880
316      3.150000     20.218600     24.391330
317      3.160000     19.974690     24.211600
318      3.170000     19.732570     24.032610
319      3.180000     19.492250     23.854240
320      3.190000     19.253700     23.676300
321      3.200000     19.016940     23.498560
322      3.210000     18.781950     23.320800
323      3.220000     18.548750     23.142780
324      3.230000     18.317320     22.964300
325      3.240000     18.087680     22.785230
326      3.250000     17.859820     22.605460
327      3.260000     17.633770     22.424970
328      3.270000     17.409520     22.243810
329      3.280000     17.187080     22.062090
330      3.290000     16.966460     21.879970
331      3.300000     16.747660     21.697640
332      3.310000     16.530680     21.515310
333      3.320000     16.315530     21.333170
334      3.330000     16.102200     21.151390
335      3.340000     15.890680     20.970060
336      3.350000     15.680980     20.789240
337      3.360000     15.473090     20.608910
338      3.370000     15.267000     20.428980
339      3.380000     15.062710     20.249300
340      3.390000     14.860220     20.069680
341      3.400000     14.659520     19.889900
342      3.410000     14.460620     19.709760
343      3.420000     14.263530     19.529050
344      3.430000     14.068240     19.347610
345      3.440000     13.874760     19.165360
346      3.450000     13.683110     18.982250
347      3.460000     13.493280     18.798360
348      3.470000     13.305300     18.613820
349      3.480000     13.119160     18.428850
350      3.490000     12.934870     18.243710
351      3.500000     12.752440     18.058720
352      3.510000     12.571850     17.874190
353      3.520000     12.393110     17.690450
354      3.530000     12.216200     17.507750
355      3.540000     12.041130     17.326320
356      3.550000     11.867860     17.146290
357      3.560000     11.696400     16.967710
358      3.570000     11.526720     16.790540
359      3.580000     11.358820     16.614680
360      3.590000     11.192670     16.439940
361      3.600000     11.028270     16.266080
362      3.610000     10.865610     16.092830
363      3.620000     10.704680     15.919920
364      3.630000     10.545480     15.747070
365      3.640000     10.388010     15.574010
366      3.650000     10.232270     15.400540
367      3.660000     10.078270     15.226480
368      3.670000      9.926000     15.051710
369      3.680000      9.775480     14.876130
370      3.690000      9.626720     14.699700
371      3.700000      9.479730     14.522410
372      3.710000      9.334500     14.344220
373      3.720000      9.191060     14.165120
374      3.730000      9.049410     13.985050
375      3.740000      8.909560     13.803940
376      3.750000      8.771520     13.621650
377      3.760000      8.635300     13.438030
378      3.770000      8.500920     13.252880
379      3.780000      8.368390     13.066000
380      3.790000      8.237730     12.877170
381      3.800000      8.108960     12.686220
382      3.810000      7.982100     12.493030
383      3.820000      7.857170     12.297540
384      3.830000      7.734190     12.099840
385      3.840000      7.613190     11.900120
386      3.850000      7.494190     11.698720
387      3.860000      7.377210     11.496150
388      3.870000      7.262240     11.293040
389      3.880000      7.149310     11.090180
390      3.890000      7.038410     10.888450
391      3.900000      6.929530     10.688800
392      3.910000      6.822640     10.492210
393      3.920000      6.717720     10.299620
394      3.930000      6.614720     10.111920
395      3.940000      6.513600      9.929880
396      3.950000      6.414300      9.754130
397      3.960000      6.316760      9.585130
398      3.970000      6.220910      9.423130
399      3.980000      6.126680      9.268210
400      3.990000      6.034000      9.120220
401      4.000000      5.942800      8.978810
402      4.010000      5.853010      8.843440
403      4.020000      5.764570      8.713370
404      4.030000      5.677440      8.587670
405      4.040000      5.591560      8.465250
406      4.050000      5.506910      8.344810
407      4.060000      5.423460      8.224940
408      4.070000      5.341210      8.104060
409      4.080000      5.260170      7.980470
410      4.090000      5.180370      7.852410
411      4.100000      5.101840      7.718000
412      4.110000      5.024660      7.575380
413      4.120000      4.948910      7.422670
414      4.130000      4.874680      7.258060
415      4.140000      4.802100      7.079810
416      4.150000      4.731300      6.886370
417      4.160000      4.662440      6.676340
418      4.170000      4.595680      6.448580
419      4.180000      4.531190      6.202260
420      4.190000      4.469170      5.936930
421      4.200000      4.409800      5.652550
422      4.210000      4.353270      5.349590
423      4.220000      4.299780      5.029110
424      4.230000      4.249490      4.692770
425      4.240000      4.202560      4.342930
426      4.250000      4.159130      3.982630
427      4.260000      4.119300      3.615640
428      4.270000      4.083150      3.246360
429      4.280000      4.050680      2.879790
430      4.290000      4.021890      2.521400
431      4.300000      3.996670      2.176960
432      4.310000      3.974900      1.852400
433      4.320000      3.956380      1.553610
434      4.330000      3.940840      1.286250
435      4.340000      3.927980      1.055600
436      4.350000      3.917420      0.866390
437      4.360000      3.908760      0.722700
438      4.370000      3.901530      0.627850
439      4.380000      3.895250      0.584330
440      4.390000      3.889410      0.593780
441      4.400000      3.883470      0.656900
442      4.410000      3.876900      0.773460
443      4.420000      3.869170      0.942280
444      4.430000      3.859750      1.161180
445      4.440000      3.848130      1.427030
446      4.450000      3.833860      1.735730
447      4.460000      3.816510      2.082280
448      4.470000      3.795680      2.460870
449      4.480000      3.771080      2.865020
450      4.490000      3.742430      3.287700
451      4.500000      3.709550      3.721600
452      4.510000      3.672330      4.159280
453      4.520000      3.630740      4.593460
454      4.530000      3.584810      5.017200
455      4.540000      3.534630      5.424120
456      4.550000      3.480390      5.808520
457      4.560000      3.422310      6.165500
458      4.570000      3.360650      6.491040
459      4.580000      3.295740      6.781990
460      4.590000      3.227920      7.036070
461      4.600000      3.157560      7.251840
462      4.610000      3.085040      7.428590
463      4.620000      3.010760      7.566370
464      4.630000      2.935090      7.665840
465      4.640000      2.858430      7.728200
466      4.650000      2.781150      7.755200
467      4.660000      2.703600      7.748960
468      4.670000      2.626110      7.711980
469      4.680000      2.548990      7.647000
470      4.690000      2.472520      7.556950
471      4.700000      2.396950      7.444830
472      4.710000      2.322500      7.313640
473      4.720000      2.249370      7.166250
474      4.730000      2.177700      7.005380
475      4.740000      2.107650      6.833490
476      4.750000      2.039320      6.652760
477      4.760000      1.972790      6.465030
478      4.770000      1.908140      6.271860
479      4.780000      1.845420      6.074480
480      4.790000      1.784670      5.873880
481      4.800000      1.725940      5.670820
482      4.810000      1.669230      5.465900
483      4.820000      1.614570      5.259600
484      4.830000      1.561970      5.052360
485      4.840000      1.511450      4.844620
486      4.850000      1.463000      4.636840
487      4.860000      1.416630      4.429560
488      4.870000      1.372340      4.223410
489      4.880000      1.330100      4.019080
490      4.890000      1.289910      3.817360
491      4.900000      1.251740      3.619070
492      4.910000      1.215550      3.425050
493      4.920000      1.181300      3.236130
494      4.930000      1.148940      3.053070
495      4.940000      1.118410      2.876540
496      4.950000      1.089640      2.707130
497      4.960000      1.062570      2.545250
498      4.970000      1.037120      2.391190
499      4.980000      1.013210      2.245100
500      4.990000      0.990750      2.106990
501      5.000000      0.969680      1.976740
502      5.010000      0.949920      1.854120
503      5.020000      0.931380      1.738800
504      5.030000      0.913990      1.630380
505      5.040000      0.897680      1.528390
506      5.050000      0.882400      1.432320
507      5.060000      0.868080      1.341620
508      5.070000      0.854660      1.255700
509      5.080000      0.842100      1.173990
510      5.090000      0.830360      1.095870
511      5.100000      0.819410      1.020750
512      5.110000      0.809200      0.948060
513      5.120000      0.799720      0.877210
514      5.130000      0.790940      0.807660
515      5.140000      0.782870      0.738890
516      5.150000      0.775480      0.670410
517      5.160000      0.768780      0.601770
518      5.170000      0.762760      0.532560
519      5.180000      0.757430      0.462440
520      5.190000      0.752810      0.391090
521      5.200000      0.748900      0.318300
522      5.210000      0.745710      0.243880
523      5.220000      0.743270      0.167750
524      5.230000      0.741600      0.089920
525      5.240000      0.740700      0.010450
526      5.250000      0.740590     -0.070470
527      5.260000      0.741300     -0.152590
528      5.270000      0.742820     -0.235570
529      5.280000      0.745180     -0.318990
530      5.290000      0.748370     -0.402390
531      5.300000      0.752390     -0.485270
532      5.310000      0.757250     -0.567100
533      5.320000      0.762920     -0.647370
534      5.330000      0.769390     -0.725600
535      5.340000      0.776650     -0.801360
536      5.350000      0.784660     -0.874250
537      5.360000      0.793400     -0.944000
538      5.370000      0.802840     -1.010360
539      5.380000      0.812950     -1.073190
540      5.390000      0.823680     -1.132440
541      5.400000      0.835000     -1.188090
542      5.410000      0.846880     -1.240220
543      5.420000      0.859290     -1.288960
544      5.430000      0.872180     -1.334490
545      5.440000      0.885520     -1.377030
546      5.450000      0.899290     -1.416830
547      5.460000      0.913460     -1.454190
548      5.470000      0.928000     -1.489390
549      5.480000      0.942900     -1.522780
550      5.490000      0.958120     -1.554680
551      5.500000      0.973670     -1.585420
552      5.510000      0.989520     -1.615320
553      5.520000      1.005680     -1.644700
554      5.530000      1.022120     -1.673860
555      5.540000      1.038860     -1.703050
556      5.550000      1.055890     -1.732490
557      5.560000      1.073220     -1.762380
558      5.570000      1.090840     -1.792820
559      5.580000      1.108770     -1.823870
560      5.590000      1.127010     -1.855490
561      5.600000      1.145560     -1.887570
562      5.610000      1.164440     -1.919860
563      5.620000      1.183640     -1.952010
564      5.630000      1.203160     -1.983540
565      5.640000      1.222990     -2.013800
566      5.650000      1.243130     -2.042020
567      5.660000      1.263550     -2.067260
568      5.670000      1.284220     -2.088450
569      5.680000      1.305110     -2.104380
570      5.690000      1.326150     -2.113740
571      5.700000      1.347290     -2.115140
572      5.710000      1.368440     -2.107140
573      5.720000      1.389510     -2.088290
574      5.730000      1.410400     -2.057180
575      5.740000      1.430970     -2.012480
576      5.750000      1.451090     -1.952940
577      5.760000      1.470620     -1.877490
578      5.770000      1.489400     -1.785230
579      5.780000      1.507250     -1.675470
580      5.790000      1.524000     -1.547780
581      5.800000      1.539480     -1.402020
582      5.810000      1.553500     -1.238370
583      5.820000      1.565890     -1.057360
584      5.830000      1.576460     -0.859910
585      5.840000      1.585060     -0.647360
586      5.850000      1.591530     -0.421440
587      5.860000      1.595750     -0.184310
588      5.870000      1.597590      0.061490
589      5.880000      1.596970      0.313090
590      5.890000      1.593840      0.567380
591      5.900000      1.588170      0.821070
592      5.910000      1.579960      1.070800
593      5.920000      1.569250      1.313270
594      5.930000      1.556120      1.545330
595      5.940000      1.540670      1.764070
596      5.950000      1.523020      1.966920
597      5.960000      1.503360      2.151660
598      5.970000      1.481840      2.316510
599      5.980000      1.458670      2.460100
600      5.990000      1.434070      2.581520
601      6.000000      1.408260      2.680260
602      6.010000      1.381460      2.756220
603      6.020000      1.353890      2.809670
604      6.030000      1.325800      2.841270
605      6.040000      1.297380      2.851970
606      6.050000      1.268860      2.843040
607      6.060000      1.240430      2.816020
608      6.070000      1.212270      2.772680
609      6.080000      1.184550      2.714950
610      6.090000      1.157400      2.644910
611      6.100000      1.130950      2.564690
612      6.110000      1.105300      2.476410
613      6.120000      1.080540      2.382170
614      6.130000      1.056710      2.283910
615      6.140000      1.033880      2.183430
616      6.150000      1.012040      2.082310
617      6.160000      0.991220      1.981910
618      6.170000      0.971400      1.883360
619      6.180000      0.952570      1.787550
620      6.190000      0.934690      1.695130
621      6.200000      0.917740      1.606560
622      6.210000      0.901670      1.522130
623      6.220000      0.886450      1.441940
624      6.230000      0.872030      1.366000
625      6.240000      0.858370      1.294190
626      6.250000      0.845430      1.226330
627      6.260000      0.833170      1.162150
628      6.270000      0.821550      1.101370
629      6.280000      0.810530      1.043650
630      6.290000      0.800100      0.988660
631      6.300000      0.790210      0.936030
632      6.310000      0.780850      0.885400
633      6.320000      0.771990      0.836440
634      6.330000      0.763630      0.788800
635      6.340000      0.755740      0.742150
636      6.350000      0.748320      0.696180
637      6.360000      0.741360      0.650620
638      6.370000      0.734850      0.605220
639      6.380000      0.728800      0.559750
640      6.390000      0.723200      0.514030
641      6.400000      0.718060      0.467930
642      6.410000      0.713380      0.421380
643      6.420000      0.709170      0.374340
644      6.430000      0.705430      0.326860
645      6.440000      0.702160      0.279040
646      6.450000      0.699370      0.231080
647      6.460000      0.697060      0.183210
648      6.470000      0.695220      0.135760
649      6.480000      0.693870      0.089100
650      6.490000      0.692980      0.043660
651      6.500000      0.692540     -0.000110
652      6.510000      0.692540     -0.041730
653      6.520000      0.692960     -0.080730
654      6.530000      0.693770     -0.116630
655      6.540000      0.694930     -0.149020
656      6.550000      0.696420     -0.177490
657      6.560000      0.698200     -0.201710
658      6.570000      0.700210     -0.221410
659      6.580000      0.702430     -0.236380
660      6.590000      0.704790     -0.246470
661      6.600000      0.707260     -0.251600
662      6.610000      0.709770     -0.251760
663      6.620000      0.712290     -0.247000
664      6.630000      0.714760     -0.237450
665      6.640000      0.717130     -0.223270
666      6.650000      0.719370     -0.204710
667      6.660000      0.721410     -0.182060
668      6.670000      0.723230     -0.155650
669      6.680000      0.724790     -0.125860
670      6.690000      0.726050     -0.093080
671      6.700000      0.726980     -0.057720
672      6.710000      0.727560     -0.020210
673      6.720000      0.727760      0.019070
674      6.730000      0.727570      0.059750
675      6.740000      0.726970      0.101480
676      6.750000      0.725960      0.143990
677      6.760000      0.724520      0.187010
678      6.770000      0.722650      0.230360
679      6.780000      0.720340      0.273870
680      6.790000      0.717600      0.317410
681      6.800000      0.714430      0.360890
682      6.810000      0.710820      0.404210
683      6.820000      0.706780      0.447290
684      6.830000      0.702310      0.490020
685      6.840000      0.697410      0.532300
686      6.850000      0.692080      0.573970
687      6.860000      0.686340      0.614860
688      6.870000      0.680200      0.654770
689      6.880000      0.673650      0.693450
690      6.890000      0.666710      0.730630
691      6.900000      0.659410      0.766030
692      6.910000      0.651750      0.799330
693      6.920000      0.643750      0.830250
694      6.930000      0.635450      0.858490
695      6.940000      0.626870      0.883780
696      6.950000      0.618030      0.905880
697      6.960000      0.608970      0.924590
698      6.970000      0.599720      0.939740
699      6.980000      0.590330      0.951210
700      6.990000      0.580810      0.958940
701      7.000000      0.571220      0.962900
702      7.010000      0.561600      0.963120
703      7.020000      0.551960      0.959650
704      7.030000      0.542370      0.952630
705      7.040000      0.532840      0.942220
706      7.050000      0.523420      0.928630
707      7.060000      0.514130      0.912090
708      7.070000      0.505010      0.892910
709      7.080000      0.496080      0.871390
710      7.090000      0.487370      0.847860
711      7.100000      0.478890      0.822670
712      7.110000      0.470660      0.796160
713      7.120000      0.462700      0.768660
714      7.130000      0.455020      0.740480
715      7.140000      0.447610      0.711900
716      7.150000      0.440490      0.683170
717      7.160000      0.433660      0.654470
718      7.170000      0.427110      0.625990
719      7.180000      0.420850      0.597830
720      7.190000      0.414880      0.570070
721      7.200000      0.409180      0.542770
722      7.210000      0.403750      0.515940
723      7.220000      0.398590      0.489590
724      7.230000      0.393690      0.463690
725      7.240000      0.389060      0.438210
726      7.250000      0.384670      0.413120
727      7.260000      0.380540      0.388370
728      7.270000      0.376660      0.363940
729      7.280000      0.373020      0.339760
730      7.290000      0.369620      0.315820
731      7.300000      0.366460      0.292060
732      7.310000      0.363540      0.268460
733      7.320000      0.360860      0.244970
734      7.330000      0.358410      0.221560
735      7.340000      0.356190      0.198180
736      7.350000      0.354210      0.174800
737      7.360000      0.352460      0.151360
738      7.370000      0.350950      0.127820
739      7.380000      0.349670      0.104140
740      7.390000      0.348630      0.080270
741      7.400000      0.347830      0.056190
742      7.410000      0.347270      0.031870
743      7.420000      0.346950      0.007310
744      7.430000      0.346870     -0.017480
745      7.440000      0.347050     -0.042450
746      7.450000      0.347470     -0.067560
747      7.460000      0.348150     -0.092720
748      7.470000      0.349080     -0.117810
749      7.480000      0.350250     -0.142700
750      7.490000      0.351680     -0.167260
751      7.500000      0.353350     -0.191310
752      7.510000      0.355270     -0.214690
753      7.520000      0.357410     -0.237240
754      7.530000      0.359790     -0.258800
755      7.540000      0.362370     -0.279220
756      7.550000      0.365170     -0.298370
757      7.560000      0.368150     -0.316140
758      7.570000      0.371310     -0.332440
759      7.580000      0.374640     -0.347220
760      7.590000      0.378110     -0.360420
761      7.600000      0.381710     -0.372020
762      7.610000      0.385430     -0.382020
763      7.620000      0.389250     -0.390420
764      7.630000      0.393160     -0.397260
765      7.640000      0.397130     -0.402570
766      7.650000      0.401160     -0.406390
767      7.660000      0.405220     -0.408780
768      7.670000      0.409310     -0.409790
769      7.680000      0.413400     -0.409480
770      7.690000      0.417500     -0.407920
771      7.700000      0.421580     -0.405150
772      7.710000      0.425630     -0.401240
773      7.720000      0.429640     -0.396240
774      7.730000      0.433610     -0.390180
775      7.740000      0.437510     -0.383110
776      7.750000      0.441340     -0.375060
777      7.760000      0.445090     -0.366040
778      7.770000      0.448750     -0.356080
779      7.780000      0.452310     -0.345190
780      7.790000      0.455760     -0.333370
781      7.800000      0.459100     -0.320640
782      7.810000      0.462300     -0.307010
783      7.820000      0.465370     -0.292520
784      7.830000      0.468300     -0.277180
785      7.840000      0.471070     -0.261040
786      7.850000      0.473680     -0.244160
787      7.860000      0.476120     -0.226610
788      7.870000      0.478390     -0.208480
789      7.880000      0.480470     -0.189850
790      7.890000      0.482370     -0.170850
791      7.900000      0.484080     -0.151580
792      7.910000      0.485590     -0.132160
793      7.920000      0.486920     -0.112690
794      7.930000      0.488040     -0.093280
795      7.940000      0.488980     -0.074030
796      7.950000      0.489720     -0.055000
797      7.960000      0.490270     -0.036270
798      7.970000      0.490630     -0.017880
799      7.980000      0.490810      0.000140
800      7.990000      0.490810      0.017750
801      8.000000      0.490630      0.034950
802      8.010000      0.490280      0.051740
803      8.020000      0.489760      0.068090
804      8.030000      0.489080      0.084020
805      8.040000      0.488240      0.099490
806      8.050000      0.487250      0.114510
807      8.060000      0.486100      0.129040
808      8.070000      0.484810      0.143040
809      8.080000      0.483380      0.156480
810      8.090000      0.481820      0.169300
811      8.100000      0.480120      0.181430
812      8.110000      0.478310      0.192830
813      8.120000      0.476380      0.203410
814      8.130000      0.474350      0.213140
815      8.140000      0.472210      0.221940
816      8.150000      0.469990      0.229760
817      8.160000      0.467700      0.236580
818      8.170000      0.465330      0.242360
819      8.180000      0.462910      0.247080
820      8.190000      0.460440      0.250740
821      8.200000      0.457930      0.253350
822      8.210000      0.455400      0.254930
823      8.220000      0.452850      0.255530
824      8.230000      0.450290      0.255190
825      8.240000      0.447740      0.253980
826      8.250000      0.445200      0.251990
827      8.260000      0.442680      0.249310
828      8.270000      0.440190      0.246050
829      8.280000      0.437730      0.242330
830      8.290000      0.435300      0.238270
831      8.300000      0.432920      0.234000
832      8.310000      0.430580      0.229660
833      8.320000      0.428280      0.225380
834      8.330000      0.426030      0.221270
835      8.340000      0.423820      0.217460
836      8.350000      0.421640      0.214030
837      8.360000      0.419500      0.211090
838      8.370000      0.417390      0.208700
839      8.380000      0.415300      0.206920
840      8.390000      0.413240      0.205800
841      8.400000      0.411180      0.205360
842      8.410000      0.409120      0.205600
843      8.420000      0.407070      0.206530
844      8.430000      0.405000      0.208120
845      8.440000      0.402920      0.210350
846      8.450000      0.400820      0.213170
847      8.460000      0.398690      0.216520
848      8.470000      0.396520      0.220340
849      8.480000      0.394320      0.224540
850      8.490000      0.392070      0.229060
851      8.500000      0.389780      0.233800
852      8.510000      0.387440      0.238680
853      8.520000      0.385060      0.243610
854      8.530000      0.382620      0.248520
855      8.540000      0.380130      0.253330
856      8.550000      0.377600      0.257970
857      8.560000      0.375020      0.262400
858      8.570000      0.372400      0.266550
859      8.580000      0.369730      0.270390
860      8.590000      0.367030      0.273900
861      8.600000      0.364290      0.277050
862      8.610000      0.361520      0.279840
863      8.620000      0.358720      0.282250
864      8.630000      0.355900      0.284290
865      8.640000      0.353060      0.285960
866      8.650000      0.350200      0.287280
867      8.660000      0.347320      0.288250
868      8.670000      0.344440      0.288880
869      8.680000      0.341550      0.289190
870      8.690000      0.338660      0.289200
871      8.700000      0.335770      0.288930
872      8.710000      0.332880      0.288380
873      8.720000      0.329990      0.287580
874      8.730000      0.327120      0.286530
875      8.740000      0.324250      0.285250
876      8.750000      0.321400      0.283750
877      8.760000      0.318560      0.282030
878      8.770000      0.315740      0.280100
879      8.780000      0.312940      0.277970
880      8.790000      0.310160      0.275630
881      8.800000      0.307410      0.273100
882      8.810000      0.304680      0.270380
883      8.820000      0.301970      0.267460
884      8.830000      0.299300      0.264370
885      8.840000      0.296650      0.261110
886      8.850000      0.294040      0.257680
887      8.860000      0.291460      0.254110
888      8.870000      0.288920      0.250410
889      8.880000      0.286420      0.246590
890      8.890000      0.283950      0.242680
891      8.900000      0.281530      0.238700
892      8.910000      0.279140      0.234670
893      8.920000      0.276790      0.230610
894      8.930000      0.274490      0.226540
895      8.940000      0.272220      0.222480
896      8.950000      0.270000      0.218440
897      8.960000      0.267810      0.214440
898      8.970000      0.265670      0.210480
899      8.980000      0.263560      0.206580
900      8.990000      0.261500      0.202730
901      9.000000      0.259470      0.198960
902      9.010000      0.257480      0.195250
903      9.020000      0.255530      0.191630
904      9.030000      0.253610      0.188110
905      9.040000      0.251730      0.184680
906      9.050000      0.249880      0.181380
907      9.060000      0.248070      0.178220
908      9.070000      0.246290      0.175230
909      9.080000      0.244540      0.172440
910      9.090000      0.242810      0.169870
911      9.100000      0.241110      0.167570
912      9.110000      0.239440      0.165560
913      9.120000      0.237780      0.163890
914      9.130000      0.236140      0.162590
915      9.140000      0.234520      0.161700
916      9.150000      0.232900      0.161240
917      9.160000      0.231290      0.161240
918      9.170000      0.229670      0.161730
919      9.180000      0.228060      0.162720
920      9.190000      0.226430      0.164220
921      9.200000      0.224790      0.166240
922      9.210000      0.223130      0.168770
923      9.220000      0.221440      0.171800
924      9.230000      0.219720      0.175320
925      9.240000      0.217970      0.179300
926      9.250000      0.216170      0.183700
927      9.260000      0.214340      0.188490
928      9.270000      0.212450      0.193600
929      9.280000      0.210520      0.198980
930      9.290000      0.208530      0.204580
931      9.300000      0.206480      0.210320
932      9.310000      0.204380      0.216150
933      9.320000      0.202220      0.222000
934      9.330000      0.200000      0.227810
935      9.340000      0.197720      0.233520
936      9.350000      0.195380      0.239100
937      9.360000      0.192990      0.244480
938      9.370000      0.190550      0.249650
939      9.380000      0.188050      0.254580
940      9.390000      0.185500      0.259240
941      9.400000      0.182910      0.263620
942      9.410000      0.180280      0.267720
943      9.420000      0.177600      0.271530
944      9.430000      0.174880      0.275030
945      9.440000      0.172130      0.278240
946      9.450000      0.169350      0.281150
947      9.460000      0.166540      0.283750
948      9.470000      0.163700      0.286050
949      9.480000      0.160840      0.288030
950      9.490000      0.157960      0.289700
951      9.500000      0.155060      0.291040
952      9.510000      0.152150      0.292050
953      9.520000      0.149230      0.292710
954      9.530000      0.146310      0.293010
955      9.540000      0.143380      0.292940
956      9.550000      0.140450      0.292500
957      9.560000      0.137520      0.291670
958      9.570000      0.134600      0.290440
959      9.580000      0.131700      0.288810
960      9.590000      0.128810      0.286760
961      9.600000      0.125940      0.284300
962      9.610000      0.123100      0.281430
963      9.620000      0.120290      0.278150
964      9.630000      0.117510      0.274460
965      9.640000      0.114760      0.270380
966      9.650000      0.112060      0.265920
967      9.660000      0.109400      0.261090
968      9.670000      0.106790      0.255930
969      9.680000      0.104230      0.250450
970      9.690000      0.101720      0.244690
971      9.700000      0.099280      0.238660
972      9.710000      0.096890      0.232410
973      9.720000      0.094570      0.225950
974      9.730000      0.092310      0.219300
975      9.740000      0.090110      0.212490
976      9.750000      0.087990      0.205540
977      9.760000      0.085930      0.198450
978      9.770000      0.083950      0.191240
979      9.780000      0.082040      0.183910
980      9.790000      0.080200      0.176460
981      9.800000      0.078430      0.168900
982      9.810000      0.076740      0.161230
983      9.820000      0.075130      0.153460
984      9.830000      0.073600      0.145600
985      9.840000      0.072140      0.137660
986      9.850000      0.070760      0.129680
987      9.860000      0.069470      0.121680
988      9.870000      0.068250      0.113700
989      9.880000      0.067110      0.105780
990      9.890000      0.066050      0.097970
991      9.900000      0.065080      0.090320
992      9.910000      0.064170      0.082890
993      9.920000      0.063340      0.075720
994      9.930000      0.062590      0.068880
995      9.940000      0.061900      0.062400
996      9.950000      0.061270      0.056340
997      9.960000      0.060710      0.050710
998      9.970000      0.060200      0.045560
999      9.980000      0.059750      0.040900
1000      9.990000      0.059340      0.036750
1001     10.000000      0.058970      0.033110
1002     10.010000      0.058640      0.029990
1003     10.020000      0.058340      0.027380
1004     10.030000      0.058070      0.025280
1005     10.040000      0.057810      0.023660
1006     10.050000      0.057580      0.022530
1007     10.060000      0.057350      0.021860
1008     10.070000      0.057130      0.021630
1009     10.080000      0.056920      0.021830
1010     10.090000      0.056700      0.022430
1011     10.100000      0.056470      0.023420
1012     10.110000      0.056240      0.024780
1013     10.120000      0.055990      0.026490
1014     10.130000      0.055730      0.028540
1015     10.140000      0.055440      0.030930
1016     10.150000      0.055130      0.033630
1017     10.160000      0.054800      0.036640
1018     10.170000      0.054430      0.039960
1019     10.180000      0.054030      0.043590
1020     10.190000      0.053590      0.047510
1021     10.200000      0.053120      0.051730
1022     10.210000      0.052600      0.056240
1023     10.220000      0.052040      0.061020
1024     10.230000      0.051430      0.066080
1025     10.240000      0.050770      0.071390
1026     10.250000      0.050050      0.076940
1027     10.260000      0.049280      0.082690
1028     10.270000      0.048460      0.088610
1029     10.280000      0.047570      0.094680
1030     10.290000      0.046620      0.100840
1031     10.300000      0.045620      0.107070
1032     10.310000      0.044550      0.113320
1033     10.320000      0.043410      0.119550
1034     10.330000      0.042220      0.125720
1035     10.340000      0.040960      0.131800
1036     10.350000      0.039640      0.137750
1037     10.360000      0.038260      0.143560
1038     10.370000      0.036830      0.149210
1039     10.380000      0.035340      0.154680
1040     10.390000      0.033790      0.159950
1041     10.400000      0.032190      0.165040
1042     10.410000      0.030540      0.169920
1043     10.420000      0.028840      0.174600
1044     10.430000      0.027090      0.179070
1045     10.440000      0.025300      0.183330
1046     10.450000      0.023470      0.187380
1047     10.460000      0.021600      0.191210
1048     10.470000      0.019680      0.194800
1049     10.480000      0.017740      0.198150
1050     10.490000      0.015760      0.201240
1051     10.500000      0.013740      0.204050
1052     10.510000      0.011700      0.206560
1053     10.520000      0.009640      0.208750
1054     10.530000      0.007550      0.210600
1055     10.540000      0.005440      0.212110
1056     10.550000      0.003320      0.213230
1057     10.560000      0.001190      0.213980
1058     10.570000     -0.000950      0.214320
1059     10.580000     -0.003090      0.214260
1060     10.590000     -0.005240      0.213790
1061     10.600000     -0.007370      0.212910
1062     10.610000     -0.009500      0.211630
1063     10.620000     -0.011620      0.209940
1064     10.630000     -0.013720      0.207880
1065     10.640000     -0.015800      0.205440
1066     10.650000     -0.017850      0.202670
1067     10.660000     -0.019880      0.199580
1068     10.670000     -0.021870      0.196210
1069     10.680000     -0.023840      0.192590
1070     10.690000     -0.025760      0.188770
1071     10.700000     -0.027650      0.184790
1072     10.710000     -0.029500      0.180680
1073     10.720000     -0.031300      0.176480
1074     10.730000     -0.033070      0.172240
1075     10.740000     -0.034790      0.167980
1076     10.750000     -0.036470      0.163740
1077     10.760000     -0.038110      0.159530
1078     10.770000     -0.039700      0.155370
1079     10.780000     -0.041260      0.151280
1080     10.790000     -0.042770      0.147270
1081     10.800000     -0.044240      0.143350
1082     10.810000     -0.045680      0.139500
1083     10.820000     -0.047070      0.135740
1084     10.830000     -0.048430      0.132060
1085     10.840000     -0.049750      0.128450
1086     10.850000     -0.051030      0.124920
1087     10.860000     -0.052280      0.121460
1088     10.870000     -0.053500      0.118070
1089     10.880000     -0.054680      0.114730
1090     10.890000     -0.055830      0.111470
1091     10.900000     -0.056940      0.108260
1092     10.910000     -0.058020      0.105110
1093     10.920000     -0.059070      0.102010
1094     10.930000     -0.060090      0.098980
1095     10.940000     -0.061080      0.096000
1096     10.950000     -0.062040      0.093060
1097     10.960000     -0.062980      0.090180
1098     10.970000     -0.063880      0.087340
1099     10.980000     -0.064750      0.084540
1100     10.990000     -0.065600      0.081770
1101     11.000000     -0.066410      0.079030
1102     11.010000     -0.067200      0.076310
1103     11.020000     -0.067970      0.073610
1104     11.030000     -0.068700      0.070920
1105     11.040000     -0.069410      0.068250
1106     11.050000     -0.070090      0.065580
1107     11.060000     -0.070750      0.062930
1108     11.070000     -0.071380      0.060280
1109     11.080000     -0.071980      0.057650
1110     11.090000     -0.072560      0.055040
1111     11.100000     -0.073110      0.052450
1112     11.110000     -0.073630      0.049890
1113     11.120000     -0.074130      0.047350
1114     11.130000     -0.074610      0.044850
1115     11.140000     -0.075050      0.042390
1116     11.150000     -0.075480      0.039960
1117     11.160000     -0.075880      0.037580
1118     11.170000     -0.076250      0.035250
1119     11.180000     -0.076610      0.032950
1120     11.190000     -0.076940      0.030700
1121     11.200000     -0.077240      0.028480
1122     11.210000     -0.077530      0.026300
1123     11.220000     -0.077790      0.024160
1124     11.230000     -0.078030      0.022050
1125     11.240000     -0.078250      0.019970
1126     11.250000     -0.078450      0.017930
1127     11.260000     -0.078630      0.015920
1128     11.270000     -0.078790      0.013950
1129     11.280000     -0.078930      0.012030
1130     11.290000     -0.079050      0.010150
1131     11.300000     -0.079150      0.008320
1132     11.310000     -0.079240      0.006560
1133     11.320000     -0.079300      0.004850
1134     11.330000     -0.079350      0.003220
1135     11.340000     -0.079380      0.001660
1136     11.350000     -0.079400      0.000190
1137     11.360000     -0.079400     -0.001210
1138     11.370000     -0.079390     -0.002510
1139     11.380000     -0.079360     -0.003730
1140     11.390000     -0.079330     -0.004860
1141     11.400000     -0.079280     -0.005910
1142     11.410000     -0.079220     -0.006860
1143     11.420000     -0.079150     -0.007720
1144     11.430000     -0.079070     -0.008500
1145     11.440000     -0.078990     -0.009200
1146     11.450000     -0.078900     -0.009800
1147     11.460000     -0.078800     -0.010330
1148     11.470000     -0.078690     -0.010770
1149     11.480000     -0.078590     -0.011130
1150     11.490000     -0.078480     -0.011400
1151     11.500000     -0.078360     -0.011590
1152     11.510000     -0.078250     -0.011700
1153     11.520000     -0.078130     -0.011730
1154     11.530000     -0.078010     -0.011670
1155     11.540000     -0.077890     -0.011520
1156     11.550000     -0.077780     -0.011280
1157     11.560000     -0.077670     -0.010960
1158     11.570000     -0.077560     -0.010540
1159     11.580000     -0.077450     -0.010030
1160     11.590000     -0.077350     -0.009420
1161     11.600000     -0.077260     -0.008730
1162     11.610000     -0.077170     -0.007940
1163     11.620000     -0.077090     -0.007060
1164     11.630000     -0.077020     -0.006090
1165     11.640000     -0.076960     -0.005040
1166     11.650000     -0.076910     -0.003910
1167     11.660000     -0.076870     -0.002710
1168     11.670000     -0.076840     -0.001440
1169     11.680000     -0.076830     -0.000120
1170     11.690000     -0.076830      0.001260
1171     11.700000     -0.076840      0.002660
1172     11.710000     -0.076870      0.004100
1173     11.720000     -0.076910      0.005550
1174     11.730000     -0.076960      0.007020
1175     11.740000     -0.077030      0.008480
1176     11.750000     -0.077120      0.009940
1177     11.760000     -0.077220      0.011390
1178     11.770000     -0.077330      0.012830
1179     11.780000     -0.077460      0.014250
1180     11.790000     -0.077600      0.015650
1181     11.800000     -0.077760      0.017040
1182     11.810000     -0.077930      0.018400
1183     11.820000     -0.078110      0.019750
1184     11.830000     -0.078310      0.021090
1185     11.840000     -0.078520      0.022410
1186     11.850000     -0.078740      0.023710
1187     11.860000     -0.078980      0.025000
1188     11.870000     -0.079230      0.026270
1189     11.880000     -0.079490      0.027530
1190     11.890000     -0.079770      0.028780
1191     11.900000     -0.080060      0.030000
1192     11.910000     -0.080360      0.031210
1193     11.920000     -0.080670      0.032400
1194     11.930000     -0.080990      0.033560
1195     11.940000     -0.081330      0.034700
1196     11.950000     -0.081680      0.035810
1197     11.960000     -0.082030      0.036910
1198     11.970000     -0.082400      0.037970
1199     11.980000     -0.082780      0.039010
1200     11.990000     -0.083170      0.040020
1201     12.000000     -0.083570      0.041000
1202     12.010000     -0.083980      0.041960
1203     12.020000     -0.084400      0.042880
1204     12.030000     -0.084830      0.043770
1205     12.040000     -0.085270      0.044630
1206     12.050000     -0.085720      0.045440
1207     12.060000     -0.086170      0.046190
1208     12.070000     -0.086630      0.046890
1209     12.080000     -0.087100      0.047530
1210     12.090000     -0.087580      0.048080
1211     12.100000     -0.088060      0.048540
1212     12.110000     -0.088540      0.048890
1213     12.120000     -0.089030      0.049130
1214     12.130000     -0.089520      0.049250
1215     12.140000     -0.090020      0.049220
1216     12.150000     -0.090510      0.049040
1217     12.160000     -0.091000      0.048690
1218     12.170000     -0.091480      0.048180
1219     12.180000     -0.091970      0.047490
1220     12.190000     -0.092440      0.046620
1221     12.200000     -0.092910      0.045560
1222     12.210000     -0.093360      0.044310
1223     12.220000     -0.093810      0.042880
1224     12.230000     -0.094240      0.041260
1225     12.240000     -0.094650      0.039460
1226     12.250000     -0.095040      0.037490
1227     12.260000     -0.095420      0.035360
1228     12.270000     -0.095770      0.033080
1229     12.280000     -0.096100      0.030660
1230     12.290000     -0.096410      0.028120
1231     12.300000     -0.096690      0.025460
1232     12.310000     -0.096940      0.022720
1233     12.320000     -0.097170      0.019890
1234     12.330000     -0.097370      0.017000
1235     12.340000     -0.097540      0.014050
1236     12.350000     -0.097680      0.011060
1237     12.360000     -0.097790      0.008020
1238     12.370000     -0.097870      0.004950
1239     12.380000     -0.097920      0.001850
1240     12.390000     -0.097940     -0.001290
1241     12.400000     -0.097930     -0.004460
1242     12.410000     -0.097880     -0.007660
1243     12.420000     -0.097810     -0.010890
1244     12.430000     -0.097700     -0.014160
1245     12.440000     -0.097560     -0.017470
1246     12.450000     -0.097380     -0.020800
1247     12.460000     -0.097170     -0.024160
1248     12.470000     -0.096930     -0.027550
1249     12.480000     -0.096660     -0.030960
1250     12.490000     -0.096350     -0.034380
1251     12.500000     -0.096000     -0.037790
1252     12.510000     -0.095620     -0.041210
1253     12.520000     -0.095210     -0.044610
1254     12.530000     -0.094770     -0.047990
1255     12.540000     -0.094290     -0.051340
1256     12.550000     -0.093770     -0.054660
1257     12.560000     -0.093230     -0.057950
1258     12.570000     -0.092650     -0.061200
1259     12.580000     -0.092030     -0.064420
1260     12.590000     -0.091390     -0.067610
1261     12.600000     -0.090710     -0.070760
1262     12.610000     -0.090010     -0.073880
1263     12.620000     -0.089270     -0.076980
1264     12.630000     -0.088500     -0.080050
1265     12.640000     -0.087700     -0.083090
1266     12.650000     -0.086870     -0.086100
1267     12.660000     -0.086010     -0.089090
1268     12.670000     -0.085110     -0.092030
1269     12.680000     -0.084190     -0.094940
1270     12.690000     -0.083250     -0.097790
1271     12.700000     -0.082270     -0.100580
1272     12.710000     -0.081260     -0.103310
1273     12.720000     -0.080230     -0.105950
1274     12.730000     -0.079170     -0.108510
1275     12.740000     -0.078080     -0.110970
1276     12.750000     -0.076970     -0.113330
1277     12.760000     -0.075840     -0.115580
1278     12.770000     -0.074680     -0.117720
1279     12.780000     -0.073510     -0.119740
1280     12.790000     -0.072310     -0.121640
1281     12.800000     -0.071090     -0.123430
1282     12.810000     -0.069860     -0.125100
1283     12.820000     -0.068610     -0.126650
1284     12.830000     -0.067340     -0.128090
1285     12.840000     -0.066060     -0.129420
1286     12.850000     -0.064770     -0.130630
1287     12.860000     -0.063460     -0.131730
1288     12.870000     -0.062140     -0.132720
1289     12.880000     -0.060820     -0.133590
1290     12.890000     -0.059480     -0.134340
1291     12.900000     -0.058140     -0.134980
1292     12.910000     -0.056790     -0.135490
1293     12.920000     -0.055430     -0.135880
1294     12.930000     -0.054070     -0.136140
1295     12.940000     -0.052710     -0.136270
1296     12.950000     -0.051350     -0.136260
1297     12.960000     -0.049990     -0.136110
1298     12.970000     -0.048630     -0.135810
1299     12.980000     -0.047270     -0.135380
1300     12.990000     -0.045910     -0.134790
1301     13.000000     -0.044570     -0.134060
1302     13.010000     -0.043220     -0.133180
1303     13.020000     -0.041890     -0.132160
1304     13.030000     -0.040570     -0.131000
1305     13.040000     -0.039260     -0.129710
1306     13.050000     -0.037960     -0.128290
1307     13.060000     -0.036680     -0.126750
1308     13.070000     -0.035410     -0.125100
1309     13.080000     -0.034160     -0.123360
1310     13.090000     -0.032930     -0.121530
1311     13.100000     -0.031710     -0.119640
1312     13.110000     -0.030520     -0.117690
1313     13.120000     -0.029340     -0.115690
1314     13.130000     -0.028180     -0.113660
1315     13.140000     -0.027050     -0.111610
1316     13.150000     -0.025930     -0.109550
1317     13.160000     -0.024840     -0.107480
1318     13.170000     -0.023760     -0.105410
1319     13.180000     -0.022710     -0.103340
1320     13.190000     -0.021670     -0.101280
1321     13.200000     -0.020660     -0.099220
1322     13.210000     -0.019670     -0.097170
1323     13.220000     -0.018700     -0.095120
1324     13.230000     -0.017750     -0.093080
1325     13.240000     -0.016810     -0.091050
1326     13.250000     -0.015900     -0.089030
1327     13.260000     -0.015010     -0.087030
1328     13.270000     -0.014140     -0.085040
1329     13.280000     -0.013290     -0.083070
1330     13.290000     -0.012460     -0.081120
1331     13.300000     -0.011650     -0.079210
1332     13.310000     -0.010860     -0.077350
1333     13.320000     -0.010090     -0.075520
1334     13.330000     -0.009330     -0.073760
1335     13.340000     -0.008590     -0.072050
1336     13.350000     -0.007870     -0.070400
1337     13.360000     -0.007170     -0.068830
1338     13.370000     -0.006480     -0.067320
1339     13.380000     -0.005810     -0.065890
1340     13.390000     -0.005150     -0.064530
1341     13.400000     -0.004500     -0.063250
1342     13.410000     -0.003870     -0.062050
1343     13.420000     -0.003250     -0.060930
1344     13.430000     -0.002640     -0.059880
1345     13.440000     -0.002040     -0.058910
1346     13.450000     -0.001450     -0.058030
1347     13.460000     -0.000870     -0.057230
1348     13.470000     -0.000300     -0.056530
1349     13.480000      0.000270     -0.055920
1350     13.490000      0.000820     -0.055410
1351     13.500000      0.001380     -0.055010
1352     13.510000      0.001930     -0.054720
1353     13.520000      0.002480     -0.054560
1354     13.530000      0.003020     -0.054530
1355     13.540000      0.003570     -0.054640
1356     13.550000      0.004110     -0.054890
1357     13.560000      0.004660     -0.055290
1358     13.570000      0.005220     -0.055850
1359     13.580000      0.005770     -0.056560
1360     13.590000      0.006340     -0.057440
1361     13.600000      0.006910     -0.058480
1362     13.610000      0.007500     -0.059680
1363     13.620000      0.008100     -0.061040
1364     13.630000      0.008710     -0.062540
1365     13.640000      0.009330     -0.064190
1366     13.650000      0.009970     -0.065960
1367     13.660000      0.010630     -0.067850
1368     13.670000      0.011310     -0.069830
1369     13.680000      0.012010     -0.071890
1370     13.690000      0.012730     -0.074000
1371     13.700000      0.013470     -0.076150
1372     13.710000      0.014230     -0.078310
1373     13.720000      0.015010     -0.080450
1374     13.730000      0.015820     -0.082560
1375     13.740000      0.016640     -0.084620
1376     13.750000      0.017490     -0.086610
1377     13.760000      0.018360     -0.088520
1378     13.770000      0.019240     -0.090340
1379     13.780000      0.020140     -0.092050
1380     13.790000      0.021060     -0.093660
1381     13.800000      0.022000     -0.095150
1382     13.810000      0.022950     -0.096530
1383     13.820000      0.023920     -0.097810
1384     13.830000      0.024900     -0.098970
1385     13.840000      0.025890     -0.100030
1386     13.850000      0.026890     -0.100990
1387     13.860000      0.027900     -0.101850
1388     13.870000      0.028910     -0.102630
1389     13.880000      0.029940     -0.103320
1390     13.890000      0.030970     -0.103940
1391     13.900000      0.032010     -0.104480
1392     13.910000      0.033060     -0.104970
1393     13.920000      0.034110     -0.105390
1394     13.930000      0.035160     -0.105760
1395     13.940000      0.036220     -0.106080
1396     13.950000      0.037280     -0.106360
1397     13.960000      0.038340     -0.106600
1398     13.970000      0.039410     -0.106800
1399     13.980000      0.040480     -0.106970
1400     13.990000      0.041550     -0.107100
1401     14.000000      0.042620     -0.107200
1402     14.010000      0.043690     -0.107270
1403     14.020000      0.044760     -0.107300
1404     14.030000      0.045840     -0.107300
1405     14.040000      0.046910     -0.107270
1406     14.050000      0.047980     -0.107200
1407     14.060000      0.049050     -0.107080
1408     14.070000      0.050130     -0.106920
1409     14.080000      0.051190     -0.106710
1410     14.090000      0.052260     -0.106450
1411     14.100000      0.053330     -0.106120
1412     14.110000      0.054390     -0.105720
1413     14.120000      0.055440     -0.105250
1414     14.130000      0.056500     -0.104700
1415     14.140000      0.057540     -0.104070
1416     14.150000      0.058580     -0.103340
1417     14.160000      0.059620     -0.102510
1418     14.170000      0.060640     -0.101580
1419     14.180000      0.061660     -0.100550
1420     14.190000      0.062660     -0.099400
1421     14.200000      0.063660     -0.098140
1422     14.210000      0.064640     -0.096770
1423     14.220000      0.065610     -0.095290
1424     14.230000      0.066560     -0.093710
1425     14.240000      0.067500     -0.092020
1426     14.250000      0.068420     -0.090230
1427     14.260000      0.069320     -0.088370
1428     14.270000      0.070200     -0.086430
1429     14.280000      0.071070     -0.084430
1430     14.290000      0.071910     -0.082380
1431     14.300000      0.072740     -0.080300
1432     14.310000      0.073540     -0.078210
1433     14.320000      0.074320     -0.076130
1434     14.330000      0.075080     -0.074050
1435     14.340000      0.075820     -0.072010
1436     14.350000      0.076540     -0.070000
1437     14.360000      0.077240     -0.068040
1438     14.370000      0.077920     -0.066140
1439     14.380000      0.078580     -0.064300
1440     14.390000      0.079230     -0.062520
1441     14.400000      0.079850     -0.060800
1442     14.410000      0.080460     -0.059140
1443     14.420000      0.081050     -0.057550
1444     14.430000      0.081630     -0.056010
1445     14.440000      0.082190     -0.054540
1446     14.450000      0.082730     -0.053110
1447     14.460000      0.083260     -0.051740
1448     14.470000      0.083780     -0.050410
1449     14.480000      0.084290     -0.049120
1450     14.490000      0.084780     -0.047880
1451     14.500000      0.085260     -0.046670
1452     14.510000      0.085720     -0.045490
1453     14.520000      0.086180     -0.044350
1454     14.530000      0.086620     -0.043240
1455     14.540000      0.087050     -0.042150
1456     14.550000      0.087480     -0.041090
1457     14.560000      0.087890     -0.040050
1458     14.570000      0.088290     -0.039030
1459     14.580000      0.088680     -0.038030
1460     14.590000      0.089060     -0.037040
1461     14.600000      0.089430     -0.036070
1462     14.610000      0.089790     -0.035110
1463     14.620000      0.090140     -0.034160
1464     14.630000      0.090480     -0.033220
1465     14.640000      0.090810     -0.032300
1466     14.650000      0.091140     -0.031400
1467     14.660000      0.091450     -0.030510
1468     14.670000      0.091760     -0.029650
1469     14.680000      0.092050     -0.028820
1470     14.690000      0.092340     -0.028020
1471     14.700000      0.092620     -0.027260
1472     14.710000      0.092890     -0.026550
1473     14.720000      0.093160     -0.025900
1474     14.730000      0.093420     -0.025310
1475     14.740000      0.093670     -0.024780
1476     14.750000      0.093920     -0.024330
1477     14.760000      0.094160     -0.023950
1478     14.770000      0.094400     -0.023660
1479     14.780000      0.094640     -0.023450
1480     14.790000      0.094870     -0.023320
1481     14.800000      0.095110     -0.023280
1482     14.810000      0.095340     -0.023320
1483     14.820000      0.095570     -0.023440
1484     14.830000      0.095810     -0.023640
1485     14.840000      0.096040     -0.023920
1486     14.850000      0.096280     -0.024260
1487     14.860000      0.096520     -0.024660
1488     14.870000      0.096770     -0.025110
1489     14.880000      0.097020     -0.025600
1490     14.890000      0.097280     -0.026120
1491     14.900000      0.097540     -0.026660
1492     14.910000      0.097810     -0.027210
1493     14.920000      0.098080     -0.027760
1494     14.930000      0.098350     -0.028300
1495     14.940000      0.098640     -0.028820
1496     14.950000      0.098930     -0.029310
1497     14.960000      0.099220     -0.029770
1498     14.970000      0.099520     -0.030180
1499     14.980000      0.099820     -0.030550
1500     14.990000      0.100120     -0.030870
1501     15.000000      0.100430     -0.031140
1502     15.010000      0.100740     -0.031370
1503     15.020000      0.101060     -0.031540
1504     15.030000      0.101370     -0.031660
1505     15.040000      0.101690     -0.031740
1506     15.050000      0.102010     -0.031780
1507     15.060000      0.102330     -0.031790
1508     15.070000      0.102640     -0.031760
1509     15.080000      0.102960     -0.031710
1510     15.090000      0.103280     -0.031640
1511     15.100000      0.103590     -0.031560
1512     15.110000      0.103910     -0.031480
1513     15.120000      0.104220     -0.031400
1514     15.130000      0.104540     -0.031330
1515     15.140000      0.104850     -0.031270
1516     15.150000      0.105160     -0.031230
1517     15.160000      0.105480     -0.031220
1518     15.170000      0.105790     -0.031240
1519     15.180000      0.106100     -0.031290
1520     15.190000      0.106410     -0.031380
1521     15.200000      0.106730     -0.031500
1522     15.210000      0.107040     -0.031670
1523     15.220000      0.107360     -0.031880
1524     15.230000      0.107680     -0.032120
1525     15.240000      0.108000     -0.032410
1526     15.250000      0.108320     -0.032730
1527     15.260000      0.108650     -0.033100
1528     15.270000      0.108980     -0.033490
1529     15.280000      0.109320     -0.033920
1530     15.290000      0.109660     -0.034370
1531     15.300000      0.110000     -0.034860
1532     15.310000      0.110350     -0.035360
1533     15.320000      0.110700     -0.035880
1534     15.330000      0.111060     -0.036420
1535     15.340000      0.111430     -0.036980
1536     15.350000      0.111800     -0.037540
1537     15.360000      0.112170     -0.038110
1538     15.370000      0.112550     -0.038700
1539     15.380000      0.112940     -0.039280
1540     15.390000      0.113330     -0.039870
1541     15.400000      0.113730     -0.040470
1542     15.410000      0.114140     -0.041060
1543     15.420000      0.114550     -0.041650
1544     15.430000      0.114960     -0.042240
1545     15.440000      0.115380     -0.042820
1546     15.450000      0.115810     -0.043380
1547     15.460000      0.116250     -0.043920
1548     15.470000      0.116690     -0.044430
1549     15.480000      0.117130     -0.044900
1550     15.490000      0.117580     -0.045330
1551     15.500000      0.118030     -0.045700
1552     15.510000      0.118490     -0.046000
1553     15.520000      0.118950     -0.046230
1554     15.530000      0.119410     -0.046370
1555     15.540000      0.119880     -0.046420
1556     15.550000      0.120340     -0.046360
1557     15.560000      0.120800     -0.046190
1558     15.570000      0.121270     -0.045890
1559     15.580000      0.121720     -0.045480
1560     15.590000      0.122180     -0.044930
1561     15.600000      0.122630     -0.044260
1562     15.610000      0.123070     -0.043450
1563     15.620000      0.123510     -0.042520
1564     15.630000      0.123930     -0.041460
1565     15.640000      0.124350     -0.040280
1566     15.650000      0.124750     -0.038980
1567     15.660000      0.125140     -0.037570
1568     15.670000      0.125510     -0.036080
1569     15.680000      0.125870     -0.034490
1570     15.690000      0.126220     -0.032840
1571     15.700000      0.126550     -0.031130
1572     15.710000      0.126860     -0.029370
1573     15.720000      0.127150     -0.027580
1574     15.730000      0.127430     -0.025770
1575     15.740000      0.127690     -0.023950
1576     15.750000      0.127930     -0.022130
1577     15.760000      0.128150     -0.020320
1578     15.770000      0.128350     -0.018520
1579     15.780000      0.128540     -0.016730
1580     15.790000      0.128700     -0.014970
1581     15.800000      0.128850     -0.013220
1582     15.810000      0.128980     -0.011490
1583     15.820000      0.129100     -0.009770
1584     15.830000      0.129200     -0.008070
1585     15.840000      0.129280     -0.006390
1586     15.850000      0.129340     -0.004720
1587     15.860000      0.129390     -0.003060
1588     15.870000      0.129420     -0.001400
1589     15.880000      0.129430      0.000240
1590     15.890000      0.129430      0.001870
1591     15.900000      0.129410      0.003500
1592     15.910000      0.129380      0.005110
1593     15.920000      0.129330      0.006720
1594     15.930000      0.129260      0.008320
1595     15.940000      0.129180      0.009910
1596     15.950000      0.129080      0.011490
1597     15.960000      0.128960      0.013070
1598     15.970000      0.128830      0.014640
1599     15.980000      0.128680      0.016200
1600     15.990000      0.128520      0.017770
1601     16.000000      0.128350      0.019330
1602     16.010000      0.128150      0.020900
1603     16.020000      0.127940      0.022460
1604     16.030000      0.127720      0.024010
1605     16.040000      0.127480      0.025560
1606     16.050000      0.127220      0.027100
1607     16.060000      0.126950      0.028620
1608     16.070000      0.126670      0.030110
1609     16.080000      0.126360      0.031570
1610     16.090000      0.126050      0.032980
1611     16.100000      0.125720      0.034330
1612     16.110000      0.125380      0.035620
1613     16.120000      0.125020      0.036820
1614     16.130000      0.124650      0.037930
1615     16.140000      0.124270      0.038930
1616     16.150000      0.123880      0.039820
1617     16.160000      0.123480      0.040590
1618     16.170000      0.123080      0.041230
1619     16.180000      0.122670      0.041740
1620     16.190000      0.122250      0.042110
1621     16.200000      0.121830      0.042350
1622     16.210000      0.121400      0.042440
1623     16.220000      0.120980      0.042410
1624     16.230000      0.120560      0.042250
1625     16.240000      0.120130      0.041970
1626     16.250000      0.119710      0.041570
1627     16.260000      0.119300      0.041070
1628     16.270000      0.118890      0.040480
1629     16.280000      0.118480      0.039810
1630     16.290000      0.118080      0.039070
1631     16.300000      0.117690      0.038280
1632     16.310000      0.117310      0.037460
1633     16.320000      0.116940      0.036610
1634     16.330000      0.116570      0.035750
1635     16.340000      0.116210      0.034890
1636     16.350000      0.115860      0.034040
1637     16.360000      0.115520      0.033210
1638     16.370000      0.115190      0.032410
1639     16.380000      0.114870      0.031640
1640     16.390000      0.114550      0.030910
1641     16.400000      0.114240      0.030210
1642     16.410000      0.113940      0.029560
1643     16.420000      0.113640      0.028940
1644     16.430000      0.113350      0.028360
1645     16.440000      0.113070      0.027830
1646     16.450000      0.112790      0.027320
1647     16.460000      0.112520      0.026850
1648     16.470000      0.112250      0.026410
1649     16.480000      0.111990      0.026000
1650     16.490000      0.111730      0.025600
1651     16.500000      0.111470      0.025230
1652     16.510000      0.111220      0.024880
1653     16.520000      0.110970      0.024540
1654     16.530000      0.110720      0.024210
1655     16.540000      0.110480      0.023880
1656     16.550000      0.110240      0.023570
1657     16.560000      0.110010      0.023250
1658     16.570000      0.109780      0.022930
1659     16.580000      0.109550      0.022620
1660     16.590000      0.109320      0.022290
1661     16.600000      0.109100      0.021970
1662     16.610000      0.108880      0.021640
1663     16.620000      0.108660      0.021310
1664     16.630000      0.108450      0.020970
1665     16.640000      0.108240      0.020630
1666     16.650000      0.108030      0.020300
1667     16.660000      0.107830      0.019960
1668     16.670000      0.107630      0.019640
1669     16.680000      0.107430      0.019320
1670     16.690000      0.107240      0.019020
1671     16.700000      0.107050      0.018740
1672     16.710000      0.106860      0.018480
1673     16.720000      0.106680      0.018250
1674     16.730000      0.106490      0.018060
1675     16.740000      0.106310      0.017910
1676     16.750000      0.106130      0.017800
1677     16.760000      0.105960      0.017740
1678     16.770000      0.105780      0.017720
1679     16.780000      0.105600      0.017760
1680     16.790000      0.105420      0.017850
1681     16.800000      0.105250      0.018000
1682     16.810000      0.105070      0.018200
1683     16.820000      0.104880      0.018450
1684     16.830000      0.104700      0.018750
1685     16.840000      0.104510      0.019100
1686     16.850000      0.104320      0.019490
1687     16.860000      0.104130      0.019920
1688     16.870000      0.103930      0.020380
1689     16.880000      0.103720      0.020870
1690     16.890000      0.103510      0.021380
1691     16.900000      0.103300      0.021890
1692     16.910000      0.103080      0.022420
1693     16.920000      0.102860      0.022930
1694     16.930000      0.102630      0.023440
1695     16.940000      0.102390      0.023930
1696     16.950000      0.102150      0.024400
1697     16.960000      0.101910      0.024850
1698     16.970000      0.101660      0.025260
1699     16.980000      0.101410      0.025640
1700     16.990000      0.101150      0.025980
1701     17.000000      0.100890      0.026290
1702     17.010000      0.100630      0.026560
1703     17.020000      0.100360      0.026800
1704     17.030000      0.100100      0.027010
1705     17.040000      0.099830      0.027180
1706     17.050000      0.099550      0.027330
1707     17.060000      0.099280      0.027450
1708     17.070000      0.099010      0.027550
1709     17.080000      0.098730      0.027630
1710     17.090000      0.098460      0.027700
1711     17.100000      0.098180      0.027760
1712     17.110000      0.097900      0.027830
1713     17.120000      0.097620      0.027890
1714     17.130000      0.097340      0.027960
1715     17.140000      0.097060      0.028040
1716     17.150000      0.096780      0.028140
1717     17.160000      0.096500      0.028250
1718     17.170000      0.096220      0.028380
1719     17.180000      0.095940      0.028540
1720     17.190000      0.095650      0.028720
1721     17.200000      0.095360      0.028920
1722     17.210000      0.095070      0.029150
1723     17.220000      0.094780      0.029400
1724     17.230000      0.094490      0.029680
1725     17.240000      0.094190      0.029970
1726     17.250000      0.093890      0.030280
1727     17.260000      0.093590      0.030600
1728     17.270000      0.093280      0.030920
1729     17.280000      0.092970      0.031250
1730     17.290000      0.092660      0.031570
1731     17.300000      0.092350      0.031880
1732     17.310000      0.092030      0.032170
1733     17.320000      0.091710      0.032430
1734     17.330000      0.091380      0.032660
1735     17.340000      0.091050      0.032850
1736     17.350000      0.090730      0.033000
1737     17.360000      0.090400      0.033100
1738     17.370000      0.090060      0.033150
1739     17.380000      0.089730      0.033150
1740     17.390000      0.089400      0.033090
1741     17.400000      0.089070      0.032970
1742     17.410000      0.088740      0.032800
1743     17.420000      0.088410      0.032580
1744     17.430000      0.088090      0.032310
1745     17.440000      0.087760      0.031990
1746     17.450000      0.087440      0.031640
1747     17.460000      0.087130      0.031260
1748     17.470000      0.086820      0.030850
1749     17.480000      0.086510      0.030440
1750     17.490000      0.086200      0.030020
1751     17.500000      0.085900      0.029620
1752     17.510000      0.085610      0.029240
1753     17.520000      0.085310      0.028890
1754     17.530000      0.085020      0.028590
1755     17.540000      0.084740      0.028340
1756     17.550000      0.084460      0.028160
1757     17.560000      0.084170      0.028050
1758     17.570000      0.083890      0.028020
1759     17.580000      0.083610      0.028080
1760     17.590000      0.083330      0.028220
1761     17.600000      0.083050      0.028450
1762     17.610000      0.082770      0.028770
1763     17.620000      0.082480      0.029180
1764     17.630000      0.082190      0.029680
1765     17.640000      0.081890      0.030260
1766     17.650000      0.081590      0.030910
1767     17.660000      0.081280      0.031630
1768     17.670000      0.080960      0.032400
1769     17.680000      0.080640      0.033230
1770     17.690000      0.080300      0.034080
1771     17.700000      0.079960      0.034960
1772     17.710000      0.079610      0.035840
1773     17.720000      0.079260      0.036720
1774     17.730000      0.078890      0.037590
1775     17.740000      0.078510      0.038440
1776     17.750000      0.078130      0.039250
1777     17.760000      0.077740      0.040020
1778     17.770000      0.077340      0.040740
1779     17.780000      0.076930      0.041410
1780     17.790000      0.076510      0.042020
1781     17.800000      0.076090      0.042580
1782     17.810000      0.075670      0.043080
1783     17.820000      0.075240      0.043530
1784     17.830000      0.074800      0.043920
1785     17.840000      0.074360      0.044260
1786     17.850000      0.073920      0.044560
1787     17.860000      0.073470      0.044820
1788     17.870000      0.073030      0.045040
1789     17.880000      0.072580      0.045240
1790     17.890000      0.072120      0.045420
1791     17.900000      0.071670      0.045580
1792     17.910000      0.071210      0.045740
1793     17.920000      0.070760      0.045900
1794     17.930000      0.070300      0.046070
1795     17.940000      0.069840      0.046260
1796     17.950000      0.069370      0.046460
1797     17.960000      0.068910      0.046700
1798     17.970000      0.068440      0.046960
1799     17.980000      0.067970      0.047260
1800     17.990000      0.067500      0.047600
1801     18.000000      0.067020      0.047970
1802     18.010000      0.066540      0.048380
1803     18.020000      0.066060      0.048840
1804     18.030000      0.065570      0.049320
1805     18.040000      0.065080      0.049840
1806     18.050000      0.064580      0.050380
1807     18.060000      0.064080      0.050950
1808     18.070000      0.063570      0.051530
1809     18.080000      0.063050      0.052110
1810     18.090000      0.062530      0.052700
1811     18.100000      0.062000      0.053270
1812     18.110000      0.061470      0.053820
1813     18.120000      0.060930      0.054330
1814     18.130000      0.060390      0.054810
1815     18.140000      0.059840      0.055230
1816     18.150000      0.059290      0.055600
1817     18.160000      0.058730      0.055910
1818     18.170000      0.058170      0.056150
1819     18.180000      0.057610      0.056310
1820     18.190000      0.057050      0.056400
1821     18.200000      0.056490      0.056410
1822     18.210000      0.055920      0.056350
1823     18.220000      0.055360      0.056210
1824     18.230000      0.054800      0.056000
1825     18.240000      0.054240      0.055720
1826     18.250000      0.053680      0.055380
1827     18.260000      0.053120      0.054980
1828     18.270000      0.052580      0.054540
1829     18.280000      0.052030      0.054060
1830     18.290000      0.051490      0.053540
1831     18.300000      0.050950      0.053010
1832     18.310000      0.050420      0.052470
1833     18.320000      0.049900      0.051930
1834     18.330000      0.049380      0.051400
1835     18.340000      0.048870      0.050890
1836     18.350000      0.048360      0.050400
1837     18.360000      0.047850      0.049950
1838     18.370000      0.047350      0.049530
1839     18.380000      0.046860      0.049150
1840     18.390000      0.046370      0.048810
1841     18.400000      0.045880      0.048520
1842     18.410000      0.045390      0.048280
1843     18.420000      0.044910      0.048070
1844     18.430000      0.044430      0.047900
1845     18.440000      0.043950      0.047770
1846     18.450000      0.043470      0.047670
1847     18.460000      0.043000      0.047590
1848     18.470000      0.042520      0.047530
1849     18.480000      0.042050      0.047470
1850     18.490000      0.041570      0.047420
1851     18.500000      0.041100      0.047360
1852     18.510000      0.040620      0.047280
1853     18.520000      0.040150      0.047170
1854     18.530000      0.039680      0.047030
1855     18.540000      0.039210      0.046850
1856     18.550000      0.038740      0.046620
1857     18.560000      0.038270      0.046320
1858     18.570000      0.037810      0.045970
1859     18.580000      0.037350      0.045550
1860     18.590000      0.036890      0.045060
1861     18.600000      0.036440      0.044500
1862     18.610000      0.036000      0.043870
1863     18.620000      0.035560      0.043170
1864     18.630000      0.035130      0.042400
1865     18.640000      0.034700      0.041570
1866     18.650000      0.034290      0.040680
1867     18.660000      0.033880      0.039740
1868     18.670000      0.033480      0.038770
1869     18.680000      0.033100      0.037760
1870     18.690000      0.032720      0.036750
1871     18.700000      0.032350      0.035730
1872     18.710000      0.031990      0.034710
1873     18.720000      0.031650      0.033720
1874     18.730000      0.031310      0.032770
1875     18.740000      0.030980      0.031860
1876     18.750000      0.030660      0.031000
1877     18.760000      0.030350      0.030210
1878     18.770000      0.030050      0.029480
1879     18.780000      0.029760      0.028830
1880     18.790000      0.029470      0.028260
1881     18.800000      0.029190      0.027760
1882     18.810000      0.028910      0.027340
1883     18.820000      0.028640      0.027000
1884     18.830000      0.028370      0.026730
1885     18.840000      0.028100      0.026530
1886     18.850000      0.027830      0.026390
1887     18.860000      0.027570      0.026310
1888     18.870000      0.027310      0.026280
1889     18.880000      0.027040      0.026280
1890     18.890000      0.026780      0.026310
1891     18.900000      0.026520      0.026360
1892     18.910000      0.026250      0.026420
1893     18.920000      0.025990      0.026480
1894     18.930000      0.025720      0.026530
1895     18.940000      0.025460      0.026570
1896     18.950000      0.025190      0.026570
1897     18.960000      0.024930      0.026550
1898     18.970000      0.024660      0.026480
1899     18.980000      0.024400      0.026380
1900     18.990000      0.024130      0.026220
1901     19.000000      0.023870      0.026020
1902     19.010000      0.023610      0.025770
1903     19.020000      0.023350      0.025470
1904     19.030000      0.023100      0.025130
1905     19.040000      0.022850      0.024740
1906     19.050000      0.022600      0.024310
1907     19.060000      0.022360      0.023840
1908     19.070000      0.022120      0.023340
1909     19.080000      0.021880      0.022830
1910     19.090000      0.021660      0.022290
1911     19.100000      0.021430      0.021750
1912     19.110000      0.021220      0.021210
1913     19.120000      0.021000      0.020680
1914     19.130000      0.020800      0.020160
1915     19.140000      0.020600      0.019670
1916     19.150000      0.020400      0.019210
1917     19.160000      0.020210      0.018780
1918     19.170000      0.020020      0.018390
1919     19.180000      0.019840      0.018040
1920     19.190000      0.019650      0.017740
1921     19.200000      0.019480      0.017480
1922     19.210000      0.019300      0.017270
1923     19.220000      0.019130      0.017100
1924     19.230000      0.018960      0.016970
1925     19.240000      0.018790      0.016890
1926     19.250000      0.018620      0.016840
1927     19.260000      0.018450      0.016830
1928     19.270000      0.018280      0.016840
1929     19.280000      0.018120      0.016880
1930     19.290000      0.017950      0.016940
1931     19.300000      0.017780      0.017010
1932     19.310000      0.017610      0.017090
1933     19.320000      0.017440      0.017170
1934     19.330000      0.017260      0.017250
1935     19.340000      0.017090      0.017320
1936     19.350000      0.016920      0.017380
1937     19.360000      0.016740      0.017430
1938     19.370000      0.016570      0.017460
1939     19.380000      0.016400      0.017470
1940     19.390000      0.016220      0.017450
1941     19.400000      0.016050      0.017420
1942     19.410000      0.015870      0.017360
1943     19.420000      0.015700      0.017280
1944     19.430000      0.015530      0.017190
1945     19.440000      0.015350      0.017070
1946     19.450000      0.015180      0.016940
1947     19.460000      0.015010      0.016790
1948     19.470000      0.014850      0.016640
1949     19.480000      0.014680      0.016480
1950     19.490000      0.014510      0.016330
1951     19.500000      0.014350      0.016190
1952     19.510000      0.014190      0.016050
1953     19.520000      0.014030      0.015940
1954     19.530000      0.013870      0.015840
1955     19.540000      0.013710      0.015780
1956     19.550000      0.013550      0.015740
1957     19.560000      0.013400      0.015740
1958     19.570000      0.013240      0.015780
1959     19.580000      0.013080      0.015860
1960     19.590000      0.012920      0.015980
1961     19.600000      0.012760      0.016150
1962     19.610000      0.012600      0.016350
1963     19.620000      0.012440      0.016590
1964     19.630000      0.012270      0.016870
1965     19.640000      0.012100      0.017190
1966     19.650000      0.011930      0.017530
1967     19.660000      0.011760      0.017890
1968     19.670000      0.011580      0.018270
1969     19.680000      0.011390      0.018660
1970     19.690000      0.011210      0.019040
1971     19.700000      0.011020      0.019420
1972     19.710000      0.010820      0.019770
1973     19.720000      0.010630      0.020090
1974     19.730000      0.010420      0.020380
1975     19.740000      0.010220      0.020620
1976     19.750000      0.010010      0.020800
1977     19.760000      0.009810      0.020930
1978     19.770000      0.009600      0.020990
1979     19.780000      0.009390      0.020980
1980     19.790000      0.009180      0.020900
1981     19.800000      0.008970      0.020740
1982     19.810000      0.008760      0.020510
1983     19.820000      0.008560      0.020210
1984     19.830000      0.008350      0.019840
1985     19.840000      0.008160      0.019400
1986     19.850000      0.007960      0.018900
1987     19.860000      0.007770      0.018350
1988     19.870000      0.007590      0.017750
1989     19.880000      0.007410      0.017120
1990     19.890000      0.007240      0.016450
1991     19.900000      0.007080      0.015770
1992     19.910000      0.006920      0.015080
1993     19.920000      0.006770      0.014380
1994     19.930000      0.006620      0.013700
1995     19.940000      0.006490      0.013040
1996     19.950000      0.006360      0.012410
1997     19.960000      0.006230      0.011800
1998     19.970000      0.006110      0.011240
1999     19.980000      0.006000      0.010710
2000     19.990000      0.005890      0.010230
2001     20.000000      0.005790      0.009790
2002     20.010000      0.005690      0.009400
2003     20.020000      0.005600      0.009050
2004     20.030000      0.005510      0.008740
2005     20.040000      0.005420      0.008470
2006     20.050000      0.005340      0.008240
2007     20.060000      0.005250      0.008040
2008     20.070000      0.005170      0.007860
2009     20.080000      0.005100      0.007700
2010     20.090000      0.005020      0.007560
2011     20.100000      0.004940      0.007430
2012     20.110000      0.004870      0.007290
2013     20.120000      0.004800      0.007160
2014     20.130000      0.004720      0.007010
2015     20.140000      0.004650      0.006850
2016     20.150000      0.004590      0.006670
2017     20.160000      0.004520      0.006460
2018     20.170000      0.004450      0.006220
2019     20.180000      0.004390      0.005960
2020     20.190000      0.004330      0.005660
2021     20.200000      0.004280      0.005320
2022     20.210000      0.004220      0.004950
2023     20.220000      0.004170      0.004550
2024     20.230000      0.004130      0.004110
2025     20.240000      0.004090      0.003640
2026     20.250000      0.004050      0.003140
2027     20.260000      0.004020      0.002620
2028     20.270000      0.003990      0.002080
2029     20.280000      0.003970      0.001530
2030     20.290000      0.003960      0.000980
2031     20.300000      0.003950      0.000430
2032     20.310000      0.003940     -0.000110
2033     20.320000      0.003940     -0.000640
2034     20.330000      0.003950     -0.001130
2035     20.340000      0.003960     -0.001600
2036     20.350000      0.003980     -0.002040
2037     20.360000      0.004000     -0.002430
2038     20.370000      0.004020     -0.002770
2039     20.380000      0.004050     -0.003070
2040     20.390000      0.004080     -0.003320
2041     20.400000      0.004110     -0.003520
2042     20.410000      0.004150     -0.003660
2043     20.420000      0.004190     -0.003760
2044     20.430000      0.004220     -0.003800
2045     20.440000      0.004260     -0.003800
2046     20.450000      0.004300     -0.003750
2047     20.460000      0.004340     -0.003660
2048     20.470000      0.004370     -0.003530
2049     20.480000      0.004410     -0.003370
2050     20.490000      0.004440     -0.003190
2051     20.500000      0.004470     -0.002970
2052     20.510000      0.004500     -0.002740
2053     20.520000      0.004530     -0.002490
2054     20.530000      0.004560     -0.002240
2055     20.540000      0.004580     -0.001980
2056     20.550000      0.004600     -0.001710
2057     20.560000      0.004620     -0.001440
2058     20.570000      0.004630     -0.001180
2059     20.580000      0.004640     -0.000920
2060     20.590000      0.004650     -0.000670
2061     20.600000      0.004660     -0.000430
2062     20.610000      0.004660     -0.000190
2063     20.620000      0.004660      0.000040
2064     20.630000      0.004660      0.000260
2065     20.640000      0.004660      0.000480
2066     20.650000      0.004660      0.000690
2067     20.660000      0.004650      0.000890
2068     20.670000      0.004640      0.001090
2069     20.680000      0.004630      0.001280
2070     20.690000      0.004620      0.001470
2071     20.700000      0.004600      0.001660
2072     20.710000      0.004590      0.001840
2073     20.720000      0.004570      0.002020
2074     20.730000      0.004550      0.002200
2075     20.740000      0.004530      0.002390
2076     20.750000      0.004500      0.002570
2077     20.760000      0.004480      0.002750
2078     20.770000      0.004450      0.002940
2079     20.780000      0.004420      0.003130
2080     20.790000      0.004390      0.003330
2081     20.800000      0.004350      0.003530
2082     20.810000      0.004320      0.003730
2083     20.820000      0.004280      0.003940
2084     20.830000      0.004240      0.004160
2085     20.840000      0.004200      0.004380
2086     20.850000      0.004160      0.004610
2087     20.860000      0.004110      0.004840
2088     20.870000      0.004060      0.005080
2089     20.880000      0.004010      0.005330
2090     20.890000      0.003960      0.005580
2091     20.900000      0.003900      0.005830
2092     20.910000      0.003840      0.006090
2093     20.920000      0.003780      0.006350
2094     20.930000      0.003720      0.006620
2095     20.940000      0.003650      0.006880
2096     20.950000      0.003580      0.007150
2097     20.960000      0.003510      0.007430
2098     20.970000      0.003440      0.007700
2099     20.980000      0.003360      0.007980
2100     20.990000      0.003280      0.008260
2101     21.000000      0.003200      0.008540
2102     21.010000      0.003110      0.008820
2103     21.020000      0.003030      0.009100
2104     21.030000      0.002940      0.009390
2105     21.040000      0.002840      0.009680
2106     21.050000      0.002740      0.009970
2107     21.060000      0.002640      0.010260
2108     21.070000      0.002540      0.010540
2109     21.080000      0.002440      0.010830
2110     21.090000      0.002330      0.011110
2111     21.100000      0.002220      0.011380
2112     21.110000      0.002100      0.011640
2113     21.120000      0.001990      0.011900
2114     21.130000      0.001870      0.012140
2115     21.140000      0.001750      0.012360
2116     21.150000      0.001620      0.012580
2117     21.160000      0.001500      0.012770
2118     21.170000      0.001370      0.012950
2119     21.180000      0.001240      0.013100
2120     21.190000      0.001110      0.013240
2121     21.200000      0.000980      0.013350
2122     21.210000      0.000840      0.013450
2123     21.220000      0.000710      0.013520
2124     21.230000      0.000570      0.013570
2125     21.240000      0.000440      0.013600
2126     21.250000      0.000300      0.013600
2127     21.260000      0.000170      0.013580
2128     21.270000      0.000030      0.013540
2129     21.280000     -0.000110      0.013470
2130     21.290000     -0.000240      0.013370
2131     21.300000     -0.000370      0.013240
2132     21.310000     -0.000510      0.013080
2133     21.320000     -0.000640      0.012890
2134     21.330000     -0.000770      0.012670
2135     21.340000     -0.000890      0.012420
2136     21.350000     -0.001020      0.012130
2137     21.360000     -0.001140      0.011810
2138     21.370000     -0.001260      0.011440
2139     21.380000     -0.001370      0.011040
2140     21.390000     -0.001480      0.010600
2141     21.400000     -0.001590      0.010120
2142     21.410000     -0.001690      0.009600
2143     21.420000     -0.001780      0.009040
2144     21.430000     -0.001870      0.008450
2145     21.440000     -0.001960      0.007820
2146     21.450000     -0.002040      0.007160
2147     21.460000     -0.002110      0.006480
2148     21.470000     -0.002170      0.005780
2149     21.480000     -0.002230      0.005060
2150     21.490000     -0.002280      0.004340
2151     21.500000     -0.002330      0.003610
2152     21.510000     -0.002360      0.002890
2153     21.520000     -0.002390      0.002180
2154     21.530000     -0.002410      0.001490
2155     21.540000     -0.002430      0.000830
2156     21.550000     -0.002440      0.000190
2157     21.560000     -0.002440     -0.000410
2158     21.570000     -0.002430     -0.000970
2159     21.580000     -0.002420     -0.001500
2160     21.590000     -0.002410     -0.001980
2161     21.600000     -0.002390     -0.002420
2162     21.610000     -0.002360     -0.002820
2163     21.620000     -0.002340     -0.003180
2164     21.630000     -0.002300     -0.003490
2165     21.640000     -0.002270     -0.003770
2166     21.650000     -0.002230     -0.004010
2167     21.660000     -0.002190     -0.004220
2168     21.670000     -0.002150     -0.004400
2169     21.680000     -0.002110     -0.004550
2170     21.690000     -0.002060     -0.004680
2171     21.700000     -0.002010     -0.004780
2172     21.710000     -0.001970     -0.004870
2173     21.720000     -0.001920     -0.004940
2174     21.730000     -0.001870     -0.005000
2175     21.740000     -0.001820     -0.005050
2176     21.750000     -0.001770     -0.005100
2177     21.760000     -0.001720     -0.005140
2178     21.770000     -0.001660     -0.005170
2179     21.780000     -0.001610     -0.005210
2180     21.790000     -0.001560     -0.005240
2181     21.800000     -0.001510     -0.005280
2182     21.810000     -0.001460     -0.005310
2183     21.820000     -0.001400     -0.005350
2184     21.830000     -0.001350     -0.005380
2185     21.840000     -0.001300     -0.005410
2186     21.850000     -0.001240     -0.005450
2187     21.860000     -0.001190     -0.005470
2188     21.870000     -0.001130     -0.005500
2189     21.880000     -0.001080     -0.005510
2190     21.890000     -0.001020     -0.005520
2191     21.900000     -0.000970     -0.005510
2192     21.910000     -0.000910     -0.005490
2193     21.920000     -0.000860     -0.005450
2194     21.930000     -0.000800     -0.005390
2195     21.940000     -0.000750     -0.005310
2196     21.950000     -0.000700     -0.005210
2197     21.960000     -0.000640     -0.005070
2198     21.970000     -0.000590     -0.004910
2199     21.980000     -0.000540     -0.004720
2200     21.990000     -0.000500     -0.004500
2201     22.000000     -0.000450     -0.004250
2202     22.010000     -0.000410     -0.003960
2203     22.020000     -0.000370     -0.003640
2204     22.030000     -0.000330     -0.003290
2205     22.040000     -0.000300     -0.002910
2206     22.050000     -0.000270     -0.002500
2207     22.060000     -0.000250     -0.002050
2208     22.070000     -0.000230     -0.001580
2209     22.080000     -0.000210     -0.001090
2210     22.090000     -0.000200     -0.000580
2211     22.100000     -0.000190     -0.000050
2212     22.110000     -0.000190      0.000500
2213     22.120000     -0.000200      0.001060
2214     22.130000     -0.000210      0.001640
2215     22.140000     -0.000220      0.002220
2216     22.150000     -0.000250      0.002800
2217     22.160000     -0.000270      0.003390
2218     22.170000     -0.000310      0.003980
2219     22.180000     -0.000350      0.004580
2220     22.190000     -0.000390      0.005170
2221     22.200000     -0.000450      0.005770
2222     22.210000     -0.000500      0.006360
2223     22.220000     -0.000570      0.006960
2224     22.230000     -0.000640      0.007540
2225     22.240000     -0.000710      0.008130
2226     22.250000     -0.000790      0.008700
2227     22.260000     -0.000880      0.009260
2228     22.270000     -0.000970      0.009800
2229     22.280000     -0.001070      0.010320
2230     22.290000     -0.001170      0.010810
2231     22.300000     -0.001280      0.011270
2232     22.310000     -0.001390      0.011690
2233     22.320000     -0.001510      0.012060
2234     22.330000     -0.001630      0.012390
2235     22.340000     -0.001760      0.012650
2236     22.350000     -0.001880      0.012860
2237     22.360000     -0.002010      0.013000
2238     22.370000     -0.002140      0.013060
2239     22.380000     -0.002270      0.013060
2240     22.390000     -0.002400      0.012990
2241     22.400000     -0.002530      0.012840
2242     22.410000     -0.002660      0.012620
2243     22.420000     -0.002790      0.012340
2244     22.430000     -0.002910      0.011980
2245     22.440000     -0.003030      0.011570
2246     22.450000     -0.003150      0.011100
2247     22.460000     -0.003260      0.010590
2248     22.470000     -0.003360      0.010040
2249     22.480000     -0.003460      0.009470
2250     22.490000     -0.003560      0.008870
2251     22.500000     -0.003650      0.008280
2252     22.510000     -0.003730      0.007680
2253     22.520000     -0.003810      0.007110
2254     22.530000     -0.003880      0.006570
2255     22.540000     -0.003940      0.006060
2256     22.550000     -0.004000      0.005610
2257     22.560000     -0.004060      0.005200
2258     22.570000     -0.004110      0.004860
2259     22.580000     -0.004160      0.004590
2260     22.590000     -0.004210      0.004380
2261     22.600000     -0.004250      0.004250
2262     22.610000     -0.004290      0.004180
2263     22.620000     -0.004330      0.004190
2264     22.630000     -0.004380      0.004260
2265     22.640000     -0.004420      0.004400
2266     22.650000     -0.004460      0.004600
2267     22.660000     -0.004510      0.004850
2268     22.670000     -0.004560      0.005140
2269     22.680000     -0.004610      0.005470
2270     22.690000     -0.004660      0.005830
2271     22.700000     -0.004720      0.006210
2272     22.710000     -0.004780      0.006600
2273     22.720000     -0.004850      0.006980
2274     22.730000     -0.004920      0.007360
2275     22.740000     -0.004990      0.007730
2276     22.750000     -0.005070      0.008070
2277     22.760000     -0.005150      0.008380
2278     22.770000     -0.005240      0.008670
2279     22.780000     -0.005320      0.008910
2280     22.790000     -0.005410      0.009110
2281     22.800000     -0.005500      0.009270
2282     22.810000     -0.005590      0.009400
2283     22.820000     -0.005690      0.009480
2284     22.830000     -0.005780      0.009520
2285     22.840000     -0.005880      0.009530
2286     22.850000     -0.005970      0.009510
2287     22.860000     -0.006070      0.009460
2288     22.870000     -0.006160      0.009390
2289     22.880000     -0.006260      0.009310
2290     22.890000     -0.006350      0.009220
2291     22.900000     -0.006440      0.009130
2292     22.910000     -0.006530      0.009050
2293     22.920000     -0.006620      0.008990
2294     22.930000     -0.006710      0.008940
2295     22.940000     -0.006800      0.008930
2296     22.950000     -0.006890      0.008940
2297     22.960000     -0.006980      0.009000
2298     22.970000     -0.007070      0.009100
2299     22.980000     -0.007160      0.009240
2300     22.990000     -0.007260      0.009440
2301     23.000000     -0.007350      0.009680
2302     23.010000     -0.007450      0.009970
2303     23.020000     -0.007550      0.010310
2304     23.030000     -0.007650      0.010690
2305     23.040000     -0.007760      0.011110
2306     23.050000     -0.007870      0.011570
2307     23.060000     -0.007980      0.012060
2308     23.070000     -0.008100      0.012560
2309     23.080000     -0.008230      0.013070
2310     23.090000     -0.008360      0.013590
2311     23.100000     -0.008500      0.014090
2312     23.110000     -0.008640      0.014580
2313     23.120000     -0.008780      0.015030
2314     23.130000     -0.008930      0.015440
2315     23.140000     -0.009090      0.015810
2316     23.150000     -0.009250      0.016110
2317     23.160000     -0.009410      0.016350
2318     23.170000     -0.009570      0.016520
2319     23.180000     -0.009740      0.016620
2320     23.190000     -0.009900      0.016630
2321     23.200000     -0.010070      0.016570
2322     23.210000     -0.010230      0.016430
2323     23.220000     -0.010400      0.016220
2324     23.230000     -0.010560      0.015930
2325     23.240000     -0.010720      0.015580
2326     23.250000     -0.010880      0.015170
2327     23.260000     -0.011030      0.014710
2328     23.270000     -0.011170      0.014220
2329     23.280000     -0.011320      0.013700
2330     23.290000     -0.011450      0.013160
2331     23.300000     -0.011590      0.012630
2332     23.310000     -0.011710      0.012120
2333     23.320000     -0.011830      0.011630
2334     23.330000     -0.011950      0.011180
2335     23.340000     -0.012060      0.010790
2336     23.350000     -0.012170      0.010460
2337     23.360000     -0.012270      0.010210
2338     23.370000     -0.012380      0.010030
2339     23.380000     -0.012480      0.009950
2340     23.390000     -0.012580      0.009960
2341     23.400000     -0.012670      0.010060
2342     23.410000     -0.012780      0.010250
2343     23.420000     -0.012880      0.010540
2344     23.430000     -0.012980      0.010920
2345     23.440000     -0.013090      0.011370
2346     23.450000     -0.013210      0.011910
2347     23.460000     -0.013330      0.012510
2348     23.470000     -0.013450      0.013170
2349     23.480000     -0.013580      0.013860
2350     23.490000     -0.013720      0.014590
2351     23.500000     -0.013870      0.015340
2352     23.510000     -0.014020      0.016090
2353     23.520000     -0.014180      0.016820
2354     23.530000     -0.014350      0.017540
2355     23.540000     -0.014520      0.018210
2356     23.550000     -0.014710      0.018840
2357     23.560000     -0.014900      0.019420
2358     23.570000     -0.015090      0.019930
2359     23.580000     -0.015290      0.020370
2360     23.590000     -0.015490      0.020730
2361     23.600000     -0.015700      0.021030
2362     23.610000     -0.015910      0.021240
2363     23.620000     -0.016120      0.021390
2364     23.630000     -0.016340      0.021460
2365     23.640000     -0.016550      0.021460
2366     23.650000     -0.016770      0.021400
2367     23.660000     -0.016980      0.021280
2368     23.670000     -0.017190      0.021120
2369     23.680000     -0.017400      0.020920
2370     23.690000     -0.017610      0.020680
2371     23.700000     -0.017820      0.020430
2372     23.710000     -0.018020      0.020170
2373     23.720000     -0.018230      0.019900
2374     23.730000     -0.018420      0.019650
2375     23.740000     -0.018620      0.019410
2376     23.750000     -0.018810      0.019190
2377     23.760000     -0.019010      0.019010
2378     23.770000     -0.019200      0.018860
2379     23.780000     -0.019390      0.018760
2380     23.790000     -0.019570      0.018690
2381     23.800000     -0.019760      0.018680
2382     23.810000     -0.019950      0.018710
2383     23.820000     -0.020130      0.018780
2384     23.830000     -0.020320      0.018910
2385     23.840000     -0.020510      0.019070
2386     23.850000     -0.020700      0.019270
2387     23.860000     -0.020890      0.019510
2388     23.870000     -0.021090      0.019780
2389     23.880000     -0.021290      0.020070
2390     23.890000     -0.021490      0.020380
2391     23.900000     -0.021690      0.020710
2392     23.910000     -0.021900      0.021030
2393     23.920000     -0.022110      0.021360
2394     23.930000     -0.022320      0.021680
2395     23.940000     -0.022540      0.021980
2396     23.950000     -0.022760      0.022270
2397     23.960000     -0.022980      0.022530
2398     23.970000     -0.023210      0.022770
2399     23.980000     -0.023430      0.022980
2400     23.990000     -0.023660      0.023160
2401     24.000000     -0.023900      0.023300
2402     24.010000     -0.024130      0.023420
2403     24.020000     -0.024360      0.023510
2404     24.030000     -0.024600      0.023570
2405     24.040000     -0.024830      0.023600
2406     24.050000     -0.025070      0.023610
2407     24.060000     -0.025310      0.023610
2408     24.070000     -0.025540      0.023590
2409     24.080000     -0.025780      0.023560
2410     24.090000     -0.026010      0.023520
2411     24.100000     -0.026250      0.023490
2412     24.110000     -0.026480      0.023460
2413     24.120000     -0.026720      0.023450
2414     24.130000     -0.026950      0.023450
2415     24.140000     -0.027190      0.023470
2416     24.150000     -0.027420      0.023520
2417     24.160000     -0.027660      0.023600
2418     24.170000     -0.027890      0.023710
2419     24.180000     -0.028130      0.023850
2420     24.190000     -0.028370      0.024020
2421     24.200000     -0.028610      0.024220
2422     24.210000     -0.028850      0.024450
2423     24.220000     -0.029100      0.024710
2424     24.230000     -0.029340      0.024980
2425     24.240000     -0.029590      0.025260
2426     24.250000     -0.029850      0.025540
2427     24.260000     -0.030100      0.025810
2428     24.270000     -0.030360      0.026060
2429     24.280000     -0.030620      0.026260
2430     24.290000     -0.030880      0.026410
2431     24.300000     -0.031150      0.026490
2432     24.310000     -0.031410      0.026480
2433     24.320000     -0.031680      0.026370
2434     24.330000     -0.031940      0.026130
2435     24.340000     -0.032200      0.025760
2436     24.350000     -0.032460      0.025240
2437     24.360000     -0.032710      0.024560
2438     24.370000     -0.032960      0.023710
2439     24.380000     -0.033190      0.022690
2440     24.390000     -0.033420      0.021500
2441     24.400000     -0.033640      0.020140
2442     24.410000     -0.033840      0.018620
2443     24.420000     -0.034020      0.016960
2444     24.430000     -0.034190      0.015170
2445     24.440000     -0.034350      0.013280
2446     24.450000     -0.034480      0.011320
2447     24.460000     -0.034590      0.009340
2448     24.470000     -0.034680      0.007380
2449     24.480000     -0.034760      0.005480
2450     24.490000     -0.034810      0.003700
2451     24.500000     -0.034850      0.002110
2452     24.510000     -0.034870      0.000750
2453     24.520000     -0.034880     -0.000320
2454     24.530000     -0.034880     -0.001040
2455     24.540000     -0.034870     -0.001350
2456     24.550000     -0.034850     -0.001230
2457     24.560000     -0.034840     -0.000620
2458     24.570000     -0.034830      0.000490
2459     24.580000     -0.034840      0.002130
2460     24.590000     -0.034860      0.004290
2461     24.600000     -0.034900      0.006970
2462     24.610000     -0.034970      0.010140
2463     24.620000     -0.035070      0.013760
2464     24.630000     -0.035210      0.017780
2465     24.640000     -0.035390      0.022110
2466     24.650000     -0.035610      0.026670
2467     24.660000     -0.035880      0.031330
2468     24.670000     -0.036190      0.035960
2469     24.680000     -0.036550      0.040430
2470     24.690000     -0.036950      0.044570
2471     24.700000     -0.037400      0.048220
2472     24.710000     -0.037880      0.051200
2473     24.720000     -0.038390      0.053340
2474     24.730000     -0.038930      0.054490
2475     24.740000     -0.039470      0.054490
2476     24.750000     -0.040020      0.053200
2477     24.760000     -0.040550      0.050500
2478     24.770000     -0.041050      0.046300
2479     24.780000     -0.041520      0.040530
2480     24.790000     -0.041920      0.033150
2481     24.800000     -0.042250      0.024140
2482     24.810000     -0.042490      0.013530
2483     24.820000     -0.042630      0.001380
2484     24.830000     -0.042640     -0.012220
2485     24.840000     -0.042520     -0.027120
2486     24.850000     -0.042250     -0.043140
2487     24.860000     -0.041820     -0.060070
2488     24.870000     -0.041220     -0.077650
2489     24.880000     -0.040440     -0.095600
2490     24.890000     -0.039490     -0.113610
2491     24.900000     -0.038350     -0.131340
2492     24.910000     -0.037040     -0.148470
2493     24.920000     -0.035550     -0.164670
2494     24.930000     -0.033900     -0.179620
2495     24.940000     -0.032110     -0.193030
2496     24.950000     -0.030180     -0.204630
2497     24.960000     -0.028130     -0.214210
2498     24.970000     -0.025990     -0.221580
2499     24.980000     -0.023770     -0.226590
2500     24.990000     -0.021510     -0.229160
2501     25.000000     -0.019220     -0.229240
2502     25.010000      0.000000      0.000000
2503     25.020000      0.000000      0.000000
2504     25.030000      0.000000      0.000000
2505     25.040000      0.000000      0.000000
2506     25.050000      0.000000      0.000000
2507     25.060000      0.000000      0.000000
2508     25.070000      0.000000      0.000000
2509     25.080000      0.000000      0.000000
2510     25.090000      0.000000      0.000000
2511     25.100000      0.000000      0.000000
2512     25.110000      0.000000      0.000000
2513     25.120000      0.000000      0.000000
2514     25.130000      0.000000      0.000000
2515     25.140000      0.000000      0.000000
2516     25.150000      0.000000      0.000000
2517     25.160000      0.000000      0.000000
2518     25.170000      0.000000      0.000000
2519     25.180000      0.000000      0.000000
2520     25.190000      0.000000      0.000000
2521     25.200000      0.000000      0.000000
2522     25.210000      0.000000      0.000000
2523     25.220000      0.000000      0.000000
2524     25.230000      0.000000      0.000000
2525     25.240000      0.000000      0.000000
2526     25.250000      0.000000      0.000000
2527     25.260000      0.000000      0.000000
2528     25.270000      0.000000      0.000000
2529     25.280000      0.000000      0.000000
2530     25.290000      0.000000      0.000000
2531     25.300000      0.000000      0.000000
2532     25.310000      0.000000      0.000000
2533     25.320000      0.000000      0.000000
2534     25.330000      0.000000      0.000000
2535     25.340000      0.000000      0.000000
2536     25.350000      0.000000      0.000000
2537     25.360000      0.000000      0.000000
2538     25.370000      0.000000      0.000000
2539     25.380000      0.000000      0.000000
2540     25.390000      0.000000      0.000000
2541     25.400000      0.000000      0.000000
2542     25.410000      0.000000      0.000000
2543     25.420000      0.000000      0.000000
2544     25.430000      0.000000      0.000000
2545     25.440000      0.000000      0.000000
2546     25.450000      0.000000      0.000000
2547     25.460000      0.000000      0.000000
2548     25.470000      0.000000      0.000000
2549     25.480000      0.000000      0.000000
2550     25.490000      0.000000      0.000000
2551     25.500000      0.000000      0.000000
2552     25.510000      0.000000      0.000000
2553     25.520000      0.000000      0.000000
2554     25.530000      0.000000      0.000000
2555     25.540000      0.000000      0.000000
2556     25.550000      0.000000      0.000000
2557     25.560000      0.000000      0.000000
2558     25.570000      0.000000      0.000000
2559     25.580000      0.000000      0.000000
2560     25.590000      0.000000      0.000000
2561     25.600000      0.000000      0.000000
2562     25.610000      0.000000      0.000000
2563     25.620000      0.000000      0.000000
2564     25.630000      0.000000      0.000000
2565     25.640000      0.000000      0.000000
2566     25.650000      0.000000      0.000000
2567     25.660000      0.000000      0.000000
2568     25.670000      0.000000      0.000000
2569     25.680000      0.000000      0.000000
2570     25.690000      0.000000      0.000000
2571     25.700000      0.000000      0.000000
2572     25.710000      0.000000      0.000000
2573     25.720000      0.000000      0.000000
2574     25.730000      0.000000      0.000000
2575     25.740000      0.000000      0.000000
2576     25.750000      0.000000      0.000000
2577     25.760000      0.000000      0.000000
2578     25.770000      0.000000      0.000000
2579     25.780000      0.000000      0.000000
2580     25.790000      0.000000      0.000000
2581     25.800000      0.000000      0.000000
2582     25.810000      0.000000      0.000000
2583     25.820000      0.000000      0.000000
2584     25.830000      0.000000      0.000000
2585     25.840000      0.000000      0.000000
2586     25.850000      0.000000      0.000000
2587     25.860000      0.000000      0.000000
2588     25.870000      0.000000      0.000000
2589     25.880000      0.000000      0.000000
2590     25.890000      0.000000      0.000000
2591     25.900000      0.000000      0.000000
2592     25.910000      0.000000      0.000000
2593     25.920000      0.000000      0.000000
2594     25.930000      0.000000      0.000000
2595     25.940000      0.000000      0.000000
2596     25.950000      0.000000      0.000000
2597     25.960000      0.000000      0.000000
2598     25.970000      0.000000      0.000000
2599     25.980000      0.000000      0.000000
2600     25.990000      0.000000      0.000000
2601     26.000000      0.000000      0.000000
2602     26.010000      0.000000      0.000000
2603     26.020000      0.000000      0.000000
2604     26.030000      0.000000      0.000000
2605     26.040000      0.000000      0.000000
2606     26.050000      0.000000      0.000000
2607     26.060000      0.000000      0.000000
2608     26.070000      0.000000      0.000000
2609     26.080000      0.000000      0.000000
2610     26.090000      0.000000      0.000000
2611     26.100000      0.000000      0.000000
2612     26.110000      0.000000      0.000000
2613     26.120000      0.000000      0.000000
2614     26.130000      0.000000      0.000000
2615     26.140000      0.000000      0.000000
2616     26.150000      0.000000      0.000000
2617     26.160000      0.000000      0.000000
2618     26.170000      0.000000      0.000000
2619     26.180000      0.000000      0.000000
2620     26.190000      0.000000      0.000000
2621     26.200000      0.000000      0.000000
2622     26.210000      0.000000      0.000000
2623     26.220000      0.000000      0.000000
2624     26.230000      0.000000      0.000000
2625     26.240000      0.000000      0.000000
2626     26.250000      0.000000      0.000000
2627     26.260000      0.000000      0.000000
2628     26.270000      0.000000      0.000000
2629     26.280000      0.000000      0.000000
2630     26.290000      0.000000      0.000000
2631     26.300000      0.000000      0.000000
2632     26.310000      0.000000      0.000000
2633     26.320000      0.000000      0.000000
2634     26.330000      0.000000      0.000000
2635     26.340000      0.000000      0.000000
2636     26.350000      0.000000      0.000000
2637     26.360000      0.000000      0.000000
2638     26.370000      0.000000      0.000000
2639     26.380000      0.000000      0.000000
2640     26.390000      0.000000      0.000000
2641     26.400000      0.000000      0.000000
2642     26.410000      0.000000      0.000000
2643     26.420000      0.000000      0.000000
2644     26.430000      0.000000      0.000000
2645     26.440000      0.000000      0.000000
2646     26.450000      0.000000      0.000000
2647     26.460000      0.000000      0.000000
2648     26.470000      0.000000      0.000000
2649     26.480000      0.000000      0.000000
2650     26.490000      0.000000      0.000000
2651     26.500000      0.000000      0.000000
2652     26.510000      0.000000      0.000000
2653     26.520000      0.000000      0.000000
2654     26.530000      0.000000      0.000000
2655     26.540000      0.000000      0.000000
2656     26.550000      0.000000      0.000000
2657     26.560000      0.000000      0.000000
2658     26.570000      0.000000      0.000000
2659     26.580000      0.000000      0.000000
2660     26.590000      0.000000      0.000000
2661     26.600000      0.000000      0.000000
2662     26.610000      0.000000      0.000000
2663     26.620000      0.000000      0.000000
2664     26.630000      0.000000      0.000000
2665     26.640000      0.000000      0.000000
2666     26.650000      0.000000      0.000000
2667     26.660000      0.000000      0.000000
2668     26.670000      0.000000      0.000000
2669     26.680000      0.000000      0.000000
2670     26.690000      0.000000      0.000000
2671     26.700000      0.000000      0.000000
2672     26.710000      0.000000      0.000000
2673     26.720000      0.000000      0.000000
2674     26.730000      0.000000      0.000000
2675     26.740000      0.000000      0.000000
2676     26.750000      0.000000      0.000000
2677     26.760000      0.000000      0.000000
2678     26.770000      0.000000      0.000000
2679     26.780000      0.000000      0.000000
2680     26.790000      0.000000      0.000000
2681     26.800000      0.000000      0.000000
2682     26.810000      0.000000      0.000000
2683     26.820000      0.000000      0.000000
2684     26.830000      0.000000      0.000000
2685     26.840000      0.000000      0.000000
2686     26.850000      0.000000      0.000000
2687     26.860000      0.000000      0.000000
2688     26.870000      0.000000      0.000000
2689     26.880000      0.000000      0.000000
2690     26.890000      0.000000      0.000000
2691     26.900000      0.000000      0.000000
2692     26.910000      0.000000      0.000000
2693     26.920000      0.000000      0.000000
2694     26.930000      0.000000      0.000000
2695     26.940000      0.000000      0.000000
2696     26.950000      0.000000      0.000000
2697     26.960000      0.000000      0.000000
2698     26.970000      0.000000      0.000000
2699     26.980000      0.000000      0.000000
2700     26.990000      0.000000      0.000000
2701     27.000000      0.000000      0.000000
2702     27.010000      0.000000      0.000000
2703     27.020000      0.000000      0.000000
2704     27.030000      0.000000      0.000000
2705     27.040000      0.000000      0.000000
2706     27.050000      0.000000      0.000000
2707     27.060000      0.000000      0.000000
2708     27.070000      0.000000      0.000000
2709     27.080000      0.000000      0.000000
2710     27.090000      0.000000      0.000000
2711     27.100000      0.000000      0.000000
2712     27.110000      0.000000      0.000000
2713     27.120000      0.000000      0.000000
2714     27.130000      0.000000      0.000000
2715     27.140000      0.000000      0.000000
2716     27.150000      0.000000      0.000000
2717     27.160000      0.000000      0.000000
2718     27.170000      0.000000      0.000000
2719     27.180000      0.000000      0.000000
2720     27.190000      0.000000      0.000000
2721     27.200000      0.000000      0.000000
2722     27.210000      0.000000      0.000000
2723     27.220000      0.000000      0.000000
2724     27.230000      0.000000      0.000000
2725     27.240000      0.000000      0.000000
2726     27.250000      0.000000      0.000000
2727     27.260000      0.000000      0.000000
2728     27.270000      0.000000      0.000000
2729     27.280000      0.000000      0.000000
2730     27.290000      0.000000      0.000000
2731     27.300000      0.000000      0.000000
2732     27.310000      0.000000      0.000000
2733     27.320000      0.000000      0.000000
2734     27.330000      0.000000      0.000000
2735     27.340000      0.000000      0.000000
2736     27.350000      0.000000      0.000000
2737     27.360000      0.000000      0.000000
2738     27.370000      0.000000      0.000000
2739     27.380000      0.000000      0.000000
2740     27.390000      0.000000      0.000000
2741     27.400000      0.000000      0.000000
2742     27.410000      0.000000      0.000000
2743     27.420000      0.000000      0.000000
2744     27.430000      0.000000      0.000000
2745     27.440000      0.000000      0.000000
2746     27.450000      0.000000      0.000000
2747     27.460000      0.000000      0.000000
2748     27.470000      0.000000      0.000000
2749     27.480000      0.000000      0.000000
2750     27.490000      0.000000      0.000000
2751     27.500000      0.000000      0.000000
2752     27.510000      0.000000      0.000000
2753     27.520000      0.000000      0.000000
2754     27.530000      0.000000      0.000000
2755     27.540000      0.000000      0.000000
2756     27.550000      0.000000      0.000000
2757     27.560000      0.000000      0.000000
2758     27.570000      0.000000      0.000000
2759     27.580000      0.000000      0.000000
2760     27.590000      0.000000      0.000000
2761     27.600000      0.000000      0.000000
2762     27.610000      0.000000      0.000000
2763     27.620000      0.000000      0.000000
2764     27.630000      0.000000      0.000000
2765     27.640000      0.000000      0.000000
2766     27.650000      0.000000      0.000000
2767     27.660000      0.000000      0.000000
2768     27.670000      0.000000      0.000000
2769     27.680000      0.000000      0.000000
2770     27.690000      0.000000      0.000000
2771     27.700000      0.000000      0.000000
2772     27.710000      0.000000      0.000000
2773     27.720000      0.000000      0.000000
2774     27.730000      0.000000      0.000000
2775     27.740000      0.000000      0.000000
2776     27.750000      0.000000      0.000000
2777     27.760000      0.000000      0.000000
2778     27.770000      0.000000      0.000000
2779     27.780000      0.000000      0.000000
2780     27.790000      0.000000      0.000000
2781     27.800000      0.000000      0.000000
2782     27.810000      0.000000      0.000000
2783     27.820000      0.000000      0.000000
2784     27.830000      0.000000      0.000000
2785     27.840000      0.000000      0.000000
2786     27.850000      0.000000      0.000000
2787     27.860000      0.000000      0.000000
2788     27.870000      0.000000      0.000000
2789     27.880000      0.000000      0.000000
2790     27.890000      0.000000      0.000000
2791     27.900000      0.000000      0.000000
2792     27.910000      0.000000      0.000000
2793     27.920000      0.000000      0.000000
2794     27.930000      0.000000      0.000000
2795     27.940000      0.000000      0.000000
2796     27.950000      0.000000      0.000000
2797     27.960000      0.000000      0.000000
2798     27.970000      0.000000      0.000000
2799     27.980000      0.000000      0.000000
2800     27.990000      0.000000      0.000000
2801     28.000000      0.000000      0.000000
2802     28.010000      0.000000      0.000000
2803     28.020000      0.000000      0.000000
2804     28.030000      0.000000      0.000000
2805     28.040000      0.000000      0.000000
2806     28.050000      0.000000      0.000000
2807     28.060000      0.000000      0.000000
2808     28.070000      0.000000      0.000000
2809     28.080000      0.000000      0.000000
2810     28.090000      0.000000      0.000000
2811     28.100000      0.000000      0.000000
2812     28.110000      0.000000      0.000000
2813     28.120000      0.000000      0.000000
2814     28.130000      0.000000      0.000000
2815     28.140000      0.000000      0.000000
2816     28.150000      0.000000      0.000000
2817     28.160000      0.000000      0.000000
2818     28.170000      0.000000      0.000000
2819     28.180000      0.000000      0.000000
2820     28.190000      0.000000      0.000000
2821     28.200000      0.000000      0.000000
2822     28.210000      0.000000      0.000000
2823     28.220000      0.000000      0.000000
2824     28.230000      0.000000      0.000000
2825     28.240000      0.000000      0.000000
2826     28.250000      0.000000      0.000000
2827     28.260000      0.000000      0.000000
2828     28.270000      0.000000      0.000000
2829     28.280000      0.000000      0.000000
2830     28.290000      0.000000      0.000000
2831     28.300000      0.000000      0.000000
2832     28.310000      0.000000      0.000000
2833     28.320000      0.000000      0.000000
2834     28.330000      0.000000      0.000000
2835     28.340000      0.000000      0.000000
2836     28.350000      0.000000      0.000000
2837     28.360000      0.000000      0.000000
2838     28.370000      0.000000      0.000000
2839     28.380000      0.000000      0.000000
2840     28.390000      0.000000      0.000000
2841     28.400000      0.000000      0.000000
2842     28.410000      0.000000      0.000000
2843     28.420000      0.000000      0.000000
2844     28.430000      0.000000      0.000000
2845     28.440000      0.000000      0.000000
2846     28.450000      0.000000      0.000000
2847     28.460000      0.000000      0.000000
2848     28.470000      0.000000      0.000000
2849     28.480000      0.000000      0.000000
2850     28.490000      0.000000      0.000000
2851     28.500000      0.000000      0.000000
2852     28.510000      0.000000      0.000000
2853     28.520000      0.000000      0.000000
2854     28.530000      0.000000      0.000000
2855     28.540000      0.000000      0.000000
2856     28.550000      0.000000      0.000000
2857     28.560000      0.000000      0.000000
2858     28.570000      0.000000      0.000000
2859     28.580000      0.000000      0.000000
2860     28.590000      0.000000      0.000000
2861     28.600000      0.000000      0.000000
2862     28.610000      0.000000      0.000000
2863     28.620000      0.000000      0.000000
2864     28.630000      0.000000      0.000000
2865     28.640000      0.000000      0.000000
2866     28.650000      0.000000      0.000000
2867     28.660000      0.000000      0.000000
2868     28.670000      0.000000      0.000000
2869     28.680000      0.000000      0.000000
2870     28.690000      0.000000      0.000000
2871     28.700000      0.000000      0.000000
2872     28.710000      0.000000      0.000000
2873     28.720000      0.000000      0.000000
2874     28.730000      0.000000      0.000000
2875     28.740000      0.000000      0.000000
2876     28.750000      0.000000      0.000000
2877     28.760000      0.000000      0.000000
2878     28.770000      0.000000      0.000000
2879     28.780000      0.000000      0.000000
2880     28.790000      0.000000      0.000000
2881     28.800000      0.000000      0.000000
2882     28.810000      0.000000      0.000000
2883     28.820000      0.000000      0.000000
2884     28.830000      0.000000      0.000000
2885     28.840000      0.000000      0.000000
2886     28.850000      0.000000      0.000000
2887     28.860000      0.000000      0.000000
2888     28.870000      0.000000      0.000000
2889     28.880000      0.000000      0.000000
2890     28.890000      0.000000      0.000000
2891     28.900000      0.000000      0.000000
2892     28.910000      0.000000      0.000000
2893     28.920000      0.000000      0.000000
2894     28.930000      0.000000      0.000000
2895     28.940000      0.000000      0.000000
2896     28.950000      0.000000      0.000000
2897     28.960000      0.000000      0.000000
2898     28.970000      0.000000      0.000000
2899     28.980000      0.000000      0.000000
2900     28.990000      0.000000      0.000000
2901     29.000000      0.000000      0.000000
2902     29.010000      0.000000      0.000000
2903     29.020000      0.000000      0.000000
2904     29.030000      0.000000      0.000000
2905     29.040000      0.000000      0.000000
2906     29.050000      0.000000      0.000000
2907     29.060000      0.000000      0.000000
2908     29.070000      0.000000      0.000000
2909     29.080000      0.000000      0.000000
2910     29.090000      0.000000      0.000000
2911     29.100000      0.000000      0.000000
2912     29.110000      0.000000      0.000000
2913     29.120000      0.000000      0.000000
2914     29.130000      0.000000      0.000000
2915     29.140000      0.000000      0.000000
2916     29.150000      0.000000      0.000000
2917     29.160000      0.000000      0.000000
2918     29.170000      0.000000      0.000000
2919     29.180000      0.000000      0.000000
2920     29.190000      0.000000      0.000000
2921     29.200000      0.000000      0.000000
2922     29.210000      0.000000      0.000000
2923     29.220000      0.000000      0.000000
2924     29.230000      0.000000      0.000000
2925     29.240000      0.000000      0.000000
2926     29.250000      0.000000      0.000000
2927     29.260000      0.000000      0.000000
2928     29.270000      0.000000      0.000000
2929     29.280000      0.000000      0.000000
2930     29.290000      0.000000      0.000000
2931     29.300000      0.000000      0.000000
2932     29.310000      0.000000      0.000000
2933     29.320000      0.000000      0.000000
2934     29.330000      0.000000      0.000000
2935     29.340000      0.000000      0.000000
2936     29.350000      0.000000      0.000000
2937     29.360000      0.000000      0.000000
2938     29.370000      0.000000      0.000000
2939     29.380000      0.000000      0.000000
2940     29.390000      0.000000      0.000000
2941     29.400000      0.000000      0.000000
2942     29.410000      0.000000      0.000000
2943     29.420000      0.000000      0.000000
2944     29.430000      0.000000      0.000000
2945     29.440000      0.000000      0.000000
2946     29.450000      0.000000      0.000000
2947     29.460000      0.000000      0.000000
2948     29.470000      0.000000      0.000000
2949     29.480000      0.000000      0.000000
2950     29.490000      0.000000      0.000000
2951     29.500000      0.000000      0.000000
2952     29.510000      0.000000      0.000000
2953     29.520000      0.000000      0.000000
2954     29.530000      0.000000      0.000000
2955     29.540000      0.000000      0.000000
2956     29.550000      0.000000      0.000000
2957     29.560000      0.000000      0.000000
2958     29.570000      0.000000      0.000000
2959     29.580000      0.000000      0.000000
2960     29.590000      0.000000      0.000000
2961     29.600000      0.000000      0.000000
2962     29.610000      0.000000      0.000000
2963     29.620000      0.000000      0.000000
2964     29.630000      0.000000      0.000000
2965     29.640000      0.000000      0.000000
2966     29.650000      0.000000      0.000000
2967     29.660000      0.000000      0.000000
2968     29.670000      0.000000      0.000000
2969     29.680000      0.000000      0.000000
2970     29.690000      0.000000      0.000000
2971     29.700000      0.000000      0.000000
2972     29.710000      0.000000      0.000000
2973     29.720000      0.000000      0.000000
2974     29.730000      0.000000      0.000000
2975     29.740000      0.000000      0.000000
2976     29.750000      0.000000      0.000000
2977     29.760000      0.000000      0.000000
2978     29.770000      0.000000      0.000000
2979     29.780000      0.000000      0.000000
2980     29.790000      0.000000      0.000000
2981     29.800000      0.000000      0.000000
2982     29.810000      0.000000      0.000000
2983     29.820000      0.000000      0.000000
2984     29.830000      0.000000      0.000000
2985     29.840000      0.000000      0.000000
2986     29.850000      0.000000      0.000000
2987     29.860000      0.000000      0.000000
2988     29.870000      0.000000      0.000000
2989     29.880000      0.000000      0.000000
2990     29.890000      0.000000      0.000000
2991     29.900000      0.000000      0.000000
2992     29.910000      0.000000      0.000000
2993     29.920000      0.000000      0.000000
2994     29.930000      0.000000      0.000000
2995     29.940000      0.000000      0.000000
2996     29.950000      0.000000      0.000000
2997     29.960000      0.000000      0.000000
2998     29.970000      0.000000      0.000000
2999     29.980000      0.000000      0.000000
3000     29.990000      0.000000      0.000000
3001     30.000000      0.000000      0.000000
3002     30.010000      0.000000      0.000000
3003     30.020000      0.000000      0.000000
3004     30.030000      0.000000      0.000000
3005     30.040000      0.000000      0.000000
3006     30.050000      0.000000      0.000000
3007     30.060000      0.000000      0.000000
3008     30.070000      0.000000      0.000000
3009     30.080000      0.000000      0.000000
3010     30.090000      0.000000      0.000000
3011     30.100000      0.000000      0.000000
3012     30.110000      0.000000      0.000000
3013     30.120000      0.000000      0.000000
3014     30.130000      0.000000      0.000000
3015     30.140000      0.000000      0.000000
3016     30.150000      0.000000      0.000000
3017     30.160000      0.000000      0.000000
3018     30.170000      0.000000      0.000000
3019     30.180000      0.000000      0.000000
3020     30.190000      0.000000      0.000000
3021     30.200000      0.000000      0.000000
3022     30.210000      0.000000      0.000000
3023     30.220000      0.000000      0.000000
3024     30.230000      0.000000      0.000000
3025     30.240000      0.000000      0.000000
3026     30.250000      0.000000      0.000000
3027     30.260000      0.000000      0.000000
3028     30.270000      0.000000      0.000000
3029     30.280000      0.000000      0.000000
3030     30.290000      0.000000      0.000000
3031     30.300000      0.000000      0.000000
3032     30.310000      0.000000      0.000000
3033     30.320000      0.000000      0.000000
3034     30.330000      0.000000      0.000000
3035     30.340000      0.000000      0.000000
3036     30.350000      0.000000      0.000000
3037     30.360000      0.000000      0.000000
3038     30.370000      0.000000      0.000000
3039     30.380000      0.000000      0.000000
3040     30.390000      0.000000      0.000000
3041     30.400000      0.000000      0.000000
3042     30.410000      0.000000      0.000000
3043     30.420000      0.000000      0.000000
3044     30.430000      0.000000      0.000000
3045     30.440000      0.000000      0.000000
3046     30.450000      0.000000      0.000000
3047     30.460000      0.000000      0.000000
3048     30.470000      0.000000      0.000000
3049     30.480000      0.000000      0.000000
3050     30.490000      0.000000      0.000000
3051     30.500000      0.000000      0.000000
3052     30.510000      0.000000      0.000000
3053     30.520000      0.000000      0.000000
3054     30.530000      0.000000      0.000000
3055     30.540000      0.000000      0.000000
3056     30.550000      0.000000      0.000000
3057     30.560000      0.000000      0.000000
3058     30.570000      0.000000      0.000000
3059     30.580000      0.000000      0.000000
3060     30.590000      0.000000      0.000000
3061     30.600000      0.000000      0.000000
3062     30.610000      0.000000      0.000000
3063     30.620000      0.000000      0.000000
3064     30.630000      0.000000      0.000000
3065     30.640000      0.000000      0.000000
3066     30.650000      0.000000      0.000000
3067     30.660000      0.000000      0.000000
3068     30.670000      0.000000      0.000000
3069     30.680000      0.000000      0.000000
3070     30.690000      0.000000      0.000000
3071     30.700000      0.000000      0.000000
3072     30.710000      0.000000      0.000000
3073     30.720000      0.000000      0.000000
3074     30.730000      0.000000      0.000000
3075     30.740000      0.000000      0.000000
3076     30.750000      0.000000      0.000000
3077     30.760000      0.000000      0.000000
3078     30.770000      0.000000      0.000000
3079     30.780000      0.000000      0.000000
3080     30.790000      0.000000      0.000000
3081     30.800000      0.000000      0.000000
3082     30.810000      0.000000      0.000000
3083     30.820000      0.000000      0.000000
3084     30.830000      0.000000      0.000000
3085     30.840000      0.000000      0.000000
3086     30.850000      0.000000      0.000000
3087     30.860000      0.000000      0.000000
3088     30.870000      0.000000      0.000000
3089     30.880000      0.000000      0.000000
3090     30.890000      0.000000      0.000000
3091     30.900000      0.000000      0.000000
3092     30.910000      0.000000      0.000000
3093     30.920000      0.000000      0.000000
3094     30.930000      0.000000      0.000000
3095     30.940000      0.000000      0.000000
3096     30.950000      0.000000      0.000000
3097     30.960000      0.000000      0.000000
3098     30.970000      0.000000      0.000000
3099     30.980000      0.000000      0.000000
3100     30.990000      0.000000      0.000000
3101     31.000000      0.000000      0.000000
3102     31.010000      0.000000      0.000000
3103     31.020000      0.000000      0.000000
3104     31.030000      0.000000      0.000000
3105     31.040000      0.000000      0.000000
3106     31.050000      0.000000      0.000000
3107     31.060000      0.000000      0.000000
3108     31.070000      0.000000      0.000000
3109     31.080000      0.000000      0.000000
3110     31.090000      0.000000      0.000000
3111     31.100000      0.000000      0.000000
3112     31.110000      0.000000      0.000000
3113     31.120000      0.000000      0.000000
3114     31.130000      0.000000      0.000000
3115     31.140000      0.000000      0.000000
3116     31.150000      0.000000      0.000000
3117     31.160000      0.000000      0.000000
3118     31.170000      0.000000      0.000000
3119     31.180000      0.000000      0.000000
3120     31.190000      0.000000      0.000000
3121     31.200000      0.000000      0.000000
3122     31.210000      0.000000      0.000000
3123     31.220000      0.000000      0.000000
3124     31.230000      0.000000      0.000000
3125     31.240000      0.000000      0.000000
3126     31.250000      0.000000      0.000000
3127     31.260000      0.000000      0.000000
3128     31.270000      0.000000      0.000000
3129     31.280000      0.000000      0.000000
3130     31.290000      0.000000      0.000000
3131     31.300000      0.000000      0.000000
3132     31.310000      0.000000      0.000000
3133     31.320000      0.000000      0.000000
3134     31.330000      0.000000      0.000000
3135     31.340000      0.000000      0.000000
3136     31.350000      0.000000      0.000000
3137     31.360000      0.000000      0.000000
3138     31.370000      0.000000      0.000000
3139     31.380000      0.000000      0.000000
3140     31.390000      0.000000      0.000000
3141     31.400000      0.000000      0.000000
3142     31.410000      0.000000      0.000000
3143     31.420000      0.000000      0.000000
3144     31.430000      0.000000      0.000000
3145     31.440000      0.000000      0.000000
3146     31.450000      0.000000      0.000000
3147     31.460000      0.000000      0.000000
3148     31.470000      0.000000      0.000000
3149     31.480000      0.000000      0.000000
3150     31.490000      0.000000      0.000000
3151     31.500000      0.000000      0.000000
3152     31.510000      0.000000      0.000000
3153     31.520000      0.000000      0.000000
3154     31.530000      0.000000      0.000000
3155     31.540000      0.000000      0.000000
3156     31.550000      0.000000      0.000000
3157     31.560000      0.000000      0.000000
3158     31.570000      0.000000      0.000000
3159     31.580000      0.000000      0.000000
3160     31.590000      0.000000      0.000000
3161     31.600000      0.000000      0.000000
3162     31.610000      0.000000      0.000000
3163     31.620000      0.000000      0.000000
3164     31.630000      0.000000      0.000000
3165     31.640000      0.000000      0.000000
3166     31.650000      0.000000      0.000000
3167     31.660000      0.000000      0.000000
3168     31.670000      0.000000      0.000000
3169     31.680000      0.000000      0.000000
3170     31.690000      0.000000      0.000000
3171     31.700000      0.000000      0.000000
3172     31.710000      0.000000      0.000000
3173     31.720000      0.000000      0.000000
3174     31.730000      0.000000      0.000000
3175     31.740000      0.000000      0.000000
3176     31.750000      0.000000      0.000000
3177     31.760000      0.000000      0.000000
3178     31.770000      0.000000      0.000000
3179     31.780000      0.000000      0.000000
3180     31.790000      0.000000      0.000000
3181     31.800000      0.000000      0.000000
3182     31.810000      0.000000      0.000000
3183     31.820000      0.000000      0.000000
3184     31.830000      0.000000      0.000000
3185     31.840000      0.000000      0.000000
3186     31.850000      0.000000      0.000000
3187     31.860000      0.000000      0.000000
3188     31.870000      0.000000      0.000000
3189     31.880000      0.000000      0.000000
3190     31.890000      0.000000      0.000000
3191     31.900000      0.000000      0.000000
3192     31.910000      0.000000      0.000000
3193     31.920000      0.000000      0.000000
3194     31.930000      0.000000      0.000000
3195     31.940000      0.000000      0.000000
3196     31.950000      0.000000      0.000000
3197     31.960000      0.000000      0.000000
3198     31.970000      0.000000      0.000000
3199     31.980000      0.000000      0.000000
3200     31.990000      0.000000      0.000000
3201     32.000000      0.000000      0.000000
3202     32.010000      0.000000      0.000000
3203     32.020000      0.000000      0.000000
3204     32.030000      0.000000      0.000000
3205     32.040000      0.000000      0.000000
3206     32.050000      0.000000      0.000000
3207     32.060000      0.000000      0.000000
3208     32.070000      0.000000      0.000000
3209     32.080000      0.000000      0.000000
3210     32.090000      0.000000      0.000000
3211     32.100000      0.000000      0.000000
3212     32.110000      0.000000      0.000000
3213     32.120000      0.000000      0.000000
3214     32.130000      0.000000      0.000000
3215     32.140000      0.000000      0.000000
3216     32.150000      0.000000      0.000000
3217     32.160000      0.000000      0.000000
3218     32.170000      0.000000      0.000000
3219     32.180000      0.000000      0.000000
3220     32.190000      0.000000      0.000000
3221     32.200000      0.000000      0.000000
3222     32.210000      0.000000      0.000000
3223     32.220000      0.000000      0.000000
3224     32.230000      0.000000      0.000000
3225     32.240000      0.000000      0.000000
3226     32.250000      0.000000      0.000000
3227     32.260000      0.000000      0.000000
3228     32.270000      0.000000      0.000000
3229     32.280000      0.000000      0.000000
3230     32.290000      0.000000      0.000000
3231     32.300000      0.000000      0.000000
3232     32.310000      0.000000      0.000000
3233     32.320000      0.000000      0.000000
3234     32.330000      0.000000      0.000000
3235     32.340000      0.000000      0.000000
3236     32.350000      0.000000      0.000000
3237     32.360000      0.000000      0.000000
3238     32.370000      0.000000      0.000000
3239     32.380000      0.000000      0.000000
3240     32.390000      0.000000      0.000000
3241     32.400000      0.000000      0.000000
3242     32.410000      0.000000      0.000000
3243     32.420000      0.000000      0.000000
3244     32.430000      0.000000      0.000000
3245     32.440000      0.000000      0.000000
3246     32.450000      0.000000      0.000000
3247     32.460000      0.000000      0.000000
3248     32.470000      0.000000      0.000000
3249     32.480000      0.000000      0.000000
3250     32.490000      0.000000      0.000000
3251     32.500000      0.000000      0.000000
3252     32.510000      0.000000      0.000000
3253     32.520000      0.000000      0.000000
3254     32.530000      0.000000      0.000000
3255     32.540000      0.000000      0.000000
3256     32.550000      0.000000      0.000000
3257     32.560000      0.000000      0.000000
3258     32.570000      0.000000      0.000000
3259     32.580000      0.000000      0.000000
3260     32.590000      0.000000      0.000000
3261     32.600000      0.000000      0.000000
3262     32.610000      0.000000      0.000000
3263     32.620000      0.000000      0.000000
3264     32.630000      0.000000      0.000000
3265     32.640000      0.000000      0.000000
3266     32.650000      0.000000      0.000000
3267     32.660000      0.000000      0.000000
3268     32.670000      0.000000      0.000000
3269     32.680000      0.000000      0.000000
3270     32.690000      0.000000      0.000000
3271     32.700000      0.000000      0.000000
3272     32.710000      0.000000      0.000000
3273     32.720000      0.000000      0.000000
3274     32.730000      0.000000      0.000000
3275     32.740000      0.000000      0.000000
3276     32.750000      0.000000      0.000000
3277     32.760000      0.000000      0.000000
3278     32.770000      0.000000      0.000000
3279     32.780000      0.000000      0.000000
3280     32.790000      0.000000      0.000000
3281     32.800000      0.000000      0.000000
3282     32.810000      0.000000      0.000000
3283     32.820000      0.000000      0.000000
3284     32.830000      0.000000      0.000000
3285     32.840000      0.000000      0.000000
3286     32.850000      0.000000      0.000000
3287     32.860000      0.000000      0.000000
3288     32.870000      0.000000      0.000000
3289     32.880000      0.000000      0.000000
3290     32.890000      0.000000      0.000000
3291     32.900000      0.000000      0.000000
3292     32.910000      0.000000      0.000000
3293     32.920000      0.000000      0.000000
3294     32.930000      0.000000      0.000000
3295     32.940000      0.000000      0.000000
3296     32.950000      0.000000      0.000000
3297     32.960000      0.000000      0.000000
3298     32.970000      0.000000      0.000000
3299     32.980000      0.000000      0.000000
3300     32.990000      0.000000      0.000000
3301     33.000000      0.000000      0.000000
3302     33.010000      0.000000      0.000000
3303     33.020000      0.000000      0.000000
3304     33.030000      0.000000      0.000000
3305     33.040000      0.000000      0.000000
3306     33.050000      0.000000      0.000000
3307     33.060000      0.000000      0.000000
3308     33.070000      0.000000      0.000000
3309     33.080000      0.000000      0.000000
3310     33.090000      0.000000      0.000000
3311     33.100000      0.000000      0.000000
3312     33.110000      0.000000      0.000000
3313     33.120000      0.000000      0.000000
3314     33.130000      0.000000      0.000000
3315     33.140000      0.000000      0.000000
3316     33.150000      0.000000      0.000000
3317     33.160000      0.000000      0.000000
3318     33.170000      0.000000      0.000000
3319     33.180000      0.000000      0.000000
3320     33.190000      0.000000      0.000000
3321     33.200000      0.000000      0.000000
3322     33.210000      0.000000      0.000000
3323     33.220000      0.000000      0.000000
3324     33.230000      0.000000      0.000000
3325     33.240000      0.000000      0.000000
3326     33.250000      0.000000      0.000000
3327     33.260000      0.000000      0.000000
3328     33.270000      0.000000      0.000000
3329     33.280000      0.000000      0.000000
3330     33.290000      0.000000      0.000000
3331     33.300000      0.000000      0.000000
3332     33.310000      0.000000      0.000000
3333     33.320000      0.000000      0.000000
3334     33.330000      0.000000      0.000000
3335     33.340000      0.000000      0.000000
3336     33.350000      0.000000      0.000000
3337     33.360000      0.000000      0.000000
3338     33.370000      0.000000      0.000000
3339     33.380000      0.000000      0.000000
3340     33.390000      0.000000      0.000000
3341     33.400000      0.000000      0.000000
3342     33.410000      0.000000      0.000000
3343     33.420000      0.000000      0.000000
3344     33.430000      0.000000      0.000000
3345     33.440000      0.000000      0.000000
3346     33.450000      0.000000      0.000000
3347     33.460000      0.000000      0.000000
3348     33.470000      0.000000      0.000000
3349     33.480000      0.000000      0.000000
3350     33.490000      0.000000      0.000000
3351     33.500000      0.000000      0.000000
3352     33.510000      0.000000      0.000000
3353     33.520000      0.000000      0.000000
3354     33.530000      0.000000      0.000000
3355     33.540000      0.000000      0.000000
3356     33.550000      0.000000      0.000000
3357     33.560000      0.000000      0.000000
3358     33.570000      0.000000      0.000000
3359     33.580000      0.000000      0.000000
3360     33.590000      0.000000      0.000000
3361     33.600000      0.000000      0.000000
3362     33.610000      0.000000      0.000000
3363     33.620000      0.000000      0.000000
3364     33.630000      0.000000      0.000000
3365     33.640000      0.000000      0.000000
3366     33.650000      0.000000      0.000000
3367     33.660000      0.000000      0.000000
3368     33.670000      0.000000      0.000000
3369     33.680000      0.000000      0.000000
3370     33.690000      0.000000      0.000000
3371     33.700000      0.000000      0.000000
3372     33.710000      0.000000      0.000000
3373     33.720000      0.000000      0.000000
3374     33.730000      0.000000      0.000000
3375     33.740000      0.000000      0.000000
3376     33.750000      0.000000      0.000000
3377     33.760000      0.000000      0.000000
3378     33.770000      0.000000      0.000000
3379     33.780000      0.000000      0.000000
3380     33.790000      0.000000      0.000000
3381     33.800000      0.000000      0.000000
3382     33.810000      0.000000      0.000000
3383     33.820000      0.000000      0.000000
3384     33.830000      0.000000      0.000000
3385     33.840000      0.000000      0.000000
3386     33.850000      0.000000      0.000000
3387     33.860000      0.000000      0.000000
3388     33.870000      0.000000      0.000000
3389     33.880000      0.000000      0.000000
3390     33.890000      0.000000      0.000000
3391     33.900000      0.000000      0.000000
3392     33.910000      0.000000      0.000000
3393     33.920000      0.000000      0.000000
3394     33.930000      0.000000      0.000000
3395     33.940000      0.000000      0.000000
3396     33.950000      0.000000      0.000000
3397     33.960000      0.000000      0.000000
3398     33.970000      0.000000      0.000000
3399     33.980000      0.000000      0.000000
3400     33.990000      0.000000      0.000000
3401     34.000000      0.000000      0.000000
3402     34.010000      0.000000      0.000000
3403     34.020000      0.000000      0.000000
3404     34.030000      0.000000      0.000000
3405     34.040000      0.000000      0.000000
3406     34.050000      0.000000      0.000000
3407     34.060000      0.000000      0.000000
3408     34.070000      0.000000      0.000000
3409     34.080000      0.000000      0.000000
3410     34.090000      0.000000      0.000000
3411     34.100000      0.000000      0.000000
3412     34.110000      0.000000      0.000000
3413     34.120000      0.000000      0.000000
3414     34.130000      0.000000      0.000000
3415     34.140000      0.000000      0.000000
3416     34.150000      0.000000      0.000000
3417     34.160000      0.000000      0.000000
3418     34.170000      0.000000      0.000000
3419     34.180000      0.000000      0.000000
3420     34.190000      0.000000      0.000000
3421     34.200000      0.000000      0.000000
3422     34.210000      0.000000      0.000000
3423     34.220000      0.000000      0.000000
3424     34.230000      0.000000      0.000000
3425     34.240000      0.000000      0.000000
3426     34.250000      0.000000      0.000000
3427     34.260000      0.000000      0.000000
3428     34.270000      0.000000      0.000000
3429     34.280000      0.000000      0.000000
3430     34.290000      0.000000      0.000000
3431     34.300000      0.000000      0.000000
3432     34.310000      0.000000      0.000000
3433     34.320000      0.000000      0.000000
3434     34.330000      0.000000      0.000000
3435     34.340000      0.000000      0.000000
3436     34.350000      0.000000      0.000000
3437     34.360000      0.000000      0.000000
3438     34.370000      0.000000      0.000000
3439     34.380000      0.000000      0.000000
3440     34.390000      0.000000      0.000000
3441     34.400000      0.000000      0.000000
3442     34.410000      0.000000      0.000000
3443     34.420000      0.000000      0.000000
3444     34.430000      0.000000      0.000000
3445     34.440000      0.000000      0.000000
3446     34.450000      0.000000      0.000000
3447     34.460000      0.000000      0.000000
3448     34.470000      0.000000      0.000000
3449     34.480000      0.000000      0.000000
3450     34.490000      0.000000      0.000000
3451     34.500000      0.000000      0.000000
3452     34.510000      0.000000      0.000000
3453     34.520000      0.000000      0.000000
3454     34.530000      0.000000      0.000000
3455     34.540000      0.000000      0.000000
3456     34.550000      0.000000      0.000000
3457     34.560000      0.000000      0.000000
3458     34.570000      0.000000      0.000000
3459     34.580000      0.000000      0.000000
3460     34.590000      0.000000      0.000000
3461     34.600000      0.000000      0.000000
3462     34.610000      0.000000      0.000000
3463     34.620000      0.000000      0.000000
3464     34.630000      0.000000      0.000000
3465     34.640000      0.000000      0.000000
3466     34.650000      0.000000      0.000000
3467     34.660000      0.000000      0.000000
3468     34.670000      0.000000      0.000000
3469     34.680000      0.000000      0.000000
3470     34.690000      0.000000      0.000000
3471     34.700000      0.000000      0.000000
3472     34.710000      0.000000      0.000000
3473     34.720000      0.000000      0.000000
3474     34.730000      0.000000      0.000000
3475     34.740000      0.000000      0.000000
3476     34.750000      0.000000      0.000000
3477     34.760000      0.000000      0.000000
3478     34.770000      0.000000      0.000000
3479     34.780000      0.000000      0.000000
3480     34.790000      0.000000      0.000000
3481     34.800000      0.000000      0.000000
3482     34.810000      0.000000      0.000000
3483     34.820000      0.000000      0.000000
3484     34.830000      0.000000      0.000000
3485     34.840000      0.000000      0.000000
3486     34.850000      0.000000      0.000000
3487     34.860000      0.000000      0.000000
3488     34.870000      0.000000      0.000000
3489     34.880000      0.000000      0.000000
3490     34.890000      0.000000      0.000000
3491     34.900000      0.000000      0.000000
3492     34.910000      0.000000      0.000000
3493     34.920000      0.000000      0.000000
3494     34.930000      0.000000      0.000000
3495     34.940000      0.000000      0.000000
3496     34.950000      0.000000      0.000000
3497     34.960000      0.000000      0.000000
3498     34.970000      0.000000      0.000000
3499     34.980000      0.000000      0.000000
3500     34.990000      0.000000      0.000000
3501     35.000000      0.000000      0.000000
3502     35.010000      0.000000      0.000000
3503     35.020000      0.000000      0.000000
3504     35.030000      0.000000      0.000000
3505     35.040000      0.000000      0.000000
3506     35.050000      0.000000      0.000000
3507     35.060000      0.000000      0.000000
3508     35.070000      0.000000      0.000000
3509     35.080000      0.000000      0.000000
3510     35.090000      0.000000      0.000000
3511     35.100000      0.000000      0.000000
3512     35.110000      0.000000      0.000000
3513     35.120000      0.000000      0.000000
3514     35.130000      0.000000      0.000000
3515     35.140000      0.000000      0.000000
3516     35.150000      0.000000      0.000000
3517     35.160000      0.000000      0.000000
3518     35.170000      0.000000      0.000000
3519     35.180000      0.000000      0.000000
3520     35.190000      0.000000      0.000000
3521     35.200000      0.000000      0.000000
3522     35.210000      0.000000      0.000000
3523     35.220000      0.000000      0.000000
3524     35.230000      0.000000      0.000000
3525     35.240000      0.000000      0.000000
3526     35.250000      0.000000      0.000000
3527     35.260000      0.000000      0.000000
3528     35.270000      0.000000      0.000000
3529     35.280000      0.000000      0.000000
3530     35.290000      0.000000      0.000000
3531     35.300000      0.000000      0.000000
3532     35.310000      0.000000      0.000000
3533     35.320000      0.000000      0.000000
3534     35.330000      0.000000      0.000000
3535     35.340000      0.000000      0.000000
3536     35.350000      0.000000      0.000000
3537     35.360000      0.000000      0.000000
3538     35.370000      0.000000      0.000000
3539     35.380000      0.000000      0.000000
3540     35.390000      0.000000      0.000000
3541     35.400000      0.000000      0.000000
3542     35.410000      0.000000      0.000000
3543     35.420000      0.000000      0.000000
3544     35.430000      0.000000      0.000000
3545     35.440000      0.000000      0.000000
3546     35.450000      0.000000      0.000000
3547     35.460000      0.000000      0.000000
3548     35.470000      0.000000      0.000000
3549     35.480000      0.000000      0.000000
3550     35.490000      0.000000      0.000000
3551     35.500000      0.000000      0.000000
3552     35.510000      0.000000      0.000000
3553     35.520000      0.000000      0.000000
3554     35.530000      0.000000      0.000000
3555     35.540000      0.000000      0.000000
3556     35.550000      0.000000      0.000000
3557     35.560000      0.000000      0.000000
3558     35.570000      0.000000      0.000000
3559     35.580000      0.000000      0.000000
3560     35.590000      0.000000      0.000000
3561     35.600000      0.000000      0.000000
3562     35.610000      0.000000      0.000000
3563     35.620000      0.000000      0.000000
3564     35.630000      0.000000      0.000000
3565     35.640000      0.000000      0.000000
3566     35.650000      0.000000      0.000000
3567     35.660000      0.000000      0.000000
3568     35.670000      0.000000      0.000000
3569     35.680000      0.000000      0.000000
3570     35.690000      0.000000      0.000000
3571     35.700000      0.000000      0.000000
3572     35.710000      0.000000      0.000000
3573     35.720000      0.000000      0.000000
3574     35.730000      0.000000      0.000000
3575     35.740000      0.000000      0.000000
3576     35.750000      0.000000      0.000000
3577     35.760000      0.000000      0.000000
3578     35.770000      0.000000      0.000000
3579     35.780000      0.000000      0.000000
3580     35.790000      0.000000      0.000000
3581     35.800000      0.000000      0.000000
3582     35.810000      0.000000      0.000000
3583     35.820000      0.000000      0.000000
3584     35.830000      0.000000      0.000000
3585     35.840000      0.000000      0.000000
3586     35.850000      0.000000      0.000000
3587     35.860000      0.000000      0.000000
3588     35.870000      0.000000      0.000000
3589     35.880000      0.000000      0.000000
3590     35.890000      0.000000      0.000000
3591     35.900000      0.000000      0.000000
3592     35.910000      0.000000      0.000000
3593     35.920000      0.000000      0.000000
3594     35.930000      0.000000      0.000000
3595     35.940000      0.000000      0.000000
3596     35.950000      0.000000      0.000000
3597     35.960000      0.000000      0.000000
3598     35.970000      0.000000      0.000000
3599     35.980000      0.000000      0.000000
3600     35.990000      0.000000      0.000000
3601     36.000000      0.000000      0.000000
3602     36.010000      0.000000      0.000000
3603     36.020000      0.000000      0.000000
3604     36.030000      0.000000      0.000000
3605     36.040000      0.000000      0.000000
3606     36.050000      0.000000      0.000000
3607     36.060000      0.000000      0.000000
3608     36.070000      0.000000      0.000000
3609     36.080000      0.000000      0.000000
3610     36.090000      0.000000      0.000000
3611     36.100000      0.000000      0.000000
3612     36.110000      0.000000      0.000000
3613     36.120000      0.000000      0.000000
3614     36.130000      0.000000      0.000000
3615     36.140000      0.000000      0.000000
3616     36.150000      0.000000      0.000000
3617     36.160000      0.000000      0.000000
3618     36.170000      0.000000      0.000000
3619     36.180000      0.000000      0.000000
3620     36.190000      0.000000      0.000000
3621     36.200000      0.000000      0.000000
3622     36.210000      0.000000      0.000000
3623     36.220000      0.000000      0.000000
3624     36.230000      0.000000      0.000000
3625     36.240000      0.000000      0.000000
3626     36.250000      0.000000      0.000000
3627     36.260000      0.000000      0.000000
3628     36.270000      0.000000      0.000000
3629     36.280000      0.000000      0.000000
3630     36.290000      0.000000      0.000000
3631     36.300000      0.000000      0.000000
3632     36.310000      0.000000      0.000000
3633     36.320000      0.000000      0.000000
3634     36.330000      0.000000      0.000000
3635     36.340000      0.000000      0.000000
3636     36.350000      0.000000      0.000000
3637     36.360000      0.000000      0.000000
3638     36.370000      0.000000      0.000000
3639     36.380000      0.000000      0.000000
3640     36.390000      0.000000      0.000000
3641     36.400000      0.000000      0.000000
3642     36.410000      0.000000      0.000000
3643     36.420000      0.000000      0.000000
3644     36.430000      0.000000      0.000000
3645     36.440000      0.000000      0.000000
3646     36.450000      0.000000      0.000000
3647     36.460000      0.000000      0.000000
3648     36.470000      0.000000      0.000000
3649     36.480000      0.000000      0.000000
3650     36.490000      0.000000      0.000000
3651     36.500000      0.000000      0.000000
3652     36.510000      0.000000      0.000000
3653     36.520000      0.000000      0.000000
3654     36.530000      0.000000      0.000000
3655     36.540000      0.000000      0.000000
3656     36.550000      0.000000      0.000000
3657     36.560000      0.000000      0.000000
3658     36.570000      0.000000      0.000000
3659     36.580000      0.000000      0.000000
3660     36.590000      0.000000      0.000000
3661     36.600000      0.000000      0.000000
3662     36.610000      0.000000      0.000000
3663     36.620000      0.000000      0.000000
3664     36.630000      0.000000      0.000000
3665     36.640000      0.000000      0.000000
3666     36.650000      0.000000      0.000000
3667     36.660000      0.000000      0.000000
3668     36.670000      0.000000      0.000000
3669     36.680000      0.000000      0.000000
3670     36.690000      0.000000      0.000000
3671     36.700000      0.000000      0.000000
3672     36.710000      0.000000      0.000000
3673     36.720000      0.000000      0.000000
3674     36.730000      0.000000      0.000000
3675     36.740000      0.000000      0.000000
3676     36.750000      0.000000      0.000000
3677     36.760000      0.000000      0.000000
3678     36.770000      0.000000      0.000000
3679     36.780000      0.000000      0.000000
3680     36.790000      0.000000      0.000000
3681     36.800000      0.000000      0.000000
3682     36.810000      0.000000      0.000000
3683     36.820000      0.000000      0.000000
3684     36.830000      0.000000      0.000000
3685     36.840000      0.000000      0.000000
3686     36.850000      0.000000      0.000000
3687     36.860000      0.000000      0.000000
3688     36.870000      0.000000      0.000000
3689     36.880000      0.000000      0.000000
3690     36.890000      0.000000      0.000000
3691     36.900000      0.000000      0.000000
3692     36.910000      0.000000      0.000000
3693     36.920000      0.000000      0.000000
3694     36.930000      0.000000      0.000000
3695     36.940000      0.000000      0.000000
3696     36.950000      0.000000      0.000000
3697     36.960000      0.000000      0.000000
3698     36.970000      0.000000      0.000000
3699     36.980000      0.000000      0.000000
3700     36.990000      0.000000      0.000000
3701     37.000000      0.000000      0.000000
3702     37.010000      0.000000      0.000000
3703     37.020000      0.000000      0.000000
3704     37.030000      0.000000      0.000000
3705     37.040000      0.000000      0.000000
3706     37.050000      0.000000      0.000000
3707     37.060000      0.000000      0.000000
3708     37.070000      0.000000      0.000000
3709     37.080000      0.000000      0.000000
3710     37.090000      0.000000      0.000000
3711     37.100000      0.000000      0.000000
3712     37.110000      0.000000      0.000000
3713     37.120000      0.000000      0.000000
3714     37.130000      0.000000      0.000000
3715     37.140000      0.000000      0.000000
3716     37.150000      0.000000      0.000000
3717     37.160000      0.000000      0.000000
3718     37.170000      0.000000      0.000000
3719     37.180000      0.000000      0.000000
3720     37.190000      0.000000      0.000000
3721     37.200000      0.000000      0.000000
3722     37.210000      0.000000      0.000000
3723     37.220000      0.000000      0.000000
3724     37.230000      0.000000      0.000000
3725     37.240000      0.000000      0.000000
3726     37.250000      0.000000      0.000000
3727     37.260000      0.000000      0.000000
3728     37.270000      0.000000      0.000000
3729     37.280000      0.000000      0.000000
3730     37.290000      0.000000      0.000000
3731     37.300000      0.000000      0.000000
3732     37.310000      0.000000      0.000000
3733     37.320000      0.000000      0.000000
3734     37.330000      0.000000      0.000000
3735     37.340000      0.000000      0.000000
3736     37.350000      0.000000      0.000000
3737     37.360000      0.000000      0.000000
3738     37.370000      0.000000      0.000000
3739     37.380000      0.000000      0.000000
3740     37.390000      0.000000      0.000000
3741     37.400000      0.000000      0.000000
3742     37.410000      0.000000      0.000000
3743     37.420000      0.000000      0.000000
3744     37.430000      0.000000      0.000000
3745     37.440000      0.000000      0.000000
3746     37.450000      0.000000      0.000000
3747     37.460000      0.000000      0.000000
3748     37.470000      0.000000      0.000000
3749     37.480000      0.000000      0.000000
3750     37.490000      0.000000      0.000000
3751     37.500000      0.000000      0.000000
3752     37.510000      0.000000      0.000000
3753     37.520000      0.000000      0.000000
3754     37.530000      0.000000      0.000000
3755     37.540000      0.000000      0.000000
3756     37.550000      0.000000      0.000000
3757     37.560000      0.000000      0.000000
3758     37.570000      0.000000      0.000000
3759     37.580000      0.000000      0.000000
3760     37.590000      0.000000      0.000000
3761     37.600000      0.000000      0.000000
3762     37.610000      0.000000      0.000000
3763     37.620000      0.000000      0.000000
3764     37.630000      0.000000      0.000000
3765     37.640000      0.000000      0.000000
3766     37.650000      0.000000      0.000000
3767     37.660000      0.000000      0.000000
3768     37.670000      0.000000      0.000000
3769     37.680000      0.000000      0.000000
3770     37.690000      0.000000      0.000000
3771     37.700000      0.000000      0.000000
3772     37.710000      0.000000      0.000000
3773     37.720000      0.000000      0.000000
3774     37.730000      0.000000      0.000000
3775     37.740000      0.000000      0.000000
3776     37.750000      0.000000      0.000000
3777     37.760000      0.000000      0.000000
3778     37.770000      0.000000      0.000000
3779     37.780000      0.000000      0.000000
3780     37.790000      0.000000      0.000000
3781     37.800000      0.000000      0.000000
3782     37.810000      0.000000      0.000000
3783     37.820000      0.000000      0.000000
3784     37.830000      0.000000      0.000000
3785     37.840000      0.000000      0.000000
3786     37.850000      0.000000      0.000000
3787     37.860000      0.000000      0.000000
3788     37.870000      0.000000      0.000000
3789     37.880000      0.000000      0.000000
3790     37.890000      0.000000      0.000000
3791     37.900000      0.000000      0.000000
3792     37.910000      0.000000      0.000000
3793     37.920000      0.000000      0.000000
3794     37.930000      0.000000      0.000000
3795     37.940000      0.000000      0.000000
3796     37.950000      0.000000      0.000000
3797     37.960000      0.000000      0.000000
3798     37.970000      0.000000      0.000000
3799     37.980000      0.000000      0.000000
3800     37.990000      0.000000      0.000000
3801     38.000000      0.000000      0.000000
3802     38.010000      0.000000      0.000000
3803     38.020000      0.000000      0.000000
3804     38.030000      0.000000      0.000000
3805     38.040000      0.000000      0.000000
3806     38.050000      0.000000      0.000000
3807     38.060000      0.000000      0.000000
3808     38.070000      0.000000      0.000000
3809     38.080000      0.000000      0.000000
3810     38.090000      0.000000      0.000000
3811     38.100000      0.000000      0.000000
3812     38.110000      0.000000      0.000000
3813     38.120000      0.000000      0.000000
3814     38.130000      0.000000      0.000000
3815     38.140000      0.000000      0.000000
3816     38.150000      0.000000      0.000000
3817     38.160000      0.000000      0.000000
3818     38.170000      0.000000      0.000000
3819     38.180000      0.000000      0.000000
3820     38.190000      0.000000      0.000000
3821     38.200000      0.000000      0.000000
3822     38.210000      0.000000      0.000000
3823     38.220000      0.000000      0.000000
3824     38.230000      0.000000      0.000000
3825     38.240000      0.000000      0.000000
3826     38.250000      0.000000      0.000000
3827     38.260000      0.000000      0.000000
3828     38.270000      0.000000      0.000000
3829     38.280000      0.000000      0.000000
3830     38.290000      0.000000      0.000000
3831     38.300000      0.000000      0.000000
3832     38.310000      0.000000      0.000000
3833     38.320000      0.000000      0.000000
3834     38.330000      0.000000      0.000000
3835     38.340000      0.000000      0.000000
3836     38.350000      0.000000      0.000000
3837     38.360000      0.000000      0.000000
3838     38.370000      0.000000      0.000000
3839     38.380000      0.000000      0.000000
3840     38.390000      0.000000      0.000000
3841     38.400000      0.000000      0.000000
3842     38.410000      0.000000      0.000000
3843     38.420000      0.000000      0.000000
3844     38.430000      0.000000      0.000000
3845     38.440000      0.000000      0.000000
3846     38.450000      0.000000      0.000000
3847     38.460000      0.000000      0.000000
3848     38.470000      0.000000      0.000000
3849     38.480000      0.000000      0.000000
3850     38.490000      0.000000      0.000000
3851     38.500000      0.000000      0.000000
3852     38.510000      0.000000      0.000000
3853     38.520000      0.000000      0.000000
3854     38.530000      0.000000      0.000000
3855     38.540000      0.000000      0.000000
3856     38.550000      0.000000      0.000000
3857     38.560000      0.000000      0.000000
3858     38.570000      0.000000      0.000000
3859     38.580000      0.000000      0.000000
3860     38.590000      0.000000      0.000000
3861     38.600000      0.000000      0.000000
3862     38.610000      0.000000      0.000000
3863     38.620000      0.000000      0.000000
3864     38.630000      0.000000      0.000000
3865     38.640000      0.000000      0.000000
3866     38.650000      0.000000      0.000000
3867     38.660000      0.000000      0.000000
3868     38.670000      0.000000      0.000000
3869     38.680000      0.000000      0.000000
3870     38.690000      0.000000      0.000000
3871     38.700000      0.000000      0.000000
3872     38.710000      0.000000      0.000000
3873     38.720000      0.000000      0.000000
3874     38.730000      0.000000      0.000000
3875     38.740000      0.000000      0.000000
3876     38.750000      0.000000      0.000000
3877     38.760000      0.000000      0.000000
3878     38.770000      0.000000      0.000000
3879     38.780000      0.000000      0.000000
3880     38.790000      0.000000      0.000000
3881     38.800000      0.000000      0.000000
3882     38.810000      0.000000      0.000000
3883     38.820000      0.000000      0.000000
3884     38.830000      0.000000      0.000000
3885     38.840000      0.000000      0.000000
3886     38.850000      0.000000      0.000000
3887     38.860000      0.000000      0.000000
3888     38.870000      0.000000      0.000000
3889     38.880000      0.000000      0.000000
3890     38.890000      0.000000      0.000000
3891     38.900000      0.000000      0.000000
3892     38.910000      0.000000      0.000000
3893     38.920000      0.000000      0.000000
3894     38.930000      0.000000      0.000000
3895     38.940000      0.000000      0.000000
3896     38.950000      0.000000      0.000000
3897     38.960000      0.000000      0.000000
3898     38.970000      0.000000      0.000000
3899     38.980000      0.000000      0.000000
3900     38.990000      0.000000      0.000000
3901     39.000000      0.000000      0.000000
3902     39.010000      0.000000      0.000000
3903     39.020000      0.000000      0.000000
3904     39.030000      0.000000      0.000000
3905     39.040000      0.000000      0.000000
3906     39.050000      0.000000      0.000000
3907     39.060000      0.000000      0.000000
3908     39.070000      0.000000      0.000000
3909     39.080000      0.000000      0.000000
3910     39.090000      0.000000      0.000000
3911     39.100000      0.000000      0.000000
3912     39.110000      0.000000      0.000000
3913     39.120000      0.000000      0.000000
3914     39.130000      0.000000      0.000000
3915     39.140000      0.000000      0.000000
3916     39.150000      0.000000      0.000000
3917     39.160000      0.000000      0.000000
3918     39.170000      0.000000      0.000000
3919     39.180000      0.000000      0.000000
3920     39.190000      0.000000      0.000000
3921     39.200000      0.000000      0.000000
3922     39.210000      0.000000      0.000000
3923     39.220000      0.000000      0.000000
3924     39.230000      0.000000      0.000000
3925     39.240000      0.000000      0.000000
3926     39.250000      0.000000      0.000000
3927     39.260000      0.000000      0.000000
3928     39.270000      0.000000      0.000000
3929     39.280000      0.000000      0.000000
3930     39.290000      0.000000      0.000000
3931     39.300000      0.000000      0.000000
3932     39.310000      0.000000      0.000000
3933     39.320000      0.000000      0.000000
3934     39.330000      0.000000      0.000000
3935     39.340000      0.000000      0.000000
3936     39.350000      0.000000      0.000000
3937     39.360000      0.000000      0.000000
3938     39.370000      0.000000      0.000000
3939     39.380000      0.000000      0.000000
3940     39.390000      0.000000      0.000000
3941     39.400000      0.000000      0.000000
3942     39.410000      0.000000      0.000000
3943     39.420000      0.000000      0.000000
3944     39.430000      0.000000      0.000000
3945     39.440000      0.000000      0.000000
3946     39.450000      0.000000      0.000000
3947     39.460000      0.000000      0.000000
3948     39.470000      0.000000      0.000000
3949     39.480000      0.000000      0.000000
3950     39.490000      0.000000      0.000000
3951     39.500000      0.000000      0.000000
3952     39.510000      0.000000      0.000000
3953     39.520000      0.000000      0.000000
3954     39.530000      0.000000      0.000000
3955     39.540000      0.000000      0.000000
3956     39.550000      0.000000      0.000000
3957     39.560000      0.000000      0.000000
3958     39.570000      0.000000      0.000000
3959     39.580000      0.000000      0.000000
3960     39.590000      0.000000      0.000000
3961     39.600000      0.000000      0.000000
3962     39.610000      0.000000      0.000000
3963     39.620000      0.000000      0.000000
3964     39.630000      0.000000      0.000000
3965     39.640000      0.000000      0.000000
3966     39.650000      0.000000      0.000000
3967     39.660000      0.000000      0.000000
3968     39.670000      0.000000      0.000000
3969     39.680000      0.000000      0.000000
3970     39.690000      0.000000      0.000000
3971     39.700000      0.000000      0.000000
3972     39.710000      0.000000      0.000000
3973     39.720000      0.000000      0.000000
3974     39.730000      0.000000      0.000000
3975     39.740000      0.000000      0.000000
3976     39.750000      0.000000      0.000000
3977     39.760000      0.000000      0.000000
3978     39.770000      0.000000      0.000000
3979     39.780000      0.000000      0.000000
3980     39.790000      0.000000      0.000000
3981     39.800000      0.000000      0.000000
3982     39.810000      0.000000      0.000000
3983     39.820000      0.000000      0.000000
3984     39.830000      0.000000      0.000000
3985     39.840000      0.000000      0.000000
3986     39.850000      0.000000      0.000000
3987     39.860000      0.000000      0.000000
3988     39.870000      0.000000      0.000000
3989     39.880000      0.000000      0.000000
3990     39.890000      0.000000      0.000000
3991     39.900000      0.000000      0.000000
3992     39.910000      0.000000      0.000000
3993     39.920000      0.000000      0.000000
3994     39.930000      0.000000      0.000000
3995     39.940000      0.000000      0.000000
3996     39.950000      0.000000      0.000000
3997     39.960000      0.000000      0.000000
3998     39.970000      0.000000      0.000000
3999     39.980000      0.000000      0.000000
4000     39.990000      0.000000      0.000000
4001     40.000000      0.000000      0.000000
