# Supplementary material for: A Bottom-Up Coarse-Grained Model for Nucleosome–Nucleosome Interactions with Explicit Ions
Source: J Chem Theory Comput. 2022 May 17;18(6):3948–60. doi: 10.1021/acs.jctc.2c00083 (PMC9202350; doi:10.1021/acs.jctc.2c00083)
Supplement: Supplementary file 2 — ct2c00083_si_002.zip [file ct2c00083_si_002.zip › archive/CGMD_NCP-CO/pot_tables/CNPL_TNPL.table]

CNPL_TNPL
N 4001

1      0.000001    131.762600     61.324150
2      0.010000    131.149360     63.382780
3      0.020000    130.515530     65.226830
4      0.030000    129.863260     66.828420
5      0.040000    129.194980     68.166750
6      0.050000    128.513310     69.229220
7      0.060000    127.821020     70.012080
8      0.070000    127.120900     70.520470
9      0.080000    126.415700     70.767940
10      0.090000    125.708020     70.775440
11      0.100000    125.000260     70.569910
12      0.110000    124.294560     70.182650
13      0.120000    123.592740     69.647580
14      0.130000    122.896260     68.999430
15      0.140000    122.206270     68.272280
16      0.150000    121.523540     67.498200
17      0.160000    120.848560     66.706250
18      0.170000    120.181500     65.921860
19      0.180000    119.522280     65.166430
20      0.190000    118.870620     64.457200
21      0.200000    118.226040     63.807390
22      0.210000    117.587970     63.226400
23      0.220000    116.955710     62.720120
24      0.230000    116.328500     62.291310
25      0.240000    115.705590     61.939970
26      0.250000    115.086190     61.663740
27      0.260000    114.469550     61.458210
28      0.270000    113.854970     61.317370
29      0.280000    113.241800     61.233890
30      0.290000    112.629460     61.199510
31      0.300000    112.017460     61.205380
32      0.310000    111.405410     61.242380
33      0.320000    110.792990     61.301420
34      0.330000    110.179970     61.373760
35      0.340000    109.566240     61.451170
36      0.350000    108.951720     61.526160
37      0.360000    108.336460     61.592110
38      0.370000    107.720540     61.643330
39      0.380000    107.104110     61.675120
40      0.390000    106.487360     61.683760
41      0.400000    105.870520     61.666480
42      0.410000    105.253850     61.621430
43      0.420000    104.637640     61.547640
44      0.430000    104.022160     61.444970
45      0.440000    103.407710     61.314010
46      0.450000    102.794570     61.156080
47      0.460000    102.183010     60.973090
48      0.470000    101.573280     60.767500
49      0.480000    100.965610     60.542200
50      0.490000    100.360190     60.300400
51      0.500000     99.757180     60.045530
52      0.510000     99.156730     59.781050
53      0.520000     98.558920     59.510380
54      0.530000     97.963810     59.236770
55      0.540000     97.371440     58.963180
56      0.550000     96.781810     58.692210
57      0.560000     96.194890     58.426050
58      0.570000     95.610630     58.166480
59      0.580000     95.028960     57.914820
60      0.590000     94.449820     57.672020
61      0.600000     93.873100     57.438610
62      0.610000     93.298710     57.214830
63      0.620000     92.726560     57.000630
64      0.630000     92.156560     56.795710
65      0.640000     91.588600     56.599630
66      0.650000     91.022600     56.411780
67      0.660000     90.458480     56.231460
68      0.670000     89.896170     56.057900
69      0.680000     89.335590     55.890280
70      0.690000     88.776690     55.727770
71      0.700000     88.219410     55.569520
72      0.710000     87.663720     55.414660
73      0.720000     87.109570     55.262360
74      0.730000     86.556950     55.111780
75      0.740000     86.005830     54.962120
76      0.750000     85.456210     54.812590
77      0.760000     84.908080     54.662450
78      0.770000     84.361460     54.511000
79      0.780000     83.816350     54.357570
80      0.790000     83.272770     54.201600
81      0.800000     82.730750     54.042580
82      0.810000     82.190330     53.880100
83      0.820000     81.651530     53.713860
84      0.830000     81.114390     53.543690
85      0.840000     80.578950     53.369540
86      0.850000     80.045260     53.191520
87      0.860000     79.513340     53.009840
88      0.870000     78.983240     52.824870
89      0.880000     78.454990     52.637080
90      0.890000     77.928620     52.447020
91      0.900000     77.404150     52.255310
92      0.910000     76.881600     52.062560
93      0.920000     76.360970     51.869390
94      0.930000     75.842280     51.676360
95      0.940000     75.325520     51.483940
96      0.950000     74.810680     51.292500
97      0.960000     74.297750     51.102300
98      0.970000     73.786730     50.913490
99      0.980000     73.277590     50.726110
100      0.990000     72.770330     50.540090
101      1.000000     72.264930     50.355300
102      1.010000     71.761380     50.171560
103      1.020000     71.259660     49.988670
104      1.030000     70.759780     49.806420
105      1.040000     70.261710     49.624640
106      1.050000     69.765470     49.443170
107      1.060000     69.271030     49.261950
108      1.070000     68.778420     49.080930
109      1.080000     68.287610     48.900140
110      1.090000     67.798600     48.719650
111      1.100000     67.311410     48.539560
112      1.110000     66.826010     48.359970
113      1.120000     66.342410     48.180990
114      1.130000     65.860600     48.002690
115      1.140000     65.380580     47.825080
116      1.150000     64.902330     47.648160
117      1.160000     64.425840     47.471810
118      1.170000     63.951130     47.295900
119      1.180000     63.478170     47.120230
120      1.190000     63.006960     46.944550
121      1.200000     62.537520     46.768610
122      1.210000     62.069830     46.592160
123      1.220000     61.603910     46.414970
124      1.230000     61.139760     46.236850
125      1.240000     60.677390     46.057670
126      1.250000     60.216820     45.877370
127      1.260000     59.758040     45.695970
128      1.270000     59.301080     45.513600
129      1.280000     58.845950     45.330410
130      1.290000     58.392640     45.146640
131      1.300000     57.941180     44.962570
132      1.310000     57.491550     44.778480
133      1.320000     57.043770     44.594630
134      1.330000     56.597820     44.411280
135      1.340000     56.153710     44.228590
136      1.350000     55.711420     44.046660
137      1.360000     55.270950     43.865540
138      1.370000     54.832300     43.685170
139      1.380000     54.395450     43.505440
140      1.390000     53.960390     43.326170
141      1.400000     53.527130     43.147150
142      1.410000     53.095660     42.968150
143      1.420000     52.665980     42.788960
144      1.430000     52.238090     42.609390
145      1.440000     51.811990     42.429280
146      1.450000     51.387700     42.248570
147      1.460000     50.965220     42.067230
148      1.470000     50.544540     41.885320
149      1.480000     50.125690     41.702970
150      1.490000     49.708660     41.520350
151      1.500000     49.293460     41.337670
152      1.510000     48.880080     41.155160
153      1.520000     48.468530     40.973020
154      1.530000     48.058800     40.791430
155      1.540000     47.650880     40.610510
156      1.550000     47.244780     40.430320
157      1.560000     46.840480     40.250850
158      1.570000     46.437970     40.072020
159      1.580000     46.037250     39.893680
160      1.590000     45.638310     39.715640
161      1.600000     45.241150     39.537670
162      1.610000     44.845780     39.359540
163      1.620000     44.452180     39.181020
164      1.630000     44.060370     39.001940
165      1.640000     43.670350     38.822140
166      1.650000     43.282130     38.641570
167      1.660000     42.895720     38.460210
168      1.670000     42.511110     38.278150
169      1.680000     42.128330     38.095520
170      1.690000     41.747380     37.912520
171      1.700000     41.368250     37.729380
172      1.710000     40.990960     37.546340
173      1.720000     40.615490     37.363630
174      1.730000     40.241860     37.181440
175      1.740000     39.870040     36.999920
176      1.750000     39.500040     36.819130
177      1.760000     39.131850     36.639090
178      1.770000     38.765460     36.459730
179      1.780000     38.400860     36.280890
180      1.790000     38.038060     36.102410
181      1.800000     37.677030     35.924060
182      1.810000     37.317790     35.745610
183      1.820000     36.960340     35.566840
184      1.830000     36.604670     35.387570
185      1.840000     36.250790     35.207650
186      1.850000     35.898710     35.027010
187      1.860000     35.548440     34.845650
188      1.870000     35.199990     34.663630
189      1.880000     34.853350     34.481090
190      1.890000     34.508540     34.298210
191      1.900000     34.165560     34.115230
192      1.910000     33.824410     33.932370
193      1.920000     33.485080     33.749860
194      1.930000     33.147580     33.567880
195      1.940000     32.811910     33.386570
196      1.950000     32.478040     33.206000
197      1.960000     32.145980     33.026170
198      1.970000     31.815720     32.846990
199      1.980000     31.487250     32.668340
200      1.990000     31.160560     32.490030
201      2.000000     30.835660     32.311820
202      2.010000     30.512550     32.133500
203      2.020000     30.191210     31.954840
204      2.030000     29.871660     31.775660
205      2.040000     29.553910     31.595810
206      2.050000     29.237950     31.415230
207      2.060000     28.923800     31.233900
208      2.070000     28.611460     31.051900
209      2.080000     28.300940     30.869370
210      2.090000     27.992240     30.686490
211      2.100000     27.685380     30.503490
212      2.110000     27.380340     30.320590
213      2.120000     27.077140     30.138030
214      2.130000     26.775760     29.956000
215      2.140000     26.476200     29.774620
216      2.150000     26.178450     29.593970
217      2.160000     25.882510     29.414050
218      2.170000     25.588370     29.234780
219      2.180000     25.296020     29.056020
220      2.190000     25.005460     28.877590
221      2.200000     24.716690     28.699270
222      2.210000     24.429690     28.520830
223      2.220000     24.144490     28.342040
224      2.230000     23.861070     28.162730
225      2.240000     23.579440     27.982760
226      2.250000     23.299610     27.802050
227      2.260000     23.021590     27.620600
228      2.270000     22.745380     27.438490
229      2.280000     22.471000     27.255860
230      2.290000     22.198440     27.072890
231      2.300000     21.927710     26.889810
232      2.310000     21.658810     26.706870
233      2.320000     21.391750     26.524280
234      2.330000     21.126500     26.342240
235      2.340000     20.863080     26.160880
236      2.350000     20.601470     25.980290
237      2.360000     20.341670     25.800450
238      2.370000     20.083660     25.621300
239      2.380000     19.827450     25.442700
240      2.390000     19.573020     25.264460
241      2.400000     19.320380     25.086360
242      2.410000     19.069520     24.908170
243      2.420000     18.820430     24.729670
244      2.430000     18.573140     24.550670
245      2.440000     18.327630     24.371020
246      2.450000     18.083920     24.190650
247      2.460000     17.842010     24.009550
248      2.470000     17.601920     23.827780
249      2.480000     17.363640     23.645470
250      2.490000     17.127190     23.462800
251      2.500000     16.892560     23.279980
252      2.510000     16.659760     23.097250
253      2.520000     16.428790     22.914820
254      2.530000     16.199640     22.732860
255      2.540000     15.972310     22.551510
256      2.550000     15.746790     22.370830
257      2.560000     15.523090     22.190810
258      2.570000     15.301180     22.011370
259      2.580000     15.081060     21.832380
260      2.590000     14.862740     21.653640
261      2.600000     14.646200     21.474940
262      2.610000     14.431450     21.296040
263      2.620000     14.218490     21.116740
264      2.630000     14.007330     20.936860
265      2.640000     13.797960     20.756270
266      2.650000     13.590390     20.574920
267      2.660000     13.384650     20.392810
268      2.670000     13.180720     20.210040
269      2.680000     12.978620     20.026770
270      2.690000     12.778350     19.843220
271      2.700000     12.579920     19.659620
272      2.710000     12.383320     19.476240
273      2.720000     12.188560     19.293340
274      2.730000     11.995630     19.111120
275      2.740000     11.804510     18.929740
276      2.750000     11.615220     18.749290
277      2.760000     11.427720     18.569800
278      2.770000     11.242030     18.391180
279      2.780000     11.058110     18.213320
280      2.790000     10.875980     18.036020
281      2.800000     10.695620     17.859060
282      2.810000     10.517030     17.682210
283      2.820000     10.340210     17.505210
284      2.830000     10.165160     17.327860
285      2.840000      9.991880     17.149980
286      2.850000      9.820380     16.971470
287      2.860000      9.650660     16.792260
288      2.870000      9.482740     16.612360
289      2.880000      9.316620     16.431860
290      2.890000      9.152300     16.250870
291      2.900000      8.989790     16.069530
292      2.910000      8.829090     15.888020
293      2.920000      8.670210     15.706490
294      2.930000      8.513150     15.525040
295      2.940000      8.357900     15.343760
296      2.950000      8.204460     15.162650
297      2.960000      8.052830     14.981670
298      2.970000      7.903020     14.800700
299      2.980000      7.755010     14.619590
300      2.990000      7.608810     14.438150
301      3.000000      7.464430     14.256150
302      3.010000      7.321870     14.073420
303      3.020000      7.181140     13.889760
304      3.030000      7.042240     13.705090
305      3.040000      6.905190     13.519350
306      3.050000      6.770000     13.332590
307      3.060000      6.636670     13.144960
308      3.070000      6.505220     12.956710
309      3.080000      6.375650     12.768160
310      3.090000      6.247970     12.579700
311      3.100000      6.122170     12.391770
312      3.110000      5.998260     12.204830
313      3.120000      5.876210     12.019320
314      3.130000      5.756020     11.835630
315      3.140000      5.637660     11.654090
316      3.150000      5.521120     11.474920
317      3.160000      5.406370     11.298270
318      3.170000      5.293390     11.124140
319      3.180000      5.182140     10.952480
320      3.190000      5.072620     10.783090
321      3.200000      4.964790     10.615710
322      3.210000      4.858630     10.450030
323      3.220000      4.754130     10.285660
324      3.230000      4.651270     10.122210
325      3.240000      4.550050      9.959230
326      3.250000      4.450460      9.796310
327      3.260000      4.352500      9.633020
328      3.270000      4.256170      9.468940
329      3.280000      4.161480      9.303680
330      3.290000      4.068440      9.136840
331      3.300000      3.977070      8.968040
332      3.310000      3.887390      8.796890
333      3.320000      3.799420      8.622990
334      3.330000      3.713190      8.445950
335      3.340000      3.628730      8.265360
336      3.350000      3.546080      8.080800
337      3.360000      3.465270      7.891870
338      3.370000      3.386350      7.698190
339      3.380000      3.309370      7.499420
340      3.390000      3.234380      7.295320
341      3.400000      3.161420      7.085740
342      3.410000      3.090570      6.870670
343      3.420000      3.021860      6.650320
344      3.430000      2.955360      6.425080
345      3.440000      2.891110      6.195610
346      3.450000      2.829150      5.962830
347      3.460000      2.769520      5.727910
348      3.470000      2.712240      5.492310
349      3.480000      2.657320      5.257690
350      3.490000      2.604740      5.025910
351      3.500000      2.554480      4.798970
352      3.510000      2.506490      4.578880
353      3.520000      2.460710      4.367680
354      3.530000      2.417030      4.167300
355      3.540000      2.375360      3.979520
356      3.550000      2.335560      3.805890
357      3.560000      2.297500      3.647740
358      3.570000      2.261020      3.506090
359      3.580000      2.225960      3.381680
360      3.590000      2.192150      3.274940
361      3.600000      2.159400      3.186010
362      3.610000      2.127540      3.114710
363      3.620000      2.096390      3.060600
364      3.630000      2.065780      3.022950
365      3.640000      2.035550      3.000760
366      3.650000      2.005550      2.992800
367      3.660000      1.975620      2.997600
368      3.670000      1.945640      3.013510
369      3.680000      1.915510      3.038700
370      3.690000      1.885120      3.071240
371      3.700000      1.854410      3.109130
372      3.710000      1.823320      3.150350
373      3.720000      1.791810      3.192930
374      3.730000      1.759880      3.234990
375      3.740000      1.727530      3.274780
376      3.750000      1.694790      3.310730
377      3.760000      1.661680      3.341480
378      3.770000      1.628260      3.365870
379      3.780000      1.594610      3.382980
380      3.790000      1.560780      3.392100
381      3.800000      1.526850      3.392730
382      3.810000      1.492930      3.384590
383      3.820000      1.459080      3.367590
384      3.830000      1.425410      3.341820
385      3.840000      1.391990      3.307550
386      3.850000      1.358910      3.265170
387      3.860000      1.326260      3.215260
388      3.870000      1.294110      3.158460
389      3.880000      1.262520      3.095540
390      3.890000      1.231570      3.027310
391      3.900000      1.201290      2.954650
392      3.910000      1.171750      2.878420
393      3.920000      1.142960      2.799460
394      3.930000      1.114970      2.718560
395      3.940000      1.087780      2.636450
396      3.950000      1.061420      2.553760
397      3.960000      1.035880      2.471010
398      3.970000      1.011170      2.388660
399      3.980000      0.987280      2.307030
400      3.990000      0.964210      2.226380
401      4.000000      0.941950      2.146910
402      4.010000      0.920480      2.068730
403      4.020000      0.899790      1.991960
404      4.030000      0.879870      1.916670
405      4.040000      0.860710      1.842940
406      4.050000      0.842280      1.770860
407      4.060000      0.824570      1.700550
408      4.070000      0.807560      1.632150
409      4.080000      0.791240      1.565830
410      4.090000      0.775580      1.501780
411      4.100000      0.760570      1.440230
412      4.110000      0.746160      1.381400
413      4.120000      0.732350      1.325520
414      4.130000      0.719100      1.272810
415      4.140000      0.706370      1.223470
416      4.150000      0.694130      1.177680
417      4.160000      0.682360      1.135580
418      4.170000      0.671000      1.097270
419      4.180000      0.660030      1.062810
420      4.190000      0.649400      1.032230
421      4.200000      0.639080      1.005520
422      4.210000      0.629020      0.982640
423      4.220000      0.619200      0.963490
424      4.230000      0.609560      0.947980
425      4.240000      0.600080      0.935970
426      4.250000      0.590720      0.927300
427      4.260000      0.581450      0.921790
428      4.270000      0.572230      0.919240
429      4.280000      0.563040      0.919460
430      4.290000      0.553840      0.922230
431      4.300000      0.544620      0.927340
432      4.310000      0.535350      0.934590
433      4.320000      0.526000      0.943790
434      4.330000      0.516560      0.954750
435      4.340000      0.507020      0.967320
436      4.350000      0.497340      0.981350
437      4.360000      0.487530      0.996730
438      4.370000      0.477560      1.013360
439      4.380000      0.467430      1.031160
440      4.390000      0.457120      1.050050
441      4.400000      0.446620      1.069960
442      4.410000      0.435920      1.090810
443      4.420000      0.425010      1.112540
444      4.430000      0.413880      1.135030
445      4.440000      0.402530      1.158160
446      4.450000      0.390950      1.181800
447      4.460000      0.379130      1.205760
448      4.470000      0.367080      1.229850
449      4.480000      0.354780      1.253820
450      4.490000      0.342240      1.277440
451      4.500000      0.329460      1.300430
452      4.510000      0.316460      1.322520
453      4.520000      0.303230      1.343450
454      4.530000      0.289800      1.362950
455      4.540000      0.276170      1.380780
456      4.550000      0.262360      1.396730
457      4.560000      0.248400      1.410610
458      4.570000      0.234290      1.422280
459      4.580000      0.220070      1.431620
460      4.590000      0.205750      1.438540
461      4.600000      0.191370      1.443010
462      4.610000      0.176940      1.445000
463      4.620000      0.162480      1.444540
464      4.630000      0.148040      1.441670
465      4.640000      0.133620      1.436460
466      4.650000      0.119260      1.429000
467      4.660000      0.104970      1.419420
468      4.670000      0.090770      1.407840
469      4.680000      0.076700      1.394420
470      4.690000      0.062750      1.379300
471      4.700000      0.048960      1.362640
472      4.710000      0.035330      1.344610
473      4.720000      0.021890      1.325330
474      4.730000      0.008630      1.304960
475      4.740000     -0.004420      1.283600
476      4.750000     -0.017250      1.261350
477      4.760000     -0.029870      1.238290
478      4.770000     -0.042250      1.214490
479      4.780000     -0.054390      1.189970
480      4.790000     -0.066290      1.164780
481      4.800000     -0.077940      1.138930
482      4.810000     -0.089330      1.112430
483      4.820000     -0.100460      1.085290
484      4.830000     -0.111310      1.057550
485      4.840000     -0.121880      1.029220
486      4.850000     -0.132180      1.000340
487      4.860000     -0.142180      0.970980
488      4.870000     -0.151890      0.941190
489      4.880000     -0.161300      0.911070
490      4.890000     -0.170410      0.880690
491      4.900000     -0.179220      0.850170
492      4.910000     -0.187720      0.819600
493      4.920000     -0.195920      0.789070
494      4.930000     -0.203810      0.758680
495      4.940000     -0.211390      0.728500
496      4.950000     -0.218680      0.698580
497      4.960000     -0.225660      0.668980
498      4.970000     -0.232350      0.639700
499      4.980000     -0.238750      0.610770
500      4.990000     -0.244860      0.582180
501      5.000000     -0.250680      0.553910
502      5.010000     -0.256220      0.525940
503      5.020000     -0.261480      0.498250
504      5.030000     -0.266460      0.470830
505      5.040000     -0.271170      0.443650
506      5.050000     -0.275610      0.416720
507      5.060000     -0.279770      0.390040
508      5.070000     -0.283670      0.363640
509      5.080000     -0.287310      0.337560
510      5.090000     -0.290690      0.311820
511      5.100000     -0.293800      0.286480
512      5.110000     -0.296670      0.261610
513      5.120000     -0.299290      0.237240
514      5.130000     -0.301660      0.213430
515      5.140000     -0.303790      0.190230
516      5.150000     -0.305690      0.167670
517      5.160000     -0.307370      0.145770
518      5.170000     -0.308830      0.124560
519      5.180000     -0.310070      0.104050
520      5.190000     -0.311110      0.084230
521      5.200000     -0.311960      0.065110
522      5.210000     -0.312610      0.046680
523      5.220000     -0.313080      0.028950
524      5.230000     -0.313360      0.011920
525      5.240000     -0.313480     -0.004390
526      5.250000     -0.313440     -0.019960
527      5.260000     -0.313240     -0.034750
528      5.270000     -0.312890     -0.048700
529      5.280000     -0.312410     -0.061750
530      5.290000     -0.311790     -0.073830
531      5.300000     -0.311050     -0.084850
532      5.310000     -0.310200     -0.094720
533      5.320000     -0.309250     -0.103350
534      5.330000     -0.308220     -0.110640
535      5.340000     -0.307110     -0.116520
536      5.350000     -0.305950     -0.120900
537      5.360000     -0.304740     -0.123710
538      5.370000     -0.303500     -0.124890
539      5.380000     -0.302250     -0.124390
540      5.390000     -0.301010     -0.122190
541      5.400000     -0.299790     -0.118280
542      5.410000     -0.298610     -0.112660
543      5.420000     -0.297480     -0.105370
544      5.430000     -0.296430     -0.096440
545      5.440000     -0.295460     -0.085940
546      5.450000     -0.294600     -0.073970
547      5.460000     -0.293860     -0.060640
548      5.470000     -0.293260     -0.046080
549      5.480000     -0.292790     -0.030430
550      5.490000     -0.292490     -0.013840
551      5.500000     -0.292350      0.003520
552      5.510000     -0.292390      0.021480
553      5.520000     -0.292600      0.039890
554      5.530000     -0.293000      0.058610
555      5.540000     -0.293590      0.077490
556      5.550000     -0.294360      0.096430
557      5.560000     -0.295330      0.115330
558      5.570000     -0.296480      0.134100
559      5.580000     -0.297820      0.152680
560      5.590000     -0.299350      0.171040
561      5.600000     -0.301060      0.189120
562      5.610000     -0.302950      0.206890
563      5.620000     -0.305020      0.224330
564      5.630000     -0.307260      0.241390
565      5.640000     -0.309680      0.258040
566      5.650000     -0.312260      0.274200
567      5.660000     -0.315000      0.289820
568      5.670000     -0.317900      0.304810
569      5.680000     -0.320940      0.319060
570      5.690000     -0.324130      0.332470
571      5.700000     -0.327460      0.344920
572      5.710000     -0.330910      0.356280
573      5.720000     -0.334470      0.366420
574      5.730000     -0.338140      0.375220
575      5.740000     -0.341890      0.382550
576      5.750000     -0.345710      0.388320
577      5.760000     -0.349600      0.392420
578      5.770000     -0.353520      0.394790
579      5.780000     -0.357470      0.395350
580      5.790000     -0.361420      0.394070
581      5.800000     -0.365360      0.390930
582      5.810000     -0.369270      0.385910
583      5.820000     -0.373130      0.379050
584      5.830000     -0.376920      0.370370
585      5.840000     -0.380630      0.359930
586      5.850000     -0.384220      0.347810
587      5.860000     -0.387700      0.334110
588      5.870000     -0.391040      0.318920
589      5.880000     -0.394230      0.302380
590      5.890000     -0.397260      0.284610
591      5.900000     -0.400100      0.265750
592      5.910000     -0.402760      0.245920
593      5.920000     -0.405220      0.225260
594      5.930000     -0.407470      0.203880
595      5.940000     -0.409510      0.181880
596      5.950000     -0.411330      0.159340
597      5.960000     -0.412920      0.136330
598      5.970000     -0.414290      0.112890
599      5.980000     -0.415420      0.089060
600      5.990000     -0.416310      0.064850
601      6.000000     -0.416950      0.040280
602      6.010000     -0.417360      0.015340
603      6.020000     -0.417510     -0.009940
604      6.030000     -0.417410     -0.035570
605      6.040000     -0.417060     -0.061510
606      6.050000     -0.416440     -0.087740
607      6.060000     -0.415560     -0.114210
608      6.070000     -0.414420     -0.140860
609      6.080000     -0.413010     -0.167600
610      6.090000     -0.411340     -0.194360
611      6.100000     -0.409390     -0.221040
612      6.110000     -0.407180     -0.247540
613      6.120000     -0.404710     -0.273770
614      6.130000     -0.401970     -0.299640
615      6.140000     -0.398970     -0.325080
616      6.150000     -0.395720     -0.350000
617      6.160000     -0.392220     -0.374380
618      6.170000     -0.388480     -0.398160
619      6.180000     -0.384500     -0.421320
620      6.190000     -0.380280     -0.443850
621      6.200000     -0.375840     -0.465740
622      6.210000     -0.371190     -0.486980
623      6.220000     -0.366320     -0.507560
624      6.230000     -0.361240     -0.527470
625      6.240000     -0.355970     -0.546680
626      6.250000     -0.350500     -0.565150
627      6.260000     -0.344850     -0.582830
628      6.270000     -0.339020     -0.599660
629      6.280000     -0.333020     -0.615560
630      6.290000     -0.326870     -0.630420
631      6.300000     -0.320560     -0.644140
632      6.310000     -0.314120     -0.656620
633      6.320000     -0.307560     -0.667730
634      6.330000     -0.300880     -0.677370
635      6.340000     -0.294110     -0.685440
636      6.350000     -0.287250     -0.691820
637      6.360000     -0.280330     -0.696460
638      6.370000     -0.273370     -0.699270
639      6.380000     -0.266380     -0.700220
640      6.390000     -0.259370     -0.699270
641      6.400000     -0.252380     -0.696410
642      6.410000     -0.245420     -0.691670
643      6.420000     -0.238500     -0.685090
644      6.430000     -0.231650     -0.676720
645      6.440000     -0.224880     -0.666670
646      6.450000     -0.218220     -0.655040
647      6.460000     -0.211660     -0.641970
648      6.470000     -0.205240     -0.627640
649      6.480000     -0.198970     -0.612210
650      6.490000     -0.192850     -0.595890
651      6.500000     -0.186890     -0.578860
652      6.510000     -0.181100     -0.561340
653      6.520000     -0.175490     -0.543520
654      6.530000     -0.170050     -0.525590
655      6.540000     -0.164790     -0.507700
656      6.550000     -0.159720     -0.490010
657      6.560000     -0.154820     -0.472640
658      6.570000     -0.150090     -0.455690
659      6.580000     -0.145530     -0.439220
660      6.590000     -0.141140     -0.423300
661      6.600000     -0.136910     -0.407950
662      6.610000     -0.132830     -0.393180
663      6.620000     -0.128900     -0.379010
664      6.630000     -0.125110     -0.365420
665      6.640000     -0.121450     -0.352400
666      6.650000     -0.117930     -0.339930
667      6.660000     -0.114530     -0.327990
668      6.670000     -0.111250     -0.316570
669      6.680000     -0.108080     -0.305640
670      6.690000     -0.105030     -0.295190
671      6.700000     -0.102080     -0.285220
672      6.710000     -0.099220     -0.275700
673      6.720000     -0.096470     -0.266630
674      6.730000     -0.093800     -0.257990
675      6.740000     -0.091220     -0.249780
676      6.750000     -0.088720     -0.241970
677      6.760000     -0.086300     -0.234570
678      6.770000     -0.083960     -0.227560
679      6.780000     -0.081680     -0.220910
680      6.790000     -0.079470     -0.214610
681      6.800000     -0.077330     -0.208650
682      6.810000     -0.075240     -0.203000
683      6.820000     -0.073210     -0.197640
684      6.830000     -0.071230     -0.192570
685      6.840000     -0.069310     -0.187750
686      6.850000     -0.067430     -0.183180
687      6.860000     -0.065600     -0.178850
688      6.870000     -0.063810     -0.174730
689      6.880000     -0.062060     -0.170820
690      6.890000     -0.060360     -0.167110
691      6.900000     -0.058680     -0.163600
692      6.910000     -0.057050     -0.160270
693      6.920000     -0.055450     -0.157120
694      6.930000     -0.053870     -0.154150
695      6.940000     -0.052330     -0.151360
696      6.950000     -0.050820     -0.148730
697      6.960000     -0.049330     -0.146260
698      6.970000     -0.047870     -0.143960
699      6.980000     -0.046430     -0.141810
700      6.990000     -0.045010     -0.139800
701      7.000000     -0.043610     -0.137930
702      7.010000     -0.042230     -0.136200
703      7.020000     -0.040870     -0.134600
704      7.030000     -0.039530     -0.133110
705      7.040000     -0.038190     -0.131740
706      7.050000     -0.036880     -0.130480
707      7.060000     -0.035570     -0.129310
708      7.070000     -0.034280     -0.128230
709      7.080000     -0.033000     -0.127240
710      7.090000     -0.031730     -0.126320
711      7.100000     -0.030460     -0.125470
712      7.110000     -0.029210     -0.124680
713      7.120000     -0.027960     -0.123950
714      7.130000     -0.026720     -0.123280
715      7.140000     -0.025490     -0.122640
716      7.150000     -0.024260     -0.122050
717      7.160000     -0.023040     -0.121490
718      7.170000     -0.021830     -0.120970
719      7.180000     -0.020620     -0.120470
720      7.190000     -0.019410     -0.120000
721      7.200000     -0.018210     -0.119540
722      7.210000     -0.017020     -0.119100
723      7.220000     -0.015830     -0.118670
724      7.230000     -0.014640     -0.118240
725      7.240000     -0.013460     -0.117820
726      7.250000     -0.012280     -0.117400
727      7.260000     -0.011100     -0.116960
728      7.270000     -0.009930     -0.116520
729      7.280000     -0.008770     -0.116050
730      7.290000     -0.007610     -0.115560
731      7.300000     -0.006450     -0.115030
732      7.310000     -0.005300     -0.114460
733      7.320000     -0.004160     -0.113850
734      7.330000     -0.003020     -0.113190
735      7.340000     -0.001890     -0.112460
736      7.350000     -0.000760     -0.111670
737      7.360000      0.000350     -0.110800
738      7.370000      0.001460     -0.109850
739      7.380000      0.002560     -0.108820
740      7.390000      0.003650     -0.107710
741      7.400000      0.004720     -0.106500
742      7.410000      0.005790     -0.105190
743      7.420000      0.006840     -0.103790
744      7.430000      0.007880     -0.102290
745      7.440000      0.008900     -0.100690
746      7.450000      0.009910     -0.098990
747      7.460000      0.010900     -0.097200
748      7.470000      0.011870     -0.095320
749      7.480000      0.012820     -0.093350
750      7.490000      0.013760     -0.091290
751      7.500000      0.014670     -0.089160
752      7.510000      0.015560     -0.086950
753      7.520000      0.016430     -0.084670
754      7.530000      0.017280     -0.082320
755      7.540000      0.018100     -0.079910
756      7.550000      0.018900     -0.077430
757      7.560000      0.019680     -0.074890
758      7.570000      0.020420     -0.072290
759      7.580000      0.021150     -0.069620
760      7.590000      0.021840     -0.066880
761      7.600000      0.022510     -0.064080
762      7.610000      0.023150     -0.061210
763      7.620000      0.023770     -0.058260
764      7.630000      0.024350     -0.055260
765      7.640000      0.024900     -0.052180
766      7.650000      0.025420     -0.049050
767      7.660000      0.025910     -0.045870
768      7.670000      0.026370     -0.042650
769      7.680000      0.026800     -0.039390
770      7.690000      0.027190     -0.036120
771      7.700000      0.027550     -0.032850
772      7.710000      0.027880     -0.029590
773      7.720000      0.028180     -0.026340
774      7.730000      0.028440     -0.023140
775      7.740000      0.028670     -0.019980
776      7.750000      0.028870     -0.016870
777      7.760000      0.029040     -0.013820
778      7.770000      0.029180     -0.010830
779      7.780000      0.029290     -0.007900
780      7.790000      0.029370     -0.005030
781      7.800000      0.029420     -0.002200
782      7.810000      0.029440      0.000600
783      7.820000      0.029430      0.003370
784      7.830000      0.029400      0.006140
785      7.840000      0.029340      0.008920
786      7.850000      0.029250      0.011740
787      7.860000      0.029130      0.014610
788      7.870000      0.028980      0.017560
789      7.880000      0.028810      0.020630
790      7.890000      0.028600      0.023830
791      7.900000      0.028360      0.027210
792      7.910000      0.028090      0.030780
793      7.920000      0.027780      0.034580
794      7.930000      0.027440      0.038640
795      7.940000      0.027050      0.042990
796      7.950000      0.026620      0.047660
797      7.960000      0.026150      0.052660
798      7.970000      0.025620      0.058040
799      7.980000      0.025040      0.063790
800      7.990000      0.024400      0.069930
801      8.000000      0.023700      0.076470
802      8.010000      0.022940      0.083410
803      8.020000      0.022100      0.090720
804      8.030000      0.021200      0.098390
805      8.040000      0.020210      0.106380
806      8.050000      0.019150      0.114640
807      8.060000      0.018000      0.123110
808      8.070000      0.016770      0.131710
809      8.080000      0.015450      0.140360
810      8.090000      0.014050      0.148980
811      8.100000      0.012560      0.157460
812      8.110000      0.010990      0.165700
813      8.120000      0.009330      0.173610
814      8.130000      0.007590      0.181090
815      8.140000      0.005780      0.188060
816      8.150000      0.003900      0.194430
817      8.160000      0.001960      0.200140
818      8.170000     -0.000040      0.205140
819      8.180000     -0.002100      0.209380
820      8.190000     -0.004190      0.212840
821      8.200000     -0.006320      0.215490
822      8.210000     -0.008470      0.217340
823      8.220000     -0.010650      0.218400
824      8.230000     -0.012830      0.218680
825      8.240000     -0.015020      0.218210
826      8.250000     -0.017200      0.217020
827      8.260000     -0.019370      0.215180
828      8.270000     -0.021520      0.212720
829      8.280000     -0.023650      0.209710
830      8.290000     -0.025750      0.206210
831      8.300000     -0.027810      0.202280
832      8.310000     -0.029830      0.197980
833      8.320000     -0.031810      0.193380
834      8.330000     -0.033740      0.188530
835      8.340000     -0.035630      0.183490
836      8.350000     -0.037460      0.178290
837      8.360000     -0.039250      0.172980
838      8.370000     -0.040980      0.167570
839      8.380000     -0.042650      0.162100
840      8.390000     -0.044270      0.156570
841      8.400000     -0.045840      0.151000
842      8.410000     -0.047350      0.145390
843      8.420000     -0.048800      0.139730
844      8.430000     -0.050200      0.134040
845      8.440000     -0.051540      0.128290
846      8.450000     -0.052820      0.122490
847      8.460000     -0.054050      0.116640
848      8.470000     -0.055220      0.110730
849      8.480000     -0.056320      0.104760
850      8.490000     -0.057370      0.098730
851      8.500000     -0.058360      0.092630
852      8.510000     -0.059280      0.086470
853      8.520000     -0.060150      0.080240
854      8.530000     -0.060950      0.073940
855      8.540000     -0.061690      0.067560
856      8.550000     -0.062370      0.061110
857      8.560000     -0.062980      0.054560
858      8.570000     -0.063520      0.047930
859      8.580000     -0.064000      0.041190
860      8.590000     -0.064410      0.034340
861      8.600000     -0.064760      0.027390
862      8.610000     -0.065030      0.020330
863      8.620000     -0.065230      0.013170
864      8.630000     -0.065370      0.005920
865      8.640000     -0.065430     -0.001390
866      8.650000     -0.065410     -0.008740
867      8.660000     -0.065320     -0.016090
868      8.670000     -0.065160     -0.023390
869      8.680000     -0.064930     -0.030590
870      8.690000     -0.064620     -0.037630
871      8.700000     -0.064250     -0.044440
872      8.710000     -0.063800     -0.050960
873      8.720000     -0.063290     -0.057110
874      8.730000     -0.062720     -0.062830
875      8.740000     -0.062090     -0.068060
876      8.750000     -0.061410     -0.072750
877      8.760000     -0.060690     -0.076850
878      8.770000     -0.059920     -0.080310
879      8.780000     -0.059110     -0.083110
880      8.790000     -0.058280     -0.085210
881      8.800000     -0.057430     -0.086610
882      8.810000     -0.056560     -0.087290
883      8.820000     -0.055690     -0.087250
884      8.830000     -0.054820     -0.086490
885      8.840000     -0.053950     -0.085030
886      8.850000     -0.053100     -0.082860
887      8.860000     -0.052280     -0.080020
888      8.870000     -0.051480     -0.076510
889      8.880000     -0.050710     -0.072370
890      8.890000     -0.049990     -0.067610
891      8.900000     -0.049310     -0.062260
892      8.910000     -0.048690     -0.056330
893      8.920000     -0.048120     -0.049850
894      8.930000     -0.047630     -0.042830
895      8.940000     -0.047200     -0.035290
896      8.950000     -0.046840     -0.027230
897      8.960000     -0.046570     -0.018650
898      8.970000     -0.046390     -0.009570
899      8.980000     -0.046290      0.000010
900      8.990000     -0.046290      0.010100
901      9.000000     -0.046390      0.020670
902      9.010000     -0.046600      0.031710
903      9.020000     -0.046920      0.043200
904      9.030000     -0.047350      0.055100
905      9.040000     -0.047900      0.067350
906      9.050000     -0.048570      0.079900
907      9.060000     -0.049370      0.092660
908      9.070000     -0.050300      0.105530
909      9.080000     -0.051350      0.118410
910      9.090000     -0.052540      0.131170
911      9.100000     -0.053850      0.143690
912      9.110000     -0.055290      0.155840
913      9.120000     -0.056840      0.167480
914      9.130000     -0.058520      0.178500
915      9.140000     -0.060300      0.188780
916      9.150000     -0.062190      0.198210
917      9.160000     -0.064170      0.206710
918      9.170000     -0.066240      0.214210
919      9.180000     -0.068380      0.220660
920      9.190000     -0.070590      0.226020
921      9.200000     -0.072850      0.230280
922      9.210000     -0.075150      0.233420
923      9.220000     -0.077490      0.235480
924      9.230000     -0.079840      0.236470
925      9.240000     -0.082210      0.236430
926      9.250000     -0.084570      0.235420
927      9.260000     -0.086920      0.233510
928      9.270000     -0.089260      0.230770
929      9.280000     -0.091570      0.227280
930      9.290000     -0.093840      0.223120
931      9.300000     -0.096070      0.218390
932      9.310000     -0.098260      0.213170
933      9.320000     -0.100390      0.207550
934      9.330000     -0.102460      0.201600
935      9.340000     -0.104480      0.195400
936      9.350000     -0.106430      0.189010
937      9.360000     -0.108320      0.182490
938      9.370000     -0.110150      0.175870
939      9.380000     -0.111910      0.169210
940      9.390000     -0.113600      0.162510
941      9.400000     -0.115220      0.155820
942      9.410000     -0.116780      0.149140
943      9.420000     -0.118270      0.142490
944      9.430000     -0.119700      0.135890
945      9.440000     -0.121060      0.129350
946      9.450000     -0.122350      0.122890
947      9.460000     -0.123580      0.116540
948      9.470000     -0.124740      0.110320
949      9.480000     -0.125850      0.104250
950      9.490000     -0.126890      0.098390
951      9.500000     -0.127870      0.092750
952      9.510000     -0.128800      0.087370
953      9.520000     -0.129680      0.082300
954      9.530000     -0.130500      0.077560
955      9.540000     -0.131270      0.073190
956      9.550000     -0.132010      0.069220
957      9.560000     -0.132700      0.065660
958      9.570000     -0.133350      0.062540
959      9.580000     -0.133980      0.059870
960      9.590000     -0.134580      0.057650
961      9.600000     -0.135150      0.055880
962      9.610000     -0.135710      0.054540
963      9.620000     -0.136260      0.053630
964      9.630000     -0.136800      0.053120
965      9.640000     -0.137330      0.052990
966      9.650000     -0.137860      0.053190
967      9.660000     -0.138390      0.053700
968      9.670000     -0.138930      0.054450
969      9.680000     -0.139470      0.055410
970      9.690000     -0.140020      0.056520
971      9.700000     -0.140590      0.057730
972      9.710000     -0.141170      0.058980
973      9.720000     -0.141760      0.060210
974      9.730000     -0.142360      0.061380
975      9.740000     -0.142970      0.062430
976      9.750000     -0.143600      0.063330
977      9.760000     -0.144230      0.064020
978      9.770000     -0.144870      0.064490
979      9.780000     -0.145520      0.064690
980      9.790000     -0.146160      0.064620
981      9.800000     -0.146810      0.064240
982      9.810000     -0.147450      0.063540
983      9.820000     -0.148090      0.062530
984      9.830000     -0.148710      0.061180
985      9.840000     -0.149320      0.059500
986      9.850000     -0.149920      0.057500
987      9.860000     -0.150490      0.055170
988      9.870000     -0.151040      0.052510
989      9.880000     -0.151570      0.049550
990      9.890000     -0.152070      0.046270
991      9.900000     -0.152530      0.042700
992      9.910000     -0.152960      0.038830
993      9.920000     -0.153340      0.034670
994      9.930000     -0.153690      0.030230
995      9.940000     -0.153990      0.025500
996      9.950000     -0.154250      0.020490
997      9.960000     -0.154450      0.015190
998      9.970000     -0.154600      0.009600
999      9.980000     -0.154700      0.003720
1000      9.990000     -0.154740     -0.002450
1001     10.000000     -0.154710     -0.008930
1002     10.010000     -0.154620     -0.015700
1003     10.020000     -0.154470     -0.022760
1004     10.030000     -0.154240     -0.030110
1005     10.040000     -0.153940     -0.037720
1006     10.050000     -0.153560     -0.045580
1007     10.060000     -0.153100     -0.053650
1008     10.070000     -0.152570     -0.061900
1009     10.080000     -0.151950     -0.070290
1010     10.090000     -0.151250     -0.078770
1011     10.100000     -0.150460     -0.087290
1012     10.110000     -0.149590     -0.095800
1013     10.120000     -0.148630     -0.104250
1014     10.130000     -0.147590     -0.112600
1015     10.140000     -0.146460     -0.120800
1016     10.150000     -0.145250     -0.128810
1017     10.160000     -0.143960     -0.136620
1018     10.170000     -0.142600     -0.144180
1019     10.180000     -0.141160     -0.151500
1020     10.190000     -0.139640     -0.158550
1021     10.200000     -0.138050     -0.165330
1022     10.210000     -0.136400     -0.171830
1023     10.220000     -0.134680     -0.178040
1024     10.230000     -0.132900     -0.183980
1025     10.240000     -0.131060     -0.189620
1026     10.250000     -0.129170     -0.194970
1027     10.260000     -0.127220     -0.200020
1028     10.270000     -0.125220     -0.204740
1029     10.280000     -0.123170     -0.209130
1030     10.290000     -0.121080     -0.213160
1031     10.300000     -0.118950     -0.216810
1032     10.310000     -0.116780     -0.220050
1033     10.320000     -0.114580     -0.222870
1034     10.330000     -0.112350     -0.225220
1035     10.340000     -0.110100     -0.227100
1036     10.350000     -0.107830     -0.228470
1037     10.360000     -0.105540     -0.229320
1038     10.370000     -0.103250     -0.229620
1039     10.380000     -0.100950     -0.229380
1040     10.390000     -0.098660     -0.228570
1041     10.400000     -0.096370     -0.227200
1042     10.410000     -0.094100     -0.225260
1043     10.420000     -0.091850     -0.222780
1044     10.430000     -0.089620     -0.219750
1045     10.440000     -0.087420     -0.216200
1046     10.450000     -0.085260     -0.212160
1047     10.460000     -0.083140     -0.207660
1048     10.470000     -0.081060     -0.202730
1049     10.480000     -0.079030     -0.197420
1050     10.490000     -0.077060     -0.191770
1051     10.500000     -0.075140     -0.185830
1052     10.510000     -0.073280     -0.179640
1053     10.520000     -0.071490     -0.173250
1054     10.530000     -0.069760     -0.166690
1055     10.540000     -0.068090     -0.160010
1056     10.550000     -0.066490     -0.153230
1057     10.560000     -0.064960     -0.146380
1058     10.570000     -0.063490     -0.139480
1059     10.580000     -0.062100     -0.132550
1060     10.590000     -0.060770     -0.125580
1061     10.600000     -0.059520     -0.118600
1062     10.610000     -0.058330     -0.111600
1063     10.620000     -0.057210     -0.104590
1064     10.630000     -0.056170     -0.097590
1065     10.640000     -0.055190     -0.090590
1066     10.650000     -0.054290     -0.083630
1067     10.660000     -0.053450     -0.076700
1068     10.670000     -0.052680     -0.069850
1069     10.680000     -0.051980     -0.063100
1070     10.690000     -0.051350     -0.056480
1071     10.700000     -0.050790     -0.050030
1072     10.710000     -0.050290     -0.043780
1073     10.720000     -0.049850     -0.037770
1074     10.730000     -0.049470     -0.032030
1075     10.740000     -0.049150     -0.026600
1076     10.750000     -0.048890     -0.021500
1077     10.760000     -0.048670     -0.016760
1078     10.770000     -0.048500     -0.012390
1079     10.780000     -0.048380     -0.008400
1080     10.790000     -0.048300     -0.004800
1081     10.800000     -0.048250     -0.001590
1082     10.810000     -0.048230      0.001240
1083     10.820000     -0.048250      0.003700
1084     10.830000     -0.048280      0.005810
1085     10.840000     -0.048340      0.007570
1086     10.850000     -0.048420      0.009020
1087     10.860000     -0.048510      0.010180
1088     10.870000     -0.048610      0.011070
1089     10.880000     -0.048720      0.011720
1090     10.890000     -0.048840      0.012170
1091     10.900000     -0.048960      0.012440
1092     10.910000     -0.049080      0.012570
1093     10.920000     -0.049210      0.012580
1094     10.930000     -0.049330      0.012500
1095     10.940000     -0.049460      0.012360
1096     10.950000     -0.049580      0.012180
1097     10.960000     -0.049700      0.011970
1098     10.970000     -0.049820      0.011770
1099     10.980000     -0.049940      0.011570
1100     10.990000     -0.050060      0.011390
1101     11.000000     -0.050170      0.011230
1102     11.010000     -0.050280      0.011110
1103     11.020000     -0.050390      0.011030
1104     11.030000     -0.050500      0.010980
1105     11.040000     -0.050610      0.010970
1106     11.050000     -0.050720      0.010990
1107     11.060000     -0.050830      0.011040
1108     11.070000     -0.050940      0.011110
1109     11.080000     -0.051060      0.011190
1110     11.090000     -0.051170      0.011290
1111     11.100000     -0.051280      0.011390
1112     11.110000     -0.051390      0.011480
1113     11.120000     -0.051510      0.011560
1114     11.130000     -0.051620      0.011620
1115     11.140000     -0.051740      0.011650
1116     11.150000     -0.051860      0.011640
1117     11.160000     -0.051970      0.011590
1118     11.170000     -0.052090      0.011500
1119     11.180000     -0.052200      0.011350
1120     11.190000     -0.052320      0.011150
1121     11.200000     -0.052430      0.010900
1122     11.210000     -0.052540      0.010600
1123     11.220000     -0.052640      0.010240
1124     11.230000     -0.052750      0.009830
1125     11.240000     -0.052850      0.009360
1126     11.250000     -0.052940      0.008860
1127     11.260000     -0.053030      0.008310
1128     11.270000     -0.053110      0.007740
1129     11.280000     -0.053190      0.007140
1130     11.290000     -0.053260      0.006520
1131     11.300000     -0.053320      0.005900
1132     11.310000     -0.053380      0.005270
1133     11.320000     -0.053440      0.004660
1134     11.330000     -0.053480      0.004070
1135     11.340000     -0.053520      0.003510
1136     11.350000     -0.053560      0.002990
1137     11.360000     -0.053590      0.002500
1138     11.370000     -0.053610      0.002060
1139     11.380000     -0.053630      0.001680
1140     11.390000     -0.053650      0.001340
1141     11.400000     -0.053660      0.001070
1142     11.410000     -0.053670      0.000850
1143     11.420000     -0.053680      0.000690
1144     11.430000     -0.053690      0.000580
1145     11.440000     -0.053700      0.000530
1146     11.450000     -0.053700      0.000540
1147     11.460000     -0.053710      0.000600
1148     11.470000     -0.053710      0.000720
1149     11.480000     -0.053720      0.000880
1150     11.490000     -0.053730      0.001090
1151     11.500000     -0.053740      0.001350
1152     11.510000     -0.053750      0.001650
1153     11.520000     -0.053770      0.001990
1154     11.530000     -0.053790      0.002370
1155     11.540000     -0.053810      0.002790
1156     11.550000     -0.053840      0.003250
1157     11.560000     -0.053870      0.003740
1158     11.570000     -0.053910      0.004270
1159     11.580000     -0.053950      0.004830
1160     11.590000     -0.054000      0.005430
1161     11.600000     -0.054060      0.006060
1162     11.610000     -0.054120      0.006720
1163     11.620000     -0.054180      0.007410
1164     11.630000     -0.054260      0.008130
1165     11.640000     -0.054340      0.008870
1166     11.650000     -0.054430      0.009630
1167     11.660000     -0.054520      0.010410
1168     11.670000     -0.054630      0.011190
1169     11.680000     -0.054740      0.011970
1170     11.690000     -0.054860      0.012740
1171     11.700000     -0.054990      0.013500
1172     11.710000     -0.055120      0.014230
1173     11.720000     -0.055270      0.014930
1174     11.730000     -0.055410      0.015580
1175     11.740000     -0.055570      0.016190
1176     11.750000     -0.055730      0.016740
1177     11.760000     -0.055900      0.017230
1178     11.770000     -0.056070      0.017650
1179     11.780000     -0.056250      0.017990
1180     11.790000     -0.056430      0.018260
1181     11.800000     -0.056610      0.018460
1182     11.810000     -0.056800      0.018570
1183     11.820000     -0.056980      0.018610
1184     11.830000     -0.057170      0.018560
1185     11.840000     -0.057350      0.018430
1186     11.850000     -0.057540      0.018220
1187     11.860000     -0.057720      0.017940
1188     11.870000     -0.057900      0.017570
1189     11.880000     -0.058070      0.017130
1190     11.890000     -0.058250      0.016620
1191     11.900000     -0.058410      0.016030
1192     11.910000     -0.058570      0.015360
1193     11.920000     -0.058730      0.014620
1194     11.930000     -0.058870      0.013810
1195     11.940000     -0.059010      0.012930
1196     11.950000     -0.059140      0.011970
1197     11.960000     -0.059260      0.010940
1198     11.970000     -0.059370      0.009840
1199     11.980000     -0.059470      0.008660
1200     11.990000     -0.059550      0.007400
1201     12.000000     -0.059630      0.006080
1202     12.010000     -0.059690      0.004680
1203     12.020000     -0.059740      0.003220
1204     12.030000     -0.059770      0.001690
1205     12.040000     -0.059780      0.000110
1206     12.050000     -0.059790     -0.001510
1207     12.060000     -0.059770     -0.003180
1208     12.070000     -0.059740     -0.004860
1209     12.080000     -0.059690     -0.006550
1210     12.090000     -0.059620     -0.008230
1211     12.100000     -0.059540     -0.009880
1212     12.110000     -0.059440     -0.011490
1213     12.120000     -0.059330     -0.013030
1214     12.130000     -0.059200     -0.014500
1215     12.140000     -0.059050     -0.015860
1216     12.150000     -0.058890     -0.017120
1217     12.160000     -0.058720     -0.018260
1218     12.170000     -0.058540     -0.019260
1219     12.180000     -0.058350     -0.020130
1220     12.190000     -0.058150     -0.020850
1221     12.200000     -0.057940     -0.021430
1222     12.210000     -0.057720     -0.021870
1223     12.220000     -0.057510     -0.022160
1224     12.230000     -0.057280     -0.022320
1225     12.240000     -0.057060     -0.022340
1226     12.250000     -0.056840     -0.022240
1227     12.260000     -0.056610     -0.022030
1228     12.270000     -0.056390     -0.021720
1229     12.280000     -0.056180     -0.021310
1230     12.290000     -0.055960     -0.020840
1231     12.300000     -0.055760     -0.020290
1232     12.310000     -0.055550     -0.019700
1233     12.320000     -0.055360     -0.019080
1234     12.330000     -0.055160     -0.018430
1235     12.340000     -0.054980     -0.017770
1236     12.350000     -0.054800     -0.017110
1237     12.360000     -0.054630     -0.016460
1238     12.370000     -0.054470     -0.015830
1239     12.380000     -0.054310     -0.015210
1240     12.390000     -0.054160     -0.014620
1241     12.400000     -0.054010     -0.014060
1242     12.410000     -0.053870     -0.013540
1243     12.420000     -0.053730     -0.013050
1244     12.430000     -0.053600     -0.012590
1245     12.440000     -0.053480     -0.012170
1246     12.450000     -0.053360     -0.011780
1247     12.460000     -0.053240     -0.011430
1248     12.470000     -0.053120     -0.011120
1249     12.480000     -0.053010     -0.010850
1250     12.490000     -0.052900     -0.010610
1251     12.500000     -0.052800     -0.010420
1252     12.510000     -0.052690     -0.010260
1253     12.520000     -0.052590     -0.010140
1254     12.530000     -0.052490     -0.010060
1255     12.540000     -0.052390     -0.010030
1256     12.550000     -0.052290     -0.010030
1257     12.560000     -0.052190     -0.010080
1258     12.570000     -0.052090     -0.010180
1259     12.580000     -0.051990     -0.010310
1260     12.590000     -0.051880     -0.010490
1261     12.600000     -0.051780     -0.010720
1262     12.610000     -0.051670     -0.010980
1263     12.620000     -0.051560     -0.011290
1264     12.630000     -0.051450     -0.011630
1265     12.640000     -0.051330     -0.012010
1266     12.650000     -0.051210     -0.012420
1267     12.660000     -0.051090     -0.012860
1268     12.670000     -0.050960     -0.013330
1269     12.680000     -0.050830     -0.013810
1270     12.690000     -0.050690     -0.014300
1271     12.700000     -0.050540     -0.014810
1272     12.710000     -0.050400     -0.015310
1273     12.720000     -0.050240     -0.015810
1274     12.730000     -0.050090     -0.016300
1275     12.740000     -0.049920     -0.016770
1276     12.750000     -0.049750     -0.017230
1277     12.760000     -0.049580     -0.017660
1278     12.770000     -0.049410     -0.018070
1279     12.780000     -0.049230     -0.018450
1280     12.790000     -0.049040     -0.018810
1281     12.800000     -0.048850     -0.019140
1282     12.810000     -0.048660     -0.019440
1283     12.820000     -0.048470     -0.019710
1284     12.830000     -0.048270     -0.019960
1285     12.840000     -0.048070     -0.020190
1286     12.850000     -0.047870     -0.020400
1287     12.860000     -0.047660     -0.020600
1288     12.870000     -0.047460     -0.020780
1289     12.880000     -0.047250     -0.020970
1290     12.890000     -0.047040     -0.021150
1291     12.900000     -0.046830     -0.021330
1292     12.910000     -0.046620     -0.021530
1293     12.920000     -0.046400     -0.021740
1294     12.930000     -0.046180     -0.021970
1295     12.940000     -0.045960     -0.022220
1296     12.950000     -0.045740     -0.022510
1297     12.960000     -0.045520     -0.022820
1298     12.970000     -0.045290     -0.023180
1299     12.980000     -0.045060     -0.023570
1300     12.990000     -0.044820     -0.024000
1301     13.000000     -0.044580     -0.024470
1302     13.010000     -0.044340     -0.024990
1303     13.020000     -0.044090     -0.025550
1304     13.030000     -0.043830     -0.026140
1305     13.040000     -0.043570     -0.026770
1306     13.050000     -0.043300     -0.027430
1307     13.060000     -0.043030     -0.028120
1308     13.070000     -0.042750     -0.028820
1309     13.080000     -0.042460     -0.029540
1310     13.090000     -0.042160     -0.030250
1311     13.100000     -0.041860     -0.030970
1312     13.110000     -0.041550     -0.031660
1313     13.120000     -0.041230     -0.032340
1314     13.130000     -0.040910     -0.032980
1315     13.140000     -0.040580     -0.033580
1316     13.150000     -0.040240     -0.034140
1317     13.160000     -0.039900     -0.034640
1318     13.170000     -0.039560     -0.035080
1319     13.180000     -0.039210     -0.035470
1320     13.190000     -0.038850     -0.035790
1321     13.200000     -0.038490     -0.036060
1322     13.210000     -0.038130     -0.036260
1323     13.220000     -0.037770     -0.036390
1324     13.230000     -0.037410     -0.036480
1325     13.240000     -0.037040     -0.036500
1326     13.250000     -0.036680     -0.036490
1327     13.260000     -0.036310     -0.036430
1328     13.270000     -0.035950     -0.036330
1329     13.280000     -0.035580     -0.036210
1330     13.290000     -0.035220     -0.036070
1331     13.300000     -0.034860     -0.035920
1332     13.310000     -0.034500     -0.035770
1333     13.320000     -0.034140     -0.035630
1334     13.330000     -0.033790     -0.035510
1335     13.340000     -0.033430     -0.035410
1336     13.350000     -0.033080     -0.035340
1337     13.360000     -0.032730     -0.035300
1338     13.370000     -0.032370     -0.035310
1339     13.380000     -0.032020     -0.035360
1340     13.390000     -0.031670     -0.035460
1341     13.400000     -0.031310     -0.035610
1342     13.410000     -0.030960     -0.035800
1343     13.420000     -0.030600     -0.036030
1344     13.430000     -0.030240     -0.036300
1345     13.440000     -0.029870     -0.036600
1346     13.450000     -0.029510     -0.036920
1347     13.460000     -0.029140     -0.037260
1348     13.470000     -0.028770     -0.037600
1349     13.480000     -0.028390     -0.037930
1350     13.490000     -0.028010     -0.038240
1351     13.500000     -0.027630     -0.038510
1352     13.510000     -0.027240     -0.038740
1353     13.520000     -0.026860     -0.038890
1354     13.530000     -0.026470     -0.038970
1355     13.540000     -0.026080     -0.038950
1356     13.550000     -0.025690     -0.038840
1357     13.560000     -0.025300     -0.038600
1358     13.570000     -0.024910     -0.038250
1359     13.580000     -0.024530     -0.037770
1360     13.590000     -0.024150     -0.037150
1361     13.600000     -0.023780     -0.036410
1362     13.610000     -0.023420     -0.035530
1363     13.620000     -0.023060     -0.034520
1364     13.630000     -0.022720     -0.033400
1365     13.640000     -0.022380     -0.032160
1366     13.650000     -0.022060     -0.030840
1367     13.660000     -0.021750     -0.029430
1368     13.670000     -0.021460     -0.027970
1369     13.680000     -0.021180     -0.026480
1370     13.690000     -0.020910     -0.024980
1371     13.700000     -0.020660     -0.023490
1372     13.710000     -0.020430     -0.022050
1373     13.720000     -0.020210     -0.020680
1374     13.730000     -0.020000     -0.019400
1375     13.740000     -0.019810     -0.018240
1376     13.750000     -0.019630     -0.017230
1377     13.760000     -0.019450     -0.016370
1378     13.770000     -0.019290     -0.015680
1379     13.780000     -0.019130     -0.015170
1380     13.790000     -0.018980     -0.014850
1381     13.800000     -0.018830     -0.014730
1382     13.810000     -0.018690     -0.014800
1383     13.820000     -0.018540     -0.015060
1384     13.830000     -0.018390     -0.015500
1385     13.840000     -0.018230     -0.016110
1386     13.850000     -0.018070     -0.016880
1387     13.860000     -0.017900     -0.017780
1388     13.870000     -0.017720     -0.018810
1389     13.880000     -0.017540     -0.019930
1390     13.890000     -0.017340     -0.021110
1391     13.900000     -0.017130     -0.022350
1392     13.910000     -0.016900     -0.023600
1393     13.920000     -0.016670     -0.024840
1394     13.930000     -0.016420     -0.026060
1395     13.940000     -0.016160     -0.027220
1396     13.950000     -0.015890     -0.028300
1397     13.960000     -0.015600     -0.029300
1398     13.970000     -0.015310     -0.030190
1399     13.980000     -0.015010     -0.030970
1400     13.990000     -0.014700     -0.031640
1401     14.000000     -0.014380     -0.032170
1402     14.010000     -0.014060     -0.032590
1403     14.020000     -0.013730     -0.032890
1404     14.030000     -0.013400     -0.033070
1405     14.040000     -0.013070     -0.033150
1406     14.050000     -0.012740     -0.033140
1407     14.060000     -0.012410     -0.033060
1408     14.070000     -0.012080     -0.032920
1409     14.080000     -0.011750     -0.032740
1410     14.090000     -0.011420     -0.032550
1411     14.100000     -0.011100     -0.032360
1412     14.110000     -0.010770     -0.032190
1413     14.120000     -0.010450     -0.032080
1414     14.130000     -0.010130     -0.032030
1415     14.140000     -0.009810     -0.032080
1416     14.150000     -0.009490     -0.032230
1417     14.160000     -0.009170     -0.032510
1418     14.170000     -0.008840     -0.032930
1419     14.180000     -0.008510     -0.033490
1420     14.190000     -0.008180     -0.034210
1421     14.200000     -0.007840     -0.035080
1422     14.210000     -0.007490     -0.036110
1423     14.220000     -0.007130     -0.037300
1424     14.230000     -0.006750     -0.038630
1425     14.240000     -0.006370     -0.040100
1426     14.250000     -0.005970     -0.041690
1427     14.260000     -0.005550     -0.043380
1428     14.270000     -0.005110     -0.045150
1429     14.280000     -0.004660     -0.046970
1430     14.290000     -0.004190     -0.048820
1431     14.300000     -0.003710     -0.050670
1432     14.310000     -0.003200     -0.052490
1433     14.320000     -0.002670     -0.054250
1434     14.330000     -0.002130     -0.055920
1435     14.340000     -0.001570     -0.057470
1436     14.350000     -0.001000     -0.058890
1437     14.360000     -0.000410     -0.060150
1438     14.370000      0.000190     -0.061230
1439     14.380000      0.000810     -0.062130
1440     14.390000      0.001430     -0.062830
1441     14.400000      0.002060     -0.063340
1442     14.410000      0.002690     -0.063640
1443     14.420000      0.003320     -0.063740
1444     14.430000      0.003960     -0.063640
1445     14.440000      0.004600     -0.063360
1446     14.450000      0.005230     -0.062890
1447     14.460000      0.005860     -0.062270
1448     14.470000      0.006480     -0.061490
1449     14.480000      0.007100     -0.060580
1450     14.490000      0.007700     -0.059550
1451     14.500000      0.008300     -0.058420
1452     14.510000      0.008880     -0.057220
1453     14.520000      0.009460     -0.055950
1454     14.530000      0.010020     -0.054640
1455     14.540000      0.010560     -0.053300
1456     14.550000      0.011100     -0.051940
1457     14.560000      0.011610     -0.050570
1458     14.570000      0.012120     -0.049200
1459     14.580000      0.012610     -0.047850
1460     14.590000      0.013090     -0.046510
1461     14.600000      0.013560     -0.045180
1462     14.610000      0.014010     -0.043870
1463     14.620000      0.014450     -0.042580
1464     14.630000      0.014870     -0.041300
1465     14.640000      0.015290     -0.040030
1466     14.650000      0.015690     -0.038770
1467     14.660000      0.016070     -0.037510
1468     14.670000      0.016450     -0.036260
1469     14.680000      0.016810     -0.035000
1470     14.690000      0.017160     -0.033740
1471     14.700000      0.017500     -0.032460
1472     14.710000      0.017820     -0.031170
1473     14.720000      0.018130     -0.029860
1474     14.730000      0.018430     -0.028520
1475     14.740000      0.018720     -0.027150
1476     14.750000      0.018990     -0.025740
1477     14.760000      0.019250     -0.024300
1478     14.770000      0.019490     -0.022810
1479     14.780000      0.019720     -0.021270
1480     14.790000      0.019930     -0.019680
1481     14.800000      0.020130     -0.018030
1482     14.810000      0.020310     -0.016320
1483     14.820000      0.020470     -0.014550
1484     14.830000      0.020620     -0.012720
1485     14.840000      0.020740     -0.010840
1486     14.850000      0.020850     -0.008900
1487     14.860000      0.020940     -0.006910
1488     14.870000      0.021010     -0.004880
1489     14.880000      0.021060     -0.002810
1490     14.890000      0.021090     -0.000720
1491     14.900000      0.021090      0.001390
1492     14.910000      0.021080      0.003510
1493     14.920000      0.021050      0.005620
1494     14.930000      0.020990      0.007720
1495     14.940000      0.020910      0.009810
1496     14.950000      0.020810      0.011860
1497     14.960000      0.020700      0.013890
1498     14.970000      0.020560      0.015870
1499     14.980000      0.020400      0.017820
1500     14.990000      0.020220      0.019730
1501     15.000000      0.020020      0.021600
1502     15.010000      0.019810      0.023430
1503     15.020000      0.019570      0.025220
1504     15.030000      0.019320      0.026970
1505     15.040000      0.019050      0.028680
1506     15.050000      0.018760      0.030340
1507     15.060000      0.018460      0.031960
1508     15.070000      0.018140      0.033530
1509     15.080000      0.017800      0.035050
1510     15.090000      0.017450      0.036510
1511     15.100000      0.017090      0.037910
1512     15.110000      0.016710      0.039240
1513     15.120000      0.016320      0.040490
1514     15.130000      0.015910      0.041660
1515     15.140000      0.015500      0.042750
1516     15.150000      0.015070      0.043740
1517     15.160000      0.014630      0.044640
1518     15.170000      0.014180      0.045450
1519     15.180000      0.013730      0.046150
1520     15.190000      0.013270      0.046750
1521     15.200000      0.012800      0.047250
1522     15.210000      0.012330      0.047650
1523     15.220000      0.011850      0.047960
1524     15.230000      0.011370      0.048170
1525     15.240000      0.010890      0.048290
1526     15.250000      0.010410      0.048320
1527     15.260000      0.009920      0.048280
1528     15.270000      0.009440      0.048160
1529     15.280000      0.008960      0.047970
1530     15.290000      0.008480      0.047720
1531     15.300000      0.008000      0.047420
1532     15.310000      0.007530      0.047070
1533     15.320000      0.007060      0.046670
1534     15.330000      0.006590      0.046240
1535     15.340000      0.006130      0.045780
1536     15.350000      0.005670      0.045290
1537     15.360000      0.005220      0.044780
1538     15.370000      0.004770      0.044250
1539     15.380000      0.004330      0.043700
1540     15.390000      0.003890      0.043130
1541     15.400000      0.003460      0.042550
1542     15.410000      0.003030      0.041950
1543     15.420000      0.002620      0.041340
1544     15.430000      0.002200      0.040710
1545     15.440000      0.001790      0.040060
1546     15.450000      0.001390      0.039400
1547     15.460000      0.001000      0.038720
1548     15.470000      0.000610      0.038020
1549     15.480000      0.000230      0.037310
1550     15.490000     -0.000140      0.036580
1551     15.500000     -0.000510      0.035840
1552     15.510000     -0.000860      0.035070
1553     15.520000     -0.001220      0.034300
1554     15.530000     -0.001560      0.033500
1555     15.540000     -0.001890      0.032690
1556     15.550000     -0.002220      0.031860
1557     15.560000     -0.002540      0.031010
1558     15.570000     -0.002850      0.030150
1559     15.580000     -0.003150      0.029260
1560     15.590000     -0.003440      0.028350
1561     15.600000     -0.003730      0.027430
1562     15.610000     -0.004000      0.026480
1563     15.620000     -0.004270      0.025510
1564     15.630000     -0.004520      0.024530
1565     15.640000     -0.004770      0.023530
1566     15.650000     -0.005000      0.022510
1567     15.660000     -0.005230      0.021490
1568     15.670000     -0.005440      0.020470
1569     15.680000     -0.005650      0.019460
1570     15.690000     -0.005840      0.018460
1571     15.700000     -0.006030      0.017480
1572     15.710000     -0.006200      0.016530
1573     15.720000     -0.006370      0.015620
1574     15.730000     -0.006520      0.014750
1575     15.740000     -0.006670      0.013940
1576     15.750000     -0.006810      0.013190
1577     15.760000     -0.006940      0.012500
1578     15.770000     -0.007070      0.011880
1579     15.780000     -0.007180      0.011340
1580     15.790000     -0.007300      0.010870
1581     15.800000     -0.007410      0.010470
1582     15.810000     -0.007510      0.010160
1583     15.820000     -0.007610      0.009910
1584     15.830000     -0.007710      0.009740
1585     15.840000     -0.007810      0.009630
1586     15.850000     -0.007910      0.009590
1587     15.860000     -0.008000      0.009610
1588     15.870000     -0.008100      0.009680
1589     15.880000     -0.008190      0.009810
1590     15.890000     -0.008290      0.009970
1591     15.900000     -0.008390      0.010160
1592     15.910000     -0.008490      0.010390
1593     15.920000     -0.008600      0.010640
1594     15.930000     -0.008700      0.010900
1595     15.940000     -0.008810      0.011170
1596     15.950000     -0.008920      0.011450
1597     15.960000     -0.009040      0.011740
1598     15.970000     -0.009160      0.012020
1599     15.980000     -0.009280      0.012290
1600     15.990000     -0.009400      0.012560
1601     16.000000     -0.009520      0.012820
1602     16.010000     -0.009650      0.013060
1603     16.020000     -0.009780      0.013300
1604     16.030000     -0.009920      0.013520
1605     16.040000     -0.010050      0.013730
1606     16.050000     -0.010190      0.013920
1607     16.060000     -0.010330      0.014100
1608     16.070000     -0.010470      0.014260
1609     16.080000     -0.010610      0.014410
1610     16.090000     -0.010760      0.014530
1611     16.100000     -0.010900      0.014630
1612     16.110000     -0.011050      0.014710
1613     16.120000     -0.011190      0.014770
1614     16.130000     -0.011340      0.014800
1615     16.140000     -0.011490      0.014810
1616     16.150000     -0.011640      0.014790
1617     16.160000     -0.011790      0.014740
1618     16.170000     -0.011930      0.014660
1619     16.180000     -0.012080      0.014550
1620     16.190000     -0.012230      0.014410
1621     16.200000     -0.012370      0.014240
1622     16.210000     -0.012510      0.014040
1623     16.220000     -0.012650      0.013810
1624     16.230000     -0.012790      0.013560
1625     16.240000     -0.012930      0.013280
1626     16.250000     -0.013060      0.012990
1627     16.260000     -0.013190      0.012680
1628     16.270000     -0.013320      0.012350
1629     16.280000     -0.013440      0.012020
1630     16.290000     -0.013560      0.011690
1631     16.300000     -0.013680      0.011370
1632     16.310000     -0.013790      0.011050
1633     16.320000     -0.013900      0.010750
1634     16.330000     -0.014010      0.010470
1635     16.340000     -0.014110      0.010220
1636     16.350000     -0.014220      0.010000
1637     16.360000     -0.014320      0.009810
1638     16.370000     -0.014410      0.009660
1639     16.380000     -0.014510      0.009560
1640     16.390000     -0.014610      0.009490
1641     16.400000     -0.014700      0.009480
1642     16.410000     -0.014800      0.009500
1643     16.420000     -0.014890      0.009570
1644     16.430000     -0.014990      0.009690
1645     16.440000     -0.015080      0.009850
1646     16.450000     -0.015180      0.010050
1647     16.460000     -0.015280      0.010300
1648     16.470000     -0.015380      0.010580
1649     16.480000     -0.015490      0.010890
1650     16.490000     -0.015600      0.011240
1651     16.500000     -0.015710      0.011610
1652     16.510000     -0.015830      0.012010
1653     16.520000     -0.015950      0.012430
1654     16.530000     -0.016070      0.012880
1655     16.540000     -0.016200      0.013340
1656     16.550000     -0.016330      0.013810
1657     16.560000     -0.016470      0.014290
1658     16.570000     -0.016620      0.014790
1659     16.580000     -0.016760      0.015300
1660     16.590000     -0.016920      0.015810
1661     16.600000     -0.017070      0.016330
1662     16.610000     -0.017240      0.016860
1663     16.620000     -0.017410      0.017390
1664     16.630000     -0.017580      0.017910
1665     16.640000     -0.017760      0.018440
1666     16.650000     -0.017940      0.018950
1667     16.660000     -0.018130      0.019450
1668     16.670000     -0.018330      0.019940
1669     16.680000     -0.018530      0.020400
1670     16.690000     -0.018730      0.020820
1671     16.700000     -0.018940      0.021210
1672     16.710000     -0.019150      0.021550
1673     16.720000     -0.019370      0.021830
1674     16.730000     -0.019590      0.022050
1675     16.740000     -0.019810      0.022200
1676     16.750000     -0.020030      0.022270
1677     16.760000     -0.020250      0.022260
1678     16.770000     -0.020470      0.022160
1679     16.780000     -0.020690      0.021970
1680     16.790000     -0.020910      0.021690
1681     16.800000     -0.021130      0.021310
1682     16.810000     -0.021340      0.020850
1683     16.820000     -0.021550      0.020290
1684     16.830000     -0.021760      0.019650
1685     16.840000     -0.021950      0.018940
1686     16.850000     -0.022140      0.018160
1687     16.860000     -0.022320      0.017310
1688     16.870000     -0.022500      0.016420
1689     16.880000     -0.022660      0.015500
1690     16.890000     -0.022820      0.014560
1691     16.900000     -0.022960      0.013610
1692     16.910000     -0.023100      0.012680
1693     16.920000     -0.023220      0.011770
1694     16.930000     -0.023340      0.010910
1695     16.940000     -0.023450      0.010100
1696     16.950000     -0.023550      0.009350
1697     16.960000     -0.023650      0.008690
1698     16.970000     -0.023730      0.008110
1699     16.980000     -0.023810      0.007620
1700     16.990000     -0.023890      0.007220
1701     17.000000     -0.023960      0.006930
1702     17.010000     -0.024030      0.006730
1703     17.020000     -0.024100      0.006630
1704     17.030000     -0.024160      0.006630
1705     17.040000     -0.024230      0.006710
1706     17.050000     -0.024300      0.006880
1707     17.060000     -0.024370      0.007130
1708     17.070000     -0.024440      0.007450
1709     17.080000     -0.024510      0.007820
1710     17.090000     -0.024590      0.008250
1711     17.100000     -0.024670      0.008710
1712     17.110000     -0.024760      0.009200
1713     17.120000     -0.024850      0.009700
1714     17.130000     -0.024950      0.010220
1715     17.140000     -0.025050      0.010730
1716     17.150000     -0.025160      0.011220
1717     17.160000     -0.025270      0.011710
1718     17.170000     -0.025390      0.012170
1719     17.180000     -0.025510      0.012600
1720     17.190000     -0.025640      0.013000
1721     17.200000     -0.025770      0.013360
1722     17.210000     -0.025900      0.013690
1723     17.220000     -0.026040      0.013990
1724     17.230000     -0.026180      0.014250
1725     17.240000     -0.026320      0.014470
1726     17.250000     -0.026460      0.014670
1727     17.260000     -0.026610      0.014830
1728     17.270000     -0.026760      0.014960
1729     17.280000     -0.026910      0.015060
1730     17.290000     -0.027060      0.015140
1731     17.300000     -0.027210      0.015190
1732     17.310000     -0.027360      0.015230
1733     17.320000     -0.027510      0.015240
1734     17.330000     -0.027670      0.015240
1735     17.340000     -0.027820      0.015220
1736     17.350000     -0.027970      0.015190
1737     17.360000     -0.028120      0.015150
1738     17.370000     -0.028270      0.015100
1739     17.380000     -0.028430      0.015040
1740     17.390000     -0.028580      0.014970
1741     17.400000     -0.028730      0.014890
1742     17.410000     -0.028870      0.014800
1743     17.420000     -0.029020      0.014710
1744     17.430000     -0.029170      0.014600
1745     17.440000     -0.029320      0.014490
1746     17.450000     -0.029460      0.014370
1747     17.460000     -0.029600      0.014240
1748     17.470000     -0.029750      0.014100
1749     17.480000     -0.029890      0.013950
1750     17.490000     -0.030030      0.013790
1751     17.500000     -0.030170      0.013620
1752     17.510000     -0.030300      0.013430
1753     17.520000     -0.030440      0.013230
1754     17.530000     -0.030570      0.013020
1755     17.540000     -0.030700      0.012790
1756     17.550000     -0.030830      0.012540
1757     17.560000     -0.030950      0.012270
1758     17.570000     -0.031070      0.011990
1759     17.580000     -0.031190      0.011690
1760     17.590000     -0.031310      0.011360
1761     17.600000     -0.031420      0.011020
1762     17.610000     -0.031530      0.010660
1763     17.620000     -0.031640      0.010270
1764     17.630000     -0.031740      0.009870
1765     17.640000     -0.031840      0.009450
1766     17.650000     -0.031940      0.009020
1767     17.660000     -0.032030      0.008570
1768     17.670000     -0.032110      0.008120
1769     17.680000     -0.032190      0.007650
1770     17.690000     -0.032270      0.007190
1771     17.700000     -0.032340      0.006720
1772     17.710000     -0.032410      0.006260
1773     17.720000     -0.032470      0.005810
1774     17.730000     -0.032530      0.005370
1775     17.740000     -0.032580      0.004940
1776     17.750000     -0.032630      0.004540
1777     17.760000     -0.032680      0.004150
1778     17.770000     -0.032720      0.003790
1779     17.780000     -0.032760      0.003450
1780     17.790000     -0.032790      0.003130
1781     17.800000     -0.032820      0.002840
1782     17.810000     -0.032850      0.002570
1783     17.820000     -0.032880      0.002330
1784     17.830000     -0.032900      0.002110
1785     17.840000     -0.032920      0.001900
1786     17.850000     -0.032940      0.001720
1787     17.860000     -0.032960      0.001550
1788     17.870000     -0.032970      0.001390
1789     17.880000     -0.032990      0.001240
1790     17.890000     -0.033000      0.001090
1791     17.900000     -0.033010      0.000950
1792     17.910000     -0.033020      0.000800
1793     17.920000     -0.033030      0.000650
1794     17.930000     -0.033040      0.000490
1795     17.940000     -0.033040      0.000320
1796     17.950000     -0.033040      0.000130
1797     17.960000     -0.033040     -0.000070
1798     17.970000     -0.033040     -0.000290
1799     17.980000     -0.033040     -0.000530
1800     17.990000     -0.033040     -0.000800
1801     18.000000     -0.033030     -0.001090
1802     18.010000     -0.033020     -0.001400
1803     18.020000     -0.033000     -0.001730
1804     18.030000     -0.032990     -0.002080
1805     18.040000     -0.032970     -0.002460
1806     18.050000     -0.032940     -0.002850
1807     18.060000     -0.032910     -0.003260
1808     18.070000     -0.032880     -0.003680
1809     18.080000     -0.032840     -0.004100
1810     18.090000     -0.032800     -0.004530
1811     18.100000     -0.032760     -0.004950
1812     18.110000     -0.032710     -0.005370
1813     18.120000     -0.032650     -0.005770
1814     18.130000     -0.032600     -0.006150
1815     18.140000     -0.032530     -0.006520
1816     18.150000     -0.032470     -0.006860
1817     18.160000     -0.032400     -0.007170
1818     18.170000     -0.032330     -0.007450
1819     18.180000     -0.032250     -0.007690
1820     18.190000     -0.032180     -0.007900
1821     18.200000     -0.032100     -0.008080
1822     18.210000     -0.032020     -0.008220
1823     18.220000     -0.031940     -0.008330
1824     18.230000     -0.031850     -0.008410
1825     18.240000     -0.031770     -0.008460
1826     18.250000     -0.031680     -0.008480
1827     18.260000     -0.031600     -0.008480
1828     18.270000     -0.031510     -0.008460
1829     18.280000     -0.031430     -0.008420
1830     18.290000     -0.031340     -0.008380
1831     18.300000     -0.031260     -0.008320
1832     18.310000     -0.031180     -0.008260
1833     18.320000     -0.031090     -0.008210
1834     18.330000     -0.031010     -0.008160
1835     18.340000     -0.030930     -0.008120
1836     18.350000     -0.030850     -0.008090
1837     18.360000     -0.030770     -0.008080
1838     18.370000     -0.030690     -0.008090
1839     18.380000     -0.030610     -0.008120
1840     18.390000     -0.030530     -0.008170
1841     18.400000     -0.030440     -0.008240
1842     18.410000     -0.030360     -0.008340
1843     18.420000     -0.030280     -0.008450
1844     18.430000     -0.030190     -0.008580
1845     18.440000     -0.030110     -0.008720
1846     18.450000     -0.030020     -0.008870
1847     18.460000     -0.029930     -0.009030
1848     18.470000     -0.029840     -0.009180
1849     18.480000     -0.029750     -0.009330
1850     18.490000     -0.029660     -0.009470
1851     18.500000     -0.029560     -0.009580
1852     18.510000     -0.029470     -0.009660
1853     18.520000     -0.029370     -0.009710
1854     18.530000     -0.029270     -0.009720
1855     18.540000     -0.029180     -0.009680
1856     18.550000     -0.029080     -0.009580
1857     18.560000     -0.028980     -0.009430
1858     18.570000     -0.028890     -0.009210
1859     18.580000     -0.028800     -0.008920
1860     18.590000     -0.028710     -0.008560
1861     18.600000     -0.028620     -0.008130
1862     18.610000     -0.028540     -0.007640
1863     18.620000     -0.028460     -0.007080
1864     18.630000     -0.028390     -0.006460
1865     18.640000     -0.028330     -0.005780
1866     18.650000     -0.028270     -0.005060
1867     18.660000     -0.028220     -0.004300
1868     18.670000     -0.028180     -0.003510
1869     18.680000     -0.028140     -0.002720
1870     18.690000     -0.028110     -0.001920
1871     18.700000     -0.028100     -0.001150
1872     18.710000     -0.028080     -0.000400
1873     18.720000     -0.028080      0.000290
1874     18.730000     -0.028080      0.000930
1875     18.740000     -0.028090      0.001490
1876     18.750000     -0.028110      0.001960
1877     18.760000     -0.028130      0.002340
1878     18.770000     -0.028150      0.002610
1879     18.780000     -0.028180      0.002760
1880     18.790000     -0.028200      0.002800
1881     18.800000     -0.028230      0.002720
1882     18.810000     -0.028260      0.002520
1883     18.820000     -0.028280      0.002210
1884     18.830000     -0.028310      0.001780
1885     18.840000     -0.028320      0.001240
1886     18.850000     -0.028340      0.000610
1887     18.860000     -0.028340     -0.000110
1888     18.870000     -0.028340     -0.000900
1889     18.880000     -0.028330     -0.001760
1890     18.890000     -0.028320     -0.002650
1891     18.900000     -0.028290     -0.003580
1892     18.910000     -0.028250     -0.004520
1893     18.920000     -0.028210     -0.005470
1894     18.930000     -0.028150     -0.006390
1895     18.940000     -0.028090     -0.007280
1896     18.950000     -0.028020     -0.008140
1897     18.960000     -0.027930     -0.008940
1898     18.970000     -0.027850     -0.009680
1899     18.980000     -0.027750     -0.010350
1900     18.990000     -0.027650     -0.010950
1901     19.000000     -0.027540     -0.011490
1902     19.010000     -0.027420     -0.011940
1903     19.020000     -0.027300     -0.012330
1904     19.030000     -0.027180     -0.012650
1905     19.040000     -0.027050     -0.012910
1906     19.050000     -0.026920     -0.013100
1907     19.060000     -0.026790     -0.013250
1908     19.070000     -0.026660     -0.013350
1909     19.080000     -0.026530     -0.013420
1910     19.090000     -0.026390     -0.013470
1911     19.100000     -0.026260     -0.013500
1912     19.110000     -0.026120     -0.013530
1913     19.120000     -0.025990     -0.013560
1914     19.130000     -0.025850     -0.013610
1915     19.140000     -0.025710     -0.013680
1916     19.150000     -0.025580     -0.013780
1917     19.160000     -0.025440     -0.013930
1918     19.170000     -0.025300     -0.014110
1919     19.180000     -0.025160     -0.014350
1920     19.190000     -0.025020     -0.014640
1921     19.200000     -0.024870     -0.014980
1922     19.210000     -0.024720     -0.015380
1923     19.220000     -0.024570     -0.015830
1924     19.230000     -0.024410     -0.016330
1925     19.240000     -0.024240     -0.016880
1926     19.250000     -0.024080     -0.017460
1927     19.260000     -0.023900     -0.018070
1928     19.270000     -0.023720     -0.018710
1929     19.280000     -0.023530     -0.019360
1930     19.290000     -0.023340     -0.020010
1931     19.300000     -0.023140     -0.020640
1932     19.310000     -0.022930     -0.021250
1933     19.320000     -0.022720     -0.021820
1934     19.330000     -0.022500     -0.022340
1935     19.340000     -0.022280     -0.022810
1936     19.350000     -0.022050     -0.023200
1937     19.360000     -0.021820     -0.023510
1938     19.370000     -0.021580     -0.023730
1939     19.380000     -0.021350     -0.023860
1940     19.390000     -0.021110     -0.023900
1941     19.400000     -0.020870     -0.023830
1942     19.410000     -0.020630     -0.023670
1943     19.420000     -0.020390     -0.023400
1944     19.430000     -0.020160     -0.023030
1945     19.440000     -0.019930     -0.022570
1946     19.450000     -0.019700     -0.022020
1947     19.460000     -0.019480     -0.021390
1948     19.470000     -0.019270     -0.020680
1949     19.480000     -0.019060     -0.019900
1950     19.490000     -0.018860     -0.019060
1951     19.500000     -0.018670     -0.018170
1952     19.510000     -0.018490     -0.017230
1953     19.520000     -0.018320     -0.016270
1954     19.530000     -0.018160     -0.015270
1955     19.540000     -0.018000     -0.014270
1956     19.550000     -0.017860     -0.013250
1957     19.560000     -0.017730     -0.012220
1958     19.570000     -0.017610     -0.011200
1959     19.580000     -0.017490     -0.010180
1960     19.590000     -0.017390     -0.009160
1961     19.600000     -0.017300     -0.008160
1962     19.610000     -0.017220     -0.007160
1963     19.620000     -0.017150     -0.006180
1964     19.630000     -0.017090     -0.005220
1965     19.640000     -0.017030     -0.004270
1966     19.650000     -0.016990     -0.003350
1967     19.660000     -0.016960     -0.002450
1968     19.670000     -0.016930     -0.001590
1969     19.680000     -0.016920     -0.000760
1970     19.690000     -0.016910      0.000020
1971     19.700000     -0.016910      0.000740
1972     19.710000     -0.016920      0.001410
1973     19.720000     -0.016930      0.002000
1974     19.730000     -0.016950      0.002520
1975     19.740000     -0.016980      0.002960
1976     19.750000     -0.017010      0.003300
1977     19.760000     -0.017040      0.003550
1978     19.770000     -0.017070      0.003700
1979     19.780000     -0.017110      0.003750
1980     19.790000     -0.017150      0.003700
1981     19.800000     -0.017190      0.003540
1982     19.810000     -0.017220      0.003280
1983     19.820000     -0.017250      0.002910
1984     19.830000     -0.017280      0.002450
1985     19.840000     -0.017310      0.001910
1986     19.850000     -0.017330      0.001280
1987     19.860000     -0.017340      0.000580
1988     19.870000     -0.017350     -0.000190
1989     19.880000     -0.017340     -0.001000
1990     19.890000     -0.017330     -0.001850
1991     19.900000     -0.017320     -0.002720
1992     19.910000     -0.017290     -0.003600
1993     19.920000     -0.017250     -0.004470
1994     19.930000     -0.017210     -0.005330
1995     19.940000     -0.017150     -0.006160
1996     19.950000     -0.017090     -0.006950
1997     19.960000     -0.017020     -0.007690
1998     19.970000     -0.016950     -0.008370
1999     19.980000     -0.016860     -0.009000
2000     19.990000     -0.016770     -0.009560
2001     20.000000     -0.016680     -0.010050
2002     20.010000     -0.016580     -0.010480
2003     20.020000     -0.016470     -0.010840
2004     20.030000     -0.016360     -0.011140
2005     20.040000     -0.016250     -0.011370
2006     20.050000     -0.016140     -0.011550
2007     20.060000     -0.016020     -0.011670
2008     20.070000     -0.015910     -0.011740
2009     20.080000     -0.015790     -0.011780
2010     20.090000     -0.015670     -0.011780
2011     20.100000     -0.015550     -0.011750
2012     20.110000     -0.015440     -0.011700
2013     20.120000     -0.015320     -0.011640
2014     20.130000     -0.015200     -0.011570
2015     20.140000     -0.015090     -0.011490
2016     20.150000     -0.014970     -0.011420
2017     20.160000     -0.014860     -0.011360
2018     20.170000     -0.014740     -0.011320
2019     20.180000     -0.014630     -0.011280
2020     20.190000     -0.014520     -0.011270
2021     20.200000     -0.014410     -0.011280
2022     20.210000     -0.014290     -0.011300
2023     20.220000     -0.014180     -0.011360
2024     20.230000     -0.014070     -0.011440
2025     20.240000     -0.013950     -0.011540
2026     20.250000     -0.013840     -0.011670
2027     20.260000     -0.013720     -0.011820
2028     20.270000     -0.013600     -0.011990
2029     20.280000     -0.013480     -0.012190
2030     20.290000     -0.013360     -0.012420
2031     20.300000     -0.013240     -0.012660
2032     20.310000     -0.013110     -0.012920
2033     20.320000     -0.012980     -0.013210
2034     20.330000     -0.012850     -0.013520
2035     20.340000     -0.012710     -0.013840
2036     20.350000     -0.012570     -0.014180
2037     20.360000     -0.012430     -0.014540
2038     20.370000     -0.012290     -0.014920
2039     20.380000     -0.012140     -0.015320
2040     20.390000     -0.011980     -0.015730
2041     20.400000     -0.011830     -0.016160
2042     20.410000     -0.011670     -0.016610
2043     20.420000     -0.011500     -0.017070
2044     20.430000     -0.011330     -0.017540
2045     20.440000     -0.011150     -0.018020
2046     20.450000     -0.010970     -0.018500
2047     20.460000     -0.010790     -0.018990
2048     20.470000     -0.010600     -0.019470
2049     20.480000     -0.010400     -0.019940
2050     20.490000     -0.010200     -0.020400
2051     20.500000     -0.010000     -0.020830
2052     20.510000     -0.009790     -0.021230
2053     20.520000     -0.009580     -0.021600
2054     20.530000     -0.009360     -0.021930
2055     20.540000     -0.009140     -0.022210
2056     20.550000     -0.008920     -0.022430
2057     20.560000     -0.008700     -0.022600
2058     20.570000     -0.008470     -0.022710
2059     20.580000     -0.008240     -0.022750
2060     20.590000     -0.008020     -0.022720
2061     20.600000     -0.007790     -0.022630
2062     20.610000     -0.007560     -0.022460
2063     20.620000     -0.007340     -0.022240
2064     20.630000     -0.007120     -0.021950
2065     20.640000     -0.006900     -0.021600
2066     20.650000     -0.006680     -0.021200
2067     20.660000     -0.006470     -0.020750
2068     20.670000     -0.006260     -0.020260
2069     20.680000     -0.006060     -0.019740
2070     20.690000     -0.005860     -0.019190
2071     20.700000     -0.005670     -0.018630
2072     20.710000     -0.005480     -0.018060
2073     20.720000     -0.005300     -0.017490
2074     20.730000     -0.005130     -0.016930
2075     20.740000     -0.004960     -0.016390
2076     20.750000     -0.004790     -0.015880
2077     20.760000     -0.004640     -0.015390
2078     20.770000     -0.004480     -0.014940
2079     20.780000     -0.004330     -0.014530
2080     20.790000     -0.004190     -0.014160
2081     20.800000     -0.004050     -0.013840
2082     20.810000     -0.003910     -0.013550
2083     20.820000     -0.003770     -0.013320
2084     20.830000     -0.003640     -0.013120
2085     20.840000     -0.003510     -0.012970
2086     20.850000     -0.003380     -0.012860
2087     20.860000     -0.003250     -0.012790
2088     20.870000     -0.003120     -0.012750
2089     20.880000     -0.002990     -0.012750
2090     20.890000     -0.002870     -0.012770
2091     20.900000     -0.002740     -0.012820
2092     20.910000     -0.002610     -0.012890
2093     20.920000     -0.002480     -0.012970
2094     20.930000     -0.002350     -0.013080
2095     20.940000     -0.002220     -0.013190
2096     20.950000     -0.002090     -0.013320
2097     20.960000     -0.001960     -0.013450
2098     20.970000     -0.001820     -0.013590
2099     20.980000     -0.001690     -0.013730
2100     20.990000     -0.001550     -0.013870
2101     21.000000     -0.001410     -0.014000
2102     21.010000     -0.001270     -0.014130
2103     21.020000     -0.001130     -0.014260
2104     21.030000     -0.000990     -0.014370
2105     21.040000     -0.000840     -0.014460
2106     21.050000     -0.000700     -0.014530
2107     21.060000     -0.000550     -0.014580
2108     21.070000     -0.000410     -0.014600
2109     21.080000     -0.000260     -0.014570
2110     21.090000     -0.000110     -0.014510
2111     21.100000      0.000030     -0.014380
2112     21.110000      0.000170     -0.014200
2113     21.120000      0.000320     -0.013950
2114     21.130000      0.000460     -0.013620
2115     21.140000      0.000590     -0.013210
2116     21.150000      0.000720     -0.012700
2117     21.160000      0.000850     -0.012100
2118     21.170000      0.000970     -0.011400
2119     21.180000      0.001090     -0.010590
2120     21.190000      0.001190     -0.009670
2121     21.200000      0.001290     -0.008650
2122     21.210000      0.001380     -0.007510
2123     21.220000      0.001450     -0.006270
2124     21.230000      0.001510     -0.004930
2125     21.240000      0.001560     -0.003500
2126     21.250000      0.001600     -0.001990
2127     21.260000      0.001620     -0.000400
2128     21.270000      0.001620      0.001230
2129     21.280000      0.001610      0.002900
2130     21.290000      0.001580      0.004600
2131     21.300000      0.001530      0.006280
2132     21.310000      0.001470      0.007950
2133     21.320000      0.001390      0.009570
2134     21.330000      0.001300      0.011140
2135     21.340000      0.001180      0.012630
2136     21.350000      0.001060      0.014020
2137     21.360000      0.000920      0.015310
2138     21.370000      0.000770      0.016480
2139     21.380000      0.000600      0.017520
2140     21.390000      0.000430      0.018440
2141     21.400000      0.000240      0.019230
2142     21.410000      0.000050      0.019880
2143     21.420000     -0.000150      0.020400
2144     21.430000     -0.000350      0.020800
2145     21.440000     -0.000560      0.021070
2146     21.450000     -0.000770      0.021240
2147     21.460000     -0.000990      0.021300
2148     21.470000     -0.001200      0.021260
2149     21.480000     -0.001410      0.021140
2150     21.490000     -0.001620      0.020960
2151     21.500000     -0.001830      0.020720
2152     21.510000     -0.002040      0.020430
2153     21.520000     -0.002240      0.020110
2154     21.530000     -0.002440      0.019770
2155     21.540000     -0.002640      0.019410
2156     21.550000     -0.002840      0.019060
2157     21.560000     -0.003030      0.018710
2158     21.570000     -0.003210      0.018380
2159     21.580000     -0.003400      0.018070
2160     21.590000     -0.003580      0.017780
2161     21.600000     -0.003760      0.017520
2162     21.610000     -0.003930      0.017280
2163     21.620000     -0.004100      0.017080
2164     21.630000     -0.004280      0.016910
2165     21.640000     -0.004440      0.016760
2166     21.650000     -0.004610      0.016650
2167     21.660000     -0.004780      0.016550
2168     21.670000     -0.004940      0.016490
2169     21.680000     -0.005110      0.016440
2170     21.690000     -0.005270      0.016410
2171     21.700000     -0.005440      0.016400
2172     21.710000     -0.005600      0.016400
2173     21.720000     -0.005770      0.016410
2174     21.730000     -0.005930      0.016420
2175     21.740000     -0.006090      0.016440
2176     21.750000     -0.006260      0.016460
2177     21.760000     -0.006420      0.016480
2178     21.770000     -0.006590      0.016500
2179     21.780000     -0.006750      0.016510
2180     21.790000     -0.006920      0.016520
2181     21.800000     -0.007080      0.016520
2182     21.810000     -0.007250      0.016510
2183     21.820000     -0.007410      0.016490
2184     21.830000     -0.007580      0.016470
2185     21.840000     -0.007740      0.016430
2186     21.850000     -0.007910      0.016380
2187     21.860000     -0.008070      0.016330
2188     21.870000     -0.008230      0.016260
2189     21.880000     -0.008400      0.016180
2190     21.890000     -0.008560      0.016100
2191     21.900000     -0.008720      0.016000
2192     21.910000     -0.008880      0.015890
2193     21.920000     -0.009040      0.015770
2194     21.930000     -0.009200      0.015640
2195     21.940000     -0.009350      0.015490
2196     21.950000     -0.009510      0.015340
2197     21.960000     -0.009660      0.015170
2198     21.970000     -0.009810      0.014990
2199     21.980000     -0.009960      0.014800
2200     21.990000     -0.010110      0.014600
2201     22.000000     -0.010260      0.014380
2202     22.010000     -0.010400      0.014150
2203     22.020000     -0.010540      0.013920
2204     22.030000     -0.010680      0.013670
2205     22.040000     -0.010820      0.013410
2206     22.050000     -0.010950      0.013150
2207     22.060000     -0.011080      0.012880
2208     22.070000     -0.011210      0.012620
2209     22.080000     -0.011340      0.012350
2210     22.090000     -0.011460      0.012090
2211     22.100000     -0.011580      0.011830
2212     22.110000     -0.011700      0.011590
2213     22.120000     -0.011820      0.011360
2214     22.130000     -0.011930      0.011150
2215     22.140000     -0.012040      0.010970
2216     22.150000     -0.012150      0.010800
2217     22.160000     -0.012260      0.010660
2218     22.170000     -0.012370      0.010550
2219     22.180000     -0.012470      0.010470
2220     22.190000     -0.012580      0.010420
2221     22.200000     -0.012680      0.010400
2222     22.210000     -0.012780      0.010410
2223     22.220000     -0.012890      0.010440
2224     22.230000     -0.012990      0.010500
2225     22.240000     -0.013100      0.010590
2226     22.250000     -0.013200      0.010690
2227     22.260000     -0.013310      0.010810
2228     22.270000     -0.013420      0.010940
2229     22.280000     -0.013530      0.011080
2230     22.290000     -0.013640      0.011220
2231     22.300000     -0.013750      0.011360
2232     22.310000     -0.013860      0.011490
2233     22.320000     -0.013980      0.011600
2234     22.330000     -0.014100      0.011690
2235     22.340000     -0.014210      0.011760
2236     22.350000     -0.014330      0.011800
2237     22.360000     -0.014450      0.011800
2238     22.370000     -0.014570      0.011770
2239     22.380000     -0.014680      0.011700
2240     22.390000     -0.014800      0.011580
2241     22.400000     -0.014920      0.011430
2242     22.410000     -0.015030      0.011230
2243     22.420000     -0.015140      0.011000
2244     22.430000     -0.015250      0.010720
2245     22.440000     -0.015360      0.010410
2246     22.450000     -0.015460      0.010070
2247     22.460000     -0.015570      0.009700
2248     22.470000     -0.015660      0.009310
2249     22.480000     -0.015760      0.008900
2250     22.490000     -0.015840      0.008480
2251     22.500000     -0.015930      0.008060
2252     22.510000     -0.016010      0.007650
2253     22.520000     -0.016090      0.007250
2254     22.530000     -0.016160      0.006870
2255     22.540000     -0.016230      0.006520
2256     22.550000     -0.016290      0.006200
2257     22.560000     -0.016350      0.005910
2258     22.570000     -0.016410      0.005660
2259     22.580000     -0.016470      0.005460
2260     22.590000     -0.016530      0.005300
2261     22.600000     -0.016580      0.005190
2262     22.610000     -0.016630      0.005130
2263     22.620000     -0.016680      0.005110
2264     22.630000     -0.016730      0.005140
2265     22.640000     -0.016780      0.005210
2266     22.650000     -0.016840      0.005320
2267     22.660000     -0.016890      0.005480
2268     22.670000     -0.016940      0.005660
2269     22.680000     -0.017000      0.005870
2270     22.690000     -0.017060      0.006110
2271     22.700000     -0.017120      0.006370
2272     22.710000     -0.017180      0.006640
2273     22.720000     -0.017250      0.006920
2274     22.730000     -0.017320      0.007210
2275     22.740000     -0.017390      0.007500
2276     22.750000     -0.017470      0.007790
2277     22.760000     -0.017540      0.008080
2278     22.770000     -0.017630      0.008360
2279     22.780000     -0.017710      0.008630
2280     22.790000     -0.017800      0.008890
2281     22.800000     -0.017880      0.009140
2282     22.810000     -0.017980      0.009380
2283     22.820000     -0.018070      0.009610
2284     22.830000     -0.018170      0.009830
2285     22.840000     -0.018260      0.010040
2286     22.850000     -0.018360      0.010240
2287     22.860000     -0.018470      0.010440
2288     22.870000     -0.018570      0.010630
2289     22.880000     -0.018680      0.010820
2290     22.890000     -0.018790      0.011010
2291     22.900000     -0.018900      0.011200
2292     22.910000     -0.019010      0.011400
2293     22.920000     -0.019120      0.011590
2294     22.930000     -0.019240      0.011800
2295     22.940000     -0.019360      0.012010
2296     22.950000     -0.019480      0.012240
2297     22.960000     -0.019600      0.012470
2298     22.970000     -0.019720      0.012720
2299     22.980000     -0.019850      0.012990
2300     22.990000     -0.019980      0.013270
2301     23.000000     -0.020110      0.013570
2302     23.010000     -0.020250      0.013880
2303     23.020000     -0.020390      0.014210
2304     23.030000     -0.020530      0.014560
2305     23.040000     -0.020680      0.014920
2306     23.050000     -0.020820      0.015300
2307     23.060000     -0.020980      0.015680
2308     23.070000     -0.021130      0.016070
2309     23.080000     -0.021300      0.016470
2310     23.090000     -0.021460      0.016870
2311     23.100000     -0.021630      0.017270
2312     23.110000     -0.021800      0.017660
2313     23.120000     -0.021980      0.018050
2314     23.130000     -0.022160      0.018420
2315     23.140000     -0.022340      0.018770
2316     23.150000     -0.022530      0.019110
2317     23.160000     -0.022720      0.019430
2318     23.170000     -0.022920      0.019730
2319     23.180000     -0.023110      0.020010
2320     23.190000     -0.023310      0.020260
2321     23.200000     -0.023520      0.020490
2322     23.210000     -0.023720      0.020700
2323     23.220000     -0.023930      0.020890
2324     23.230000     -0.024140      0.021060
2325     23.240000     -0.024350      0.021220
2326     23.250000     -0.024560      0.021370
2327     23.260000     -0.024770      0.021510
2328     23.270000     -0.024990      0.021640
2329     23.280000     -0.025200      0.021770
2330     23.290000     -0.025420      0.021920
2331     23.300000     -0.025640      0.022070
2332     23.310000     -0.025860      0.022230
2333     23.320000     -0.026080      0.022420
2334     23.330000     -0.026310      0.022640
2335     23.340000     -0.026530      0.022880
2336     23.350000     -0.026760      0.023160
2337     23.360000     -0.027000      0.023480
2338     23.370000     -0.027230      0.023840
2339     23.380000     -0.027470      0.024250
2340     23.390000     -0.027710      0.024700
2341     23.400000     -0.027960      0.025210
2342     23.410000     -0.028210      0.025750
2343     23.420000     -0.028470      0.026350
2344     23.430000     -0.028730      0.026980
2345     23.440000     -0.029000      0.027660
2346     23.450000     -0.029280      0.028370
2347     23.460000     -0.029560      0.029110
2348     23.470000     -0.029850      0.029880
2349     23.480000     -0.030150      0.030650
2350     23.490000     -0.030460      0.031430
2351     23.500000     -0.030770      0.032200
2352     23.510000     -0.031090      0.032960
2353     23.520000     -0.031420      0.033690
2354     23.530000     -0.031760      0.034390
2355     23.540000     -0.032100      0.035040
2356     23.550000     -0.032460      0.035650
2357     23.560000     -0.032810      0.036190
2358     23.570000     -0.033170      0.036680
2359     23.580000     -0.033540      0.037090
2360     23.590000     -0.033910      0.037440
2361     23.600000     -0.034290      0.037720
2362     23.610000     -0.034660      0.037930
2363     23.620000     -0.035040      0.038070
2364     23.630000     -0.035420      0.038150
2365     23.640000     -0.035800      0.038160
2366     23.650000     -0.036190      0.038120
2367     23.660000     -0.036570      0.038030
2368     23.670000     -0.036950      0.037900
2369     23.680000     -0.037330      0.037730
2370     23.690000     -0.037700      0.037530
2371     23.700000     -0.038080      0.037320
2372     23.710000     -0.038450      0.037090
2373     23.720000     -0.038820      0.036860
2374     23.730000     -0.039190      0.036640
2375     23.740000     -0.039560      0.036430
2376     23.750000     -0.039920      0.036240
2377     23.760000     -0.040290      0.036070
2378     23.770000     -0.040650      0.035940
2379     23.780000     -0.041010      0.035830
2380     23.790000     -0.041360      0.035760
2381     23.800000     -0.041720      0.035720
2382     23.810000     -0.042080      0.035720
2383     23.820000     -0.042440      0.035750
2384     23.830000     -0.042790      0.035810
2385     23.840000     -0.043150      0.035900
2386     23.850000     -0.043510      0.036010
2387     23.860000     -0.043870      0.036130
2388     23.870000     -0.044230      0.036260
2389     23.880000     -0.044590      0.036380
2390     23.890000     -0.044960      0.036500
2391     23.900000     -0.045320      0.036600
2392     23.910000     -0.045690      0.036670
2393     23.920000     -0.046060      0.036710
2394     23.930000     -0.046420      0.036690
2395     23.940000     -0.046790      0.036620
2396     23.950000     -0.047160      0.036490
2397     23.960000     -0.047520      0.036290
2398     23.970000     -0.047880      0.036010
2399     23.980000     -0.048240      0.035660
2400     23.990000     -0.048600      0.035220
2401     24.000000     -0.048950      0.034710
2402     24.010000     -0.049300      0.034120
2403     24.020000     -0.049640      0.033450
2404     24.030000     -0.049980      0.032720
2405     24.040000     -0.050300      0.031930
2406     24.050000     -0.050620      0.031080
2407     24.060000     -0.050930      0.030210
2408     24.070000     -0.051230      0.029320
2409     24.080000     -0.051530      0.028420
2410     24.090000     -0.051810      0.027540
2411     24.100000     -0.052090      0.026700
2412     24.110000     -0.052350      0.025910
2413     24.120000     -0.052610      0.025210
2414     24.130000     -0.052870      0.024590
2415     24.140000     -0.053110      0.024100
2416     24.150000     -0.053350      0.023730
2417     24.160000     -0.053590      0.023500
2418     24.170000     -0.053820      0.023420
2419     24.180000     -0.054060      0.023500
2420     24.190000     -0.054290      0.023750
2421     24.200000     -0.054530      0.024150
2422     24.210000     -0.054770      0.024710
2423     24.220000     -0.055020      0.025420
2424     24.230000     -0.055270      0.026260
2425     24.240000     -0.055540      0.027210
2426     24.250000     -0.055810      0.028250
2427     24.260000     -0.056090      0.029350
2428     24.270000     -0.056380      0.030470
2429     24.280000     -0.056690      0.031600
2430     24.290000     -0.057010      0.032670
2431     24.300000     -0.057330      0.033660
2432     24.310000     -0.057670      0.034520
2433     24.320000     -0.058010      0.035200
2434     24.330000     -0.058370      0.035680
2435     24.340000     -0.058720      0.035920
2436     24.350000     -0.059080      0.035870
2437     24.360000     -0.059440      0.035530
2438     24.370000     -0.059800      0.034860
2439     24.380000     -0.060140      0.033860
2440     24.390000     -0.060480      0.032520
2441     24.400000     -0.060810      0.030850
2442     24.410000     -0.061120      0.028860
2443     24.420000     -0.061410      0.026570
2444     24.430000     -0.061670      0.024020
2445     24.440000     -0.061910      0.021260
2446     24.450000     -0.062120      0.018340
2447     24.460000     -0.062310      0.015340
2448     24.470000     -0.062460      0.012340
2449     24.480000     -0.062580      0.009420
2450     24.490000     -0.062680      0.006690
2451     24.500000     -0.062750      0.004240
2452     24.510000     -0.062790      0.002180
2453     24.520000     -0.062810      0.000610
2454     24.530000     -0.062820     -0.000370
2455     24.540000     -0.062810     -0.000670
2456     24.550000     -0.062810     -0.000230
2457     24.560000     -0.062800      0.001040
2458     24.570000     -0.062810      0.003180
2459     24.580000     -0.062850      0.006210
2460     24.590000     -0.062910      0.010150
2461     24.600000     -0.063010      0.014970
2462     24.610000     -0.063160      0.020640
2463     24.620000     -0.063370      0.027090
2464     24.630000     -0.063640      0.034200
2465     24.640000     -0.063980      0.041840
2466     24.650000     -0.064400      0.049860
2467     24.660000     -0.064900      0.058030
2468     24.670000     -0.065480      0.066140
2469     24.680000     -0.066140      0.073930
2470     24.690000     -0.066880      0.081110
2471     24.700000     -0.067690      0.087390
2472     24.710000     -0.068560      0.092470
2473     24.720000     -0.069490      0.096050
2474     24.730000     -0.070450      0.097850
2475     24.740000     -0.071420      0.097580
2476     24.750000     -0.072400      0.095020
2477     24.760000     -0.073350      0.089940
2478     24.770000     -0.074250      0.082180
2479     24.780000     -0.075070      0.071610
2480     24.790000     -0.075790      0.058170
2481     24.800000     -0.076370      0.041820
2482     24.810000     -0.076790      0.022630
2483     24.820000     -0.077010      0.000680
2484     24.830000     -0.077020     -0.023830
2485     24.840000     -0.076780     -0.050670
2486     24.850000     -0.076280     -0.079510
2487     24.860000     -0.075480     -0.109960
2488     24.870000     -0.074380     -0.141560
2489     24.880000     -0.072970     -0.173810
2490     24.890000     -0.071230     -0.206140
2491     24.900000     -0.069170     -0.237970
2492     24.910000     -0.066790     -0.268710
2493     24.920000     -0.064100     -0.297760
2494     24.930000     -0.061120     -0.324560
2495     24.940000     -0.057880     -0.348590
2496     24.950000     -0.054390     -0.369370
2497     24.960000     -0.050700     -0.386500
2498     24.970000     -0.046830     -0.399660
2499     24.980000     -0.042830     -0.408590
2500     24.990000     -0.038750     -0.413130
2501     25.000000     -0.034620     -0.413190
2502     25.010000      0.000000      0.000000
2503     25.020000      0.000000      0.000000
2504     25.030000      0.000000      0.000000
2505     25.040000      0.000000      0.000000
2506     25.050000      0.000000      0.000000
2507     25.060000      0.000000      0.000000
2508     25.070000      0.000000      0.000000
2509     25.080000      0.000000      0.000000
2510     25.090000      0.000000      0.000000
2511     25.100000      0.000000      0.000000
2512     25.110000      0.000000      0.000000
2513     25.120000      0.000000      0.000000
2514     25.130000      0.000000      0.000000
2515     25.140000      0.000000      0.000000
2516     25.150000      0.000000      0.000000
2517     25.160000      0.000000      0.000000
2518     25.170000      0.000000      0.000000
2519     25.180000      0.000000      0.000000
2520     25.190000      0.000000      0.000000
2521     25.200000      0.000000      0.000000
2522     25.210000      0.000000      0.000000
2523     25.220000      0.000000      0.000000
2524     25.230000      0.000000      0.000000
2525     25.240000      0.000000      0.000000
2526     25.250000      0.000000      0.000000
2527     25.260000      0.000000      0.000000
2528     25.270000      0.000000      0.000000
2529     25.280000      0.000000      0.000000
2530     25.290000      0.000000      0.000000
2531     25.300000      0.000000      0.000000
2532     25.310000      0.000000      0.000000
2533     25.320000      0.000000      0.000000
2534     25.330000      0.000000      0.000000
2535     25.340000      0.000000      0.000000
2536     25.350000      0.000000      0.000000
2537     25.360000      0.000000      0.000000
2538     25.370000      0.000000      0.000000
2539     25.380000      0.000000      0.000000
2540     25.390000      0.000000      0.000000
2541     25.400000      0.000000      0.000000
2542     25.410000      0.000000      0.000000
2543     25.420000      0.000000      0.000000
2544     25.430000      0.000000      0.000000
2545     25.440000      0.000000      0.000000
2546     25.450000      0.000000      0.000000
2547     25.460000      0.000000      0.000000
2548     25.470000      0.000000      0.000000
2549     25.480000      0.000000      0.000000
2550     25.490000      0.000000      0.000000
2551     25.500000      0.000000      0.000000
2552     25.510000      0.000000      0.000000
2553     25.520000      0.000000      0.000000
2554     25.530000      0.000000      0.000000
2555     25.540000      0.000000      0.000000
2556     25.550000      0.000000      0.000000
2557     25.560000      0.000000      0.000000
2558     25.570000      0.000000      0.000000
2559     25.580000      0.000000      0.000000
2560     25.590000      0.000000      0.000000
2561     25.600000      0.000000      0.000000
2562     25.610000      0.000000      0.000000
2563     25.620000      0.000000      0.000000
2564     25.630000      0.000000      0.000000
2565     25.640000      0.000000      0.000000
2566     25.650000      0.000000      0.000000
2567     25.660000      0.000000      0.000000
2568     25.670000      0.000000      0.000000
2569     25.680000      0.000000      0.000000
2570     25.690000      0.000000      0.000000
2571     25.700000      0.000000      0.000000
2572     25.710000      0.000000      0.000000
2573     25.720000      0.000000      0.000000
2574     25.730000      0.000000      0.000000
2575     25.740000      0.000000      0.000000
2576     25.750000      0.000000      0.000000
2577     25.760000      0.000000      0.000000
2578     25.770000      0.000000      0.000000
2579     25.780000      0.000000      0.000000
2580     25.790000      0.000000      0.000000
2581     25.800000      0.000000      0.000000
2582     25.810000      0.000000      0.000000
2583     25.820000      0.000000      0.000000
2584     25.830000      0.000000      0.000000
2585     25.840000      0.000000      0.000000
2586     25.850000      0.000000      0.000000
2587     25.860000      0.000000      0.000000
2588     25.870000      0.000000      0.000000
2589     25.880000      0.000000      0.000000
2590     25.890000      0.000000      0.000000
2591     25.900000      0.000000      0.000000
2592     25.910000      0.000000      0.000000
2593     25.920000      0.000000      0.000000
2594     25.930000      0.000000      0.000000
2595     25.940000      0.000000      0.000000
2596     25.950000      0.000000      0.000000
2597     25.960000      0.000000      0.000000
2598     25.970000      0.000000      0.000000
2599     25.980000      0.000000      0.000000
2600     25.990000      0.000000      0.000000
2601     26.000000      0.000000      0.000000
2602     26.010000      0.000000      0.000000
2603     26.020000      0.000000      0.000000
2604     26.030000      0.000000      0.000000
2605     26.040000      0.000000      0.000000
2606     26.050000      0.000000      0.000000
2607     26.060000      0.000000      0.000000
2608     26.070000      0.000000      0.000000
2609     26.080000      0.000000      0.000000
2610     26.090000      0.000000      0.000000
2611     26.100000      0.000000      0.000000
2612     26.110000      0.000000      0.000000
2613     26.120000      0.000000      0.000000
2614     26.130000      0.000000      0.000000
2615     26.140000      0.000000      0.000000
2616     26.150000      0.000000      0.000000
2617     26.160000      0.000000      0.000000
2618     26.170000      0.000000      0.000000
2619     26.180000      0.000000      0.000000
2620     26.190000      0.000000      0.000000
2621     26.200000      0.000000      0.000000
2622     26.210000      0.000000      0.000000
2623     26.220000      0.000000      0.000000
2624     26.230000      0.000000      0.000000
2625     26.240000      0.000000      0.000000
2626     26.250000      0.000000      0.000000
2627     26.260000      0.000000      0.000000
2628     26.270000      0.000000      0.000000
2629     26.280000      0.000000      0.000000
2630     26.290000      0.000000      0.000000
2631     26.300000      0.000000      0.000000
2632     26.310000      0.000000      0.000000
2633     26.320000      0.000000      0.000000
2634     26.330000      0.000000      0.000000
2635     26.340000      0.000000      0.000000
2636     26.350000      0.000000      0.000000
2637     26.360000      0.000000      0.000000
2638     26.370000      0.000000      0.000000
2639     26.380000      0.000000      0.000000
2640     26.390000      0.000000      0.000000
2641     26.400000      0.000000      0.000000
2642     26.410000      0.000000      0.000000
2643     26.420000      0.000000      0.000000
2644     26.430000      0.000000      0.000000
2645     26.440000      0.000000      0.000000
2646     26.450000      0.000000      0.000000
2647     26.460000      0.000000      0.000000
2648     26.470000      0.000000      0.000000
2649     26.480000      0.000000      0.000000
2650     26.490000      0.000000      0.000000
2651     26.500000      0.000000      0.000000
2652     26.510000      0.000000      0.000000
2653     26.520000      0.000000      0.000000
2654     26.530000      0.000000      0.000000
2655     26.540000      0.000000      0.000000
2656     26.550000      0.000000      0.000000
2657     26.560000      0.000000      0.000000
2658     26.570000      0.000000      0.000000
2659     26.580000      0.000000      0.000000
2660     26.590000      0.000000      0.000000
2661     26.600000      0.000000      0.000000
2662     26.610000      0.000000      0.000000
2663     26.620000      0.000000      0.000000
2664     26.630000      0.000000      0.000000
2665     26.640000      0.000000      0.000000
2666     26.650000      0.000000      0.000000
2667     26.660000      0.000000      0.000000
2668     26.670000      0.000000      0.000000
2669     26.680000      0.000000      0.000000
2670     26.690000      0.000000      0.000000
2671     26.700000      0.000000      0.000000
2672     26.710000      0.000000      0.000000
2673     26.720000      0.000000      0.000000
2674     26.730000      0.000000      0.000000
2675     26.740000      0.000000      0.000000
2676     26.750000      0.000000      0.000000
2677     26.760000      0.000000      0.000000
2678     26.770000      0.000000      0.000000
2679     26.780000      0.000000      0.000000
2680     26.790000      0.000000      0.000000
2681     26.800000      0.000000      0.000000
2682     26.810000      0.000000      0.000000
2683     26.820000      0.000000      0.000000
2684     26.830000      0.000000      0.000000
2685     26.840000      0.000000      0.000000
2686     26.850000      0.000000      0.000000
2687     26.860000      0.000000      0.000000
2688     26.870000      0.000000      0.000000
2689     26.880000      0.000000      0.000000
2690     26.890000      0.000000      0.000000
2691     26.900000      0.000000      0.000000
2692     26.910000      0.000000      0.000000
2693     26.920000      0.000000      0.000000
2694     26.930000      0.000000      0.000000
2695     26.940000      0.000000      0.000000
2696     26.950000      0.000000      0.000000
2697     26.960000      0.000000      0.000000
2698     26.970000      0.000000      0.000000
2699     26.980000      0.000000      0.000000
2700     26.990000      0.000000      0.000000
2701     27.000000      0.000000      0.000000
2702     27.010000      0.000000      0.000000
2703     27.020000      0.000000      0.000000
2704     27.030000      0.000000      0.000000
2705     27.040000      0.000000      0.000000
2706     27.050000      0.000000      0.000000
2707     27.060000      0.000000      0.000000
2708     27.070000      0.000000      0.000000
2709     27.080000      0.000000      0.000000
2710     27.090000      0.000000      0.000000
2711     27.100000      0.000000      0.000000
2712     27.110000      0.000000      0.000000
2713     27.120000      0.000000      0.000000
2714     27.130000      0.000000      0.000000
2715     27.140000      0.000000      0.000000
2716     27.150000      0.000000      0.000000
2717     27.160000      0.000000      0.000000
2718     27.170000      0.000000      0.000000
2719     27.180000      0.000000      0.000000
2720     27.190000      0.000000      0.000000
2721     27.200000      0.000000      0.000000
2722     27.210000      0.000000      0.000000
2723     27.220000      0.000000      0.000000
2724     27.230000      0.000000      0.000000
2725     27.240000      0.000000      0.000000
2726     27.250000      0.000000      0.000000
2727     27.260000      0.000000      0.000000
2728     27.270000      0.000000      0.000000
2729     27.280000      0.000000      0.000000
2730     27.290000      0.000000      0.000000
2731     27.300000      0.000000      0.000000
2732     27.310000      0.000000      0.000000
2733     27.320000      0.000000      0.000000
2734     27.330000      0.000000      0.000000
2735     27.340000      0.000000      0.000000
2736     27.350000      0.000000      0.000000
2737     27.360000      0.000000      0.000000
2738     27.370000      0.000000      0.000000
2739     27.380000      0.000000      0.000000
2740     27.390000      0.000000      0.000000
2741     27.400000      0.000000      0.000000
2742     27.410000      0.000000      0.000000
2743     27.420000      0.000000      0.000000
2744     27.430000      0.000000      0.000000
2745     27.440000      0.000000      0.000000
2746     27.450000      0.000000      0.000000
2747     27.460000      0.000000      0.000000
2748     27.470000      0.000000      0.000000
2749     27.480000      0.000000      0.000000
2750     27.490000      0.000000      0.000000
2751     27.500000      0.000000      0.000000
2752     27.510000      0.000000      0.000000
2753     27.520000      0.000000      0.000000
2754     27.530000      0.000000      0.000000
2755     27.540000      0.000000      0.000000
2756     27.550000      0.000000      0.000000
2757     27.560000      0.000000      0.000000
2758     27.570000      0.000000      0.000000
2759     27.580000      0.000000      0.000000
2760     27.590000      0.000000      0.000000
2761     27.600000      0.000000      0.000000
2762     27.610000      0.000000      0.000000
2763     27.620000      0.000000      0.000000
2764     27.630000      0.000000      0.000000
2765     27.640000      0.000000      0.000000
2766     27.650000      0.000000      0.000000
2767     27.660000      0.000000      0.000000
2768     27.670000      0.000000      0.000000
2769     27.680000      0.000000      0.000000
2770     27.690000      0.000000      0.000000
2771     27.700000      0.000000      0.000000
2772     27.710000      0.000000      0.000000
2773     27.720000      0.000000      0.000000
2774     27.730000      0.000000      0.000000
2775     27.740000      0.000000      0.000000
2776     27.750000      0.000000      0.000000
2777     27.760000      0.000000      0.000000
2778     27.770000      0.000000      0.000000
2779     27.780000      0.000000      0.000000
2780     27.790000      0.000000      0.000000
2781     27.800000      0.000000      0.000000
2782     27.810000      0.000000      0.000000
2783     27.820000      0.000000      0.000000
2784     27.830000      0.000000      0.000000
2785     27.840000      0.000000      0.000000
2786     27.850000      0.000000      0.000000
2787     27.860000      0.000000      0.000000
2788     27.870000      0.000000      0.000000
2789     27.880000      0.000000      0.000000
2790     27.890000      0.000000      0.000000
2791     27.900000      0.000000      0.000000
2792     27.910000      0.000000      0.000000
2793     27.920000      0.000000      0.000000
2794     27.930000      0.000000      0.000000
2795     27.940000      0.000000      0.000000
2796     27.950000      0.000000      0.000000
2797     27.960000      0.000000      0.000000
2798     27.970000      0.000000      0.000000
2799     27.980000      0.000000      0.000000
2800     27.990000      0.000000      0.000000
2801     28.000000      0.000000      0.000000
2802     28.010000      0.000000      0.000000
2803     28.020000      0.000000      0.000000
2804     28.030000      0.000000      0.000000
2805     28.040000      0.000000      0.000000
2806     28.050000      0.000000      0.000000
2807     28.060000      0.000000      0.000000
2808     28.070000      0.000000      0.000000
2809     28.080000      0.000000      0.000000
2810     28.090000      0.000000      0.000000
2811     28.100000      0.000000      0.000000
2812     28.110000      0.000000      0.000000
2813     28.120000      0.000000      0.000000
2814     28.130000      0.000000      0.000000
2815     28.140000      0.000000      0.000000
2816     28.150000      0.000000      0.000000
2817     28.160000      0.000000      0.000000
2818     28.170000      0.000000      0.000000
2819     28.180000      0.000000      0.000000
2820     28.190000      0.000000      0.000000
2821     28.200000      0.000000      0.000000
2822     28.210000      0.000000      0.000000
2823     28.220000      0.000000      0.000000
2824     28.230000      0.000000      0.000000
2825     28.240000      0.000000      0.000000
2826     28.250000      0.000000      0.000000
2827     28.260000      0.000000      0.000000
2828     28.270000      0.000000      0.000000
2829     28.280000      0.000000      0.000000
2830     28.290000      0.000000      0.000000
2831     28.300000      0.000000      0.000000
2832     28.310000      0.000000      0.000000
2833     28.320000      0.000000      0.000000
2834     28.330000      0.000000      0.000000
2835     28.340000      0.000000      0.000000
2836     28.350000      0.000000      0.000000
2837     28.360000      0.000000      0.000000
2838     28.370000      0.000000      0.000000
2839     28.380000      0.000000      0.000000
2840     28.390000      0.000000      0.000000
2841     28.400000      0.000000      0.000000
2842     28.410000      0.000000      0.000000
2843     28.420000      0.000000      0.000000
2844     28.430000      0.000000      0.000000
2845     28.440000      0.000000      0.000000
2846     28.450000      0.000000      0.000000
2847     28.460000      0.000000      0.000000
2848     28.470000      0.000000      0.000000
2849     28.480000      0.000000      0.000000
2850     28.490000      0.000000      0.000000
2851     28.500000      0.000000      0.000000
2852     28.510000      0.000000      0.000000
2853     28.520000      0.000000      0.000000
2854     28.530000      0.000000      0.000000
2855     28.540000      0.000000      0.000000
2856     28.550000      0.000000      0.000000
2857     28.560000      0.000000      0.000000
2858     28.570000      0.000000      0.000000
2859     28.580000      0.000000      0.000000
2860     28.590000      0.000000      0.000000
2861     28.600000      0.000000      0.000000
2862     28.610000      0.000000      0.000000
2863     28.620000      0.000000      0.000000
2864     28.630000      0.000000      0.000000
2865     28.640000      0.000000      0.000000
2866     28.650000      0.000000      0.000000
2867     28.660000      0.000000      0.000000
2868     28.670000      0.000000      0.000000
2869     28.680000      0.000000      0.000000
2870     28.690000      0.000000      0.000000
2871     28.700000      0.000000      0.000000
2872     28.710000      0.000000      0.000000
2873     28.720000      0.000000      0.000000
2874     28.730000      0.000000      0.000000
2875     28.740000      0.000000      0.000000
2876     28.750000      0.000000      0.000000
2877     28.760000      0.000000      0.000000
2878     28.770000      0.000000      0.000000
2879     28.780000      0.000000      0.000000
2880     28.790000      0.000000      0.000000
2881     28.800000      0.000000      0.000000
2882     28.810000      0.000000      0.000000
2883     28.820000      0.000000      0.000000
2884     28.830000      0.000000      0.000000
2885     28.840000      0.000000      0.000000
2886     28.850000      0.000000      0.000000
2887     28.860000      0.000000      0.000000
2888     28.870000      0.000000      0.000000
2889     28.880000      0.000000      0.000000
2890     28.890000      0.000000      0.000000
2891     28.900000      0.000000      0.000000
2892     28.910000      0.000000      0.000000
2893     28.920000      0.000000      0.000000
2894     28.930000      0.000000      0.000000
2895     28.940000      0.000000      0.000000
2896     28.950000      0.000000      0.000000
2897     28.960000      0.000000      0.000000
2898     28.970000      0.000000      0.000000
2899     28.980000      0.000000      0.000000
2900     28.990000      0.000000      0.000000
2901     29.000000      0.000000      0.000000
2902     29.010000      0.000000      0.000000
2903     29.020000      0.000000      0.000000
2904     29.030000      0.000000      0.000000
2905     29.040000      0.000000      0.000000
2906     29.050000      0.000000      0.000000
2907     29.060000      0.000000      0.000000
2908     29.070000      0.000000      0.000000
2909     29.080000      0.000000      0.000000
2910     29.090000      0.000000      0.000000
2911     29.100000      0.000000      0.000000
2912     29.110000      0.000000      0.000000
2913     29.120000      0.000000      0.000000
2914     29.130000      0.000000      0.000000
2915     29.140000      0.000000      0.000000
2916     29.150000      0.000000      0.000000
2917     29.160000      0.000000      0.000000
2918     29.170000      0.000000      0.000000
2919     29.180000      0.000000      0.000000
2920     29.190000      0.000000      0.000000
2921     29.200000      0.000000      0.000000
2922     29.210000      0.000000      0.000000
2923     29.220000      0.000000      0.000000
2924     29.230000      0.000000      0.000000
2925     29.240000      0.000000      0.000000
2926     29.250000      0.000000      0.000000
2927     29.260000      0.000000      0.000000
2928     29.270000      0.000000      0.000000
2929     29.280000      0.000000      0.000000
2930     29.290000      0.000000      0.000000
2931     29.300000      0.000000      0.000000
2932     29.310000      0.000000      0.000000
2933     29.320000      0.000000      0.000000
2934     29.330000      0.000000      0.000000
2935     29.340000      0.000000      0.000000
2936     29.350000      0.000000      0.000000
2937     29.360000      0.000000      0.000000
2938     29.370000      0.000000      0.000000
2939     29.380000      0.000000      0.000000
2940     29.390000      0.000000      0.000000
2941     29.400000      0.000000      0.000000
2942     29.410000      0.000000      0.000000
2943     29.420000      0.000000      0.000000
2944     29.430000      0.000000      0.000000
2945     29.440000      0.000000      0.000000
2946     29.450000      0.000000      0.000000
2947     29.460000      0.000000      0.000000
2948     29.470000      0.000000      0.000000
2949     29.480000      0.000000      0.000000
2950     29.490000      0.000000      0.000000
2951     29.500000      0.000000      0.000000
2952     29.510000      0.000000      0.000000
2953     29.520000      0.000000      0.000000
2954     29.530000      0.000000      0.000000
2955     29.540000      0.000000      0.000000
2956     29.550000      0.000000      0.000000
2957     29.560000      0.000000      0.000000
2958     29.570000      0.000000      0.000000
2959     29.580000      0.000000      0.000000
2960     29.590000      0.000000      0.000000
2961     29.600000      0.000000      0.000000
2962     29.610000      0.000000      0.000000
2963     29.620000      0.000000      0.000000
2964     29.630000      0.000000      0.000000
2965     29.640000      0.000000      0.000000
2966     29.650000      0.000000      0.000000
2967     29.660000      0.000000      0.000000
2968     29.670000      0.000000      0.000000
2969     29.680000      0.000000      0.000000
2970     29.690000      0.000000      0.000000
2971     29.700000      0.000000      0.000000
2972     29.710000      0.000000      0.000000
2973     29.720000      0.000000      0.000000
2974     29.730000      0.000000      0.000000
2975     29.740000      0.000000      0.000000
2976     29.750000      0.000000      0.000000
2977     29.760000      0.000000      0.000000
2978     29.770000      0.000000      0.000000
2979     29.780000      0.000000      0.000000
2980     29.790000      0.000000      0.000000
2981     29.800000      0.000000      0.000000
2982     29.810000      0.000000      0.000000
2983     29.820000      0.000000      0.000000
2984     29.830000      0.000000      0.000000
2985     29.840000      0.000000      0.000000
2986     29.850000      0.000000      0.000000
2987     29.860000      0.000000      0.000000
2988     29.870000      0.000000      0.000000
2989     29.880000      0.000000      0.000000
2990     29.890000      0.000000      0.000000
2991     29.900000      0.000000      0.000000
2992     29.910000      0.000000      0.000000
2993     29.920000      0.000000      0.000000
2994     29.930000      0.000000      0.000000
2995     29.940000      0.000000      0.000000
2996     29.950000      0.000000      0.000000
2997     29.960000      0.000000      0.000000
2998     29.970000      0.000000      0.000000
2999     29.980000      0.000000      0.000000
3000     29.990000      0.000000      0.000000
3001     30.000000      0.000000      0.000000
3002     30.010000      0.000000      0.000000
3003     30.020000      0.000000      0.000000
3004     30.030000      0.000000      0.000000
3005     30.040000      0.000000      0.000000
3006     30.050000      0.000000      0.000000
3007     30.060000      0.000000      0.000000
3008     30.070000      0.000000      0.000000
3009     30.080000      0.000000      0.000000
3010     30.090000      0.000000      0.000000
3011     30.100000      0.000000      0.000000
3012     30.110000      0.000000      0.000000
3013     30.120000      0.000000      0.000000
3014     30.130000      0.000000      0.000000
3015     30.140000      0.000000      0.000000
3016     30.150000      0.000000      0.000000
3017     30.160000      0.000000      0.000000
3018     30.170000      0.000000      0.000000
3019     30.180000      0.000000      0.000000
3020     30.190000      0.000000      0.000000
3021     30.200000      0.000000      0.000000
3022     30.210000      0.000000      0.000000
3023     30.220000      0.000000      0.000000
3024     30.230000      0.000000      0.000000
3025     30.240000      0.000000      0.000000
3026     30.250000      0.000000      0.000000
3027     30.260000      0.000000      0.000000
3028     30.270000      0.000000      0.000000
3029     30.280000      0.000000      0.000000
3030     30.290000      0.000000      0.000000
3031     30.300000      0.000000      0.000000
3032     30.310000      0.000000      0.000000
3033     30.320000      0.000000      0.000000
3034     30.330000      0.000000      0.000000
3035     30.340000      0.000000      0.000000
3036     30.350000      0.000000      0.000000
3037     30.360000      0.000000      0.000000
3038     30.370000      0.000000      0.000000
3039     30.380000      0.000000      0.000000
3040     30.390000      0.000000      0.000000
3041     30.400000      0.000000      0.000000
3042     30.410000      0.000000      0.000000
3043     30.420000      0.000000      0.000000
3044     30.430000      0.000000      0.000000
3045     30.440000      0.000000      0.000000
3046     30.450000      0.000000      0.000000
3047     30.460000      0.000000      0.000000
3048     30.470000      0.000000      0.000000
3049     30.480000      0.000000      0.000000
3050     30.490000      0.000000      0.000000
3051     30.500000      0.000000      0.000000
3052     30.510000      0.000000      0.000000
3053     30.520000      0.000000      0.000000
3054     30.530000      0.000000      0.000000
3055     30.540000      0.000000      0.000000
3056     30.550000      0.000000      0.000000
3057     30.560000      0.000000      0.000000
3058     30.570000      0.000000      0.000000
3059     30.580000      0.000000      0.000000
3060     30.590000      0.000000      0.000000
3061     30.600000      0.000000      0.000000
3062     30.610000      0.000000      0.000000
3063     30.620000      0.000000      0.000000
3064     30.630000      0.000000      0.000000
3065     30.640000      0.000000      0.000000
3066     30.650000      0.000000      0.000000
3067     30.660000      0.000000      0.000000
3068     30.670000      0.000000      0.000000
3069     30.680000      0.000000      0.000000
3070     30.690000      0.000000      0.000000
3071     30.700000      0.000000      0.000000
3072     30.710000      0.000000      0.000000
3073     30.720000      0.000000      0.000000
3074     30.730000      0.000000      0.000000
3075     30.740000      0.000000      0.000000
3076     30.750000      0.000000      0.000000
3077     30.760000      0.000000      0.000000
3078     30.770000      0.000000      0.000000
3079     30.780000      0.000000      0.000000
3080     30.790000      0.000000      0.000000
3081     30.800000      0.000000      0.000000
3082     30.810000      0.000000      0.000000
3083     30.820000      0.000000      0.000000
3084     30.830000      0.000000      0.000000
3085     30.840000      0.000000      0.000000
3086     30.850000      0.000000      0.000000
3087     30.860000      0.000000      0.000000
3088     30.870000      0.000000      0.000000
3089     30.880000      0.000000      0.000000
3090     30.890000      0.000000      0.000000
3091     30.900000      0.000000      0.000000
3092     30.910000      0.000000      0.000000
3093     30.920000      0.000000      0.000000
3094     30.930000      0.000000      0.000000
3095     30.940000      0.000000      0.000000
3096     30.950000      0.000000      0.000000
3097     30.960000      0.000000      0.000000
3098     30.970000      0.000000      0.000000
3099     30.980000      0.000000      0.000000
3100     30.990000      0.000000      0.000000
3101     31.000000      0.000000      0.000000
3102     31.010000      0.000000      0.000000
3103     31.020000      0.000000      0.000000
3104     31.030000      0.000000      0.000000
3105     31.040000      0.000000      0.000000
3106     31.050000      0.000000      0.000000
3107     31.060000      0.000000      0.000000
3108     31.070000      0.000000      0.000000
3109     31.080000      0.000000      0.000000
3110     31.090000      0.000000      0.000000
3111     31.100000      0.000000      0.000000
3112     31.110000      0.000000      0.000000
3113     31.120000      0.000000      0.000000
3114     31.130000      0.000000      0.000000
3115     31.140000      0.000000      0.000000
3116     31.150000      0.000000      0.000000
3117     31.160000      0.000000      0.000000
3118     31.170000      0.000000      0.000000
3119     31.180000      0.000000      0.000000
3120     31.190000      0.000000      0.000000
3121     31.200000      0.000000      0.000000
3122     31.210000      0.000000      0.000000
3123     31.220000      0.000000      0.000000
3124     31.230000      0.000000      0.000000
3125     31.240000      0.000000      0.000000
3126     31.250000      0.000000      0.000000
3127     31.260000      0.000000      0.000000
3128     31.270000      0.000000      0.000000
3129     31.280000      0.000000      0.000000
3130     31.290000      0.000000      0.000000
3131     31.300000      0.000000      0.000000
3132     31.310000      0.000000      0.000000
3133     31.320000      0.000000      0.000000
3134     31.330000      0.000000      0.000000
3135     31.340000      0.000000      0.000000
3136     31.350000      0.000000      0.000000
3137     31.360000      0.000000      0.000000
3138     31.370000      0.000000      0.000000
3139     31.380000      0.000000      0.000000
3140     31.390000      0.000000      0.000000
3141     31.400000      0.000000      0.000000
3142     31.410000      0.000000      0.000000
3143     31.420000      0.000000      0.000000
3144     31.430000      0.000000      0.000000
3145     31.440000      0.000000      0.000000
3146     31.450000      0.000000      0.000000
3147     31.460000      0.000000      0.000000
3148     31.470000      0.000000      0.000000
3149     31.480000      0.000000      0.000000
3150     31.490000      0.000000      0.000000
3151     31.500000      0.000000      0.000000
3152     31.510000      0.000000      0.000000
3153     31.520000      0.000000      0.000000
3154     31.530000      0.000000      0.000000
3155     31.540000      0.000000      0.000000
3156     31.550000      0.000000      0.000000
3157     31.560000      0.000000      0.000000
3158     31.570000      0.000000      0.000000
3159     31.580000      0.000000      0.000000
3160     31.590000      0.000000      0.000000
3161     31.600000      0.000000      0.000000
3162     31.610000      0.000000      0.000000
3163     31.620000      0.000000      0.000000
3164     31.630000      0.000000      0.000000
3165     31.640000      0.000000      0.000000
3166     31.650000      0.000000      0.000000
3167     31.660000      0.000000      0.000000
3168     31.670000      0.000000      0.000000
3169     31.680000      0.000000      0.000000
3170     31.690000      0.000000      0.000000
3171     31.700000      0.000000      0.000000
3172     31.710000      0.000000      0.000000
3173     31.720000      0.000000      0.000000
3174     31.730000      0.000000      0.000000
3175     31.740000      0.000000      0.000000
3176     31.750000      0.000000      0.000000
3177     31.760000      0.000000      0.000000
3178     31.770000      0.000000      0.000000
3179     31.780000      0.000000      0.000000
3180     31.790000      0.000000      0.000000
3181     31.800000      0.000000      0.000000
3182     31.810000      0.000000      0.000000
3183     31.820000      0.000000      0.000000
3184     31.830000      0.000000      0.000000
3185     31.840000      0.000000      0.000000
3186     31.850000      0.000000      0.000000
3187     31.860000      0.000000      0.000000
3188     31.870000      0.000000      0.000000
3189     31.880000      0.000000      0.000000
3190     31.890000      0.000000      0.000000
3191     31.900000      0.000000      0.000000
3192     31.910000      0.000000      0.000000
3193     31.920000      0.000000      0.000000
3194     31.930000      0.000000      0.000000
3195     31.940000      0.000000      0.000000
3196     31.950000      0.000000      0.000000
3197     31.960000      0.000000      0.000000
3198     31.970000      0.000000      0.000000
3199     31.980000      0.000000      0.000000
3200     31.990000      0.000000      0.000000
3201     32.000000      0.000000      0.000000
3202     32.010000      0.000000      0.000000
3203     32.020000      0.000000      0.000000
3204     32.030000      0.000000      0.000000
3205     32.040000      0.000000      0.000000
3206     32.050000      0.000000      0.000000
3207     32.060000      0.000000      0.000000
3208     32.070000      0.000000      0.000000
3209     32.080000      0.000000      0.000000
3210     32.090000      0.000000      0.000000
3211     32.100000      0.000000      0.000000
3212     32.110000      0.000000      0.000000
3213     32.120000      0.000000      0.000000
3214     32.130000      0.000000      0.000000
3215     32.140000      0.000000      0.000000
3216     32.150000      0.000000      0.000000
3217     32.160000      0.000000      0.000000
3218     32.170000      0.000000      0.000000
3219     32.180000      0.000000      0.000000
3220     32.190000      0.000000      0.000000
3221     32.200000      0.000000      0.000000
3222     32.210000      0.000000      0.000000
3223     32.220000      0.000000      0.000000
3224     32.230000      0.000000      0.000000
3225     32.240000      0.000000      0.000000
3226     32.250000      0.000000      0.000000
3227     32.260000      0.000000      0.000000
3228     32.270000      0.000000      0.000000
3229     32.280000      0.000000      0.000000
3230     32.290000      0.000000      0.000000
3231     32.300000      0.000000      0.000000
3232     32.310000      0.000000      0.000000
3233     32.320000      0.000000      0.000000
3234     32.330000      0.000000      0.000000
3235     32.340000      0.000000      0.000000
3236     32.350000      0.000000      0.000000
3237     32.360000      0.000000      0.000000
3238     32.370000      0.000000      0.000000
3239     32.380000      0.000000      0.000000
3240     32.390000      0.000000      0.000000
3241     32.400000      0.000000      0.000000
3242     32.410000      0.000000      0.000000
3243     32.420000      0.000000      0.000000
3244     32.430000      0.000000      0.000000
3245     32.440000      0.000000      0.000000
3246     32.450000      0.000000      0.000000
3247     32.460000      0.000000      0.000000
3248     32.470000      0.000000      0.000000
3249     32.480000      0.000000      0.000000
3250     32.490000      0.000000      0.000000
3251     32.500000      0.000000      0.000000
3252     32.510000      0.000000      0.000000
3253     32.520000      0.000000      0.000000
3254     32.530000      0.000000      0.000000
3255     32.540000      0.000000      0.000000
3256     32.550000      0.000000      0.000000
3257     32.560000      0.000000      0.000000
3258     32.570000      0.000000      0.000000
3259     32.580000      0.000000      0.000000
3260     32.590000      0.000000      0.000000
3261     32.600000      0.000000      0.000000
3262     32.610000      0.000000      0.000000
3263     32.620000      0.000000      0.000000
3264     32.630000      0.000000      0.000000
3265     32.640000      0.000000      0.000000
3266     32.650000      0.000000      0.000000
3267     32.660000      0.000000      0.000000
3268     32.670000      0.000000      0.000000
3269     32.680000      0.000000      0.000000
3270     32.690000      0.000000      0.000000
3271     32.700000      0.000000      0.000000
3272     32.710000      0.000000      0.000000
3273     32.720000      0.000000      0.000000
3274     32.730000      0.000000      0.000000
3275     32.740000      0.000000      0.000000
3276     32.750000      0.000000      0.000000
3277     32.760000      0.000000      0.000000
3278     32.770000      0.000000      0.000000
3279     32.780000      0.000000      0.000000
3280     32.790000      0.000000      0.000000
3281     32.800000      0.000000      0.000000
3282     32.810000      0.000000      0.000000
3283     32.820000      0.000000      0.000000
3284     32.830000      0.000000      0.000000
3285     32.840000      0.000000      0.000000
3286     32.850000      0.000000      0.000000
3287     32.860000      0.000000      0.000000
3288     32.870000      0.000000      0.000000
3289     32.880000      0.000000      0.000000
3290     32.890000      0.000000      0.000000
3291     32.900000      0.000000      0.000000
3292     32.910000      0.000000      0.000000
3293     32.920000      0.000000      0.000000
3294     32.930000      0.000000      0.000000
3295     32.940000      0.000000      0.000000
3296     32.950000      0.000000      0.000000
3297     32.960000      0.000000      0.000000
3298     32.970000      0.000000      0.000000
3299     32.980000      0.000000      0.000000
3300     32.990000      0.000000      0.000000
3301     33.000000      0.000000      0.000000
3302     33.010000      0.000000      0.000000
3303     33.020000      0.000000      0.000000
3304     33.030000      0.000000      0.000000
3305     33.040000      0.000000      0.000000
3306     33.050000      0.000000      0.000000
3307     33.060000      0.000000      0.000000
3308     33.070000      0.000000      0.000000
3309     33.080000      0.000000      0.000000
3310     33.090000      0.000000      0.000000
3311     33.100000      0.000000      0.000000
3312     33.110000      0.000000      0.000000
3313     33.120000      0.000000      0.000000
3314     33.130000      0.000000      0.000000
3315     33.140000      0.000000      0.000000
3316     33.150000      0.000000      0.000000
3317     33.160000      0.000000      0.000000
3318     33.170000      0.000000      0.000000
3319     33.180000      0.000000      0.000000
3320     33.190000      0.000000      0.000000
3321     33.200000      0.000000      0.000000
3322     33.210000      0.000000      0.000000
3323     33.220000      0.000000      0.000000
3324     33.230000      0.000000      0.000000
3325     33.240000      0.000000      0.000000
3326     33.250000      0.000000      0.000000
3327     33.260000      0.000000      0.000000
3328     33.270000      0.000000      0.000000
3329     33.280000      0.000000      0.000000
3330     33.290000      0.000000      0.000000
3331     33.300000      0.000000      0.000000
3332     33.310000      0.000000      0.000000
3333     33.320000      0.000000      0.000000
3334     33.330000      0.000000      0.000000
3335     33.340000      0.000000      0.000000
3336     33.350000      0.000000      0.000000
3337     33.360000      0.000000      0.000000
3338     33.370000      0.000000      0.000000
3339     33.380000      0.000000      0.000000
3340     33.390000      0.000000      0.000000
3341     33.400000      0.000000      0.000000
3342     33.410000      0.000000      0.000000
3343     33.420000      0.000000      0.000000
3344     33.430000      0.000000      0.000000
3345     33.440000      0.000000      0.000000
3346     33.450000      0.000000      0.000000
3347     33.460000      0.000000      0.000000
3348     33.470000      0.000000      0.000000
3349     33.480000      0.000000      0.000000
3350     33.490000      0.000000      0.000000
3351     33.500000      0.000000      0.000000
3352     33.510000      0.000000      0.000000
3353     33.520000      0.000000      0.000000
3354     33.530000      0.000000      0.000000
3355     33.540000      0.000000      0.000000
3356     33.550000      0.000000      0.000000
3357     33.560000      0.000000      0.000000
3358     33.570000      0.000000      0.000000
3359     33.580000      0.000000      0.000000
3360     33.590000      0.000000      0.000000
3361     33.600000      0.000000      0.000000
3362     33.610000      0.000000      0.000000
3363     33.620000      0.000000      0.000000
3364     33.630000      0.000000      0.000000
3365     33.640000      0.000000      0.000000
3366     33.650000      0.000000      0.000000
3367     33.660000      0.000000      0.000000
3368     33.670000      0.000000      0.000000
3369     33.680000      0.000000      0.000000
3370     33.690000      0.000000      0.000000
3371     33.700000      0.000000      0.000000
3372     33.710000      0.000000      0.000000
3373     33.720000      0.000000      0.000000
3374     33.730000      0.000000      0.000000
3375     33.740000      0.000000      0.000000
3376     33.750000      0.000000      0.000000
3377     33.760000      0.000000      0.000000
3378     33.770000      0.000000      0.000000
3379     33.780000      0.000000      0.000000
3380     33.790000      0.000000      0.000000
3381     33.800000      0.000000      0.000000
3382     33.810000      0.000000      0.000000
3383     33.820000      0.000000      0.000000
3384     33.830000      0.000000      0.000000
3385     33.840000      0.000000      0.000000
3386     33.850000      0.000000      0.000000
3387     33.860000      0.000000      0.000000
3388     33.870000      0.000000      0.000000
3389     33.880000      0.000000      0.000000
3390     33.890000      0.000000      0.000000
3391     33.900000      0.000000      0.000000
3392     33.910000      0.000000      0.000000
3393     33.920000      0.000000      0.000000
3394     33.930000      0.000000      0.000000
3395     33.940000      0.000000      0.000000
3396     33.950000      0.000000      0.000000
3397     33.960000      0.000000      0.000000
3398     33.970000      0.000000      0.000000
3399     33.980000      0.000000      0.000000
3400     33.990000      0.000000      0.000000
3401     34.000000      0.000000      0.000000
3402     34.010000      0.000000      0.000000
3403     34.020000      0.000000      0.000000
3404     34.030000      0.000000      0.000000
3405     34.040000      0.000000      0.000000
3406     34.050000      0.000000      0.000000
3407     34.060000      0.000000      0.000000
3408     34.070000      0.000000      0.000000
3409     34.080000      0.000000      0.000000
3410     34.090000      0.000000      0.000000
3411     34.100000      0.000000      0.000000
3412     34.110000      0.000000      0.000000
3413     34.120000      0.000000      0.000000
3414     34.130000      0.000000      0.000000
3415     34.140000      0.000000      0.000000
3416     34.150000      0.000000      0.000000
3417     34.160000      0.000000      0.000000
3418     34.170000      0.000000      0.000000
3419     34.180000      0.000000      0.000000
3420     34.190000      0.000000      0.000000
3421     34.200000      0.000000      0.000000
3422     34.210000      0.000000      0.000000
3423     34.220000      0.000000      0.000000
3424     34.230000      0.000000      0.000000
3425     34.240000      0.000000      0.000000
3426     34.250000      0.000000      0.000000
3427     34.260000      0.000000      0.000000
3428     34.270000      0.000000      0.000000
3429     34.280000      0.000000      0.000000
3430     34.290000      0.000000      0.000000
3431     34.300000      0.000000      0.000000
3432     34.310000      0.000000      0.000000
3433     34.320000      0.000000      0.000000
3434     34.330000      0.000000      0.000000
3435     34.340000      0.000000      0.000000
3436     34.350000      0.000000      0.000000
3437     34.360000      0.000000      0.000000
3438     34.370000      0.000000      0.000000
3439     34.380000      0.000000      0.000000
3440     34.390000      0.000000      0.000000
3441     34.400000      0.000000      0.000000
3442     34.410000      0.000000      0.000000
3443     34.420000      0.000000      0.000000
3444     34.430000      0.000000      0.000000
3445     34.440000      0.000000      0.000000
3446     34.450000      0.000000      0.000000
3447     34.460000      0.000000      0.000000
3448     34.470000      0.000000      0.000000
3449     34.480000      0.000000      0.000000
3450     34.490000      0.000000      0.000000
3451     34.500000      0.000000      0.000000
3452     34.510000      0.000000      0.000000
3453     34.520000      0.000000      0.000000
3454     34.530000      0.000000      0.000000
3455     34.540000      0.000000      0.000000
3456     34.550000      0.000000      0.000000
3457     34.560000      0.000000      0.000000
3458     34.570000      0.000000      0.000000
3459     34.580000      0.000000      0.000000
3460     34.590000      0.000000      0.000000
3461     34.600000      0.000000      0.000000
3462     34.610000      0.000000      0.000000
3463     34.620000      0.000000      0.000000
3464     34.630000      0.000000      0.000000
3465     34.640000      0.000000      0.000000
3466     34.650000      0.000000      0.000000
3467     34.660000      0.000000      0.000000
3468     34.670000      0.000000      0.000000
3469     34.680000      0.000000      0.000000
3470     34.690000      0.000000      0.000000
3471     34.700000      0.000000      0.000000
3472     34.710000      0.000000      0.000000
3473     34.720000      0.000000      0.000000
3474     34.730000      0.000000      0.000000
3475     34.740000      0.000000      0.000000
3476     34.750000      0.000000      0.000000
3477     34.760000      0.000000      0.000000
3478     34.770000      0.000000      0.000000
3479     34.780000      0.000000      0.000000
3480     34.790000      0.000000      0.000000
3481     34.800000      0.000000      0.000000
3482     34.810000      0.000000      0.000000
3483     34.820000      0.000000      0.000000
3484     34.830000      0.000000      0.000000
3485     34.840000      0.000000      0.000000
3486     34.850000      0.000000      0.000000
3487     34.860000      0.000000      0.000000
3488     34.870000      0.000000      0.000000
3489     34.880000      0.000000      0.000000
3490     34.890000      0.000000      0.000000
3491     34.900000      0.000000      0.000000
3492     34.910000      0.000000      0.000000
3493     34.920000      0.000000      0.000000
3494     34.930000      0.000000      0.000000
3495     34.940000      0.000000      0.000000
3496     34.950000      0.000000      0.000000
3497     34.960000      0.000000      0.000000
3498     34.970000      0.000000      0.000000
3499     34.980000      0.000000      0.000000
3500     34.990000      0.000000      0.000000
3501     35.000000      0.000000      0.000000
3502     35.010000      0.000000      0.000000
3503     35.020000      0.000000      0.000000
3504     35.030000      0.000000      0.000000
3505     35.040000      0.000000      0.000000
3506     35.050000      0.000000      0.000000
3507     35.060000      0.000000      0.000000
3508     35.070000      0.000000      0.000000
3509     35.080000      0.000000      0.000000
3510     35.090000      0.000000      0.000000
3511     35.100000      0.000000      0.000000
3512     35.110000      0.000000      0.000000
3513     35.120000      0.000000      0.000000
3514     35.130000      0.000000      0.000000
3515     35.140000      0.000000      0.000000
3516     35.150000      0.000000      0.000000
3517     35.160000      0.000000      0.000000
3518     35.170000      0.000000      0.000000
3519     35.180000      0.000000      0.000000
3520     35.190000      0.000000      0.000000
3521     35.200000      0.000000      0.000000
3522     35.210000      0.000000      0.000000
3523     35.220000      0.000000      0.000000
3524     35.230000      0.000000      0.000000
3525     35.240000      0.000000      0.000000
3526     35.250000      0.000000      0.000000
3527     35.260000      0.000000      0.000000
3528     35.270000      0.000000      0.000000
3529     35.280000      0.000000      0.000000
3530     35.290000      0.000000      0.000000
3531     35.300000      0.000000      0.000000
3532     35.310000      0.000000      0.000000
3533     35.320000      0.000000      0.000000
3534     35.330000      0.000000      0.000000
3535     35.340000      0.000000      0.000000
3536     35.350000      0.000000      0.000000
3537     35.360000      0.000000      0.000000
3538     35.370000      0.000000      0.000000
3539     35.380000      0.000000      0.000000
3540     35.390000      0.000000      0.000000
3541     35.400000      0.000000      0.000000
3542     35.410000      0.000000      0.000000
3543     35.420000      0.000000      0.000000
3544     35.430000      0.000000      0.000000
3545     35.440000      0.000000      0.000000
3546     35.450000      0.000000      0.000000
3547     35.460000      0.000000      0.000000
3548     35.470000      0.000000      0.000000
3549     35.480000      0.000000      0.000000
3550     35.490000      0.000000      0.000000
3551     35.500000      0.000000      0.000000
3552     35.510000      0.000000      0.000000
3553     35.520000      0.000000      0.000000
3554     35.530000      0.000000      0.000000
3555     35.540000      0.000000      0.000000
3556     35.550000      0.000000      0.000000
3557     35.560000      0.000000      0.000000
3558     35.570000      0.000000      0.000000
3559     35.580000      0.000000      0.000000
3560     35.590000      0.000000      0.000000
3561     35.600000      0.000000      0.000000
3562     35.610000      0.000000      0.000000
3563     35.620000      0.000000      0.000000
3564     35.630000      0.000000      0.000000
3565     35.640000      0.000000      0.000000
3566     35.650000      0.000000      0.000000
3567     35.660000      0.000000      0.000000
3568     35.670000      0.000000      0.000000
3569     35.680000      0.000000      0.000000
3570     35.690000      0.000000      0.000000
3571     35.700000      0.000000      0.000000
3572     35.710000      0.000000      0.000000
3573     35.720000      0.000000      0.000000
3574     35.730000      0.000000      0.000000
3575     35.740000      0.000000      0.000000
3576     35.750000      0.000000      0.000000
3577     35.760000      0.000000      0.000000
3578     35.770000      0.000000      0.000000
3579     35.780000      0.000000      0.000000
3580     35.790000      0.000000      0.000000
3581     35.800000      0.000000      0.000000
3582     35.810000      0.000000      0.000000
3583     35.820000      0.000000      0.000000
3584     35.830000      0.000000      0.000000
3585     35.840000      0.000000      0.000000
3586     35.850000      0.000000      0.000000
3587     35.860000      0.000000      0.000000
3588     35.870000      0.000000      0.000000
3589     35.880000      0.000000      0.000000
3590     35.890000      0.000000      0.000000
3591     35.900000      0.000000      0.000000
3592     35.910000      0.000000      0.000000
3593     35.920000      0.000000      0.000000
3594     35.930000      0.000000      0.000000
3595     35.940000      0.000000      0.000000
3596     35.950000      0.000000      0.000000
3597     35.960000      0.000000      0.000000
3598     35.970000      0.000000      0.000000
3599     35.980000      0.000000      0.000000
3600     35.990000      0.000000      0.000000
3601     36.000000      0.000000      0.000000
3602     36.010000      0.000000      0.000000
3603     36.020000      0.000000      0.000000
3604     36.030000      0.000000      0.000000
3605     36.040000      0.000000      0.000000
3606     36.050000      0.000000      0.000000
3607     36.060000      0.000000      0.000000
3608     36.070000      0.000000      0.000000
3609     36.080000      0.000000      0.000000
3610     36.090000      0.000000      0.000000
3611     36.100000      0.000000      0.000000
3612     36.110000      0.000000      0.000000
3613     36.120000      0.000000      0.000000
3614     36.130000      0.000000      0.000000
3615     36.140000      0.000000      0.000000
3616     36.150000      0.000000      0.000000
3617     36.160000      0.000000      0.000000
3618     36.170000      0.000000      0.000000
3619     36.180000      0.000000      0.000000
3620     36.190000      0.000000      0.000000
3621     36.200000      0.000000      0.000000
3622     36.210000      0.000000      0.000000
3623     36.220000      0.000000      0.000000
3624     36.230000      0.000000      0.000000
3625     36.240000      0.000000      0.000000
3626     36.250000      0.000000      0.000000
3627     36.260000      0.000000      0.000000
3628     36.270000      0.000000      0.000000
3629     36.280000      0.000000      0.000000
3630     36.290000      0.000000      0.000000
3631     36.300000      0.000000      0.000000
3632     36.310000      0.000000      0.000000
3633     36.320000      0.000000      0.000000
3634     36.330000      0.000000      0.000000
3635     36.340000      0.000000      0.000000
3636     36.350000      0.000000      0.000000
3637     36.360000      0.000000      0.000000
3638     36.370000      0.000000      0.000000
3639     36.380000      0.000000      0.000000
3640     36.390000      0.000000      0.000000
3641     36.400000      0.000000      0.000000
3642     36.410000      0.000000      0.000000
3643     36.420000      0.000000      0.000000
3644     36.430000      0.000000      0.000000
3645     36.440000      0.000000      0.000000
3646     36.450000      0.000000      0.000000
3647     36.460000      0.000000      0.000000
3648     36.470000      0.000000      0.000000
3649     36.480000      0.000000      0.000000
3650     36.490000      0.000000      0.000000
3651     36.500000      0.000000      0.000000
3652     36.510000      0.000000      0.000000
3653     36.520000      0.000000      0.000000
3654     36.530000      0.000000      0.000000
3655     36.540000      0.000000      0.000000
3656     36.550000      0.000000      0.000000
3657     36.560000      0.000000      0.000000
3658     36.570000      0.000000      0.000000
3659     36.580000      0.000000      0.000000
3660     36.590000      0.000000      0.000000
3661     36.600000      0.000000      0.000000
3662     36.610000      0.000000      0.000000
3663     36.620000      0.000000      0.000000
3664     36.630000      0.000000      0.000000
3665     36.640000      0.000000      0.000000
3666     36.650000      0.000000      0.000000
3667     36.660000      0.000000      0.000000
3668     36.670000      0.000000      0.000000
3669     36.680000      0.000000      0.000000
3670     36.690000      0.000000      0.000000
3671     36.700000      0.000000      0.000000
3672     36.710000      0.000000      0.000000
3673     36.720000      0.000000      0.000000
3674     36.730000      0.000000      0.000000
3675     36.740000      0.000000      0.000000
3676     36.750000      0.000000      0.000000
3677     36.760000      0.000000      0.000000
3678     36.770000      0.000000      0.000000
3679     36.780000      0.000000      0.000000
3680     36.790000      0.000000      0.000000
3681     36.800000      0.000000      0.000000
3682     36.810000      0.000000      0.000000
3683     36.820000      0.000000      0.000000
3684     36.830000      0.000000      0.000000
3685     36.840000      0.000000      0.000000
3686     36.850000      0.000000      0.000000
3687     36.860000      0.000000      0.000000
3688     36.870000      0.000000      0.000000
3689     36.880000      0.000000      0.000000
3690     36.890000      0.000000      0.000000
3691     36.900000      0.000000      0.000000
3692     36.910000      0.000000      0.000000
3693     36.920000      0.000000      0.000000
3694     36.930000      0.000000      0.000000
3695     36.940000      0.000000      0.000000
3696     36.950000      0.000000      0.000000
3697     36.960000      0.000000      0.000000
3698     36.970000      0.000000      0.000000
3699     36.980000      0.000000      0.000000
3700     36.990000      0.000000      0.000000
3701     37.000000      0.000000      0.000000
3702     37.010000      0.000000      0.000000
3703     37.020000      0.000000      0.000000
3704     37.030000      0.000000      0.000000
3705     37.040000      0.000000      0.000000
3706     37.050000      0.000000      0.000000
3707     37.060000      0.000000      0.000000
3708     37.070000      0.000000      0.000000
3709     37.080000      0.000000      0.000000
3710     37.090000      0.000000      0.000000
3711     37.100000      0.000000      0.000000
3712     37.110000      0.000000      0.000000
3713     37.120000      0.000000      0.000000
3714     37.130000      0.000000      0.000000
3715     37.140000      0.000000      0.000000
3716     37.150000      0.000000      0.000000
3717     37.160000      0.000000      0.000000
3718     37.170000      0.000000      0.000000
3719     37.180000      0.000000      0.000000
3720     37.190000      0.000000      0.000000
3721     37.200000      0.000000      0.000000
3722     37.210000      0.000000      0.000000
3723     37.220000      0.000000      0.000000
3724     37.230000      0.000000      0.000000
3725     37.240000      0.000000      0.000000
3726     37.250000      0.000000      0.000000
3727     37.260000      0.000000      0.000000
3728     37.270000      0.000000      0.000000
3729     37.280000      0.000000      0.000000
3730     37.290000      0.000000      0.000000
3731     37.300000      0.000000      0.000000
3732     37.310000      0.000000      0.000000
3733     37.320000      0.000000      0.000000
3734     37.330000      0.000000      0.000000
3735     37.340000      0.000000      0.000000
3736     37.350000      0.000000      0.000000
3737     37.360000      0.000000      0.000000
3738     37.370000      0.000000      0.000000
3739     37.380000      0.000000      0.000000
3740     37.390000      0.000000      0.000000
3741     37.400000      0.000000      0.000000
3742     37.410000      0.000000      0.000000
3743     37.420000      0.000000      0.000000
3744     37.430000      0.000000      0.000000
3745     37.440000      0.000000      0.000000
3746     37.450000      0.000000      0.000000
3747     37.460000      0.000000      0.000000
3748     37.470000      0.000000      0.000000
3749     37.480000      0.000000      0.000000
3750     37.490000      0.000000      0.000000
3751     37.500000      0.000000      0.000000
3752     37.510000      0.000000      0.000000
3753     37.520000      0.000000      0.000000
3754     37.530000      0.000000      0.000000
3755     37.540000      0.000000      0.000000
3756     37.550000      0.000000      0.000000
3757     37.560000      0.000000      0.000000
3758     37.570000      0.000000      0.000000
3759     37.580000      0.000000      0.000000
3760     37.590000      0.000000      0.000000
3761     37.600000      0.000000      0.000000
3762     37.610000      0.000000      0.000000
3763     37.620000      0.000000      0.000000
3764     37.630000      0.000000      0.000000
3765     37.640000      0.000000      0.000000
3766     37.650000      0.000000      0.000000
3767     37.660000      0.000000      0.000000
3768     37.670000      0.000000      0.000000
3769     37.680000      0.000000      0.000000
3770     37.690000      0.000000      0.000000
3771     37.700000      0.000000      0.000000
3772     37.710000      0.000000      0.000000
3773     37.720000      0.000000      0.000000
3774     37.730000      0.000000      0.000000
3775     37.740000      0.000000      0.000000
3776     37.750000      0.000000      0.000000
3777     37.760000      0.000000      0.000000
3778     37.770000      0.000000      0.000000
3779     37.780000      0.000000      0.000000
3780     37.790000      0.000000      0.000000
3781     37.800000      0.000000      0.000000
3782     37.810000      0.000000      0.000000
3783     37.820000      0.000000      0.000000
3784     37.830000      0.000000      0.000000
3785     37.840000      0.000000      0.000000
3786     37.850000      0.000000      0.000000
3787     37.860000      0.000000      0.000000
3788     37.870000      0.000000      0.000000
3789     37.880000      0.000000      0.000000
3790     37.890000      0.000000      0.000000
3791     37.900000      0.000000      0.000000
3792     37.910000      0.000000      0.000000
3793     37.920000      0.000000      0.000000
3794     37.930000      0.000000      0.000000
3795     37.940000      0.000000      0.000000
3796     37.950000      0.000000      0.000000
3797     37.960000      0.000000      0.000000
3798     37.970000      0.000000      0.000000
3799     37.980000      0.000000      0.000000
3800     37.990000      0.000000      0.000000
3801     38.000000      0.000000      0.000000
3802     38.010000      0.000000      0.000000
3803     38.020000      0.000000      0.000000
3804     38.030000      0.000000      0.000000
3805     38.040000      0.000000      0.000000
3806     38.050000      0.000000      0.000000
3807     38.060000      0.000000      0.000000
3808     38.070000      0.000000      0.000000
3809     38.080000      0.000000      0.000000
3810     38.090000      0.000000      0.000000
3811     38.100000      0.000000      0.000000
3812     38.110000      0.000000      0.000000
3813     38.120000      0.000000      0.000000
3814     38.130000      0.000000      0.000000
3815     38.140000      0.000000      0.000000
3816     38.150000      0.000000      0.000000
3817     38.160000      0.000000      0.000000
3818     38.170000      0.000000      0.000000
3819     38.180000      0.000000      0.000000
3820     38.190000      0.000000      0.000000
3821     38.200000      0.000000      0.000000
3822     38.210000      0.000000      0.000000
3823     38.220000      0.000000      0.000000
3824     38.230000      0.000000      0.000000
3825     38.240000      0.000000      0.000000
3826     38.250000      0.000000      0.000000
3827     38.260000      0.000000      0.000000
3828     38.270000      0.000000      0.000000
3829     38.280000      0.000000      0.000000
3830     38.290000      0.000000      0.000000
3831     38.300000      0.000000      0.000000
3832     38.310000      0.000000      0.000000
3833     38.320000      0.000000      0.000000
3834     38.330000      0.000000      0.000000
3835     38.340000      0.000000      0.000000
3836     38.350000      0.000000      0.000000
3837     38.360000      0.000000      0.000000
3838     38.370000      0.000000      0.000000
3839     38.380000      0.000000      0.000000
3840     38.390000      0.000000      0.000000
3841     38.400000      0.000000      0.000000
3842     38.410000      0.000000      0.000000
3843     38.420000      0.000000      0.000000
3844     38.430000      0.000000      0.000000
3845     38.440000      0.000000      0.000000
3846     38.450000      0.000000      0.000000
3847     38.460000      0.000000      0.000000
3848     38.470000      0.000000      0.000000
3849     38.480000      0.000000      0.000000
3850     38.490000      0.000000      0.000000
3851     38.500000      0.000000      0.000000
3852     38.510000      0.000000      0.000000
3853     38.520000      0.000000      0.000000
3854     38.530000      0.000000      0.000000
3855     38.540000      0.000000      0.000000
3856     38.550000      0.000000      0.000000
3857     38.560000      0.000000      0.000000
3858     38.570000      0.000000      0.000000
3859     38.580000      0.000000      0.000000
3860     38.590000      0.000000      0.000000
3861     38.600000      0.000000      0.000000
3862     38.610000      0.000000      0.000000
3863     38.620000      0.000000      0.000000
3864     38.630000      0.000000      0.000000
3865     38.640000      0.000000      0.000000
3866     38.650000      0.000000      0.000000
3867     38.660000      0.000000      0.000000
3868     38.670000      0.000000      0.000000
3869     38.680000      0.000000      0.000000
3870     38.690000      0.000000      0.000000
3871     38.700000      0.000000      0.000000
3872     38.710000      0.000000      0.000000
3873     38.720000      0.000000      0.000000
3874     38.730000      0.000000      0.000000
3875     38.740000      0.000000      0.000000
3876     38.750000      0.000000      0.000000
3877     38.760000      0.000000      0.000000
3878     38.770000      0.000000      0.000000
3879     38.780000      0.000000      0.000000
3880     38.790000      0.000000      0.000000
3881     38.800000      0.000000      0.000000
3882     38.810000      0.000000      0.000000
3883     38.820000      0.000000      0.000000
3884     38.830000      0.000000      0.000000
3885     38.840000      0.000000      0.000000
3886     38.850000      0.000000      0.000000
3887     38.860000      0.000000      0.000000
3888     38.870000      0.000000      0.000000
3889     38.880000      0.000000      0.000000
3890     38.890000      0.000000      0.000000
3891     38.900000      0.000000      0.000000
3892     38.910000      0.000000      0.000000
3893     38.920000      0.000000      0.000000
3894     38.930000      0.000000      0.000000
3895     38.940000      0.000000      0.000000
3896     38.950000      0.000000      0.000000
3897     38.960000      0.000000      0.000000
3898     38.970000      0.000000      0.000000
3899     38.980000      0.000000      0.000000
3900     38.990000      0.000000      0.000000
3901     39.000000      0.000000      0.000000
3902     39.010000      0.000000      0.000000
3903     39.020000      0.000000      0.000000
3904     39.030000      0.000000      0.000000
3905     39.040000      0.000000      0.000000
3906     39.050000      0.000000      0.000000
3907     39.060000      0.000000      0.000000
3908     39.070000      0.000000      0.000000
3909     39.080000      0.000000      0.000000
3910     39.090000      0.000000      0.000000
3911     39.100000      0.000000      0.000000
3912     39.110000      0.000000      0.000000
3913     39.120000      0.000000      0.000000
3914     39.130000      0.000000      0.000000
3915     39.140000      0.000000      0.000000
3916     39.150000      0.000000      0.000000
3917     39.160000      0.000000      0.000000
3918     39.170000      0.000000      0.000000
3919     39.180000      0.000000      0.000000
3920     39.190000      0.000000      0.000000
3921     39.200000      0.000000      0.000000
3922     39.210000      0.000000      0.000000
3923     39.220000      0.000000      0.000000
3924     39.230000      0.000000      0.000000
3925     39.240000      0.000000      0.000000
3926     39.250000      0.000000      0.000000
3927     39.260000      0.000000      0.000000
3928     39.270000      0.000000      0.000000
3929     39.280000      0.000000      0.000000
3930     39.290000      0.000000      0.000000
3931     39.300000      0.000000      0.000000
3932     39.310000      0.000000      0.000000
3933     39.320000      0.000000      0.000000
3934     39.330000      0.000000      0.000000
3935     39.340000      0.000000      0.000000
3936     39.350000      0.000000      0.000000
3937     39.360000      0.000000      0.000000
3938     39.370000      0.000000      0.000000
3939     39.380000      0.000000      0.000000
3940     39.390000      0.000000      0.000000
3941     39.400000      0.000000      0.000000
3942     39.410000      0.000000      0.000000
3943     39.420000      0.000000      0.000000
3944     39.430000      0.000000      0.000000
3945     39.440000      0.000000      0.000000
3946     39.450000      0.000000      0.000000
3947     39.460000      0.000000      0.000000
3948     39.470000      0.000000      0.000000
3949     39.480000      0.000000      0.000000
3950     39.490000      0.000000      0.000000
3951     39.500000      0.000000      0.000000
3952     39.510000      0.000000      0.000000
3953     39.520000      0.000000      0.000000
3954     39.530000      0.000000      0.000000
3955     39.540000      0.000000      0.000000
3956     39.550000      0.000000      0.000000
3957     39.560000      0.000000      0.000000
3958     39.570000      0.000000      0.000000
3959     39.580000      0.000000      0.000000
3960     39.590000      0.000000      0.000000
3961     39.600000      0.000000      0.000000
3962     39.610000      0.000000      0.000000
3963     39.620000      0.000000      0.000000
3964     39.630000      0.000000      0.000000
3965     39.640000      0.000000      0.000000
3966     39.650000      0.000000      0.000000
3967     39.660000      0.000000      0.000000
3968     39.670000      0.000000      0.000000
3969     39.680000      0.000000      0.000000
3970     39.690000      0.000000      0.000000
3971     39.700000      0.000000      0.000000
3972     39.710000      0.000000      0.000000
3973     39.720000      0.000000      0.000000
3974     39.730000      0.000000      0.000000
3975     39.740000      0.000000      0.000000
3976     39.750000      0.000000      0.000000
3977     39.760000      0.000000      0.000000
3978     39.770000      0.000000      0.000000
3979     39.780000      0.000000      0.000000
3980     39.790000      0.000000      0.000000
3981     39.800000      0.000000      0.000000
3982     39.810000      0.000000      0.000000
3983     39.820000      0.000000      0.000000
3984     39.830000      0.000000      0.000000
3985     39.840000      0.000000      0.000000
3986     39.850000      0.000000      0.000000
3987     39.860000      0.000000      0.000000
3988     39.870000      0.000000      0.000000
3989     39.880000      0.000000      0.000000
3990     39.890000      0.000000      0.000000
3991     39.900000      0.000000      0.000000
3992     39.910000      0.000000      0.000000
3993     39.920000      0.000000      0.000000
3994     39.930000      0.000000      0.000000
3995     39.940000      0.000000      0.000000
3996     39.950000      0.000000      0.000000
3997     39.960000      0.000000      0.000000
3998     39.970000      0.000000      0.000000
3999     39.980000      0.000000      0.000000
4000     39.990000      0.000000      0.000000
4001     40.000000      0.000000      0.000000
