# Supplementary material for: A Bottom-Up Coarse-Grained Model for Nucleosome–Nucleosome Interactions with Explicit Ions
Source: J Chem Theory Comput. 2022 May 17;18(6):3948–60. doi: 10.1021/acs.jctc.2c00083 (PMC9202350; doi:10.1021/acs.jctc.2c00083)
Supplement: Supplementary file 2 — ct2c00083_si_002.zip [file ct2c00083_si_002.zip › archive/CGMD_NCP-CO/pot_tables/NCP.new.5.table]

NCP.new.5
N 3001

1      0.000001    122.982800     46.354000
2      0.010000    122.519260     46.781000
3      0.020000    122.047190     46.336000
4      0.030000    121.592530     45.727000
5      0.040000    121.132640     46.312000
6      0.050000    120.666280     46.523000
7      0.060000    120.202190     46.288000
8      0.070000    119.740520     46.198000
9      0.080000    119.278220     46.264000
10      0.090000    118.815230     46.279000
11      0.100000    118.352630     46.240000
12      0.110000    117.890430     46.219000
13      0.120000    117.428260     46.216000
14      0.130000    116.966110     46.207000
15      0.140000    116.504110     46.192000
16      0.150000    116.042270     46.179000
17      0.160000    115.580540     46.168000
18      0.170000    115.118920     46.156000
19      0.180000    114.657420     46.144000
20      0.190000    114.196040     46.132000
21      0.200000    113.734780     46.120000
22      0.210000    113.273650     46.108000
23      0.220000    112.812630     46.096000
24      0.230000    112.351740     46.084000
25      0.240000    111.890960     46.072000
26      0.250000    111.430310     46.059000
27      0.260000    110.969770     46.047000
28      0.270000    110.509360     46.035000
29      0.280000    110.049060     46.023000
30      0.290000    109.588890     46.011000
31      0.300000    109.128840     45.999000
32      0.310000    108.668900     45.987000
33      0.320000    108.209090     45.975000
34      0.330000    107.749400     45.963000
35      0.340000    107.289830     45.951000
36      0.350000    106.830380     45.939000
37      0.360000    106.371050     45.927000
38      0.370000    105.911840     45.915000
39      0.380000    105.452750     45.903000
40      0.390000    104.993780     45.891000
41      0.400000    104.534930     45.879000
42      0.410000    104.076200     45.867000
43      0.420000    103.617600     45.855000
44      0.430000    103.159110     45.843000
45      0.440000    102.700740     45.831000
46      0.450000    102.242500     45.819000
47      0.460000    101.784370     45.807000
48      0.470000    101.326360     45.795000
49      0.480000    100.868480     45.782000
50      0.490000    100.410710     45.770000
51      0.500000     99.953070     45.758000
52      0.510000     99.495550     45.746000
53      0.520000     99.038140     45.734000
54      0.530000     98.580860     45.722000
55      0.540000     98.123700     45.710000
56      0.550000     97.666660     45.698000
57      0.560000     97.209730     45.686000
58      0.570000     96.752930     45.674000
59      0.580000     96.296250     45.662000
60      0.590000     95.839690     45.650000
61      0.600000     95.383250     45.638000
62      0.610000     94.926930     45.626000
63      0.620000     94.470730     45.614000
64      0.630000     94.014650     45.602000
65      0.640000     93.558690     45.590000
66      0.650000     93.102860     45.578000
67      0.660000     92.647140     45.566000
68      0.670000     92.191540     45.554000
69      0.680000     91.736060     45.542000
70      0.690000     91.280710     45.530000
71      0.700000     90.825470     45.518000
72      0.710000     90.370360     45.506000
73      0.720000     89.915360     45.493000
74      0.730000     89.460490     45.481000
75      0.740000     89.005730     45.469000
76      0.750000     88.551100     45.457000
77      0.760000     88.096580     45.445000
78      0.770000     87.642190     45.433000
79      0.780000     87.187920     45.421000
80      0.790000     86.733770     45.409000
81      0.800000     86.279730     45.397000
82      0.810000     85.825820     45.385000
83      0.820000     85.372030     45.373000
84      0.830000     84.918360     45.361000
85      0.840000     84.464810     45.349000
86      0.850000     84.011380     45.337000
87      0.860000     83.558070     45.325000
88      0.870000     83.104880     45.313000
89      0.880000     82.651820     45.301000
90      0.890000     82.198870     45.289000
91      0.900000     81.746040     45.277000
92      0.910000     81.293330     45.265000
93      0.920000     80.840750     45.253000
94      0.930000     80.388280     45.241000
95      0.940000     79.935930     45.229000
96      0.950000     79.483710     45.217000
97      0.960000     79.031600     45.204000
98      0.970000     78.579620     45.192000
99      0.980000     78.127750     45.180000
100      0.990000     77.676010     45.168000
101      1.000000     77.224390     45.156000
102      1.010000     76.772880     45.144000
103      1.020000     76.321500     45.132000
104      1.030000     75.870240     45.120000
105      1.040000     75.419100     45.108000
106      1.050000     74.968080     45.096000
107      1.060000     74.517180     45.084000
108      1.070000     74.066390     45.072000
109      1.080000     73.615730     45.060000
110      1.090000     73.165190     45.048000
111      1.100000     72.714780     45.036000
112      1.110000     72.264480     45.024000
113      1.120000     71.814300     45.012000
114      1.130000     71.364240     45.000000
115      1.140000     70.914300     44.988000
116      1.150000     70.464490     44.976000
117      1.160000     70.014790     44.964000
118      1.170000     69.565210     44.952000
119      1.180000     69.115760     44.940000
120      1.190000     68.666420     44.928000
121      1.200000     68.217210     44.915000
122      1.210000     67.768110     44.903000
123      1.220000     67.319140     44.891000
124      1.230000     66.870280     44.879000
125      1.240000     66.421550     44.867000
126      1.250000     65.972940     44.855000
127      1.260000     65.524440     44.843000
128      1.270000     65.076070     44.831000
129      1.280000     64.627820     44.819000
130      1.290000     64.179690     44.807000
131      1.300000     63.731680     44.795000
132      1.310000     63.283790     44.783000
133      1.320000     62.836020     44.771000
134      1.330000     62.388370     44.759000
135      1.340000     61.940840     44.747000
136      1.350000     61.493430     44.735000
137      1.360000     61.046140     44.723000
138      1.370000     60.598970     44.711000
139      1.380000     60.151930     44.699000
140      1.390000     59.705000     44.687000
141      1.400000     59.258190     44.675000
142      1.410000     58.811510     44.663000
143      1.420000     58.364940     44.651000
144      1.430000     57.918500     44.639000
145      1.440000     57.472170     44.626000
146      1.450000     57.025970     44.614000
147      1.460000     56.579880     44.602000
148      1.470000     56.133920     44.590000
149      1.480000     55.688080     44.578000
150      1.490000     55.242350     44.566000
151      1.500000     54.796750     44.554000
152      1.510000     54.351270     44.542000
153      1.520000     53.905910     44.530000
154      1.530000     53.460660     44.518000
155      1.540000     53.015540     44.506000
156      1.550000     52.570540     44.494000
157      1.560000     52.125660     44.482000
158      1.570000     51.680900     44.470000
159      1.580000     51.236260     44.458000
160      1.590000     50.791750     44.446000
161      1.600000     50.347350     44.434000
162      1.610000     49.903070     44.422000
163      1.620000     49.458910     44.410000
164      1.630000     49.014880     44.398000
165      1.640000     48.570960     44.386000
166      1.650000     48.127160     44.374000
167      1.660000     47.683490     44.362000
168      1.670000     47.239930     44.350000
169      1.680000     46.796500     44.337000
170      1.690000     46.353180     44.325000
171      1.700000     45.909990     44.313000
172      1.710000     45.466910     44.301000
173      1.720000     45.023960     44.289000
174      1.730000     44.581130     44.277000
175      1.740000     44.138420     44.265000
176      1.750000     43.695820     44.253000
177      1.760000     43.253350     44.241000
178      1.770000     42.811000     44.229000
179      1.780000     42.368770     44.217000
180      1.790000     41.926660     44.205000
181      1.800000     41.484670     44.193000
182      1.810000     41.042800     44.181000
183      1.820000     40.601050     44.169000
184      1.830000     40.159420     44.157000
185      1.840000     39.717910     44.145000
186      1.850000     39.276530     44.133000
187      1.860000     38.835260     44.121000
188      1.870000     38.394110     44.109000
189      1.880000     37.953090     44.097000
190      1.890000     37.512180     44.085000
191      1.900000     37.071390     44.073000
192      1.910000     36.630730     44.061000
193      1.920000     36.190180     44.048000
194      1.930000     35.749760     44.036000
195      1.940000     35.309450     44.024000
196      1.950000     34.869270     44.012000
197      1.960000     34.429210     44.000000
198      1.970000     33.989270     43.988000
199      1.980000     33.549440     43.976000
200      1.990000     33.109740     43.964000
201      2.000000     32.670160     43.952000
202      2.010000     32.230700     43.940000
203      2.020000     31.791360     43.928000
204      2.030000     31.352140     43.916000
205      2.040000     30.913040     43.904000
206      2.050000     30.474060     43.892000
207      2.060000     30.035200     43.880000
208      2.070000     29.596460     43.868000
209      2.080000     29.157840     43.856000
210      2.090000     28.719340     43.844000
211      2.100000     28.280970     43.832000
212      2.110000     27.842710     43.820000
213      2.120000     27.404570     43.808000
214      2.130000     26.966560     43.796000
215      2.140000     26.528660     43.784000
216      2.150000     26.090890     43.772000
217      2.160000     25.653230     43.759000
218      2.170000     25.215700     43.747000
219      2.180000     24.778280     43.735000
220      2.190000     24.340990     43.723000
221      2.200000     23.903820     43.711000
222      2.210000     23.466760     43.699000
223      2.220000     23.029830     43.687000
224      2.230000     22.593020     43.675000
225      2.240000     22.156330     43.663000
226      2.250000     21.719760     43.651000
227      2.260000     21.283310     43.639000
228      2.270000     20.846980     43.627000
229      2.280000     20.410770     43.615000
230      2.290000     19.974680     43.603000
231      2.300000     19.538710     43.591000
232      2.310000     19.102860     43.578000
233      2.320000     18.667140     43.567000
234      2.330000     18.231520     43.556000
235      2.340000     17.796020     43.543000
236      2.350000     17.360670     43.528000
237      2.360000     16.925470     43.519000
238      2.370000     16.490300     43.515000
239      2.380000     16.055170     43.495000
240      2.390000     15.620410     43.459000
241      2.400000     15.185990     43.470000
242      2.410000     14.751000     43.527000
243      2.420000     14.315460     43.446000
244      2.430000     13.882070     43.238000
245      2.440000     13.450710     43.422000
246      2.450000     13.013620     43.976000
247      2.460000     12.571180     43.398000
248      2.470000     12.145660     41.756000
249      2.480000     11.736050     43.374000
250      2.490000     11.278180     48.067000
251      2.500000     10.774720     43.350000
252      2.510000     10.411180     29.365000
253      2.520000     10.187420     43.326000
254      2.530000      9.544660    101.963000
255      2.540000      8.148150    140.747000
256      2.550000      6.729710    104.510000
257      2.560000      6.057960     40.958000
258      2.570000      5.910560     13.214000
259      2.580000      5.793680     15.960000
260      2.590000      5.591360     21.846000
261      2.600000      5.356760     24.569000
262      2.610000      5.099980     27.163000
263      2.620000      4.813500     28.880000
264      2.630000      4.522390     27.892000
265      2.640000      4.255670     25.385000
266      2.650000      4.014680     23.236000
267      2.660000      3.790950     21.680000
268      2.670000      3.581080     20.247000
269      2.680000      3.386020     18.640000
270      2.690000      3.208270     16.818000
271      2.700000      3.049650     15.022000
272      2.710000      2.907830     13.489000
273      2.720000      2.779860     12.187000
274      2.730000      2.664090     10.999000
275      2.740000      2.559890      9.878000
276      2.750000      2.466540      8.804000
277      2.760000      2.383810      7.737000
278      2.770000      2.311800      6.671000
279      2.780000      2.250390      5.703000
280      2.790000      2.197730      4.937000
281      2.800000      2.151650      4.383000
282      2.810000      2.110070      4.025000
283      2.820000      2.071150      3.860000
284      2.830000      2.032880      3.885000
285      2.840000      1.993460      4.051000
286      2.850000      1.951870      4.280000
287      2.860000      1.907850      4.467000
288      2.870000      1.862530      4.501000
289      2.880000      1.817820      4.306000
290      2.890000      1.776410      3.829000
291      2.900000      1.741240      3.073000
292      2.910000      1.714950      2.064000
293      2.920000      1.699950      0.863000
294      2.930000      1.697680     -0.464000
295      2.940000      1.709230     -1.850000
296      2.950000      1.734680     -3.223000
297      2.960000      1.773690     -4.496000
298      2.970000      1.824590     -5.564000
299      2.980000      1.884960     -6.308000
300      2.990000      1.950760     -6.616000
301      3.000000      2.017280     -6.434000
302      3.010000      2.079440     -5.756000
303      3.020000      2.132400     -4.666000
304      3.030000      2.172760     -3.298000
305      3.040000      2.198360     -1.837000
306      3.050000      2.209510     -0.457000
307      3.060000      2.207490      0.744000
308      3.070000      2.194620      1.716000
309      3.080000      2.173180      2.463000
310      3.090000      2.145370      3.008000
311      3.100000      2.113020      3.383000
312      3.110000      2.077710      3.614000
313      3.120000      2.040740      3.727000
314      3.130000      2.003170      3.755000
315      3.140000      1.965650      3.751000
316      3.150000      1.928160      3.773000
317      3.160000      1.890200      3.863000
318      3.170000      1.850900      4.046000
319      3.180000      1.809280      4.313000
320      3.190000      1.764640      4.645000
321      3.200000      1.716390      5.017000
322      3.210000      1.664290      5.410000
323      3.220000      1.608180      5.808000
324      3.230000      1.548130      6.192000
325      3.240000      1.484340      6.532000
326      3.250000      1.417490      6.787000
327      3.260000      1.348610      6.905000
328      3.270000      1.279390      6.842000
329      3.280000      1.211770      6.586000
330      3.290000      1.147680      6.144000
331      3.300000      1.088890      5.556000
332      3.310000      1.036550      4.874000
333      3.320000      0.991400      4.168000
334      3.330000      0.953180      3.501000
335      3.340000      0.921370      2.908000
336      3.350000      0.895030      2.406000
337      3.360000      0.873250      1.999000
338      3.370000      0.855050      1.678000
339      3.380000      0.839690      1.417000
340      3.390000      0.826720      1.190000
341      3.400000      0.815890      0.984000
342      3.410000      0.807030      0.793000
343      3.420000      0.800030      0.614000
344      3.430000      0.794750      0.445000
345      3.440000      0.791130      0.287000
346      3.450000      0.789000      0.141000
347      3.460000      0.788320     -0.006000
348      3.470000      0.789130     -0.169000
349      3.480000      0.791690     -0.360000
350      3.490000      0.796330     -0.587000
351      3.500000      0.803430     -0.841000
352      3.510000      0.813150     -1.104000
353      3.520000      0.825520     -1.361000
354      3.530000      0.840360     -1.590000
355      3.540000      0.857330     -1.771000
356      3.550000      0.875770     -1.879000
357      3.560000      0.894920     -1.905000
358      3.570000      0.913870     -1.836000
359      3.580000      0.931630     -1.664000
360      3.590000      0.947150     -1.395000
361      3.600000      0.959530     -1.069000
362      3.610000      0.968530     -0.736000
363      3.620000      0.974250     -0.428000
364      3.630000      0.977090     -0.165000
365      3.640000      0.977550      0.041000
366      3.650000      0.976270      0.191000
367      3.660000      0.973720      0.315000
368      3.670000      0.969970      0.437000
369      3.680000      0.964980      0.553000
370      3.690000      0.958910      0.651000
371      3.700000      0.951950      0.739000
372      3.710000      0.944130      0.826000
373      3.720000      0.935440      0.906000
374      3.730000      0.926010      0.975000
375      3.740000      0.915940      1.043000
376      3.750000      0.905160      1.119000
377      3.760000      0.893560      1.193000
378      3.770000      0.881290      1.250000
379      3.780000      0.868560      1.289000
380      3.790000      0.855520      1.313000
381      3.800000      0.842310      1.319000
382      3.810000      0.829130      1.305000
383      3.820000      0.816200      1.269000
384      3.830000      0.803740      1.213000
385      3.840000      0.791940      1.142000
386      3.850000      0.780900      1.062000
387      3.860000      0.770690      0.979000
388      3.870000      0.761320      0.898000
389      3.880000      0.752740      0.823000
390      3.890000      0.744850      0.756000
391      3.900000      0.737620      0.681000
392      3.910000      0.731240      0.580000
393      3.920000      0.726010      0.456000
394      3.930000      0.722110      0.318000
395      3.940000      0.719650      0.179000
396      3.950000      0.718530      0.055000
397      3.960000      0.718550     -0.042000
398      3.970000      0.719370     -0.102000
399      3.980000      0.720600     -0.128000
400      3.990000      0.721930     -0.126000
401      4.000000      0.723120     -0.104000
402      4.010000      0.724020     -0.070000
403      4.020000      0.724510     -0.019000
404      4.030000      0.724400      0.049000
405      4.040000      0.723530      0.125000
406      4.050000      0.721900      0.198000
407      4.060000      0.719570      0.262000
408      4.070000      0.716670      0.310000
409      4.080000      0.713360      0.337000
410      4.090000      0.709940      0.333000
411      4.100000      0.706690      0.303000
412      4.110000      0.703870      0.253000
413      4.120000      0.701630      0.196000
414      4.130000      0.699960      0.140000
415      4.140000      0.698840      0.089000
416      4.150000      0.698180      0.047000
417      4.160000      0.697900      0.023000
418      4.170000      0.697720      0.022000
419      4.180000      0.697460      0.028000
420      4.190000      0.697150      0.030000
421      4.200000      0.696860      0.037000
422      4.210000      0.696410      0.062000
423      4.220000      0.695610      0.096000
424      4.230000      0.694490      0.129000
425      4.240000      0.693030      0.174000
426      4.250000      0.691020      0.238000
427      4.260000      0.688270      0.301000
428      4.270000      0.684990      0.344000
429      4.280000      0.681400      0.375000
430      4.290000      0.677500      0.407000
431      4.300000      0.673270      0.427000
432      4.310000      0.668960      0.423000
433      4.320000      0.664820      0.408000
434      4.330000      0.660810      0.399000
435      4.340000      0.656840      0.391000
436      4.350000      0.652980      0.379000
437      4.360000      0.649270      0.371000
438      4.370000      0.645560      0.376000
439      4.380000      0.641740      0.376000
440      4.390000      0.638040      0.351000
441      4.400000      0.634720      0.307000
442      4.410000      0.631900      0.253000
443      4.420000      0.629650      0.192000
444      4.430000      0.628070      0.121000
445      4.440000      0.627240      0.047000
446      4.450000      0.627140     -0.026000
447      4.460000      0.627750     -0.102000
448      4.470000      0.629180     -0.184000
449      4.480000      0.631430     -0.253000
450      4.490000      0.634230     -0.288000
451      4.500000      0.637190     -0.286000
452      4.510000      0.639940     -0.249000
453      4.520000      0.642170     -0.189000
454      4.530000      0.643720     -0.120000
455      4.540000      0.644580     -0.066000
456      4.550000      0.645050     -0.040000
457      4.560000      0.645370     -0.026000
458      4.570000      0.645570     -0.007000
459      4.580000      0.645510      0.024000
460      4.590000      0.645090      0.066000
461      4.600000      0.644190      0.117000
462      4.610000      0.642750      0.172000
463      4.620000      0.640760      0.213000
464      4.630000      0.638480      0.231000
465      4.640000      0.636150      0.232000
466      4.650000      0.633840      0.229000
467      4.660000      0.631570      0.223000
468      4.670000      0.629380      0.212000
469      4.680000      0.627320      0.197000
470      4.690000      0.625430      0.181000
471      4.700000      0.623690      0.170000
472      4.710000      0.622030      0.170000
473      4.720000      0.620300      0.187000
474      4.730000      0.618300      0.225000
475      4.740000      0.615800      0.279000
476      4.750000      0.612720      0.335000
477      4.760000      0.609110      0.373000
478      4.770000      0.605270      0.375000
479      4.780000      0.601600      0.342000
480      4.790000      0.598420      0.283000
481      4.800000      0.595950      0.212000
482      4.810000      0.594180      0.149000
483      4.820000      0.592970      0.109000
484      4.830000      0.591990      0.102000
485      4.840000      0.590930      0.114000
486      4.850000      0.589710      0.126000
487      4.860000      0.588410      0.123000
488      4.870000      0.587250      0.098000
489      4.880000      0.586450      0.055000
490      4.890000      0.586140      0.007000
491      4.900000      0.586310     -0.031000
492      4.910000      0.586770     -0.047000
493      4.920000      0.587250     -0.038000
494      4.930000      0.587520     -0.010000
495      4.940000      0.587440      0.026000
496      4.950000      0.587000      0.057000
497      4.960000      0.586290      0.076000
498      4.970000      0.585470      0.078000
499      4.980000      0.584730      0.062000
500      4.990000      0.584220      0.032000
501      5.000000      0.584090     -0.005000
502      5.010000      0.584330     -0.041000
503      5.020000      0.584910     -0.067000
504      5.030000      0.585680     -0.082000
505      5.040000      0.586540     -0.091000
506      5.050000      0.587490     -0.101000
507      5.060000      0.588570     -0.115000
508      5.070000      0.589790     -0.131000
509      5.080000      0.591190     -0.155000
510      5.090000      0.592880     -0.186000
511      5.100000      0.594910     -0.214000
512      5.110000      0.597160     -0.230000
513      5.120000      0.599510     -0.240000
514      5.130000      0.601970     -0.252000
515      5.140000      0.604560     -0.264000
516      5.150000      0.607240     -0.272000
517      5.160000      0.610000     -0.285000
518      5.170000      0.612950     -0.307000
519      5.180000      0.616150     -0.324000
520      5.190000      0.619420     -0.320000
521      5.200000      0.622540     -0.297000
522      5.210000      0.625370     -0.265000
523      5.220000      0.627850     -0.232000
524      5.230000      0.630000     -0.203000
525      5.240000      0.631900     -0.184000
526      5.250000      0.633690     -0.177000
527      5.260000      0.635450     -0.173000
528      5.270000      0.637140     -0.161000
529      5.280000      0.638670     -0.146000
530      5.290000      0.640060     -0.137000
531      5.300000      0.641400     -0.140000
532      5.310000      0.642850     -0.157000
533      5.320000      0.644550     -0.182000
534      5.330000      0.646480     -0.202000
535      5.340000      0.648590     -0.212000
536      5.350000      0.650720     -0.211000
537      5.360000      0.652800     -0.209000
538      5.370000      0.654900     -0.216000
539      5.380000      0.657110     -0.226000
540      5.390000      0.659430     -0.231000
541      5.400000      0.661730     -0.221000
542      5.410000      0.663840     -0.191000
543      5.420000      0.665540     -0.145000
544      5.430000      0.666730     -0.095000
545      5.440000      0.667430     -0.064000
546      5.450000      0.668020     -0.071000
547      5.460000      0.668850     -0.104000
548      5.470000      0.670090     -0.146000
549      5.480000      0.671770     -0.188000
550      5.490000      0.673860     -0.228000
551      5.500000      0.676320     -0.257000
552      5.510000      0.679010     -0.277000
553      5.520000      0.681860     -0.302000
554      5.530000      0.685040     -0.342000
555      5.540000      0.688710     -0.389000
556      5.550000      0.692830     -0.430000
557      5.560000      0.697300     -0.462000
558      5.570000      0.702060     -0.487000
559      5.580000      0.707040     -0.500000
560      5.590000      0.712070     -0.501000
561      5.600000      0.717060     -0.498000
562      5.610000      0.722040     -0.502000
563      5.620000      0.727100     -0.510000
564      5.630000      0.732240     -0.515000
565      5.640000      0.737400     -0.514000
566      5.650000      0.742520     -0.507000
567      5.660000      0.747540     -0.496000
568      5.670000      0.752450     -0.485000
569      5.680000      0.757250     -0.479000
570      5.690000      0.762030     -0.483000
571      5.700000      0.766910     -0.492000
572      5.710000      0.771880     -0.502000
573      5.720000      0.776950     -0.511000
574      5.730000      0.782110     -0.523000
575      5.740000      0.787410     -0.539000
576      5.750000      0.792890     -0.562000
577      5.760000      0.798640     -0.594000
578      5.770000      0.804760     -0.632000
579      5.780000      0.811290     -0.670000
580      5.790000      0.818160     -0.702000
581      5.800000      0.825320     -0.736000
582      5.810000      0.832880     -0.783000
583      5.820000      0.840990     -0.840000
584      5.830000      0.849680     -0.897000
585      5.840000      0.858930     -0.944000
586      5.850000      0.868570     -0.972000
587      5.860000      0.878370     -0.975000
588      5.870000      0.888070     -0.954000
589      5.880000      0.897440     -0.916000
590      5.890000      0.906380     -0.875000
591      5.900000      0.914930     -0.849000
592      5.910000      0.923370     -0.850000
593      5.920000      0.931930     -0.863000
594      5.930000      0.940620     -0.871000
595      5.940000      0.949350     -0.872000
596      5.950000      0.958060     -0.864000
597      5.960000      0.966630     -0.834000
598      5.970000      0.974740     -0.778000
599      5.980000      0.982180     -0.723000
600      5.990000      0.989190     -0.693000
601      6.000000      0.996050     -0.673000
602      6.010000      1.002650     -0.636000
603      6.020000      1.008770     -0.585000
604      6.030000      1.014350     -0.529000
605      6.040000      1.019350     -0.465000
606      6.050000      1.023650     -0.396000
607      6.060000      1.027270     -0.349000
608      6.070000      1.030620     -0.340000
609      6.080000      1.034060     -0.346000
610      6.090000      1.037530     -0.339000
611      6.100000      1.040840     -0.318000
612      6.110000      1.043890     -0.295000
613      6.120000      1.046740     -0.282000
614      6.130000      1.049530     -0.289000
615      6.140000      1.052520     -0.329000
616      6.150000      1.056100     -0.401000
617      6.160000      1.060540     -0.482000
618      6.170000      1.065730     -0.544000
619      6.180000      1.071420     -0.578000
620      6.190000      1.077290     -0.584000
621      6.200000      1.083100     -0.577000
622      6.210000      1.088840     -0.573000
623      6.220000      1.094550     -0.578000
624      6.230000      1.100390     -0.596000
625      6.240000      1.106470     -0.625000
626      6.250000      1.112890     -0.659000
627      6.260000      1.119650     -0.684000
628      6.270000      1.126580     -0.689000
629      6.280000      1.133440     -0.676000
630      6.290000      1.140090     -0.647000
631      6.300000      1.146380     -0.602000
632      6.310000      1.152130     -0.545000
633      6.320000      1.157280     -0.496000
634      6.330000      1.162040     -0.473000
635      6.340000      1.166740     -0.482000
636      6.350000      1.171680     -0.515000
637      6.360000      1.177040     -0.555000
638      6.370000      1.182790     -0.584000
639      6.380000      1.188710     -0.583000
640      6.390000      1.194440     -0.543000
641      6.400000      1.199580     -0.479000
642      6.410000      1.204030     -0.413000
643      6.420000      1.207840     -0.367000
644      6.430000      1.211360     -0.356000
645      6.440000      1.214950     -0.373000
646      6.450000      1.218820     -0.405000
647      6.460000      1.223050     -0.438000
648      6.470000      1.227590     -0.460000
649      6.480000      1.232260     -0.459000
650      6.490000      1.236760     -0.429000
651      6.500000      1.240840     -0.388000
652      6.510000      1.244520     -0.353000
653      6.520000      1.247900     -0.328000
654      6.530000      1.251090     -0.317000
655      6.540000      1.254230     -0.324000
656      6.550000      1.257560     -0.347000
657      6.560000      1.261180     -0.362000
658      6.570000      1.264790     -0.345000
659      6.580000      1.268080     -0.309000
660      6.590000      1.270970     -0.272000
661      6.600000      1.273510     -0.242000
662      6.610000      1.275820     -0.229000
663      6.620000      1.278100     -0.245000
664      6.630000      1.280720     -0.291000
665      6.640000      1.283930     -0.340000
666      6.650000      1.287510     -0.361000
667      6.660000      1.291150     -0.362000
668      6.670000      1.294750     -0.362000
669      6.680000      1.298390     -0.374000
670      6.690000      1.302220     -0.404000
671      6.700000      1.306460     -0.453000
672      6.710000      1.311280     -0.514000
673      6.720000      1.316740     -0.571000
674      6.730000      1.322700     -0.612000
675      6.740000      1.328980     -0.645000
676      6.750000      1.335600     -0.683000
677      6.760000      1.342640     -0.730000
678      6.770000      1.350200     -0.777000
679      6.780000      1.358190     -0.803000
680      6.790000      1.366250     -0.789000
681      6.800000      1.373970     -0.747000
682      6.810000      1.381180     -0.698000
683      6.820000      1.387930     -0.665000
684      6.830000      1.394490     -0.662000
685      6.840000      1.401170     -0.682000
686      6.850000      1.408140     -0.712000
687      6.860000      1.415410     -0.728000
688      6.870000      1.422700     -0.714000
689      6.880000      1.429690     -0.678000
690      6.890000      1.436260     -0.637000
691      6.900000      1.442430     -0.608000
692      6.910000      1.448430     -0.603000
693      6.920000      1.454490     -0.613000
694      6.930000      1.460690     -0.629000
695      6.940000      1.467060     -0.648000
696      6.950000      1.473640     -0.666000
697      6.960000      1.480370     -0.667000
698      6.970000      1.486980     -0.642000
699      6.980000      1.493210     -0.610000
700      6.990000      1.499170     -0.595000
701      7.000000      1.505100     -0.606000
702      7.010000      1.511290     -0.646000
703      7.020000      1.518020     -0.712000
704      7.030000      1.525530     -0.791000
705      7.040000      1.533830     -0.846000
706      7.050000      1.542440     -0.851000
707      7.060000      1.550850     -0.827000
708      7.070000      1.558970     -0.810000
709      7.080000      1.567050     -0.831000
710      7.090000      1.575590     -0.901000
711      7.100000      1.585070     -0.999000
712      7.110000      1.595570     -1.092000
713      7.120000      1.606910     -1.144000
714      7.130000      1.618460     -1.136000
715      7.140000      1.629630     -1.086000
716      7.150000      1.640180     -1.032000
717      7.160000      1.650270     -1.016000
718      7.170000      1.660490     -1.059000
719      7.180000      1.671450     -1.140000
720      7.190000      1.683290     -1.218000
721      7.200000      1.695810     -1.260000
722      7.210000      1.708480     -1.248000
723      7.220000      1.720770     -1.199000
724      7.230000      1.732460     -1.144000
725      7.240000      1.743640     -1.119000
726      7.250000      1.754840     -1.148000
727      7.260000      1.766600     -1.214000
728      7.270000      1.779110     -1.286000
729      7.280000      1.792310     -1.331000
730      7.290000      1.805740     -1.330000
731      7.300000      1.818910     -1.287000
732      7.310000      1.831480     -1.222000
733      7.320000      1.843360     -1.170000
734      7.330000      1.854880     -1.156000
735      7.340000      1.866480     -1.178000
736      7.350000      1.878440     -1.225000
737      7.360000      1.890980     -1.289000
738      7.370000      1.904210     -1.359000
739      7.380000      1.918150     -1.413000
740      7.390000      1.932480     -1.437000
741      7.400000      1.946890     -1.442000
742      7.410000      1.961310     -1.442000
743      7.420000      1.975730     -1.436000
744      7.430000      1.990030     -1.417000
745      7.440000      2.004080     -1.393000
746      7.450000      2.017890     -1.367000
747      7.460000      2.031420     -1.329000
748      7.470000      2.044460     -1.271000
749      7.480000      2.056850     -1.213000
750      7.490000      2.068710     -1.177000
751      7.500000      2.080390     -1.182000
752      7.510000      2.092340     -1.224000
753      7.520000      2.104880     -1.274000
754      7.530000      2.117820     -1.291000
755      7.540000      2.130700     -1.258000
756      7.550000      2.142980     -1.171000
757      7.560000      2.154120     -1.045000
758      7.570000      2.163870     -0.912000
759      7.580000      2.172370     -0.831000
760      7.590000      2.180490     -0.834000
761      7.600000      2.189050     -0.876000
762      7.610000      2.198020     -0.900000
763      7.620000      2.207060     -0.896000
764      7.630000      2.215930     -0.871000
765      7.640000      2.224480     -0.834000
766      7.650000      2.232600     -0.802000
767      7.660000      2.240520     -0.823000
768      7.670000      2.249060     -0.926000
769      7.680000      2.259040     -1.073000
770      7.690000      2.270520     -1.201000
771      7.700000      2.283070     -1.267000
772      7.710000      2.295870     -1.245000
773      7.720000      2.307970     -1.132000
774      7.730000      2.318510     -0.948000
775      7.740000      2.326930     -0.754000
776      7.750000      2.333590     -0.627000
777      7.760000      2.339470     -0.632000
778      7.770000      2.346240     -0.796000
779      7.780000      2.355400     -1.050000
780      7.790000      2.367240     -1.299000
781      7.800000      2.381380     -1.482000
782      7.810000      2.396890     -1.563000
783      7.820000      2.412640     -1.534000
784      7.830000      2.427560     -1.415000
785      7.840000      2.440940     -1.274000
786      7.850000      2.453030     -1.169000
787      7.860000      2.464310     -1.099000
788      7.870000      2.475000     -1.052000
789      7.880000      2.485350     -1.047000
790      7.890000      2.495950     -1.108000
791      7.900000      2.507520     -1.226000
792      7.910000      2.520480     -1.372000
793      7.920000      2.534950     -1.493000
794      7.930000      2.550350     -1.544000
795      7.940000      2.565820     -1.505000
796      7.950000      2.580440     -1.390000
797      7.960000      2.593620     -1.265000
798      7.970000      2.605750     -1.199000
799      7.980000      2.617600     -1.210000
800      7.990000      2.629950     -1.281000
801      8.000000      2.643220     -1.354000
802      8.010000      2.657030     -1.379000
803      8.020000      2.670790     -1.358000
804      8.030000      2.684200     -1.338000
805      8.040000      2.697560     -1.406000
806      8.050000      2.712330     -1.628000
807      8.060000      2.730110     -1.967000
808      8.070000      2.751660     -2.338000
809      8.080000      2.776880     -2.634000
810      8.090000      2.804340     -2.769000
811      8.100000      2.832250     -2.739000
812      8.110000      2.859120     -2.601000
813      8.120000      2.884270     -2.474000
814      8.130000      2.908600     -2.470000
815      8.140000      2.933680     -2.624000
816      8.150000      2.961090     -2.902000
817      8.160000      2.991720     -3.189000
818      8.170000      3.024870     -3.382000
819      8.180000      3.059350     -3.475000
820      8.190000      3.094370     -3.510000
821      8.200000      3.129560     -3.536000
822      8.210000      3.165100     -3.606000
823      8.220000      3.201680     -3.766000
824      8.230000      3.240420     -3.993000
825      8.240000      3.281540     -4.114000
826      8.250000      3.322710     -3.994000
827      8.260000      3.361420     -3.727000
828      8.270000      3.397250     -3.464000
829      8.280000      3.430710     -3.266000
830      8.290000      3.462570     -3.164000
831      8.300000      3.493980     -3.216000
832      8.310000      3.526890     -3.410000
833      8.320000      3.562180     -3.537000
834      8.330000      3.597630     -3.426000
835      8.340000      3.630700     -3.181000
836      8.350000      3.661250     -2.958000
837      8.360000      3.689860     -2.764000
838      8.370000      3.716530     -2.578000
839      8.380000      3.741420     -2.470000
840      8.390000      3.765940     -2.497000
841      8.400000      3.791370     -2.585000
842      8.410000      3.817640     -2.661000
843      8.420000      3.844590     -2.778000
844      8.430000      3.873210     -2.991000
845      8.440000      3.904400     -3.216000
846      8.450000      3.937530     -3.332000
847      8.460000      3.971050     -3.271000
848      8.470000      4.002950     -3.017000
849      8.480000      4.031380     -2.626000
850      8.490000      4.055460     -2.182000
851      8.500000      4.075030     -1.786000
852      8.510000      4.091180     -1.561000
853      8.520000      4.106250     -1.659000
854      8.530000      4.124370     -2.128000
855      8.540000      4.148810     -2.725000
856      8.550000      4.178860     -3.166000
857      8.560000      4.212130     -3.347000
858      8.570000      4.245800     -3.208000
859      8.580000      4.276290     -2.648000
860      8.590000      4.298760     -1.699000
861      8.600000      4.310280     -0.776000
862      8.610000      4.314280     -0.302000
863      8.620000      4.316310     -0.332000
864      8.630000      4.320930     -0.766000
865      8.640000      4.331620     -1.463000
866      8.650000      4.350180     -2.201000
867      8.660000      4.375640     -2.578000
868      8.670000      4.401740     -2.289000
869      8.680000      4.421430     -1.482000
870      8.690000      4.431380     -0.505000
871      8.700000      4.431520      0.262000
872      8.710000      4.426140      0.564000
873      8.720000      4.420240      0.472000
874      8.730000      4.416700      0.179000
875      8.740000      4.416660     -0.123000
876      8.750000      4.419160     -0.266000
877      8.760000      4.421970     -0.138000
878      8.770000      4.421910      0.227000
879      8.780000      4.417430      0.522000
880      8.790000      4.411470      0.543000
881      8.800000      4.406560      0.567000
882      8.810000      4.400140      0.868000
883      8.820000      4.389200      1.247000
884      8.830000      4.375190      1.434000
885      8.840000      4.360530      1.476000
886      8.850000      4.345670      1.432000
887      8.860000      4.331880      1.082000
888      8.870000      4.324030      0.332000
889      8.880000      4.325250     -0.336000
890      8.890000      4.330740     -0.463000
891      8.900000      4.334510     -0.240000
892      8.910000      4.335530      0.027000
893      8.920000      4.333960      0.387000
894      8.930000      4.327780      0.915000
895      8.940000      4.315650      1.366000
896      8.950000      4.300460      1.532000
897      8.960000      4.285010      1.613000
898      8.970000      4.268210      1.747000
899      8.980000      4.250070      1.554000
900      8.990000      4.237120      0.688000
901      9.000000      4.236300     -0.547000
902      9.010000      4.248060     -1.667000
903      9.020000      4.269630     -2.408000
904      9.030000      4.296210     -2.590000
905      9.040000      4.321430     -2.041000
906      9.050000      4.337040     -0.850000
907      9.060000      4.338430      0.262000
908      9.070000      4.331790      0.639000
909      9.080000      4.325650      0.403000
910      9.090000      4.323740     -0.084000
911      9.100000      4.327330     -0.657000
912      9.110000      4.336870     -1.209000
913      9.120000      4.351520     -1.548000
914      9.130000      4.367820     -1.613000
915      9.140000      4.383780     -1.752000
916      9.150000      4.402860     -2.224000
917      9.160000      4.428250     -2.691000
918      9.170000      4.456690     -2.763000
919      9.180000      4.483500     -2.523000
920      9.190000      4.507140     -2.182000
921      9.200000      4.527140     -1.777000
922      9.210000      4.542690     -1.419000
923      9.220000      4.555510     -1.545000
924      9.230000      4.573590     -2.424000
925      9.240000      4.603990     -3.562000
926      9.250000      4.644830     -4.355000
927      9.260000      4.691090     -4.690000
928      9.270000      4.738640     -4.658000
929      9.280000      4.784250     -4.348000
930      9.290000      4.825600     -3.997000
931      9.300000      4.864180     -4.189000
932      9.310000      4.909370     -5.306000
933      9.320000      4.970300     -6.866000
934      9.330000      5.046700     -8.098000
935      9.340000      5.132260     -8.433000
936      9.350000      5.215370     -7.640000
937      9.360000      5.285050     -6.088000
938      9.370000      5.337140     -4.426000
939      9.380000      5.373570     -3.381000
940      9.390000      5.404750     -3.449000
941      9.400000      5.442560     -4.487000
942      9.410000      5.494490     -6.096000
943      9.420000      5.564490     -7.865000
944      9.430000      5.651790     -9.477000
945      9.440000      5.754030    -10.805000
946      9.450000      5.867880    -11.779000
947      9.460000      5.989600    -12.286000
948      9.470000      6.113600    -12.036000
949      9.480000      6.230330    -10.524000
950      9.490000      6.324070     -7.703000
951      9.500000      6.384390     -4.877000
952      9.510000      6.421620     -3.534000
953      9.520000      6.455080     -4.219000
954      9.530000      6.506010     -7.029000
955      9.540000      6.595650    -11.743000
956      9.550000      6.740870    -17.433000
957      9.560000      6.944310    -21.731000
958      9.570000      7.175480    -22.579000
959      9.580000      7.395890    -20.146000
960      9.590000      7.578390    -15.131000
961      9.600000      7.698520     -7.657000
962      9.610000      7.731530      1.389000
963      9.620000      7.670740      8.712000
964      9.630000      7.557290     12.116000
965      9.640000      7.428420     13.725000
966      9.650000      7.282800     12.066000
967      9.660000      7.187100     -4.620000
968      9.670000      7.375210    -37.626000
969      9.680000      7.939620    -55.422000
970      9.690000      8.483640    -34.873000
971      9.700000      8.637090     -4.559000
972      9.710000      8.574820      2.624000
973      9.720000      8.584610     -4.583000
974      9.730000      8.666480     -7.016000
975      9.740000      8.724940     -4.607000
976      9.750000      8.758620     -3.780000
977      9.760000      8.800540     -4.631000
978      9.770000      8.851240     -4.935000
979      9.780000      8.899230     -4.655000
980      9.790000      8.944340     -4.566000
981      9.800000      8.990550     -4.679000
982      9.810000      9.037930     -4.726000
983      9.820000      9.085080     -4.703000
984      9.830000      9.131990     -4.703000
985      9.840000      9.179150     -4.727000
986      9.850000      9.226540     -4.744000
987      9.860000      9.274020     -4.752000
988      9.870000      9.321570     -4.762000
989      9.880000      9.369260     -4.776000
990      9.890000      9.417090     -4.788000
991      9.900000      9.465030     -4.800000
992      9.910000      9.513080     -4.812000
993      9.920000      9.561260     -4.824000
994      9.930000      9.609550     -4.836000
995      9.940000      9.657970     -4.848000
996      9.950000      9.706510     -4.860000
997      9.960000      9.755170     -4.872000
998      9.970000      9.803950     -4.884000
999      9.980000      9.852850     -4.896000
1000      9.990000      9.901870     -4.908000
1001     10.000000      9.951010     -4.920000
1002     10.010000     10.000270     -4.932000
1003     10.020000     10.049660     -4.944000
1004     10.030000     10.099160     -4.956000
1005     10.040000     10.148780     -4.968000
1006     10.050000     10.198520     -4.980000
1007     10.060000     10.248390     -4.992000
1008     10.070000     10.298370     -5.004000
1009     10.080000     10.348470     -5.016000
1010     10.090000     10.398700     -5.028000
1011     10.100000     10.449040     -5.041000
1012     10.110000     10.499510     -5.053000
1013     10.120000     10.550100     -5.065000
1014     10.130000     10.600800     -5.077000
1015     10.140000     10.651630     -5.089000
1016     10.150000     10.702580     -5.101000
1017     10.160000     10.753640     -5.113000
1018     10.170000     10.804830     -5.125000
1019     10.180000     10.856140     -5.137000
1020     10.190000     10.907570     -5.149000
1021     10.200000     10.959120     -5.161000
1022     10.210000     11.010790     -5.173000
1023     10.220000     11.062580     -5.185000
1024     10.230000     11.114490     -5.197000
1025     10.240000     11.166520     -5.209000
1026     10.250000     11.218670     -5.221000
1027     10.260000     11.270940     -5.233000
1028     10.270000     11.323330     -5.245000
1029     10.280000     11.375850     -5.257000
1030     10.290000     11.428480     -5.269000
1031     10.300000     11.481230     -5.281000
1032     10.310000     11.534110     -5.293000
1033     10.320000     11.587100     -5.305000
1034     10.330000     11.640220     -5.317000
1035     10.340000     11.693450     -5.330000
1036     10.350000     11.746810     -5.342000
1037     10.360000     11.800280     -5.354000
1038     10.370000     11.853880     -5.366000
1039     10.380000     11.907600     -5.378000
1040     10.390000     11.961430     -5.390000
1041     10.400000     12.015390     -5.402000
1042     10.410000     12.069470     -5.414000
1043     10.420000     12.123670     -5.426000
1044     10.430000     12.177990     -5.438000
1045     10.440000     12.232430     -5.450000
1046     10.450000     12.286980     -5.462000
1047     10.460000     12.341670     -5.474000
1048     10.470000     12.396470     -5.486000
1049     10.480000     12.451390     -5.498000
1050     10.490000     12.506430     -5.510000
1051     10.500000     12.561590     -5.522000
1052     10.510000     12.616870     -5.534000
1053     10.520000     12.672270     -5.546000
1054     10.530000     12.727800     -5.558000
1055     10.540000     12.783440     -5.570000
1056     10.550000     12.839200     -5.582000
1057     10.560000     12.895090     -5.594000
1058     10.570000     12.951090     -5.606000
1059     10.580000     13.007220     -5.619000
1060     10.590000     13.063460     -5.631000
1061     10.600000     13.119830     -5.643000
1062     10.610000     13.176320     -5.655000
1063     10.620000     13.232920     -5.667000
1064     10.630000     13.289650     -5.679000
1065     10.640000     13.346500     -5.691000
1066     10.650000     13.403470     -5.703000
1067     10.660000     13.460560     -5.715000
1068     10.670000     13.517760     -5.727000
1069     10.680000     13.575090     -5.739000
1070     10.690000     13.632540     -5.751000
1071     10.700000     13.690110     -5.763000
1072     10.710000     13.747800     -5.775000
1073     10.720000     13.805620     -5.787000
1074     10.730000     13.863550     -5.799000
1075     10.740000     13.921600     -5.811000
1076     10.750000     13.979770     -5.823000
1077     10.760000     14.038060     -5.835000
1078     10.770000     14.096480     -5.847000
1079     10.780000     14.155010     -5.859000
1080     10.790000     14.213660     -5.871000
1081     10.800000     14.272440     -5.883000
1082     10.810000     14.331330     -5.895000
1083     10.820000     14.390350     -5.908000
1084     10.830000     14.449480     -5.920000
1085     10.840000     14.508740     -5.932000
1086     10.850000     14.568120     -5.944000
1087     10.860000     14.627610     -5.956000
1088     10.870000     14.687230     -5.968000
1089     10.880000     14.746970     -5.980000
1090     10.890000     14.806830     -5.992000
1091     10.900000     14.866810     -6.004000
1092     10.910000     14.926900     -6.016000
1093     10.920000     14.987120     -6.028000
1094     10.930000     15.047460     -6.040000
1095     10.940000     15.107920     -6.052000
1096     10.950000     15.168500     -6.064000
1097     10.960000     15.229210     -6.076000
1098     10.970000     15.290030     -6.088000
1099     10.980000     15.350970     -6.100000
1100     10.990000     15.412030     -6.112000
1101     11.000000     15.473210     -6.124000
1102     11.010000     15.534520     -6.136000
1103     11.020000     15.595940     -6.148000
1104     11.030000     15.657480     -6.160000
1105     11.040000     15.719150     -6.172000
1106     11.050000     15.780930     -6.185000
1107     11.060000     15.842840     -6.197000
1108     11.070000     15.904860     -6.209000
1109     11.080000     15.967010     -6.221000
1110     11.090000     16.029280     -6.233000
1111     11.100000     16.091660     -6.245000
1112     11.110000     16.154170     -6.257000
1113     11.120000     16.216800     -6.269000
1114     11.130000     16.279550     -6.281000
1115     11.140000     16.342420     -6.293000
1116     11.150000     16.405410     -6.305000
1117     11.160000     16.468510     -6.317000
1118     11.170000     16.531740     -6.329000
1119     11.180000     16.595100     -6.341000
1120     11.190000     16.658570     -6.353000
1121     11.200000     16.722160     -6.365000
1122     11.210000     16.785870     -6.377000
1123     11.220000     16.849700     -6.389000
1124     11.230000     16.913650     -6.401000
1125     11.240000     16.977730     -6.413000
1126     11.250000     17.041920     -6.425000
1127     11.260000     17.106230     -6.437000
1128     11.270000     17.170670     -6.449000
1129     11.280000     17.235220     -6.461000
1130     11.290000     17.299900     -6.474000
1131     11.300000     17.364690     -6.486000
1132     11.310000     17.429610     -6.498000
1133     11.320000     17.494640     -6.510000
1134     11.330000     17.559800     -6.522000
1135     11.340000     17.625080     -6.534000
1136     11.350000     17.690470     -6.546000
1137     11.360000     17.755990     -6.558000
1138     11.370000     17.821630     -6.570000
1139     11.380000     17.887390     -6.582000
1140     11.390000     17.953270     -6.594000
1141     11.400000     18.019270     -6.606000
1142     11.410000     18.085390     -6.618000
1143     11.420000     18.151630     -6.630000
1144     11.430000     18.217990     -6.642000
1145     11.440000     18.284470     -6.654000
1146     11.450000     18.351070     -6.666000
1147     11.460000     18.417790     -6.678000
1148     11.470000     18.484640     -6.690000
1149     11.480000     18.551600     -6.702000
1150     11.490000     18.618680     -6.714000
1151     11.500000     18.685890     -6.726000
1152     11.510000     18.753210     -6.738000
1153     11.520000     18.820650     -6.750000
1154     11.530000     18.888220     -6.763000
1155     11.540000     18.955900     -6.775000
1156     11.550000     19.023710     -6.787000
1157     11.560000     19.091640     -6.799000
1158     11.570000     19.159680     -6.811000
1159     11.580000     19.227850     -6.823000
1160     11.590000     19.296140     -6.835000
1161     11.600000     19.364550     -6.847000
1162     11.610000     19.433070     -6.859000
1163     11.620000     19.501720     -6.871000
1164     11.630000     19.570490     -6.883000
1165     11.640000     19.639380     -6.895000
1166     11.650000     19.708390     -6.907000
1167     11.660000     19.777520     -6.919000
1168     11.670000     19.846770     -6.931000
1169     11.680000     19.916140     -6.943000
1170     11.690000     19.985630     -6.955000
1171     11.700000     20.055250     -6.967000
1172     11.710000     20.124980     -6.979000
1173     11.720000     20.194830     -6.991000
1174     11.730000     20.264810     -7.003000
1175     11.740000     20.334900     -7.015000
1176     11.750000     20.405110     -7.027000
1177     11.760000     20.475450     -7.039000
1178     11.770000     20.545900     -7.052000
1179     11.780000     20.616480     -7.064000
1180     11.790000     20.687170     -7.076000
1181     11.800000     20.757990     -7.088000
1182     11.810000     20.828930     -7.100000
1183     11.820000     20.899980     -7.112000
1184     11.830000     20.971160     -7.124000
1185     11.840000     21.042460     -7.136000
1186     11.850000     21.113880     -7.148000
1187     11.860000     21.185420     -7.160000
1188     11.870000     21.257080     -7.172000
1189     11.880000     21.328860     -7.184000
1190     11.890000     21.400760     -7.196000
1191     11.900000     21.472780     -7.208000
1192     11.910000     21.544920     -7.220000
1193     11.920000     21.617180     -7.232000
1194     11.930000     21.689560     -7.244000
1195     11.940000     21.762060     -7.256000
1196     11.950000     21.834680     -7.268000
1197     11.960000     21.907430     -7.280000
1198     11.970000     21.980290     -7.292000
1199     11.980000     22.053270     -7.304000
1200     11.990000     22.126380     -7.316000
1201     12.000000     22.199600     -7.328000
1202     12.010000     22.272950     -7.341000
1203     12.020000     22.346410     -7.353000
1204     12.030000     22.420000     -7.365000
1205     12.040000     22.493710     -7.377000
1206     12.050000     22.567530     -7.389000
1207     12.060000     22.641480     -7.401000
1208     12.070000     22.715550     -7.413000
1209     12.080000     22.789740     -7.425000
1210     12.090000     22.864040     -7.437000
1211     12.100000     22.938470     -7.449000
1212     12.110000     23.013020     -7.461000
1213     12.120000     23.087690     -7.473000
1214     12.130000     23.162480     -7.485000
1215     12.140000     23.237390     -7.497000
1216     12.150000     23.312420     -7.509000
1217     12.160000     23.387570     -7.521000
1218     12.170000     23.462850     -7.533000
1219     12.180000     23.538240     -7.545000
1220     12.190000     23.613750     -7.557000
1221     12.200000     23.689380     -7.569000
1222     12.210000     23.765140     -7.581000
1223     12.220000     23.841010     -7.593000
1224     12.230000     23.917000     -7.605000
1225     12.240000     23.993120     -7.617000
1226     12.250000     24.069350     -7.630000
1227     12.260000     24.145710     -7.642000
1228     12.270000     24.222190     -7.654000
1229     12.280000     24.298780     -7.666000
1230     12.290000     24.375500     -7.678000
1231     12.300000     24.452340     -7.690000
1232     12.310000     24.529290     -7.702000
1233     12.320000     24.606370     -7.714000
1234     12.330000     24.683570     -7.726000
1235     12.340000     24.760890     -7.738000
1236     12.350000     24.838330     -7.750000
1237     12.360000     24.915890     -7.762000
1238     12.370000     24.993570     -7.774000
1239     12.380000     25.071370     -7.786000
1240     12.390000     25.149290     -7.798000
1241     12.400000     25.227330     -7.810000
1242     12.410000     25.305490     -7.822000
1243     12.420000     25.383780     -7.834000
1244     12.430000     25.462180     -7.846000
1245     12.440000     25.540700     -7.858000
1246     12.450000     25.619340     -7.870000
1247     12.460000     25.698110     -7.882000
1248     12.470000     25.776990     -7.894000
1249     12.480000     25.856000     -7.906000
1250     12.490000     25.935120     -7.919000
1251     12.500000     26.014370     -7.931000
1252     12.510000     26.093730     -7.943000
1253     12.520000     26.173220     -7.955000
1254     12.530000     26.252830     -7.967000
1255     12.540000     26.332550     -7.979000
1256     12.550000     26.412400     -7.991000
1257     12.560000     26.492370     -8.003000
1258     12.570000     26.572460     -8.015000
1259     12.580000     26.652670     -8.027000
1260     12.590000     26.733000     -8.039000
1261     12.600000     26.813450     -8.051000
1262     12.610000     26.894020     -8.063000
1263     12.620000     26.974710     -8.075000
1264     12.630000     27.055520     -8.087000
1265     12.640000     27.136450     -8.099000
1266     12.650000     27.217500     -8.111000
1267     12.660000     27.298670     -8.123000
1268     12.670000     27.379970     -8.135000
1269     12.680000     27.461380     -8.147000
1270     12.690000     27.542910     -8.159000
1271     12.700000     27.624570     -8.171000
1272     12.710000     27.706340     -8.183000
1273     12.720000     27.788240     -8.195000
1274     12.730000     27.870250     -8.208000
1275     12.740000     27.952390     -8.220000
1276     12.750000     28.034640     -8.232000
1277     12.760000     28.117020     -8.244000
1278     12.770000     28.199520     -8.256000
1279     12.780000     28.282130     -8.268000
1280     12.790000     28.364870     -8.280000
1281     12.800000     28.447730     -8.292000
1282     12.810000     28.530710     -8.304000
1283     12.820000     28.613810     -8.316000
1284     12.830000     28.697030     -8.328000
1285     12.840000     28.780370     -8.340000
1286     12.850000     28.863830     -8.352000
1287     12.860000     28.947410     -8.364000
1288     12.870000     29.031110     -8.376000
1289     12.880000     29.114930     -8.388000
1290     12.890000     29.198870     -8.400000
1291     12.900000     29.282930     -8.412000
1292     12.910000     29.367120     -8.424000
1293     12.920000     29.451420     -8.436000
1294     12.930000     29.535840     -8.448000
1295     12.940000     29.620390     -8.460000
1296     12.950000     29.705050     -8.472000
1297     12.960000     29.789840     -8.485000
1298     12.970000     29.874740     -8.497000
1299     12.980000     29.959770     -8.509000
1300     12.990000     30.044910     -8.521000
1301     13.000000     30.130180     -8.533000
1302     13.010000     30.215570     -8.545000
1303     13.020000     30.301070     -8.557000
1304     13.030000     30.386700     -8.569000
1305     13.040000     30.472450     -8.581000
1306     13.050000     30.558320     -8.593000
1307     13.060000     30.644310     -8.605000
1308     13.070000     30.730420     -8.617000
1309     13.080000     30.816650     -8.629000
1310     13.090000     30.903000     -8.641000
1311     13.100000     30.989470     -8.653000
1312     13.110000     31.076060     -8.665000
1313     13.120000     31.162770     -8.677000
1314     13.130000     31.249600     -8.689000
1315     13.140000     31.336550     -8.701000
1316     13.150000     31.423630     -8.713000
1317     13.160000     31.510820     -8.725000
1318     13.170000     31.598130     -8.737000
1319     13.180000     31.685570     -8.749000
1320     13.190000     31.773120     -8.761000
1321     13.200000     31.860800     -8.774000
1322     13.210000     31.948590     -8.786000
1323     13.220000     32.036510     -8.798000
1324     13.230000     32.124540     -8.810000
1325     13.240000     32.212700     -8.822000
1326     13.250000     32.300980     -8.834000
1327     13.260000     32.389370     -8.846000
1328     13.270000     32.477890     -8.858000
1329     13.280000     32.566530     -8.870000
1330     13.290000     32.655290     -8.882000
1331     13.300000     32.744170     -8.894000
1332     13.310000     32.833170     -8.906000
1333     13.320000     32.922290     -8.918000
1334     13.330000     33.011530     -8.930000
1335     13.340000     33.100890     -8.942000
1336     13.350000     33.190370     -8.954000
1337     13.360000     33.279970     -8.966000
1338     13.370000     33.369690     -8.978000
1339     13.380000     33.459540     -8.990000
1340     13.390000     33.549500     -9.002000
1341     13.400000     33.639580     -9.014000
1342     13.410000     33.729790     -9.026000
1343     13.420000     33.820110     -9.038000
1344     13.430000     33.910550     -9.050000
1345     13.440000     34.001120     -9.063000
1346     13.450000     34.091800     -9.075000
1347     13.460000     34.182610     -9.087000
1348     13.470000     34.273540     -9.099000
1349     13.480000     34.364580     -9.111000
1350     13.490000     34.455750     -9.123000
1351     13.500000     34.547040     -9.135000
1352     13.510000     34.638450     -9.147000
1353     13.520000     34.729970     -9.159000
1354     13.530000     34.821620     -9.171000
1355     13.540000     34.913390     -9.183000
1356     13.550000     35.005280     -9.195000
1357     13.560000     35.097290     -9.207000
1358     13.570000     35.189420     -9.219000
1359     13.580000     35.281670     -9.231000
1360     13.590000     35.374040     -9.243000
1361     13.600000     35.466530     -9.255000
1362     13.610000     35.559150     -9.267000
1363     13.620000     35.651880     -9.279000
1364     13.630000     35.744730     -9.291000
1365     13.640000     35.837710     -9.303000
1366     13.650000     35.930800     -9.315000
1367     13.660000     36.024010     -9.327000
1368     13.670000     36.117350     -9.339000
1369     13.680000     36.210800     -9.352000
1370     13.690000     36.304380     -9.364000
1371     13.700000     36.398070     -9.376000
1372     13.710000     36.491890     -9.388000
1373     13.720000     36.585830     -9.400000
1374     13.730000     36.679880     -9.412000
1375     13.740000     36.774060     -9.424000
1376     13.750000     36.868360     -9.436000
1377     13.760000     36.962780     -9.448000
1378     13.770000     37.057320     -9.460000
1379     13.780000     37.151980     -9.472000
1380     13.790000     37.246750     -9.484000
1381     13.800000     37.341660     -9.496000
1382     13.810000     37.436680     -9.508000
1383     13.820000     37.531820     -9.520000
1384     13.830000     37.627080     -9.532000
1385     13.840000     37.722460     -9.544000
1386     13.850000     37.817960     -9.556000
1387     13.860000     37.913580     -9.568000
1388     13.870000     38.009330     -9.580000
1389     13.880000     38.105190     -9.592000
1390     13.890000     38.201170     -9.604000
1391     13.900000     38.297280     -9.616000
1392     13.910000     38.393500     -9.628000
1393     13.920000     38.489850     -9.641000
1394     13.930000     38.586310     -9.653000
1395     13.940000     38.682900     -9.665000
1396     13.950000     38.779600     -9.677000
1397     13.960000     38.876430     -9.689000
1398     13.970000     38.973380     -9.701000
1399     13.980000     39.070450     -9.713000
1400     13.990000     39.167630     -9.725000
1401     14.000000     39.264940     -9.737000
1402     14.010000     39.362370     -9.749000
1403     14.020000     39.459920     -9.761000
1404     14.030000     39.557590     -9.773000
1405     14.040000     39.655380     -9.785000
1406     14.050000     39.753290     -9.797000
1407     14.060000     39.851320     -9.809000
1408     14.070000     39.949470     -9.821000
1409     14.080000     40.047740     -9.833000
1410     14.090000     40.146140     -9.845000
1411     14.100000     40.244650     -9.857000
1412     14.110000     40.343280     -9.869000
1413     14.120000     40.442040     -9.881000
1414     14.130000     40.540910     -9.893000
1415     14.140000     40.639900     -9.905000
1416     14.150000     40.739020     -9.917000
1417     14.160000     40.838250     -9.930000
1418     14.170000     40.937610     -9.942000
1419     14.180000     41.037080     -9.954000
1420     14.190000     41.136680     -9.966000
1421     14.200000     41.236400     -9.978000
1422     14.210000     41.336230     -9.990000
1423     14.220000     41.436190    -10.002000
1424     14.230000     41.536270    -10.014000
1425     14.240000     41.636470    -10.026000
1426     14.250000     41.736790    -10.038000
1427     14.260000     41.837230    -10.050000
1428     14.270000     41.937790    -10.062000
1429     14.280000     42.038470    -10.074000
1430     14.290000     42.139270    -10.086000
1431     14.300000     42.240190    -10.098000
1432     14.310000     42.341230    -10.110000
1433     14.320000     42.442390    -10.122000
1434     14.330000     42.543670    -10.134000
1435     14.340000     42.645080    -10.146000
1436     14.350000     42.746600    -10.158000
1437     14.360000     42.848240    -10.170000
1438     14.370000     42.950010    -10.182000
1439     14.380000     43.051890    -10.194000
1440     14.390000     43.153890    -10.206000
1441     14.400000     43.256020    -10.219000
1442     14.410000     43.358270    -10.231000
1443     14.420000     43.460630    -10.243000
1444     14.430000     43.563120    -10.255000
1445     14.440000     43.665730    -10.267000
1446     14.450000     43.768450    -10.279000
1447     14.460000     43.871300    -10.291000
1448     14.470000     43.974270    -10.303000
1449     14.480000     44.077360    -10.315000
1450     14.490000     44.180560    -10.327000
1451     14.500000     44.283890    -10.339000
1452     14.510000     44.387340    -10.351000
1453     14.520000     44.490910    -10.363000
1454     14.530000     44.594600    -10.375000
1455     14.540000     44.698420    -10.387000
1456     14.550000     44.802350    -10.399000
1457     14.560000     44.906400    -10.411000
1458     14.570000     45.010570    -10.423000
1459     14.580000     45.114860    -10.435000
1460     14.590000     45.219280    -10.447000
1461     14.600000     45.323810    -10.459000
1462     14.610000     45.428460    -10.471000
1463     14.620000     45.533240    -10.483000
1464     14.630000     45.638130    -10.495000
1465     14.640000     45.743150    -10.508000
1466     14.650000     45.848280    -10.520000
1467     14.660000     45.953540    -10.532000
1468     14.670000     46.058920    -10.544000
1469     14.680000     46.164410    -10.556000
1470     14.690000     46.270030    -10.568000
1471     14.700000     46.375770    -10.580000
1472     14.710000     46.481630    -10.592000
1473     14.720000     46.587600    -10.604000
1474     14.730000     46.693700    -10.616000
1475     14.740000     46.799920    -10.628000
1476     14.750000     46.906260    -10.640000
1477     14.760000     47.012720    -10.652000
1478     14.770000     47.119300    -10.664000
1479     14.780000     47.226000    -10.676000
1480     14.790000     47.332830    -10.688000
1481     14.800000     47.439770    -10.700000
1482     14.810000     47.546830    -10.712000
1483     14.820000     47.654010    -10.724000
1484     14.830000     47.761320    -10.736000
1485     14.840000     47.868740    -10.748000
1486     14.850000     47.976280    -10.760000
1487     14.860000     48.083950    -10.772000
1488     14.870000     48.191730    -10.784000
1489     14.880000     48.299640    -10.797000
1490     14.890000     48.407660    -10.809000
1491     14.900000     48.515810    -10.821000
1492     14.910000     48.624080    -10.833000
1493     14.920000     48.732460    -10.845000
1494     14.930000     48.840970    -10.857000
1495     14.940000     48.949600    -10.869000
1496     14.950000     49.058350    -10.881000
1497     14.960000     49.167210    -10.893000
1498     14.970000     49.276200    -10.905000
1499     14.980000     49.385310    -10.917000
1500     14.990000     49.494540    -10.929000
1501     15.000000     49.603890    -10.941000
1502     15.010000     49.713360    -10.953000
1503     15.020000     49.822950    -10.965000
1504     15.030000     49.932670    -10.977000
1505     15.040000     50.042500    -10.989000
1506     15.050000     50.152450    -11.001000
1507     15.060000     50.262520    -11.013000
1508     15.070000     50.372720    -11.025000
1509     15.080000     50.483030    -11.037000
1510     15.090000     50.593460    -11.049000
1511     15.100000     50.704020    -11.061000
1512     15.110000     50.814690    -11.074000
1513     15.120000     50.925490    -11.086000
1514     15.130000     51.036400    -11.098000
1515     15.140000     51.147440    -11.110000
1516     15.150000     51.258600    -11.122000
1517     15.160000     51.369870    -11.134000
1518     15.170000     51.481270    -11.146000
1519     15.180000     51.592790    -11.158000
1520     15.190000     51.704430    -11.170000
1521     15.200000     51.816190    -11.182000
1522     15.210000     51.928060    -11.194000
1523     15.220000     52.040060    -11.206000
1524     15.230000     52.152180    -11.218000
1525     15.240000     52.264420    -11.230000
1526     15.250000     52.376780    -11.242000
1527     15.260000     52.489270    -11.254000
1528     15.270000     52.601870    -11.266000
1529     15.280000     52.714590    -11.278000
1530     15.290000     52.827430    -11.290000
1531     15.300000     52.940390    -11.302000
1532     15.310000     53.053480    -11.314000
1533     15.320000     53.166680    -11.326000
1534     15.330000     53.280010    -11.338000
1535     15.340000     53.393450    -11.350000
1536     15.350000     53.507010    -11.363000
1537     15.360000     53.620700    -11.375000
1538     15.370000     53.734510    -11.387000
1539     15.380000     53.848430    -11.399000
1540     15.390000     53.962480    -11.411000
1541     15.400000     54.076650    -11.423000
1542     15.410000     54.190930    -11.435000
1543     15.420000     54.305340    -11.447000
1544     15.430000     54.419870    -11.459000
1545     15.440000     54.534520    -11.471000
1546     15.450000     54.649290    -11.483000
1547     15.460000     54.764180    -11.495000
1548     15.470000     54.879190    -11.507000
1549     15.480000     54.994320    -11.519000
1550     15.490000     55.109570    -11.531000
1551     15.500000     55.224940    -11.543000
1552     15.510000     55.340430    -11.555000
1553     15.520000     55.456040    -11.567000
1554     15.530000     55.571770    -11.579000
1555     15.540000     55.687630    -11.591000
1556     15.550000     55.803600    -11.603000
1557     15.560000     55.919690    -11.615000
1558     15.570000     56.035910    -11.627000
1559     15.580000     56.152240    -11.639000
1560     15.590000     56.268700    -11.652000
1561     15.600000     56.385270    -11.664000
1562     15.610000     56.501970    -11.676000
1563     15.620000     56.618790    -11.688000
1564     15.630000     56.735720    -11.700000
1565     15.640000     56.852780    -11.712000
1566     15.650000     56.969960    -11.724000
1567     15.660000     57.087250    -11.736000
1568     15.670000     57.204670    -11.748000
1569     15.680000     57.322210    -11.760000
1570     15.690000     57.439870    -11.772000
1571     15.700000     57.557650    -11.784000
1572     15.710000     57.675550    -11.796000
1573     15.720000     57.793570    -11.808000
1574     15.730000     57.911710    -11.820000
1575     15.740000     58.029970    -11.832000
1576     15.750000     58.148350    -11.844000
1577     15.760000     58.266860    -11.856000
1578     15.770000     58.385480    -11.868000
1579     15.780000     58.504220    -11.880000
1580     15.790000     58.623080    -11.892000
1581     15.800000     58.742070    -11.904000
1582     15.810000     58.861170    -11.916000
1583     15.820000     58.980400    -11.928000
1584     15.830000     59.099740    -11.941000
1585     15.840000     59.219210    -11.953000
1586     15.850000     59.338790    -11.965000
1587     15.860000     59.458500    -11.977000
1588     15.870000     59.578330    -11.989000
1589     15.880000     59.698270    -12.001000
1590     15.890000     59.818340    -12.013000
1591     15.900000     59.938530    -12.025000
1592     15.910000     60.058840    -12.037000
1593     15.920000     60.179270    -12.049000
1594     15.930000     60.299810    -12.061000
1595     15.940000     60.420480    -12.073000
1596     15.950000     60.541270    -12.085000
1597     15.960000     60.662180    -12.097000
1598     15.970000     60.783220    -12.109000
1599     15.980000     60.904370    -12.121000
1600     15.990000     61.025640    -12.133000
1601     16.000000     61.147030    -12.145000
1602     16.010000     61.268540    -12.157000
1603     16.020000     61.390180    -12.169000
1604     16.030000     61.511930    -12.181000
1605     16.040000     61.633800    -12.193000
1606     16.050000     61.755800    -12.205000
1607     16.060000     61.877910    -12.217000
1608     16.070000     62.000150    -12.230000
1609     16.080000     62.122500    -12.242000
1610     16.090000     62.244980    -12.254000
1611     16.100000     62.367570    -12.266000
1612     16.110000     62.490290    -12.278000
1613     16.120000     62.613130    -12.290000
1614     16.130000     62.736090    -12.302000
1615     16.140000     62.859160    -12.314000
1616     16.150000     62.982360    -12.326000
1617     16.160000     63.105680    -12.338000
1618     16.170000     63.229120    -12.350000
1619     16.180000     63.352680    -12.362000
1620     16.190000     63.476360    -12.374000
1621     16.200000     63.600160    -12.386000
1622     16.210000     63.724080    -12.398000
1623     16.220000     63.848120    -12.410000
1624     16.230000     63.972280    -12.422000
1625     16.240000     64.096570    -12.434000
1626     16.250000     64.220970    -12.446000
1627     16.260000     64.345490    -12.458000
1628     16.270000     64.470140    -12.470000
1629     16.280000     64.594900    -12.482000
1630     16.290000     64.719780    -12.494000
1631     16.300000     64.844790    -12.506000
1632     16.310000     64.969910    -12.519000
1633     16.320000     65.095160    -12.531000
1634     16.330000     65.220520    -12.543000
1635     16.340000     65.346010    -12.555000
1636     16.350000     65.471620    -12.567000
1637     16.360000     65.597350    -12.579000
1638     16.370000     65.723190    -12.591000
1639     16.380000     65.849160    -12.603000
1640     16.390000     65.975250    -12.615000
1641     16.400000     66.101460    -12.627000
1642     16.410000     66.227790    -12.639000
1643     16.420000     66.354240    -12.651000
1644     16.430000     66.480810    -12.663000
1645     16.440000     66.607500    -12.675000
1646     16.450000     66.734310    -12.687000
1647     16.460000     66.861240    -12.699000
1648     16.470000     66.988290    -12.711000
1649     16.480000     67.115460    -12.723000
1650     16.490000     67.242760    -12.735000
1651     16.500000     67.370170    -12.747000
1652     16.510000     67.497700    -12.759000
1653     16.520000     67.625360    -12.771000
1654     16.530000     67.753130    -12.783000
1655     16.540000     67.881030    -12.795000
1656     16.550000     68.009040    -12.808000
1657     16.560000     68.137180    -12.820000
1658     16.570000     68.265430    -12.832000
1659     16.580000     68.393810    -12.844000
1660     16.590000     68.522310    -12.856000
1661     16.600000     68.650920    -12.868000
1662     16.610000     68.779660    -12.880000
1663     16.620000     68.908520    -12.892000
1664     16.630000     69.037500    -12.904000
1665     16.640000     69.166600    -12.916000
1666     16.650000     69.295820    -12.928000
1667     16.660000     69.425160    -12.940000
1668     16.670000     69.554620    -12.952000
1669     16.680000     69.684200    -12.964000
1670     16.690000     69.813900    -12.976000
1671     16.700000     69.943720    -12.988000
1672     16.710000     70.073660    -13.000000
1673     16.720000     70.203720    -13.012000
1674     16.730000     70.333900    -13.024000
1675     16.740000     70.464210    -13.036000
1676     16.750000     70.594630    -13.048000
1677     16.760000     70.725180    -13.060000
1678     16.770000     70.855840    -13.072000
1679     16.780000     70.986620    -13.084000
1680     16.790000     71.117530    -13.097000
1681     16.800000     71.248560    -13.109000
1682     16.810000     71.379700    -13.121000
1683     16.820000     71.510970    -13.133000
1684     16.830000     71.642350    -13.145000
1685     16.840000     71.773860    -13.157000
1686     16.850000     71.905490    -13.169000
1687     16.860000     72.037240    -13.181000
1688     16.870000     72.169110    -13.193000
1689     16.880000     72.301100    -13.205000
1690     16.890000     72.433200    -13.217000
1691     16.900000     72.565430    -13.229000
1692     16.910000     72.697780    -13.241000
1693     16.920000     72.830260    -13.253000
1694     16.930000     72.962850    -13.265000
1695     16.940000     73.095560    -13.277000
1696     16.950000     73.228390    -13.289000
1697     16.960000     73.361340    -13.301000
1698     16.970000     73.494410    -13.313000
1699     16.980000     73.627610    -13.325000
1700     16.990000     73.760920    -13.337000
1701     17.000000     73.894360    -13.349000
1702     17.010000     74.027910    -13.361000
1703     17.020000     74.161580    -13.374000
1704     17.030000     74.295380    -13.386000
1705     17.040000     74.429300    -13.398000
1706     17.050000     74.563330    -13.410000
1707     17.060000     74.697490    -13.422000
1708     17.070000     74.831760    -13.434000
1709     17.080000     74.966160    -13.446000
1710     17.090000     75.100680    -13.458000
1711     17.100000     75.235320    -13.470000
1712     17.110000     75.370080    -13.482000
1713     17.120000     75.504960    -13.494000
1714     17.130000     75.639960    -13.506000
1715     17.140000     75.775080    -13.518000
1716     17.150000     75.910320    -13.530000
1717     17.160000     76.045680    -13.542000
1718     17.170000     76.181160    -13.554000
1719     17.180000     76.316760    -13.566000
1720     17.190000     76.452480    -13.578000
1721     17.200000     76.588320    -13.590000
1722     17.210000     76.724290    -13.602000
1723     17.220000     76.860370    -13.614000
1724     17.230000     76.996570    -13.626000
1725     17.240000     77.132900    -13.638000
1726     17.250000     77.269340    -13.650000
1727     17.260000     77.405910    -13.663000
1728     17.270000     77.542590    -13.675000
1729     17.280000     77.679400    -13.687000
1730     17.290000     77.816320    -13.699000
1731     17.300000     77.953370    -13.711000
1732     17.310000     78.090540    -13.723000
1733     17.320000     78.227820    -13.735000
1734     17.330000     78.365230    -13.747000
1735     17.340000     78.502760    -13.759000
1736     17.350000     78.640410    -13.771000
1737     17.360000     78.778180    -13.783000
1738     17.370000     78.916070    -13.795000
1739     17.380000     79.054080    -13.807000
1740     17.390000     79.192210    -13.819000
1741     17.400000     79.330460    -13.831000
1742     17.410000     79.468830    -13.843000
1743     17.420000     79.607320    -13.855000
1744     17.430000     79.745930    -13.867000
1745     17.440000     79.884670    -13.879000
1746     17.450000     80.023520    -13.891000
1747     17.460000     80.162490    -13.903000
1748     17.470000     80.301580    -13.915000
1749     17.480000     80.440800    -13.927000
1750     17.490000     80.580130    -13.939000
1751     17.500000     80.719590    -13.952000
1752     17.510000     80.859160    -13.964000
1753     17.520000     80.998860    -13.976000
1754     17.530000     81.138680    -13.988000
1755     17.540000     81.278610    -14.000000
1756     17.550000     81.418670    -14.012000
1757     17.560000     81.558850    -14.024000
1758     17.570000     81.699140    -14.036000
1759     17.580000     81.839560    -14.048000
1760     17.590000     81.980100    -14.060000
1761     17.600000     82.120760    -14.072000
1762     17.610000     82.261540    -14.084000
1763     17.620000     82.402440    -14.096000
1764     17.630000     82.543460    -14.108000
1765     17.640000     82.684600    -14.120000
1766     17.650000     82.825860    -14.132000
1767     17.660000     82.967240    -14.144000
1768     17.670000     83.108750    -14.156000
1769     17.680000     83.250370    -14.168000
1770     17.690000     83.392110    -14.180000
1771     17.700000     83.533970    -14.192000
1772     17.710000     83.675960    -14.204000
1773     17.720000     83.818060    -14.216000
1774     17.730000     83.960290    -14.228000
1775     17.740000     84.102630    -14.241000
1776     17.750000     84.245100    -14.253000
1777     17.760000     84.387680    -14.265000
1778     17.770000     84.530390    -14.277000
1779     17.780000     84.673220    -14.289000
1780     17.790000     84.816160    -14.301000
1781     17.800000     84.959230    -14.313000
1782     17.810000     85.102420    -14.325000
1783     17.820000     85.245730    -14.337000
1784     17.830000     85.389150    -14.349000
1785     17.840000     85.532700    -14.361000
1786     17.850000     85.676370    -14.373000
1787     17.860000     85.820160    -14.385000
1788     17.870000     85.964070    -14.397000
1789     17.880000     86.108110    -14.409000
1790     17.890000     86.252260    -14.421000
1791     17.900000     86.396530    -14.433000
1792     17.910000     86.540920    -14.445000
1793     17.920000     86.685430    -14.457000
1794     17.930000     86.830070    -14.469000
1795     17.940000     86.974820    -14.481000
1796     17.950000     87.119690    -14.493000
1797     17.960000     87.264690    -14.505000
1798     17.970000     87.409800    -14.517000
1799     17.980000     87.555040    -14.530000
1800     17.990000     87.700390    -14.542000
1801     18.000000     87.845870    -14.554000
1802     18.010000     87.991460    -14.566000
1803     18.020000     88.137180    -14.578000
1804     18.030000     88.283020    -14.590000
1805     18.040000     88.428980    -14.602000
1806     18.050000     88.575050    -14.614000
1807     18.060000     88.721250    -14.626000
1808     18.070000     88.867570    -14.638000
1809     18.080000     89.014010    -14.650000
1810     18.090000     89.160570    -14.662000
1811     18.100000     89.307250    -14.674000
1812     18.110000     89.454050    -14.686000
1813     18.120000     89.600970    -14.698000
1814     18.130000     89.748010    -14.710000
1815     18.140000     89.895170    -14.722000
1816     18.150000     90.042460    -14.734000
1817     18.160000     90.189860    -14.746000
1818     18.170000     90.337380    -14.758000
1819     18.180000     90.485020    -14.770000
1820     18.190000     90.632790    -14.782000
1821     18.200000     90.780670    -14.794000
1822     18.210000     90.928680    -14.806000
1823     18.220000     91.076800    -14.819000
1824     18.230000     91.225050    -14.831000
1825     18.240000     91.373410    -14.843000
1826     18.250000     91.521900    -14.855000
1827     18.260000     91.670510    -14.867000
1828     18.270000     91.819230    -14.879000
1829     18.280000     91.968080    -14.891000
1830     18.290000     92.117050    -14.903000
1831     18.300000     92.266140    -14.915000
1832     18.310000     92.415350    -14.927000
1833     18.320000     92.564680    -14.939000
1834     18.330000     92.714130    -14.951000
1835     18.340000     92.863700    -14.963000
1836     18.350000     93.013390    -14.975000
1837     18.360000     93.163200    -14.987000
1838     18.370000     93.313130    -14.999000
1839     18.380000     93.463180    -15.011000
1840     18.390000     93.613350    -15.023000
1841     18.400000     93.763640    -15.035000
1842     18.410000     93.914060    -15.047000
1843     18.420000     94.064590    -15.059000
1844     18.430000     94.215240    -15.071000
1845     18.440000     94.366020    -15.083000
1846     18.450000     94.516910    -15.095000
1847     18.460000     94.667930    -15.108000
1848     18.470000     94.819060    -15.120000
1849     18.480000     94.970320    -15.132000
1850     18.490000     95.121700    -15.144000
1851     18.500000     95.273190    -15.156000
1852     18.510000     95.424810    -15.168000
1853     18.520000     95.576550    -15.180000
1854     18.530000     95.728410    -15.192000
1855     18.540000     95.880390    -15.204000
1856     18.550000     96.032480    -15.216000
1857     18.560000     96.184700    -15.228000
1858     18.570000     96.337040    -15.240000
1859     18.580000     96.489500    -15.252000
1860     18.590000     96.642080    -15.264000
1861     18.600000     96.794780    -15.276000
1862     18.610000     96.947610    -15.288000
1863     18.620000     97.100550    -15.300000
1864     18.630000     97.253610    -15.312000
1865     18.640000     97.406790    -15.324000
1866     18.650000     97.560100    -15.336000
1867     18.660000     97.713520    -15.348000
1868     18.670000     97.867060    -15.360000
1869     18.680000     98.020730    -15.372000
1870     18.690000     98.174510    -15.384000
1871     18.700000     98.328420    -15.397000
1872     18.710000     98.482440    -15.409000
1873     18.720000     98.636590    -15.421000
1874     18.730000     98.790860    -15.433000
1875     18.740000     98.945240    -15.445000
1876     18.750000     99.099750    -15.457000
1877     18.760000     99.254380    -15.469000
1878     18.770000     99.409120    -15.481000
1879     18.780000     99.563990    -15.493000
1880     18.790000     99.718980    -15.505000
1881     18.800000     99.874090    -15.517000
1882     18.810000    100.029320    -15.529000
1883     18.820000    100.184670    -15.541000
1884     18.830000    100.340140    -15.553000
1885     18.840000    100.495730    -15.565000
1886     18.850000    100.651440    -15.577000
1887     18.860000    100.807280    -15.589000
1888     18.870000    100.963230    -15.601000
1889     18.880000    101.119300    -15.613000
1890     18.890000    101.275490    -15.625000
1891     18.900000    101.431810    -15.637000
1892     18.910000    101.588240    -15.649000
1893     18.920000    101.744800    -15.661000
1894     18.930000    101.901470    -15.673000
1895     18.940000    102.058270    -15.686000
1896     18.950000    102.215180    -15.698000
1897     18.960000    102.372220    -15.710000
1898     18.970000    102.529370    -15.722000
1899     18.980000    102.686650    -15.734000
1900     18.990000    102.844050    -15.746000
1901     19.000000    103.001570    -15.758000
1902     19.010000    103.159200    -15.770000
1903     19.020000    103.316960    -15.782000
1904     19.030000    103.474840    -15.794000
1905     19.040000    103.632840    -15.806000
1906     19.050000    103.790960    -15.818000
1907     19.060000    103.949200    -15.830000
1908     19.070000    104.107560    -15.842000
1909     19.080000    104.266040    -15.854000
1910     19.090000    104.424640    -15.866000
1911     19.100000    104.583370    -15.878000
1912     19.110000    104.742210    -15.890000
1913     19.120000    104.901170    -15.902000
1914     19.130000    105.060250    -15.914000
1915     19.140000    105.219460    -15.926000
1916     19.150000    105.378780    -15.938000
1917     19.160000    105.538230    -15.950000
1918     19.170000    105.697790    -15.963000
1919     19.180000    105.857480    -15.975000
1920     19.190000    106.017280    -15.987000
1921     19.200000    106.177210    -15.999000
1922     19.210000    106.337260    -16.011000
1923     19.220000    106.497420    -16.023000
1924     19.230000    106.657710    -16.035000
1925     19.240000    106.818120    -16.047000
1926     19.250000    106.978650    -16.059000
1927     19.260000    107.139290    -16.071000
1928     19.270000    107.300060    -16.083000
1929     19.280000    107.460950    -16.095000
1930     19.290000    107.621960    -16.107000
1931     19.300000    107.783090    -16.119000
1932     19.310000    107.944340    -16.131000
1933     19.320000    108.105710    -16.143000
1934     19.330000    108.267210    -16.155000
1935     19.340000    108.428820    -16.167000
1936     19.350000    108.590550    -16.179000
1937     19.360000    108.752400    -16.191000
1938     19.370000    108.914380    -16.203000
1939     19.380000    109.076470    -16.215000
1940     19.390000    109.238680    -16.227000
1941     19.400000    109.401020    -16.239000
1942     19.410000    109.563470    -16.252000
1943     19.420000    109.726050    -16.264000
1944     19.430000    109.888740    -16.276000
1945     19.440000    110.051560    -16.288000
1946     19.450000    110.214500    -16.300000
1947     19.460000    110.377550    -16.312000
1948     19.470000    110.540730    -16.324000
1949     19.480000    110.704030    -16.336000
1950     19.490000    110.867450    -16.348000
1951     19.500000    111.030990    -16.360000
1952     19.510000    111.194650    -16.372000
1953     19.520000    111.358430    -16.384000
1954     19.530000    111.522320    -16.396000
1955     19.540000    111.686350    -16.408000
1956     19.550000    111.850490    -16.420000
1957     19.560000    112.014750    -16.432000
1958     19.570000    112.179130    -16.444000
1959     19.580000    112.343630    -16.456000
1960     19.590000    112.508250    -16.468000
1961     19.600000    112.673000    -16.480000
1962     19.610000    112.837860    -16.492000
1963     19.620000    113.002840    -16.504000
1964     19.630000    113.167950    -16.516000
1965     19.640000    113.333170    -16.528000
1966     19.650000    113.498520    -16.541000
1967     19.660000    113.663980    -16.553000
1968     19.670000    113.829570    -16.565000
1969     19.680000    113.995270    -16.577000
1970     19.690000    114.161100    -16.589000
1971     19.700000    114.327050    -16.601000
1972     19.710000    114.493110    -16.613000
1973     19.720000    114.659300    -16.625000
1974     19.730000    114.825610    -16.637000
1975     19.740000    114.992040    -16.649000
1976     19.750000    115.158590    -16.661000
1977     19.760000    115.325260    -16.673000
1978     19.770000    115.492050    -16.685000
1979     19.780000    115.658960    -16.697000
1980     19.790000    115.825990    -16.709000
1981     19.800000    115.993140    -16.721000
1982     19.810000    116.160410    -16.733000
1983     19.820000    116.327800    -16.745000
1984     19.830000    116.495320    -16.757000
1985     19.840000    116.662950    -16.769000
1986     19.850000    116.830700    -16.781000
1987     19.860000    116.998580    -16.793000
1988     19.870000    117.166570    -16.805000
1989     19.880000    117.334690    -16.817000
1990     19.890000    117.502920    -16.830000
1991     19.900000    117.671280    -16.842000
1992     19.910000    117.839750    -16.854000
1993     19.920000    118.008350    -16.866000
1994     19.930000    118.177060    -16.878000
1995     19.940000    118.345900    -16.890000
1996     19.950000    118.514860    -16.902000
1997     19.960000    118.683940    -16.914000
1998     19.970000    118.853140    -16.926000
1999     19.980000    119.022450    -16.938000
2000     19.990000    119.191890    -16.950000
2001     20.000000    119.361450    -16.962000
2002     20.010000    119.531130    -16.974000
2003     20.020000    119.700930    -16.986000
2004     20.030000    119.870850    -16.998000
2005     20.040000    120.040900    -17.010000
2006     20.050000    120.211060    -17.022000
2007     20.060000    120.381340    -17.034000
2008     20.070000    120.551740    -17.046000
2009     20.080000    120.722260    -17.058000
2010     20.090000    120.892910    -17.070000
2011     20.100000    121.063670    -17.082000
2012     20.110000    121.234560    -17.094000
2013     20.120000    121.405560    -17.106000
2014     20.130000    121.576690    -17.119000
2015     20.140000    121.747930    -17.131000
2016     20.150000    121.919300    -17.143000
2017     20.160000    122.090780    -17.155000
2018     20.170000    122.262390    -17.167000
2019     20.180000    122.434120    -17.179000
2020     20.190000    122.605960    -17.191000
2021     20.200000    122.777930    -17.203000
2022     20.210000    122.950020    -17.215000
2023     20.220000    123.122230    -17.227000
2024     20.230000    123.294560    -17.239000
2025     20.240000    123.467010    -17.251000
2026     20.250000    123.639580    -17.263000
2027     20.260000    123.812270    -17.275000
2028     20.270000    123.985080    -17.287000
2029     20.280000    124.158010    -17.299000
2030     20.290000    124.331060    -17.311000
2031     20.300000    124.504240    -17.323000
2032     20.310000    124.677530    -17.335000
2033     20.320000    124.850940    -17.347000
2034     20.330000    125.024470    -17.359000
2035     20.340000    125.198130    -17.371000
2036     20.350000    125.371900    -17.383000
2037     20.360000    125.545800    -17.395000
2038     20.370000    125.719810    -17.408000
2039     20.380000    125.893950    -17.420000
2040     20.390000    126.068200    -17.432000
2041     20.400000    126.242580    -17.444000
2042     20.410000    126.417080    -17.456000
2043     20.420000    126.591690    -17.468000
2044     20.430000    126.766430    -17.480000
2045     20.440000    126.941290    -17.492000
2046     20.450000    127.116270    -17.504000
2047     20.460000    127.291370    -17.516000
2048     20.470000    127.466590    -17.528000
2049     20.480000    127.641930    -17.540000
2050     20.490000    127.817390    -17.552000
2051     20.500000    127.992970    -17.564000
2052     20.510000    128.168670    -17.576000
2053     20.520000    128.344490    -17.588000
2054     20.530000    128.520430    -17.600000
2055     20.540000    128.696490    -17.612000
2056     20.550000    128.872670    -17.624000
2057     20.560000    129.048980    -17.636000
2058     20.570000    129.225400    -17.648000
2059     20.580000    129.401950    -17.660000
2060     20.590000    129.578610    -17.672000
2061     20.600000    129.755390    -17.684000
2062     20.610000    129.932300    -17.697000
2063     20.620000    130.109330    -17.709000
2064     20.630000    130.286470    -17.721000
2065     20.640000    130.463740    -17.733000
2066     20.650000    130.641120    -17.745000
2067     20.660000    130.818630    -17.757000
2068     20.670000    130.996260    -17.769000
2069     20.680000    131.174010    -17.781000
2070     20.690000    131.351880    -17.793000
2071     20.700000    131.529860    -17.805000
2072     20.710000    131.707970    -17.817000
2073     20.720000    131.886200    -17.829000
2074     20.730000    132.064550    -17.841000
2075     20.740000    132.243020    -17.853000
2076     20.750000    132.421620    -17.865000
2077     20.760000    132.600330    -17.877000
2078     20.770000    132.779160    -17.889000
2079     20.780000    132.958110    -17.901000
2080     20.790000    133.137180    -17.913000
2081     20.800000    133.316380    -17.925000
2082     20.810000    133.495690    -17.937000
2083     20.820000    133.675120    -17.949000
2084     20.830000    133.854680    -17.961000
2085     20.840000    134.034350    -17.973000
2086     20.850000    134.214150    -17.986000
2087     20.860000    134.394060    -17.998000
2088     20.870000    134.574100    -18.010000
2089     20.880000    134.754260    -18.022000
2090     20.890000    134.934530    -18.034000
2091     20.900000    135.114930    -18.046000
2092     20.910000    135.295450    -18.058000
2093     20.920000    135.476090    -18.070000
2094     20.930000    135.656840    -18.082000
2095     20.940000    135.837720    -18.094000
2096     20.950000    136.018720    -18.106000
2097     20.960000    136.199840    -18.118000
2098     20.970000    136.381080    -18.130000
2099     20.980000    136.562440    -18.142000
2100     20.990000    136.743920    -18.154000
2101     21.000000    136.925530    -18.166000
2102     21.010000    137.107250    -18.178000
2103     21.020000    137.289090    -18.190000
2104     21.030000    137.471050    -18.202000
2105     21.040000    137.653140    -18.214000
2106     21.050000    137.835340    -18.226000
2107     21.060000    138.017660    -18.238000
2108     21.070000    138.200110    -18.250000
2109     21.080000    138.382670    -18.263000
2110     21.090000    138.565360    -18.275000
2111     21.100000    138.748160    -18.287000
2112     21.110000    138.931090    -18.299000
2113     21.120000    139.114140    -18.311000
2114     21.130000    139.297300    -18.323000
2115     21.140000    139.480590    -18.335000
2116     21.150000    139.664000    -18.347000
2117     21.160000    139.847530    -18.359000
2118     21.170000    140.031180    -18.371000
2119     21.180000    140.214940    -18.383000
2120     21.190000    140.398830    -18.395000
2121     21.200000    140.582840    -18.407000
2122     21.210000    140.766970    -18.419000
2123     21.220000    140.951220    -18.431000
2124     21.230000    141.135600    -18.443000
2125     21.240000    141.320090    -18.455000
2126     21.250000    141.504700    -18.467000
2127     21.260000    141.689430    -18.479000
2128     21.270000    141.874280    -18.491000
2129     21.280000    142.059260    -18.503000
2130     21.290000    142.244350    -18.515000
2131     21.300000    142.429570    -18.527000
2132     21.310000    142.614900    -18.539000
2133     21.320000    142.800350    -18.552000
2134     21.330000    142.985930    -18.564000
2135     21.340000    143.171630    -18.576000
2136     21.350000    143.357440    -18.588000
2137     21.360000    143.543380    -18.600000
2138     21.370000    143.729430    -18.612000
2139     21.380000    143.915610    -18.624000
2140     21.390000    144.101910    -18.636000
2141     21.400000    144.288330    -18.648000
2142     21.410000    144.474870    -18.660000
2143     21.420000    144.661530    -18.672000
2144     21.430000    144.848310    -18.684000
2145     21.440000    145.035210    -18.696000
2146     21.450000    145.222230    -18.708000
2147     21.460000    145.409370    -18.720000
2148     21.470000    145.596630    -18.732000
2149     21.480000    145.784010    -18.744000
2150     21.490000    145.971510    -18.756000
2151     21.500000    146.159130    -18.768000
2152     21.510000    146.346880    -18.780000
2153     21.520000    146.534740    -18.792000
2154     21.530000    146.722720    -18.804000
2155     21.540000    146.910830    -18.816000
2156     21.550000    147.099050    -18.828000
2157     21.560000    147.287400    -18.841000
2158     21.570000    147.475860    -18.853000
2159     21.580000    147.664450    -18.865000
2160     21.590000    147.853150    -18.877000
2161     21.600000    148.041980    -18.889000
2162     21.610000    148.230930    -18.901000
2163     21.620000    148.419990    -18.913000
2164     21.630000    148.609180    -18.925000
2165     21.640000    148.798490    -18.937000
2166     21.650000    148.987920    -18.949000
2167     21.660000    149.177470    -18.961000
2168     21.670000    149.367140    -18.973000
2169     21.680000    149.556930    -18.985000
2170     21.690000    149.746840    -18.997000
2171     21.700000    149.936870    -19.009000
2172     21.710000    150.127020    -19.021000
2173     21.720000    150.317290    -19.033000
2174     21.730000    150.507680    -19.045000
2175     21.740000    150.698200    -19.057000
2176     21.750000    150.888830    -19.069000
2177     21.760000    151.079580    -19.081000
2178     21.770000    151.270460    -19.093000
2179     21.780000    151.461450    -19.105000
2180     21.790000    151.652560    -19.117000
2181     21.800000    151.843800    -19.130000
2182     21.810000    152.035160    -19.142000
2183     21.820000    152.226630    -19.154000
2184     21.830000    152.418230    -19.166000
2185     21.840000    152.609940    -19.178000
2186     21.850000    152.801780    -19.190000
2187     21.860000    152.993740    -19.202000
2188     21.870000    153.185820    -19.214000
2189     21.880000    153.378010    -19.226000
2190     21.890000    153.570330    -19.238000
2191     21.900000    153.762770    -19.250000
2192     21.910000    153.955330    -19.262000
2193     21.920000    154.148010    -19.274000
2194     21.930000    154.340810    -19.286000
2195     21.940000    154.533730    -19.298000
2196     21.950000    154.726770    -19.310000
2197     21.960000    154.919940    -19.322000
2198     21.970000    155.113220    -19.334000
2199     21.980000    155.306620    -19.346000
2200     21.990000    155.500140    -19.358000
2201     22.000000    155.693790    -19.370000
2202     22.010000    155.887550    -19.382000
2203     22.020000    156.081440    -19.394000
2204     22.030000    156.275440    -19.406000
2205     22.040000    156.469560    -19.419000
2206     22.050000    156.663810    -19.431000
2207     22.060000    156.858180    -19.443000
2208     22.070000    157.052660    -19.455000
2209     22.080000    157.247270    -19.467000
2210     22.090000    157.442000    -19.479000
2211     22.100000    157.636840    -19.491000
2212     22.110000    157.831810    -19.503000
2213     22.120000    158.026900    -19.515000
2214     22.130000    158.222110    -19.527000
2215     22.140000    158.417440    -19.539000
2216     22.150000    158.612890    -19.551000
2217     22.160000    158.808460    -19.563000
2218     22.170000    159.004150    -19.575000
2219     22.180000    159.199960    -19.587000
2220     22.190000    159.395890    -19.599000
2221     22.200000    159.591940    -19.611000
2222     22.210000    159.788110    -19.623000
2223     22.220000    159.984410    -19.635000
2224     22.230000    160.180820    -19.647000
2225     22.240000    160.377350    -19.659000
2226     22.250000    160.574010    -19.671000
2227     22.260000    160.770780    -19.683000
2228     22.270000    160.967680    -19.695000
2229     22.280000    161.164690    -19.708000
2230     22.290000    161.361830    -19.720000
2231     22.300000    161.559080    -19.732000
2232     22.310000    161.756460    -19.744000
2233     22.320000    161.953950    -19.756000
2234     22.330000    162.151570    -19.768000
2235     22.340000    162.349310    -19.780000
2236     22.350000    162.547170    -19.792000
2237     22.360000    162.745150    -19.804000
2238     22.370000    162.943240    -19.816000
2239     22.380000    163.141460    -19.828000
2240     22.390000    163.339800    -19.840000
2241     22.400000    163.538260    -19.852000
2242     22.410000    163.736840    -19.864000
2243     22.420000    163.935550    -19.876000
2244     22.430000    164.134370    -19.888000
2245     22.440000    164.333310    -19.900000
2246     22.450000    164.532370    -19.912000
2247     22.460000    164.731550    -19.924000
2248     22.470000    164.930860    -19.936000
2249     22.480000    165.130280    -19.948000
2250     22.490000    165.329820    -19.960000
2251     22.500000    165.529490    -19.972000
2252     22.510000    165.729270    -19.984000
2253     22.520000    165.929180    -19.997000
2254     22.530000    166.129200    -20.009000
2255     22.540000    166.329350    -20.021000
2256     22.550000    166.529610    -20.033000
2257     22.560000    166.730000    -20.045000
2258     22.570000    166.930510    -20.057000
2259     22.580000    167.131140    -20.069000
2260     22.590000    167.331880    -20.081000
2261     22.600000    167.532750    -20.093000
2262     22.610000    167.733740    -20.105000
2263     22.620000    167.934850    -20.117000
2264     22.630000    168.136080    -20.129000
2265     22.640000    168.337430    -20.141000
2266     22.650000    168.538900    -20.153000
2267     22.660000    168.740490    -20.165000
2268     22.670000    168.942200    -20.177000
2269     22.680000    169.144040    -20.189000
2270     22.690000    169.345990    -20.201000
2271     22.700000    169.548060    -20.213000
2272     22.710000    169.750250    -20.225000
2273     22.720000    169.952570    -20.237000
2274     22.730000    170.155000    -20.249000
2275     22.740000    170.357560    -20.261000
2276     22.750000    170.560230    -20.273000
2277     22.760000    170.763030    -20.286000
2278     22.770000    170.965940    -20.298000
2279     22.780000    171.168980    -20.310000
2280     22.790000    171.372130    -20.322000
2281     22.800000    171.575410    -20.334000
2282     22.810000    171.778810    -20.346000
2283     22.820000    171.982330    -20.358000
2284     22.830000    172.185960    -20.370000
2285     22.840000    172.389720    -20.382000
2286     22.850000    172.593600    -20.394000
2287     22.860000    172.797600    -20.406000
2288     22.870000    173.001720    -20.418000
2289     22.880000    173.205960    -20.430000
2290     22.890000    173.410320    -20.442000
2291     22.900000    173.614800    -20.454000
2292     22.910000    173.819400    -20.466000
2293     22.920000    174.024120    -20.478000
2294     22.930000    174.228970    -20.490000
2295     22.940000    174.433930    -20.502000
2296     22.950000    174.639010    -20.514000
2297     22.960000    174.844220    -20.526000
2298     22.970000    175.049540    -20.538000
2299     22.980000    175.254980    -20.550000
2300     22.990000    175.460550    -20.562000
2301     23.000000    175.666230    -20.575000
2302     23.010000    175.872040    -20.587000
2303     23.020000    176.077970    -20.599000
2304     23.030000    176.284010    -20.611000
2305     23.040000    176.490180    -20.623000
2306     23.050000    176.696470    -20.635000
2307     23.060000    176.902870    -20.647000
2308     23.070000    177.109400    -20.659000
2309     23.080000    177.316050    -20.671000
2310     23.090000    177.522820    -20.683000
2311     23.100000    177.729710    -20.695000
2312     23.110000    177.936720    -20.707000
2313     23.120000    178.143850    -20.719000
2314     23.130000    178.351100    -20.731000
2315     23.140000    178.558470    -20.743000
2316     23.150000    178.765960    -20.755000
2317     23.160000    178.973580    -20.767000
2318     23.170000    179.181310    -20.779000
2319     23.180000    179.389160    -20.791000
2320     23.190000    179.597130    -20.803000
2321     23.200000    179.805230    -20.815000
2322     23.210000    180.013440    -20.827000
2323     23.220000    180.221780    -20.839000
2324     23.230000    180.430230    -20.852000
2325     23.240000    180.638810    -20.864000
2326     23.250000    180.847500    -20.876000
2327     23.260000    181.056320    -20.888000
2328     23.270000    181.265250    -20.900000
2329     23.280000    181.474310    -20.912000
2330     23.290000    181.683490    -20.924000
2331     23.300000    181.892790    -20.936000
2332     23.310000    182.102200    -20.948000
2333     23.320000    182.311740    -20.960000
2334     23.330000    182.521400    -20.972000
2335     23.340000    182.731180    -20.984000
2336     23.350000    182.941080    -20.996000
2337     23.360000    183.151100    -21.008000
2338     23.370000    183.361240    -21.020000
2339     23.380000    183.571500    -21.032000
2340     23.390000    183.781880    -21.044000
2341     23.400000    183.992390    -21.056000
2342     23.410000    184.203010    -21.068000
2343     23.420000    184.413750    -21.080000
2344     23.430000    184.624610    -21.092000
2345     23.440000    184.835600    -21.104000
2346     23.450000    185.046700    -21.116000
2347     23.460000    185.257930    -21.128000
2348     23.470000    185.469270    -21.141000
2349     23.480000    185.680740    -21.153000
2350     23.490000    185.892320    -21.165000
2351     23.500000    186.104030    -21.177000
2352     23.510000    186.315860    -21.189000
2353     23.520000    186.527800    -21.201000
2354     23.530000    186.739870    -21.213000
2355     23.540000    186.952060    -21.225000
2356     23.550000    187.164370    -21.237000
2357     23.560000    187.376790    -21.249000
2358     23.570000    187.589340    -21.261000
2359     23.580000    187.802010    -21.273000
2360     23.590000    188.014800    -21.285000
2361     23.600000    188.227710    -21.297000
2362     23.610000    188.440740    -21.309000
2363     23.620000    188.653900    -21.321000
2364     23.630000    188.867170    -21.333000
2365     23.640000    189.080560    -21.345000
2366     23.650000    189.294070    -21.357000
2367     23.660000    189.507700    -21.369000
2368     23.670000    189.721460    -21.381000
2369     23.680000    189.935330    -21.393000
2370     23.690000    190.149320    -21.405000
2371     23.700000    190.363440    -21.417000
2372     23.710000    190.577670    -21.430000
2373     23.720000    190.792030    -21.442000
2374     23.730000    191.006510    -21.454000
2375     23.740000    191.221100    -21.466000
2376     23.750000    191.435820    -21.478000
2377     23.760000    191.650660    -21.490000
2378     23.770000    191.865610    -21.502000
2379     23.780000    192.080690    -21.514000
2380     23.790000    192.295890    -21.526000
2381     23.800000    192.511210    -21.538000
2382     23.810000    192.726650    -21.550000
2383     23.820000    192.942210    -21.562000
2384     23.830000    193.157890    -21.574000
2385     23.840000    193.373690    -21.586000
2386     23.850000    193.589610    -21.598000
2387     23.860000    193.805650    -21.610000
2388     23.870000    194.021810    -21.622000
2389     23.880000    194.238090    -21.634000
2390     23.890000    194.454490    -21.646000
2391     23.900000    194.671020    -21.658000
2392     23.910000    194.887660    -21.670000
2393     23.920000    195.104420    -21.682000
2394     23.930000    195.321310    -21.694000
2395     23.940000    195.538310    -21.706000
2396     23.950000    195.755440    -21.719000
2397     23.960000    195.972680    -21.731000
2398     23.970000    196.190050    -21.743000
2399     23.980000    196.407540    -21.755000
2400     23.990000    196.625140    -21.767000
2401     24.000000    196.842870    -21.779000
2402     24.010000    197.060720    -21.791000
2403     24.020000    197.278690    -21.803000
2404     24.030000    197.496770    -21.815000
2405     24.040000    197.714980    -21.827000
2406     24.050000    197.933310    -21.839000
2407     24.060000    198.151760    -21.851000
2408     24.070000    198.370330    -21.863000
2409     24.080000    198.589020    -21.875000
2410     24.090000    198.807830    -21.887000
2411     24.100000    199.026760    -21.899000
2412     24.110000    199.245810    -21.911000
2413     24.120000    199.464990    -21.923000
2414     24.130000    199.684280    -21.935000
2415     24.140000    199.903690    -21.947000
2416     24.150000    200.123230    -21.959000
2417     24.160000    200.342880    -21.971000
2418     24.170000    200.562650    -21.983000
2419     24.180000    200.782550    -21.995000
2420     24.190000    201.002560    -22.008000
2421     24.200000    201.222700    -22.020000
2422     24.210000    201.442950    -22.032000
2423     24.220000    201.663330    -22.044000
2424     24.230000    201.883830    -22.056000
2425     24.240000    202.104450    -22.068000
2426     24.250000    202.325180    -22.080000
2427     24.260000    202.546040    -22.092000
2428     24.270000    202.767020    -22.104000
2429     24.280000    202.988120    -22.116000
2430     24.290000    203.209340    -22.128000
2431     24.300000    203.430680    -22.140000
2432     24.310000    203.652140    -22.152000
2433     24.320000    203.873720    -22.164000
2434     24.330000    204.095420    -22.176000
2435     24.340000    204.317240    -22.188000
2436     24.350000    204.539180    -22.200000
2437     24.360000    204.761240    -22.212000
2438     24.370000    204.983430    -22.224000
2439     24.380000    205.205730    -22.236000
2440     24.390000    205.428150    -22.248000
2441     24.400000    205.650700    -22.260000
2442     24.410000    205.873360    -22.272000
2443     24.420000    206.096150    -22.284000
2444     24.430000    206.319050    -22.297000
2445     24.440000    206.542080    -22.309000
2446     24.450000    206.765220    -22.321000
2447     24.460000    206.988490    -22.333000
2448     24.470000    207.211870    -22.345000
2449     24.480000    207.435380    -22.357000
2450     24.490000    207.659010    -22.369000
2451     24.500000    207.882760    -22.381000
2452     24.510000    208.106630    -22.393000
2453     24.520000    208.330610    -22.405000
2454     24.530000    208.554720    -22.417000
2455     24.540000    208.778950    -22.429000
2456     24.550000    209.003300    -22.441000
2457     24.560000    209.227770    -22.453000
2458     24.570000    209.452360    -22.465000
2459     24.580000    209.677080    -22.477000
2460     24.590000    209.901910    -22.489000
2461     24.600000    210.126860    -22.501000
2462     24.610000    210.351930    -22.513000
2463     24.620000    210.577130    -22.525000
2464     24.630000    210.802440    -22.537000
2465     24.640000    211.027870    -22.549000
2466     24.650000    211.253430    -22.561000
2467     24.660000    211.479100    -22.573000
2468     24.670000    211.704900    -22.586000
2469     24.680000    211.930810    -22.598000
2470     24.690000    212.156850    -22.610000
2471     24.700000    212.383010    -22.622000
2472     24.710000    212.609280    -22.634000
2473     24.720000    212.835680    -22.646000
2474     24.730000    213.062200    -22.658000
2475     24.740000    213.288840    -22.670000
2476     24.750000    213.515590    -22.682000
2477     24.760000    213.742470    -22.694000
2478     24.770000    213.969470    -22.706000
2479     24.780000    214.196590    -22.718000
2480     24.790000    214.423830    -22.730000
2481     24.800000    214.651190    -22.742000
2482     24.810000    214.878670    -22.754000
2483     24.820000    215.106270    -22.766000
2484     24.830000    215.334000    -22.778000
2485     24.840000    215.561840    -22.790000
2486     24.850000    215.789800    -22.802000
2487     24.860000    216.017880    -22.814000
2488     24.870000    216.246090    -22.826000
2489     24.880000    216.474410    -22.838000
2490     24.890000    216.702860    -22.850000
2491     24.900000    216.931420    -22.862000
2492     24.910000    217.160110    -22.875000
2493     24.920000    217.388910    -22.887000
2494     24.930000    217.617840    -22.899000
2495     24.940000    217.846880    -22.911000
2496     24.950000    218.076050    -22.923000
2497     24.960000    218.305340    -22.935000
2498     24.970000    218.534750    -22.947000
2499     24.980000    218.764270    -22.959000
2500     24.990000    218.993920    -22.971000
2501     25.000000    219.223690    -22.983000
2502     25.010000    219.453580    -22.995000
2503     25.020000    219.683590    -23.007000
2504     25.030000    219.913720    -23.019000
2505     25.040000    220.143970    -23.031000
2506     25.050000    220.374340    -23.043000
2507     25.060000    220.604830    -23.055000
2508     25.070000    220.835450    -23.067000
2509     25.080000    221.066180    -23.079000
2510     25.090000    221.297030    -23.091000
2511     25.100000    221.528000    -23.103000
2512     25.110000    221.759100    -23.115000
2513     25.120000    221.990310    -23.127000
2514     25.130000    222.221650    -23.139000
2515     25.140000    222.453100    -23.152000
2516     25.150000    222.684680    -23.164000
2517     25.160000    222.916370    -23.176000
2518     25.170000    223.148190    -23.188000
2519     25.180000    223.380120    -23.200000
2520     25.190000    223.612180    -23.212000
2521     25.200000    223.844360    -23.224000
2522     25.210000    224.076660    -23.236000
2523     25.220000    224.309070    -23.248000
2524     25.230000    224.541610    -23.260000
2525     25.240000    224.774270    -23.272000
2526     25.250000    225.007050    -23.284000
2527     25.260000    225.239950    -23.296000
2528     25.270000    225.472970    -23.308000
2529     25.280000    225.706110    -23.320000
2530     25.290000    225.939370    -23.332000
2531     25.300000    226.172760    -23.344000
2532     25.310000    226.406260    -23.356000
2533     25.320000    226.639880    -23.368000
2534     25.330000    226.873620    -23.380000
2535     25.340000    227.107490    -23.392000
2536     25.350000    227.341470    -23.404000
2537     25.360000    227.575570    -23.416000
2538     25.370000    227.809800    -23.428000
2539     25.380000    228.044140    -23.441000
2540     25.390000    228.278610    -23.453000
2541     25.400000    228.513190    -23.465000
2542     25.410000    228.747900    -23.477000
2543     25.420000    228.982730    -23.489000
2544     25.430000    229.217670    -23.501000
2545     25.440000    229.452740    -23.513000
2546     25.450000    229.687930    -23.525000
2547     25.460000    229.923240    -23.537000
2548     25.470000    230.158660    -23.549000
2549     25.480000    230.394210    -23.561000
2550     25.490000    230.629880    -23.573000
2551     25.500000    230.865670    -23.585000
2552     25.510000    231.101580    -23.597000
2553     25.520000    231.337610    -23.609000
2554     25.530000    231.573760    -23.621000
2555     25.540000    231.810040    -23.633000
2556     25.550000    232.046430    -23.645000
2557     25.560000    232.282940    -23.657000
2558     25.570000    232.519570    -23.669000
2559     25.580000    232.756330    -23.681000
2560     25.590000    232.993200    -23.693000
2561     25.600000    233.230190    -23.705000
2562     25.610000    233.467310    -23.717000
2563     25.620000    233.704540    -23.730000
2564     25.630000    233.941900    -23.742000
2565     25.640000    234.179380    -23.754000
2566     25.650000    234.416970    -23.766000
2567     25.660000    234.654690    -23.778000
2568     25.670000    234.892520    -23.790000
2569     25.680000    235.130480    -23.802000
2570     25.690000    235.368560    -23.814000
2571     25.700000    235.606760    -23.826000
2572     25.710000    235.845080    -23.838000
2573     25.720000    236.083520    -23.850000
2574     25.730000    236.322080    -23.862000
2575     25.740000    236.560760    -23.874000
2576     25.750000    236.799560    -23.886000
2577     25.760000    237.038480    -23.898000
2578     25.770000    237.277520    -23.910000
2579     25.780000    237.516680    -23.922000
2580     25.790000    237.755960    -23.934000
2581     25.800000    237.995360    -23.946000
2582     25.810000    238.234890    -23.958000
2583     25.820000    238.474530    -23.970000
2584     25.830000    238.714290    -23.982000
2585     25.840000    238.954180    -23.994000
2586     25.850000    239.194180    -24.006000
2587     25.860000    239.434310    -24.019000
2588     25.870000    239.674550    -24.031000
2589     25.880000    239.914920    -24.043000
2590     25.890000    240.155400    -24.055000
2591     25.900000    240.396010    -24.067000
2592     25.910000    240.636740    -24.079000
2593     25.920000    240.877590    -24.091000
2594     25.930000    241.118550    -24.103000
2595     25.940000    241.359640    -24.115000
2596     25.950000    241.600850    -24.127000
2597     25.960000    241.842180    -24.139000
2598     25.970000    242.083630    -24.151000
2599     25.980000    242.325200    -24.163000
2600     25.990000    242.566890    -24.175000
2601     26.000000    242.808700    -24.187000
2602     26.010000    243.050630    -24.199000
2603     26.020000    243.292680    -24.211000
2604     26.030000    243.534860    -24.223000
2605     26.040000    243.777150    -24.235000
2606     26.050000    244.019560    -24.247000
2607     26.060000    244.262090    -24.259000
2608     26.070000    244.504750    -24.271000
2609     26.080000    244.747520    -24.283000
2610     26.090000    244.990420    -24.295000
2611     26.100000    245.233430    -24.308000
2612     26.110000    245.476570    -24.320000
2613     26.120000    245.719820    -24.332000
2614     26.130000    245.963200    -24.344000
2615     26.140000    246.206700    -24.356000
2616     26.150000    246.450310    -24.368000
2617     26.160000    246.694050    -24.380000
2618     26.170000    246.937910    -24.392000
2619     26.180000    247.181890    -24.404000
2620     26.190000    247.425990    -24.416000
2621     26.200000    247.670210    -24.428000
2622     26.210000    247.914540    -24.440000
2623     26.220000    248.159010    -24.452000
2624     26.230000    248.403590    -24.464000
2625     26.240000    248.648290    -24.476000
2626     26.250000    248.893110    -24.488000
2627     26.260000    249.138050    -24.500000
2628     26.270000    249.383110    -24.512000
2629     26.280000    249.628290    -24.524000
2630     26.290000    249.873600    -24.536000
2631     26.300000    250.119020    -24.548000
2632     26.310000    250.364560    -24.560000
2633     26.320000    250.610230    -24.572000
2634     26.330000    250.856010    -24.584000
2635     26.340000    251.101920    -24.597000
2636     26.350000    251.347940    -24.609000
2637     26.360000    251.594090    -24.621000
2638     26.370000    251.840360    -24.633000
2639     26.380000    252.086740    -24.645000
2640     26.390000    252.333250    -24.657000
2641     26.400000    252.579880    -24.669000
2642     26.410000    252.826620    -24.681000
2643     26.420000    253.073490    -24.693000
2644     26.430000    253.320480    -24.705000
2645     26.440000    253.567590    -24.717000
2646     26.450000    253.814820    -24.729000
2647     26.460000    254.062170    -24.741000
2648     26.470000    254.309640    -24.753000
2649     26.480000    254.557230    -24.765000
2650     26.490000    254.804940    -24.777000
2651     26.500000    255.052780    -24.789000
2652     26.510000    255.300730    -24.801000
2653     26.520000    255.548800    -24.813000
2654     26.530000    255.796990    -24.825000
2655     26.540000    256.045310    -24.837000
2656     26.550000    256.293740    -24.849000
2657     26.560000    256.542300    -24.861000
2658     26.570000    256.790970    -24.873000
2659     26.580000    257.039770    -24.886000
2660     26.590000    257.288680    -24.898000
2661     26.600000    257.537720    -24.910000
2662     26.610000    257.786870    -24.922000
2663     26.620000    258.036150    -24.934000
2664     26.630000    258.285550    -24.946000
2665     26.640000    258.535060    -24.958000
2666     26.650000    258.784700    -24.970000
2667     26.660000    259.034460    -24.982000
2668     26.670000    259.284340    -24.994000
2669     26.680000    259.534340    -25.006000
2670     26.690000    259.784460    -25.018000
2671     26.700000    260.034700    -25.030000
2672     26.710000    260.285060    -25.042000
2673     26.720000    260.535540    -25.054000
2674     26.730000    260.786140    -25.066000
2675     26.740000    261.036860    -25.078000
2676     26.750000    261.287710    -25.090000
2677     26.760000    261.538670    -25.102000
2678     26.770000    261.789750    -25.114000
2679     26.780000    262.040960    -25.126000
2680     26.790000    262.292280    -25.138000
2681     26.800000    262.543720    -25.150000
2682     26.810000    262.795290    -25.162000
2683     26.820000    263.046970    -25.175000
2684     26.830000    263.298780    -25.187000
2685     26.840000    263.550700    -25.199000
2686     26.850000    263.802750    -25.211000
2687     26.860000    264.054920    -25.223000
2688     26.870000    264.307200    -25.235000
2689     26.880000    264.559610    -25.247000
2690     26.890000    264.812140    -25.259000
2691     26.900000    265.064790    -25.271000
2692     26.910000    265.317560    -25.283000
2693     26.920000    265.570450    -25.295000
2694     26.930000    265.823460    -25.307000
2695     26.940000    266.076590    -25.319000
2696     26.950000    266.329840    -25.331000
2697     26.960000    266.583210    -25.343000
2698     26.970000    266.836700    -25.355000
2699     26.980000    267.090310    -25.367000
2700     26.990000    267.344040    -25.379000
2701     27.000000    267.597900    -25.391000
2702     27.010000    267.851870    -25.403000
2703     27.020000    268.105960    -25.415000
2704     27.030000    268.360180    -25.427000
2705     27.040000    268.614510    -25.439000
2706     27.050000    268.868970    -25.451000
2707     27.060000    269.123540    -25.464000
2708     27.070000    269.378240    -25.476000
2709     27.080000    269.633050    -25.488000
2710     27.090000    269.887990    -25.500000
2711     27.100000    270.143050    -25.512000
2712     27.110000    270.398220    -25.524000
2713     27.120000    270.653520    -25.536000
2714     27.130000    270.908940    -25.548000
2715     27.140000    271.164480    -25.560000
2716     27.150000    271.420140    -25.572000
2717     27.160000    271.675920    -25.584000
2718     27.170000    271.931820    -25.596000
2719     27.180000    272.187840    -25.608000
2720     27.190000    272.443980    -25.620000
2721     27.200000    272.700240    -25.632000
2722     27.210000    272.956620    -25.644000
2723     27.220000    273.213120    -25.656000
2724     27.230000    273.469740    -25.668000
2725     27.240000    273.726490    -25.680000
2726     27.250000    273.983350    -25.692000
2727     27.260000    274.240330    -25.704000
2728     27.270000    274.497440    -25.716000
2729     27.280000    274.754660    -25.728000
2730     27.290000    275.012010    -25.741000
2731     27.300000    275.269470    -25.753000
2732     27.310000    275.527060    -25.765000
2733     27.320000    275.784760    -25.777000
2734     27.330000    276.042590    -25.789000
2735     27.340000    276.300540    -25.801000
2736     27.350000    276.558610    -25.813000
2737     27.360000    276.816790    -25.825000
2738     27.370000    277.075100    -25.837000
2739     27.380000    277.333530    -25.849000
2740     27.390000    277.592080    -25.861000
2741     27.400000    277.850750    -25.873000
2742     27.410000    278.109540    -25.885000
2743     27.420000    278.368450    -25.897000
2744     27.430000    278.627480    -25.909000
2745     27.440000    278.886630    -25.921000
2746     27.450000    279.145900    -25.933000
2747     27.460000    279.405290    -25.945000
2748     27.470000    279.664810    -25.957000
2749     27.480000    279.924440    -25.969000
2750     27.490000    280.184190    -25.981000
2751     27.500000    280.444070    -25.993000
2752     27.510000    280.704060    -26.005000
2753     27.520000    280.964170    -26.017000
2754     27.530000    281.224410    -26.030000
2755     27.540000    281.484760    -26.042000
2756     27.550000    281.745240    -26.054000
2757     27.560000    282.005840    -26.066000
2758     27.570000    282.266550    -26.078000
2759     27.580000    282.527390    -26.090000
2760     27.590000    282.788350    -26.102000
2761     27.600000    283.049430    -26.114000
2762     27.610000    283.310620    -26.126000
2763     27.620000    283.571940    -26.138000
2764     27.630000    283.833380    -26.150000
2765     27.640000    284.094940    -26.162000
2766     27.650000    284.356620    -26.174000
2767     27.660000    284.618420    -26.186000
2768     27.670000    284.880340    -26.198000
2769     27.680000    285.142380    -26.210000
2770     27.690000    285.404540    -26.222000
2771     27.700000    285.666830    -26.234000
2772     27.710000    285.929230    -26.246000
2773     27.720000    286.191750    -26.258000
2774     27.730000    286.454390    -26.270000
2775     27.740000    286.717160    -26.282000
2776     27.750000    286.980040    -26.294000
2777     27.760000    287.243050    -26.306000
2778     27.770000    287.506170    -26.319000
2779     27.780000    287.769420    -26.331000
2780     27.790000    288.032780    -26.343000
2781     27.800000    288.296270    -26.355000
2782     27.810000    288.559880    -26.367000
2783     27.820000    288.823600    -26.379000
2784     27.830000    289.087450    -26.391000
2785     27.840000    289.351420    -26.403000
2786     27.850000    289.615510    -26.415000
2787     27.860000    289.879720    -26.427000
2788     27.870000    290.144040    -26.439000
2789     27.880000    290.408490    -26.451000
2790     27.890000    290.673060    -26.463000
2791     27.900000    290.937750    -26.475000
2792     27.910000    291.202560    -26.487000
2793     27.920000    291.467500    -26.499000
2794     27.930000    291.732550    -26.511000
2795     27.940000    291.997720    -26.523000
2796     27.950000    292.263010    -26.535000
2797     27.960000    292.528430    -26.547000
2798     27.970000    292.793960    -26.559000
2799     27.980000    293.059610    -26.571000
2800     27.990000    293.325390    -26.583000
2801     28.000000    293.591280    -26.595000
2802     28.010000    293.857300    -26.608000
2803     28.020000    294.123430    -26.620000
2804     28.030000    294.389690    -26.632000
2805     28.040000    294.656060    -26.644000
2806     28.050000    294.922560    -26.656000
2807     28.060000    295.189180    -26.668000
2808     28.070000    295.455910    -26.680000
2809     28.080000    295.722770    -26.692000
2810     28.090000    295.989750    -26.704000
2811     28.100000    296.256850    -26.716000
2812     28.110000    296.524070    -26.728000
2813     28.120000    296.791410    -26.740000
2814     28.130000    297.058870    -26.752000
2815     28.140000    297.326450    -26.764000
2816     28.150000    297.594150    -26.776000
2817     28.160000    297.861970    -26.788000
2818     28.170000    298.129910    -26.800000
2819     28.180000    298.397970    -26.812000
2820     28.190000    298.666160    -26.824000
2821     28.200000    298.934460    -26.836000
2822     28.210000    299.202880    -26.848000
2823     28.220000    299.471430    -26.860000
2824     28.230000    299.740090    -26.872000
2825     28.240000    300.008880    -26.884000
2826     28.250000    300.277780    -26.897000
2827     28.260000    300.546810    -26.909000
2828     28.270000    300.815950    -26.921000
2829     28.280000    301.085220    -26.933000
2830     28.290000    301.354610    -26.945000
2831     28.300000    301.624110    -26.957000
2832     28.310000    301.893740    -26.969000
2833     28.320000    302.163490    -26.981000
2834     28.330000    302.433360    -26.993000
2835     28.340000    302.703350    -27.005000
2836     28.350000    302.973450    -27.017000
2837     28.360000    303.243680    -27.029000
2838     28.370000    303.514030    -27.041000
2839     28.380000    303.784500    -27.053000
2840     28.390000    304.055100    -27.065000
2841     28.400000    304.325810    -27.077000
2842     28.410000    304.596640    -27.089000
2843     28.420000    304.867590    -27.101000
2844     28.430000    305.138660    -27.113000
2845     28.440000    305.409860    -27.125000
2846     28.450000    305.681170    -27.137000
2847     28.460000    305.952600    -27.149000
2848     28.470000    306.224160    -27.161000
2849     28.480000    306.495830    -27.173000
2850     28.490000    306.767630    -27.186000
2851     28.500000    307.039540    -27.198000
2852     28.510000    307.311580    -27.210000
2853     28.520000    307.583740    -27.222000
2854     28.530000    307.856010    -27.234000
2855     28.540000    308.128410    -27.246000
2856     28.550000    308.400930    -27.258000
2857     28.560000    308.673560    -27.270000
2858     28.570000    308.946320    -27.282000
2859     28.580000    309.219200    -27.294000
2860     28.590000    309.492200    -27.306000
2861     28.600000    309.765320    -27.318000
2862     28.610000    310.038560    -27.330000
2863     28.620000    310.311920    -27.342000
2864     28.630000    310.585400    -27.354000
2865     28.640000    310.859000    -27.366000
2866     28.650000    311.132730    -27.378000
2867     28.660000    311.406570    -27.390000
2868     28.670000    311.680530    -27.402000
2869     28.680000    311.954610    -27.414000
2870     28.690000    312.228820    -27.426000
2871     28.700000    312.503140    -27.438000
2872     28.710000    312.777580    -27.450000
2873     28.720000    313.052150    -27.462000
2874     28.730000    313.326830    -27.475000
2875     28.740000    313.601640    -27.487000
2876     28.750000    313.876570    -27.499000
2877     28.760000    314.151610    -27.511000
2878     28.770000    314.426780    -27.523000
2879     28.780000    314.702070    -27.535000
2880     28.790000    314.977470    -27.547000
2881     28.800000    315.253000    -27.559000
2882     28.810000    315.528650    -27.571000
2883     28.820000    315.804420    -27.583000
2884     28.830000    316.080310    -27.595000
2885     28.840000    316.356320    -27.607000
2886     28.850000    316.632450    -27.619000
2887     28.860000    316.908700    -27.631000
2888     28.870000    317.185070    -27.643000
2889     28.880000    317.461560    -27.655000
2890     28.890000    317.738170    -27.667000
2891     28.900000    318.014910    -27.679000
2892     28.910000    318.291760    -27.691000
2893     28.920000    318.568730    -27.703000
2894     28.930000    318.845830    -27.715000
2895     28.940000    319.123040    -27.727000
2896     28.950000    319.400370    -27.739000
2897     28.960000    319.677830    -27.751000
2898     28.970000    319.955400    -27.764000
2899     28.980000    320.233100    -27.776000
2900     28.990000    320.510920    -27.788000
2901     29.000000    320.788850    -27.800000
2902     29.010000    321.066910    -27.812000
2903     29.020000    321.345090    -27.824000
2904     29.030000    321.623380    -27.836000
2905     29.040000    321.901800    -27.848000
2906     29.050000    322.180340    -27.860000
2907     29.060000    322.459000    -27.872000
2908     29.070000    322.737780    -27.884000
2909     29.080000    323.016680    -27.896000
2910     29.090000    323.295700    -27.908000
2911     29.100000    323.574840    -27.920000
2912     29.110000    323.854100    -27.932000
2913     29.120000    324.133480    -27.944000
2914     29.130000    324.412980    -27.956000
2915     29.140000    324.692610    -27.968000
2916     29.150000    324.972350    -27.980000
2917     29.160000    325.252210    -27.992000
2918     29.170000    325.532200    -28.004000
2919     29.180000    325.812300    -28.016000
2920     29.190000    326.092520    -28.028000
2921     29.200000    326.372870    -28.041000
2922     29.210000    326.653330    -28.053000
2923     29.220000    326.933920    -28.065000
2924     29.230000    327.214630    -28.077000
2925     29.240000    327.495450    -28.089000
2926     29.250000    327.776400    -28.101000
2927     29.260000    328.057470    -28.113000
2928     29.270000    328.338650    -28.125000
2929     29.280000    328.619960    -28.137000
2930     29.290000    328.901390    -28.149000
2931     29.300000    329.182940    -28.161000
2932     29.310000    329.464610    -28.173000
2933     29.320000    329.746400    -28.185000
2934     29.330000    330.028310    -28.197000
2935     29.340000    330.310340    -28.209000
2936     29.350000    330.592490    -28.221000
2937     29.360000    330.874760    -28.233000
2938     29.370000    331.157150    -28.245000
2939     29.380000    331.439670    -28.257000
2940     29.390000    331.722300    -28.269000
2941     29.400000    332.005050    -28.281000
2942     29.410000    332.287930    -28.293000
2943     29.420000    332.570920    -28.305000
2944     29.430000    332.854030    -28.317000
2945     29.440000    333.137270    -28.330000
2946     29.450000    333.420620    -28.342000
2947     29.460000    333.704100    -28.354000
2948     29.470000    333.987700    -28.366000
2949     29.480000    334.271410    -28.378000
2950     29.490000    334.555250    -28.390000
2951     29.500000    334.839210    -28.402000
2952     29.510000    335.123280    -28.414000
2953     29.520000    335.407480    -28.426000
2954     29.530000    335.691800    -28.438000
2955     29.540000    335.976240    -28.450000
2956     29.550000    336.260800    -28.462000
2957     29.560000    336.545480    -28.474000
2958     29.570000    336.830280    -28.486000
2959     29.580000    337.115200    -28.498000
2960     29.590000    337.400240    -28.510000
2961     29.600000    337.685400    -28.522000
2962     29.610000    337.970690    -28.534000
2963     29.620000    338.256090    -28.546000
2964     29.630000    338.541610    -28.558000
2965     29.640000    338.827250    -28.570000
2966     29.650000    339.113020    -28.582000
2967     29.660000    339.398900    -28.594000
2968     29.670000    339.684910    -28.606000
2969     29.680000    339.971030    -28.619000
2970     29.690000    340.257280    -28.631000
2971     29.700000    340.543640    -28.643000
2972     29.710000    340.830130    -28.655000
2973     29.720000    341.116740    -28.667000
2974     29.730000    341.403460    -28.679000
2975     29.740000    341.690310    -28.691000
2976     29.750000    341.977280    -28.703000
2977     29.760000    342.264370    -28.715000
2978     29.770000    342.551570    -28.727000
2979     29.780000    342.838900    -28.739000
2980     29.790000    343.126350    -28.751000
2981     29.800000    343.413920    -28.763000
2982     29.810000    343.701610    -28.775000
2983     29.820000    343.989420    -28.787000
2984     29.830000    344.277360    -28.799000
2985     29.840000    344.565410    -28.811000
2986     29.850000    344.853580    -28.823000
2987     29.860000    345.141860    -28.835000
2988     29.870000    345.430280    -28.849000
2989     29.880000    345.718840    -28.859000
2990     29.890000    346.007470    -28.867000
2991     29.900000    346.296190    -28.883000
2992     29.910000    346.585140    -28.907000
2993     29.920000    346.874330    -28.908000
2994     29.930000    347.163290    -28.886000
2995     29.940000    347.452050    -28.932000
2996     29.950000    347.741920    -29.040000
2997     29.960000    348.032850    -28.956000
2998     29.970000    348.321040    -28.709000
2999     29.980000    348.607030    -28.980000
3000     29.990000    348.900630    -29.179000
3001     30.000000    349.190610    -28.998000
