# Supplementary material for: A Bottom-Up Coarse-Grained Model for Nucleosome–Nucleosome Interactions with Explicit Ions
Source: J Chem Theory Comput. 2022 May 17;18(6):3948–60. doi: 10.1021/acs.jctc.2c00083 (PMC9202350; doi:10.1021/acs.jctc.2c00083)
Supplement: Supplementary file 2 — ct2c00083_si_002.zip [file ct2c00083_si_002.zip › archive/CGMD_NCP-CO/pot_tables/K_NA.table]

K_NA
N 4001

1      0.000001    102.835210     54.210880
2      0.010000    102.293100     56.037190
3      0.020000    101.732730     57.670900
4      0.030000    101.156020     59.087090
5      0.040000    100.565150     60.267180
6      0.050000     99.962480     61.199950
7      0.060000     99.350480     61.882110
8      0.070000     98.731660     62.318320
9      0.080000     98.108470     62.520760
10      0.090000     97.483270     62.508240
11      0.100000     96.858180     62.304930
12      0.110000     96.235130     61.938930
13      0.120000     95.615750     61.440600
14      0.130000     95.001340     60.841100
15      0.140000     94.392930     60.170960
16      0.150000     93.791220     59.458890
17      0.160000     93.196630     58.730920
18      0.170000     92.609320     58.009810
19      0.180000     92.029220     57.314700
20      0.190000     91.456080     56.661010
21      0.200000     90.889470     56.060540
22      0.210000     90.328860     55.521690
23      0.220000     89.773640     55.049700
24      0.230000     89.223150     54.647030
25      0.240000     88.676680     54.313650
26      0.250000     88.133540     54.047440
27      0.260000     87.593060     53.844460
28      0.270000     87.054620     53.699320
29      0.280000     86.517630     53.605490
30      0.290000     85.981570     53.555580
31      0.300000     85.446020     53.541690
32      0.310000     84.910600     53.555680
33      0.320000     84.375040     53.589450
34      0.330000     83.839150     53.635170
35      0.340000     83.302800     53.685500
36      0.350000     82.765940     53.733750
37      0.360000     82.228600     53.773980
38      0.370000     81.690860     53.801090
39      0.380000     81.152850     53.810860
40      0.390000     80.614740     53.799930
41      0.400000     80.076740     53.765810
42      0.410000     79.539090     53.706810
43      0.420000     79.002020     53.622050
44      0.430000     78.465800     53.511370
45      0.440000     77.930680     53.375300
46      0.450000     77.396930     53.214990
47      0.460000     76.864780     53.032170
48      0.470000     76.334460     52.829050
49      0.480000     75.806170     52.608220
50      0.490000     75.280090     52.372580
51      0.500000     74.756360     52.125220
52      0.510000     74.235110     51.869280
53      0.520000     73.716420     51.607830
54      0.530000     73.200340     51.343800
55      0.540000     72.686900     51.079860
56      0.550000     72.176100     50.818340
57      0.560000     71.667920     50.561210
58      0.570000     71.162310     50.310040
59      0.580000     70.659210     50.066020
60      0.590000     70.158550     49.829960
61      0.600000     69.660250     49.602320
62      0.610000     69.164220     49.383290
63      0.620000     68.670390     49.172800
64      0.630000     68.178660     48.970580
65      0.640000     67.688960     48.776190
66      0.650000     67.201190     48.589100
67      0.660000     66.715300     48.408670
68      0.670000     66.231220     48.234220
69      0.680000     65.748870     48.065040
70      0.690000     65.268220     47.900400
71      0.700000     64.789220     47.739550
72      0.710000     64.311820     47.581760
73      0.720000     63.836010     47.426290
74      0.730000     63.361740     47.272430
75      0.740000     62.889020     47.119450
76      0.750000     62.417830     46.966670
77      0.760000     61.948160     46.813410
78      0.770000     61.480020     46.659050
79      0.780000     61.013430     46.502980
80      0.790000     60.548400     46.344670
81      0.800000     60.084960     46.183630
82      0.810000     59.623120     46.019490
83      0.820000     59.162930     45.851950
84      0.830000     58.704410     45.680830
85      0.840000     58.247600     45.506090
86      0.850000     57.792540     45.327790
87      0.860000     57.339260     45.146150
88      0.870000     56.887800     44.961490
89      0.880000     56.438180     44.774250
90      0.890000     55.990440     44.584940
91      0.900000     55.544590     44.394130
92      0.910000     55.100650     44.202420
93      0.920000     54.658630     44.010360
94      0.930000     54.218520     43.818480
95      0.940000     53.780340     43.627210
96      0.950000     53.344070     43.436900
97      0.960000     52.909700     43.247780
98      0.970000     52.477220     43.059980
99      0.980000     52.046620     42.873500
100      0.990000     51.617880     42.688280
101      1.000000     51.191000     42.504170
102      1.010000     50.765960     42.321000
103      1.020000     50.342750     42.138540
104      1.030000     49.921360     41.956610
105      1.040000     49.501800     41.775020
106      1.050000     49.084050     41.593640
107      1.060000     48.668110     41.412400
108      1.070000     48.253990     41.231280
109      1.080000     47.841670     41.050300
110      1.090000     47.431170     40.869560
111      1.100000     47.022480     40.689160
112      1.110000     46.615580     40.509220
113      1.120000     46.210490     40.329870
114      1.130000     45.807190     40.151170
115      1.140000     45.405680     39.973180
116      1.150000     45.005950     39.795860
117      1.160000     44.607990     39.619150
118      1.170000     44.211800     39.442890
119      1.180000     43.817370     39.266900
120      1.190000     43.424700     39.090950
121      1.200000     43.033790     38.914770
122      1.210000     42.644640     38.738130
123      1.220000     42.257260     38.560780
124      1.230000     41.871660     38.382550
125      1.240000     41.487830     38.203300
126      1.250000     41.105800     38.022970
127      1.260000     40.725570     37.841580
128      1.270000     40.347150     37.659250
129      1.280000     39.970560     37.476130
130      1.290000     39.595800     37.292460
131      1.300000     39.222870     37.108500
132      1.310000     38.851790     36.924540
133      1.320000     38.482540     36.740830
134      1.330000     38.115130     36.557620
135      1.340000     37.749560     36.375070
136      1.350000     37.385810     36.193280
137      1.360000     37.023870     36.012280
138      1.370000     36.663750     35.832030
139      1.380000     36.305430     35.652400
140      1.390000     35.948910     35.473210
141      1.400000     35.594180     35.294260
142      1.410000     35.241230     35.115320
143      1.420000     34.890080     34.936170
144      1.430000     34.540720     34.756620
145      1.440000     34.193150     34.576520
146      1.450000     33.847390     34.395800
147      1.460000     33.503430     34.214440
148      1.470000     33.161280     34.032500
149      1.480000     32.820960     33.850120
150      1.490000     32.482460     33.667450
151      1.500000     32.145780     33.484730
152      1.510000     31.810940     33.302160
153      1.520000     31.477910     33.119970
154      1.530000     31.146710     32.938330
155      1.540000     30.817330     32.757360
156      1.550000     30.489760     32.577130
157      1.560000     30.163990     32.397630
158      1.570000     29.840010     32.218770
159      1.580000     29.517820     32.040410
160      1.590000     29.197420     31.862360
161      1.600000     28.878790     31.684390
162      1.610000     28.561950     31.506270
163      1.620000     28.246890     31.327770
164      1.630000     27.933610     31.148710
165      1.640000     27.622120     30.968950
166      1.650000     27.312430     30.788420
167      1.660000     27.004550     30.607110
168      1.670000     26.698480     30.425100
169      1.680000     26.394230     30.242520
170      1.690000     26.091800     30.059570
171      1.700000     25.791210     29.876480
172      1.710000     25.492440     29.693480
173      1.720000     25.195510     29.510800
174      1.730000     24.900400     29.328650
175      1.740000     24.607110     29.147140
176      1.750000     24.315640     28.966370
177      1.760000     24.025980     28.786320
178      1.770000     23.738110     28.606930
179      1.780000     23.452050     28.428060
180      1.790000     23.167760     28.249530
181      1.800000     22.885270     28.071100
182      1.810000     22.604560     27.892570
183      1.820000     22.325630     27.713700
184      1.830000     22.048500     27.534310
185      1.840000     21.773150     27.354270
186      1.850000     21.499610     27.173500
187      1.860000     21.227870     26.991990
188      1.870000     20.957950     26.809840
189      1.880000     20.689860     26.627160
190      1.890000     20.423580     26.444160
191      1.900000     20.159140     26.261070
192      1.910000     19.896530     26.078120
193      1.920000     19.635750     25.895530
194      1.930000     19.376800     25.713510
195      1.940000     19.119660     25.532200
196      1.950000     18.864340     25.351650
197      1.960000     18.610820     25.171890
198      1.970000     18.359100     24.992820
199      1.980000     18.109180     24.814320
200      1.990000     17.861030     24.636190
201      2.000000     17.614670     24.458230
202      2.010000     17.370090     24.280180
203      2.020000     17.127290     24.101830
204      2.030000     16.886270     23.922990
205      2.040000     16.647040     23.743500
206      2.050000     16.409600     23.563300
207      2.060000     16.173970     23.382360
208      2.070000     15.940150     23.200750
209      2.080000     15.708140     23.018580
210      2.090000     15.477950     22.836050
211      2.100000     15.249590     22.653350
212      2.110000     15.023060     22.470710
213      2.120000     14.798350     22.288330
214      2.130000     14.575470     22.106400
215      2.140000     14.354400     21.925040
216      2.150000     14.135150     21.744300
217      2.160000     13.917710     21.564190
218      2.170000     13.702070     21.384600
219      2.180000     13.488220     21.205420
220      2.190000     13.276170     21.026430
221      2.200000     13.065900     20.847440
222      2.210000     12.857430     20.668210
223      2.220000     12.650750     20.488530
224      2.230000     12.445860     20.308230
225      2.240000     12.242780     20.127200
226      2.250000     12.041510     19.945380
227      2.260000     11.842050     19.762790
228      2.270000     11.644430     19.579550
229      2.280000     11.448630     19.395820
230      2.290000     11.254670     19.211840
231      2.300000     11.062550     19.027870
232      2.310000     10.872280     18.844190
233      2.320000     10.683830     18.661060
234      2.330000     10.497220     18.478710
235      2.340000     10.312440     18.297320
236      2.350000     10.129460     18.116990
237      2.360000      9.948290     17.937750
238      2.370000      9.768920     17.759520
239      2.380000      9.591320     17.582200
240      2.390000      9.415500     17.405600
241      2.400000      9.241440     17.229470
242      2.410000      9.069150     17.053590
243      2.420000      8.898610     16.877690
244      2.430000      8.729830     16.701550
245      2.440000      8.562820     16.524970
246      2.450000      8.397570     16.347810
247      2.460000      8.234090     16.169970
248      2.470000      8.072390     15.991450
249      2.480000      7.912480     15.812260
250      2.490000      7.754350     15.632490
251      2.500000      7.598030     15.452230
252      2.510000      7.443510     15.271610
253      2.520000      7.290790     15.090710
254      2.530000      7.139880     14.909630
255      2.540000      6.990790     14.728390
256      2.550000      6.843500     14.546970
257      2.560000      6.698030     14.365280
258      2.570000      6.554380     14.183190
259      2.580000      6.412550     14.000540
260      2.590000      6.272540     13.817110
261      2.600000      6.134370     13.632720
262      2.610000      5.998050     13.447190
263      2.620000      5.863570     13.260370
264      2.630000      5.730970     13.072210
265      2.640000      5.600250     12.882720
266      2.650000      5.471420     12.692050
267      2.660000      5.344500     12.500430
268      2.670000      5.219500     12.308200
269      2.680000      5.096410     12.115820
270      2.690000      4.975260     11.923810
271      2.700000      4.856020     11.732740
272      2.710000      4.738690     11.543220
273      2.720000      4.623260     11.355820
274      2.730000      4.509700     11.171060
275      2.740000      4.397990     10.989390
276      2.750000      4.288100     10.811140
277      2.760000      4.179980     10.636540
278      2.770000      4.073620     10.465680
279      2.780000      3.968960     10.298500
280      2.790000      3.865980     10.134840
281      2.800000      3.764630      9.974420
282      2.810000      3.664880      9.816860
283      2.820000      3.566720      9.661670
284      2.830000      3.470100      9.508310
285      2.840000      3.375020      9.356170
286      2.850000      3.281450      9.204590
287      2.860000      3.189410      9.052880
288      2.870000      3.098880      8.900310
289      2.880000      3.009880      8.746140
290      2.890000      2.922420      8.589590
291      2.900000      2.836520      8.429880
292      2.910000      2.752220      8.266240
293      2.920000      2.669560      8.097860
294      2.930000      2.588580      7.923980
295      2.940000      2.509340      7.743830
296      2.950000      2.431900      7.556690
297      2.960000      2.356330      7.361910
298      2.970000      2.282720      7.158910
299      2.980000      2.211130      6.947230
300      2.990000      2.141650      6.726600
301      3.000000      2.074390      6.496920
302      3.010000      2.009420      6.258360
303      3.020000      1.946840      6.011370
304      3.030000      1.886720      5.756750
305      3.040000      1.829150      5.495670
306      3.050000      1.774200      5.229680
307      3.060000      1.721900      4.960740
308      3.070000      1.672290      4.691180
309      3.080000      1.625380      4.423650
310      3.090000      1.581140      4.161090
311      3.100000      1.539530      3.906610
312      3.110000      1.500470      3.663390
313      3.120000      1.463830      3.434610
314      3.130000      1.429490      3.223310
315      3.140000      1.397250      3.032310
316      3.150000      1.366930      2.864090
317      3.160000      1.338290      2.720790
318      3.170000      1.311080      2.604100
319      3.180000      1.285040      2.515250
320      3.190000      1.259890      2.454980
321      3.200000      1.235340      2.423530
322      3.210000      1.211100      2.420600
323      3.220000      1.186900      2.445410
324      3.230000      1.162440      2.496620
325      3.240000      1.137480      2.572390
326      3.250000      1.111750      2.670390
327      3.260000      1.085050      2.787780
328      3.270000      1.057170      2.921340
329      3.280000      1.027960      3.067470
330      3.290000      0.997280      3.222300
331      3.300000      0.965060      3.381800
332      3.310000      0.931240      3.541880
333      3.320000      0.895820      3.698540
334      3.330000      0.858840      3.847940
335      3.340000      0.820360      3.986530
336      3.350000      0.780490      4.111150
337      3.360000      0.739380      4.219030
338      3.370000      0.697190      4.307900
339      3.380000      0.654110      4.375980
340      3.390000      0.610350      4.421980
341      3.400000      0.566130      4.445090
342      3.410000      0.521680      4.445010
343      3.420000      0.477230      4.421890
344      3.430000      0.433010      4.376330
345      3.440000      0.389250      4.309320
346      3.450000      0.346160      4.222280
347      3.460000      0.303930      4.116980
348      3.470000      0.262760      3.995460
349      3.480000      0.222810      3.860060
350      3.490000      0.184210      3.713280
351      3.500000      0.147080      3.557720
352      3.510000      0.111500      3.396010
353      3.520000      0.077540      3.230720
354      3.530000      0.045230      3.064270
355      3.540000      0.014590      2.898900
356      3.550000     -0.014400      2.736570
357      3.560000     -0.041770      2.578960
358      3.570000     -0.067550      2.427440
359      3.580000     -0.091830      2.283070
360      3.590000     -0.114660      2.146610
361      3.600000     -0.136130      2.018560
362      3.610000     -0.156310      1.899150
363      3.620000     -0.175300      1.788400
364      3.630000     -0.193190      1.686170
365      3.640000     -0.210050      1.592130
366      3.650000     -0.225970      1.505830
367      3.660000     -0.241030      1.426740
368      3.670000     -0.255300      1.354210
369      3.680000     -0.268840      1.287580
370      3.690000     -0.281710      1.226120
371      3.700000     -0.293970      1.169110
372      3.710000     -0.305670      1.115790
373      3.720000     -0.316820      1.065460
374      3.730000     -0.327480      1.017410
375      3.740000     -0.337650      0.971000
376      3.750000     -0.347360      0.925610
377      3.760000     -0.356620      0.880700
378      3.770000     -0.365430      0.835790
379      3.780000     -0.373780      0.790450
380      3.790000     -0.381690      0.744340
381      3.800000     -0.389130      0.697160
382      3.810000     -0.396100      0.648710
383      3.820000     -0.402590      0.598860
384      3.830000     -0.408580      0.547530
385      3.840000     -0.414050      0.494730
386      3.850000     -0.419000      0.440550
387      3.860000     -0.423410      0.385120
388      3.870000     -0.427260      0.328660
389      3.880000     -0.430540      0.271410
390      3.890000     -0.433260      0.213670
391      3.900000     -0.435400      0.155770
392      3.910000     -0.436950      0.098030
393      3.920000     -0.437930      0.040790
394      3.930000     -0.438340     -0.015640
395      3.940000     -0.438190     -0.070970
396      3.950000     -0.437480     -0.124980
397      3.960000     -0.436230     -0.177450
398      3.970000     -0.434450     -0.228250
399      3.980000     -0.432170     -0.277250
400      3.990000     -0.429400     -0.324410
401      4.000000     -0.426150     -0.369700
402      4.010000     -0.422450     -0.413130
403      4.020000     -0.418320     -0.454720
404      4.030000     -0.413780     -0.494530
405      4.040000     -0.408830     -0.532620
406      4.050000     -0.403500     -0.569040
407      4.060000     -0.397810     -0.603860
408      4.070000     -0.391780     -0.637140
409      4.080000     -0.385400     -0.668930
410      4.090000     -0.378720     -0.699260
411      4.100000     -0.371720     -0.728190
412      4.110000     -0.364440     -0.755740
413      4.120000     -0.356880     -0.781940
414      4.130000     -0.349060     -0.806810
415      4.140000     -0.341000     -0.830390
416      4.150000     -0.332690     -0.852700
417      4.160000     -0.324160     -0.873760
418      4.170000     -0.315430     -0.893610
419      4.180000     -0.306490     -0.912270
420      4.190000     -0.297370     -0.929770
421      4.200000     -0.288070     -0.946140
422      4.210000     -0.278610     -0.961400
423      4.220000     -0.269000     -0.975570
424      4.230000     -0.259240     -0.988670
425      4.240000     -0.249350     -1.000700
426      4.250000     -0.239350     -1.011660
427      4.260000     -0.229230     -1.021520
428      4.270000     -0.219010     -1.030280
429      4.280000     -0.208710     -1.037900
430      4.290000     -0.198330     -1.044330
431      4.300000     -0.187890     -1.049530
432      4.310000     -0.177390     -1.053440
433      4.320000     -0.166860     -1.056000
434      4.330000     -0.156300     -1.057150
435      4.340000     -0.145730     -1.056840
436      4.350000     -0.135160     -1.055000
437      4.360000     -0.124610     -1.051600
438      4.370000     -0.114090     -1.046580
439      4.380000     -0.103630     -1.039920
440      4.390000     -0.093230     -1.031610
441      4.400000     -0.082910     -1.021640
442      4.410000     -0.072700     -1.010050
443      4.420000     -0.062600     -0.996880
444      4.430000     -0.052630     -0.982200
445      4.440000     -0.042800     -0.966120
446      4.450000     -0.033140     -0.948780
447      4.460000     -0.023660     -0.930330
448      4.470000     -0.014350     -0.910960
449      4.480000     -0.005240     -0.890880
450      4.490000      0.003670     -0.870340
451      4.500000      0.012370     -0.849570
452      4.510000      0.020870     -0.828820
453      4.520000      0.029150     -0.808320
454      4.530000      0.037240     -0.788320
455      4.540000      0.045120     -0.769010
456      4.550000      0.052810     -0.750580
457      4.560000      0.060320     -0.733180
458      4.570000      0.067650     -0.716940
459      4.580000      0.074820     -0.701930
460      4.590000      0.081840     -0.688220
461      4.600000      0.088720     -0.675820
462      4.610000      0.095480     -0.664730
463      4.620000      0.102120     -0.654910
464      4.630000      0.108670     -0.646290
465      4.640000      0.115140     -0.638810
466      4.650000      0.121520     -0.632330
467      4.660000      0.127850     -0.626760
468      4.670000      0.134110     -0.621940
469      4.680000      0.140330     -0.617720
470      4.690000      0.146510     -0.613950
471      4.700000      0.152650     -0.610460
472      4.710000      0.158760     -0.607080
473      4.720000      0.164830     -0.603640
474      4.730000      0.170860     -0.599990
475      4.740000      0.176860     -0.595980
476      4.750000      0.182820     -0.591460
477      4.760000      0.188740     -0.586320
478      4.770000      0.194600     -0.580430
479      4.780000      0.200400     -0.573720
480      4.790000      0.206140     -0.566090
481      4.800000      0.211800     -0.557490
482      4.810000      0.217380     -0.547890
483      4.820000      0.222860     -0.537240
484      4.830000      0.228230     -0.525560
485      4.840000      0.233480     -0.512840
486      4.850000      0.238610     -0.499120
487      4.860000      0.243600     -0.484440
488      4.870000      0.248450     -0.468860
489      4.880000      0.253140     -0.452440
490      4.890000      0.257660     -0.435270
491      4.900000      0.262010     -0.417420
492      4.910000      0.266190     -0.398990
493      4.920000      0.270180     -0.380030
494      4.930000      0.273980     -0.360630
495      4.940000      0.277580     -0.340850
496      4.950000      0.280990     -0.320730
497      4.960000      0.284200     -0.300310
498      4.970000      0.287200     -0.279610
499      4.980000      0.290000     -0.258640
500      4.990000      0.292590     -0.237400
501      5.000000      0.294960     -0.215890
502      5.010000      0.297120     -0.194100
503      5.020000      0.299060     -0.172030
504      5.030000      0.300780     -0.149670
505      5.040000      0.302280     -0.127050
506      5.050000      0.303550     -0.104170
507      5.060000      0.304590     -0.081060
508      5.070000      0.305400     -0.057780
509      5.080000      0.305980     -0.034380
510      5.090000      0.306320     -0.010910
511      5.100000      0.306430      0.012540
512      5.110000      0.306300      0.035920
513      5.120000      0.305950      0.059150
514      5.130000      0.305350      0.082160
515      5.140000      0.304530      0.104900
516      5.150000      0.303480      0.127340
517      5.160000      0.302210      0.149430
518      5.170000      0.300720      0.171160
519      5.180000      0.299000      0.192520
520      5.190000      0.297080      0.213520
521      5.200000      0.294940      0.234160
522      5.210000      0.292600      0.254460
523      5.220000      0.290060      0.274420
524      5.230000      0.287310      0.294070
525      5.240000      0.284370      0.313400
526      5.250000      0.281240      0.332410
527      5.260000      0.277910      0.351080
528      5.270000      0.274400      0.369390
529      5.280000      0.270710      0.387300
530      5.290000      0.266840      0.404770
531      5.300000      0.262790      0.421750
532      5.310000      0.258570      0.438190
533      5.320000      0.254190      0.454030
534      5.330000      0.249650      0.469230
535      5.340000      0.244960      0.483730
536      5.350000      0.240120      0.497500
537      5.360000      0.235150      0.510500
538      5.370000      0.230040      0.522730
539      5.380000      0.224810      0.534160
540      5.390000      0.219470      0.544790
541      5.400000      0.214020      0.554630
542      5.410000      0.208480      0.563700
543      5.420000      0.202840      0.572010
544      5.430000      0.197120      0.579590
545      5.440000      0.191320      0.586450
546      5.450000      0.185460      0.592630
547      5.460000      0.179530      0.598150
548      5.470000      0.173550      0.603050
549      5.480000      0.167520      0.607340
550      5.490000      0.161450      0.611050
551      5.500000      0.155340      0.614220
552      5.510000      0.149200      0.616850
553      5.520000      0.143030      0.618960
554      5.530000      0.136840      0.620580
555      5.540000      0.130630      0.621720
556      5.550000      0.124410      0.622380
557      5.560000      0.118190      0.622590
558      5.570000      0.111960      0.622350
559      5.580000      0.105740      0.621660
560      5.590000      0.099520      0.620530
561      5.600000      0.093320      0.618980
562      5.610000      0.087130      0.617010
563      5.620000      0.080960      0.614620
564      5.630000      0.074810      0.611830
565      5.640000      0.068690      0.608650
566      5.650000      0.062610      0.605100
567      5.660000      0.056560      0.601190
568      5.670000      0.050550      0.596940
569      5.680000      0.044580      0.592370
570      5.690000      0.038650      0.587500
571      5.700000      0.032780      0.582370
572      5.710000      0.026950      0.576980
573      5.720000      0.021180      0.571360
574      5.730000      0.015470      0.565530
575      5.740000      0.009820      0.559500
576      5.750000      0.004220      0.553280
577      5.760000     -0.001310      0.546890
578      5.770000     -0.006780      0.540310
579      5.780000     -0.012180      0.533560
580      5.790000     -0.017520      0.526620
581      5.800000     -0.022790      0.519500
582      5.810000     -0.027980      0.512200
583      5.820000     -0.033100      0.504710
584      5.830000     -0.038150      0.497030
585      5.840000     -0.043120      0.489160
586      5.850000     -0.048010      0.481100
587      5.860000     -0.052820      0.472880
588      5.870000     -0.057550      0.464510
589      5.880000     -0.062200      0.455990
590      5.890000     -0.066760      0.447360
591      5.900000     -0.071230      0.438630
592      5.910000     -0.075620      0.429840
593      5.920000     -0.079920      0.420990
594      5.930000     -0.084130      0.412120
595      5.940000     -0.088250      0.403230
596      5.950000     -0.092280      0.394330
597      5.960000     -0.096220      0.385440
598      5.970000     -0.100080      0.376550
599      5.980000     -0.103840      0.367670
600      5.990000     -0.107520      0.358770
601      6.000000     -0.111110      0.349860
602      6.010000     -0.114610      0.340910
603      6.020000     -0.118010      0.331920
604      6.030000     -0.121330      0.322880
605      6.040000     -0.124560      0.313760
606      6.050000     -0.127700      0.304560
607      6.060000     -0.130750      0.295270
608      6.070000     -0.133700      0.285890
609      6.080000     -0.136560      0.276410
610      6.090000     -0.139320      0.266840
611      6.100000     -0.141990      0.257170
612      6.110000     -0.144560      0.247400
613      6.120000     -0.147040      0.237530
614      6.130000     -0.149410      0.227570
615      6.140000     -0.151690      0.217500
616      6.150000     -0.153860      0.207320
617      6.160000     -0.155930      0.197020
618      6.170000     -0.157900      0.186590
619      6.180000     -0.159770      0.176010
620      6.190000     -0.161530      0.165280
621      6.200000     -0.163180      0.154380
622      6.210000     -0.164730      0.143310
623      6.220000     -0.166160      0.132050
624      6.230000     -0.167480      0.120610
625      6.240000     -0.168690      0.109010
626      6.250000     -0.169780      0.097250
627      6.260000     -0.170750      0.085360
628      6.270000     -0.171600      0.073380
629      6.280000     -0.172340      0.061360
630      6.290000     -0.172950      0.049330
631      6.300000     -0.173440      0.037360
632      6.310000     -0.173820      0.025480
633      6.320000     -0.174070      0.013770
634      6.330000     -0.174210      0.002260
635      6.340000     -0.174230     -0.008990
636      6.350000     -0.174140     -0.019960
637      6.360000     -0.173940     -0.030620
638      6.370000     -0.173640     -0.040940
639      6.380000     -0.173230     -0.050910
640      6.390000     -0.172720     -0.060540
641      6.400000     -0.172110     -0.069830
642      6.410000     -0.171410     -0.078780
643      6.420000     -0.170630     -0.087410
644      6.430000     -0.169750     -0.095740
645      6.440000     -0.168800     -0.103780
646      6.450000     -0.167760     -0.111570
647      6.460000     -0.166640     -0.119120
648      6.470000     -0.165450     -0.126440
649      6.480000     -0.164190     -0.133570
650      6.490000     -0.162850     -0.140520
651      6.500000     -0.161450     -0.147300
652      6.510000     -0.159970     -0.153940
653      6.520000     -0.158430     -0.160450
654      6.530000     -0.156830     -0.166850
655      6.540000     -0.155160     -0.173150
656      6.550000     -0.153430     -0.179370
657      6.560000     -0.151630     -0.185530
658      6.570000     -0.149780     -0.191640
659      6.580000     -0.147860     -0.197710
660      6.590000     -0.145890     -0.203760
661      6.600000     -0.143850     -0.209800
662      6.610000     -0.141750     -0.215830
663      6.620000     -0.139590     -0.221860
664      6.630000     -0.137370     -0.227880
665      6.640000     -0.135090     -0.233880
666      6.650000     -0.132760     -0.239850
667      6.660000     -0.130360     -0.245780
668      6.670000     -0.127900     -0.251630
669      6.680000     -0.125380     -0.257370
670      6.690000     -0.122810     -0.262960
671      6.700000     -0.120180     -0.268380
672      6.710000     -0.117500     -0.273570
673      6.720000     -0.114760     -0.278500
674      6.730000     -0.111980     -0.283130
675      6.740000     -0.109140     -0.287420
676      6.750000     -0.106270     -0.291340
677      6.760000     -0.103360     -0.294860
678      6.770000     -0.100410     -0.297970
679      6.780000     -0.097430     -0.300640
680      6.790000     -0.094420     -0.302870
681      6.800000     -0.091390     -0.304650
682      6.810000     -0.088350     -0.305990
683      6.820000     -0.085290     -0.306900
684      6.830000     -0.082220     -0.307380
685      6.840000     -0.079140     -0.307460
686      6.850000     -0.076070     -0.307160
687      6.860000     -0.073000     -0.306510
688      6.870000     -0.069930     -0.305550
689      6.880000     -0.066880     -0.304300
690      6.890000     -0.063830     -0.302800
691      6.900000     -0.060810     -0.301100
692      6.910000     -0.057800     -0.299220
693      6.920000     -0.054800     -0.297210
694      6.930000     -0.051830     -0.295090
695      6.940000     -0.048880     -0.292910
696      6.950000     -0.045950     -0.290670
697      6.960000     -0.043040     -0.288410
698      6.970000     -0.040160     -0.286140
699      6.980000     -0.037300     -0.283860
700      6.990000     -0.034460     -0.281600
701      7.000000     -0.031640     -0.279340
702      7.010000     -0.028850     -0.277080
703      7.020000     -0.026080     -0.274810
704      7.030000     -0.023330     -0.272520
705      7.040000     -0.020610     -0.270200
706      7.050000     -0.017900     -0.267810
707      7.060000     -0.015230     -0.265350
708      7.070000     -0.012570     -0.262770
709      7.080000     -0.009950     -0.260060
710      7.090000     -0.007340     -0.257180
711      7.100000     -0.004770     -0.254090
712      7.110000     -0.002230     -0.250770
713      7.120000      0.000280     -0.247170
714      7.130000      0.002750     -0.243270
715      7.140000      0.005180     -0.239020
716      7.150000      0.007570     -0.234410
717      7.160000      0.009910     -0.229390
718      7.170000      0.012210     -0.223940
719      7.180000      0.014450     -0.218050
720      7.190000      0.016630     -0.211680
721      7.200000      0.018740     -0.204830
722      7.210000      0.020790     -0.197500
723      7.220000      0.022770     -0.189700
724      7.230000      0.024670     -0.181440
725      7.240000      0.026480     -0.172740
726      7.250000      0.028210     -0.163640
727      7.260000      0.029840     -0.154200
728      7.270000      0.031390     -0.144470
729      7.280000      0.032830     -0.134520
730      7.290000      0.034180     -0.124420
731      7.300000      0.035420     -0.114260
732      7.310000      0.036560     -0.104110
733      7.320000      0.037600     -0.094060
734      7.330000      0.038540     -0.084170
735      7.340000      0.039390     -0.074520
736      7.350000      0.040130     -0.065170
737      7.360000      0.040780     -0.056160
738      7.370000      0.041340     -0.047530
739      7.380000      0.041820     -0.039300
740      7.390000      0.042210     -0.031500
741      7.400000      0.042530     -0.024140
742      7.410000      0.042770     -0.017190
743      7.420000      0.042940     -0.010670
744      7.430000      0.043050     -0.004560
745      7.440000      0.043090      0.001170
746      7.450000      0.043080      0.006530
747      7.460000      0.043020      0.011550
748      7.470000      0.042900      0.016250
749      7.480000      0.042740      0.020660
750      7.490000      0.042530      0.024810
751      7.500000      0.042280      0.028720
752      7.510000      0.042000      0.032410
753      7.520000      0.041670      0.035920
754      7.530000      0.041310      0.039270
755      7.540000      0.040920      0.042470
756      7.550000      0.040500      0.045560
757      7.560000      0.040040      0.048540
758      7.570000      0.039550      0.051430
759      7.580000      0.039040      0.054250
760      7.590000      0.038500      0.057020
761      7.600000      0.037930      0.059740
762      7.610000      0.037330      0.062420
763      7.620000      0.036710      0.065060
764      7.630000      0.036060      0.067680
765      7.640000      0.035380      0.070260
766      7.650000      0.034680      0.072800
767      7.660000      0.033950      0.075290
768      7.670000      0.033200      0.077740
769      7.680000      0.032420      0.080110
770      7.690000      0.031620      0.082400
771      7.700000      0.030790      0.084590
772      7.710000      0.029950      0.086660
773      7.720000      0.029080      0.088600
774      7.730000      0.028190      0.090380
775      7.740000      0.027290      0.092000
776      7.750000      0.026370      0.093430
777      7.760000      0.025440      0.094670
778      7.770000      0.024490      0.095710
779      7.780000      0.023530      0.096540
780      7.790000      0.022570      0.097160
781      7.800000      0.021600      0.097570
782      7.810000      0.020620      0.097780
783      7.820000      0.019640      0.097790
784      7.830000      0.018660      0.097610
785      7.840000      0.017690      0.097260
786      7.850000      0.016720      0.096770
787      7.860000      0.015750      0.096140
788      7.870000      0.014790      0.095420
789      7.880000      0.013830      0.094620
790      7.890000      0.012890      0.093770
791      7.900000      0.011950      0.092920
792      7.910000      0.011020      0.092090
793      7.920000      0.010100      0.091310
794      7.930000      0.009190      0.090610
795      7.940000      0.008280      0.090030
796      7.950000      0.007380      0.089580
797      7.960000      0.006480      0.089290
798      7.970000      0.005590      0.089170
799      7.980000      0.004700      0.089240
800      7.990000      0.003810      0.089510
801      8.000000      0.002910      0.089970
802      8.010000      0.002010      0.090640
803      8.020000      0.001100      0.091490
804      8.030000      0.000190      0.092530
805      8.040000     -0.000740      0.093730
806      8.050000     -0.001670      0.095060
807      8.060000     -0.002620      0.096510
808      8.070000     -0.003590      0.098040
809      8.080000     -0.004570      0.099610
810      8.090000     -0.005560      0.101190
811      8.100000     -0.006580      0.102730
812      8.110000     -0.007600      0.104190
813      8.120000     -0.008650      0.105530
814      8.130000     -0.009700      0.106720
815      8.140000     -0.010770      0.107700
816      8.150000     -0.011850      0.108460
817      8.160000     -0.012930      0.108950
818      8.170000     -0.014020      0.109160
819      8.180000     -0.015110      0.109070
820      8.190000     -0.016200      0.108650
821      8.200000     -0.017290      0.107910
822      8.210000     -0.018370      0.106840
823      8.220000     -0.019440      0.105440
824      8.230000     -0.020490      0.103730
825      8.240000     -0.021530      0.101700
826      8.250000     -0.022540      0.099390
827      8.260000     -0.023540      0.096820
828      8.270000     -0.024510      0.094010
829      8.280000     -0.025450      0.091000
830      8.290000     -0.026360      0.087820
831      8.300000     -0.027230      0.084500
832      8.310000     -0.028080      0.081100
833      8.320000     -0.028890      0.077630
834      8.330000     -0.029670      0.074130
835      8.340000     -0.030410      0.070630
836      8.350000     -0.031110      0.067170
837      8.360000     -0.031790      0.063750
838      8.370000     -0.032420      0.060390
839      8.380000     -0.033030      0.057110
840      8.390000     -0.033600      0.053920
841      8.400000     -0.034140      0.050820
842      8.410000     -0.034650      0.047800
843      8.420000     -0.035120      0.044860
844      8.430000     -0.035570      0.042010
845      8.440000     -0.035990      0.039230
846      8.450000     -0.036390      0.036500
847      8.460000     -0.036750      0.033830
848      8.470000     -0.037090      0.031210
849      8.480000     -0.037400      0.028610
850      8.490000     -0.037690      0.026030
851      8.500000     -0.037950      0.023460
852      8.510000     -0.038180      0.020890
853      8.520000     -0.038390      0.018300
854      8.530000     -0.038570      0.015680
855      8.540000     -0.038730      0.013020
856      8.550000     -0.038860      0.010320
857      8.560000     -0.038960      0.007560
858      8.570000     -0.039040      0.004730
859      8.580000     -0.039090      0.001820
860      8.590000     -0.039100     -0.001170
861      8.600000     -0.039090     -0.004240
862      8.610000     -0.039050     -0.007400
863      8.620000     -0.038980     -0.010640
864      8.630000     -0.038870     -0.013960
865      8.640000     -0.038730     -0.017340
866      8.650000     -0.038560     -0.020780
867      8.660000     -0.038350     -0.024250
868      8.670000     -0.038110     -0.027730
869      8.680000     -0.037830     -0.031180
870      8.690000     -0.037520     -0.034590
871      8.700000     -0.037170     -0.037920
872      8.710000     -0.036790     -0.041120
873      8.720000     -0.036380     -0.044180
874      8.730000     -0.035940     -0.047060
875      8.740000     -0.035470     -0.049720
876      8.750000     -0.034970     -0.052140
877      8.760000     -0.034450     -0.054300
878      8.770000     -0.033910     -0.056190
879      8.780000     -0.033350     -0.057780
880      8.790000     -0.032770     -0.059070
881      8.800000     -0.032180     -0.060060
882      8.810000     -0.031580     -0.060750
883      8.820000     -0.030970     -0.061150
884      8.830000     -0.030360     -0.061260
885      8.840000     -0.029740     -0.061110
886      8.850000     -0.029130     -0.060700
887      8.860000     -0.028530     -0.060080
888      8.870000     -0.027930     -0.059260
889      8.880000     -0.027330     -0.058270
890      8.890000     -0.026750     -0.057140
891      8.900000     -0.026180     -0.055920
892      8.910000     -0.025620     -0.054630
893      8.920000     -0.025070     -0.053300
894      8.930000     -0.024540     -0.051970
895      8.940000     -0.024020     -0.050660
896      8.950000     -0.023510     -0.049400
897      8.960000     -0.023020     -0.048210
898      8.970000     -0.022540     -0.047110
899      8.980000     -0.022070     -0.046110
900      8.990000     -0.021610     -0.045230
901      9.000000     -0.021150     -0.044460
902      9.010000     -0.020710     -0.043820
903      9.020000     -0.020270     -0.043300
904      9.030000     -0.019840     -0.042900
905      9.040000     -0.019410     -0.042620
906      9.050000     -0.018980     -0.042440
907      9.060000     -0.018560     -0.042370
908      9.070000     -0.018130     -0.042380
909      9.080000     -0.017710     -0.042470
910      9.090000     -0.017290     -0.042610
911      9.100000     -0.016860     -0.042810
912      9.110000     -0.016430     -0.043040
913      9.120000     -0.016000     -0.043300
914      9.130000     -0.015570     -0.043560
915      9.140000     -0.015130     -0.043810
916      9.150000     -0.014700     -0.044060
917      9.160000     -0.014250     -0.044270
918      9.170000     -0.013810     -0.044460
919      9.180000     -0.013370     -0.044600
920      9.190000     -0.012920     -0.044700
921      9.200000     -0.012470     -0.044750
922      9.210000     -0.012030     -0.044750
923      9.220000     -0.011580     -0.044700
924      9.230000     -0.011130     -0.044590
925      9.240000     -0.010690     -0.044440
926      9.250000     -0.010240     -0.044230
927      9.260000     -0.009800     -0.043970
928      9.270000     -0.009360     -0.043680
929      9.280000     -0.008920     -0.043340
930      9.290000     -0.008490     -0.042960
931      9.300000     -0.008060     -0.042550
932      9.310000     -0.007630     -0.042110
933      9.320000     -0.007210     -0.041650
934      9.330000     -0.006800     -0.041170
935      9.340000     -0.006390     -0.040670
936      9.350000     -0.005980     -0.040160
937      9.360000     -0.005580     -0.039640
938      9.370000     -0.005180     -0.039110
939      9.380000     -0.004790     -0.038560
940      9.390000     -0.004400     -0.038010
941      9.400000     -0.004020     -0.037450
942      9.410000     -0.003650     -0.036870
943      9.420000     -0.003280     -0.036280
944      9.430000     -0.002920     -0.035680
945      9.440000     -0.002560     -0.035060
946      9.450000     -0.002210     -0.034430
947      9.460000     -0.001870     -0.033770
948      9.470000     -0.001530     -0.033080
949      9.480000     -0.001200     -0.032370
950      9.490000     -0.000870     -0.031630
951      9.500000     -0.000560     -0.030850
952      9.510000     -0.000250     -0.030030
953      9.520000      0.000050     -0.029170
954      9.530000      0.000340     -0.028270
955      9.540000      0.000630     -0.027310
956      9.550000      0.000900     -0.026300
957      9.560000      0.001160     -0.025230
958      9.570000      0.001410     -0.024110
959      9.580000      0.001660     -0.022920
960      9.590000      0.001880     -0.021660
961      9.600000      0.002100     -0.020330
962      9.610000      0.002300     -0.018940
963      9.620000      0.002490     -0.017480
964      9.630000      0.002670     -0.015950
965      9.640000      0.002830     -0.014360
966      9.650000      0.002970     -0.012720
967      9.660000      0.003100     -0.011030
968      9.670000      0.003210     -0.009300
969      9.680000      0.003300     -0.007550
970      9.690000      0.003380     -0.005770
971      9.700000      0.003440     -0.004000
972      9.710000      0.003480     -0.002240
973      9.720000      0.003500     -0.000500
974      9.730000      0.003500      0.001200
975      9.740000      0.003490      0.002860
976      9.750000      0.003460      0.004460
977      9.760000      0.003420      0.005990
978      9.770000      0.003360      0.007460
979      9.780000      0.003280      0.008840
980      9.790000      0.003190      0.010150
981      9.800000      0.003090      0.011380
982      9.810000      0.002980      0.012530
983      9.820000      0.002850      0.013590
984      9.830000      0.002720      0.014580
985      9.840000      0.002570      0.015490
986      9.850000      0.002420      0.016320
987      9.860000      0.002250      0.017070
988      9.870000      0.002080      0.017750
989      9.880000      0.001910      0.018360
990      9.890000      0.001720      0.018900
991      9.900000      0.001530      0.019360
992      9.910000      0.001340      0.019760
993      9.920000      0.001140      0.020090
994      9.930000      0.000940      0.020350
995      9.940000      0.000740      0.020540
996      9.950000      0.000530      0.020670
997      9.960000      0.000330      0.020730
998      9.970000      0.000120      0.020720
999      9.980000     -0.000090      0.020640
1000      9.990000     -0.000300      0.020500
1001     10.000000     -0.000500      0.020300
1002     10.010000     -0.000700      0.020030
1003     10.020000     -0.000900      0.019710
1004     10.030000     -0.001100      0.019330
1005     10.040000     -0.001290      0.018910
1006     10.050000     -0.001480      0.018440
1007     10.060000     -0.001670      0.017930
1008     10.070000     -0.001850      0.017400
1009     10.080000     -0.002020      0.016850
1010     10.090000     -0.002190      0.016280
1011     10.100000     -0.002350      0.015720
1012     10.110000     -0.002510      0.015160
1013     10.120000     -0.002660      0.014630
1014     10.130000     -0.002810      0.014120
1015     10.140000     -0.002950      0.013650
1016     10.150000     -0.003080      0.013220
1017     10.160000     -0.003220      0.012840
1018     10.170000     -0.003350      0.012510
1019     10.180000     -0.003470      0.012250
1020     10.190000     -0.003590      0.012040
1021     10.200000     -0.003710      0.011890
1022     10.210000     -0.003830      0.011810
1023     10.220000     -0.003950      0.011780
1024     10.230000     -0.004070      0.011810
1025     10.240000     -0.004190      0.011890
1026     10.250000     -0.004310      0.012020
1027     10.260000     -0.004430      0.012180
1028     10.270000     -0.004550      0.012370
1029     10.280000     -0.004670      0.012570
1030     10.290000     -0.004800      0.012790
1031     10.300000     -0.004920      0.013010
1032     10.310000     -0.005050      0.013210
1033     10.320000     -0.005190      0.013390
1034     10.330000     -0.005320      0.013540
1035     10.340000     -0.005460      0.013650
1036     10.350000     -0.005590      0.013710
1037     10.360000     -0.005730      0.013710
1038     10.370000     -0.005870      0.013650
1039     10.380000     -0.006000      0.013520
1040     10.390000     -0.006140      0.013320
1041     10.400000     -0.006270      0.013050
1042     10.410000     -0.006400      0.012710
1043     10.420000     -0.006530      0.012300
1044     10.430000     -0.006650      0.011830
1045     10.440000     -0.006770      0.011300
1046     10.450000     -0.006880      0.010710
1047     10.460000     -0.006990      0.010090
1048     10.470000     -0.007090      0.009440
1049     10.480000     -0.007190      0.008770
1050     10.490000     -0.007270      0.008100
1051     10.500000     -0.007350      0.007430
1052     10.510000     -0.007430      0.006800
1053     10.520000     -0.007500      0.006200
1054     10.530000     -0.007560      0.005650
1055     10.540000     -0.007620      0.005170
1056     10.550000     -0.007670      0.004770
1057     10.560000     -0.007710      0.004450
1058     10.570000     -0.007760      0.004230
1059     10.580000     -0.007800      0.004110
1060     10.590000     -0.007840      0.004080
1061     10.600000     -0.007880      0.004160
1062     10.610000     -0.007930      0.004340
1063     10.620000     -0.007970      0.004620
1064     10.630000     -0.008020      0.004980
1065     10.640000     -0.008060      0.005420
1066     10.650000     -0.008120      0.005920
1067     10.660000     -0.008180      0.006470
1068     10.670000     -0.008240      0.007050
1069     10.680000     -0.008310      0.007630
1070     10.690000     -0.008390      0.008210
1071     10.700000     -0.008470      0.008750
1072     10.710000     -0.008560      0.009230
1073     10.720000     -0.008650      0.009630
1074     10.730000     -0.008750      0.009920
1075     10.740000     -0.008850      0.010090
1076     10.750000     -0.008950      0.010110
1077     10.760000     -0.009050      0.009970
1078     10.770000     -0.009150      0.009660
1079     10.780000     -0.009250      0.009160
1080     10.790000     -0.009340      0.008470
1081     10.800000     -0.009420      0.007590
1082     10.810000     -0.009500      0.006520
1083     10.820000     -0.009560      0.005260
1084     10.830000     -0.009620      0.003830
1085     10.840000     -0.009650      0.002240
1086     10.850000     -0.009680      0.000500
1087     10.860000     -0.009680     -0.001350
1088     10.870000     -0.009670     -0.003290
1089     10.880000     -0.009630     -0.005290
1090     10.890000     -0.009580     -0.007320
1091     10.900000     -0.009510     -0.009330
1092     10.910000     -0.009420     -0.011300
1093     10.920000     -0.009300     -0.013180
1094     10.930000     -0.009170     -0.014950
1095     10.940000     -0.009020     -0.016570
1096     10.950000     -0.008860     -0.018010
1097     10.960000     -0.008680     -0.019250
1098     10.970000     -0.008480     -0.020270
1099     10.980000     -0.008280     -0.021050
1100     10.990000     -0.008070     -0.021590
1101     11.000000     -0.007850     -0.021880
1102     11.010000     -0.007630     -0.021910
1103     11.020000     -0.007420     -0.021710
1104     11.030000     -0.007200     -0.021270
1105     11.040000     -0.006990     -0.020620
1106     11.050000     -0.006780     -0.019770
1107     11.060000     -0.006580     -0.018750
1108     11.070000     -0.006390     -0.017580
1109     11.080000     -0.006220     -0.016300
1110     11.090000     -0.006060     -0.014940
1111     11.100000     -0.005910     -0.013540
1112     11.110000     -0.005770     -0.012140
1113     11.120000     -0.005650     -0.010760
1114     11.130000     -0.005540     -0.009450
1115     11.140000     -0.005450     -0.008240
1116     11.150000     -0.005360     -0.007140
1117     11.160000     -0.005290     -0.006200
1118     11.170000     -0.005230     -0.005420
1119     11.180000     -0.005180     -0.004820
1120     11.190000     -0.005130     -0.004420
1121     11.200000     -0.005080     -0.004210
1122     11.210000     -0.005040     -0.004210
1123     11.220000     -0.005000     -0.004410
1124     11.230000     -0.004960     -0.004800
1125     11.240000     -0.004910     -0.005370
1126     11.250000     -0.004860     -0.006110
1127     11.260000     -0.004790     -0.006990
1128     11.270000     -0.004720     -0.008010
1129     11.280000     -0.004640     -0.009120
1130     11.290000     -0.004550     -0.010310
1131     11.300000     -0.004450     -0.011560
1132     11.310000     -0.004330     -0.012820
1133     11.320000     -0.004210     -0.014080
1134     11.330000     -0.004070     -0.015310
1135     11.340000     -0.003910     -0.016480
1136     11.350000     -0.003750     -0.017580
1137     11.360000     -0.003570     -0.018580
1138     11.370000     -0.003390     -0.019470
1139     11.380000     -0.003190     -0.020240
1140     11.390000     -0.002990     -0.020890
1141     11.400000     -0.002780     -0.021390
1142     11.410000     -0.002570     -0.021760
1143     11.420000     -0.002350     -0.021990
1144     11.430000     -0.002130     -0.022090
1145     11.440000     -0.001910     -0.022060
1146     11.450000     -0.001690     -0.021920
1147     11.460000     -0.001470     -0.021660
1148     11.470000     -0.001250     -0.021300
1149     11.480000     -0.001040     -0.020870
1150     11.490000     -0.000830     -0.020360
1151     11.500000     -0.000630     -0.019800
1152     11.510000     -0.000430     -0.019210
1153     11.520000     -0.000240     -0.018590
1154     11.530000     -0.000050     -0.017960
1155     11.540000      0.000130     -0.017330
1156     11.550000      0.000300     -0.016720
1157     11.560000      0.000470     -0.016130
1158     11.570000      0.000630     -0.015580
1159     11.580000      0.000790     -0.015060
1160     11.590000      0.000940     -0.014590
1161     11.600000      0.001080     -0.014170
1162     11.610000      0.001230     -0.013800
1163     11.620000      0.001360     -0.013470
1164     11.630000      0.001500     -0.013190
1165     11.640000      0.001630     -0.012950
1166     11.650000      0.001760     -0.012760
1167     11.660000      0.001890     -0.012590
1168     11.670000      0.002010     -0.012460
1169     11.680000      0.002140     -0.012350
1170     11.690000      0.002260     -0.012260
1171     11.700000      0.002380     -0.012180
1172     11.710000      0.002510     -0.012090
1173     11.720000      0.002630     -0.012010
1174     11.730000      0.002750     -0.011910
1175     11.740000      0.002870     -0.011790
1176     11.750000      0.002980     -0.011650
1177     11.760000      0.003100     -0.011470
1178     11.770000      0.003220     -0.011270
1179     11.780000      0.003330     -0.011020
1180     11.790000      0.003440     -0.010730
1181     11.800000      0.003550     -0.010400
1182     11.810000      0.003650     -0.010030
1183     11.820000      0.003750     -0.009610
1184     11.830000      0.003850     -0.009150
1185     11.840000      0.003940     -0.008640
1186     11.850000      0.004020     -0.008090
1187     11.860000      0.004100     -0.007510
1188     11.870000      0.004180     -0.006890
1189     11.880000      0.004250     -0.006240
1190     11.890000      0.004310     -0.005580
1191     11.900000      0.004370     -0.004890
1192     11.910000      0.004420     -0.004190
1193     11.920000      0.004460     -0.003490
1194     11.930000      0.004490     -0.002780
1195     11.940000      0.004520     -0.002080
1196     11.950000      0.004540     -0.001380
1197     11.960000      0.004550     -0.000690
1198     11.970000      0.004560     -0.000020
1199     11.980000      0.004560      0.000640
1200     11.990000      0.004560      0.001280
1201     12.000000      0.004540      0.001910
1202     12.010000      0.004520      0.002520
1203     12.020000      0.004500      0.003110
1204     12.030000      0.004470      0.003690
1205     12.040000      0.004430      0.004250
1206     12.050000      0.004390      0.004790
1207     12.060000      0.004340      0.005320
1208     12.070000      0.004290      0.005830
1209     12.080000      0.004230      0.006320
1210     12.090000      0.004160      0.006800
1211     12.100000      0.004100      0.007260
1212     12.110000      0.004020      0.007700
1213     12.120000      0.003950      0.008120
1214     12.130000      0.003870      0.008520
1215     12.140000      0.003780      0.008900
1216     12.150000      0.003690      0.009250
1217     12.160000      0.003600      0.009590
1218     12.170000      0.003500      0.009900
1219     12.180000      0.003400      0.010190
1220     12.190000      0.003300      0.010460
1221     12.200000      0.003200      0.010710
1222     12.210000      0.003090      0.010930
1223     12.220000      0.002980      0.011130
1224     12.230000      0.002870      0.011310
1225     12.240000      0.002760      0.011470
1226     12.250000      0.002640      0.011610
1227     12.260000      0.002530      0.011720
1228     12.270000      0.002410      0.011810
1229     12.280000      0.002290      0.011870
1230     12.290000      0.002170      0.011920
1231     12.300000      0.002050      0.011930
1232     12.310000      0.001930      0.011920
1233     12.320000      0.001810      0.011890
1234     12.330000      0.001700      0.011820
1235     12.340000      0.001580      0.011730
1236     12.350000      0.001460      0.011610
1237     12.360000      0.001340      0.011450
1238     12.370000      0.001230      0.011270
1239     12.380000      0.001120      0.011050
1240     12.390000      0.001010      0.010800
1241     12.400000      0.000900      0.010520
1242     12.410000      0.000790      0.010210
1243     12.420000      0.000690      0.009870
1244     12.430000      0.000590      0.009500
1245     12.440000      0.000500      0.009110
1246     12.450000      0.000410      0.008700
1247     12.460000      0.000320      0.008270
1248     12.470000      0.000240      0.007830
1249     12.480000      0.000160      0.007390
1250     12.490000      0.000080      0.006950
1251     12.500000      0.000020      0.006520
1252     12.510000     -0.000050      0.006110
1253     12.520000     -0.000110      0.005710
1254     12.530000     -0.000170      0.005350
1255     12.540000     -0.000220      0.005020
1256     12.550000     -0.000270      0.004720
1257     12.560000     -0.000320      0.004470
1258     12.570000     -0.000360      0.004270
1259     12.580000     -0.000410      0.004120
1260     12.590000     -0.000450      0.004010
1261     12.600000     -0.000490      0.003960
1262     12.610000     -0.000530      0.003950
1263     12.620000     -0.000570      0.003990
1264     12.630000     -0.000610      0.004070
1265     12.640000     -0.000650      0.004190
1266     12.650000     -0.000690      0.004330
1267     12.660000     -0.000730      0.004500
1268     12.670000     -0.000780      0.004680
1269     12.680000     -0.000820      0.004870
1270     12.690000     -0.000870      0.005050
1271     12.700000     -0.000920      0.005200
1272     12.710000     -0.000980      0.005330
1273     12.720000     -0.001030      0.005420
1274     12.730000     -0.001080      0.005460
1275     12.740000     -0.001140      0.005430
1276     12.750000     -0.001190      0.005330
1277     12.760000     -0.001250      0.005160
1278     12.770000     -0.001300      0.004900
1279     12.780000     -0.001350      0.004550
1280     12.790000     -0.001390      0.004100
1281     12.800000     -0.001430      0.003560
1282     12.810000     -0.001470      0.002930
1283     12.820000     -0.001500      0.002200
1284     12.830000     -0.001520      0.001390
1285     12.840000     -0.001530      0.000500
1286     12.850000     -0.001540     -0.000450
1287     12.860000     -0.001530     -0.001460
1288     12.870000     -0.001520     -0.002520
1289     12.880000     -0.001490     -0.003590
1290     12.890000     -0.001460     -0.004680
1291     12.900000     -0.001410     -0.005750
1292     12.910000     -0.001350     -0.006800
1293     12.920000     -0.001290     -0.007790
1294     12.930000     -0.001210     -0.008720
1295     12.940000     -0.001120     -0.009560
1296     12.950000     -0.001020     -0.010310
1297     12.960000     -0.000920     -0.010950
1298     12.970000     -0.000810     -0.011460
1299     12.980000     -0.000700     -0.011850
1300     12.990000     -0.000580     -0.012110
1301     13.000000     -0.000460     -0.012220
1302     13.010000     -0.000340     -0.012210
1303     13.020000     -0.000210     -0.012050
1304     13.030000     -0.000090     -0.011770
1305     13.040000      0.000020     -0.011380
1306     13.050000      0.000140     -0.010870
1307     13.060000      0.000250     -0.010260
1308     13.070000      0.000350     -0.009580
1309     13.080000      0.000450     -0.008830
1310     13.090000      0.000530     -0.008030
1311     13.100000      0.000610     -0.007200
1312     13.110000      0.000690     -0.006360
1313     13.120000      0.000750     -0.005530
1314     13.130000      0.000800     -0.004730
1315     13.140000      0.000850     -0.003960
1316     13.150000      0.000890     -0.003260
1317     13.160000      0.000920     -0.002620
1318     13.170000      0.000950     -0.002060
1319     13.180000      0.000970     -0.001590
1320     13.190000      0.000990     -0.001200
1321     13.200000      0.001000     -0.000920
1322     13.210000      0.001010     -0.000730
1323     13.220000      0.001020     -0.000640
1324     13.230000      0.001020     -0.000630
1325     13.240000      0.001030     -0.000720
1326     13.250000      0.001040     -0.000890
1327     13.260000      0.001040     -0.001130
1328     13.270000      0.001060     -0.001430
1329     13.280000      0.001070     -0.001790
1330     13.290000      0.001090     -0.002180
1331     13.300000      0.001110     -0.002610
1332     13.310000      0.001140     -0.003050
1333     13.320000      0.001170     -0.003490
1334     13.330000      0.001200     -0.003930
1335     13.340000      0.001240     -0.004350
1336     13.350000      0.001280     -0.004740
1337     13.360000      0.001330     -0.005100
1338     13.370000      0.001380     -0.005420
1339     13.380000      0.001440     -0.005690
1340     13.390000      0.001490     -0.005900
1341     13.400000      0.001550     -0.006070
1342     13.410000      0.001610     -0.006170
1343     13.420000      0.001670     -0.006220
1344     13.430000      0.001740     -0.006220
1345     13.440000      0.001800     -0.006160
1346     13.450000      0.001860     -0.006050
1347     13.460000      0.001920     -0.005900
1348     13.470000      0.001980     -0.005710
1349     13.480000      0.002040     -0.005470
1350     13.490000      0.002090     -0.005210
1351     13.500000      0.002140     -0.004930
1352     13.510000      0.002190     -0.004620
1353     13.520000      0.002240     -0.004300
1354     13.530000      0.002280     -0.003970
1355     13.540000      0.002320     -0.003650
1356     13.550000      0.002360     -0.003320
1357     13.560000      0.002390     -0.003000
1358     13.570000      0.002420     -0.002680
1359     13.580000      0.002450     -0.002380
1360     13.590000      0.002470     -0.002100
1361     13.600000      0.002490     -0.001830
1362     13.610000      0.002510     -0.001580
1363     13.620000      0.002530     -0.001350
1364     13.630000      0.002540     -0.001140
1365     13.640000      0.002550     -0.000950
1366     13.650000      0.002560     -0.000780
1367     13.660000      0.002570     -0.000640
1368     13.670000      0.002580     -0.000530
1369     13.680000      0.002580     -0.000440
1370     13.690000      0.002590     -0.000380
1371     13.700000      0.002590     -0.000360
1372     13.710000      0.002590     -0.000360
1373     13.720000      0.002600     -0.000410
1374     13.730000      0.002600     -0.000490
1375     13.740000      0.002610     -0.000610
1376     13.750000      0.002610     -0.000770
1377     13.760000      0.002620     -0.000980
1378     13.770000      0.002630     -0.001230
1379     13.780000      0.002640     -0.001520
1380     13.790000      0.002660     -0.001860
1381     13.800000      0.002680     -0.002240
1382     13.810000      0.002700     -0.002670
1383     13.820000      0.002720     -0.003130
1384     13.830000      0.002760     -0.003630
1385     13.840000      0.002790     -0.004170
1386     13.850000      0.002830     -0.004720
1387     13.860000      0.002880     -0.005300
1388     13.870000      0.002930     -0.005880
1389     13.880000      0.002990     -0.006460
1390     13.890000      0.003060     -0.007030
1391     13.900000      0.003130     -0.007580
1392     13.910000      0.003200     -0.008100
1393     13.920000      0.003280     -0.008570
1394     13.930000      0.003370     -0.008990
1395     13.940000      0.003460     -0.009340
1396     13.950000      0.003550     -0.009620
1397     13.960000      0.003650     -0.009820
1398     13.970000      0.003750     -0.009930
1399     13.980000      0.003850     -0.009950
1400     13.990000      0.003950     -0.009880
1401     14.000000      0.004050     -0.009710
1402     14.010000      0.004140     -0.009450
1403     14.020000      0.004240     -0.009090
1404     14.030000      0.004330     -0.008650
1405     14.040000      0.004410     -0.008130
1406     14.050000      0.004500     -0.007540
1407     14.060000      0.004570     -0.006890
1408     14.070000      0.004640     -0.006200
1409     14.080000      0.004700     -0.005470
1410     14.090000      0.004760     -0.004730
1411     14.100000      0.004800     -0.003980
1412     14.110000      0.004840     -0.003250
1413     14.120000      0.004880     -0.002550
1414     14.130000      0.004900     -0.001900
1415     14.140000      0.004920     -0.001310
1416     14.150000      0.004930     -0.000790
1417     14.160000      0.004940     -0.000350
1418     14.170000      0.004950     -0.000000
1419     14.180000      0.004950      0.000240
1420     14.190000      0.004940      0.000380
1421     14.200000      0.004940      0.000420
1422     14.210000      0.004940      0.000350
1423     14.220000      0.004930      0.000180
1424     14.230000      0.004930     -0.000080
1425     14.240000      0.004930     -0.000440
1426     14.250000      0.004940     -0.000880
1427     14.260000      0.004940     -0.001380
1428     14.270000      0.004960     -0.001940
1429     14.280000      0.004980     -0.002540
1430     14.290000      0.005000     -0.003170
1431     14.300000      0.005030     -0.003800
1432     14.310000      0.005070     -0.004420
1433     14.320000      0.005120     -0.005010
1434     14.330000      0.005170     -0.005560
1435     14.340000      0.005220     -0.006050
1436     14.350000      0.005280     -0.006460
1437     14.360000      0.005350     -0.006800
1438     14.370000      0.005420     -0.007040
1439     14.380000      0.005490     -0.007170
1440     14.390000      0.005560     -0.007200
1441     14.400000      0.005630     -0.007130
1442     14.410000      0.005700     -0.006940
1443     14.420000      0.005770     -0.006640
1444     14.430000      0.005840     -0.006240
1445     14.440000      0.005900     -0.005740
1446     14.450000      0.005960     -0.005150
1447     14.460000      0.006010     -0.004490
1448     14.470000      0.006050     -0.003760
1449     14.480000      0.006090     -0.002970
1450     14.490000      0.006120     -0.002150
1451     14.500000      0.006140     -0.001300
1452     14.510000      0.006150     -0.000450
1453     14.520000      0.006160      0.000400
1454     14.530000      0.006150      0.001210
1455     14.540000      0.006140      0.002000
1456     14.550000      0.006120      0.002730
1457     14.560000      0.006100      0.003400
1458     14.570000      0.006060      0.004000
1459     14.580000      0.006020      0.004530
1460     14.590000      0.005980      0.004970
1461     14.600000      0.005930      0.005340
1462     14.610000      0.005870      0.005620
1463     14.620000      0.005820      0.005820
1464     14.630000      0.005760      0.005940
1465     14.640000      0.005700      0.005990
1466     14.650000      0.005640      0.005960
1467     14.660000      0.005580      0.005870
1468     14.670000      0.005520      0.005730
1469     14.680000      0.005460      0.005550
1470     14.690000      0.005410      0.005320
1471     14.700000      0.005360      0.005070
1472     14.710000      0.005300      0.004810
1473     14.720000      0.005260      0.004540
1474     14.730000      0.005210      0.004270
1475     14.740000      0.005170      0.004020
1476     14.750000      0.005130      0.003780
1477     14.760000      0.005090      0.003570
1478     14.770000      0.005050      0.003390
1479     14.780000      0.005020      0.003250
1480     14.790000      0.004990      0.003140
1481     14.800000      0.004960      0.003080
1482     14.810000      0.004930      0.003050
1483     14.820000      0.004900      0.003070
1484     14.830000      0.004860      0.003120
1485     14.840000      0.004830      0.003200
1486     14.850000      0.004800      0.003310
1487     14.860000      0.004770      0.003430
1488     14.870000      0.004730      0.003580
1489     14.880000      0.004700      0.003730
1490     14.890000      0.004660      0.003880
1491     14.900000      0.004620      0.004010
1492     14.910000      0.004580      0.004130
1493     14.920000      0.004540      0.004210
1494     14.930000      0.004500      0.004260
1495     14.940000      0.004460      0.004260
1496     14.950000      0.004410      0.004210
1497     14.960000      0.004370      0.004090
1498     14.970000      0.004330      0.003910
1499     14.980000      0.004290      0.003660
1500     14.990000      0.004250      0.003330
1501     15.000000      0.004220      0.002930
1502     15.010000      0.004190      0.002450
1503     15.020000      0.004170      0.001910
1504     15.030000      0.004150      0.001290
1505     15.040000      0.004140      0.000600
1506     15.050000      0.004130     -0.000140
1507     15.060000      0.004130     -0.000930
1508     15.070000      0.004140     -0.001760
1509     15.080000      0.004160     -0.002610
1510     15.090000      0.004180     -0.003480
1511     15.100000      0.004220     -0.004360
1512     15.110000      0.004260     -0.005220
1513     15.120000      0.004310     -0.006060
1514     15.130000      0.004380     -0.006860
1515     15.140000      0.004440     -0.007610
1516     15.150000      0.004520     -0.008310
1517     15.160000      0.004600     -0.008940
1518     15.170000      0.004690     -0.009490
1519     15.180000      0.004790     -0.009960
1520     15.190000      0.004890     -0.010340
1521     15.200000      0.004990     -0.010640
1522     15.210000      0.005100     -0.010850
1523     15.220000      0.005210     -0.010970
1524     15.230000      0.005320     -0.011010
1525     15.240000      0.005430     -0.010960
1526     15.250000      0.005530     -0.010830
1527     15.260000      0.005640     -0.010620
1528     15.270000      0.005750     -0.010350
1529     15.280000      0.005850     -0.010010
1530     15.290000      0.005950     -0.009610
1531     15.300000      0.006050     -0.009160
1532     15.310000      0.006140     -0.008670
1533     15.320000      0.006230     -0.008150
1534     15.330000      0.006310     -0.007590
1535     15.340000      0.006380     -0.007000
1536     15.350000      0.006450     -0.006400
1537     15.360000      0.006520     -0.005780
1538     15.370000      0.006580     -0.005140
1539     15.380000      0.006630     -0.004500
1540     15.390000      0.006670     -0.003840
1541     15.400000      0.006710     -0.003180
1542     15.410000      0.006740     -0.002520
1543     15.420000      0.006770     -0.001850
1544     15.430000      0.006790     -0.001180
1545     15.440000      0.006800     -0.000510
1546     15.450000      0.006800      0.000160
1547     15.460000      0.006800      0.000820
1548     15.470000      0.006790      0.001470
1549     15.480000      0.006780      0.002110
1550     15.490000      0.006760      0.002740
1551     15.500000      0.006730      0.003340
1552     15.510000      0.006700      0.003920
1553     15.520000      0.006660      0.004470
1554     15.530000      0.006610      0.004980
1555     15.540000      0.006560      0.005450
1556     15.550000      0.006510      0.005880
1557     15.560000      0.006450      0.006270
1558     15.570000      0.006390      0.006610
1559     15.580000      0.006320      0.006900
1560     15.590000      0.006250      0.007140
1561     15.600000      0.006180      0.007340
1562     15.610000      0.006110      0.007480
1563     15.620000      0.006030      0.007580
1564     15.630000      0.005960      0.007640
1565     15.640000      0.005880      0.007660
1566     15.650000      0.005800      0.007640
1567     15.660000      0.005730      0.007590
1568     15.670000      0.005650      0.007510
1569     15.680000      0.005580      0.007420
1570     15.690000      0.005500      0.007310
1571     15.700000      0.005430      0.007200
1572     15.710000      0.005360      0.007080
1573     15.720000      0.005290      0.006980
1574     15.730000      0.005220      0.006880
1575     15.740000      0.005150      0.006810
1576     15.750000      0.005080      0.006760
1577     15.760000      0.005010      0.006730
1578     15.770000      0.004940      0.006740
1579     15.780000      0.004880      0.006780
1580     15.790000      0.004810      0.006860
1581     15.800000      0.004740      0.006970
1582     15.810000      0.004670      0.007110
1583     15.820000      0.004600      0.007290
1584     15.830000      0.004530      0.007500
1585     15.840000      0.004450      0.007720
1586     15.850000      0.004380      0.007970
1587     15.860000      0.004300      0.008230
1588     15.870000      0.004210      0.008490
1589     15.880000      0.004130      0.008750
1590     15.890000      0.004040      0.008990
1591     15.900000      0.003950      0.009200
1592     15.910000      0.003860      0.009380
1593     15.920000      0.003760      0.009510
1594     15.930000      0.003670      0.009580
1595     15.940000      0.003570      0.009580
1596     15.950000      0.003480      0.009510
1597     15.960000      0.003380      0.009350
1598     15.970000      0.003290      0.009100
1599     15.980000      0.003200      0.008760
1600     15.990000      0.003110      0.008310
1601     16.000000      0.003030      0.007770
1602     16.010000      0.002950      0.007130
1603     16.020000      0.002880      0.006400
1604     16.030000      0.002810      0.005570
1605     16.040000      0.002760      0.004660
1606     16.050000      0.002710      0.003680
1607     16.060000      0.002680      0.002640
1608     16.070000      0.002650      0.001550
1609     16.080000      0.002630      0.000430
1610     16.090000      0.002630     -0.000700
1611     16.100000      0.002640     -0.001830
1612     16.110000      0.002650     -0.002940
1613     16.120000      0.002680     -0.004010
1614     16.130000      0.002720     -0.005020
1615     16.140000      0.002770     -0.005960
1616     16.150000      0.002830     -0.006800
1617     16.160000      0.002900     -0.007550
1618     16.170000      0.002980     -0.008190
1619     16.180000      0.003060     -0.008710
1620     16.190000      0.003150     -0.009110
1621     16.200000      0.003240     -0.009380
1622     16.210000      0.003330     -0.009530
1623     16.220000      0.003430     -0.009550
1624     16.230000      0.003520     -0.009460
1625     16.240000      0.003620     -0.009250
1626     16.250000      0.003710     -0.008940
1627     16.260000      0.003800     -0.008540
1628     16.270000      0.003880     -0.008060
1629     16.280000      0.003960     -0.007510
1630     16.290000      0.004040     -0.006910
1631     16.300000      0.004110     -0.006280
1632     16.310000      0.004170     -0.005620
1633     16.320000      0.004230     -0.004960
1634     16.330000      0.004280     -0.004320
1635     16.340000      0.004320     -0.003690
1636     16.350000      0.004360     -0.003100
1637     16.360000      0.004390     -0.002550
1638     16.370000      0.004410     -0.002060
1639     16.380000      0.004430     -0.001620
1640     16.390000      0.004450     -0.001250
1641     16.400000      0.004460     -0.000950
1642     16.410000      0.004470     -0.000720
1643     16.420000      0.004480     -0.000550
1644     16.430000      0.004490     -0.000440
1645     16.440000      0.004490     -0.000390
1646     16.450000      0.004490     -0.000400
1647     16.460000      0.004500     -0.000450
1648     16.470000      0.004500     -0.000540
1649     16.480000      0.004510     -0.000660
1650     16.490000      0.004510     -0.000800
1651     16.500000      0.004520     -0.000950
1652     16.510000      0.004530     -0.001100
1653     16.520000      0.004540     -0.001240
1654     16.530000      0.004560     -0.001350
1655     16.540000      0.004570     -0.001440
1656     16.550000      0.004580     -0.001490
1657     16.560000      0.004600     -0.001490
1658     16.570000      0.004610     -0.001440
1659     16.580000      0.004630     -0.001330
1660     16.590000      0.004640     -0.001170
1661     16.600000      0.004650     -0.000940
1662     16.610000      0.004660     -0.000650
1663     16.620000      0.004670     -0.000310
1664     16.630000      0.004670      0.000090
1665     16.640000      0.004670      0.000540
1666     16.650000      0.004670      0.001040
1667     16.660000      0.004650      0.001570
1668     16.670000      0.004640      0.002130
1669     16.680000      0.004620      0.002700
1670     16.690000      0.004590      0.003280
1671     16.700000      0.004560      0.003850
1672     16.710000      0.004520      0.004400
1673     16.720000      0.004480      0.004930
1674     16.730000      0.004430      0.005400
1675     16.740000      0.004370      0.005820
1676     16.750000      0.004310      0.006180
1677     16.760000      0.004250      0.006470
1678     16.770000      0.004190      0.006680
1679     16.780000      0.004120      0.006800
1680     16.790000      0.004050      0.006830
1681     16.800000      0.003980      0.006780
1682     16.810000      0.003920      0.006640
1683     16.820000      0.003850      0.006410
1684     16.830000      0.003790      0.006100
1685     16.840000      0.003730      0.005720
1686     16.850000      0.003670      0.005270
1687     16.860000      0.003620      0.004760
1688     16.870000      0.003570      0.004200
1689     16.880000      0.003530      0.003610
1690     16.890000      0.003490      0.003000
1691     16.900000      0.003460      0.002390
1692     16.910000      0.003440      0.001780
1693     16.920000      0.003420      0.001200
1694     16.930000      0.003410      0.000650
1695     16.940000      0.003400      0.000150
1696     16.950000      0.003400     -0.000280
1697     16.960000      0.003400     -0.000650
1698     16.970000      0.003410     -0.000940
1699     16.980000      0.003420     -0.001140
1700     16.990000      0.003430     -0.001260
1701     17.000000      0.003440     -0.001280
1702     17.010000      0.003450     -0.001220
1703     17.020000      0.003470     -0.001070
1704     17.030000      0.003480     -0.000840
1705     17.040000      0.003480     -0.000530
1706     17.050000      0.003490     -0.000160
1707     17.060000      0.003490      0.000270
1708     17.070000      0.003490      0.000750
1709     17.080000      0.003480      0.001260
1710     17.090000      0.003470      0.001780
1711     17.100000      0.003450      0.002310
1712     17.110000      0.003430      0.002820
1713     17.120000      0.003400      0.003300
1714     17.130000      0.003370      0.003740
1715     17.140000      0.003330      0.004130
1716     17.150000      0.003290      0.004440
1717     17.160000      0.003240      0.004680
1718     17.170000      0.003200      0.004830
1719     17.180000      0.003150      0.004880
1720     17.190000      0.003100      0.004840
1721     17.200000      0.003050      0.004690
1722     17.210000      0.003000      0.004440
1723     17.220000      0.002960      0.004100
1724     17.230000      0.002920      0.003660
1725     17.240000      0.002880      0.003130
1726     17.250000      0.002850      0.002530
1727     17.260000      0.002830      0.001850
1728     17.270000      0.002810      0.001130
1729     17.280000      0.002800      0.000370
1730     17.290000      0.002790     -0.000420
1731     17.300000      0.002800     -0.001210
1732     17.310000      0.002810     -0.001990
1733     17.320000      0.002830     -0.002750
1734     17.330000      0.002860     -0.003460
1735     17.340000      0.002890     -0.004110
1736     17.350000      0.002930     -0.004690
1737     17.360000      0.002980     -0.005190
1738     17.370000      0.003030     -0.005590
1739     17.380000      0.003090     -0.005900
1740     17.390000      0.003150     -0.006110
1741     17.400000      0.003210     -0.006210
1742     17.410000      0.003270     -0.006200
1743     17.420000      0.003330     -0.006090
1744     17.430000      0.003390     -0.005880
1745     17.440000      0.003450     -0.005570
1746     17.450000      0.003510     -0.005190
1747     17.460000      0.003560     -0.004730
1748     17.470000      0.003610     -0.004210
1749     17.480000      0.003650     -0.003640
1750     17.490000      0.003680     -0.003040
1751     17.500000      0.003710     -0.002430
1752     17.510000      0.003740     -0.001810
1753     17.520000      0.003760     -0.001210
1754     17.530000      0.003770     -0.000640
1755     17.540000      0.003770     -0.000110
1756     17.550000      0.003780      0.000360
1757     17.560000      0.003770      0.000770
1758     17.570000      0.003760      0.001100
1759     17.580000      0.003750      0.001350
1760     17.590000      0.003740      0.001520
1761     17.600000      0.003730      0.001600
1762     17.610000      0.003710      0.001590
1763     17.620000      0.003690      0.001500
1764     17.630000      0.003680      0.001340
1765     17.640000      0.003660      0.001100
1766     17.650000      0.003650      0.000800
1767     17.660000      0.003650      0.000440
1768     17.670000      0.003640      0.000050
1769     17.680000      0.003640     -0.000370
1770     17.690000      0.003640     -0.000790
1771     17.700000      0.003650     -0.001210
1772     17.710000      0.003660     -0.001610
1773     17.720000      0.003680     -0.001960
1774     17.730000      0.003700     -0.002260
1775     17.740000      0.003720     -0.002490
1776     17.750000      0.003750     -0.002640
1777     17.760000      0.003770     -0.002700
1778     17.770000      0.003800     -0.002650
1779     17.780000      0.003830     -0.002490
1780     17.790000      0.003850     -0.002220
1781     17.800000      0.003870     -0.001830
1782     17.810000      0.003890     -0.001330
1783     17.820000      0.003910     -0.000710
1784     17.830000      0.003910      0.000010
1785     17.840000      0.003910      0.000820
1786     17.850000      0.003910      0.001710
1787     17.860000      0.003890      0.002670
1788     17.870000      0.003860      0.003680
1789     17.880000      0.003820      0.004710
1790     17.890000      0.003780      0.005760
1791     17.900000      0.003720      0.006780
1792     17.910000      0.003650      0.007770
1793     17.920000      0.003570      0.008690
1794     17.930000      0.003490      0.009530
1795     17.940000      0.003390      0.010260
1796     17.950000      0.003290      0.010860
1797     17.960000      0.003180      0.011330
1798     17.970000      0.003070      0.011640
1799     17.980000      0.002950      0.011790
1800     17.990000      0.002830      0.011770
1801     18.000000      0.002720      0.011580
1802     18.010000      0.002600      0.011220
1803     18.020000      0.002490      0.010690
1804     18.030000      0.002380      0.010010
1805     18.040000      0.002280      0.009170
1806     18.050000      0.002190      0.008210
1807     18.060000      0.002110      0.007140
1808     18.070000      0.002040      0.005970
1809     18.080000      0.001980      0.004740
1810     18.090000      0.001930      0.003470
1811     18.100000      0.001890      0.002180
1812     18.110000      0.001870      0.000920
1813     18.120000      0.001860     -0.000300
1814     18.130000      0.001870     -0.001460
1815     18.140000      0.001880     -0.002510
1816     18.150000      0.001910     -0.003450
1817     18.160000      0.001940     -0.004260
1818     18.170000      0.001980     -0.004910
1819     18.180000      0.002030     -0.005400
1820     18.190000      0.002090     -0.005730
1821     18.200000      0.002140     -0.005870
1822     18.210000      0.002200     -0.005850
1823     18.220000      0.002260     -0.005650
1824     18.230000      0.002320     -0.005300
1825     18.240000      0.002370     -0.004790
1826     18.250000      0.002420     -0.004140
1827     18.260000      0.002460     -0.003380
1828     18.270000      0.002490     -0.002510
1829     18.280000      0.002520     -0.001580
1830     18.290000      0.002530     -0.000590
1831     18.300000      0.002540      0.000420
1832     18.310000      0.002540      0.001430
1833     18.320000      0.002520      0.002410
1834     18.330000      0.002500      0.003330
1835     18.340000      0.002460      0.004180
1836     18.350000      0.002420      0.004920
1837     18.360000      0.002370      0.005560
1838     18.370000      0.002320      0.006060
1839     18.380000      0.002260      0.006420
1840     18.390000      0.002190      0.006630
1841     18.400000      0.002130      0.006680
1842     18.410000      0.002060      0.006590
1843     18.420000      0.001990      0.006340
1844     18.430000      0.001930      0.005950
1845     18.440000      0.001870      0.005420
1846     18.450000      0.001820      0.004770
1847     18.460000      0.001770      0.004010
1848     18.470000      0.001730      0.003170
1849     18.480000      0.001700      0.002260
1850     18.490000      0.001670      0.001310
1851     18.500000      0.001660      0.000330
1852     18.510000      0.001660     -0.000640
1853     18.520000      0.001660     -0.001580
1854     18.530000      0.001680     -0.002470
1855     18.540000      0.001700     -0.003290
1856     18.550000      0.001740     -0.004020
1857     18.560000      0.001780     -0.004650
1858     18.570000      0.001820     -0.005160
1859     18.580000      0.001880     -0.005530
1860     18.590000      0.001930     -0.005780
1861     18.600000      0.001990     -0.005880
1862     18.610000      0.002050     -0.005850
1863     18.620000      0.002110     -0.005670
1864     18.630000      0.002160     -0.005370
1865     18.640000      0.002220     -0.004950
1866     18.650000      0.002270     -0.004410
1867     18.660000      0.002310     -0.003780
1868     18.670000      0.002350     -0.003070
1869     18.680000      0.002380     -0.002300
1870     18.690000      0.002400     -0.001500
1871     18.700000      0.002420     -0.000670
1872     18.710000      0.002420      0.000150
1873     18.720000      0.002420      0.000950
1874     18.730000      0.002410      0.001700
1875     18.740000      0.002400      0.002380
1876     18.750000      0.002370      0.002990
1877     18.760000      0.002340      0.003500
1878     18.770000      0.002310      0.003900
1879     18.780000      0.002270      0.004180
1880     18.790000      0.002230      0.004340
1881     18.800000      0.002180      0.004380
1882     18.810000      0.002140      0.004280
1883     18.820000      0.002100      0.004070
1884     18.830000      0.002060      0.003730
1885     18.840000      0.002020      0.003280
1886     18.850000      0.001990      0.002730
1887     18.860000      0.001960      0.002100
1888     18.870000      0.001940      0.001390
1889     18.880000      0.001920      0.000630
1890     18.890000      0.001920     -0.000160
1891     18.900000      0.001920     -0.000970
1892     18.910000      0.001930     -0.001770
1893     18.920000      0.001950     -0.002550
1894     18.930000      0.001970     -0.003290
1895     18.940000      0.002000     -0.003960
1896     18.950000      0.002040     -0.004560
1897     18.960000      0.002090     -0.005070
1898     18.970000      0.002140     -0.005480
1899     18.980000      0.002190     -0.005770
1900     18.990000      0.002250     -0.005960
1901     19.000000      0.002310     -0.006020
1902     19.010000      0.002370     -0.005960
1903     19.020000      0.002430     -0.005780
1904     19.030000      0.002490     -0.005500
1905     19.040000      0.002540     -0.005100
1906     19.050000      0.002600     -0.004610
1907     19.060000      0.002640     -0.004030
1908     19.070000      0.002680     -0.003380
1909     19.080000      0.002720     -0.002670
1910     19.090000      0.002740     -0.001910
1911     19.100000      0.002760     -0.001140
1912     19.110000      0.002770     -0.000350
1913     19.120000      0.002780      0.000420
1914     19.130000      0.002770      0.001170
1915     19.140000      0.002760      0.001880
1916     19.150000      0.002740      0.002540
1917     19.160000      0.002720      0.003140
1918     19.170000      0.002690      0.003660
1919     19.180000      0.002650      0.004100
1920     19.190000      0.002610      0.004450
1921     19.200000      0.002560      0.004720
1922     19.210000      0.002520      0.004900
1923     19.220000      0.002470      0.004990
1924     19.230000      0.002420      0.005000
1925     19.240000      0.002370      0.004930
1926     19.250000      0.002320      0.004790
1927     19.260000      0.002270      0.004580
1928     19.270000      0.002220      0.004320
1929     19.280000      0.002180      0.004020
1930     19.290000      0.002140      0.003680
1931     19.300000      0.002100      0.003320
1932     19.310000      0.002070      0.002960
1933     19.320000      0.002040      0.002600
1934     19.330000      0.002010      0.002250
1935     19.340000      0.001990      0.001930
1936     19.350000      0.001970      0.001650
1937     19.360000      0.001960      0.001400
1938     19.370000      0.001940      0.001210
1939     19.380000      0.001930      0.001070
1940     19.390000      0.001920      0.000990
1941     19.400000      0.001910      0.000970
1942     19.410000      0.001900      0.001000
1943     19.420000      0.001890      0.001090
1944     19.430000      0.001880      0.001230
1945     19.440000      0.001870      0.001420
1946     19.450000      0.001850      0.001650
1947     19.460000      0.001840      0.001910
1948     19.470000      0.001820      0.002190
1949     19.480000      0.001800      0.002480
1950     19.490000      0.001770      0.002760
1951     19.500000      0.001740      0.003020
1952     19.510000      0.001710      0.003260
1953     19.520000      0.001680      0.003450
1954     19.530000      0.001650      0.003590
1955     19.540000      0.001610      0.003650
1956     19.550000      0.001570      0.003640
1957     19.560000      0.001540      0.003540
1958     19.570000      0.001500      0.003350
1959     19.580000      0.001470      0.003060
1960     19.590000      0.001440      0.002660
1961     19.600000      0.001410      0.002160
1962     19.610000      0.001390      0.001550
1963     19.620000      0.001370      0.000850
1964     19.630000      0.001360      0.000050
1965     19.640000      0.001360     -0.000820
1966     19.650000      0.001370     -0.001770
1967     19.660000      0.001390     -0.002760
1968     19.670000      0.001420     -0.003790
1969     19.680000      0.001460     -0.004840
1970     19.690000      0.001500     -0.005880
1971     19.700000      0.001560     -0.006890
1972     19.710000      0.001630     -0.007840
1973     19.720000      0.001710     -0.008720
1974     19.730000      0.001800     -0.009500
1975     19.740000      0.001890     -0.010150
1976     19.750000      0.001990     -0.010670
1977     19.760000      0.002100     -0.011030
1978     19.770000      0.002210     -0.011220
1979     19.780000      0.002320     -0.011240
1980     19.790000      0.002440     -0.011060
1981     19.800000      0.002550     -0.010700
1982     19.810000      0.002650     -0.010160
1983     19.820000      0.002750     -0.009430
1984     19.830000      0.002850     -0.008530
1985     19.840000      0.002930     -0.007470
1986     19.850000      0.003010     -0.006270
1987     19.860000      0.003070     -0.004950
1988     19.870000      0.003120     -0.003520
1989     19.880000      0.003160     -0.002030
1990     19.890000      0.003180     -0.000500
1991     19.900000      0.003180      0.001050
1992     19.910000      0.003170      0.002570
1993     19.920000      0.003150      0.004050
1994     19.930000      0.003110      0.005450
1995     19.940000      0.003050      0.006740
1996     19.950000      0.002980      0.007900
1997     19.960000      0.002900      0.008910
1998     19.970000      0.002820      0.009760
1999     19.980000      0.002720      0.010420
2000     19.990000      0.002610      0.010900
2001     20.000000      0.002500      0.011180
2002     20.010000      0.002390      0.011270
2003     20.020000      0.002280      0.011180
2004     20.030000      0.002170      0.010900
2005     20.040000      0.002060      0.010450
2006     20.050000      0.001950      0.009850
2007     20.060000      0.001860      0.009120
2008     20.070000      0.001760      0.008270
2009     20.080000      0.001680      0.007340
2010     20.090000      0.001610      0.006340
2011     20.100000      0.001550      0.005310
2012     20.110000      0.001490      0.004270
2013     20.120000      0.001450      0.003260
2014     20.130000      0.001420      0.002290
2015     20.140000      0.001390      0.001390
2016     20.150000      0.001380      0.000580
2017     20.160000      0.001370     -0.000120
2018     20.170000      0.001380     -0.000690
2019     20.180000      0.001380     -0.001130
2020     20.190000      0.001390     -0.001420
2021     20.200000      0.001410     -0.001560
2022     20.210000      0.001420     -0.001550
2023     20.220000      0.001440     -0.001400
2024     20.230000      0.001450     -0.001110
2025     20.240000      0.001460     -0.000680
2026     20.250000      0.001470     -0.000150
2027     20.260000      0.001470      0.000490
2028     20.270000      0.001470      0.001200
2029     20.280000      0.001460      0.001970
2030     20.290000      0.001440      0.002770
2031     20.300000      0.001410      0.003580
2032     20.310000      0.001370      0.004370
2033     20.320000      0.001330      0.005120
2034     20.330000      0.001280      0.005810
2035     20.340000      0.001220      0.006410
2036     20.350000      0.001160      0.006900
2037     20.360000      0.001090      0.007270
2038     20.370000      0.001010      0.007500
2039     20.380000      0.000940      0.007570
2040     20.390000      0.000860      0.007500
2041     20.400000      0.000790      0.007260
2042     20.410000      0.000720      0.006870
2043     20.420000      0.000650      0.006320
2044     20.430000      0.000580      0.005620
2045     20.440000      0.000530      0.004790
2046     20.450000      0.000480      0.003830
2047     20.460000      0.000440      0.002780
2048     20.470000      0.000410      0.001640
2049     20.480000      0.000400      0.000450
2050     20.490000      0.000390     -0.000770
2051     20.500000      0.000400     -0.002000
2052     20.510000      0.000420     -0.003200
2053     20.520000      0.000450     -0.004340
2054     20.530000      0.000500     -0.005410
2055     20.540000      0.000550     -0.006370
2056     20.550000      0.000610     -0.007200
2057     20.560000      0.000690     -0.007890
2058     20.570000      0.000760     -0.008420
2059     20.580000      0.000850     -0.008770
2060     20.590000      0.000940     -0.008950
2061     20.600000      0.001030     -0.008940
2062     20.610000      0.001110     -0.008740
2063     20.620000      0.001200     -0.008360
2064     20.630000      0.001290     -0.007810
2065     20.640000      0.001360     -0.007100
2066     20.650000      0.001430     -0.006240
2067     20.660000      0.001500     -0.005260
2068     20.670000      0.001550     -0.004170
2069     20.680000      0.001590     -0.002990
2070     20.690000      0.001620     -0.001760
2071     20.700000      0.001640     -0.000500
2072     20.710000      0.001640      0.000760
2073     20.720000      0.001640      0.001990
2074     20.730000      0.001620      0.003170
2075     20.740000      0.001590      0.004270
2076     20.750000      0.001540      0.005270
2077     20.760000      0.001490      0.006160
2078     20.770000      0.001430      0.006910
2079     20.780000      0.001360      0.007520
2080     20.790000      0.001280      0.007970
2081     20.800000      0.001200      0.008270
2082     20.810000      0.001120      0.008420
2083     20.820000      0.001040      0.008400
2084     20.830000      0.000950      0.008240
2085     20.840000      0.000870      0.007940
2086     20.850000      0.000790      0.007510
2087     20.860000      0.000720      0.006960
2088     20.870000      0.000650      0.006320
2089     20.880000      0.000580      0.005600
2090     20.890000      0.000530      0.004830
2091     20.900000      0.000480      0.004020
2092     20.910000      0.000440      0.003190
2093     20.920000      0.000410      0.002380
2094     20.930000      0.000380      0.001590
2095     20.940000      0.000370      0.000850
2096     20.950000      0.000360      0.000170
2097     20.960000      0.000360     -0.000420
2098     20.970000      0.000360     -0.000930
2099     20.980000      0.000370     -0.001340
2100     20.990000      0.000380     -0.001640
2101     21.000000      0.000400     -0.001830
2102     21.010000      0.000420     -0.001910
2103     21.020000      0.000440     -0.001880
2104     21.030000      0.000460     -0.001750
2105     21.040000      0.000470     -0.001520
2106     21.050000      0.000490     -0.001200
2107     21.060000      0.000500     -0.000800
2108     21.070000      0.000510     -0.000340
2109     21.080000      0.000510      0.000180
2110     21.090000      0.000510      0.000720
2111     21.100000      0.000500      0.001290
2112     21.110000      0.000490      0.001860
2113     21.120000      0.000470      0.002410
2114     21.130000      0.000450      0.002930
2115     21.140000      0.000420      0.003410
2116     21.150000      0.000390      0.003820
2117     21.160000      0.000350      0.004170
2118     21.170000      0.000310      0.004440
2119     21.180000      0.000260      0.004620
2120     21.190000      0.000210      0.004710
2121     21.200000      0.000170      0.004710
2122     21.210000      0.000120      0.004610
2123     21.220000      0.000070      0.004420
2124     21.230000      0.000030      0.004140
2125     21.240000     -0.000010      0.003770
2126     21.250000     -0.000050      0.003330
2127     21.260000     -0.000080      0.002820
2128     21.270000     -0.000110      0.002260
2129     21.280000     -0.000130      0.001650
2130     21.290000     -0.000150      0.001010
2131     21.300000     -0.000160      0.000360
2132     21.310000     -0.000160     -0.000290
2133     21.320000     -0.000160     -0.000930
2134     21.330000     -0.000150     -0.001540
2135     21.340000     -0.000140     -0.002110
2136     21.350000     -0.000110     -0.002630
2137     21.360000     -0.000090     -0.003090
2138     21.370000     -0.000060     -0.003480
2139     21.380000     -0.000020     -0.003790
2140     21.390000      0.000020     -0.004030
2141     21.400000      0.000060     -0.004180
2142     21.410000      0.000100     -0.004260
2143     21.420000      0.000140     -0.004250
2144     21.430000      0.000180     -0.004160
2145     21.440000      0.000220     -0.004000
2146     21.450000      0.000260     -0.003770
2147     21.460000      0.000300     -0.003490
2148     21.470000      0.000340     -0.003150
2149     21.480000      0.000370     -0.002770
2150     21.490000      0.000400     -0.002360
2151     21.500000      0.000420     -0.001930
2152     21.510000      0.000440     -0.001490
2153     21.520000      0.000450     -0.001050
2154     21.530000      0.000460     -0.000630
2155     21.540000      0.000470     -0.000230
2156     21.550000      0.000470      0.000150
2157     21.560000      0.000470      0.000480
2158     21.570000      0.000470      0.000770
2159     21.580000      0.000460      0.001010
2160     21.590000      0.000450      0.001200
2161     21.600000      0.000440      0.001330
2162     21.610000      0.000420      0.001410
2163     21.620000      0.000410      0.001430
2164     21.630000      0.000390      0.001400
2165     21.640000      0.000380      0.001320
2166     21.650000      0.000370      0.001200
2167     21.660000      0.000360      0.001030
2168     21.670000      0.000350      0.000830
2169     21.680000      0.000340      0.000600
2170     21.690000      0.000330      0.000350
2171     21.700000      0.000330      0.000080
2172     21.710000      0.000330     -0.000190
2173     21.720000      0.000330     -0.000460
2174     21.730000      0.000330     -0.000720
2175     21.740000      0.000340     -0.000970
2176     21.750000      0.000350     -0.001200
2177     21.760000      0.000360     -0.001410
2178     21.770000      0.000380     -0.001580
2179     21.780000      0.000390     -0.001720
2180     21.790000      0.000410     -0.001830
2181     21.800000      0.000430     -0.001900
2182     21.810000      0.000450     -0.001940
2183     21.820000      0.000470     -0.001930
2184     21.830000      0.000490     -0.001890
2185     21.840000      0.000500     -0.001820
2186     21.850000      0.000520     -0.001720
2187     21.860000      0.000540     -0.001580
2188     21.870000      0.000560     -0.001430
2189     21.880000      0.000570     -0.001250
2190     21.890000      0.000580     -0.001050
2191     21.900000      0.000590     -0.000850
2192     21.910000      0.000600     -0.000630
2193     21.920000      0.000610     -0.000420
2194     21.930000      0.000610     -0.000200
2195     21.940000      0.000610      0.000010
2196     21.950000      0.000610      0.000210
2197     21.960000      0.000610      0.000390
2198     21.970000      0.000610      0.000570
2199     21.980000      0.000600      0.000720
2200     21.990000      0.000590      0.000860
2201     22.000000      0.000590      0.000970
2202     22.010000      0.000580      0.001070
2203     22.020000      0.000570      0.001140
2204     22.030000      0.000550      0.001190
2205     22.040000      0.000540      0.001230
2206     22.050000      0.000530      0.001240
2207     22.060000      0.000520      0.001240
2208     22.070000      0.000510      0.001210
2209     22.080000      0.000490      0.001170
2210     22.090000      0.000480      0.001120
2211     22.100000      0.000470      0.001050
2212     22.110000      0.000460      0.000970
2213     22.120000      0.000450      0.000870
2214     22.130000      0.000440      0.000770
2215     22.140000      0.000430      0.000660
2216     22.150000      0.000430      0.000540
2217     22.160000      0.000420      0.000410
2218     22.170000      0.000420      0.000280
2219     22.180000      0.000410      0.000140
2220     22.190000      0.000410      0.000000
2221     22.200000      0.000410     -0.000150
2222     22.210000      0.000410     -0.000300
2223     22.220000      0.000420     -0.000450
2224     22.230000      0.000420     -0.000610
2225     22.240000      0.000430     -0.000760
2226     22.250000      0.000440     -0.000920
2227     22.260000      0.000450     -0.001070
2228     22.270000      0.000460     -0.001220
2229     22.280000      0.000470     -0.001360
2230     22.290000      0.000480     -0.001500
2231     22.300000      0.000500     -0.001620
2232     22.310000      0.000510     -0.001740
2233     22.320000      0.000530     -0.001830
2234     22.330000      0.000550     -0.001910
2235     22.340000      0.000570     -0.001970
2236     22.350000      0.000590     -0.002010
2237     22.360000      0.000610     -0.002020
2238     22.370000      0.000630     -0.002010
2239     22.380000      0.000650     -0.001970
2240     22.390000      0.000670     -0.001910
2241     22.400000      0.000690     -0.001820
2242     22.410000      0.000700     -0.001710
2243     22.420000      0.000720     -0.001570
2244     22.430000      0.000740     -0.001410
2245     22.440000      0.000750     -0.001220
2246     22.450000      0.000760     -0.001020
2247     22.460000      0.000770     -0.000800
2248     22.470000      0.000780     -0.000580
2249     22.480000      0.000790     -0.000340
2250     22.490000      0.000790     -0.000100
2251     22.500000      0.000790      0.000140
2252     22.510000      0.000790      0.000370
2253     22.520000      0.000790      0.000600
2254     22.530000      0.000780      0.000800
2255     22.540000      0.000770      0.000990
2256     22.550000      0.000760      0.001160
2257     22.560000      0.000750      0.001300
2258     22.570000      0.000740      0.001410
2259     22.580000      0.000720      0.001490
2260     22.590000      0.000710      0.001530
2261     22.600000      0.000690      0.001550
2262     22.610000      0.000680      0.001530
2263     22.620000      0.000660      0.001480
2264     22.630000      0.000650      0.001390
2265     22.640000      0.000640      0.001280
2266     22.650000      0.000620      0.001140
2267     22.660000      0.000610      0.000970
2268     22.670000      0.000600      0.000790
2269     22.680000      0.000590      0.000580
2270     22.690000      0.000590      0.000360
2271     22.700000      0.000580      0.000130
2272     22.710000      0.000580     -0.000110
2273     22.720000      0.000580     -0.000350
2274     22.730000      0.000590     -0.000590
2275     22.740000      0.000590     -0.000830
2276     22.750000      0.000600     -0.001060
2277     22.760000      0.000610     -0.001280
2278     22.770000      0.000620     -0.001490
2279     22.780000      0.000640     -0.001680
2280     22.790000      0.000660     -0.001860
2281     22.800000      0.000680     -0.002020
2282     22.810000      0.000700     -0.002160
2283     22.820000      0.000720     -0.002290
2284     22.830000      0.000740     -0.002400
2285     22.840000      0.000760     -0.002490
2286     22.850000      0.000790     -0.002570
2287     22.860000      0.000810     -0.002630
2288     22.870000      0.000840     -0.002670
2289     22.880000      0.000870     -0.002700
2290     22.890000      0.000890     -0.002710
2291     22.900000      0.000920     -0.002710
2292     22.910000      0.000950     -0.002690
2293     22.920000      0.000980     -0.002660
2294     22.930000      0.001000     -0.002610
2295     22.940000      0.001030     -0.002550
2296     22.950000      0.001050     -0.002470
2297     22.960000      0.001080     -0.002380
2298     22.970000      0.001100     -0.002280
2299     22.980000      0.001130     -0.002160
2300     22.990000      0.001150     -0.002030
2301     23.000000      0.001170     -0.001890
2302     23.010000      0.001190     -0.001730
2303     23.020000      0.001200     -0.001560
2304     23.030000      0.001220     -0.001380
2305     23.040000      0.001230     -0.001190
2306     23.050000      0.001240     -0.000990
2307     23.060000      0.001250     -0.000780
2308     23.070000      0.001260     -0.000570
2309     23.080000      0.001270     -0.000350
2310     23.090000      0.001270     -0.000130
2311     23.100000      0.001270      0.000090
2312     23.110000      0.001270      0.000310
2313     23.120000      0.001270      0.000520
2314     23.130000      0.001260      0.000720
2315     23.140000      0.001260      0.000920
2316     23.150000      0.001250      0.001100
2317     23.160000      0.001240      0.001280
2318     23.170000      0.001220      0.001440
2319     23.180000      0.001210      0.001580
2320     23.190000      0.001190      0.001710
2321     23.200000      0.001180      0.001820
2322     23.210000      0.001160      0.001920
2323     23.220000      0.001140      0.002000
2324     23.230000      0.001120      0.002070
2325     23.240000      0.001100      0.002120
2326     23.250000      0.001080      0.002150
2327     23.260000      0.001060      0.002170
2328     23.270000      0.001030      0.002180
2329     23.280000      0.001010      0.002170
2330     23.290000      0.000990      0.002150
2331     23.300000      0.000970      0.002120
2332     23.310000      0.000950      0.002080
2333     23.320000      0.000930      0.002030
2334     23.330000      0.000910      0.001960
2335     23.340000      0.000890      0.001890
2336     23.350000      0.000870      0.001810
2337     23.360000      0.000850      0.001710
2338     23.370000      0.000830      0.001610
2339     23.380000      0.000820      0.001500
2340     23.390000      0.000800      0.001380
2341     23.400000      0.000790      0.001260
2342     23.410000      0.000780      0.001130
2343     23.420000      0.000760      0.000990
2344     23.430000      0.000750      0.000840
2345     23.440000      0.000750      0.000690
2346     23.450000      0.000740      0.000530
2347     23.460000      0.000730      0.000370
2348     23.470000      0.000730      0.000210
2349     23.480000      0.000730      0.000060
2350     23.490000      0.000730     -0.000100
2351     23.500000      0.000730     -0.000250
2352     23.510000      0.000730     -0.000390
2353     23.520000      0.000730     -0.000530
2354     23.530000      0.000740     -0.000650
2355     23.540000      0.000750     -0.000760
2356     23.550000      0.000750     -0.000860
2357     23.560000      0.000760     -0.000940
2358     23.570000      0.000770     -0.001000
2359     23.580000      0.000780     -0.001040
2360     23.590000      0.000790     -0.001070
2361     23.600000      0.000800     -0.001070
2362     23.610000      0.000810     -0.001050
2363     23.620000      0.000820     -0.001020
2364     23.630000      0.000830     -0.000960
2365     23.640000      0.000840     -0.000890
2366     23.650000      0.000850     -0.000790
2367     23.660000      0.000860     -0.000680
2368     23.670000      0.000870     -0.000550
2369     23.680000      0.000870     -0.000410
2370     23.690000      0.000880     -0.000250
2371     23.700000      0.000880     -0.000080
2372     23.710000      0.000880      0.000100
2373     23.720000      0.000880      0.000290
2374     23.730000      0.000880      0.000490
2375     23.740000      0.000870      0.000700
2376     23.750000      0.000870      0.000910
2377     23.760000      0.000860      0.001140
2378     23.770000      0.000840      0.001360
2379     23.780000      0.000830      0.001590
2380     23.790000      0.000820      0.001830
2381     23.800000      0.000800      0.002070
2382     23.810000      0.000780      0.002310
2383     23.820000      0.000750      0.002560
2384     23.830000      0.000730      0.002800
2385     23.840000      0.000700      0.003050
2386     23.850000      0.000670      0.003290
2387     23.860000      0.000640      0.003530
2388     23.870000      0.000600      0.003770
2389     23.880000      0.000560      0.003990
2390     23.890000      0.000520      0.004200
2391     23.900000      0.000480      0.004400
2392     23.910000      0.000440      0.004580
2393     23.920000      0.000390      0.004730
2394     23.930000      0.000340      0.004860
2395     23.940000      0.000300      0.004960
2396     23.950000      0.000250      0.005030
2397     23.960000      0.000200      0.005070
2398     23.970000      0.000140      0.005070
2399     23.980000      0.000090      0.005040
2400     23.990000      0.000040      0.004960
2401     24.000000     -0.000010      0.004850
2402     24.010000     -0.000050      0.004700
2403     24.020000     -0.000100      0.004510
2404     24.030000     -0.000150      0.004280
2405     24.040000     -0.000190      0.004020
2406     24.050000     -0.000230      0.003720
2407     24.060000     -0.000270      0.003390
2408     24.070000     -0.000300      0.003040
2409     24.080000     -0.000330      0.002660
2410     24.090000     -0.000360      0.002260
2411     24.100000     -0.000380      0.001850
2412     24.110000     -0.000400      0.001420
2413     24.120000     -0.000410      0.000990
2414     24.130000     -0.000420      0.000550
2415     24.140000     -0.000430      0.000110
2416     24.150000     -0.000430     -0.000320
2417     24.160000     -0.000430     -0.000750
2418     24.170000     -0.000420     -0.001170
2419     24.180000     -0.000410     -0.001580
2420     24.190000     -0.000390     -0.001980
2421     24.200000     -0.000370     -0.002370
2422     24.210000     -0.000350     -0.002750
2423     24.220000     -0.000320     -0.003110
2424     24.230000     -0.000290     -0.003450
2425     24.240000     -0.000250     -0.003770
2426     24.250000     -0.000220     -0.004080
2427     24.260000     -0.000180     -0.004360
2428     24.270000     -0.000130     -0.004610
2429     24.280000     -0.000090     -0.004840
2430     24.290000     -0.000040     -0.005040
2431     24.300000      0.000010     -0.005200
2432     24.310000      0.000060     -0.005320
2433     24.320000      0.000120     -0.005400
2434     24.330000      0.000170     -0.005440
2435     24.340000      0.000230     -0.005420
2436     24.350000      0.000280     -0.005360
2437     24.360000      0.000330     -0.005230
2438     24.370000      0.000390     -0.005050
2439     24.380000      0.000440     -0.004810
2440     24.390000      0.000480     -0.004510
2441     24.400000      0.000530     -0.004150
2442     24.410000      0.000570     -0.003740
2443     24.420000      0.000610     -0.003270
2444     24.430000      0.000640     -0.002740
2445     24.440000      0.000670     -0.002180
2446     24.450000      0.000690     -0.001570
2447     24.460000      0.000710     -0.000930
2448     24.470000      0.000720     -0.000270
2449     24.480000      0.000720      0.000410
2450     24.490000      0.000710      0.001080
2451     24.500000      0.000700      0.001740
2452     24.510000      0.000690      0.002380
2453     24.520000      0.000660      0.002980
2454     24.530000      0.000630      0.003540
2455     24.540000      0.000600      0.004040
2456     24.550000      0.000560      0.004470
2457     24.560000      0.000510      0.004820
2458     24.570000      0.000460      0.005100
2459     24.580000      0.000410      0.005290
2460     24.590000      0.000360      0.005390
2461     24.600000      0.000310      0.005400
2462     24.610000      0.000250      0.005320
2463     24.620000      0.000200      0.005150
2464     24.630000      0.000150      0.004890
2465     24.640000      0.000100      0.004560
2466     24.650000      0.000050      0.004150
2467     24.660000      0.000010      0.003690
2468     24.670000     -0.000030      0.003170
2469     24.680000     -0.000060      0.002610
2470     24.690000     -0.000080      0.002020
2471     24.700000     -0.000100      0.001420
2472     24.710000     -0.000120      0.000810
2473     24.720000     -0.000130      0.000220
2474     24.730000     -0.000130     -0.000350
2475     24.740000     -0.000120     -0.000880
2476     24.750000     -0.000120     -0.001370
2477     24.760000     -0.000100     -0.001810
2478     24.770000     -0.000080     -0.002180
2479     24.780000     -0.000060     -0.002490
2480     24.790000     -0.000040     -0.002730
2481     24.800000     -0.000010     -0.002890
2482     24.810000      0.000020     -0.002980
2483     24.820000      0.000050     -0.003000
2484     24.830000      0.000080     -0.002950
2485     24.840000      0.000110     -0.002830
2486     24.850000      0.000140     -0.002650
2487     24.860000      0.000160     -0.002420
2488     24.870000      0.000190     -0.002140
2489     24.880000      0.000210     -0.001820
2490     24.890000      0.000230     -0.001470
2491     24.900000      0.000240     -0.001090
2492     24.910000      0.000250     -0.000710
2493     24.920000      0.000260     -0.000330
2494     24.930000      0.000260      0.000050
2495     24.940000      0.000260      0.000410
2496     24.950000      0.000260      0.000750
2497     24.960000      0.000250      0.001060
2498     24.970000      0.000240      0.001330
2499     24.980000      0.000230      0.001570
2500     24.990000      0.000210      0.001770
2501     25.000000      0.000190      0.001920
2502     25.010000      0.000000      0.000000
2503     25.020000      0.000000      0.000000
2504     25.030000      0.000000      0.000000
2505     25.040000      0.000000      0.000000
2506     25.050000      0.000000      0.000000
2507     25.060000      0.000000      0.000000
2508     25.070000      0.000000      0.000000
2509     25.080000      0.000000      0.000000
2510     25.090000      0.000000      0.000000
2511     25.100000      0.000000      0.000000
2512     25.110000      0.000000      0.000000
2513     25.120000      0.000000      0.000000
2514     25.130000      0.000000      0.000000
2515     25.140000      0.000000      0.000000
2516     25.150000      0.000000      0.000000
2517     25.160000      0.000000      0.000000
2518     25.170000      0.000000      0.000000
2519     25.180000      0.000000      0.000000
2520     25.190000      0.000000      0.000000
2521     25.200000      0.000000      0.000000
2522     25.210000      0.000000      0.000000
2523     25.220000      0.000000      0.000000
2524     25.230000      0.000000      0.000000
2525     25.240000      0.000000      0.000000
2526     25.250000      0.000000      0.000000
2527     25.260000      0.000000      0.000000
2528     25.270000      0.000000      0.000000
2529     25.280000      0.000000      0.000000
2530     25.290000      0.000000      0.000000
2531     25.300000      0.000000      0.000000
2532     25.310000      0.000000      0.000000
2533     25.320000      0.000000      0.000000
2534     25.330000      0.000000      0.000000
2535     25.340000      0.000000      0.000000
2536     25.350000      0.000000      0.000000
2537     25.360000      0.000000      0.000000
2538     25.370000      0.000000      0.000000
2539     25.380000      0.000000      0.000000
2540     25.390000      0.000000      0.000000
2541     25.400000      0.000000      0.000000
2542     25.410000      0.000000      0.000000
2543     25.420000      0.000000      0.000000
2544     25.430000      0.000000      0.000000
2545     25.440000      0.000000      0.000000
2546     25.450000      0.000000      0.000000
2547     25.460000      0.000000      0.000000
2548     25.470000      0.000000      0.000000
2549     25.480000      0.000000      0.000000
2550     25.490000      0.000000      0.000000
2551     25.500000      0.000000      0.000000
2552     25.510000      0.000000      0.000000
2553     25.520000      0.000000      0.000000
2554     25.530000      0.000000      0.000000
2555     25.540000      0.000000      0.000000
2556     25.550000      0.000000      0.000000
2557     25.560000      0.000000      0.000000
2558     25.570000      0.000000      0.000000
2559     25.580000      0.000000      0.000000
2560     25.590000      0.000000      0.000000
2561     25.600000      0.000000      0.000000
2562     25.610000      0.000000      0.000000
2563     25.620000      0.000000      0.000000
2564     25.630000      0.000000      0.000000
2565     25.640000      0.000000      0.000000
2566     25.650000      0.000000      0.000000
2567     25.660000      0.000000      0.000000
2568     25.670000      0.000000      0.000000
2569     25.680000      0.000000      0.000000
2570     25.690000      0.000000      0.000000
2571     25.700000      0.000000      0.000000
2572     25.710000      0.000000      0.000000
2573     25.720000      0.000000      0.000000
2574     25.730000      0.000000      0.000000
2575     25.740000      0.000000      0.000000
2576     25.750000      0.000000      0.000000
2577     25.760000      0.000000      0.000000
2578     25.770000      0.000000      0.000000
2579     25.780000      0.000000      0.000000
2580     25.790000      0.000000      0.000000
2581     25.800000      0.000000      0.000000
2582     25.810000      0.000000      0.000000
2583     25.820000      0.000000      0.000000
2584     25.830000      0.000000      0.000000
2585     25.840000      0.000000      0.000000
2586     25.850000      0.000000      0.000000
2587     25.860000      0.000000      0.000000
2588     25.870000      0.000000      0.000000
2589     25.880000      0.000000      0.000000
2590     25.890000      0.000000      0.000000
2591     25.900000      0.000000      0.000000
2592     25.910000      0.000000      0.000000
2593     25.920000      0.000000      0.000000
2594     25.930000      0.000000      0.000000
2595     25.940000      0.000000      0.000000
2596     25.950000      0.000000      0.000000
2597     25.960000      0.000000      0.000000
2598     25.970000      0.000000      0.000000
2599     25.980000      0.000000      0.000000
2600     25.990000      0.000000      0.000000
2601     26.000000      0.000000      0.000000
2602     26.010000      0.000000      0.000000
2603     26.020000      0.000000      0.000000
2604     26.030000      0.000000      0.000000
2605     26.040000      0.000000      0.000000
2606     26.050000      0.000000      0.000000
2607     26.060000      0.000000      0.000000
2608     26.070000      0.000000      0.000000
2609     26.080000      0.000000      0.000000
2610     26.090000      0.000000      0.000000
2611     26.100000      0.000000      0.000000
2612     26.110000      0.000000      0.000000
2613     26.120000      0.000000      0.000000
2614     26.130000      0.000000      0.000000
2615     26.140000      0.000000      0.000000
2616     26.150000      0.000000      0.000000
2617     26.160000      0.000000      0.000000
2618     26.170000      0.000000      0.000000
2619     26.180000      0.000000      0.000000
2620     26.190000      0.000000      0.000000
2621     26.200000      0.000000      0.000000
2622     26.210000      0.000000      0.000000
2623     26.220000      0.000000      0.000000
2624     26.230000      0.000000      0.000000
2625     26.240000      0.000000      0.000000
2626     26.250000      0.000000      0.000000
2627     26.260000      0.000000      0.000000
2628     26.270000      0.000000      0.000000
2629     26.280000      0.000000      0.000000
2630     26.290000      0.000000      0.000000
2631     26.300000      0.000000      0.000000
2632     26.310000      0.000000      0.000000
2633     26.320000      0.000000      0.000000
2634     26.330000      0.000000      0.000000
2635     26.340000      0.000000      0.000000
2636     26.350000      0.000000      0.000000
2637     26.360000      0.000000      0.000000
2638     26.370000      0.000000      0.000000
2639     26.380000      0.000000      0.000000
2640     26.390000      0.000000      0.000000
2641     26.400000      0.000000      0.000000
2642     26.410000      0.000000      0.000000
2643     26.420000      0.000000      0.000000
2644     26.430000      0.000000      0.000000
2645     26.440000      0.000000      0.000000
2646     26.450000      0.000000      0.000000
2647     26.460000      0.000000      0.000000
2648     26.470000      0.000000      0.000000
2649     26.480000      0.000000      0.000000
2650     26.490000      0.000000      0.000000
2651     26.500000      0.000000      0.000000
2652     26.510000      0.000000      0.000000
2653     26.520000      0.000000      0.000000
2654     26.530000      0.000000      0.000000
2655     26.540000      0.000000      0.000000
2656     26.550000      0.000000      0.000000
2657     26.560000      0.000000      0.000000
2658     26.570000      0.000000      0.000000
2659     26.580000      0.000000      0.000000
2660     26.590000      0.000000      0.000000
2661     26.600000      0.000000      0.000000
2662     26.610000      0.000000      0.000000
2663     26.620000      0.000000      0.000000
2664     26.630000      0.000000      0.000000
2665     26.640000      0.000000      0.000000
2666     26.650000      0.000000      0.000000
2667     26.660000      0.000000      0.000000
2668     26.670000      0.000000      0.000000
2669     26.680000      0.000000      0.000000
2670     26.690000      0.000000      0.000000
2671     26.700000      0.000000      0.000000
2672     26.710000      0.000000      0.000000
2673     26.720000      0.000000      0.000000
2674     26.730000      0.000000      0.000000
2675     26.740000      0.000000      0.000000
2676     26.750000      0.000000      0.000000
2677     26.760000      0.000000      0.000000
2678     26.770000      0.000000      0.000000
2679     26.780000      0.000000      0.000000
2680     26.790000      0.000000      0.000000
2681     26.800000      0.000000      0.000000
2682     26.810000      0.000000      0.000000
2683     26.820000      0.000000      0.000000
2684     26.830000      0.000000      0.000000
2685     26.840000      0.000000      0.000000
2686     26.850000      0.000000      0.000000
2687     26.860000      0.000000      0.000000
2688     26.870000      0.000000      0.000000
2689     26.880000      0.000000      0.000000
2690     26.890000      0.000000      0.000000
2691     26.900000      0.000000      0.000000
2692     26.910000      0.000000      0.000000
2693     26.920000      0.000000      0.000000
2694     26.930000      0.000000      0.000000
2695     26.940000      0.000000      0.000000
2696     26.950000      0.000000      0.000000
2697     26.960000      0.000000      0.000000
2698     26.970000      0.000000      0.000000
2699     26.980000      0.000000      0.000000
2700     26.990000      0.000000      0.000000
2701     27.000000      0.000000      0.000000
2702     27.010000      0.000000      0.000000
2703     27.020000      0.000000      0.000000
2704     27.030000      0.000000      0.000000
2705     27.040000      0.000000      0.000000
2706     27.050000      0.000000      0.000000
2707     27.060000      0.000000      0.000000
2708     27.070000      0.000000      0.000000
2709     27.080000      0.000000      0.000000
2710     27.090000      0.000000      0.000000
2711     27.100000      0.000000      0.000000
2712     27.110000      0.000000      0.000000
2713     27.120000      0.000000      0.000000
2714     27.130000      0.000000      0.000000
2715     27.140000      0.000000      0.000000
2716     27.150000      0.000000      0.000000
2717     27.160000      0.000000      0.000000
2718     27.170000      0.000000      0.000000
2719     27.180000      0.000000      0.000000
2720     27.190000      0.000000      0.000000
2721     27.200000      0.000000      0.000000
2722     27.210000      0.000000      0.000000
2723     27.220000      0.000000      0.000000
2724     27.230000      0.000000      0.000000
2725     27.240000      0.000000      0.000000
2726     27.250000      0.000000      0.000000
2727     27.260000      0.000000      0.000000
2728     27.270000      0.000000      0.000000
2729     27.280000      0.000000      0.000000
2730     27.290000      0.000000      0.000000
2731     27.300000      0.000000      0.000000
2732     27.310000      0.000000      0.000000
2733     27.320000      0.000000      0.000000
2734     27.330000      0.000000      0.000000
2735     27.340000      0.000000      0.000000
2736     27.350000      0.000000      0.000000
2737     27.360000      0.000000      0.000000
2738     27.370000      0.000000      0.000000
2739     27.380000      0.000000      0.000000
2740     27.390000      0.000000      0.000000
2741     27.400000      0.000000      0.000000
2742     27.410000      0.000000      0.000000
2743     27.420000      0.000000      0.000000
2744     27.430000      0.000000      0.000000
2745     27.440000      0.000000      0.000000
2746     27.450000      0.000000      0.000000
2747     27.460000      0.000000      0.000000
2748     27.470000      0.000000      0.000000
2749     27.480000      0.000000      0.000000
2750     27.490000      0.000000      0.000000
2751     27.500000      0.000000      0.000000
2752     27.510000      0.000000      0.000000
2753     27.520000      0.000000      0.000000
2754     27.530000      0.000000      0.000000
2755     27.540000      0.000000      0.000000
2756     27.550000      0.000000      0.000000
2757     27.560000      0.000000      0.000000
2758     27.570000      0.000000      0.000000
2759     27.580000      0.000000      0.000000
2760     27.590000      0.000000      0.000000
2761     27.600000      0.000000      0.000000
2762     27.610000      0.000000      0.000000
2763     27.620000      0.000000      0.000000
2764     27.630000      0.000000      0.000000
2765     27.640000      0.000000      0.000000
2766     27.650000      0.000000      0.000000
2767     27.660000      0.000000      0.000000
2768     27.670000      0.000000      0.000000
2769     27.680000      0.000000      0.000000
2770     27.690000      0.000000      0.000000
2771     27.700000      0.000000      0.000000
2772     27.710000      0.000000      0.000000
2773     27.720000      0.000000      0.000000
2774     27.730000      0.000000      0.000000
2775     27.740000      0.000000      0.000000
2776     27.750000      0.000000      0.000000
2777     27.760000      0.000000      0.000000
2778     27.770000      0.000000      0.000000
2779     27.780000      0.000000      0.000000
2780     27.790000      0.000000      0.000000
2781     27.800000      0.000000      0.000000
2782     27.810000      0.000000      0.000000
2783     27.820000      0.000000      0.000000
2784     27.830000      0.000000      0.000000
2785     27.840000      0.000000      0.000000
2786     27.850000      0.000000      0.000000
2787     27.860000      0.000000      0.000000
2788     27.870000      0.000000      0.000000
2789     27.880000      0.000000      0.000000
2790     27.890000      0.000000      0.000000
2791     27.900000      0.000000      0.000000
2792     27.910000      0.000000      0.000000
2793     27.920000      0.000000      0.000000
2794     27.930000      0.000000      0.000000
2795     27.940000      0.000000      0.000000
2796     27.950000      0.000000      0.000000
2797     27.960000      0.000000      0.000000
2798     27.970000      0.000000      0.000000
2799     27.980000      0.000000      0.000000
2800     27.990000      0.000000      0.000000
2801     28.000000      0.000000      0.000000
2802     28.010000      0.000000      0.000000
2803     28.020000      0.000000      0.000000
2804     28.030000      0.000000      0.000000
2805     28.040000      0.000000      0.000000
2806     28.050000      0.000000      0.000000
2807     28.060000      0.000000      0.000000
2808     28.070000      0.000000      0.000000
2809     28.080000      0.000000      0.000000
2810     28.090000      0.000000      0.000000
2811     28.100000      0.000000      0.000000
2812     28.110000      0.000000      0.000000
2813     28.120000      0.000000      0.000000
2814     28.130000      0.000000      0.000000
2815     28.140000      0.000000      0.000000
2816     28.150000      0.000000      0.000000
2817     28.160000      0.000000      0.000000
2818     28.170000      0.000000      0.000000
2819     28.180000      0.000000      0.000000
2820     28.190000      0.000000      0.000000
2821     28.200000      0.000000      0.000000
2822     28.210000      0.000000      0.000000
2823     28.220000      0.000000      0.000000
2824     28.230000      0.000000      0.000000
2825     28.240000      0.000000      0.000000
2826     28.250000      0.000000      0.000000
2827     28.260000      0.000000      0.000000
2828     28.270000      0.000000      0.000000
2829     28.280000      0.000000      0.000000
2830     28.290000      0.000000      0.000000
2831     28.300000      0.000000      0.000000
2832     28.310000      0.000000      0.000000
2833     28.320000      0.000000      0.000000
2834     28.330000      0.000000      0.000000
2835     28.340000      0.000000      0.000000
2836     28.350000      0.000000      0.000000
2837     28.360000      0.000000      0.000000
2838     28.370000      0.000000      0.000000
2839     28.380000      0.000000      0.000000
2840     28.390000      0.000000      0.000000
2841     28.400000      0.000000      0.000000
2842     28.410000      0.000000      0.000000
2843     28.420000      0.000000      0.000000
2844     28.430000      0.000000      0.000000
2845     28.440000      0.000000      0.000000
2846     28.450000      0.000000      0.000000
2847     28.460000      0.000000      0.000000
2848     28.470000      0.000000      0.000000
2849     28.480000      0.000000      0.000000
2850     28.490000      0.000000      0.000000
2851     28.500000      0.000000      0.000000
2852     28.510000      0.000000      0.000000
2853     28.520000      0.000000      0.000000
2854     28.530000      0.000000      0.000000
2855     28.540000      0.000000      0.000000
2856     28.550000      0.000000      0.000000
2857     28.560000      0.000000      0.000000
2858     28.570000      0.000000      0.000000
2859     28.580000      0.000000      0.000000
2860     28.590000      0.000000      0.000000
2861     28.600000      0.000000      0.000000
2862     28.610000      0.000000      0.000000
2863     28.620000      0.000000      0.000000
2864     28.630000      0.000000      0.000000
2865     28.640000      0.000000      0.000000
2866     28.650000      0.000000      0.000000
2867     28.660000      0.000000      0.000000
2868     28.670000      0.000000      0.000000
2869     28.680000      0.000000      0.000000
2870     28.690000      0.000000      0.000000
2871     28.700000      0.000000      0.000000
2872     28.710000      0.000000      0.000000
2873     28.720000      0.000000      0.000000
2874     28.730000      0.000000      0.000000
2875     28.740000      0.000000      0.000000
2876     28.750000      0.000000      0.000000
2877     28.760000      0.000000      0.000000
2878     28.770000      0.000000      0.000000
2879     28.780000      0.000000      0.000000
2880     28.790000      0.000000      0.000000
2881     28.800000      0.000000      0.000000
2882     28.810000      0.000000      0.000000
2883     28.820000      0.000000      0.000000
2884     28.830000      0.000000      0.000000
2885     28.840000      0.000000      0.000000
2886     28.850000      0.000000      0.000000
2887     28.860000      0.000000      0.000000
2888     28.870000      0.000000      0.000000
2889     28.880000      0.000000      0.000000
2890     28.890000      0.000000      0.000000
2891     28.900000      0.000000      0.000000
2892     28.910000      0.000000      0.000000
2893     28.920000      0.000000      0.000000
2894     28.930000      0.000000      0.000000
2895     28.940000      0.000000      0.000000
2896     28.950000      0.000000      0.000000
2897     28.960000      0.000000      0.000000
2898     28.970000      0.000000      0.000000
2899     28.980000      0.000000      0.000000
2900     28.990000      0.000000      0.000000
2901     29.000000      0.000000      0.000000
2902     29.010000      0.000000      0.000000
2903     29.020000      0.000000      0.000000
2904     29.030000      0.000000      0.000000
2905     29.040000      0.000000      0.000000
2906     29.050000      0.000000      0.000000
2907     29.060000      0.000000      0.000000
2908     29.070000      0.000000      0.000000
2909     29.080000      0.000000      0.000000
2910     29.090000      0.000000      0.000000
2911     29.100000      0.000000      0.000000
2912     29.110000      0.000000      0.000000
2913     29.120000      0.000000      0.000000
2914     29.130000      0.000000      0.000000
2915     29.140000      0.000000      0.000000
2916     29.150000      0.000000      0.000000
2917     29.160000      0.000000      0.000000
2918     29.170000      0.000000      0.000000
2919     29.180000      0.000000      0.000000
2920     29.190000      0.000000      0.000000
2921     29.200000      0.000000      0.000000
2922     29.210000      0.000000      0.000000
2923     29.220000      0.000000      0.000000
2924     29.230000      0.000000      0.000000
2925     29.240000      0.000000      0.000000
2926     29.250000      0.000000      0.000000
2927     29.260000      0.000000      0.000000
2928     29.270000      0.000000      0.000000
2929     29.280000      0.000000      0.000000
2930     29.290000      0.000000      0.000000
2931     29.300000      0.000000      0.000000
2932     29.310000      0.000000      0.000000
2933     29.320000      0.000000      0.000000
2934     29.330000      0.000000      0.000000
2935     29.340000      0.000000      0.000000
2936     29.350000      0.000000      0.000000
2937     29.360000      0.000000      0.000000
2938     29.370000      0.000000      0.000000
2939     29.380000      0.000000      0.000000
2940     29.390000      0.000000      0.000000
2941     29.400000      0.000000      0.000000
2942     29.410000      0.000000      0.000000
2943     29.420000      0.000000      0.000000
2944     29.430000      0.000000      0.000000
2945     29.440000      0.000000      0.000000
2946     29.450000      0.000000      0.000000
2947     29.460000      0.000000      0.000000
2948     29.470000      0.000000      0.000000
2949     29.480000      0.000000      0.000000
2950     29.490000      0.000000      0.000000
2951     29.500000      0.000000      0.000000
2952     29.510000      0.000000      0.000000
2953     29.520000      0.000000      0.000000
2954     29.530000      0.000000      0.000000
2955     29.540000      0.000000      0.000000
2956     29.550000      0.000000      0.000000
2957     29.560000      0.000000      0.000000
2958     29.570000      0.000000      0.000000
2959     29.580000      0.000000      0.000000
2960     29.590000      0.000000      0.000000
2961     29.600000      0.000000      0.000000
2962     29.610000      0.000000      0.000000
2963     29.620000      0.000000      0.000000
2964     29.630000      0.000000      0.000000
2965     29.640000      0.000000      0.000000
2966     29.650000      0.000000      0.000000
2967     29.660000      0.000000      0.000000
2968     29.670000      0.000000      0.000000
2969     29.680000      0.000000      0.000000
2970     29.690000      0.000000      0.000000
2971     29.700000      0.000000      0.000000
2972     29.710000      0.000000      0.000000
2973     29.720000      0.000000      0.000000
2974     29.730000      0.000000      0.000000
2975     29.740000      0.000000      0.000000
2976     29.750000      0.000000      0.000000
2977     29.760000      0.000000      0.000000
2978     29.770000      0.000000      0.000000
2979     29.780000      0.000000      0.000000
2980     29.790000      0.000000      0.000000
2981     29.800000      0.000000      0.000000
2982     29.810000      0.000000      0.000000
2983     29.820000      0.000000      0.000000
2984     29.830000      0.000000      0.000000
2985     29.840000      0.000000      0.000000
2986     29.850000      0.000000      0.000000
2987     29.860000      0.000000      0.000000
2988     29.870000      0.000000      0.000000
2989     29.880000      0.000000      0.000000
2990     29.890000      0.000000      0.000000
2991     29.900000      0.000000      0.000000
2992     29.910000      0.000000      0.000000
2993     29.920000      0.000000      0.000000
2994     29.930000      0.000000      0.000000
2995     29.940000      0.000000      0.000000
2996     29.950000      0.000000      0.000000
2997     29.960000      0.000000      0.000000
2998     29.970000      0.000000      0.000000
2999     29.980000      0.000000      0.000000
3000     29.990000      0.000000      0.000000
3001     30.000000      0.000000      0.000000
3002     30.010000      0.000000      0.000000
3003     30.020000      0.000000      0.000000
3004     30.030000      0.000000      0.000000
3005     30.040000      0.000000      0.000000
3006     30.050000      0.000000      0.000000
3007     30.060000      0.000000      0.000000
3008     30.070000      0.000000      0.000000
3009     30.080000      0.000000      0.000000
3010     30.090000      0.000000      0.000000
3011     30.100000      0.000000      0.000000
3012     30.110000      0.000000      0.000000
3013     30.120000      0.000000      0.000000
3014     30.130000      0.000000      0.000000
3015     30.140000      0.000000      0.000000
3016     30.150000      0.000000      0.000000
3017     30.160000      0.000000      0.000000
3018     30.170000      0.000000      0.000000
3019     30.180000      0.000000      0.000000
3020     30.190000      0.000000      0.000000
3021     30.200000      0.000000      0.000000
3022     30.210000      0.000000      0.000000
3023     30.220000      0.000000      0.000000
3024     30.230000      0.000000      0.000000
3025     30.240000      0.000000      0.000000
3026     30.250000      0.000000      0.000000
3027     30.260000      0.000000      0.000000
3028     30.270000      0.000000      0.000000
3029     30.280000      0.000000      0.000000
3030     30.290000      0.000000      0.000000
3031     30.300000      0.000000      0.000000
3032     30.310000      0.000000      0.000000
3033     30.320000      0.000000      0.000000
3034     30.330000      0.000000      0.000000
3035     30.340000      0.000000      0.000000
3036     30.350000      0.000000      0.000000
3037     30.360000      0.000000      0.000000
3038     30.370000      0.000000      0.000000
3039     30.380000      0.000000      0.000000
3040     30.390000      0.000000      0.000000
3041     30.400000      0.000000      0.000000
3042     30.410000      0.000000      0.000000
3043     30.420000      0.000000      0.000000
3044     30.430000      0.000000      0.000000
3045     30.440000      0.000000      0.000000
3046     30.450000      0.000000      0.000000
3047     30.460000      0.000000      0.000000
3048     30.470000      0.000000      0.000000
3049     30.480000      0.000000      0.000000
3050     30.490000      0.000000      0.000000
3051     30.500000      0.000000      0.000000
3052     30.510000      0.000000      0.000000
3053     30.520000      0.000000      0.000000
3054     30.530000      0.000000      0.000000
3055     30.540000      0.000000      0.000000
3056     30.550000      0.000000      0.000000
3057     30.560000      0.000000      0.000000
3058     30.570000      0.000000      0.000000
3059     30.580000      0.000000      0.000000
3060     30.590000      0.000000      0.000000
3061     30.600000      0.000000      0.000000
3062     30.610000      0.000000      0.000000
3063     30.620000      0.000000      0.000000
3064     30.630000      0.000000      0.000000
3065     30.640000      0.000000      0.000000
3066     30.650000      0.000000      0.000000
3067     30.660000      0.000000      0.000000
3068     30.670000      0.000000      0.000000
3069     30.680000      0.000000      0.000000
3070     30.690000      0.000000      0.000000
3071     30.700000      0.000000      0.000000
3072     30.710000      0.000000      0.000000
3073     30.720000      0.000000      0.000000
3074     30.730000      0.000000      0.000000
3075     30.740000      0.000000      0.000000
3076     30.750000      0.000000      0.000000
3077     30.760000      0.000000      0.000000
3078     30.770000      0.000000      0.000000
3079     30.780000      0.000000      0.000000
3080     30.790000      0.000000      0.000000
3081     30.800000      0.000000      0.000000
3082     30.810000      0.000000      0.000000
3083     30.820000      0.000000      0.000000
3084     30.830000      0.000000      0.000000
3085     30.840000      0.000000      0.000000
3086     30.850000      0.000000      0.000000
3087     30.860000      0.000000      0.000000
3088     30.870000      0.000000      0.000000
3089     30.880000      0.000000      0.000000
3090     30.890000      0.000000      0.000000
3091     30.900000      0.000000      0.000000
3092     30.910000      0.000000      0.000000
3093     30.920000      0.000000      0.000000
3094     30.930000      0.000000      0.000000
3095     30.940000      0.000000      0.000000
3096     30.950000      0.000000      0.000000
3097     30.960000      0.000000      0.000000
3098     30.970000      0.000000      0.000000
3099     30.980000      0.000000      0.000000
3100     30.990000      0.000000      0.000000
3101     31.000000      0.000000      0.000000
3102     31.010000      0.000000      0.000000
3103     31.020000      0.000000      0.000000
3104     31.030000      0.000000      0.000000
3105     31.040000      0.000000      0.000000
3106     31.050000      0.000000      0.000000
3107     31.060000      0.000000      0.000000
3108     31.070000      0.000000      0.000000
3109     31.080000      0.000000      0.000000
3110     31.090000      0.000000      0.000000
3111     31.100000      0.000000      0.000000
3112     31.110000      0.000000      0.000000
3113     31.120000      0.000000      0.000000
3114     31.130000      0.000000      0.000000
3115     31.140000      0.000000      0.000000
3116     31.150000      0.000000      0.000000
3117     31.160000      0.000000      0.000000
3118     31.170000      0.000000      0.000000
3119     31.180000      0.000000      0.000000
3120     31.190000      0.000000      0.000000
3121     31.200000      0.000000      0.000000
3122     31.210000      0.000000      0.000000
3123     31.220000      0.000000      0.000000
3124     31.230000      0.000000      0.000000
3125     31.240000      0.000000      0.000000
3126     31.250000      0.000000      0.000000
3127     31.260000      0.000000      0.000000
3128     31.270000      0.000000      0.000000
3129     31.280000      0.000000      0.000000
3130     31.290000      0.000000      0.000000
3131     31.300000      0.000000      0.000000
3132     31.310000      0.000000      0.000000
3133     31.320000      0.000000      0.000000
3134     31.330000      0.000000      0.000000
3135     31.340000      0.000000      0.000000
3136     31.350000      0.000000      0.000000
3137     31.360000      0.000000      0.000000
3138     31.370000      0.000000      0.000000
3139     31.380000      0.000000      0.000000
3140     31.390000      0.000000      0.000000
3141     31.400000      0.000000      0.000000
3142     31.410000      0.000000      0.000000
3143     31.420000      0.000000      0.000000
3144     31.430000      0.000000      0.000000
3145     31.440000      0.000000      0.000000
3146     31.450000      0.000000      0.000000
3147     31.460000      0.000000      0.000000
3148     31.470000      0.000000      0.000000
3149     31.480000      0.000000      0.000000
3150     31.490000      0.000000      0.000000
3151     31.500000      0.000000      0.000000
3152     31.510000      0.000000      0.000000
3153     31.520000      0.000000      0.000000
3154     31.530000      0.000000      0.000000
3155     31.540000      0.000000      0.000000
3156     31.550000      0.000000      0.000000
3157     31.560000      0.000000      0.000000
3158     31.570000      0.000000      0.000000
3159     31.580000      0.000000      0.000000
3160     31.590000      0.000000      0.000000
3161     31.600000      0.000000      0.000000
3162     31.610000      0.000000      0.000000
3163     31.620000      0.000000      0.000000
3164     31.630000      0.000000      0.000000
3165     31.640000      0.000000      0.000000
3166     31.650000      0.000000      0.000000
3167     31.660000      0.000000      0.000000
3168     31.670000      0.000000      0.000000
3169     31.680000      0.000000      0.000000
3170     31.690000      0.000000      0.000000
3171     31.700000      0.000000      0.000000
3172     31.710000      0.000000      0.000000
3173     31.720000      0.000000      0.000000
3174     31.730000      0.000000      0.000000
3175     31.740000      0.000000      0.000000
3176     31.750000      0.000000      0.000000
3177     31.760000      0.000000      0.000000
3178     31.770000      0.000000      0.000000
3179     31.780000      0.000000      0.000000
3180     31.790000      0.000000      0.000000
3181     31.800000      0.000000      0.000000
3182     31.810000      0.000000      0.000000
3183     31.820000      0.000000      0.000000
3184     31.830000      0.000000      0.000000
3185     31.840000      0.000000      0.000000
3186     31.850000      0.000000      0.000000
3187     31.860000      0.000000      0.000000
3188     31.870000      0.000000      0.000000
3189     31.880000      0.000000      0.000000
3190     31.890000      0.000000      0.000000
3191     31.900000      0.000000      0.000000
3192     31.910000      0.000000      0.000000
3193     31.920000      0.000000      0.000000
3194     31.930000      0.000000      0.000000
3195     31.940000      0.000000      0.000000
3196     31.950000      0.000000      0.000000
3197     31.960000      0.000000      0.000000
3198     31.970000      0.000000      0.000000
3199     31.980000      0.000000      0.000000
3200     31.990000      0.000000      0.000000
3201     32.000000      0.000000      0.000000
3202     32.010000      0.000000      0.000000
3203     32.020000      0.000000      0.000000
3204     32.030000      0.000000      0.000000
3205     32.040000      0.000000      0.000000
3206     32.050000      0.000000      0.000000
3207     32.060000      0.000000      0.000000
3208     32.070000      0.000000      0.000000
3209     32.080000      0.000000      0.000000
3210     32.090000      0.000000      0.000000
3211     32.100000      0.000000      0.000000
3212     32.110000      0.000000      0.000000
3213     32.120000      0.000000      0.000000
3214     32.130000      0.000000      0.000000
3215     32.140000      0.000000      0.000000
3216     32.150000      0.000000      0.000000
3217     32.160000      0.000000      0.000000
3218     32.170000      0.000000      0.000000
3219     32.180000      0.000000      0.000000
3220     32.190000      0.000000      0.000000
3221     32.200000      0.000000      0.000000
3222     32.210000      0.000000      0.000000
3223     32.220000      0.000000      0.000000
3224     32.230000      0.000000      0.000000
3225     32.240000      0.000000      0.000000
3226     32.250000      0.000000      0.000000
3227     32.260000      0.000000      0.000000
3228     32.270000      0.000000      0.000000
3229     32.280000      0.000000      0.000000
3230     32.290000      0.000000      0.000000
3231     32.300000      0.000000      0.000000
3232     32.310000      0.000000      0.000000
3233     32.320000      0.000000      0.000000
3234     32.330000      0.000000      0.000000
3235     32.340000      0.000000      0.000000
3236     32.350000      0.000000      0.000000
3237     32.360000      0.000000      0.000000
3238     32.370000      0.000000      0.000000
3239     32.380000      0.000000      0.000000
3240     32.390000      0.000000      0.000000
3241     32.400000      0.000000      0.000000
3242     32.410000      0.000000      0.000000
3243     32.420000      0.000000      0.000000
3244     32.430000      0.000000      0.000000
3245     32.440000      0.000000      0.000000
3246     32.450000      0.000000      0.000000
3247     32.460000      0.000000      0.000000
3248     32.470000      0.000000      0.000000
3249     32.480000      0.000000      0.000000
3250     32.490000      0.000000      0.000000
3251     32.500000      0.000000      0.000000
3252     32.510000      0.000000      0.000000
3253     32.520000      0.000000      0.000000
3254     32.530000      0.000000      0.000000
3255     32.540000      0.000000      0.000000
3256     32.550000      0.000000      0.000000
3257     32.560000      0.000000      0.000000
3258     32.570000      0.000000      0.000000
3259     32.580000      0.000000      0.000000
3260     32.590000      0.000000      0.000000
3261     32.600000      0.000000      0.000000
3262     32.610000      0.000000      0.000000
3263     32.620000      0.000000      0.000000
3264     32.630000      0.000000      0.000000
3265     32.640000      0.000000      0.000000
3266     32.650000      0.000000      0.000000
3267     32.660000      0.000000      0.000000
3268     32.670000      0.000000      0.000000
3269     32.680000      0.000000      0.000000
3270     32.690000      0.000000      0.000000
3271     32.700000      0.000000      0.000000
3272     32.710000      0.000000      0.000000
3273     32.720000      0.000000      0.000000
3274     32.730000      0.000000      0.000000
3275     32.740000      0.000000      0.000000
3276     32.750000      0.000000      0.000000
3277     32.760000      0.000000      0.000000
3278     32.770000      0.000000      0.000000
3279     32.780000      0.000000      0.000000
3280     32.790000      0.000000      0.000000
3281     32.800000      0.000000      0.000000
3282     32.810000      0.000000      0.000000
3283     32.820000      0.000000      0.000000
3284     32.830000      0.000000      0.000000
3285     32.840000      0.000000      0.000000
3286     32.850000      0.000000      0.000000
3287     32.860000      0.000000      0.000000
3288     32.870000      0.000000      0.000000
3289     32.880000      0.000000      0.000000
3290     32.890000      0.000000      0.000000
3291     32.900000      0.000000      0.000000
3292     32.910000      0.000000      0.000000
3293     32.920000      0.000000      0.000000
3294     32.930000      0.000000      0.000000
3295     32.940000      0.000000      0.000000
3296     32.950000      0.000000      0.000000
3297     32.960000      0.000000      0.000000
3298     32.970000      0.000000      0.000000
3299     32.980000      0.000000      0.000000
3300     32.990000      0.000000      0.000000
3301     33.000000      0.000000      0.000000
3302     33.010000      0.000000      0.000000
3303     33.020000      0.000000      0.000000
3304     33.030000      0.000000      0.000000
3305     33.040000      0.000000      0.000000
3306     33.050000      0.000000      0.000000
3307     33.060000      0.000000      0.000000
3308     33.070000      0.000000      0.000000
3309     33.080000      0.000000      0.000000
3310     33.090000      0.000000      0.000000
3311     33.100000      0.000000      0.000000
3312     33.110000      0.000000      0.000000
3313     33.120000      0.000000      0.000000
3314     33.130000      0.000000      0.000000
3315     33.140000      0.000000      0.000000
3316     33.150000      0.000000      0.000000
3317     33.160000      0.000000      0.000000
3318     33.170000      0.000000      0.000000
3319     33.180000      0.000000      0.000000
3320     33.190000      0.000000      0.000000
3321     33.200000      0.000000      0.000000
3322     33.210000      0.000000      0.000000
3323     33.220000      0.000000      0.000000
3324     33.230000      0.000000      0.000000
3325     33.240000      0.000000      0.000000
3326     33.250000      0.000000      0.000000
3327     33.260000      0.000000      0.000000
3328     33.270000      0.000000      0.000000
3329     33.280000      0.000000      0.000000
3330     33.290000      0.000000      0.000000
3331     33.300000      0.000000      0.000000
3332     33.310000      0.000000      0.000000
3333     33.320000      0.000000      0.000000
3334     33.330000      0.000000      0.000000
3335     33.340000      0.000000      0.000000
3336     33.350000      0.000000      0.000000
3337     33.360000      0.000000      0.000000
3338     33.370000      0.000000      0.000000
3339     33.380000      0.000000      0.000000
3340     33.390000      0.000000      0.000000
3341     33.400000      0.000000      0.000000
3342     33.410000      0.000000      0.000000
3343     33.420000      0.000000      0.000000
3344     33.430000      0.000000      0.000000
3345     33.440000      0.000000      0.000000
3346     33.450000      0.000000      0.000000
3347     33.460000      0.000000      0.000000
3348     33.470000      0.000000      0.000000
3349     33.480000      0.000000      0.000000
3350     33.490000      0.000000      0.000000
3351     33.500000      0.000000      0.000000
3352     33.510000      0.000000      0.000000
3353     33.520000      0.000000      0.000000
3354     33.530000      0.000000      0.000000
3355     33.540000      0.000000      0.000000
3356     33.550000      0.000000      0.000000
3357     33.560000      0.000000      0.000000
3358     33.570000      0.000000      0.000000
3359     33.580000      0.000000      0.000000
3360     33.590000      0.000000      0.000000
3361     33.600000      0.000000      0.000000
3362     33.610000      0.000000      0.000000
3363     33.620000      0.000000      0.000000
3364     33.630000      0.000000      0.000000
3365     33.640000      0.000000      0.000000
3366     33.650000      0.000000      0.000000
3367     33.660000      0.000000      0.000000
3368     33.670000      0.000000      0.000000
3369     33.680000      0.000000      0.000000
3370     33.690000      0.000000      0.000000
3371     33.700000      0.000000      0.000000
3372     33.710000      0.000000      0.000000
3373     33.720000      0.000000      0.000000
3374     33.730000      0.000000      0.000000
3375     33.740000      0.000000      0.000000
3376     33.750000      0.000000      0.000000
3377     33.760000      0.000000      0.000000
3378     33.770000      0.000000      0.000000
3379     33.780000      0.000000      0.000000
3380     33.790000      0.000000      0.000000
3381     33.800000      0.000000      0.000000
3382     33.810000      0.000000      0.000000
3383     33.820000      0.000000      0.000000
3384     33.830000      0.000000      0.000000
3385     33.840000      0.000000      0.000000
3386     33.850000      0.000000      0.000000
3387     33.860000      0.000000      0.000000
3388     33.870000      0.000000      0.000000
3389     33.880000      0.000000      0.000000
3390     33.890000      0.000000      0.000000
3391     33.900000      0.000000      0.000000
3392     33.910000      0.000000      0.000000
3393     33.920000      0.000000      0.000000
3394     33.930000      0.000000      0.000000
3395     33.940000      0.000000      0.000000
3396     33.950000      0.000000      0.000000
3397     33.960000      0.000000      0.000000
3398     33.970000      0.000000      0.000000
3399     33.980000      0.000000      0.000000
3400     33.990000      0.000000      0.000000
3401     34.000000      0.000000      0.000000
3402     34.010000      0.000000      0.000000
3403     34.020000      0.000000      0.000000
3404     34.030000      0.000000      0.000000
3405     34.040000      0.000000      0.000000
3406     34.050000      0.000000      0.000000
3407     34.060000      0.000000      0.000000
3408     34.070000      0.000000      0.000000
3409     34.080000      0.000000      0.000000
3410     34.090000      0.000000      0.000000
3411     34.100000      0.000000      0.000000
3412     34.110000      0.000000      0.000000
3413     34.120000      0.000000      0.000000
3414     34.130000      0.000000      0.000000
3415     34.140000      0.000000      0.000000
3416     34.150000      0.000000      0.000000
3417     34.160000      0.000000      0.000000
3418     34.170000      0.000000      0.000000
3419     34.180000      0.000000      0.000000
3420     34.190000      0.000000      0.000000
3421     34.200000      0.000000      0.000000
3422     34.210000      0.000000      0.000000
3423     34.220000      0.000000      0.000000
3424     34.230000      0.000000      0.000000
3425     34.240000      0.000000      0.000000
3426     34.250000      0.000000      0.000000
3427     34.260000      0.000000      0.000000
3428     34.270000      0.000000      0.000000
3429     34.280000      0.000000      0.000000
3430     34.290000      0.000000      0.000000
3431     34.300000      0.000000      0.000000
3432     34.310000      0.000000      0.000000
3433     34.320000      0.000000      0.000000
3434     34.330000      0.000000      0.000000
3435     34.340000      0.000000      0.000000
3436     34.350000      0.000000      0.000000
3437     34.360000      0.000000      0.000000
3438     34.370000      0.000000      0.000000
3439     34.380000      0.000000      0.000000
3440     34.390000      0.000000      0.000000
3441     34.400000      0.000000      0.000000
3442     34.410000      0.000000      0.000000
3443     34.420000      0.000000      0.000000
3444     34.430000      0.000000      0.000000
3445     34.440000      0.000000      0.000000
3446     34.450000      0.000000      0.000000
3447     34.460000      0.000000      0.000000
3448     34.470000      0.000000      0.000000
3449     34.480000      0.000000      0.000000
3450     34.490000      0.000000      0.000000
3451     34.500000      0.000000      0.000000
3452     34.510000      0.000000      0.000000
3453     34.520000      0.000000      0.000000
3454     34.530000      0.000000      0.000000
3455     34.540000      0.000000      0.000000
3456     34.550000      0.000000      0.000000
3457     34.560000      0.000000      0.000000
3458     34.570000      0.000000      0.000000
3459     34.580000      0.000000      0.000000
3460     34.590000      0.000000      0.000000
3461     34.600000      0.000000      0.000000
3462     34.610000      0.000000      0.000000
3463     34.620000      0.000000      0.000000
3464     34.630000      0.000000      0.000000
3465     34.640000      0.000000      0.000000
3466     34.650000      0.000000      0.000000
3467     34.660000      0.000000      0.000000
3468     34.670000      0.000000      0.000000
3469     34.680000      0.000000      0.000000
3470     34.690000      0.000000      0.000000
3471     34.700000      0.000000      0.000000
3472     34.710000      0.000000      0.000000
3473     34.720000      0.000000      0.000000
3474     34.730000      0.000000      0.000000
3475     34.740000      0.000000      0.000000
3476     34.750000      0.000000      0.000000
3477     34.760000      0.000000      0.000000
3478     34.770000      0.000000      0.000000
3479     34.780000      0.000000      0.000000
3480     34.790000      0.000000      0.000000
3481     34.800000      0.000000      0.000000
3482     34.810000      0.000000      0.000000
3483     34.820000      0.000000      0.000000
3484     34.830000      0.000000      0.000000
3485     34.840000      0.000000      0.000000
3486     34.850000      0.000000      0.000000
3487     34.860000      0.000000      0.000000
3488     34.870000      0.000000      0.000000
3489     34.880000      0.000000      0.000000
3490     34.890000      0.000000      0.000000
3491     34.900000      0.000000      0.000000
3492     34.910000      0.000000      0.000000
3493     34.920000      0.000000      0.000000
3494     34.930000      0.000000      0.000000
3495     34.940000      0.000000      0.000000
3496     34.950000      0.000000      0.000000
3497     34.960000      0.000000      0.000000
3498     34.970000      0.000000      0.000000
3499     34.980000      0.000000      0.000000
3500     34.990000      0.000000      0.000000
3501     35.000000      0.000000      0.000000
3502     35.010000      0.000000      0.000000
3503     35.020000      0.000000      0.000000
3504     35.030000      0.000000      0.000000
3505     35.040000      0.000000      0.000000
3506     35.050000      0.000000      0.000000
3507     35.060000      0.000000      0.000000
3508     35.070000      0.000000      0.000000
3509     35.080000      0.000000      0.000000
3510     35.090000      0.000000      0.000000
3511     35.100000      0.000000      0.000000
3512     35.110000      0.000000      0.000000
3513     35.120000      0.000000      0.000000
3514     35.130000      0.000000      0.000000
3515     35.140000      0.000000      0.000000
3516     35.150000      0.000000      0.000000
3517     35.160000      0.000000      0.000000
3518     35.170000      0.000000      0.000000
3519     35.180000      0.000000      0.000000
3520     35.190000      0.000000      0.000000
3521     35.200000      0.000000      0.000000
3522     35.210000      0.000000      0.000000
3523     35.220000      0.000000      0.000000
3524     35.230000      0.000000      0.000000
3525     35.240000      0.000000      0.000000
3526     35.250000      0.000000      0.000000
3527     35.260000      0.000000      0.000000
3528     35.270000      0.000000      0.000000
3529     35.280000      0.000000      0.000000
3530     35.290000      0.000000      0.000000
3531     35.300000      0.000000      0.000000
3532     35.310000      0.000000      0.000000
3533     35.320000      0.000000      0.000000
3534     35.330000      0.000000      0.000000
3535     35.340000      0.000000      0.000000
3536     35.350000      0.000000      0.000000
3537     35.360000      0.000000      0.000000
3538     35.370000      0.000000      0.000000
3539     35.380000      0.000000      0.000000
3540     35.390000      0.000000      0.000000
3541     35.400000      0.000000      0.000000
3542     35.410000      0.000000      0.000000
3543     35.420000      0.000000      0.000000
3544     35.430000      0.000000      0.000000
3545     35.440000      0.000000      0.000000
3546     35.450000      0.000000      0.000000
3547     35.460000      0.000000      0.000000
3548     35.470000      0.000000      0.000000
3549     35.480000      0.000000      0.000000
3550     35.490000      0.000000      0.000000
3551     35.500000      0.000000      0.000000
3552     35.510000      0.000000      0.000000
3553     35.520000      0.000000      0.000000
3554     35.530000      0.000000      0.000000
3555     35.540000      0.000000      0.000000
3556     35.550000      0.000000      0.000000
3557     35.560000      0.000000      0.000000
3558     35.570000      0.000000      0.000000
3559     35.580000      0.000000      0.000000
3560     35.590000      0.000000      0.000000
3561     35.600000      0.000000      0.000000
3562     35.610000      0.000000      0.000000
3563     35.620000      0.000000      0.000000
3564     35.630000      0.000000      0.000000
3565     35.640000      0.000000      0.000000
3566     35.650000      0.000000      0.000000
3567     35.660000      0.000000      0.000000
3568     35.670000      0.000000      0.000000
3569     35.680000      0.000000      0.000000
3570     35.690000      0.000000      0.000000
3571     35.700000      0.000000      0.000000
3572     35.710000      0.000000      0.000000
3573     35.720000      0.000000      0.000000
3574     35.730000      0.000000      0.000000
3575     35.740000      0.000000      0.000000
3576     35.750000      0.000000      0.000000
3577     35.760000      0.000000      0.000000
3578     35.770000      0.000000      0.000000
3579     35.780000      0.000000      0.000000
3580     35.790000      0.000000      0.000000
3581     35.800000      0.000000      0.000000
3582     35.810000      0.000000      0.000000
3583     35.820000      0.000000      0.000000
3584     35.830000      0.000000      0.000000
3585     35.840000      0.000000      0.000000
3586     35.850000      0.000000      0.000000
3587     35.860000      0.000000      0.000000
3588     35.870000      0.000000      0.000000
3589     35.880000      0.000000      0.000000
3590     35.890000      0.000000      0.000000
3591     35.900000      0.000000      0.000000
3592     35.910000      0.000000      0.000000
3593     35.920000      0.000000      0.000000
3594     35.930000      0.000000      0.000000
3595     35.940000      0.000000      0.000000
3596     35.950000      0.000000      0.000000
3597     35.960000      0.000000      0.000000
3598     35.970000      0.000000      0.000000
3599     35.980000      0.000000      0.000000
3600     35.990000      0.000000      0.000000
3601     36.000000      0.000000      0.000000
3602     36.010000      0.000000      0.000000
3603     36.020000      0.000000      0.000000
3604     36.030000      0.000000      0.000000
3605     36.040000      0.000000      0.000000
3606     36.050000      0.000000      0.000000
3607     36.060000      0.000000      0.000000
3608     36.070000      0.000000      0.000000
3609     36.080000      0.000000      0.000000
3610     36.090000      0.000000      0.000000
3611     36.100000      0.000000      0.000000
3612     36.110000      0.000000      0.000000
3613     36.120000      0.000000      0.000000
3614     36.130000      0.000000      0.000000
3615     36.140000      0.000000      0.000000
3616     36.150000      0.000000      0.000000
3617     36.160000      0.000000      0.000000
3618     36.170000      0.000000      0.000000
3619     36.180000      0.000000      0.000000
3620     36.190000      0.000000      0.000000
3621     36.200000      0.000000      0.000000
3622     36.210000      0.000000      0.000000
3623     36.220000      0.000000      0.000000
3624     36.230000      0.000000      0.000000
3625     36.240000      0.000000      0.000000
3626     36.250000      0.000000      0.000000
3627     36.260000      0.000000      0.000000
3628     36.270000      0.000000      0.000000
3629     36.280000      0.000000      0.000000
3630     36.290000      0.000000      0.000000
3631     36.300000      0.000000      0.000000
3632     36.310000      0.000000      0.000000
3633     36.320000      0.000000      0.000000
3634     36.330000      0.000000      0.000000
3635     36.340000      0.000000      0.000000
3636     36.350000      0.000000      0.000000
3637     36.360000      0.000000      0.000000
3638     36.370000      0.000000      0.000000
3639     36.380000      0.000000      0.000000
3640     36.390000      0.000000      0.000000
3641     36.400000      0.000000      0.000000
3642     36.410000      0.000000      0.000000
3643     36.420000      0.000000      0.000000
3644     36.430000      0.000000      0.000000
3645     36.440000      0.000000      0.000000
3646     36.450000      0.000000      0.000000
3647     36.460000      0.000000      0.000000
3648     36.470000      0.000000      0.000000
3649     36.480000      0.000000      0.000000
3650     36.490000      0.000000      0.000000
3651     36.500000      0.000000      0.000000
3652     36.510000      0.000000      0.000000
3653     36.520000      0.000000      0.000000
3654     36.530000      0.000000      0.000000
3655     36.540000      0.000000      0.000000
3656     36.550000      0.000000      0.000000
3657     36.560000      0.000000      0.000000
3658     36.570000      0.000000      0.000000
3659     36.580000      0.000000      0.000000
3660     36.590000      0.000000      0.000000
3661     36.600000      0.000000      0.000000
3662     36.610000      0.000000      0.000000
3663     36.620000      0.000000      0.000000
3664     36.630000      0.000000      0.000000
3665     36.640000      0.000000      0.000000
3666     36.650000      0.000000      0.000000
3667     36.660000      0.000000      0.000000
3668     36.670000      0.000000      0.000000
3669     36.680000      0.000000      0.000000
3670     36.690000      0.000000      0.000000
3671     36.700000      0.000000      0.000000
3672     36.710000      0.000000      0.000000
3673     36.720000      0.000000      0.000000
3674     36.730000      0.000000      0.000000
3675     36.740000      0.000000      0.000000
3676     36.750000      0.000000      0.000000
3677     36.760000      0.000000      0.000000
3678     36.770000      0.000000      0.000000
3679     36.780000      0.000000      0.000000
3680     36.790000      0.000000      0.000000
3681     36.800000      0.000000      0.000000
3682     36.810000      0.000000      0.000000
3683     36.820000      0.000000      0.000000
3684     36.830000      0.000000      0.000000
3685     36.840000      0.000000      0.000000
3686     36.850000      0.000000      0.000000
3687     36.860000      0.000000      0.000000
3688     36.870000      0.000000      0.000000
3689     36.880000      0.000000      0.000000
3690     36.890000      0.000000      0.000000
3691     36.900000      0.000000      0.000000
3692     36.910000      0.000000      0.000000
3693     36.920000      0.000000      0.000000
3694     36.930000      0.000000      0.000000
3695     36.940000      0.000000      0.000000
3696     36.950000      0.000000      0.000000
3697     36.960000      0.000000      0.000000
3698     36.970000      0.000000      0.000000
3699     36.980000      0.000000      0.000000
3700     36.990000      0.000000      0.000000
3701     37.000000      0.000000      0.000000
3702     37.010000      0.000000      0.000000
3703     37.020000      0.000000      0.000000
3704     37.030000      0.000000      0.000000
3705     37.040000      0.000000      0.000000
3706     37.050000      0.000000      0.000000
3707     37.060000      0.000000      0.000000
3708     37.070000      0.000000      0.000000
3709     37.080000      0.000000      0.000000
3710     37.090000      0.000000      0.000000
3711     37.100000      0.000000      0.000000
3712     37.110000      0.000000      0.000000
3713     37.120000      0.000000      0.000000
3714     37.130000      0.000000      0.000000
3715     37.140000      0.000000      0.000000
3716     37.150000      0.000000      0.000000
3717     37.160000      0.000000      0.000000
3718     37.170000      0.000000      0.000000
3719     37.180000      0.000000      0.000000
3720     37.190000      0.000000      0.000000
3721     37.200000      0.000000      0.000000
3722     37.210000      0.000000      0.000000
3723     37.220000      0.000000      0.000000
3724     37.230000      0.000000      0.000000
3725     37.240000      0.000000      0.000000
3726     37.250000      0.000000      0.000000
3727     37.260000      0.000000      0.000000
3728     37.270000      0.000000      0.000000
3729     37.280000      0.000000      0.000000
3730     37.290000      0.000000      0.000000
3731     37.300000      0.000000      0.000000
3732     37.310000      0.000000      0.000000
3733     37.320000      0.000000      0.000000
3734     37.330000      0.000000      0.000000
3735     37.340000      0.000000      0.000000
3736     37.350000      0.000000      0.000000
3737     37.360000      0.000000      0.000000
3738     37.370000      0.000000      0.000000
3739     37.380000      0.000000      0.000000
3740     37.390000      0.000000      0.000000
3741     37.400000      0.000000      0.000000
3742     37.410000      0.000000      0.000000
3743     37.420000      0.000000      0.000000
3744     37.430000      0.000000      0.000000
3745     37.440000      0.000000      0.000000
3746     37.450000      0.000000      0.000000
3747     37.460000      0.000000      0.000000
3748     37.470000      0.000000      0.000000
3749     37.480000      0.000000      0.000000
3750     37.490000      0.000000      0.000000
3751     37.500000      0.000000      0.000000
3752     37.510000      0.000000      0.000000
3753     37.520000      0.000000      0.000000
3754     37.530000      0.000000      0.000000
3755     37.540000      0.000000      0.000000
3756     37.550000      0.000000      0.000000
3757     37.560000      0.000000      0.000000
3758     37.570000      0.000000      0.000000
3759     37.580000      0.000000      0.000000
3760     37.590000      0.000000      0.000000
3761     37.600000      0.000000      0.000000
3762     37.610000      0.000000      0.000000
3763     37.620000      0.000000      0.000000
3764     37.630000      0.000000      0.000000
3765     37.640000      0.000000      0.000000
3766     37.650000      0.000000      0.000000
3767     37.660000      0.000000      0.000000
3768     37.670000      0.000000      0.000000
3769     37.680000      0.000000      0.000000
3770     37.690000      0.000000      0.000000
3771     37.700000      0.000000      0.000000
3772     37.710000      0.000000      0.000000
3773     37.720000      0.000000      0.000000
3774     37.730000      0.000000      0.000000
3775     37.740000      0.000000      0.000000
3776     37.750000      0.000000      0.000000
3777     37.760000      0.000000      0.000000
3778     37.770000      0.000000      0.000000
3779     37.780000      0.000000      0.000000
3780     37.790000      0.000000      0.000000
3781     37.800000      0.000000      0.000000
3782     37.810000      0.000000      0.000000
3783     37.820000      0.000000      0.000000
3784     37.830000      0.000000      0.000000
3785     37.840000      0.000000      0.000000
3786     37.850000      0.000000      0.000000
3787     37.860000      0.000000      0.000000
3788     37.870000      0.000000      0.000000
3789     37.880000      0.000000      0.000000
3790     37.890000      0.000000      0.000000
3791     37.900000      0.000000      0.000000
3792     37.910000      0.000000      0.000000
3793     37.920000      0.000000      0.000000
3794     37.930000      0.000000      0.000000
3795     37.940000      0.000000      0.000000
3796     37.950000      0.000000      0.000000
3797     37.960000      0.000000      0.000000
3798     37.970000      0.000000      0.000000
3799     37.980000      0.000000      0.000000
3800     37.990000      0.000000      0.000000
3801     38.000000      0.000000      0.000000
3802     38.010000      0.000000      0.000000
3803     38.020000      0.000000      0.000000
3804     38.030000      0.000000      0.000000
3805     38.040000      0.000000      0.000000
3806     38.050000      0.000000      0.000000
3807     38.060000      0.000000      0.000000
3808     38.070000      0.000000      0.000000
3809     38.080000      0.000000      0.000000
3810     38.090000      0.000000      0.000000
3811     38.100000      0.000000      0.000000
3812     38.110000      0.000000      0.000000
3813     38.120000      0.000000      0.000000
3814     38.130000      0.000000      0.000000
3815     38.140000      0.000000      0.000000
3816     38.150000      0.000000      0.000000
3817     38.160000      0.000000      0.000000
3818     38.170000      0.000000      0.000000
3819     38.180000      0.000000      0.000000
3820     38.190000      0.000000      0.000000
3821     38.200000      0.000000      0.000000
3822     38.210000      0.000000      0.000000
3823     38.220000      0.000000      0.000000
3824     38.230000      0.000000      0.000000
3825     38.240000      0.000000      0.000000
3826     38.250000      0.000000      0.000000
3827     38.260000      0.000000      0.000000
3828     38.270000      0.000000      0.000000
3829     38.280000      0.000000      0.000000
3830     38.290000      0.000000      0.000000
3831     38.300000      0.000000      0.000000
3832     38.310000      0.000000      0.000000
3833     38.320000      0.000000      0.000000
3834     38.330000      0.000000      0.000000
3835     38.340000      0.000000      0.000000
3836     38.350000      0.000000      0.000000
3837     38.360000      0.000000      0.000000
3838     38.370000      0.000000      0.000000
3839     38.380000      0.000000      0.000000
3840     38.390000      0.000000      0.000000
3841     38.400000      0.000000      0.000000
3842     38.410000      0.000000      0.000000
3843     38.420000      0.000000      0.000000
3844     38.430000      0.000000      0.000000
3845     38.440000      0.000000      0.000000
3846     38.450000      0.000000      0.000000
3847     38.460000      0.000000      0.000000
3848     38.470000      0.000000      0.000000
3849     38.480000      0.000000      0.000000
3850     38.490000      0.000000      0.000000
3851     38.500000      0.000000      0.000000
3852     38.510000      0.000000      0.000000
3853     38.520000      0.000000      0.000000
3854     38.530000      0.000000      0.000000
3855     38.540000      0.000000      0.000000
3856     38.550000      0.000000      0.000000
3857     38.560000      0.000000      0.000000
3858     38.570000      0.000000      0.000000
3859     38.580000      0.000000      0.000000
3860     38.590000      0.000000      0.000000
3861     38.600000      0.000000      0.000000
3862     38.610000      0.000000      0.000000
3863     38.620000      0.000000      0.000000
3864     38.630000      0.000000      0.000000
3865     38.640000      0.000000      0.000000
3866     38.650000      0.000000      0.000000
3867     38.660000      0.000000      0.000000
3868     38.670000      0.000000      0.000000
3869     38.680000      0.000000      0.000000
3870     38.690000      0.000000      0.000000
3871     38.700000      0.000000      0.000000
3872     38.710000      0.000000      0.000000
3873     38.720000      0.000000      0.000000
3874     38.730000      0.000000      0.000000
3875     38.740000      0.000000      0.000000
3876     38.750000      0.000000      0.000000
3877     38.760000      0.000000      0.000000
3878     38.770000      0.000000      0.000000
3879     38.780000      0.000000      0.000000
3880     38.790000      0.000000      0.000000
3881     38.800000      0.000000      0.000000
3882     38.810000      0.000000      0.000000
3883     38.820000      0.000000      0.000000
3884     38.830000      0.000000      0.000000
3885     38.840000      0.000000      0.000000
3886     38.850000      0.000000      0.000000
3887     38.860000      0.000000      0.000000
3888     38.870000      0.000000      0.000000
3889     38.880000      0.000000      0.000000
3890     38.890000      0.000000      0.000000
3891     38.900000      0.000000      0.000000
3892     38.910000      0.000000      0.000000
3893     38.920000      0.000000      0.000000
3894     38.930000      0.000000      0.000000
3895     38.940000      0.000000      0.000000
3896     38.950000      0.000000      0.000000
3897     38.960000      0.000000      0.000000
3898     38.970000      0.000000      0.000000
3899     38.980000      0.000000      0.000000
3900     38.990000      0.000000      0.000000
3901     39.000000      0.000000      0.000000
3902     39.010000      0.000000      0.000000
3903     39.020000      0.000000      0.000000
3904     39.030000      0.000000      0.000000
3905     39.040000      0.000000      0.000000
3906     39.050000      0.000000      0.000000
3907     39.060000      0.000000      0.000000
3908     39.070000      0.000000      0.000000
3909     39.080000      0.000000      0.000000
3910     39.090000      0.000000      0.000000
3911     39.100000      0.000000      0.000000
3912     39.110000      0.000000      0.000000
3913     39.120000      0.000000      0.000000
3914     39.130000      0.000000      0.000000
3915     39.140000      0.000000      0.000000
3916     39.150000      0.000000      0.000000
3917     39.160000      0.000000      0.000000
3918     39.170000      0.000000      0.000000
3919     39.180000      0.000000      0.000000
3920     39.190000      0.000000      0.000000
3921     39.200000      0.000000      0.000000
3922     39.210000      0.000000      0.000000
3923     39.220000      0.000000      0.000000
3924     39.230000      0.000000      0.000000
3925     39.240000      0.000000      0.000000
3926     39.250000      0.000000      0.000000
3927     39.260000      0.000000      0.000000
3928     39.270000      0.000000      0.000000
3929     39.280000      0.000000      0.000000
3930     39.290000      0.000000      0.000000
3931     39.300000      0.000000      0.000000
3932     39.310000      0.000000      0.000000
3933     39.320000      0.000000      0.000000
3934     39.330000      0.000000      0.000000
3935     39.340000      0.000000      0.000000
3936     39.350000      0.000000      0.000000
3937     39.360000      0.000000      0.000000
3938     39.370000      0.000000      0.000000
3939     39.380000      0.000000      0.000000
3940     39.390000      0.000000      0.000000
3941     39.400000      0.000000      0.000000
3942     39.410000      0.000000      0.000000
3943     39.420000      0.000000      0.000000
3944     39.430000      0.000000      0.000000
3945     39.440000      0.000000      0.000000
3946     39.450000      0.000000      0.000000
3947     39.460000      0.000000      0.000000
3948     39.470000      0.000000      0.000000
3949     39.480000      0.000000      0.000000
3950     39.490000      0.000000      0.000000
3951     39.500000      0.000000      0.000000
3952     39.510000      0.000000      0.000000
3953     39.520000      0.000000      0.000000
3954     39.530000      0.000000      0.000000
3955     39.540000      0.000000      0.000000
3956     39.550000      0.000000      0.000000
3957     39.560000      0.000000      0.000000
3958     39.570000      0.000000      0.000000
3959     39.580000      0.000000      0.000000
3960     39.590000      0.000000      0.000000
3961     39.600000      0.000000      0.000000
3962     39.610000      0.000000      0.000000
3963     39.620000      0.000000      0.000000
3964     39.630000      0.000000      0.000000
3965     39.640000      0.000000      0.000000
3966     39.650000      0.000000      0.000000
3967     39.660000      0.000000      0.000000
3968     39.670000      0.000000      0.000000
3969     39.680000      0.000000      0.000000
3970     39.690000      0.000000      0.000000
3971     39.700000      0.000000      0.000000
3972     39.710000      0.000000      0.000000
3973     39.720000      0.000000      0.000000
3974     39.730000      0.000000      0.000000
3975     39.740000      0.000000      0.000000
3976     39.750000      0.000000      0.000000
3977     39.760000      0.000000      0.000000
3978     39.770000      0.000000      0.000000
3979     39.780000      0.000000      0.000000
3980     39.790000      0.000000      0.000000
3981     39.800000      0.000000      0.000000
3982     39.810000      0.000000      0.000000
3983     39.820000      0.000000      0.000000
3984     39.830000      0.000000      0.000000
3985     39.840000      0.000000      0.000000
3986     39.850000      0.000000      0.000000
3987     39.860000      0.000000      0.000000
3988     39.870000      0.000000      0.000000
3989     39.880000      0.000000      0.000000
3990     39.890000      0.000000      0.000000
3991     39.900000      0.000000      0.000000
3992     39.910000      0.000000      0.000000
3993     39.920000      0.000000      0.000000
3994     39.930000      0.000000      0.000000
3995     39.940000      0.000000      0.000000
3996     39.950000      0.000000      0.000000
3997     39.960000      0.000000      0.000000
3998     39.970000      0.000000      0.000000
3999     39.980000      0.000000      0.000000
4000     39.990000      0.000000      0.000000
4001     40.000000      0.000000      0.000000
