# Supplementary material for: A Bottom-Up Coarse-Grained Model for Nucleosome–Nucleosome Interactions with Explicit Ions
Source: J Chem Theory Comput. 2022 May 17;18(6):3948–60. doi: 10.1021/acs.jctc.2c00083 (PMC9202350; doi:10.1021/acs.jctc.2c00083)
Supplement: Supplementary file 2 — ct2c00083_si_002.zip [file ct2c00083_si_002.zip › archive/CGMD_NCP-CO/pot_tables/TGLY_TPOS.table]

TGLY_TPOS
N 4001

1      0.000001    121.371950     58.649460
2      0.010000    120.785460     60.620290
3      0.020000    120.179260     62.384850
4      0.030000    119.555410     63.916370
5      0.040000    118.916240     65.194890
6      0.050000    118.264300     66.208340
7      0.060000    117.602210     66.953150
8      0.070000    116.932680     67.434260
9      0.080000    116.258340     67.664710
10      0.090000    115.581690     67.664640
11      0.100000    114.905040     67.459950
12      0.110000    114.230440     67.080730
13      0.120000    113.559640     66.559540
14      0.130000    112.894040     65.929780
15      0.140000    112.234740     65.224180
16      0.150000    111.582500     64.473530
17      0.160000    110.937770     63.705760
18      0.170000    110.300710     62.945290
19      0.180000    109.671260     62.212650
20      0.190000    109.049130     61.524410
21      0.200000    108.433890     60.893250
22      0.210000    107.824950     60.328190
23      0.220000    107.221670     59.834860
24      0.230000    106.623320     59.415930
25      0.240000    106.029160     59.071390
26      0.250000    105.438450     58.798940
27      0.260000    104.850460     58.594380
28      0.270000    104.264520     58.451910
29      0.280000    103.680000     58.364520
30      0.290000    103.096350     58.324270
31      0.300000    102.513110     58.322670
32      0.310000    101.929880     58.350970
33      0.320000    101.346370     58.400470
34      0.330000    100.762370     58.462740
35      0.340000    100.177740     58.529920
36      0.350000     99.592440     58.594800
37      0.360000     99.006490     58.651030
38      0.370000     98.419980     58.693140
39      0.380000     97.833050     58.716610
40      0.390000     97.245890     58.717850
41      0.400000     96.658710     58.694200
42      0.410000     96.071770     58.643880
43      0.420000     95.485330     58.565950
44      0.430000     94.899670     58.460250
45      0.440000     94.315070     58.327360
46      0.450000     93.731790     58.168530
47      0.460000     93.150110     57.985610
48      0.470000     92.570250     57.780950
49      0.480000     91.992440     57.557340
50      0.490000     91.416870     57.317870
51      0.500000     90.843690     57.065830
52      0.510000     90.273030     56.804580
53      0.520000     89.704980     56.537400
54      0.530000     89.139610     56.267410
55      0.540000     88.576940     55.997460
56      0.550000     88.016960     55.730060
57      0.560000     87.459660     55.467320
58      0.570000     86.904990     55.210920
59      0.580000     86.352880     54.962150
60      0.590000     85.803260     54.721900
61      0.600000     85.256040     54.490670
62      0.610000     84.711130     54.268690
63      0.620000     84.168440     54.055890
64      0.630000     83.627890     53.851990
65      0.640000     83.089370     53.656550
66      0.650000     82.552800     53.468980
67      0.660000     82.018110     53.288620
68      0.670000     81.485220     53.114720
69      0.680000     80.954080     52.946520
70      0.690000     80.424610     52.783200
71      0.700000     79.896780     52.623970
72      0.710000     79.370540     52.468000
73      0.720000     78.845860     52.314510
74      0.730000     78.322720     52.162690
75      0.740000     77.801090     52.011770
76      0.750000     77.280970     51.861010
77      0.760000     76.762360     51.709700
78      0.770000     76.245260     51.557140
79      0.780000     75.729690     51.402720
80      0.790000     75.215660     51.245860
81      0.800000     74.703210     51.086080
82      0.810000     74.192350     50.922970
83      0.820000     73.683120     50.756240
84      0.830000     73.175550     50.585710
85      0.840000     72.669700     50.411330
86      0.850000     72.165580     50.233200
87      0.860000     71.663250     50.051540
88      0.870000     71.162740     49.866690
89      0.880000     70.664070     49.679100
90      0.890000     70.167280     49.489330
91      0.900000     69.672380     49.297960
92      0.910000     69.179400     49.105600
93      0.920000     68.688350     48.912850
94      0.930000     68.199220     48.720250
95      0.940000     67.712020     48.528270
96      0.950000     67.226740     48.337250
97      0.960000     66.743360     48.147470
98      0.970000     66.261890     47.959040
99      0.980000     65.782300     47.772000
100      0.990000     65.304580     47.586280
101      1.000000     64.828710     47.401750
102      1.010000     64.354700     47.218230
103      1.020000     63.882520     47.035500
104      1.030000     63.412160     46.853370
105      1.040000     62.943630     46.671660
106      1.050000     62.476910     46.490240
107      1.060000     62.012010     46.309010
108      1.070000     61.548920     46.127950
109      1.080000     61.087640     45.947090
110      1.090000     60.628170     45.766510
111      1.100000     60.170500     45.586300
112      1.110000     59.714640     45.406580
113      1.120000     59.260570     45.227460
114      1.130000     58.808300     45.049010
115      1.140000     58.357810     44.871260
116      1.150000     57.909100     44.694190
117      1.160000     57.462150     44.517700
118      1.170000     57.016980     44.341660
119      1.180000     56.573560     44.165860
120      1.190000     56.131900     43.990070
121      1.200000     55.692000     43.814040
122      1.210000     55.253860     43.637520
123      1.220000     54.817490     43.460270
124      1.230000     54.382880     43.282100
125      1.240000     53.950060     43.102880
126      1.250000     53.519030     42.922560
127      1.260000     53.089810     42.741170
128      1.270000     52.662400     42.558800
129      1.280000     52.236810     42.375630
130      1.290000     51.813050     42.191900
131      1.300000     51.391130     42.007870
132      1.310000     50.971050     41.823820
133      1.320000     50.552820     41.640030
134      1.330000     50.136420     41.456720
135      1.340000     49.721850     41.274080
136      1.350000     49.309110     41.092210
137      1.360000     48.898190     40.911140
138      1.370000     48.489070     40.730820
139      1.380000     48.081770     40.551130
140      1.390000     47.676250     40.371900
141      1.400000     47.272540     40.192920
142      1.410000     46.870610     40.013950
143      1.420000     46.470470     39.834790
144      1.430000     46.072120     39.655240
145      1.440000     45.675570     39.475150
146      1.450000     45.280810     39.294450
147      1.460000     44.887870     39.113120
148      1.470000     44.496740     38.931220
149      1.480000     44.107430     38.748870
150      1.490000     43.719940     38.566250
151      1.500000     43.334280     38.383560
152      1.510000     42.950440     38.201040
153      1.520000     42.568430     38.018890
154      1.530000     42.188240     37.837280
155      1.540000     41.809870     37.656340
156      1.550000     41.433300     37.476140
157      1.560000     41.058540     37.296650
158      1.570000     40.685580     37.117790
159      1.580000     40.314400     36.939430
160      1.590000     39.945000     36.761360
161      1.600000     39.577390     36.583360
162      1.610000     39.211560     36.405200
163      1.620000     38.847510     36.226660
164      1.630000     38.485240     36.047540
165      1.640000     38.124760     35.867710
166      1.650000     37.766090     35.687110
167      1.660000     37.409220     35.505720
168      1.670000     37.054160     35.323630
169      1.680000     36.700920     35.140980
170      1.690000     36.349510     34.957960
171      1.700000     35.999930     34.774790
172      1.710000     35.652180     34.591740
173      1.720000     35.306270     34.409020
174      1.730000     34.962180     34.226830
175      1.740000     34.619910     34.045310
176      1.750000     34.279460     33.864540
177      1.760000     33.940810     33.684530
178      1.770000     33.603960     33.505190
179      1.780000     33.268910     33.326390
180      1.790000     32.935650     33.147960
181      1.800000     32.604170     32.969660
182      1.810000     32.274470     32.791280
183      1.820000     31.946560     32.612580
184      1.830000     31.620430     32.433380
185      1.840000     31.296100     32.253550
186      1.850000     30.973560     32.072990
187      1.860000     30.652830     31.891710
188      1.870000     30.333920     31.709770
189      1.880000     30.016820     31.527310
190      1.890000     29.701550     31.344520
191      1.900000     29.388100     31.161600
192      1.910000     29.076490     30.978790
193      1.920000     28.766700     30.796320
194      1.930000     28.458730     30.614360
195      1.940000     28.152590     30.433050
196      1.950000     27.848260     30.252460
197      1.960000     27.545740     30.072580
198      1.970000     27.245010     29.893340
199      1.980000     26.946080     29.714590
200      1.990000     26.648930     29.536150
201      2.000000     26.353570     29.357800
202      2.010000     26.059990     29.179300
203      2.020000     25.768200     29.000440
204      2.030000     25.478190     28.821040
205      2.040000     25.189980     28.640960
206      2.050000     24.903570     28.460130
207      2.060000     24.618970     28.278560
208      2.070000     24.336190     28.096310
209      2.080000     24.055220     27.913540
210      2.090000     23.776090     27.730440
211      2.100000     23.498780     27.547240
212      2.110000     23.223310     27.364180
213      2.120000     22.949670     27.181510
214      2.130000     22.677850     26.999400
215      2.140000     22.407860     26.818020
216      2.150000     22.139680     26.637430
217      2.160000     21.873310     26.457640
218      2.170000     21.608730     26.278570
219      2.180000     21.345940     26.100100
220      2.190000     21.084940     25.922030
221      2.200000     20.825720     25.744140
222      2.210000     20.568280     25.566210
223      2.220000     20.312620     25.387990
224      2.230000     20.058740     25.209310
225      2.240000     19.806650     25.030010
226      2.250000     19.556350     24.850000
227      2.260000     19.307850     24.669280
228      2.270000     19.061150     24.487880
229      2.280000     18.816270     24.305930
230      2.290000     18.573220     24.123590
231      2.300000     18.331980     23.941080
232      2.310000     18.092570     23.758590
233      2.320000     17.854980     23.576340
234      2.330000     17.619220     23.394490
235      2.340000     17.385270     23.213160
236      2.350000     17.153140     23.032400
237      2.360000     16.922820     22.852200
238      2.370000     16.694300     22.672470
239      2.380000     16.467570     22.493060
240      2.390000     16.242640     22.313790
241      2.400000     16.019500     22.134450
242      2.410000     15.798160     21.954800
243      2.420000     15.578610     21.774650
244      2.430000     15.360860     21.593830
245      2.440000     15.144930     21.412230
246      2.450000     14.930800     21.229810
247      2.460000     14.718510     21.046620
248      2.470000     14.508040     20.862780
249      2.480000     14.299410     20.678470
250      2.490000     14.092630     20.493950
251      2.500000     13.887690     20.309500
252      2.510000     13.684590     20.125420
253      2.520000     13.483340     19.942000
254      2.530000     13.283920     19.759480
255      2.540000     13.086320     19.578070
256      2.550000     12.890540     19.397870
257      2.560000     12.696560     19.218930
258      2.570000     12.504380     19.041190
259      2.580000     12.313960     18.864540
260      2.590000     12.125320     18.688800
261      2.600000     11.938430     18.513720
262      2.610000     11.753290     18.339060
263      2.620000     11.569900     18.164550
264      2.630000     11.388260     17.989930
265      2.640000     11.208360     17.814990
266      2.650000     11.030210     17.639540
267      2.660000     10.853810     17.463460
268      2.670000     10.679180     17.286680
269      2.680000     10.506310     17.109170
270      2.690000     10.335220     16.930960
271      2.700000     10.165910     16.752080
272      2.710000      9.998390     16.572590
273      2.720000      9.832660     16.392530
274      2.730000      9.668740     16.211920
275      2.740000      9.506620     16.030740
276      2.750000      9.346310     15.848910
277      2.760000      9.187820     15.666320
278      2.770000      9.031160     15.482820
279      2.780000      8.876330     15.298200
280      2.790000      8.723350     15.112260
281      2.800000      8.572230     14.924830
282      2.810000      8.422980     14.735730
283      2.820000      8.275620     14.544890
284      2.830000      8.130170     14.352300
285      2.840000      7.986650     14.158060
286      2.850000      7.845070     13.962410
287      2.860000      7.705440     13.765700
288      2.870000      7.567790     13.568430
289      2.880000      7.432100     13.371190
290      2.890000      7.298390     13.174670
291      2.900000      7.166640     12.979630
292      2.910000      7.036850     12.786830
293      2.920000      6.908980     12.597020
294      2.930000      6.783010     12.410910
295      2.940000      6.658900     12.229080
296      2.950000      6.536610     12.052000
297      2.960000      6.416090     11.880010
298      2.970000      6.297290     11.713270
299      2.980000      6.180160     11.551790
300      2.990000      6.064640     11.395410
301      3.000000      5.950680     11.243820
302      3.010000      5.838250     11.096560
303      3.020000      5.727280     10.953020
304      3.030000      5.617750     10.812490
305      3.040000      5.509630     10.674120
306      3.050000      5.402880     10.536960
307      3.060000      5.297510     10.399960
308      3.070000      5.193520     10.262020
309      3.080000      5.090890     10.121930
310      3.090000      4.989680      9.978450
311      3.100000      4.889890      9.830310
312      3.110000      4.791590      9.676200
313      3.120000      4.694830      9.514830
314      3.130000      4.599680      9.344940
315      3.140000      4.506230      9.165330
316      3.150000      4.414580      8.974890
317      3.160000      4.324830      8.772650
318      3.170000      4.237100      8.557780
319      3.180000      4.151520      8.329680
320      3.190000      4.068230      8.088030
321      3.200000      3.987340      7.832810
322      3.210000      3.909020      7.564390
323      3.220000      3.833370      7.283580
324      3.230000      3.760540      6.991660
325      3.240000      3.690620      6.690470
326      3.250000      3.623720      6.382390
327      3.260000      3.559890      6.070350
328      3.270000      3.499190      5.757790
329      3.280000      3.441610      5.448660
330      3.290000      3.387120      5.147230
331      3.300000      3.335650      4.858060
332      3.310000      3.287070      4.585810
333      3.320000      3.241210      4.335100
334      3.330000      3.197860      4.110370
335      3.340000      3.156760      3.915760
336      3.350000      3.117600      3.754940
337      3.360000      3.080050      3.631040
338      3.370000      3.043740      3.546580
339      3.380000      3.008270      3.503370
340      3.390000      2.973240      3.502490
341      3.400000      2.938220      3.544240
342      3.410000      2.902770      3.628100
343      3.420000      2.866490      3.752720
344      3.430000      2.828970      3.915880
345      3.440000      2.789810      4.114500
346      3.450000      2.748660      4.344640
347      3.460000      2.705220      4.601540
348      3.470000      2.659200      4.879710
349      3.480000      2.610400      5.173000
350      3.490000      2.558670      5.474810
351      3.500000      2.503920      5.778220
352      3.510000      2.446140      6.076180
353      3.520000      2.385380      6.361760
354      3.530000      2.321760      6.628340
355      3.540000      2.255480      6.869750
356      3.550000      2.186780      7.080510
357      3.560000      2.115980      7.255830
358      3.570000      2.043420      7.391800
359      3.580000      1.969500      7.485380
360      3.590000      1.894650      7.534440
361      3.600000      1.819300      7.537780
362      3.610000      1.743920      7.495090
363      3.620000      1.668970      7.406970
364      3.630000      1.594900      7.274930
365      3.640000      1.522160      7.101290
366      3.650000      1.451140      6.889200
367      3.660000      1.382250      6.642550
368      3.670000      1.315820      6.365910
369      3.680000      1.252170      6.064370
370      3.690000      1.191520      5.743450
371      3.700000      1.134090      5.408900
372      3.710000      1.080000      5.066530
373      3.720000      1.029330      4.722030
374      3.730000      0.982110      4.380800
375      3.740000      0.938300      4.047810
376      3.750000      0.897830      3.727460
377      3.760000      0.860550      3.423520
378      3.770000      0.826320      3.139070
379      3.780000      0.794930      2.876490
380      3.790000      0.766160      2.637490
381      3.800000      0.739790      2.423110
382      3.810000      0.715560      2.233800
383      3.820000      0.693220      2.069480
384      3.830000      0.672520      1.929540
385      3.840000      0.653230      1.812980
386      3.850000      0.635100      1.718390
387      3.860000      0.617910      1.644050
388      3.870000      0.601470      1.587980
389      3.880000      0.585590      1.547990
390      3.890000      0.570110      1.521750
391      3.900000      0.554900      1.506850
392      3.910000      0.539830      1.500880
393      3.920000      0.524820      1.501500
394      3.930000      0.509800      1.506440
395      3.940000      0.494740      1.513640
396      3.950000      0.479600      1.521220
397      3.960000      0.464390      1.527520
398      3.970000      0.449120      1.531160
399      3.980000      0.433800      1.530990
400      3.990000      0.418490      1.526120
401      4.000000      0.403230      1.515920
402      4.010000      0.388070      1.499980
403      4.020000      0.373070      1.478130
404      4.030000      0.358290      1.450400
405      4.040000      0.343790      1.417030
406      4.050000      0.329620      1.378430
407      4.060000      0.315830      1.335180
408      4.070000      0.302480      1.288010
409      4.080000      0.289600      1.237750
410      4.090000      0.277220      1.185320
411      4.100000      0.265370      1.131720
412      4.110000      0.254050      1.077940
413      4.120000      0.243270      1.024980
414      4.130000      0.233020      0.973800
415      4.140000      0.223290      0.925290
416      4.150000      0.214030      0.880240
417      4.160000      0.205230      0.839350
418      4.170000      0.196840      0.803180
419      4.180000      0.188810      0.772180
420      4.190000      0.181080      0.746690
421      4.200000      0.173620      0.726900
422      4.210000      0.166350      0.712900
423      4.220000      0.159220      0.704680
424      4.230000      0.152170      0.702080
425      4.240000      0.145150      0.704900
426      4.250000      0.138100      0.712800
427      4.260000      0.130970      0.725380
428      4.270000      0.123720      0.742170
429      4.280000      0.116300      0.762630
430      4.290000      0.108670      0.786210
431      4.300000      0.100810      0.812290
432      4.310000      0.092690      0.840280
433      4.320000      0.084290      0.869600
434      4.330000      0.075590      0.899690
435      4.340000      0.066590      0.930030
436      4.350000      0.057290      0.960180
437      4.360000      0.047690      0.989750
438      4.370000      0.037790      1.018400
439      4.380000      0.027610      1.045880
440      4.390000      0.017150      1.071990
441      4.400000      0.006430      1.096570
442      4.410000     -0.004540      1.119540
443      4.420000     -0.015730      1.140810
444      4.430000     -0.027140      1.160370
445      4.440000     -0.038740      1.178180
446      4.450000     -0.050520      1.194240
447      4.460000     -0.062470      1.208570
448      4.470000     -0.074550      1.221160
449      4.480000     -0.086760      1.232010
450      4.490000     -0.099080      1.241130
451      4.500000     -0.111500      1.248520
452      4.510000     -0.123980      1.254160
453      4.520000     -0.136520      1.258030
454      4.530000     -0.149100      1.260120
455      4.540000     -0.161700      1.260410
456      4.550000     -0.174310      1.258890
457      4.560000     -0.186900      1.255520
458      4.570000     -0.199450      1.250300
459      4.580000     -0.211960      1.243210
460      4.590000     -0.224390      1.234260
461      4.600000     -0.236730      1.223440
462      4.610000     -0.248960      1.210770
463      4.620000     -0.261070      1.196290
464      4.630000     -0.273030      1.180040
465      4.640000     -0.284840      1.162080
466      4.650000     -0.296460      1.142490
467      4.660000     -0.307880      1.121370
468      4.670000     -0.319090      1.098820
469      4.680000     -0.330080      1.074970
470      4.690000     -0.340830      1.049960
471      4.700000     -0.351330      1.023910
472      4.710000     -0.361570      0.996950
473      4.720000     -0.371540      0.969230
474      4.730000     -0.381230      0.940840
475      4.740000     -0.390640      0.911890
476      4.750000     -0.399760      0.882460
477      4.760000     -0.408590      0.852600
478      4.770000     -0.417110      0.822350
479      4.780000     -0.425330      0.791730
480      4.790000     -0.433250      0.760760
481      4.800000     -0.440860      0.729410
482      4.810000     -0.448150      0.697690
483      4.820000     -0.455130      0.665580
484      4.830000     -0.461790      0.633080
485      4.840000     -0.468120      0.600200
486      4.850000     -0.474120      0.566940
487      4.860000     -0.479790      0.533350
488      4.870000     -0.485120      0.499470
489      4.880000     -0.490120      0.465360
490      4.890000     -0.494770      0.431090
491      4.900000     -0.499080      0.396740
492      4.910000     -0.503050      0.362390
493      4.920000     -0.506670      0.328120
494      4.930000     -0.509950      0.294010
495      4.940000     -0.512890      0.260100
496      4.950000     -0.515490      0.226440
497      4.960000     -0.517760      0.193060
498      4.970000     -0.519690      0.159980
499      4.980000     -0.521290      0.127180
500      4.990000     -0.522560      0.094660
501      5.000000     -0.523510      0.062400
502      5.010000     -0.524130      0.030370
503      5.020000     -0.524440     -0.001430
504      5.030000     -0.524420     -0.033030
505      5.040000     -0.524090     -0.064410
506      5.050000     -0.523450     -0.095550
507      5.060000     -0.522490     -0.126430
508      5.070000     -0.521230     -0.156980
509      5.080000     -0.519660     -0.187140
510      5.090000     -0.517790     -0.216810
511      5.100000     -0.515620     -0.245910
512      5.110000     -0.513160     -0.274330
513      5.120000     -0.510420     -0.301970
514      5.130000     -0.507400     -0.328740
515      5.140000     -0.504110     -0.354550
516      5.150000     -0.500560     -0.379340
517      5.160000     -0.496770     -0.403030
518      5.170000     -0.492740     -0.425610
519      5.180000     -0.488480     -0.447030
520      5.190000     -0.484010     -0.467300
521      5.200000     -0.479340     -0.486410
522      5.210000     -0.474480     -0.504400
523      5.220000     -0.469430     -0.521270
524      5.230000     -0.464220     -0.537060
525      5.240000     -0.458850     -0.551810
526      5.250000     -0.453330     -0.565540
527      5.260000     -0.447670     -0.578280
528      5.270000     -0.441890     -0.590080
529      5.280000     -0.435990     -0.600940
530      5.290000     -0.429980     -0.610900
531      5.300000     -0.423870     -0.619970
532      5.310000     -0.417670     -0.628160
533      5.320000     -0.411390     -0.635500
534      5.330000     -0.405040     -0.641980
535      5.340000     -0.398620     -0.647610
536      5.350000     -0.392140     -0.652400
537      5.360000     -0.385620     -0.656360
538      5.370000     -0.379050     -0.659480
539      5.380000     -0.372460     -0.661790
540      5.390000     -0.365840     -0.663280
541      5.400000     -0.359210     -0.663980
542      5.410000     -0.352570     -0.663890
543      5.420000     -0.345930     -0.663040
544      5.430000     -0.339300     -0.661450
545      5.440000     -0.332680     -0.659150
546      5.450000     -0.326090     -0.656180
547      5.460000     -0.319530     -0.652570
548      5.470000     -0.313000     -0.648380
549      5.480000     -0.306520     -0.643650
550      5.490000     -0.300080     -0.638440
551      5.500000     -0.293700     -0.632790
552      5.510000     -0.287370     -0.626760
553      5.520000     -0.281100     -0.620400
554      5.530000     -0.274900     -0.613750
555      5.540000     -0.268760     -0.606850
556      5.550000     -0.262690     -0.599750
557      5.560000     -0.256700     -0.592460
558      5.570000     -0.250770     -0.585000
559      5.580000     -0.244920     -0.577400
560      5.590000     -0.239150     -0.569670
561      5.600000     -0.233450     -0.561820
562      5.610000     -0.227830     -0.553860
563      5.620000     -0.222290     -0.545800
564      5.630000     -0.216840     -0.537670
565      5.640000     -0.211460     -0.529480
566      5.650000     -0.206170     -0.521260
567      5.660000     -0.200950     -0.513060
568      5.670000     -0.195820     -0.504920
569      5.680000     -0.190770     -0.496890
570      5.690000     -0.185800     -0.489040
571      5.700000     -0.180910     -0.481420
572      5.710000     -0.176100     -0.474110
573      5.720000     -0.171360     -0.467160
574      5.730000     -0.166690     -0.460650
575      5.740000     -0.162080     -0.454630
576      5.750000     -0.157530     -0.449150
577      5.760000     -0.153040     -0.444260
578      5.770000     -0.148600     -0.439990
579      5.780000     -0.144200     -0.436370
580      5.790000     -0.139840     -0.433420
581      5.800000     -0.135500     -0.431140
582      5.810000     -0.131190     -0.429550
583      5.820000     -0.126900     -0.428620
584      5.830000     -0.122610     -0.428340
585      5.840000     -0.118330     -0.428700
586      5.850000     -0.114040     -0.429670
587      5.860000     -0.109740     -0.431210
588      5.870000     -0.105430     -0.433290
589      5.880000     -0.101100     -0.435870
590      5.890000     -0.096740     -0.438900
591      5.900000     -0.092350     -0.442350
592      5.910000     -0.087930     -0.446180
593      5.920000     -0.083460     -0.450340
594      5.930000     -0.078960     -0.454800
595      5.940000     -0.074410     -0.459530
596      5.950000     -0.069820     -0.464510
597      5.960000     -0.065170     -0.469700
598      5.970000     -0.060480     -0.475100
599      5.980000     -0.055720     -0.480680
600      5.990000     -0.050920     -0.486450
601      6.000000     -0.046050     -0.492380
602      6.010000     -0.041130     -0.498480
603      6.020000     -0.036140     -0.504720
604      6.030000     -0.031100     -0.511110
605      6.040000     -0.025990     -0.517620
606      6.050000     -0.020810     -0.524230
607      6.060000     -0.015570     -0.530920
608      6.070000     -0.010260     -0.537660
609      6.080000     -0.004880     -0.544420
610      6.090000      0.000560     -0.551150
611      6.100000      0.006070     -0.557820
612      6.110000      0.011650     -0.564380
613      6.120000      0.017300     -0.570790
614      6.130000      0.023000     -0.577010
615      6.140000      0.028770     -0.583010
616      6.150000      0.034600     -0.588750
617      6.160000      0.040490     -0.594210
618      6.170000      0.046430     -0.599350
619      6.180000      0.052430     -0.604170
620      6.190000      0.058470     -0.608640
621      6.200000      0.064560     -0.612760
622      6.210000      0.070680     -0.616510
623      6.220000      0.076850     -0.619880
624      6.230000      0.083050     -0.622860
625      6.240000      0.089280     -0.625440
626      6.250000      0.095530     -0.627590
627      6.260000      0.101810     -0.629300
628      6.270000      0.108100     -0.630540
629      6.280000      0.114400     -0.631290
630      6.290000      0.120720     -0.631500
631      6.300000      0.127030     -0.631150
632      6.310000      0.133340     -0.630200
633      6.320000      0.139650     -0.628610
634      6.330000      0.145930     -0.626330
635      6.340000      0.152190     -0.623330
636      6.350000      0.158430     -0.619570
637      6.360000      0.164620     -0.615010
638      6.370000      0.170770     -0.609620
639      6.380000      0.176870     -0.603370
640      6.390000      0.182900     -0.596260
641      6.400000      0.188870     -0.588250
642      6.410000      0.194750     -0.579360
643      6.420000      0.200540     -0.569590
644      6.430000      0.206240     -0.558960
645      6.440000      0.211830     -0.547510
646      6.450000      0.217300     -0.535270
647      6.460000      0.222660     -0.522320
648      6.470000      0.227880     -0.508720
649      6.480000      0.232970     -0.494560
650      6.490000      0.237910     -0.479920
651      6.500000      0.242710     -0.464900
652      6.510000      0.247360     -0.449600
653      6.520000      0.251860     -0.434100
654      6.530000      0.256200     -0.418490
655      6.540000      0.260380     -0.402840
656      6.550000      0.264410     -0.387220
657      6.560000      0.268280     -0.371680
658      6.570000      0.272000     -0.356240
659      6.580000      0.275560     -0.340940
660      6.590000      0.278970     -0.325780
661      6.600000      0.282230     -0.310760
662      6.610000      0.285340     -0.295880
663      6.620000      0.288300     -0.281120
664      6.630000      0.291110     -0.266460
665      6.640000      0.293770     -0.251900
666      6.650000      0.296290     -0.237420
667      6.660000      0.298660     -0.223010
668      6.670000      0.300890     -0.208660
669      6.680000      0.302980     -0.194360
670      6.690000      0.304920     -0.180120
671      6.700000      0.306730     -0.165940
672      6.710000      0.308390     -0.151810
673      6.720000      0.309900     -0.137740
674      6.730000      0.311280     -0.123730
675      6.740000      0.312520     -0.109780
676      6.750000      0.313620     -0.095870
677      6.760000      0.314570     -0.082000
678      6.770000      0.315390     -0.068140
679      6.780000      0.316080     -0.054290
680      6.790000      0.316620     -0.040410
681      6.800000      0.317020     -0.026500
682      6.810000      0.317290     -0.012530
683      6.820000      0.317410      0.001510
684      6.830000      0.317400      0.015620
685      6.840000      0.317240      0.029810
686      6.850000      0.316940      0.044070
687      6.860000      0.316500      0.058380
688      6.870000      0.315920      0.072720
689      6.880000      0.315190      0.087040
690      6.890000      0.314320      0.101320
691      6.900000      0.313310      0.115490
692      6.910000      0.312150      0.129530
693      6.920000      0.310860      0.143370
694      6.930000      0.309430      0.156970
695      6.940000      0.307860      0.170300
696      6.950000      0.306150      0.183330
697      6.960000      0.304320      0.196020
698      6.970000      0.302360      0.208360
699      6.980000      0.300280      0.220350
700      6.990000      0.298070      0.231980
701      7.000000      0.295750      0.243250
702      7.010000      0.293320      0.254160
703      7.020000      0.290780      0.264720
704      7.030000      0.288130      0.274930
705      7.040000      0.285380      0.284800
706      7.050000      0.282530      0.294320
707      7.060000      0.279590      0.303490
708      7.070000      0.276560      0.312280
709      7.080000      0.273430      0.320690
710      7.090000      0.270230      0.328690
711      7.100000      0.266940      0.336250
712      7.110000      0.263580      0.343340
713      7.120000      0.260140      0.349940
714      7.130000      0.256640      0.356020
715      7.140000      0.253080      0.361530
716      7.150000      0.249470      0.366470
717      7.160000      0.245800      0.370810
718      7.170000      0.242090      0.374530
719      7.180000      0.238350      0.377620
720      7.190000      0.234570      0.380080
721      7.200000      0.230770      0.381900
722      7.210000      0.226950      0.383080
723      7.220000      0.223120      0.383630
724      7.230000      0.219290      0.383570
725      7.240000      0.215450      0.382900
726      7.250000      0.211620      0.381650
727      7.260000      0.207810      0.379830
728      7.270000      0.204010      0.377480
729      7.280000      0.200230      0.374610
730      7.290000      0.196490      0.371250
731      7.300000      0.192770      0.367440
732      7.310000      0.189100      0.363180
733      7.320000      0.185470      0.358510
734      7.330000      0.181880      0.353440
735      7.340000      0.178350      0.347990
736      7.350000      0.174870      0.342170
737      7.360000      0.171450      0.335990
738      7.370000      0.168090      0.329450
739      7.380000      0.164790      0.322550
740      7.390000      0.161570      0.315290
741      7.400000      0.158410      0.307660
742      7.410000      0.155340      0.299680
743      7.420000      0.152340      0.291330
744      7.430000      0.149430      0.282620
745      7.440000      0.146600      0.273560
746      7.450000      0.143860      0.264160
747      7.460000      0.141220      0.254450
748      7.470000      0.138680      0.244440
749      7.480000      0.136230      0.234180
750      7.490000      0.133890      0.223680
751      7.500000      0.131660      0.212980
752      7.510000      0.129530      0.202130
753      7.520000      0.127500      0.191150
754      7.530000      0.125590      0.180080
755      7.540000      0.123790      0.168940
756      7.550000      0.122100      0.157740
757      7.560000      0.120530      0.146510
758      7.570000      0.119060      0.135250
759      7.580000      0.117710      0.123970
760      7.590000      0.116470      0.112660
761      7.600000      0.115340      0.101310
762      7.610000      0.114330      0.089930
763      7.620000      0.113430      0.078510
764      7.630000      0.112640      0.067050
765      7.640000      0.111970      0.055570
766      7.650000      0.111420      0.044070
767      7.660000      0.110980      0.032570
768      7.670000      0.110650      0.021100
769      7.680000      0.110440      0.009710
770      7.690000      0.110340     -0.001580
771      7.700000      0.110360     -0.012720
772      7.710000      0.110490     -0.023660
773      7.720000      0.110720     -0.034360
774      7.730000      0.111070     -0.044760
775      7.740000      0.111510     -0.054840
776      7.750000      0.112060     -0.064550
777      7.760000      0.112710     -0.073880
778      7.770000      0.113450     -0.082790
779      7.780000      0.114280     -0.091280
780      7.790000      0.115190     -0.099320
781      7.800000      0.116180     -0.106920
782      7.810000      0.117250     -0.114080
783      7.820000      0.118390     -0.120790
784      7.830000      0.119600     -0.127040
785      7.840000      0.120870     -0.132830
786      7.850000      0.122200     -0.138170
787      7.860000      0.123580     -0.143020
788      7.870000      0.125010     -0.147380
789      7.880000      0.126480     -0.151240
790      7.890000      0.128000     -0.154560
791      7.900000      0.129540     -0.157320
792      7.910000      0.131110     -0.159490
793      7.920000      0.132710     -0.161030
794      7.930000      0.134320     -0.161930
795      7.940000      0.135940     -0.162140
796      7.950000      0.137560     -0.161640
797      7.960000      0.139180     -0.160410
798      7.970000      0.140780     -0.158430
799      7.980000      0.142370     -0.155670
800      7.990000      0.143920     -0.152140
801      8.000000      0.145440     -0.147840
802      8.010000      0.146920     -0.142770
803      8.020000      0.148350     -0.136960
804      8.030000      0.149720     -0.130450
805      8.040000      0.151020     -0.123270
806      8.050000      0.152260     -0.115500
807      8.060000      0.153410     -0.107190
808      8.070000      0.154480     -0.098440
809      8.080000      0.155470     -0.089330
810      8.090000      0.156360     -0.079980
811      8.100000      0.157160     -0.070470
812      8.110000      0.157870     -0.060940
813      8.120000      0.158470     -0.051470
814      8.130000      0.158990     -0.042170
815      8.140000      0.159410     -0.033120
816      8.150000      0.159740     -0.024410
817      8.160000      0.159990     -0.016110
818      8.170000      0.160150     -0.008250
819      8.180000      0.160230     -0.000890
820      8.190000      0.160240      0.005960
821      8.200000      0.160180      0.012280
822      8.210000      0.160060      0.018080
823      8.220000      0.159880      0.023380
824      8.230000      0.159640      0.028200
825      8.240000      0.159360      0.032560
826      8.250000      0.159030      0.036530
827      8.260000      0.158670      0.040130
828      8.270000      0.158270      0.043430
829      8.280000      0.157830      0.046490
830      8.290000      0.157370      0.049360
831      8.300000      0.156870      0.052120
832      8.310000      0.156350      0.054820
833      8.320000      0.155810      0.057540
834      8.330000      0.155230      0.060320
835      8.340000      0.154630      0.063240
836      8.350000      0.153990      0.066340
837      8.360000      0.153330      0.069670
838      8.370000      0.152630      0.073270
839      8.380000      0.151900      0.077180
840      8.390000      0.151130      0.081430
841      8.400000      0.150320      0.086040
842      8.410000      0.149460      0.091020
843      8.420000      0.148540      0.096370
844      8.430000      0.147580      0.102090
845      8.440000      0.146560      0.108150
846      8.450000      0.145480      0.114540
847      8.460000      0.144330      0.121220
848      8.470000      0.143120      0.128150
849      8.480000      0.141840      0.135280
850      8.490000      0.140490      0.142550
851      8.500000      0.139060      0.149900
852      8.510000      0.137560      0.157270
853      8.520000      0.135990      0.164610
854      8.530000      0.134340      0.171860
855      8.540000      0.132620      0.178960
856      8.550000      0.130840      0.185870
857      8.560000      0.128980      0.192560
858      8.570000      0.127050      0.198980
859      8.580000      0.125060      0.205110
860      8.590000      0.123010      0.210930
861      8.600000      0.120900      0.216430
862      8.610000      0.118740      0.221590
863      8.620000      0.116520      0.226410
864      8.630000      0.114260      0.230870
865      8.640000      0.111950      0.234960
866      8.650000      0.109600      0.238660
867      8.660000      0.107210      0.241970
868      8.670000      0.104790      0.244860
869      8.680000      0.102340      0.247320
870      8.690000      0.099870      0.249310
871      8.700000      0.097380      0.250800
872      8.710000      0.094870      0.251770
873      8.720000      0.092350      0.252190
874      8.730000      0.089830      0.252020
875      8.740000      0.087310      0.251240
876      8.750000      0.084800      0.249820
877      8.760000      0.082300      0.247730
878      8.770000      0.079820      0.244960
879      8.780000      0.077370      0.241500
880      8.790000      0.074960      0.237340
881      8.800000      0.072580      0.232490
882      8.810000      0.070260      0.226960
883      8.820000      0.067990      0.220790
884      8.830000      0.065780      0.214020
885      8.840000      0.063640      0.206710
886      8.850000      0.061570      0.198930
887      8.860000      0.059580      0.190770
888      8.870000      0.057680      0.182340
889      8.880000      0.055850      0.173750
890      8.890000      0.054120      0.165120
891      8.900000      0.052460      0.156590
892      8.910000      0.050900      0.148300
893      8.920000      0.049420      0.140380
894      8.930000      0.048010      0.132950
895      8.940000      0.046680      0.126130
896      8.950000      0.045420      0.120020
897      8.960000      0.044220      0.114730
898      8.970000      0.043070      0.110310
899      8.980000      0.041970      0.106820
900      8.990000      0.040900      0.104300
901      9.000000      0.039860      0.102760
902      9.010000      0.038830      0.102200
903      9.020000      0.037810      0.102610
904      9.030000      0.036780      0.103930
905      9.040000      0.035740      0.106120
906      9.050000      0.034680      0.109100
907      9.060000      0.033590      0.112770
908      9.070000      0.032460      0.117040
909      9.080000      0.031290      0.121790
910      9.090000      0.030080      0.126900
911      9.100000      0.028810      0.132230
912      9.110000      0.027480      0.137650
913      9.120000      0.026110      0.143040
914      9.130000      0.024680      0.148270
915      9.140000      0.023190      0.153230
916      9.150000      0.021660      0.157820
917      9.160000      0.020080      0.161940
918      9.170000      0.018470      0.165530
919      9.180000      0.016810      0.168520
920      9.190000      0.015120      0.170880
921      9.200000      0.013420      0.172560
922      9.210000      0.011690      0.173560
923      9.220000      0.009950      0.173880
924      9.230000      0.008220      0.173510
925      9.240000      0.006480      0.172490
926      9.250000      0.004760      0.170830
927      9.260000      0.003050      0.168590
928      9.270000      0.001360      0.165800
929      9.280000     -0.000300      0.162510
930      9.290000     -0.001920      0.158790
931      9.300000     -0.003510      0.154680
932      9.310000     -0.005060      0.150250
933      9.320000     -0.006560      0.145550
934      9.330000     -0.008010      0.140640
935      9.340000     -0.009420      0.135550
936      9.350000     -0.010780      0.130330
937      9.360000     -0.012080      0.125010
938      9.370000     -0.013330      0.119630
939      9.380000     -0.014530      0.114200
940      9.390000     -0.015670      0.108750
941      9.400000     -0.016760      0.103280
942      9.410000     -0.017790      0.097810
943      9.420000     -0.018770      0.092340
944      9.430000     -0.019690      0.086890
945      9.440000     -0.020560      0.081460
946      9.450000     -0.021370      0.076070
947      9.460000     -0.022130      0.070730
948      9.470000     -0.022840      0.065460
949      9.480000     -0.023500      0.060290
950      9.490000     -0.024100      0.055220
951      9.500000     -0.024650      0.050300
952      9.510000     -0.025150      0.045550
953      9.520000     -0.025610      0.040980
954      9.530000     -0.026020      0.036640
955      9.540000     -0.026390      0.032530
956      9.550000     -0.026710      0.028670
957      9.560000     -0.027000      0.025090
958      9.570000     -0.027250      0.021800
959      9.580000     -0.027470      0.018790
960      9.590000     -0.027650      0.016070
961      9.600000     -0.027810      0.013650
962      9.610000     -0.027950      0.011510
963      9.620000     -0.028070      0.009640
964      9.630000     -0.028160      0.008030
965      9.640000     -0.028240      0.006670
966      9.650000     -0.028310      0.005530
967      9.660000     -0.028360      0.004590
968      9.670000     -0.028410      0.003820
969      9.680000     -0.028450      0.003210
970      9.690000     -0.028480      0.002720
971      9.700000     -0.028510      0.002320
972      9.710000     -0.028530      0.001980
973      9.720000     -0.028550      0.001680
974      9.730000     -0.028570      0.001400
975      9.740000     -0.028580      0.001090
976      9.750000     -0.028590      0.000750
977      9.760000     -0.028600      0.000360
978      9.770000     -0.028600     -0.000110
979      9.780000     -0.028600     -0.000660
980      9.790000     -0.028600     -0.001310
981      9.800000     -0.028580     -0.002060
982      9.810000     -0.028560     -0.002920
983      9.820000     -0.028530     -0.003890
984      9.830000     -0.028490     -0.004950
985      9.840000     -0.028450     -0.006120
986      9.850000     -0.028380     -0.007370
987      9.860000     -0.028310     -0.008690
988      9.870000     -0.028220     -0.010070
989      9.880000     -0.028120     -0.011500
990      9.890000     -0.028010     -0.012950
991      9.900000     -0.027880     -0.014400
992      9.910000     -0.027730     -0.015840
993      9.920000     -0.027580     -0.017240
994      9.930000     -0.027400     -0.018580
995      9.940000     -0.027220     -0.019850
996      9.950000     -0.027020     -0.021030
997      9.960000     -0.026810     -0.022110
998      9.970000     -0.026590     -0.023080
999      9.980000     -0.026360     -0.023930
1000      9.990000     -0.026120     -0.024660
1001     10.000000     -0.025870     -0.025270
1002     10.010000     -0.025620     -0.025750
1003     10.020000     -0.025360     -0.026120
1004     10.030000     -0.025100     -0.026370
1005     10.040000     -0.024840     -0.026540
1006     10.050000     -0.024570     -0.026610
1007     10.060000     -0.024300     -0.026630
1008     10.070000     -0.024040     -0.026590
1009     10.080000     -0.023770     -0.026530
1010     10.090000     -0.023510     -0.026470
1011     10.100000     -0.023240     -0.026430
1012     10.110000     -0.022980     -0.026430
1013     10.120000     -0.022710     -0.026500
1014     10.130000     -0.022450     -0.026670
1015     10.140000     -0.022180     -0.026950
1016     10.150000     -0.021910     -0.027360
1017     10.160000     -0.021640     -0.027930
1018     10.170000     -0.021360     -0.028660
1019     10.180000     -0.021070     -0.029560
1020     10.190000     -0.020780     -0.030660
1021     10.200000     -0.020470     -0.031940
1022     10.210000     -0.020150     -0.033400
1023     10.220000     -0.019820     -0.035060
1024     10.230000     -0.019470     -0.036890
1025     10.240000     -0.019100     -0.038880
1026     10.250000     -0.018710     -0.041010
1027     10.260000     -0.018300     -0.043270
1028     10.270000     -0.017870     -0.045620
1029     10.280000     -0.017410     -0.048040
1030     10.290000     -0.016930     -0.050490
1031     10.300000     -0.016420     -0.052950
1032     10.310000     -0.015900     -0.055370
1033     10.320000     -0.015340     -0.057710
1034     10.330000     -0.014760     -0.059960
1035     10.340000     -0.014160     -0.062080
1036     10.350000     -0.013540     -0.064030
1037     10.360000     -0.012900     -0.065810
1038     10.370000     -0.012250     -0.067380
1039     10.380000     -0.011570     -0.068740
1040     10.390000     -0.010880     -0.069880
1041     10.400000     -0.010190     -0.070790
1042     10.410000     -0.009480     -0.071470
1043     10.420000     -0.008760     -0.071920
1044     10.430000     -0.008040     -0.072160
1045     10.440000     -0.007320     -0.072190
1046     10.450000     -0.006600     -0.072030
1047     10.460000     -0.005880     -0.071690
1048     10.470000     -0.005160     -0.071190
1049     10.480000     -0.004450     -0.070570
1050     10.490000     -0.003750     -0.069830
1051     10.500000     -0.003050     -0.069020
1052     10.510000     -0.002360     -0.068140
1053     10.520000     -0.001680     -0.067230
1054     10.530000     -0.001000     -0.066310
1055     10.540000     -0.000340     -0.065390
1056     10.550000      0.000310     -0.064510
1057     10.560000      0.000960     -0.063670
1058     10.570000      0.001600     -0.062880
1059     10.580000      0.002220     -0.062160
1060     10.590000      0.002850     -0.061520
1061     10.600000      0.003460     -0.060950
1062     10.610000      0.004070     -0.060470
1063     10.620000      0.004680     -0.060050
1064     10.630000      0.005280     -0.059710
1065     10.640000      0.005870     -0.059440
1066     10.650000      0.006470     -0.059220
1067     10.660000      0.007060     -0.059050
1068     10.670000      0.007650     -0.058900
1069     10.680000      0.008240     -0.058770
1070     10.690000      0.008830     -0.058650
1071     10.700000      0.009410     -0.058500
1072     10.710000      0.010000     -0.058320
1073     10.720000      0.010580     -0.058100
1074     10.730000      0.011160     -0.057800
1075     10.740000      0.011740     -0.057420
1076     10.750000      0.012310     -0.056950
1077     10.760000      0.012880     -0.056360
1078     10.770000      0.013450     -0.055650
1079     10.780000      0.014000     -0.054810
1080     10.790000      0.014550     -0.053820
1081     10.800000      0.015090     -0.052700
1082     10.810000      0.015620     -0.051420
1083     10.820000      0.016130     -0.049990
1084     10.830000      0.016630     -0.048420
1085     10.840000      0.017120     -0.046700
1086     10.850000      0.017580     -0.044840
1087     10.860000      0.018030     -0.042860
1088     10.870000      0.018460     -0.040750
1089     10.880000      0.018870     -0.038540
1090     10.890000      0.019250     -0.036240
1091     10.900000      0.019620     -0.033860
1092     10.910000      0.019950     -0.031410
1093     10.920000      0.020270     -0.028910
1094     10.930000      0.020560     -0.026380
1095     10.940000      0.020820     -0.023820
1096     10.950000      0.021060     -0.021240
1097     10.960000      0.021270     -0.018650
1098     10.970000      0.021460     -0.016060
1099     10.980000      0.021620     -0.013470
1100     10.990000      0.021750     -0.010880
1101     11.000000      0.021860     -0.008300
1102     11.010000      0.021950     -0.005720
1103     11.020000      0.022000     -0.003150
1104     11.030000      0.022030     -0.000590
1105     11.040000      0.022040      0.001970
1106     11.050000      0.022020      0.004510
1107     11.060000      0.021970      0.007030
1108     11.070000      0.021900      0.009530
1109     11.080000      0.021810      0.011990
1110     11.090000      0.021690      0.014410
1111     11.100000      0.021550      0.016790
1112     11.110000      0.021380      0.019100
1113     11.120000      0.021190      0.021330
1114     11.130000      0.020970      0.023490
1115     11.140000      0.020740      0.025550
1116     11.150000      0.020480      0.027520
1117     11.160000      0.020210      0.029380
1118     11.170000      0.019910      0.031130
1119     11.180000      0.019600      0.032780
1120     11.190000      0.019270      0.034310
1121     11.200000      0.018930      0.035730
1122     11.210000      0.018570      0.037040
1123     11.220000      0.018200      0.038240
1124     11.230000      0.017820      0.039350
1125     11.240000      0.017430      0.040360
1126     11.250000      0.017020      0.041270
1127     11.260000      0.016610      0.042100
1128     11.270000      0.016190      0.042850
1129     11.280000      0.015760      0.043530
1130     11.290000      0.015330      0.044140
1131     11.300000      0.014890      0.044690
1132     11.310000      0.014440      0.045180
1133     11.320000      0.013990      0.045620
1134     11.330000      0.013530      0.046020
1135     11.340000      0.013070      0.046380
1136     11.350000      0.012610      0.046710
1137     11.360000      0.012140      0.047000
1138     11.370000      0.011670      0.047270
1139     11.380000      0.011200      0.047510
1140     11.390000      0.010720      0.047720
1141     11.400000      0.010240      0.047910
1142     11.410000      0.009770      0.048080
1143     11.420000      0.009280      0.048230
1144     11.430000      0.008800      0.048360
1145     11.440000      0.008320      0.048460
1146     11.450000      0.007830      0.048530
1147     11.460000      0.007350      0.048580
1148     11.470000      0.006860      0.048590
1149     11.480000      0.006380      0.048560
1150     11.490000      0.005890      0.048500
1151     11.500000      0.005410      0.048390
1152     11.510000      0.004920      0.048220
1153     11.520000      0.004440      0.048010
1154     11.530000      0.003960      0.047730
1155     11.540000      0.003480      0.047380
1156     11.550000      0.003010      0.046970
1157     11.560000      0.002540      0.046480
1158     11.570000      0.002070      0.045920
1159     11.580000      0.001620      0.045270
1160     11.590000      0.001160      0.044550
1161     11.600000      0.000720      0.043740
1162     11.610000      0.000280      0.042850
1163     11.620000     -0.000150      0.041880
1164     11.630000     -0.000570      0.040830
1165     11.640000     -0.000980      0.039720
1166     11.650000     -0.001370      0.038550
1167     11.660000     -0.001760      0.037320
1168     11.670000     -0.002130      0.036050
1169     11.680000     -0.002490      0.034750
1170     11.690000     -0.002840      0.033450
1171     11.700000     -0.003170      0.032140
1172     11.710000     -0.003500      0.030840
1173     11.720000     -0.003800      0.029580
1174     11.730000     -0.004100      0.028360
1175     11.740000     -0.004380      0.027200
1176     11.750000     -0.004660      0.026100
1177     11.760000     -0.004920      0.025090
1178     11.770000     -0.005170      0.024160
1179     11.780000     -0.005410      0.023320
1180     11.790000     -0.005640      0.022570
1181     11.800000     -0.005870      0.021920
1182     11.810000     -0.006090      0.021370
1183     11.820000     -0.006300      0.020900
1184     11.830000     -0.006510      0.020520
1185     11.840000     -0.006710      0.020230
1186     11.850000     -0.006920      0.020010
1187     11.860000     -0.007120      0.019850
1188     11.870000     -0.007320      0.019750
1189     11.880000     -0.007510      0.019690
1190     11.890000     -0.007710      0.019660
1191     11.900000     -0.007910      0.019650
1192     11.910000     -0.008100      0.019650
1193     11.920000     -0.008300      0.019650
1194     11.930000     -0.008500      0.019630
1195     11.940000     -0.008690      0.019580
1196     11.950000     -0.008890      0.019490
1197     11.960000     -0.009080      0.019360
1198     11.970000     -0.009280      0.019180
1199     11.980000     -0.009470      0.018930
1200     11.990000     -0.009660      0.018620
1201     12.000000     -0.009840      0.018250
1202     12.010000     -0.010030      0.017810
1203     12.020000     -0.010200      0.017290
1204     12.030000     -0.010380      0.016710
1205     12.040000     -0.010540      0.016070
1206     12.050000     -0.010710      0.015370
1207     12.060000     -0.010860      0.014610
1208     12.070000     -0.011000      0.013800
1209     12.080000     -0.011140      0.012960
1210     12.090000     -0.011270      0.012090
1211     12.100000     -0.011390      0.011190
1212     12.110000     -0.011510      0.010290
1213     12.120000     -0.011610      0.009380
1214     12.130000     -0.011700      0.008480
1215     12.140000     -0.011790      0.007600
1216     12.150000     -0.011860      0.006740
1217     12.160000     -0.011930      0.005900
1218     12.170000     -0.011990      0.005110
1219     12.180000     -0.012040      0.004340
1220     12.190000     -0.012080      0.003620
1221     12.200000     -0.012120      0.002940
1222     12.210000     -0.012150      0.002310
1223     12.220000     -0.012170      0.001720
1224     12.230000     -0.012190      0.001180
1225     12.240000     -0.012200      0.000680
1226     12.250000     -0.012210      0.000230
1227     12.260000     -0.012210     -0.000180
1228     12.270000     -0.012210     -0.000530
1229     12.280000     -0.012200     -0.000850
1230     12.290000     -0.012200     -0.001110
1231     12.300000     -0.012180     -0.001320
1232     12.310000     -0.012170     -0.001490
1233     12.320000     -0.012160     -0.001610
1234     12.330000     -0.012140     -0.001670
1235     12.340000     -0.012120     -0.001680
1236     12.350000     -0.012110     -0.001640
1237     12.360000     -0.012090     -0.001540
1238     12.370000     -0.012070     -0.001390
1239     12.380000     -0.012060     -0.001180
1240     12.390000     -0.012050     -0.000920
1241     12.400000     -0.012040     -0.000610
1242     12.410000     -0.012030     -0.000250
1243     12.420000     -0.012030      0.000150
1244     12.430000     -0.012030      0.000600
1245     12.440000     -0.012040      0.001090
1246     12.450000     -0.012050      0.001600
1247     12.460000     -0.012070      0.002130
1248     12.470000     -0.012090      0.002670
1249     12.480000     -0.012110      0.003210
1250     12.490000     -0.012150      0.003740
1251     12.500000     -0.012180      0.004240
1252     12.510000     -0.012230      0.004700
1253     12.520000     -0.012270      0.005110
1254     12.530000     -0.012320      0.005460
1255     12.540000     -0.012380      0.005730
1256     12.550000     -0.012440      0.005920
1257     12.560000     -0.012490      0.006010
1258     12.570000     -0.012550      0.006000
1259     12.580000     -0.012610      0.005890
1260     12.590000     -0.012670      0.005660
1261     12.600000     -0.012730      0.005320
1262     12.610000     -0.012780      0.004870
1263     12.620000     -0.012830      0.004310
1264     12.630000     -0.012880      0.003640
1265     12.640000     -0.012910      0.002870
1266     12.650000     -0.012940      0.002010
1267     12.660000     -0.012960      0.001080
1268     12.670000     -0.012970      0.000070
1269     12.680000     -0.012970     -0.000980
1270     12.690000     -0.012960     -0.002070
1271     12.700000     -0.012940     -0.003190
1272     12.710000     -0.012910     -0.004310
1273     12.720000     -0.012870     -0.005410
1274     12.730000     -0.012810     -0.006490
1275     12.740000     -0.012750     -0.007530
1276     12.750000     -0.012670     -0.008510
1277     12.760000     -0.012590     -0.009430
1278     12.770000     -0.012490     -0.010280
1279     12.780000     -0.012390     -0.011050
1280     12.790000     -0.012280     -0.011730
1281     12.800000     -0.012160     -0.012320
1282     12.810000     -0.012040     -0.012820
1283     12.820000     -0.011910     -0.013230
1284     12.830000     -0.011780     -0.013550
1285     12.840000     -0.011640     -0.013780
1286     12.850000     -0.011510     -0.013930
1287     12.860000     -0.011370     -0.014000
1288     12.870000     -0.011230     -0.014000
1289     12.880000     -0.011090     -0.013920
1290     12.890000     -0.010950     -0.013780
1291     12.900000     -0.010810     -0.013590
1292     12.910000     -0.010670     -0.013330
1293     12.920000     -0.010540     -0.013030
1294     12.930000     -0.010410     -0.012690
1295     12.940000     -0.010280     -0.012310
1296     12.950000     -0.010160     -0.011890
1297     12.960000     -0.010040     -0.011440
1298     12.970000     -0.009930     -0.010970
1299     12.980000     -0.009820     -0.010470
1300     12.990000     -0.009710     -0.009950
1301     13.000000     -0.009610     -0.009410
1302     13.010000     -0.009520     -0.008850
1303     13.020000     -0.009430     -0.008290
1304     13.030000     -0.009350     -0.007710
1305     13.040000     -0.009270     -0.007130
1306     13.050000     -0.009200     -0.006550
1307     13.060000     -0.009130     -0.005980
1308     13.070000     -0.009070     -0.005420
1309     13.080000     -0.009020     -0.004900
1310     13.090000     -0.008970     -0.004400
1311     13.100000     -0.008930     -0.003960
1312     13.110000     -0.008890     -0.003560
1313     13.120000     -0.008850     -0.003240
1314     13.130000     -0.008820     -0.002980
1315     13.140000     -0.008790     -0.002820
1316     13.150000     -0.008760     -0.002740
1317     13.160000     -0.008730     -0.002770
1318     13.170000     -0.008700     -0.002900
1319     13.180000     -0.008680     -0.003150
1320     13.190000     -0.008640     -0.003510
1321     13.200000     -0.008610     -0.003980
1322     13.210000     -0.008570     -0.004570
1323     13.220000     -0.008520     -0.005270
1324     13.230000     -0.008470     -0.006080
1325     13.240000     -0.008410     -0.006990
1326     13.250000     -0.008340     -0.007990
1327     13.260000     -0.008260     -0.009070
1328     13.270000     -0.008170     -0.010210
1329     13.280000     -0.008070     -0.011410
1330     13.290000     -0.007950     -0.012650
1331     13.300000     -0.007830     -0.013910
1332     13.310000     -0.007690     -0.015180
1333     13.320000     -0.007540     -0.016430
1334     13.330000     -0.007370     -0.017660
1335     13.340000     -0.007200     -0.018850
1336     13.350000     -0.007010     -0.019980
1337     13.360000     -0.006810     -0.021050
1338     13.370000     -0.006600     -0.022050
1339     13.380000     -0.006380     -0.022980
1340     13.390000     -0.006150     -0.023820
1341     13.400000     -0.005910     -0.024580
1342     13.410000     -0.005660     -0.025260
1343     13.420000     -0.005410     -0.025850
1344     13.430000     -0.005150     -0.026370
1345     13.440000     -0.004890     -0.026820
1346     13.450000     -0.004620     -0.027210
1347     13.460000     -0.004350     -0.027530
1348     13.470000     -0.004070     -0.027810
1349     13.480000     -0.003790     -0.028050
1350     13.490000     -0.003510     -0.028270
1351     13.500000     -0.003230     -0.028460
1352     13.510000     -0.002950     -0.028650
1353     13.520000     -0.002660     -0.028840
1354     13.530000     -0.002370     -0.029050
1355     13.540000     -0.002080     -0.029280
1356     13.550000     -0.001790     -0.029550
1357     13.560000     -0.001490     -0.029850
1358     13.570000     -0.001190     -0.030200
1359     13.580000     -0.000890     -0.030600
1360     13.590000     -0.000590     -0.031050
1361     13.600000     -0.000280     -0.031560
1362     13.610000      0.000040     -0.032120
1363     13.620000      0.000360     -0.032740
1364     13.630000      0.000690     -0.033410
1365     13.640000      0.001020     -0.034120
1366     13.650000      0.001360     -0.034870
1367     13.660000      0.001710     -0.035640
1368     13.670000      0.002070     -0.036430
1369     13.680000      0.002430     -0.037220
1370     13.690000      0.002810     -0.038000
1371     13.700000      0.003190     -0.038750
1372     13.710000      0.003570     -0.039460
1373     13.720000      0.003970     -0.040110
1374     13.730000      0.004370     -0.040680
1375     13.740000      0.004780     -0.041170
1376     13.750000      0.005190     -0.041560
1377     13.760000      0.005600     -0.041840
1378     13.770000      0.006020     -0.042000
1379     13.780000      0.006440     -0.042040
1380     13.790000      0.006860     -0.041940
1381     13.800000      0.007280     -0.041710
1382     13.810000      0.007700     -0.041350
1383     13.820000      0.008110     -0.040850
1384     13.830000      0.008520     -0.040230
1385     13.840000      0.008920     -0.039480
1386     13.850000      0.009320     -0.038620
1387     13.860000      0.009700     -0.037650
1388     13.870000      0.010080     -0.036600
1389     13.880000      0.010450     -0.035470
1390     13.890000      0.010800     -0.034280
1391     13.900000      0.011140     -0.033040
1392     13.910000      0.011470     -0.031770
1393     13.920000      0.011790     -0.030480
1394     13.930000      0.012100     -0.029200
1395     13.940000      0.012390     -0.027920
1396     13.950000      0.012670     -0.026670
1397     13.960000      0.012930     -0.025460
1398     13.970000      0.013190     -0.024290
1399     13.980000      0.013430     -0.023160
1400     13.990000      0.013660     -0.022090
1401     14.000000      0.013880     -0.021070
1402     14.010000      0.014090     -0.020110
1403     14.020000      0.014300     -0.019200
1404     14.030000      0.014490     -0.018350
1405     14.040000      0.014670     -0.017550
1406     14.050000      0.014850     -0.016790
1407     14.060000      0.015010     -0.016090
1408     14.070000      0.015180     -0.015430
1409     14.080000      0.015330     -0.014810
1410     14.090000      0.015480     -0.014220
1411     14.100000      0.015620     -0.013670
1412     14.110000      0.015760     -0.013150
1413     14.120000      0.015890     -0.012650
1414     14.130000      0.016020     -0.012180
1415     14.140000      0.016140     -0.011730
1416     14.150000      0.016250     -0.011290
1417     14.160000      0.016370     -0.010870
1418     14.170000      0.016480     -0.010460
1419     14.180000      0.016580     -0.010050
1420     14.190000      0.016680     -0.009660
1421     14.200000      0.016780     -0.009270
1422     14.210000      0.016870     -0.008880
1423     14.220000      0.016960     -0.008490
1424     14.230000      0.017040     -0.008100
1425     14.240000      0.017120     -0.007710
1426     14.250000      0.017200     -0.007320
1427     14.260000      0.017280     -0.006920
1428     14.270000      0.017340     -0.006520
1429     14.280000      0.017410     -0.006110
1430     14.290000      0.017470     -0.005700
1431     14.300000      0.017530     -0.005280
1432     14.310000      0.017580     -0.004860
1433     14.320000      0.017630     -0.004420
1434     14.330000      0.017670     -0.003980
1435     14.340000      0.017710     -0.003540
1436     14.350000      0.017750     -0.003080
1437     14.360000      0.017780     -0.002610
1438     14.370000      0.017810     -0.002140
1439     14.380000      0.017830     -0.001650
1440     14.390000      0.017840     -0.001150
1441     14.400000      0.017850     -0.000640
1442     14.410000      0.017860     -0.000120
1443     14.420000      0.017860      0.000420
1444     14.430000      0.017860      0.000970
1445     14.440000      0.017850      0.001530
1446     14.450000      0.017830      0.002110
1447     14.460000      0.017810      0.002690
1448     14.470000      0.017790      0.003290
1449     14.480000      0.017750      0.003890
1450     14.490000      0.017710      0.004490
1451     14.500000      0.017670      0.005090
1452     14.510000      0.017620      0.005700
1453     14.520000      0.017560      0.006300
1454     14.530000      0.017500      0.006890
1455     14.540000      0.017430      0.007480
1456     14.550000      0.017350      0.008060
1457     14.560000      0.017270      0.008620
1458     14.570000      0.017190      0.009170
1459     14.580000      0.017100      0.009710
1460     14.590000      0.017000      0.010230
1461     14.600000      0.016900      0.010740
1462     14.610000      0.016790      0.011230
1463     14.620000      0.016680      0.011710
1464     14.630000      0.016560      0.012170
1465     14.640000      0.016440      0.012620
1466     14.650000      0.016310      0.013040
1467     14.660000      0.016180      0.013450
1468     14.670000      0.016050      0.013840
1469     14.680000      0.015910      0.014200
1470     14.690000      0.015770      0.014540
1471     14.700000      0.015620      0.014850
1472     14.710000      0.015470      0.015120
1473     14.720000      0.015320      0.015370
1474     14.730000      0.015170      0.015580
1475     14.740000      0.015010      0.015740
1476     14.750000      0.014850      0.015870
1477     14.760000      0.014700      0.015950
1478     14.770000      0.014540      0.015980
1479     14.780000      0.014380      0.015970
1480     14.790000      0.014220      0.015910
1481     14.800000      0.014060      0.015800
1482     14.810000      0.013900      0.015650
1483     14.820000      0.013740      0.015450
1484     14.830000      0.013590      0.015200
1485     14.840000      0.013440      0.014910
1486     14.850000      0.013290      0.014590
1487     14.860000      0.013140      0.014220
1488     14.870000      0.013000      0.013830
1489     14.880000      0.012860      0.013410
1490     14.890000      0.012730      0.012970
1491     14.900000      0.012600      0.012510
1492     14.910000      0.012470      0.012050
1493     14.920000      0.012350      0.011580
1494     14.930000      0.012240      0.011100
1495     14.940000      0.012120      0.010640
1496     14.950000      0.012020      0.010180
1497     14.960000      0.011920      0.009730
1498     14.970000      0.011820      0.009300
1499     14.980000      0.011730      0.008890
1500     14.990000      0.011640      0.008490
1501     15.000000      0.011550      0.008110
1502     15.010000      0.011470      0.007740
1503     15.020000      0.011390      0.007400
1504     15.030000      0.011320      0.007070
1505     15.040000      0.011250      0.006750
1506     15.050000      0.011180      0.006450
1507     15.060000      0.011120      0.006160
1508     15.070000      0.011060      0.005870
1509     15.080000      0.011000      0.005600
1510     15.090000      0.010940      0.005320
1511     15.100000      0.010890      0.005050
1512     15.110000      0.010840      0.004780
1513     15.120000      0.010790      0.004500
1514     15.130000      0.010740      0.004220
1515     15.140000      0.010700      0.003930
1516     15.150000      0.010660      0.003630
1517     15.160000      0.010630      0.003310
1518     15.170000      0.010590      0.002990
1519     15.180000      0.010560      0.002640
1520     15.190000      0.010540      0.002290
1521     15.200000      0.010510      0.001910
1522     15.210000      0.010490      0.001530
1523     15.220000      0.010480      0.001120
1524     15.230000      0.010470      0.000710
1525     15.240000      0.010460      0.000280
1526     15.250000      0.010460     -0.000150
1527     15.260000      0.010460     -0.000580
1528     15.270000      0.010470     -0.001010
1529     15.280000      0.010480     -0.001430
1530     15.290000      0.010490     -0.001840
1531     15.300000      0.010510     -0.002220
1532     15.310000      0.010530     -0.002580
1533     15.320000      0.010560     -0.002900
1534     15.330000      0.010590     -0.003170
1535     15.340000      0.010620     -0.003400
1536     15.350000      0.010650     -0.003570
1537     15.360000      0.010690     -0.003680
1538     15.370000      0.010720     -0.003730
1539     15.380000      0.010760     -0.003710
1540     15.390000      0.010800     -0.003620
1541     15.400000      0.010830     -0.003470
1542     15.410000      0.010870     -0.003240
1543     15.420000      0.010900     -0.002950
1544     15.430000      0.010930     -0.002590
1545     15.440000      0.010960     -0.002180
1546     15.450000      0.010980     -0.001710
1547     15.460000      0.011000     -0.001190
1548     15.470000      0.011010     -0.000640
1549     15.480000      0.011010     -0.000060
1550     15.490000      0.011010      0.000550
1551     15.500000      0.011010      0.001160
1552     15.510000      0.011000      0.001770
1553     15.520000      0.010980      0.002370
1554     15.530000      0.010960      0.002950
1555     15.540000      0.010930      0.003500
1556     15.550000      0.010890      0.004010
1557     15.560000      0.010850      0.004470
1558     15.570000      0.010810      0.004890
1559     15.580000      0.010760      0.005250
1560     15.590000      0.010710      0.005560
1561     15.600000      0.010650      0.005800
1562     15.610000      0.010590      0.005990
1563     15.620000      0.010530      0.006130
1564     15.630000      0.010470      0.006200
1565     15.640000      0.010410      0.006230
1566     15.650000      0.010350      0.006210
1567     15.660000      0.010280      0.006150
1568     15.670000      0.010220      0.006050
1569     15.680000      0.010160      0.005930
1570     15.690000      0.010100      0.005780
1571     15.700000      0.010050      0.005630
1572     15.710000      0.009990      0.005470
1573     15.720000      0.009930      0.005310
1574     15.730000      0.009880      0.005170
1575     15.740000      0.009830      0.005040
1576     15.750000      0.009780      0.004940
1577     15.760000      0.009730      0.004870
1578     15.770000      0.009680      0.004840
1579     15.780000      0.009630      0.004840
1580     15.790000      0.009580      0.004880
1581     15.800000      0.009540      0.004960
1582     15.810000      0.009490      0.005090
1583     15.820000      0.009440      0.005260
1584     15.830000      0.009380      0.005460
1585     15.840000      0.009330      0.005710
1586     15.850000      0.009270      0.005980
1587     15.860000      0.009210      0.006290
1588     15.870000      0.009150      0.006610
1589     15.880000      0.009080      0.006950
1590     15.890000      0.009010      0.007290
1591     15.900000      0.008940      0.007640
1592     15.910000      0.008860      0.007980
1593     15.920000      0.008780      0.008300
1594     15.930000      0.008700      0.008600
1595     15.940000      0.008610      0.008860
1596     15.950000      0.008530      0.009090
1597     15.960000      0.008440      0.009280
1598     15.970000      0.008340      0.009420
1599     15.980000      0.008250      0.009510
1600     15.990000      0.008150      0.009550
1601     16.000000      0.008060      0.009530
1602     16.010000      0.007960      0.009460
1603     16.020000      0.007870      0.009330
1604     16.030000      0.007770      0.009140
1605     16.040000      0.007680      0.008900
1606     16.050000      0.007590      0.008600
1607     16.060000      0.007510      0.008260
1608     16.070000      0.007430      0.007870
1609     16.080000      0.007350      0.007430
1610     16.090000      0.007270      0.006960
1611     16.100000      0.007200      0.006450
1612     16.110000      0.007140      0.005920
1613     16.120000      0.007080      0.005350
1614     16.130000      0.007030      0.004770
1615     16.140000      0.006980      0.004170
1616     16.150000      0.006940      0.003550
1617     16.160000      0.006900      0.002920
1618     16.170000      0.006870      0.002270
1619     16.180000      0.006850      0.001620
1620     16.190000      0.006830      0.000960
1621     16.200000      0.006820      0.000290
1622     16.210000      0.006820     -0.000380
1623     16.220000      0.006820     -0.001060
1624     16.230000      0.006830     -0.001740
1625     16.240000      0.006850     -0.002420
1626     16.250000      0.006880     -0.003090
1627     16.260000      0.006910     -0.003750
1628     16.270000      0.006940     -0.004410
1629     16.280000      0.006990     -0.005040
1630     16.290000      0.007040     -0.005650
1631     16.300000      0.007100     -0.006230
1632     16.310000      0.007160     -0.006770
1633     16.320000      0.007230     -0.007270
1634     16.330000      0.007300     -0.007710
1635     16.340000      0.007380     -0.008100
1636     16.350000      0.007460     -0.008430
1637     16.360000      0.007540     -0.008700
1638     16.370000      0.007630     -0.008900
1639     16.380000      0.007720     -0.009020
1640     16.390000      0.007810     -0.009080
1641     16.400000      0.007900     -0.009060
1642     16.410000      0.007990     -0.008980
1643     16.420000      0.008080     -0.008820
1644     16.430000      0.008170     -0.008610
1645     16.440000      0.008250     -0.008330
1646     16.450000      0.008340     -0.008010
1647     16.460000      0.008420     -0.007640
1648     16.470000      0.008490     -0.007240
1649     16.480000      0.008560     -0.006820
1650     16.490000      0.008630     -0.006390
1651     16.500000      0.008700     -0.005960
1652     16.510000      0.008760     -0.005540
1653     16.520000      0.008810     -0.005150
1654     16.530000      0.008860     -0.004800
1655     16.540000      0.008910     -0.004490
1656     16.550000      0.008960     -0.004230
1657     16.560000      0.009000     -0.004040
1658     16.570000      0.009040     -0.003920
1659     16.580000      0.009080     -0.003880
1660     16.590000      0.009120     -0.003920
1661     16.600000      0.009160     -0.004030
1662     16.610000      0.009200     -0.004220
1663     16.620000      0.009240     -0.004500
1664     16.630000      0.009280     -0.004840
1665     16.640000      0.009330     -0.005250
1666     16.650000      0.009380     -0.005730
1667     16.660000      0.009440     -0.006250
1668     16.670000      0.009500     -0.006810
1669     16.680000      0.009570     -0.007390
1670     16.690000      0.009650     -0.007990
1671     16.700000      0.009730     -0.008580
1672     16.710000      0.009810     -0.009160
1673     16.720000      0.009900     -0.009710
1674     16.730000      0.010000     -0.010220
1675     16.740000      0.010100     -0.010660
1676     16.750000      0.010210     -0.011040
1677     16.760000      0.010320     -0.011340
1678     16.770000      0.010430     -0.011560
1679     16.780000      0.010550     -0.011680
1680     16.790000      0.010670     -0.011700
1681     16.800000      0.010780     -0.011630
1682     16.810000      0.010900     -0.011450
1683     16.820000      0.011010     -0.011180
1684     16.830000      0.011130     -0.010810
1685     16.840000      0.011230     -0.010350
1686     16.850000      0.011340     -0.009800
1687     16.860000      0.011430     -0.009190
1688     16.870000      0.011530     -0.008510
1689     16.880000      0.011610     -0.007770
1690     16.890000      0.011690     -0.007000
1691     16.900000      0.011760     -0.006200
1692     16.910000      0.011820     -0.005390
1693     16.920000      0.011880     -0.004570
1694     16.930000      0.011920     -0.003770
1695     16.940000      0.011960     -0.003000
1696     16.950000      0.011990     -0.002250
1697     16.960000      0.012010     -0.001550
1698     16.970000      0.012030     -0.000900
1699     16.980000      0.012040     -0.000300
1700     16.990000      0.012040      0.000240
1701     17.000000      0.012040      0.000720
1702     17.010000      0.012030      0.001140
1703     17.020000      0.012020      0.001500
1704     17.030000      0.012000      0.001800
1705     17.040000      0.011980      0.002050
1706     17.050000      0.011960      0.002240
1707     17.060000      0.011940      0.002390
1708     17.070000      0.011920      0.002490
1709     17.080000      0.011890      0.002560
1710     17.090000      0.011870      0.002600
1711     17.100000      0.011840      0.002610
1712     17.110000      0.011820      0.002620
1713     17.120000      0.011790      0.002610
1714     17.130000      0.011760      0.002590
1715     17.140000      0.011740      0.002590
1716     17.150000      0.011710      0.002580
1717     17.160000      0.011690      0.002600
1718     17.170000      0.011660      0.002620
1719     17.180000      0.011630      0.002670
1720     17.190000      0.011610      0.002740
1721     17.200000      0.011580      0.002840
1722     17.210000      0.011550      0.002960
1723     17.220000      0.011520      0.003120
1724     17.230000      0.011490      0.003300
1725     17.240000      0.011460      0.003510
1726     17.250000      0.011420      0.003750
1727     17.260000      0.011380      0.004010
1728     17.270000      0.011340      0.004310
1729     17.280000      0.011300      0.004630
1730     17.290000      0.011260      0.004970
1731     17.300000      0.011210      0.005340
1732     17.310000      0.011150      0.005730
1733     17.320000      0.011090      0.006130
1734     17.330000      0.011030      0.006560
1735     17.340000      0.010970      0.007010
1736     17.350000      0.010900      0.007470
1737     17.360000      0.010820      0.007950
1738     17.370000      0.010740      0.008440
1739     17.380000      0.010660      0.008950
1740     17.390000      0.010570      0.009470
1741     17.400000      0.010470      0.010010
1742     17.410000      0.010370      0.010560
1743     17.420000      0.010270      0.011120
1744     17.430000      0.010160      0.011690
1745     17.440000      0.010040      0.012270
1746     17.450000      0.009920      0.012850
1747     17.460000      0.009790      0.013420
1748     17.470000      0.009660      0.013990
1749     17.480000      0.009520      0.014550
1750     17.490000      0.009370      0.015090
1751     17.500000      0.009220      0.015610
1752     17.510000      0.009060      0.016090
1753     17.520000      0.008900      0.016540
1754     17.530000      0.008740      0.016940
1755     17.540000      0.008570      0.017290
1756     17.550000      0.008390      0.017580
1757     17.560000      0.008220      0.017810
1758     17.570000      0.008040      0.017970
1759     17.580000      0.007860      0.018070
1760     17.590000      0.007680      0.018100
1761     17.600000      0.007500      0.018050
1762     17.610000      0.007320      0.017940
1763     17.620000      0.007140      0.017760
1764     17.630000      0.006960      0.017520
1765     17.640000      0.006790      0.017220
1766     17.650000      0.006610      0.016870
1767     17.660000      0.006450      0.016470
1768     17.670000      0.006280      0.016030
1769     17.680000      0.006120      0.015560
1770     17.690000      0.005970      0.015070
1771     17.700000      0.005810      0.014570
1772     17.710000      0.005670      0.014070
1773     17.720000      0.005530      0.013580
1774     17.730000      0.005390      0.013110
1775     17.740000      0.005260      0.012680
1776     17.750000      0.005130      0.012270
1777     17.760000      0.005010      0.011910
1778     17.770000      0.004890      0.011600
1779     17.780000      0.004780      0.011340
1780     17.790000      0.004660      0.011130
1781     17.800000      0.004550      0.010990
1782     17.810000      0.004440      0.010900
1783     17.820000      0.004330      0.010860
1784     17.830000      0.004220      0.010880
1785     17.840000      0.004120      0.010960
1786     17.850000      0.004010      0.011070
1787     17.860000      0.003900      0.011230
1788     17.870000      0.003780      0.011430
1789     17.880000      0.003670      0.011650
1790     17.890000      0.003550      0.011900
1791     17.900000      0.003430      0.012160
1792     17.910000      0.003310      0.012420
1793     17.920000      0.003190      0.012690
1794     17.930000      0.003060      0.012940
1795     17.940000      0.002930      0.013180
1796     17.950000      0.002800      0.013400
1797     17.960000      0.002670      0.013590
1798     17.970000      0.002530      0.013750
1799     17.980000      0.002390      0.013880
1800     17.990000      0.002250      0.013970
1801     18.000000      0.002110      0.014020
1802     18.010000      0.001970      0.014030
1803     18.020000      0.001830      0.014000
1804     18.030000      0.001690      0.013940
1805     18.040000      0.001550      0.013840
1806     18.050000      0.001420      0.013710
1807     18.060000      0.001280      0.013540
1808     18.070000      0.001140      0.013360
1809     18.080000      0.001010      0.013150
1810     18.090000      0.000880      0.012920
1811     18.100000      0.000750      0.012680
1812     18.110000      0.000620      0.012430
1813     18.120000      0.000500      0.012190
1814     18.130000      0.000380      0.011940
1815     18.140000      0.000260      0.011700
1816     18.150000      0.000140      0.011480
1817     18.160000      0.000020      0.011260
1818     18.170000     -0.000090      0.011060
1819     18.180000     -0.000200      0.010890
1820     18.190000     -0.000310      0.010720
1821     18.200000     -0.000420      0.010580
1822     18.210000     -0.000520      0.010460
1823     18.220000     -0.000630      0.010360
1824     18.230000     -0.000730      0.010280
1825     18.240000     -0.000830      0.010210
1826     18.250000     -0.000930      0.010160
1827     18.260000     -0.001040      0.010110
1828     18.270000     -0.001140      0.010080
1829     18.280000     -0.001240      0.010050
1830     18.290000     -0.001340      0.010020
1831     18.300000     -0.001440      0.009980
1832     18.310000     -0.001540      0.009940
1833     18.320000     -0.001640      0.009880
1834     18.330000     -0.001740      0.009810
1835     18.340000     -0.001830      0.009720
1836     18.350000     -0.001930      0.009610
1837     18.360000     -0.002030      0.009470
1838     18.370000     -0.002120      0.009300
1839     18.380000     -0.002220      0.009100
1840     18.390000     -0.002310      0.008860
1841     18.400000     -0.002390      0.008600
1842     18.410000     -0.002480      0.008300
1843     18.420000     -0.002560      0.007970
1844     18.430000     -0.002640      0.007610
1845     18.440000     -0.002720      0.007230
1846     18.450000     -0.002790      0.006810
1847     18.460000     -0.002860      0.006380
1848     18.470000     -0.002920      0.005930
1849     18.480000     -0.002980      0.005480
1850     18.490000     -0.003040      0.005010
1851     18.500000     -0.003090      0.004550
1852     18.510000     -0.003130      0.004100
1853     18.520000     -0.003170      0.003660
1854     18.530000     -0.003210      0.003250
1855     18.540000     -0.003240      0.002860
1856     18.550000     -0.003270      0.002500
1857     18.560000     -0.003300      0.002170
1858     18.570000     -0.003320      0.001890
1859     18.580000     -0.003340      0.001640
1860     18.590000     -0.003350      0.001440
1861     18.600000     -0.003370      0.001280
1862     18.610000     -0.003380      0.001160
1863     18.620000     -0.003390      0.001080
1864     18.630000     -0.003400      0.001050
1865     18.640000     -0.003410      0.001040
1866     18.650000     -0.003420      0.001070
1867     18.660000     -0.003440      0.001130
1868     18.670000     -0.003450      0.001200
1869     18.680000     -0.003460      0.001300
1870     18.690000     -0.003470      0.001400
1871     18.700000     -0.003490      0.001500
1872     18.710000     -0.003500      0.001600
1873     18.720000     -0.003520      0.001680
1874     18.730000     -0.003530      0.001750
1875     18.740000     -0.003550      0.001800
1876     18.750000     -0.003570      0.001810
1877     18.760000     -0.003590      0.001790
1878     18.770000     -0.003610      0.001730
1879     18.780000     -0.003620      0.001630
1880     18.790000     -0.003640      0.001490
1881     18.800000     -0.003650      0.001300
1882     18.810000     -0.003670      0.001070
1883     18.820000     -0.003680      0.000790
1884     18.830000     -0.003690      0.000460
1885     18.840000     -0.003690      0.000100
1886     18.850000     -0.003690     -0.000300
1887     18.860000     -0.003690     -0.000730
1888     18.870000     -0.003680     -0.001190
1889     18.880000     -0.003670     -0.001670
1890     18.890000     -0.003650     -0.002170
1891     18.900000     -0.003630     -0.002680
1892     18.910000     -0.003600     -0.003190
1893     18.920000     -0.003570     -0.003690
1894     18.930000     -0.003530     -0.004180
1895     18.940000     -0.003490     -0.004650
1896     18.950000     -0.003450     -0.005100
1897     18.960000     -0.003400     -0.005530
1898     18.970000     -0.003340     -0.005920
1899     18.980000     -0.003280     -0.006280
1900     18.990000     -0.003220     -0.006610
1901     19.000000     -0.003150     -0.006900
1902     19.010000     -0.003080     -0.007150
1903     19.020000     -0.003010     -0.007380
1904     19.030000     -0.002940     -0.007570
1905     19.040000     -0.002860     -0.007720
1906     19.050000     -0.002780     -0.007860
1907     19.060000     -0.002710     -0.007960
1908     19.070000     -0.002630     -0.008050
1909     19.080000     -0.002550     -0.008130
1910     19.090000     -0.002460     -0.008190
1911     19.100000     -0.002380     -0.008240
1912     19.110000     -0.002300     -0.008300
1913     19.120000     -0.002220     -0.008360
1914     19.130000     -0.002130     -0.008430
1915     19.140000     -0.002050     -0.008510
1916     19.150000     -0.001960     -0.008610
1917     19.160000     -0.001880     -0.008730
1918     19.170000     -0.001790     -0.008870
1919     19.180000     -0.001700     -0.009030
1920     19.190000     -0.001610     -0.009230
1921     19.200000     -0.001520     -0.009450
1922     19.210000     -0.001430     -0.009690
1923     19.220000     -0.001330     -0.009970
1924     19.230000     -0.001230     -0.010260
1925     19.240000     -0.001130     -0.010580
1926     19.250000     -0.001020     -0.010920
1927     19.260000     -0.000910     -0.011270
1928     19.270000     -0.000800     -0.011630
1929     19.280000     -0.000680     -0.011990
1930     19.290000     -0.000560     -0.012350
1931     19.300000     -0.000440     -0.012690
1932     19.310000     -0.000310     -0.013020
1933     19.320000     -0.000180     -0.013320
1934     19.330000     -0.000050     -0.013590
1935     19.340000      0.000090     -0.013810
1936     19.350000      0.000230     -0.014000
1937     19.360000      0.000370     -0.014130
1938     19.370000      0.000510     -0.014220
1939     19.380000      0.000650     -0.014240
1940     19.390000      0.000790     -0.014210
1941     19.400000      0.000930     -0.014120
1942     19.410000      0.001070     -0.013970
1943     19.420000      0.001210     -0.013760
1944     19.430000      0.001350     -0.013500
1945     19.440000      0.001490     -0.013190
1946     19.450000      0.001620     -0.012840
1947     19.460000      0.001750     -0.012440
1948     19.470000      0.001870     -0.012020
1949     19.480000      0.001990     -0.011570
1950     19.490000      0.002110     -0.011110
1951     19.500000      0.002220     -0.010640
1952     19.510000      0.002330     -0.010180
1953     19.520000      0.002430     -0.009730
1954     19.530000      0.002520     -0.009310
1955     19.540000      0.002620     -0.008910
1956     19.550000      0.002710     -0.008550
1957     19.560000      0.002790     -0.008240
1958     19.570000      0.002870     -0.007970
1959     19.580000      0.002950     -0.007760
1960     19.590000      0.003030     -0.007610
1961     19.600000      0.003110     -0.007500
1962     19.610000      0.003180     -0.007460
1963     19.620000      0.003260     -0.007470
1964     19.630000      0.003330     -0.007530
1965     19.640000      0.003410     -0.007630
1966     19.650000      0.003480     -0.007780
1967     19.660000      0.003560     -0.007960
1968     19.670000      0.003640     -0.008170
1969     19.680000      0.003720     -0.008400
1970     19.690000      0.003810     -0.008630
1971     19.700000      0.003890     -0.008870
1972     19.710000      0.003980     -0.009100
1973     19.720000      0.004070     -0.009300
1974     19.730000      0.004170     -0.009480
1975     19.740000      0.004260     -0.009620
1976     19.750000      0.004360     -0.009710
1977     19.760000      0.004450     -0.009760
1978     19.770000      0.004550     -0.009740
1979     19.780000      0.004650     -0.009660
1980     19.790000      0.004750     -0.009520
1981     19.800000      0.004840     -0.009300
1982     19.810000      0.004930     -0.009020
1983     19.820000      0.005020     -0.008680
1984     19.830000      0.005110     -0.008270
1985     19.840000      0.005190     -0.007790
1986     19.850000      0.005270     -0.007260
1987     19.860000      0.005340     -0.006680
1988     19.870000      0.005410     -0.006060
1989     19.880000      0.005470     -0.005400
1990     19.890000      0.005530     -0.004720
1991     19.900000      0.005570     -0.004020
1992     19.910000      0.005610     -0.003320
1993     19.920000      0.005650     -0.002610
1994     19.930000      0.005670     -0.001920
1995     19.940000      0.005690     -0.001250
1996     19.950000      0.005700     -0.000610
1997     19.960000      0.005710     -0.000000
1998     19.970000      0.005710      0.000570
1999     19.980000      0.005700      0.001100
2000     19.990000      0.005690      0.001580
2001     20.000000      0.005680      0.002020
2002     20.010000      0.005660      0.002420
2003     20.020000      0.005630      0.002770
2004     20.030000      0.005610      0.003070
2005     20.040000      0.005570      0.003330
2006     20.050000      0.005540      0.003560
2007     20.060000      0.005510      0.003750
2008     20.070000      0.005470      0.003910
2009     20.080000      0.005430      0.004050
2010     20.090000      0.005390      0.004170
2011     20.100000      0.005350      0.004270
2012     20.110000      0.005300      0.004350
2013     20.120000      0.005260      0.004440
2014     20.130000      0.005220      0.004520
2015     20.140000      0.005170      0.004610
2016     20.150000      0.005120      0.004700
2017     20.160000      0.005080      0.004800
2018     20.170000      0.005030      0.004920
2019     20.180000      0.004980      0.005050
2020     20.190000      0.004930      0.005200
2021     20.200000      0.004880      0.005370
2022     20.210000      0.004820      0.005550
2023     20.220000      0.004770      0.005750
2024     20.230000      0.004710      0.005970
2025     20.240000      0.004650      0.006190
2026     20.250000      0.004590      0.006430
2027     20.260000      0.004530      0.006670
2028     20.270000      0.004460      0.006900
2029     20.280000      0.004390      0.007130
2030     20.290000      0.004320      0.007340
2031     20.300000      0.004240      0.007540
2032     20.310000      0.004170      0.007700
2033     20.320000      0.004090      0.007830
2034     20.330000      0.004010      0.007920
2035     20.340000      0.003940      0.007960
2036     20.350000      0.003860      0.007950
2037     20.360000      0.003780      0.007880
2038     20.370000      0.003700      0.007740
2039     20.380000      0.003620      0.007540
2040     20.390000      0.003540      0.007270
2041     20.400000      0.003470      0.006930
2042     20.410000      0.003400      0.006520
2043     20.420000      0.003340      0.006050
2044     20.430000      0.003280      0.005510
2045     20.440000      0.003220      0.004920
2046     20.450000      0.003170      0.004270
2047     20.460000      0.003130      0.003580
2048     20.470000      0.003090      0.002850
2049     20.480000      0.003070      0.002100
2050     20.490000      0.003040      0.001330
2051     20.500000      0.003030      0.000560
2052     20.510000      0.003030     -0.000200
2053     20.520000      0.003030     -0.000940
2054     20.530000      0.003040     -0.001650
2055     20.540000      0.003050     -0.002310
2056     20.550000      0.003080     -0.002930
2057     20.560000      0.003110     -0.003490
2058     20.570000      0.003140     -0.003980
2059     20.580000      0.003180     -0.004410
2060     20.590000      0.003220     -0.004760
2061     20.600000      0.003270     -0.005040
2062     20.610000      0.003320     -0.005250
2063     20.620000      0.003370     -0.005380
2064     20.630000      0.003430     -0.005460
2065     20.640000      0.003480     -0.005460
2066     20.650000      0.003540     -0.005420
2067     20.660000      0.003590     -0.005320
2068     20.670000      0.003650     -0.005190
2069     20.680000      0.003700     -0.005020
2070     20.690000      0.003750     -0.004840
2071     20.700000      0.003800     -0.004640
2072     20.710000      0.003840     -0.004450
2073     20.720000      0.003890     -0.004270
2074     20.730000      0.003930     -0.004110
2075     20.740000      0.003970     -0.003980
2076     20.750000      0.004010     -0.003890
2077     20.760000      0.004050     -0.003850
2078     20.770000      0.004090     -0.003870
2079     20.780000      0.004130     -0.003940
2080     20.790000      0.004170     -0.004080
2081     20.800000      0.004210     -0.004280
2082     20.810000      0.004250     -0.004540
2083     20.820000      0.004290     -0.004870
2084     20.830000      0.004340     -0.005260
2085     20.840000      0.004400     -0.005700
2086     20.850000      0.004450     -0.006200
2087     20.860000      0.004510     -0.006740
2088     20.870000      0.004580     -0.007310
2089     20.880000      0.004660     -0.007920
2090     20.890000      0.004730     -0.008530
2091     20.900000      0.004820     -0.009160
2092     20.910000      0.004910     -0.009780
2093     20.920000      0.005010     -0.010380
2094     20.930000      0.005110     -0.010950
2095     20.940000      0.005220     -0.011490
2096     20.950000      0.005340     -0.011980
2097     20.960000      0.005460     -0.012410
2098     20.970000      0.005580     -0.012790
2099     20.980000      0.005710     -0.013110
2100     20.990000      0.005840     -0.013350
2101     21.000000      0.005970     -0.013520
2102     21.010000      0.006110     -0.013620
2103     21.020000      0.006250     -0.013640
2104     21.030000      0.006380     -0.013590
2105     21.040000      0.006520     -0.013470
2106     21.050000      0.006650     -0.013270
2107     21.060000      0.006780     -0.013010
2108     21.070000      0.006920     -0.012670
2109     21.080000      0.007040     -0.012280
2110     21.090000      0.007160     -0.011820
2111     21.100000      0.007280     -0.011300
2112     21.110000      0.007400     -0.010730
2113     21.120000      0.007500     -0.010100
2114     21.130000      0.007600     -0.009420
2115     21.140000      0.007700     -0.008690
2116     21.150000      0.007790     -0.007920
2117     21.160000      0.007860     -0.007100
2118     21.170000      0.007940     -0.006230
2119     21.180000      0.008000     -0.005320
2120     21.190000      0.008050     -0.004370
2121     21.200000      0.008090     -0.003370
2122     21.210000      0.008130     -0.002330
2123     21.220000      0.008150     -0.001250
2124     21.230000      0.008160     -0.000130
2125     21.240000      0.008170      0.001020
2126     21.250000      0.008160      0.002200
2127     21.260000      0.008130      0.003410
2128     21.270000      0.008100      0.004630
2129     21.280000      0.008050      0.005860
2130     21.290000      0.007990      0.007090
2131     21.300000      0.007920      0.008310
2132     21.310000      0.007840      0.009500
2133     21.320000      0.007750      0.010670
2134     21.330000      0.007640      0.011800
2135     21.340000      0.007520      0.012890
2136     21.350000      0.007390      0.013910
2137     21.360000      0.007250      0.014880
2138     21.370000      0.007100      0.015790
2139     21.380000      0.006950      0.016620
2140     21.390000      0.006780      0.017380
2141     21.400000      0.006610      0.018080
2142     21.410000      0.006420      0.018700
2143     21.420000      0.006240      0.019250
2144     21.430000      0.006050      0.019730
2145     21.440000      0.005850      0.020150
2146     21.450000      0.005650      0.020510
2147     21.460000      0.005440      0.020800
2148     21.470000      0.005230      0.021050
2149     21.480000      0.005020      0.021240
2150     21.490000      0.004810      0.021400
2151     21.500000      0.004600      0.021510
2152     21.510000      0.004380      0.021580
2153     21.520000      0.004170      0.021630
2154     21.530000      0.003950      0.021650
2155     21.540000      0.003730      0.021650
2156     21.550000      0.003520      0.021630
2157     21.560000      0.003300      0.021590
2158     21.570000      0.003080      0.021540
2159     21.580000      0.002870      0.021470
2160     21.590000      0.002650      0.021400
2161     21.600000      0.002440      0.021320
2162     21.610000      0.002230      0.021230
2163     21.620000      0.002010      0.021140
2164     21.630000      0.001800      0.021030
2165     21.640000      0.001590      0.020920
2166     21.650000      0.001380      0.020810
2167     21.660000      0.001180      0.020680
2168     21.670000      0.000970      0.020550
2169     21.680000      0.000760      0.020420
2170     21.690000      0.000560      0.020270
2171     21.700000      0.000360      0.020110
2172     21.710000      0.000160      0.019950
2173     21.720000     -0.000040      0.019780
2174     21.730000     -0.000240      0.019590
2175     21.740000     -0.000440      0.019400
2176     21.750000     -0.000630      0.019190
2177     21.760000     -0.000820      0.018970
2178     21.770000     -0.001010      0.018740
2179     21.780000     -0.001200      0.018500
2180     21.790000     -0.001390      0.018240
2181     21.800000     -0.001570      0.017970
2182     21.810000     -0.001750      0.017690
2183     21.820000     -0.001930      0.017400
2184     21.830000     -0.002100      0.017090
2185     21.840000     -0.002270      0.016780
2186     21.850000     -0.002440      0.016460
2187     21.860000     -0.002600      0.016130
2188     21.870000     -0.002760      0.015810
2189     21.880000     -0.002920      0.015480
2190     21.890000     -0.003080      0.015160
2191     21.900000     -0.003230      0.014860
2192     21.910000     -0.003380      0.014560
2193     21.920000     -0.003520      0.014290
2194     21.930000     -0.003670      0.014030
2195     21.940000     -0.003810      0.013810
2196     21.950000     -0.003940      0.013610
2197     21.960000     -0.004080      0.013450
2198     21.970000     -0.004210      0.013320
2199     21.980000     -0.004350      0.013220
2200     21.990000     -0.004480      0.013160
2201     22.000000     -0.004610      0.013140
2202     22.010000     -0.004740      0.013160
2203     22.020000     -0.004870      0.013210
2204     22.030000     -0.005010      0.013290
2205     22.040000     -0.005140      0.013410
2206     22.050000     -0.005270      0.013540
2207     22.060000     -0.005410      0.013700
2208     22.070000     -0.005550      0.013880
2209     22.080000     -0.005680      0.014070
2210     22.090000     -0.005830      0.014260
2211     22.100000     -0.005970      0.014440
2212     22.110000     -0.006110      0.014620
2213     22.120000     -0.006260      0.014790
2214     22.130000     -0.006410      0.014930
2215     22.140000     -0.006560      0.015050
2216     22.150000     -0.006710      0.015140
2217     22.160000     -0.006860      0.015190
2218     22.170000     -0.007010      0.015200
2219     22.180000     -0.007160      0.015160
2220     22.190000     -0.007310      0.015080
2221     22.200000     -0.007460      0.014960
2222     22.210000     -0.007610      0.014790
2223     22.220000     -0.007760      0.014570
2224     22.230000     -0.007910      0.014320
2225     22.240000     -0.008050      0.014020
2226     22.250000     -0.008190      0.013690
2227     22.260000     -0.008330      0.013320
2228     22.270000     -0.008460      0.012930
2229     22.280000     -0.008590      0.012530
2230     22.290000     -0.008720      0.012110
2231     22.300000     -0.008840      0.011680
2232     22.310000     -0.008950      0.011260
2233     22.320000     -0.009070      0.010850
2234     22.330000     -0.009170      0.010460
2235     22.340000     -0.009280      0.010090
2236     22.350000     -0.009380      0.009750
2237     22.360000     -0.009480      0.009440
2238     22.370000     -0.009570      0.009180
2239     22.380000     -0.009660      0.008950
2240     22.390000     -0.009750      0.008770
2241     22.400000     -0.009840      0.008630
2242     22.410000     -0.009930      0.008540
2243     22.420000     -0.010010      0.008480
2244     22.430000     -0.010100      0.008470
2245     22.440000     -0.010180      0.008500
2246     22.450000     -0.010270      0.008560
2247     22.460000     -0.010350      0.008660
2248     22.470000     -0.010440      0.008770
2249     22.480000     -0.010530      0.008910
2250     22.490000     -0.010620      0.009060
2251     22.500000     -0.010710      0.009210
2252     22.510000     -0.010800      0.009370
2253     22.520000     -0.010890      0.009520
2254     22.530000     -0.010990      0.009650
2255     22.540000     -0.011080      0.009770
2256     22.550000     -0.011180      0.009860
2257     22.560000     -0.011280      0.009930
2258     22.570000     -0.011380      0.009960
2259     22.580000     -0.011480      0.009960
2260     22.590000     -0.011580      0.009930
2261     22.600000     -0.011680      0.009860
2262     22.610000     -0.011780      0.009750
2263     22.620000     -0.011870      0.009600
2264     22.630000     -0.011970      0.009420
2265     22.640000     -0.012060      0.009220
2266     22.650000     -0.012160      0.008980
2267     22.660000     -0.012250      0.008720
2268     22.670000     -0.012330      0.008450
2269     22.680000     -0.012420      0.008170
2270     22.690000     -0.012500      0.007880
2271     22.700000     -0.012580      0.007600
2272     22.710000     -0.012650      0.007330
2273     22.720000     -0.012730      0.007080
2274     22.730000     -0.012800      0.006850
2275     22.740000     -0.012870      0.006660
2276     22.750000     -0.012930      0.006510
2277     22.760000     -0.013000      0.006390
2278     22.770000     -0.013060      0.006330
2279     22.780000     -0.013130      0.006310
2280     22.790000     -0.013190      0.006350
2281     22.800000     -0.013250      0.006430
2282     22.810000     -0.013320      0.006570
2283     22.820000     -0.013380      0.006760
2284     22.830000     -0.013450      0.007000
2285     22.840000     -0.013520      0.007270
2286     22.850000     -0.013590      0.007580
2287     22.860000     -0.013670      0.007920
2288     22.870000     -0.013750      0.008280
2289     22.880000     -0.013830      0.008660
2290     22.890000     -0.013920      0.009030
2291     22.900000     -0.014010      0.009390
2292     22.910000     -0.014100      0.009740
2293     22.920000     -0.014200      0.010050
2294     22.930000     -0.014300      0.010330
2295     22.940000     -0.014400      0.010560
2296     22.950000     -0.014510      0.010730
2297     22.960000     -0.014620      0.010830
2298     22.970000     -0.014720      0.010870
2299     22.980000     -0.014830      0.010830
2300     22.990000     -0.014940      0.010710
2301     23.000000     -0.015050      0.010520
2302     23.010000     -0.015150      0.010240
2303     23.020000     -0.015260      0.009890
2304     23.030000     -0.015350      0.009480
2305     23.040000     -0.015450      0.008990
2306     23.050000     -0.015540      0.008450
2307     23.060000     -0.015620      0.007870
2308     23.070000     -0.015700      0.007250
2309     23.080000     -0.015780      0.006600
2310     23.090000     -0.015840      0.005950
2311     23.100000     -0.015900      0.005300
2312     23.110000     -0.015950      0.004680
2313     23.120000     -0.016000      0.004080
2314     23.130000     -0.016040      0.003540
2315     23.140000     -0.016080      0.003060
2316     23.150000     -0.016110      0.002650
2317     23.160000     -0.016130      0.002330
2318     23.170000     -0.016160      0.002100
2319     23.180000     -0.016180      0.001960
2320     23.190000     -0.016200      0.001930
2321     23.200000     -0.016220      0.002000
2322     23.210000     -0.016240      0.002170
2323     23.220000     -0.016260      0.002450
2324     23.230000     -0.016280      0.002820
2325     23.240000     -0.016310      0.003290
2326     23.250000     -0.016340      0.003830
2327     23.260000     -0.016380      0.004450
2328     23.270000     -0.016430      0.005130
2329     23.280000     -0.016480      0.005850
2330     23.290000     -0.016540      0.006610
2331     23.300000     -0.016600      0.007380
2332     23.310000     -0.016680      0.008160
2333     23.320000     -0.016760      0.008910
2334     23.330000     -0.016850      0.009640
2335     23.340000     -0.016940      0.010330
2336     23.350000     -0.017050      0.010960
2337     23.360000     -0.017160      0.011530
2338     23.370000     -0.017270      0.012020
2339     23.380000     -0.017390      0.012440
2340     23.390000     -0.017520      0.012770
2341     23.400000     -0.017640      0.013010
2342     23.410000     -0.017770      0.013170
2343     23.420000     -0.017910      0.013240
2344     23.430000     -0.018040      0.013240
2345     23.440000     -0.018170      0.013150
2346     23.450000     -0.018300      0.012990
2347     23.460000     -0.018430      0.012770
2348     23.470000     -0.018560      0.012500
2349     23.480000     -0.018690      0.012190
2350     23.490000     -0.018810      0.011840
2351     23.500000     -0.018930      0.011480
2352     23.510000     -0.019040      0.011110
2353     23.520000     -0.019150      0.010740
2354     23.530000     -0.019260      0.010390
2355     23.540000     -0.019360      0.010070
2356     23.550000     -0.019460      0.009780
2357     23.560000     -0.019560      0.009530
2358     23.570000     -0.019660      0.009340
2359     23.580000     -0.019750      0.009200
2360     23.590000     -0.019840      0.009120
2361     23.600000     -0.019930      0.009110
2362     23.610000     -0.020020      0.009160
2363     23.620000     -0.020120      0.009270
2364     23.630000     -0.020210      0.009440
2365     23.640000     -0.020300      0.009680
2366     23.650000     -0.020400      0.009970
2367     23.660000     -0.020500      0.010310
2368     23.670000     -0.020600      0.010690
2369     23.680000     -0.020710      0.011120
2370     23.690000     -0.020820      0.011570
2371     23.700000     -0.020940      0.012050
2372     23.710000     -0.021060      0.012540
2373     23.720000     -0.021180      0.013040
2374     23.730000     -0.021310      0.013550
2375     23.740000     -0.021450      0.014040
2376     23.750000     -0.021590      0.014530
2377     23.760000     -0.021730      0.015000
2378     23.770000     -0.021880      0.015450
2379     23.780000     -0.022040      0.015880
2380     23.790000     -0.022200      0.016280
2381     23.800000     -0.022360      0.016660
2382     23.810000     -0.022530      0.017000
2383     23.820000     -0.022700      0.017320
2384     23.830000     -0.022870      0.017610
2385     23.840000     -0.023050      0.017860
2386     23.850000     -0.023220      0.018090
2387     23.860000     -0.023410      0.018280
2388     23.870000     -0.023590      0.018440
2389     23.880000     -0.023770      0.018580
2390     23.890000     -0.023960      0.018680
2391     23.900000     -0.024150      0.018760
2392     23.910000     -0.024330      0.018810
2393     23.920000     -0.024520      0.018820
2394     23.930000     -0.024710      0.018810
2395     23.940000     -0.024900      0.018760
2396     23.950000     -0.025080      0.018690
2397     23.960000     -0.025270      0.018590
2398     23.970000     -0.025460      0.018450
2399     23.980000     -0.025640      0.018290
2400     23.990000     -0.025820      0.018100
2401     24.000000     -0.026010      0.017880
2402     24.010000     -0.026180      0.017640
2403     24.020000     -0.026360      0.017370
2404     24.030000     -0.026530      0.017080
2405     24.040000     -0.026710      0.016780
2406     24.050000     -0.026870      0.016470
2407     24.060000     -0.027040      0.016140
2408     24.070000     -0.027200      0.015820
2409     24.080000     -0.027360      0.015510
2410     24.090000     -0.027510      0.015200
2411     24.100000     -0.027660      0.014920
2412     24.110000     -0.027810      0.014670
2413     24.120000     -0.027960      0.014460
2414     24.130000     -0.028110      0.014290
2415     24.140000     -0.028250      0.014170
2416     24.150000     -0.028390      0.014100
2417     24.160000     -0.028530      0.014100
2418     24.170000     -0.028670      0.014170
2419     24.180000     -0.028810      0.014300
2420     24.190000     -0.028960      0.014490
2421     24.200000     -0.029100      0.014760
2422     24.210000     -0.029250      0.015090
2423     24.220000     -0.029400      0.015480
2424     24.230000     -0.029550      0.015910
2425     24.240000     -0.029710      0.016390
2426     24.250000     -0.029880      0.016900
2427     24.260000     -0.030050      0.017430
2428     24.270000     -0.030220      0.017950
2429     24.280000     -0.030400      0.018450
2430     24.290000     -0.030590      0.018920
2431     24.300000     -0.030770      0.019330
2432     24.310000     -0.030970      0.019660
2433     24.320000     -0.031160      0.019890
2434     24.330000     -0.031360      0.019990
2435     24.340000     -0.031560      0.019970
2436     24.350000     -0.031760      0.019790
2437     24.360000     -0.031960      0.019440
2438     24.370000     -0.032160      0.018920
2439     24.380000     -0.032340      0.018230
2440     24.390000     -0.032530      0.017350
2441     24.400000     -0.032700      0.016290
2442     24.410000     -0.032860      0.015070
2443     24.420000     -0.033010      0.013700
2444     24.430000     -0.033150      0.012200
2445     24.440000     -0.033270      0.010600
2446     24.450000     -0.033380      0.008940
2447     24.460000     -0.033470      0.007260
2448     24.470000     -0.033540      0.005600
2449     24.480000     -0.033600      0.004020
2450     24.490000     -0.033640      0.002590
2451     24.500000     -0.033660      0.001350
2452     24.510000     -0.033680      0.000380
2453     24.520000     -0.033680     -0.000260
2454     24.530000     -0.033680     -0.000520
2455     24.540000     -0.033670     -0.000340
2456     24.550000     -0.033670      0.000330
2457     24.560000     -0.033670      0.001520
2458     24.570000     -0.033690      0.003270
2459     24.580000     -0.033720      0.005590
2460     24.590000     -0.033780      0.008490
2461     24.600000     -0.033860      0.011950
2462     24.610000     -0.033980      0.015960
2463     24.620000     -0.034140      0.020470
2464     24.630000     -0.034340      0.025400
2465     24.640000     -0.034600      0.030680
2466     24.650000     -0.034910      0.036190
2467     24.660000     -0.035270      0.041820
2468     24.670000     -0.035690      0.047420
2469     24.680000     -0.036160      0.052810
2470     24.690000     -0.036690      0.057830
2471     24.700000     -0.037270      0.062290
2472     24.710000     -0.037890      0.066000
2473     24.720000     -0.038550      0.068770
2474     24.730000     -0.039240      0.070410
2475     24.740000     -0.039940      0.070760
2476     24.750000     -0.040650      0.069660
2477     24.760000     -0.041350      0.066980
2478     24.770000     -0.042020      0.062610
2479     24.780000     -0.042640      0.056470
2480     24.790000     -0.043210      0.048520
2481     24.800000     -0.043690      0.038740
2482     24.810000     -0.044080      0.027150
2483     24.820000     -0.044350      0.013840
2484     24.830000     -0.044490     -0.001110
2485     24.840000     -0.044480     -0.017520
2486     24.850000     -0.044300     -0.035210
2487     24.860000     -0.043950     -0.053930
2488     24.870000     -0.043410     -0.073410
2489     24.880000     -0.042680     -0.093320
2490     24.890000     -0.041740     -0.113320
2491     24.900000     -0.040610     -0.133050
2492     24.910000     -0.039280     -0.152140
2493     24.920000     -0.037760     -0.170240
2494     24.930000     -0.036060     -0.186980
2495     24.940000     -0.034190     -0.202050
2496     24.950000     -0.032170     -0.215160
2497     24.960000     -0.030010     -0.226060
2498     24.970000     -0.027750     -0.234550
2499     24.980000     -0.025410     -0.240470
2500     24.990000     -0.023000     -0.243720
2501     25.000000     -0.020570     -0.244240
2502     25.010000      0.000000      0.000000
2503     25.020000      0.000000      0.000000
2504     25.030000      0.000000      0.000000
2505     25.040000      0.000000      0.000000
2506     25.050000      0.000000      0.000000
2507     25.060000      0.000000      0.000000
2508     25.070000      0.000000      0.000000
2509     25.080000      0.000000      0.000000
2510     25.090000      0.000000      0.000000
2511     25.100000      0.000000      0.000000
2512     25.110000      0.000000      0.000000
2513     25.120000      0.000000      0.000000
2514     25.130000      0.000000      0.000000
2515     25.140000      0.000000      0.000000
2516     25.150000      0.000000      0.000000
2517     25.160000      0.000000      0.000000
2518     25.170000      0.000000      0.000000
2519     25.180000      0.000000      0.000000
2520     25.190000      0.000000      0.000000
2521     25.200000      0.000000      0.000000
2522     25.210000      0.000000      0.000000
2523     25.220000      0.000000      0.000000
2524     25.230000      0.000000      0.000000
2525     25.240000      0.000000      0.000000
2526     25.250000      0.000000      0.000000
2527     25.260000      0.000000      0.000000
2528     25.270000      0.000000      0.000000
2529     25.280000      0.000000      0.000000
2530     25.290000      0.000000      0.000000
2531     25.300000      0.000000      0.000000
2532     25.310000      0.000000      0.000000
2533     25.320000      0.000000      0.000000
2534     25.330000      0.000000      0.000000
2535     25.340000      0.000000      0.000000
2536     25.350000      0.000000      0.000000
2537     25.360000      0.000000      0.000000
2538     25.370000      0.000000      0.000000
2539     25.380000      0.000000      0.000000
2540     25.390000      0.000000      0.000000
2541     25.400000      0.000000      0.000000
2542     25.410000      0.000000      0.000000
2543     25.420000      0.000000      0.000000
2544     25.430000      0.000000      0.000000
2545     25.440000      0.000000      0.000000
2546     25.450000      0.000000      0.000000
2547     25.460000      0.000000      0.000000
2548     25.470000      0.000000      0.000000
2549     25.480000      0.000000      0.000000
2550     25.490000      0.000000      0.000000
2551     25.500000      0.000000      0.000000
2552     25.510000      0.000000      0.000000
2553     25.520000      0.000000      0.000000
2554     25.530000      0.000000      0.000000
2555     25.540000      0.000000      0.000000
2556     25.550000      0.000000      0.000000
2557     25.560000      0.000000      0.000000
2558     25.570000      0.000000      0.000000
2559     25.580000      0.000000      0.000000
2560     25.590000      0.000000      0.000000
2561     25.600000      0.000000      0.000000
2562     25.610000      0.000000      0.000000
2563     25.620000      0.000000      0.000000
2564     25.630000      0.000000      0.000000
2565     25.640000      0.000000      0.000000
2566     25.650000      0.000000      0.000000
2567     25.660000      0.000000      0.000000
2568     25.670000      0.000000      0.000000
2569     25.680000      0.000000      0.000000
2570     25.690000      0.000000      0.000000
2571     25.700000      0.000000      0.000000
2572     25.710000      0.000000      0.000000
2573     25.720000      0.000000      0.000000
2574     25.730000      0.000000      0.000000
2575     25.740000      0.000000      0.000000
2576     25.750000      0.000000      0.000000
2577     25.760000      0.000000      0.000000
2578     25.770000      0.000000      0.000000
2579     25.780000      0.000000      0.000000
2580     25.790000      0.000000      0.000000
2581     25.800000      0.000000      0.000000
2582     25.810000      0.000000      0.000000
2583     25.820000      0.000000      0.000000
2584     25.830000      0.000000      0.000000
2585     25.840000      0.000000      0.000000
2586     25.850000      0.000000      0.000000
2587     25.860000      0.000000      0.000000
2588     25.870000      0.000000      0.000000
2589     25.880000      0.000000      0.000000
2590     25.890000      0.000000      0.000000
2591     25.900000      0.000000      0.000000
2592     25.910000      0.000000      0.000000
2593     25.920000      0.000000      0.000000
2594     25.930000      0.000000      0.000000
2595     25.940000      0.000000      0.000000
2596     25.950000      0.000000      0.000000
2597     25.960000      0.000000      0.000000
2598     25.970000      0.000000      0.000000
2599     25.980000      0.000000      0.000000
2600     25.990000      0.000000      0.000000
2601     26.000000      0.000000      0.000000
2602     26.010000      0.000000      0.000000
2603     26.020000      0.000000      0.000000
2604     26.030000      0.000000      0.000000
2605     26.040000      0.000000      0.000000
2606     26.050000      0.000000      0.000000
2607     26.060000      0.000000      0.000000
2608     26.070000      0.000000      0.000000
2609     26.080000      0.000000      0.000000
2610     26.090000      0.000000      0.000000
2611     26.100000      0.000000      0.000000
2612     26.110000      0.000000      0.000000
2613     26.120000      0.000000      0.000000
2614     26.130000      0.000000      0.000000
2615     26.140000      0.000000      0.000000
2616     26.150000      0.000000      0.000000
2617     26.160000      0.000000      0.000000
2618     26.170000      0.000000      0.000000
2619     26.180000      0.000000      0.000000
2620     26.190000      0.000000      0.000000
2621     26.200000      0.000000      0.000000
2622     26.210000      0.000000      0.000000
2623     26.220000      0.000000      0.000000
2624     26.230000      0.000000      0.000000
2625     26.240000      0.000000      0.000000
2626     26.250000      0.000000      0.000000
2627     26.260000      0.000000      0.000000
2628     26.270000      0.000000      0.000000
2629     26.280000      0.000000      0.000000
2630     26.290000      0.000000      0.000000
2631     26.300000      0.000000      0.000000
2632     26.310000      0.000000      0.000000
2633     26.320000      0.000000      0.000000
2634     26.330000      0.000000      0.000000
2635     26.340000      0.000000      0.000000
2636     26.350000      0.000000      0.000000
2637     26.360000      0.000000      0.000000
2638     26.370000      0.000000      0.000000
2639     26.380000      0.000000      0.000000
2640     26.390000      0.000000      0.000000
2641     26.400000      0.000000      0.000000
2642     26.410000      0.000000      0.000000
2643     26.420000      0.000000      0.000000
2644     26.430000      0.000000      0.000000
2645     26.440000      0.000000      0.000000
2646     26.450000      0.000000      0.000000
2647     26.460000      0.000000      0.000000
2648     26.470000      0.000000      0.000000
2649     26.480000      0.000000      0.000000
2650     26.490000      0.000000      0.000000
2651     26.500000      0.000000      0.000000
2652     26.510000      0.000000      0.000000
2653     26.520000      0.000000      0.000000
2654     26.530000      0.000000      0.000000
2655     26.540000      0.000000      0.000000
2656     26.550000      0.000000      0.000000
2657     26.560000      0.000000      0.000000
2658     26.570000      0.000000      0.000000
2659     26.580000      0.000000      0.000000
2660     26.590000      0.000000      0.000000
2661     26.600000      0.000000      0.000000
2662     26.610000      0.000000      0.000000
2663     26.620000      0.000000      0.000000
2664     26.630000      0.000000      0.000000
2665     26.640000      0.000000      0.000000
2666     26.650000      0.000000      0.000000
2667     26.660000      0.000000      0.000000
2668     26.670000      0.000000      0.000000
2669     26.680000      0.000000      0.000000
2670     26.690000      0.000000      0.000000
2671     26.700000      0.000000      0.000000
2672     26.710000      0.000000      0.000000
2673     26.720000      0.000000      0.000000
2674     26.730000      0.000000      0.000000
2675     26.740000      0.000000      0.000000
2676     26.750000      0.000000      0.000000
2677     26.760000      0.000000      0.000000
2678     26.770000      0.000000      0.000000
2679     26.780000      0.000000      0.000000
2680     26.790000      0.000000      0.000000
2681     26.800000      0.000000      0.000000
2682     26.810000      0.000000      0.000000
2683     26.820000      0.000000      0.000000
2684     26.830000      0.000000      0.000000
2685     26.840000      0.000000      0.000000
2686     26.850000      0.000000      0.000000
2687     26.860000      0.000000      0.000000
2688     26.870000      0.000000      0.000000
2689     26.880000      0.000000      0.000000
2690     26.890000      0.000000      0.000000
2691     26.900000      0.000000      0.000000
2692     26.910000      0.000000      0.000000
2693     26.920000      0.000000      0.000000
2694     26.930000      0.000000      0.000000
2695     26.940000      0.000000      0.000000
2696     26.950000      0.000000      0.000000
2697     26.960000      0.000000      0.000000
2698     26.970000      0.000000      0.000000
2699     26.980000      0.000000      0.000000
2700     26.990000      0.000000      0.000000
2701     27.000000      0.000000      0.000000
2702     27.010000      0.000000      0.000000
2703     27.020000      0.000000      0.000000
2704     27.030000      0.000000      0.000000
2705     27.040000      0.000000      0.000000
2706     27.050000      0.000000      0.000000
2707     27.060000      0.000000      0.000000
2708     27.070000      0.000000      0.000000
2709     27.080000      0.000000      0.000000
2710     27.090000      0.000000      0.000000
2711     27.100000      0.000000      0.000000
2712     27.110000      0.000000      0.000000
2713     27.120000      0.000000      0.000000
2714     27.130000      0.000000      0.000000
2715     27.140000      0.000000      0.000000
2716     27.150000      0.000000      0.000000
2717     27.160000      0.000000      0.000000
2718     27.170000      0.000000      0.000000
2719     27.180000      0.000000      0.000000
2720     27.190000      0.000000      0.000000
2721     27.200000      0.000000      0.000000
2722     27.210000      0.000000      0.000000
2723     27.220000      0.000000      0.000000
2724     27.230000      0.000000      0.000000
2725     27.240000      0.000000      0.000000
2726     27.250000      0.000000      0.000000
2727     27.260000      0.000000      0.000000
2728     27.270000      0.000000      0.000000
2729     27.280000      0.000000      0.000000
2730     27.290000      0.000000      0.000000
2731     27.300000      0.000000      0.000000
2732     27.310000      0.000000      0.000000
2733     27.320000      0.000000      0.000000
2734     27.330000      0.000000      0.000000
2735     27.340000      0.000000      0.000000
2736     27.350000      0.000000      0.000000
2737     27.360000      0.000000      0.000000
2738     27.370000      0.000000      0.000000
2739     27.380000      0.000000      0.000000
2740     27.390000      0.000000      0.000000
2741     27.400000      0.000000      0.000000
2742     27.410000      0.000000      0.000000
2743     27.420000      0.000000      0.000000
2744     27.430000      0.000000      0.000000
2745     27.440000      0.000000      0.000000
2746     27.450000      0.000000      0.000000
2747     27.460000      0.000000      0.000000
2748     27.470000      0.000000      0.000000
2749     27.480000      0.000000      0.000000
2750     27.490000      0.000000      0.000000
2751     27.500000      0.000000      0.000000
2752     27.510000      0.000000      0.000000
2753     27.520000      0.000000      0.000000
2754     27.530000      0.000000      0.000000
2755     27.540000      0.000000      0.000000
2756     27.550000      0.000000      0.000000
2757     27.560000      0.000000      0.000000
2758     27.570000      0.000000      0.000000
2759     27.580000      0.000000      0.000000
2760     27.590000      0.000000      0.000000
2761     27.600000      0.000000      0.000000
2762     27.610000      0.000000      0.000000
2763     27.620000      0.000000      0.000000
2764     27.630000      0.000000      0.000000
2765     27.640000      0.000000      0.000000
2766     27.650000      0.000000      0.000000
2767     27.660000      0.000000      0.000000
2768     27.670000      0.000000      0.000000
2769     27.680000      0.000000      0.000000
2770     27.690000      0.000000      0.000000
2771     27.700000      0.000000      0.000000
2772     27.710000      0.000000      0.000000
2773     27.720000      0.000000      0.000000
2774     27.730000      0.000000      0.000000
2775     27.740000      0.000000      0.000000
2776     27.750000      0.000000      0.000000
2777     27.760000      0.000000      0.000000
2778     27.770000      0.000000      0.000000
2779     27.780000      0.000000      0.000000
2780     27.790000      0.000000      0.000000
2781     27.800000      0.000000      0.000000
2782     27.810000      0.000000      0.000000
2783     27.820000      0.000000      0.000000
2784     27.830000      0.000000      0.000000
2785     27.840000      0.000000      0.000000
2786     27.850000      0.000000      0.000000
2787     27.860000      0.000000      0.000000
2788     27.870000      0.000000      0.000000
2789     27.880000      0.000000      0.000000
2790     27.890000      0.000000      0.000000
2791     27.900000      0.000000      0.000000
2792     27.910000      0.000000      0.000000
2793     27.920000      0.000000      0.000000
2794     27.930000      0.000000      0.000000
2795     27.940000      0.000000      0.000000
2796     27.950000      0.000000      0.000000
2797     27.960000      0.000000      0.000000
2798     27.970000      0.000000      0.000000
2799     27.980000      0.000000      0.000000
2800     27.990000      0.000000      0.000000
2801     28.000000      0.000000      0.000000
2802     28.010000      0.000000      0.000000
2803     28.020000      0.000000      0.000000
2804     28.030000      0.000000      0.000000
2805     28.040000      0.000000      0.000000
2806     28.050000      0.000000      0.000000
2807     28.060000      0.000000      0.000000
2808     28.070000      0.000000      0.000000
2809     28.080000      0.000000      0.000000
2810     28.090000      0.000000      0.000000
2811     28.100000      0.000000      0.000000
2812     28.110000      0.000000      0.000000
2813     28.120000      0.000000      0.000000
2814     28.130000      0.000000      0.000000
2815     28.140000      0.000000      0.000000
2816     28.150000      0.000000      0.000000
2817     28.160000      0.000000      0.000000
2818     28.170000      0.000000      0.000000
2819     28.180000      0.000000      0.000000
2820     28.190000      0.000000      0.000000
2821     28.200000      0.000000      0.000000
2822     28.210000      0.000000      0.000000
2823     28.220000      0.000000      0.000000
2824     28.230000      0.000000      0.000000
2825     28.240000      0.000000      0.000000
2826     28.250000      0.000000      0.000000
2827     28.260000      0.000000      0.000000
2828     28.270000      0.000000      0.000000
2829     28.280000      0.000000      0.000000
2830     28.290000      0.000000      0.000000
2831     28.300000      0.000000      0.000000
2832     28.310000      0.000000      0.000000
2833     28.320000      0.000000      0.000000
2834     28.330000      0.000000      0.000000
2835     28.340000      0.000000      0.000000
2836     28.350000      0.000000      0.000000
2837     28.360000      0.000000      0.000000
2838     28.370000      0.000000      0.000000
2839     28.380000      0.000000      0.000000
2840     28.390000      0.000000      0.000000
2841     28.400000      0.000000      0.000000
2842     28.410000      0.000000      0.000000
2843     28.420000      0.000000      0.000000
2844     28.430000      0.000000      0.000000
2845     28.440000      0.000000      0.000000
2846     28.450000      0.000000      0.000000
2847     28.460000      0.000000      0.000000
2848     28.470000      0.000000      0.000000
2849     28.480000      0.000000      0.000000
2850     28.490000      0.000000      0.000000
2851     28.500000      0.000000      0.000000
2852     28.510000      0.000000      0.000000
2853     28.520000      0.000000      0.000000
2854     28.530000      0.000000      0.000000
2855     28.540000      0.000000      0.000000
2856     28.550000      0.000000      0.000000
2857     28.560000      0.000000      0.000000
2858     28.570000      0.000000      0.000000
2859     28.580000      0.000000      0.000000
2860     28.590000      0.000000      0.000000
2861     28.600000      0.000000      0.000000
2862     28.610000      0.000000      0.000000
2863     28.620000      0.000000      0.000000
2864     28.630000      0.000000      0.000000
2865     28.640000      0.000000      0.000000
2866     28.650000      0.000000      0.000000
2867     28.660000      0.000000      0.000000
2868     28.670000      0.000000      0.000000
2869     28.680000      0.000000      0.000000
2870     28.690000      0.000000      0.000000
2871     28.700000      0.000000      0.000000
2872     28.710000      0.000000      0.000000
2873     28.720000      0.000000      0.000000
2874     28.730000      0.000000      0.000000
2875     28.740000      0.000000      0.000000
2876     28.750000      0.000000      0.000000
2877     28.760000      0.000000      0.000000
2878     28.770000      0.000000      0.000000
2879     28.780000      0.000000      0.000000
2880     28.790000      0.000000      0.000000
2881     28.800000      0.000000      0.000000
2882     28.810000      0.000000      0.000000
2883     28.820000      0.000000      0.000000
2884     28.830000      0.000000      0.000000
2885     28.840000      0.000000      0.000000
2886     28.850000      0.000000      0.000000
2887     28.860000      0.000000      0.000000
2888     28.870000      0.000000      0.000000
2889     28.880000      0.000000      0.000000
2890     28.890000      0.000000      0.000000
2891     28.900000      0.000000      0.000000
2892     28.910000      0.000000      0.000000
2893     28.920000      0.000000      0.000000
2894     28.930000      0.000000      0.000000
2895     28.940000      0.000000      0.000000
2896     28.950000      0.000000      0.000000
2897     28.960000      0.000000      0.000000
2898     28.970000      0.000000      0.000000
2899     28.980000      0.000000      0.000000
2900     28.990000      0.000000      0.000000
2901     29.000000      0.000000      0.000000
2902     29.010000      0.000000      0.000000
2903     29.020000      0.000000      0.000000
2904     29.030000      0.000000      0.000000
2905     29.040000      0.000000      0.000000
2906     29.050000      0.000000      0.000000
2907     29.060000      0.000000      0.000000
2908     29.070000      0.000000      0.000000
2909     29.080000      0.000000      0.000000
2910     29.090000      0.000000      0.000000
2911     29.100000      0.000000      0.000000
2912     29.110000      0.000000      0.000000
2913     29.120000      0.000000      0.000000
2914     29.130000      0.000000      0.000000
2915     29.140000      0.000000      0.000000
2916     29.150000      0.000000      0.000000
2917     29.160000      0.000000      0.000000
2918     29.170000      0.000000      0.000000
2919     29.180000      0.000000      0.000000
2920     29.190000      0.000000      0.000000
2921     29.200000      0.000000      0.000000
2922     29.210000      0.000000      0.000000
2923     29.220000      0.000000      0.000000
2924     29.230000      0.000000      0.000000
2925     29.240000      0.000000      0.000000
2926     29.250000      0.000000      0.000000
2927     29.260000      0.000000      0.000000
2928     29.270000      0.000000      0.000000
2929     29.280000      0.000000      0.000000
2930     29.290000      0.000000      0.000000
2931     29.300000      0.000000      0.000000
2932     29.310000      0.000000      0.000000
2933     29.320000      0.000000      0.000000
2934     29.330000      0.000000      0.000000
2935     29.340000      0.000000      0.000000
2936     29.350000      0.000000      0.000000
2937     29.360000      0.000000      0.000000
2938     29.370000      0.000000      0.000000
2939     29.380000      0.000000      0.000000
2940     29.390000      0.000000      0.000000
2941     29.400000      0.000000      0.000000
2942     29.410000      0.000000      0.000000
2943     29.420000      0.000000      0.000000
2944     29.430000      0.000000      0.000000
2945     29.440000      0.000000      0.000000
2946     29.450000      0.000000      0.000000
2947     29.460000      0.000000      0.000000
2948     29.470000      0.000000      0.000000
2949     29.480000      0.000000      0.000000
2950     29.490000      0.000000      0.000000
2951     29.500000      0.000000      0.000000
2952     29.510000      0.000000      0.000000
2953     29.520000      0.000000      0.000000
2954     29.530000      0.000000      0.000000
2955     29.540000      0.000000      0.000000
2956     29.550000      0.000000      0.000000
2957     29.560000      0.000000      0.000000
2958     29.570000      0.000000      0.000000
2959     29.580000      0.000000      0.000000
2960     29.590000      0.000000      0.000000
2961     29.600000      0.000000      0.000000
2962     29.610000      0.000000      0.000000
2963     29.620000      0.000000      0.000000
2964     29.630000      0.000000      0.000000
2965     29.640000      0.000000      0.000000
2966     29.650000      0.000000      0.000000
2967     29.660000      0.000000      0.000000
2968     29.670000      0.000000      0.000000
2969     29.680000      0.000000      0.000000
2970     29.690000      0.000000      0.000000
2971     29.700000      0.000000      0.000000
2972     29.710000      0.000000      0.000000
2973     29.720000      0.000000      0.000000
2974     29.730000      0.000000      0.000000
2975     29.740000      0.000000      0.000000
2976     29.750000      0.000000      0.000000
2977     29.760000      0.000000      0.000000
2978     29.770000      0.000000      0.000000
2979     29.780000      0.000000      0.000000
2980     29.790000      0.000000      0.000000
2981     29.800000      0.000000      0.000000
2982     29.810000      0.000000      0.000000
2983     29.820000      0.000000      0.000000
2984     29.830000      0.000000      0.000000
2985     29.840000      0.000000      0.000000
2986     29.850000      0.000000      0.000000
2987     29.860000      0.000000      0.000000
2988     29.870000      0.000000      0.000000
2989     29.880000      0.000000      0.000000
2990     29.890000      0.000000      0.000000
2991     29.900000      0.000000      0.000000
2992     29.910000      0.000000      0.000000
2993     29.920000      0.000000      0.000000
2994     29.930000      0.000000      0.000000
2995     29.940000      0.000000      0.000000
2996     29.950000      0.000000      0.000000
2997     29.960000      0.000000      0.000000
2998     29.970000      0.000000      0.000000
2999     29.980000      0.000000      0.000000
3000     29.990000      0.000000      0.000000
3001     30.000000      0.000000      0.000000
3002     30.010000      0.000000      0.000000
3003     30.020000      0.000000      0.000000
3004     30.030000      0.000000      0.000000
3005     30.040000      0.000000      0.000000
3006     30.050000      0.000000      0.000000
3007     30.060000      0.000000      0.000000
3008     30.070000      0.000000      0.000000
3009     30.080000      0.000000      0.000000
3010     30.090000      0.000000      0.000000
3011     30.100000      0.000000      0.000000
3012     30.110000      0.000000      0.000000
3013     30.120000      0.000000      0.000000
3014     30.130000      0.000000      0.000000
3015     30.140000      0.000000      0.000000
3016     30.150000      0.000000      0.000000
3017     30.160000      0.000000      0.000000
3018     30.170000      0.000000      0.000000
3019     30.180000      0.000000      0.000000
3020     30.190000      0.000000      0.000000
3021     30.200000      0.000000      0.000000
3022     30.210000      0.000000      0.000000
3023     30.220000      0.000000      0.000000
3024     30.230000      0.000000      0.000000
3025     30.240000      0.000000      0.000000
3026     30.250000      0.000000      0.000000
3027     30.260000      0.000000      0.000000
3028     30.270000      0.000000      0.000000
3029     30.280000      0.000000      0.000000
3030     30.290000      0.000000      0.000000
3031     30.300000      0.000000      0.000000
3032     30.310000      0.000000      0.000000
3033     30.320000      0.000000      0.000000
3034     30.330000      0.000000      0.000000
3035     30.340000      0.000000      0.000000
3036     30.350000      0.000000      0.000000
3037     30.360000      0.000000      0.000000
3038     30.370000      0.000000      0.000000
3039     30.380000      0.000000      0.000000
3040     30.390000      0.000000      0.000000
3041     30.400000      0.000000      0.000000
3042     30.410000      0.000000      0.000000
3043     30.420000      0.000000      0.000000
3044     30.430000      0.000000      0.000000
3045     30.440000      0.000000      0.000000
3046     30.450000      0.000000      0.000000
3047     30.460000      0.000000      0.000000
3048     30.470000      0.000000      0.000000
3049     30.480000      0.000000      0.000000
3050     30.490000      0.000000      0.000000
3051     30.500000      0.000000      0.000000
3052     30.510000      0.000000      0.000000
3053     30.520000      0.000000      0.000000
3054     30.530000      0.000000      0.000000
3055     30.540000      0.000000      0.000000
3056     30.550000      0.000000      0.000000
3057     30.560000      0.000000      0.000000
3058     30.570000      0.000000      0.000000
3059     30.580000      0.000000      0.000000
3060     30.590000      0.000000      0.000000
3061     30.600000      0.000000      0.000000
3062     30.610000      0.000000      0.000000
3063     30.620000      0.000000      0.000000
3064     30.630000      0.000000      0.000000
3065     30.640000      0.000000      0.000000
3066     30.650000      0.000000      0.000000
3067     30.660000      0.000000      0.000000
3068     30.670000      0.000000      0.000000
3069     30.680000      0.000000      0.000000
3070     30.690000      0.000000      0.000000
3071     30.700000      0.000000      0.000000
3072     30.710000      0.000000      0.000000
3073     30.720000      0.000000      0.000000
3074     30.730000      0.000000      0.000000
3075     30.740000      0.000000      0.000000
3076     30.750000      0.000000      0.000000
3077     30.760000      0.000000      0.000000
3078     30.770000      0.000000      0.000000
3079     30.780000      0.000000      0.000000
3080     30.790000      0.000000      0.000000
3081     30.800000      0.000000      0.000000
3082     30.810000      0.000000      0.000000
3083     30.820000      0.000000      0.000000
3084     30.830000      0.000000      0.000000
3085     30.840000      0.000000      0.000000
3086     30.850000      0.000000      0.000000
3087     30.860000      0.000000      0.000000
3088     30.870000      0.000000      0.000000
3089     30.880000      0.000000      0.000000
3090     30.890000      0.000000      0.000000
3091     30.900000      0.000000      0.000000
3092     30.910000      0.000000      0.000000
3093     30.920000      0.000000      0.000000
3094     30.930000      0.000000      0.000000
3095     30.940000      0.000000      0.000000
3096     30.950000      0.000000      0.000000
3097     30.960000      0.000000      0.000000
3098     30.970000      0.000000      0.000000
3099     30.980000      0.000000      0.000000
3100     30.990000      0.000000      0.000000
3101     31.000000      0.000000      0.000000
3102     31.010000      0.000000      0.000000
3103     31.020000      0.000000      0.000000
3104     31.030000      0.000000      0.000000
3105     31.040000      0.000000      0.000000
3106     31.050000      0.000000      0.000000
3107     31.060000      0.000000      0.000000
3108     31.070000      0.000000      0.000000
3109     31.080000      0.000000      0.000000
3110     31.090000      0.000000      0.000000
3111     31.100000      0.000000      0.000000
3112     31.110000      0.000000      0.000000
3113     31.120000      0.000000      0.000000
3114     31.130000      0.000000      0.000000
3115     31.140000      0.000000      0.000000
3116     31.150000      0.000000      0.000000
3117     31.160000      0.000000      0.000000
3118     31.170000      0.000000      0.000000
3119     31.180000      0.000000      0.000000
3120     31.190000      0.000000      0.000000
3121     31.200000      0.000000      0.000000
3122     31.210000      0.000000      0.000000
3123     31.220000      0.000000      0.000000
3124     31.230000      0.000000      0.000000
3125     31.240000      0.000000      0.000000
3126     31.250000      0.000000      0.000000
3127     31.260000      0.000000      0.000000
3128     31.270000      0.000000      0.000000
3129     31.280000      0.000000      0.000000
3130     31.290000      0.000000      0.000000
3131     31.300000      0.000000      0.000000
3132     31.310000      0.000000      0.000000
3133     31.320000      0.000000      0.000000
3134     31.330000      0.000000      0.000000
3135     31.340000      0.000000      0.000000
3136     31.350000      0.000000      0.000000
3137     31.360000      0.000000      0.000000
3138     31.370000      0.000000      0.000000
3139     31.380000      0.000000      0.000000
3140     31.390000      0.000000      0.000000
3141     31.400000      0.000000      0.000000
3142     31.410000      0.000000      0.000000
3143     31.420000      0.000000      0.000000
3144     31.430000      0.000000      0.000000
3145     31.440000      0.000000      0.000000
3146     31.450000      0.000000      0.000000
3147     31.460000      0.000000      0.000000
3148     31.470000      0.000000      0.000000
3149     31.480000      0.000000      0.000000
3150     31.490000      0.000000      0.000000
3151     31.500000      0.000000      0.000000
3152     31.510000      0.000000      0.000000
3153     31.520000      0.000000      0.000000
3154     31.530000      0.000000      0.000000
3155     31.540000      0.000000      0.000000
3156     31.550000      0.000000      0.000000
3157     31.560000      0.000000      0.000000
3158     31.570000      0.000000      0.000000
3159     31.580000      0.000000      0.000000
3160     31.590000      0.000000      0.000000
3161     31.600000      0.000000      0.000000
3162     31.610000      0.000000      0.000000
3163     31.620000      0.000000      0.000000
3164     31.630000      0.000000      0.000000
3165     31.640000      0.000000      0.000000
3166     31.650000      0.000000      0.000000
3167     31.660000      0.000000      0.000000
3168     31.670000      0.000000      0.000000
3169     31.680000      0.000000      0.000000
3170     31.690000      0.000000      0.000000
3171     31.700000      0.000000      0.000000
3172     31.710000      0.000000      0.000000
3173     31.720000      0.000000      0.000000
3174     31.730000      0.000000      0.000000
3175     31.740000      0.000000      0.000000
3176     31.750000      0.000000      0.000000
3177     31.760000      0.000000      0.000000
3178     31.770000      0.000000      0.000000
3179     31.780000      0.000000      0.000000
3180     31.790000      0.000000      0.000000
3181     31.800000      0.000000      0.000000
3182     31.810000      0.000000      0.000000
3183     31.820000      0.000000      0.000000
3184     31.830000      0.000000      0.000000
3185     31.840000      0.000000      0.000000
3186     31.850000      0.000000      0.000000
3187     31.860000      0.000000      0.000000
3188     31.870000      0.000000      0.000000
3189     31.880000      0.000000      0.000000
3190     31.890000      0.000000      0.000000
3191     31.900000      0.000000      0.000000
3192     31.910000      0.000000      0.000000
3193     31.920000      0.000000      0.000000
3194     31.930000      0.000000      0.000000
3195     31.940000      0.000000      0.000000
3196     31.950000      0.000000      0.000000
3197     31.960000      0.000000      0.000000
3198     31.970000      0.000000      0.000000
3199     31.980000      0.000000      0.000000
3200     31.990000      0.000000      0.000000
3201     32.000000      0.000000      0.000000
3202     32.010000      0.000000      0.000000
3203     32.020000      0.000000      0.000000
3204     32.030000      0.000000      0.000000
3205     32.040000      0.000000      0.000000
3206     32.050000      0.000000      0.000000
3207     32.060000      0.000000      0.000000
3208     32.070000      0.000000      0.000000
3209     32.080000      0.000000      0.000000
3210     32.090000      0.000000      0.000000
3211     32.100000      0.000000      0.000000
3212     32.110000      0.000000      0.000000
3213     32.120000      0.000000      0.000000
3214     32.130000      0.000000      0.000000
3215     32.140000      0.000000      0.000000
3216     32.150000      0.000000      0.000000
3217     32.160000      0.000000      0.000000
3218     32.170000      0.000000      0.000000
3219     32.180000      0.000000      0.000000
3220     32.190000      0.000000      0.000000
3221     32.200000      0.000000      0.000000
3222     32.210000      0.000000      0.000000
3223     32.220000      0.000000      0.000000
3224     32.230000      0.000000      0.000000
3225     32.240000      0.000000      0.000000
3226     32.250000      0.000000      0.000000
3227     32.260000      0.000000      0.000000
3228     32.270000      0.000000      0.000000
3229     32.280000      0.000000      0.000000
3230     32.290000      0.000000      0.000000
3231     32.300000      0.000000      0.000000
3232     32.310000      0.000000      0.000000
3233     32.320000      0.000000      0.000000
3234     32.330000      0.000000      0.000000
3235     32.340000      0.000000      0.000000
3236     32.350000      0.000000      0.000000
3237     32.360000      0.000000      0.000000
3238     32.370000      0.000000      0.000000
3239     32.380000      0.000000      0.000000
3240     32.390000      0.000000      0.000000
3241     32.400000      0.000000      0.000000
3242     32.410000      0.000000      0.000000
3243     32.420000      0.000000      0.000000
3244     32.430000      0.000000      0.000000
3245     32.440000      0.000000      0.000000
3246     32.450000      0.000000      0.000000
3247     32.460000      0.000000      0.000000
3248     32.470000      0.000000      0.000000
3249     32.480000      0.000000      0.000000
3250     32.490000      0.000000      0.000000
3251     32.500000      0.000000      0.000000
3252     32.510000      0.000000      0.000000
3253     32.520000      0.000000      0.000000
3254     32.530000      0.000000      0.000000
3255     32.540000      0.000000      0.000000
3256     32.550000      0.000000      0.000000
3257     32.560000      0.000000      0.000000
3258     32.570000      0.000000      0.000000
3259     32.580000      0.000000      0.000000
3260     32.590000      0.000000      0.000000
3261     32.600000      0.000000      0.000000
3262     32.610000      0.000000      0.000000
3263     32.620000      0.000000      0.000000
3264     32.630000      0.000000      0.000000
3265     32.640000      0.000000      0.000000
3266     32.650000      0.000000      0.000000
3267     32.660000      0.000000      0.000000
3268     32.670000      0.000000      0.000000
3269     32.680000      0.000000      0.000000
3270     32.690000      0.000000      0.000000
3271     32.700000      0.000000      0.000000
3272     32.710000      0.000000      0.000000
3273     32.720000      0.000000      0.000000
3274     32.730000      0.000000      0.000000
3275     32.740000      0.000000      0.000000
3276     32.750000      0.000000      0.000000
3277     32.760000      0.000000      0.000000
3278     32.770000      0.000000      0.000000
3279     32.780000      0.000000      0.000000
3280     32.790000      0.000000      0.000000
3281     32.800000      0.000000      0.000000
3282     32.810000      0.000000      0.000000
3283     32.820000      0.000000      0.000000
3284     32.830000      0.000000      0.000000
3285     32.840000      0.000000      0.000000
3286     32.850000      0.000000      0.000000
3287     32.860000      0.000000      0.000000
3288     32.870000      0.000000      0.000000
3289     32.880000      0.000000      0.000000
3290     32.890000      0.000000      0.000000
3291     32.900000      0.000000      0.000000
3292     32.910000      0.000000      0.000000
3293     32.920000      0.000000      0.000000
3294     32.930000      0.000000      0.000000
3295     32.940000      0.000000      0.000000
3296     32.950000      0.000000      0.000000
3297     32.960000      0.000000      0.000000
3298     32.970000      0.000000      0.000000
3299     32.980000      0.000000      0.000000
3300     32.990000      0.000000      0.000000
3301     33.000000      0.000000      0.000000
3302     33.010000      0.000000      0.000000
3303     33.020000      0.000000      0.000000
3304     33.030000      0.000000      0.000000
3305     33.040000      0.000000      0.000000
3306     33.050000      0.000000      0.000000
3307     33.060000      0.000000      0.000000
3308     33.070000      0.000000      0.000000
3309     33.080000      0.000000      0.000000
3310     33.090000      0.000000      0.000000
3311     33.100000      0.000000      0.000000
3312     33.110000      0.000000      0.000000
3313     33.120000      0.000000      0.000000
3314     33.130000      0.000000      0.000000
3315     33.140000      0.000000      0.000000
3316     33.150000      0.000000      0.000000
3317     33.160000      0.000000      0.000000
3318     33.170000      0.000000      0.000000
3319     33.180000      0.000000      0.000000
3320     33.190000      0.000000      0.000000
3321     33.200000      0.000000      0.000000
3322     33.210000      0.000000      0.000000
3323     33.220000      0.000000      0.000000
3324     33.230000      0.000000      0.000000
3325     33.240000      0.000000      0.000000
3326     33.250000      0.000000      0.000000
3327     33.260000      0.000000      0.000000
3328     33.270000      0.000000      0.000000
3329     33.280000      0.000000      0.000000
3330     33.290000      0.000000      0.000000
3331     33.300000      0.000000      0.000000
3332     33.310000      0.000000      0.000000
3333     33.320000      0.000000      0.000000
3334     33.330000      0.000000      0.000000
3335     33.340000      0.000000      0.000000
3336     33.350000      0.000000      0.000000
3337     33.360000      0.000000      0.000000
3338     33.370000      0.000000      0.000000
3339     33.380000      0.000000      0.000000
3340     33.390000      0.000000      0.000000
3341     33.400000      0.000000      0.000000
3342     33.410000      0.000000      0.000000
3343     33.420000      0.000000      0.000000
3344     33.430000      0.000000      0.000000
3345     33.440000      0.000000      0.000000
3346     33.450000      0.000000      0.000000
3347     33.460000      0.000000      0.000000
3348     33.470000      0.000000      0.000000
3349     33.480000      0.000000      0.000000
3350     33.490000      0.000000      0.000000
3351     33.500000      0.000000      0.000000
3352     33.510000      0.000000      0.000000
3353     33.520000      0.000000      0.000000
3354     33.530000      0.000000      0.000000
3355     33.540000      0.000000      0.000000
3356     33.550000      0.000000      0.000000
3357     33.560000      0.000000      0.000000
3358     33.570000      0.000000      0.000000
3359     33.580000      0.000000      0.000000
3360     33.590000      0.000000      0.000000
3361     33.600000      0.000000      0.000000
3362     33.610000      0.000000      0.000000
3363     33.620000      0.000000      0.000000
3364     33.630000      0.000000      0.000000
3365     33.640000      0.000000      0.000000
3366     33.650000      0.000000      0.000000
3367     33.660000      0.000000      0.000000
3368     33.670000      0.000000      0.000000
3369     33.680000      0.000000      0.000000
3370     33.690000      0.000000      0.000000
3371     33.700000      0.000000      0.000000
3372     33.710000      0.000000      0.000000
3373     33.720000      0.000000      0.000000
3374     33.730000      0.000000      0.000000
3375     33.740000      0.000000      0.000000
3376     33.750000      0.000000      0.000000
3377     33.760000      0.000000      0.000000
3378     33.770000      0.000000      0.000000
3379     33.780000      0.000000      0.000000
3380     33.790000      0.000000      0.000000
3381     33.800000      0.000000      0.000000
3382     33.810000      0.000000      0.000000
3383     33.820000      0.000000      0.000000
3384     33.830000      0.000000      0.000000
3385     33.840000      0.000000      0.000000
3386     33.850000      0.000000      0.000000
3387     33.860000      0.000000      0.000000
3388     33.870000      0.000000      0.000000
3389     33.880000      0.000000      0.000000
3390     33.890000      0.000000      0.000000
3391     33.900000      0.000000      0.000000
3392     33.910000      0.000000      0.000000
3393     33.920000      0.000000      0.000000
3394     33.930000      0.000000      0.000000
3395     33.940000      0.000000      0.000000
3396     33.950000      0.000000      0.000000
3397     33.960000      0.000000      0.000000
3398     33.970000      0.000000      0.000000
3399     33.980000      0.000000      0.000000
3400     33.990000      0.000000      0.000000
3401     34.000000      0.000000      0.000000
3402     34.010000      0.000000      0.000000
3403     34.020000      0.000000      0.000000
3404     34.030000      0.000000      0.000000
3405     34.040000      0.000000      0.000000
3406     34.050000      0.000000      0.000000
3407     34.060000      0.000000      0.000000
3408     34.070000      0.000000      0.000000
3409     34.080000      0.000000      0.000000
3410     34.090000      0.000000      0.000000
3411     34.100000      0.000000      0.000000
3412     34.110000      0.000000      0.000000
3413     34.120000      0.000000      0.000000
3414     34.130000      0.000000      0.000000
3415     34.140000      0.000000      0.000000
3416     34.150000      0.000000      0.000000
3417     34.160000      0.000000      0.000000
3418     34.170000      0.000000      0.000000
3419     34.180000      0.000000      0.000000
3420     34.190000      0.000000      0.000000
3421     34.200000      0.000000      0.000000
3422     34.210000      0.000000      0.000000
3423     34.220000      0.000000      0.000000
3424     34.230000      0.000000      0.000000
3425     34.240000      0.000000      0.000000
3426     34.250000      0.000000      0.000000
3427     34.260000      0.000000      0.000000
3428     34.270000      0.000000      0.000000
3429     34.280000      0.000000      0.000000
3430     34.290000      0.000000      0.000000
3431     34.300000      0.000000      0.000000
3432     34.310000      0.000000      0.000000
3433     34.320000      0.000000      0.000000
3434     34.330000      0.000000      0.000000
3435     34.340000      0.000000      0.000000
3436     34.350000      0.000000      0.000000
3437     34.360000      0.000000      0.000000
3438     34.370000      0.000000      0.000000
3439     34.380000      0.000000      0.000000
3440     34.390000      0.000000      0.000000
3441     34.400000      0.000000      0.000000
3442     34.410000      0.000000      0.000000
3443     34.420000      0.000000      0.000000
3444     34.430000      0.000000      0.000000
3445     34.440000      0.000000      0.000000
3446     34.450000      0.000000      0.000000
3447     34.460000      0.000000      0.000000
3448     34.470000      0.000000      0.000000
3449     34.480000      0.000000      0.000000
3450     34.490000      0.000000      0.000000
3451     34.500000      0.000000      0.000000
3452     34.510000      0.000000      0.000000
3453     34.520000      0.000000      0.000000
3454     34.530000      0.000000      0.000000
3455     34.540000      0.000000      0.000000
3456     34.550000      0.000000      0.000000
3457     34.560000      0.000000      0.000000
3458     34.570000      0.000000      0.000000
3459     34.580000      0.000000      0.000000
3460     34.590000      0.000000      0.000000
3461     34.600000      0.000000      0.000000
3462     34.610000      0.000000      0.000000
3463     34.620000      0.000000      0.000000
3464     34.630000      0.000000      0.000000
3465     34.640000      0.000000      0.000000
3466     34.650000      0.000000      0.000000
3467     34.660000      0.000000      0.000000
3468     34.670000      0.000000      0.000000
3469     34.680000      0.000000      0.000000
3470     34.690000      0.000000      0.000000
3471     34.700000      0.000000      0.000000
3472     34.710000      0.000000      0.000000
3473     34.720000      0.000000      0.000000
3474     34.730000      0.000000      0.000000
3475     34.740000      0.000000      0.000000
3476     34.750000      0.000000      0.000000
3477     34.760000      0.000000      0.000000
3478     34.770000      0.000000      0.000000
3479     34.780000      0.000000      0.000000
3480     34.790000      0.000000      0.000000
3481     34.800000      0.000000      0.000000
3482     34.810000      0.000000      0.000000
3483     34.820000      0.000000      0.000000
3484     34.830000      0.000000      0.000000
3485     34.840000      0.000000      0.000000
3486     34.850000      0.000000      0.000000
3487     34.860000      0.000000      0.000000
3488     34.870000      0.000000      0.000000
3489     34.880000      0.000000      0.000000
3490     34.890000      0.000000      0.000000
3491     34.900000      0.000000      0.000000
3492     34.910000      0.000000      0.000000
3493     34.920000      0.000000      0.000000
3494     34.930000      0.000000      0.000000
3495     34.940000      0.000000      0.000000
3496     34.950000      0.000000      0.000000
3497     34.960000      0.000000      0.000000
3498     34.970000      0.000000      0.000000
3499     34.980000      0.000000      0.000000
3500     34.990000      0.000000      0.000000
3501     35.000000      0.000000      0.000000
3502     35.010000      0.000000      0.000000
3503     35.020000      0.000000      0.000000
3504     35.030000      0.000000      0.000000
3505     35.040000      0.000000      0.000000
3506     35.050000      0.000000      0.000000
3507     35.060000      0.000000      0.000000
3508     35.070000      0.000000      0.000000
3509     35.080000      0.000000      0.000000
3510     35.090000      0.000000      0.000000
3511     35.100000      0.000000      0.000000
3512     35.110000      0.000000      0.000000
3513     35.120000      0.000000      0.000000
3514     35.130000      0.000000      0.000000
3515     35.140000      0.000000      0.000000
3516     35.150000      0.000000      0.000000
3517     35.160000      0.000000      0.000000
3518     35.170000      0.000000      0.000000
3519     35.180000      0.000000      0.000000
3520     35.190000      0.000000      0.000000
3521     35.200000      0.000000      0.000000
3522     35.210000      0.000000      0.000000
3523     35.220000      0.000000      0.000000
3524     35.230000      0.000000      0.000000
3525     35.240000      0.000000      0.000000
3526     35.250000      0.000000      0.000000
3527     35.260000      0.000000      0.000000
3528     35.270000      0.000000      0.000000
3529     35.280000      0.000000      0.000000
3530     35.290000      0.000000      0.000000
3531     35.300000      0.000000      0.000000
3532     35.310000      0.000000      0.000000
3533     35.320000      0.000000      0.000000
3534     35.330000      0.000000      0.000000
3535     35.340000      0.000000      0.000000
3536     35.350000      0.000000      0.000000
3537     35.360000      0.000000      0.000000
3538     35.370000      0.000000      0.000000
3539     35.380000      0.000000      0.000000
3540     35.390000      0.000000      0.000000
3541     35.400000      0.000000      0.000000
3542     35.410000      0.000000      0.000000
3543     35.420000      0.000000      0.000000
3544     35.430000      0.000000      0.000000
3545     35.440000      0.000000      0.000000
3546     35.450000      0.000000      0.000000
3547     35.460000      0.000000      0.000000
3548     35.470000      0.000000      0.000000
3549     35.480000      0.000000      0.000000
3550     35.490000      0.000000      0.000000
3551     35.500000      0.000000      0.000000
3552     35.510000      0.000000      0.000000
3553     35.520000      0.000000      0.000000
3554     35.530000      0.000000      0.000000
3555     35.540000      0.000000      0.000000
3556     35.550000      0.000000      0.000000
3557     35.560000      0.000000      0.000000
3558     35.570000      0.000000      0.000000
3559     35.580000      0.000000      0.000000
3560     35.590000      0.000000      0.000000
3561     35.600000      0.000000      0.000000
3562     35.610000      0.000000      0.000000
3563     35.620000      0.000000      0.000000
3564     35.630000      0.000000      0.000000
3565     35.640000      0.000000      0.000000
3566     35.650000      0.000000      0.000000
3567     35.660000      0.000000      0.000000
3568     35.670000      0.000000      0.000000
3569     35.680000      0.000000      0.000000
3570     35.690000      0.000000      0.000000
3571     35.700000      0.000000      0.000000
3572     35.710000      0.000000      0.000000
3573     35.720000      0.000000      0.000000
3574     35.730000      0.000000      0.000000
3575     35.740000      0.000000      0.000000
3576     35.750000      0.000000      0.000000
3577     35.760000      0.000000      0.000000
3578     35.770000      0.000000      0.000000
3579     35.780000      0.000000      0.000000
3580     35.790000      0.000000      0.000000
3581     35.800000      0.000000      0.000000
3582     35.810000      0.000000      0.000000
3583     35.820000      0.000000      0.000000
3584     35.830000      0.000000      0.000000
3585     35.840000      0.000000      0.000000
3586     35.850000      0.000000      0.000000
3587     35.860000      0.000000      0.000000
3588     35.870000      0.000000      0.000000
3589     35.880000      0.000000      0.000000
3590     35.890000      0.000000      0.000000
3591     35.900000      0.000000      0.000000
3592     35.910000      0.000000      0.000000
3593     35.920000      0.000000      0.000000
3594     35.930000      0.000000      0.000000
3595     35.940000      0.000000      0.000000
3596     35.950000      0.000000      0.000000
3597     35.960000      0.000000      0.000000
3598     35.970000      0.000000      0.000000
3599     35.980000      0.000000      0.000000
3600     35.990000      0.000000      0.000000
3601     36.000000      0.000000      0.000000
3602     36.010000      0.000000      0.000000
3603     36.020000      0.000000      0.000000
3604     36.030000      0.000000      0.000000
3605     36.040000      0.000000      0.000000
3606     36.050000      0.000000      0.000000
3607     36.060000      0.000000      0.000000
3608     36.070000      0.000000      0.000000
3609     36.080000      0.000000      0.000000
3610     36.090000      0.000000      0.000000
3611     36.100000      0.000000      0.000000
3612     36.110000      0.000000      0.000000
3613     36.120000      0.000000      0.000000
3614     36.130000      0.000000      0.000000
3615     36.140000      0.000000      0.000000
3616     36.150000      0.000000      0.000000
3617     36.160000      0.000000      0.000000
3618     36.170000      0.000000      0.000000
3619     36.180000      0.000000      0.000000
3620     36.190000      0.000000      0.000000
3621     36.200000      0.000000      0.000000
3622     36.210000      0.000000      0.000000
3623     36.220000      0.000000      0.000000
3624     36.230000      0.000000      0.000000
3625     36.240000      0.000000      0.000000
3626     36.250000      0.000000      0.000000
3627     36.260000      0.000000      0.000000
3628     36.270000      0.000000      0.000000
3629     36.280000      0.000000      0.000000
3630     36.290000      0.000000      0.000000
3631     36.300000      0.000000      0.000000
3632     36.310000      0.000000      0.000000
3633     36.320000      0.000000      0.000000
3634     36.330000      0.000000      0.000000
3635     36.340000      0.000000      0.000000
3636     36.350000      0.000000      0.000000
3637     36.360000      0.000000      0.000000
3638     36.370000      0.000000      0.000000
3639     36.380000      0.000000      0.000000
3640     36.390000      0.000000      0.000000
3641     36.400000      0.000000      0.000000
3642     36.410000      0.000000      0.000000
3643     36.420000      0.000000      0.000000
3644     36.430000      0.000000      0.000000
3645     36.440000      0.000000      0.000000
3646     36.450000      0.000000      0.000000
3647     36.460000      0.000000      0.000000
3648     36.470000      0.000000      0.000000
3649     36.480000      0.000000      0.000000
3650     36.490000      0.000000      0.000000
3651     36.500000      0.000000      0.000000
3652     36.510000      0.000000      0.000000
3653     36.520000      0.000000      0.000000
3654     36.530000      0.000000      0.000000
3655     36.540000      0.000000      0.000000
3656     36.550000      0.000000      0.000000
3657     36.560000      0.000000      0.000000
3658     36.570000      0.000000      0.000000
3659     36.580000      0.000000      0.000000
3660     36.590000      0.000000      0.000000
3661     36.600000      0.000000      0.000000
3662     36.610000      0.000000      0.000000
3663     36.620000      0.000000      0.000000
3664     36.630000      0.000000      0.000000
3665     36.640000      0.000000      0.000000
3666     36.650000      0.000000      0.000000
3667     36.660000      0.000000      0.000000
3668     36.670000      0.000000      0.000000
3669     36.680000      0.000000      0.000000
3670     36.690000      0.000000      0.000000
3671     36.700000      0.000000      0.000000
3672     36.710000      0.000000      0.000000
3673     36.720000      0.000000      0.000000
3674     36.730000      0.000000      0.000000
3675     36.740000      0.000000      0.000000
3676     36.750000      0.000000      0.000000
3677     36.760000      0.000000      0.000000
3678     36.770000      0.000000      0.000000
3679     36.780000      0.000000      0.000000
3680     36.790000      0.000000      0.000000
3681     36.800000      0.000000      0.000000
3682     36.810000      0.000000      0.000000
3683     36.820000      0.000000      0.000000
3684     36.830000      0.000000      0.000000
3685     36.840000      0.000000      0.000000
3686     36.850000      0.000000      0.000000
3687     36.860000      0.000000      0.000000
3688     36.870000      0.000000      0.000000
3689     36.880000      0.000000      0.000000
3690     36.890000      0.000000      0.000000
3691     36.900000      0.000000      0.000000
3692     36.910000      0.000000      0.000000
3693     36.920000      0.000000      0.000000
3694     36.930000      0.000000      0.000000
3695     36.940000      0.000000      0.000000
3696     36.950000      0.000000      0.000000
3697     36.960000      0.000000      0.000000
3698     36.970000      0.000000      0.000000
3699     36.980000      0.000000      0.000000
3700     36.990000      0.000000      0.000000
3701     37.000000      0.000000      0.000000
3702     37.010000      0.000000      0.000000
3703     37.020000      0.000000      0.000000
3704     37.030000      0.000000      0.000000
3705     37.040000      0.000000      0.000000
3706     37.050000      0.000000      0.000000
3707     37.060000      0.000000      0.000000
3708     37.070000      0.000000      0.000000
3709     37.080000      0.000000      0.000000
3710     37.090000      0.000000      0.000000
3711     37.100000      0.000000      0.000000
3712     37.110000      0.000000      0.000000
3713     37.120000      0.000000      0.000000
3714     37.130000      0.000000      0.000000
3715     37.140000      0.000000      0.000000
3716     37.150000      0.000000      0.000000
3717     37.160000      0.000000      0.000000
3718     37.170000      0.000000      0.000000
3719     37.180000      0.000000      0.000000
3720     37.190000      0.000000      0.000000
3721     37.200000      0.000000      0.000000
3722     37.210000      0.000000      0.000000
3723     37.220000      0.000000      0.000000
3724     37.230000      0.000000      0.000000
3725     37.240000      0.000000      0.000000
3726     37.250000      0.000000      0.000000
3727     37.260000      0.000000      0.000000
3728     37.270000      0.000000      0.000000
3729     37.280000      0.000000      0.000000
3730     37.290000      0.000000      0.000000
3731     37.300000      0.000000      0.000000
3732     37.310000      0.000000      0.000000
3733     37.320000      0.000000      0.000000
3734     37.330000      0.000000      0.000000
3735     37.340000      0.000000      0.000000
3736     37.350000      0.000000      0.000000
3737     37.360000      0.000000      0.000000
3738     37.370000      0.000000      0.000000
3739     37.380000      0.000000      0.000000
3740     37.390000      0.000000      0.000000
3741     37.400000      0.000000      0.000000
3742     37.410000      0.000000      0.000000
3743     37.420000      0.000000      0.000000
3744     37.430000      0.000000      0.000000
3745     37.440000      0.000000      0.000000
3746     37.450000      0.000000      0.000000
3747     37.460000      0.000000      0.000000
3748     37.470000      0.000000      0.000000
3749     37.480000      0.000000      0.000000
3750     37.490000      0.000000      0.000000
3751     37.500000      0.000000      0.000000
3752     37.510000      0.000000      0.000000
3753     37.520000      0.000000      0.000000
3754     37.530000      0.000000      0.000000
3755     37.540000      0.000000      0.000000
3756     37.550000      0.000000      0.000000
3757     37.560000      0.000000      0.000000
3758     37.570000      0.000000      0.000000
3759     37.580000      0.000000      0.000000
3760     37.590000      0.000000      0.000000
3761     37.600000      0.000000      0.000000
3762     37.610000      0.000000      0.000000
3763     37.620000      0.000000      0.000000
3764     37.630000      0.000000      0.000000
3765     37.640000      0.000000      0.000000
3766     37.650000      0.000000      0.000000
3767     37.660000      0.000000      0.000000
3768     37.670000      0.000000      0.000000
3769     37.680000      0.000000      0.000000
3770     37.690000      0.000000      0.000000
3771     37.700000      0.000000      0.000000
3772     37.710000      0.000000      0.000000
3773     37.720000      0.000000      0.000000
3774     37.730000      0.000000      0.000000
3775     37.740000      0.000000      0.000000
3776     37.750000      0.000000      0.000000
3777     37.760000      0.000000      0.000000
3778     37.770000      0.000000      0.000000
3779     37.780000      0.000000      0.000000
3780     37.790000      0.000000      0.000000
3781     37.800000      0.000000      0.000000
3782     37.810000      0.000000      0.000000
3783     37.820000      0.000000      0.000000
3784     37.830000      0.000000      0.000000
3785     37.840000      0.000000      0.000000
3786     37.850000      0.000000      0.000000
3787     37.860000      0.000000      0.000000
3788     37.870000      0.000000      0.000000
3789     37.880000      0.000000      0.000000
3790     37.890000      0.000000      0.000000
3791     37.900000      0.000000      0.000000
3792     37.910000      0.000000      0.000000
3793     37.920000      0.000000      0.000000
3794     37.930000      0.000000      0.000000
3795     37.940000      0.000000      0.000000
3796     37.950000      0.000000      0.000000
3797     37.960000      0.000000      0.000000
3798     37.970000      0.000000      0.000000
3799     37.980000      0.000000      0.000000
3800     37.990000      0.000000      0.000000
3801     38.000000      0.000000      0.000000
3802     38.010000      0.000000      0.000000
3803     38.020000      0.000000      0.000000
3804     38.030000      0.000000      0.000000
3805     38.040000      0.000000      0.000000
3806     38.050000      0.000000      0.000000
3807     38.060000      0.000000      0.000000
3808     38.070000      0.000000      0.000000
3809     38.080000      0.000000      0.000000
3810     38.090000      0.000000      0.000000
3811     38.100000      0.000000      0.000000
3812     38.110000      0.000000      0.000000
3813     38.120000      0.000000      0.000000
3814     38.130000      0.000000      0.000000
3815     38.140000      0.000000      0.000000
3816     38.150000      0.000000      0.000000
3817     38.160000      0.000000      0.000000
3818     38.170000      0.000000      0.000000
3819     38.180000      0.000000      0.000000
3820     38.190000      0.000000      0.000000
3821     38.200000      0.000000      0.000000
3822     38.210000      0.000000      0.000000
3823     38.220000      0.000000      0.000000
3824     38.230000      0.000000      0.000000
3825     38.240000      0.000000      0.000000
3826     38.250000      0.000000      0.000000
3827     38.260000      0.000000      0.000000
3828     38.270000      0.000000      0.000000
3829     38.280000      0.000000      0.000000
3830     38.290000      0.000000      0.000000
3831     38.300000      0.000000      0.000000
3832     38.310000      0.000000      0.000000
3833     38.320000      0.000000      0.000000
3834     38.330000      0.000000      0.000000
3835     38.340000      0.000000      0.000000
3836     38.350000      0.000000      0.000000
3837     38.360000      0.000000      0.000000
3838     38.370000      0.000000      0.000000
3839     38.380000      0.000000      0.000000
3840     38.390000      0.000000      0.000000
3841     38.400000      0.000000      0.000000
3842     38.410000      0.000000      0.000000
3843     38.420000      0.000000      0.000000
3844     38.430000      0.000000      0.000000
3845     38.440000      0.000000      0.000000
3846     38.450000      0.000000      0.000000
3847     38.460000      0.000000      0.000000
3848     38.470000      0.000000      0.000000
3849     38.480000      0.000000      0.000000
3850     38.490000      0.000000      0.000000
3851     38.500000      0.000000      0.000000
3852     38.510000      0.000000      0.000000
3853     38.520000      0.000000      0.000000
3854     38.530000      0.000000      0.000000
3855     38.540000      0.000000      0.000000
3856     38.550000      0.000000      0.000000
3857     38.560000      0.000000      0.000000
3858     38.570000      0.000000      0.000000
3859     38.580000      0.000000      0.000000
3860     38.590000      0.000000      0.000000
3861     38.600000      0.000000      0.000000
3862     38.610000      0.000000      0.000000
3863     38.620000      0.000000      0.000000
3864     38.630000      0.000000      0.000000
3865     38.640000      0.000000      0.000000
3866     38.650000      0.000000      0.000000
3867     38.660000      0.000000      0.000000
3868     38.670000      0.000000      0.000000
3869     38.680000      0.000000      0.000000
3870     38.690000      0.000000      0.000000
3871     38.700000      0.000000      0.000000
3872     38.710000      0.000000      0.000000
3873     38.720000      0.000000      0.000000
3874     38.730000      0.000000      0.000000
3875     38.740000      0.000000      0.000000
3876     38.750000      0.000000      0.000000
3877     38.760000      0.000000      0.000000
3878     38.770000      0.000000      0.000000
3879     38.780000      0.000000      0.000000
3880     38.790000      0.000000      0.000000
3881     38.800000      0.000000      0.000000
3882     38.810000      0.000000      0.000000
3883     38.820000      0.000000      0.000000
3884     38.830000      0.000000      0.000000
3885     38.840000      0.000000      0.000000
3886     38.850000      0.000000      0.000000
3887     38.860000      0.000000      0.000000
3888     38.870000      0.000000      0.000000
3889     38.880000      0.000000      0.000000
3890     38.890000      0.000000      0.000000
3891     38.900000      0.000000      0.000000
3892     38.910000      0.000000      0.000000
3893     38.920000      0.000000      0.000000
3894     38.930000      0.000000      0.000000
3895     38.940000      0.000000      0.000000
3896     38.950000      0.000000      0.000000
3897     38.960000      0.000000      0.000000
3898     38.970000      0.000000      0.000000
3899     38.980000      0.000000      0.000000
3900     38.990000      0.000000      0.000000
3901     39.000000      0.000000      0.000000
3902     39.010000      0.000000      0.000000
3903     39.020000      0.000000      0.000000
3904     39.030000      0.000000      0.000000
3905     39.040000      0.000000      0.000000
3906     39.050000      0.000000      0.000000
3907     39.060000      0.000000      0.000000
3908     39.070000      0.000000      0.000000
3909     39.080000      0.000000      0.000000
3910     39.090000      0.000000      0.000000
3911     39.100000      0.000000      0.000000
3912     39.110000      0.000000      0.000000
3913     39.120000      0.000000      0.000000
3914     39.130000      0.000000      0.000000
3915     39.140000      0.000000      0.000000
3916     39.150000      0.000000      0.000000
3917     39.160000      0.000000      0.000000
3918     39.170000      0.000000      0.000000
3919     39.180000      0.000000      0.000000
3920     39.190000      0.000000      0.000000
3921     39.200000      0.000000      0.000000
3922     39.210000      0.000000      0.000000
3923     39.220000      0.000000      0.000000
3924     39.230000      0.000000      0.000000
3925     39.240000      0.000000      0.000000
3926     39.250000      0.000000      0.000000
3927     39.260000      0.000000      0.000000
3928     39.270000      0.000000      0.000000
3929     39.280000      0.000000      0.000000
3930     39.290000      0.000000      0.000000
3931     39.300000      0.000000      0.000000
3932     39.310000      0.000000      0.000000
3933     39.320000      0.000000      0.000000
3934     39.330000      0.000000      0.000000
3935     39.340000      0.000000      0.000000
3936     39.350000      0.000000      0.000000
3937     39.360000      0.000000      0.000000
3938     39.370000      0.000000      0.000000
3939     39.380000      0.000000      0.000000
3940     39.390000      0.000000      0.000000
3941     39.400000      0.000000      0.000000
3942     39.410000      0.000000      0.000000
3943     39.420000      0.000000      0.000000
3944     39.430000      0.000000      0.000000
3945     39.440000      0.000000      0.000000
3946     39.450000      0.000000      0.000000
3947     39.460000      0.000000      0.000000
3948     39.470000      0.000000      0.000000
3949     39.480000      0.000000      0.000000
3950     39.490000      0.000000      0.000000
3951     39.500000      0.000000      0.000000
3952     39.510000      0.000000      0.000000
3953     39.520000      0.000000      0.000000
3954     39.530000      0.000000      0.000000
3955     39.540000      0.000000      0.000000
3956     39.550000      0.000000      0.000000
3957     39.560000      0.000000      0.000000
3958     39.570000      0.000000      0.000000
3959     39.580000      0.000000      0.000000
3960     39.590000      0.000000      0.000000
3961     39.600000      0.000000      0.000000
3962     39.610000      0.000000      0.000000
3963     39.620000      0.000000      0.000000
3964     39.630000      0.000000      0.000000
3965     39.640000      0.000000      0.000000
3966     39.650000      0.000000      0.000000
3967     39.660000      0.000000      0.000000
3968     39.670000      0.000000      0.000000
3969     39.680000      0.000000      0.000000
3970     39.690000      0.000000      0.000000
3971     39.700000      0.000000      0.000000
3972     39.710000      0.000000      0.000000
3973     39.720000      0.000000      0.000000
3974     39.730000      0.000000      0.000000
3975     39.740000      0.000000      0.000000
3976     39.750000      0.000000      0.000000
3977     39.760000      0.000000      0.000000
3978     39.770000      0.000000      0.000000
3979     39.780000      0.000000      0.000000
3980     39.790000      0.000000      0.000000
3981     39.800000      0.000000      0.000000
3982     39.810000      0.000000      0.000000
3983     39.820000      0.000000      0.000000
3984     39.830000      0.000000      0.000000
3985     39.840000      0.000000      0.000000
3986     39.850000      0.000000      0.000000
3987     39.860000      0.000000      0.000000
3988     39.870000      0.000000      0.000000
3989     39.880000      0.000000      0.000000
3990     39.890000      0.000000      0.000000
3991     39.900000      0.000000      0.000000
3992     39.910000      0.000000      0.000000
3993     39.920000      0.000000      0.000000
3994     39.930000      0.000000      0.000000
3995     39.940000      0.000000      0.000000
3996     39.950000      0.000000      0.000000
3997     39.960000      0.000000      0.000000
3998     39.970000      0.000000      0.000000
3999     39.980000      0.000000      0.000000
4000     39.990000      0.000000      0.000000
4001     40.000000      0.000000      0.000000
