# Supplementary material for: A Bottom-Up Coarse-Grained Model for Nucleosome–Nucleosome Interactions with Explicit Ions
Source: J Chem Theory Comput. 2022 May 17;18(6):3948–60. doi: 10.1021/acs.jctc.2c00083 (PMC9202350; doi:10.1021/acs.jctc.2c00083)
Supplement: Supplementary file 2 — ct2c00083_si_002.zip [file ct2c00083_si_002.zip › archive/CGMD_NCP-CO/pot_tables/CL_TNEG.table]

CL_TNEG
N 4001

1      0.000001    116.879750     57.685490
2      0.010000    116.302890     59.625360
3      0.020000    115.706640     61.361890
4      0.030000    115.093020     62.868700
5      0.040000    114.464330     64.126140
6      0.050000    113.823070     65.122310
7      0.060000    113.171850     65.853690
8      0.070000    112.513310     66.325180
9      0.080000    111.850060     66.549640
10      0.090000    111.184560     66.546900
11      0.100000    110.519090     66.342510
12      0.110000    109.855670     65.966110
13      0.120000    109.196010     65.449820
14      0.130000    108.541510     64.826550
15      0.140000    107.893240     64.128540
16      0.150000    107.251960     63.386150
17      0.160000    106.618100     62.626910
18      0.170000    105.991830     61.874870
19      0.180000    105.373080     61.150270
20      0.190000    104.761580     60.469430
21      0.200000    104.156880     59.844850
22      0.210000    103.558430     59.285400
23      0.220000    102.965580     58.796650
24      0.230000    102.377610     58.381200
25      0.240000    101.793800     58.039040
26      0.250000    101.213410     57.767930
27      0.260000    100.635730     57.563710
28      0.270000    100.060090     57.420670
29      0.280000     99.485890     57.331900
30      0.290000     98.912570     57.289580
31      0.300000     98.339670     57.285350
32      0.310000     97.766820     57.310590
33      0.320000     97.193710     57.356710
34      0.330000     96.620150     57.415440
35      0.340000     96.045990     57.479010
36      0.350000     95.471200     57.540330
37      0.360000     94.895800     57.593130
38      0.370000     94.319870     57.632030
39      0.380000     93.743550     57.652560
40      0.390000     93.167020     57.651200
41      0.400000     92.590510     57.625300
42      0.410000     92.014260     57.573120
43      0.420000     91.438520     57.493730
44      0.430000     90.863590     57.386960
45      0.440000     90.289720     57.253390
46      0.450000     89.717180     57.094250
47      0.460000     89.146240     56.911340
48      0.470000     88.577130     56.707010
49      0.480000     88.010060     56.484000
50      0.490000     87.445220     56.245350
51      0.500000     86.882760     55.994320
52      0.510000     86.322820     55.734200
53      0.520000     85.765480     55.468250
54      0.530000     85.210800     55.199530
55      0.540000     84.658800     54.930870
56      0.550000     84.109490     54.664730
57      0.560000     83.562840     54.403190
58      0.570000     83.018810     54.147910
59      0.580000     82.477330     53.900160
60      0.590000     81.938330     53.660800
61      0.600000     81.401720     53.430350
62      0.610000     80.867420     53.209000
63      0.620000     80.335330     52.996690
64      0.630000     79.805360     52.793150
65      0.640000     79.277430     52.597940
66      0.650000     78.751450     52.410470
67      0.660000     78.227350     52.230100
68      0.670000     77.705050     52.056080
69      0.680000     77.184490     51.887670
70      0.690000     76.665610     51.724070
71      0.700000     76.148370     51.564490
72      0.710000     75.632720     51.408130
73      0.720000     75.118640     51.254210
74      0.730000     74.606100     51.101960
75      0.740000     74.095080     50.950600
76      0.750000     73.585570     50.799410
77      0.760000     73.077580     50.647680
78      0.770000     72.571100     50.494730
79      0.780000     72.066160     50.339960
80      0.790000     71.562760     50.182790
81      0.800000     71.060930     50.022740
82      0.810000     70.560700     49.859410
83      0.820000     70.062110     49.692500
84      0.830000     69.565180     49.521850
85      0.840000     69.069960     49.347390
86      0.850000     68.576490     49.169230
87      0.860000     68.084800     48.987570
88      0.870000     67.594920     48.802760
89      0.880000     67.106900     48.615240
90      0.890000     66.620740     48.425570
91      0.900000     66.136490     48.234320
92      0.910000     65.654140     48.042100
93      0.920000     65.173720     47.849500
94      0.930000     64.695230     47.657050
95      0.940000     64.218660     47.465220
96      0.950000     63.744000     47.274360
97      0.960000     63.271260     47.084720
98      0.970000     62.800410     46.896420
99      0.980000     62.331450     46.709500
100      0.990000     61.864350     46.523890
101      1.000000     61.399120     46.339450
102      1.010000     60.935720     46.156000
103      1.020000     60.474160     45.973330
104      1.030000     60.014430     45.791250
105      1.040000     59.556520     45.609570
106      1.050000     59.100420     45.428150
107      1.060000     58.646140     45.246920
108      1.070000     58.193670     45.065850
109      1.080000     57.743010     44.884960
110      1.090000     57.294160     44.704350
111      1.100000     56.847120     44.524100
112      1.110000     56.401880     44.344340
113      1.120000     55.958430     44.165160
114      1.130000     55.516780     43.986660
115      1.140000     55.076920     43.808860
116      1.150000     54.638830     43.631730
117      1.160000     54.202510     43.455200
118      1.170000     53.767960     43.279110
119      1.180000     53.335170     43.103270
120      1.190000     52.904130     42.927450
121      1.200000     52.474860     42.751390
122      1.210000     52.047350     42.574830
123      1.220000     51.621600     42.397560
124      1.230000     51.197620     42.219370
125      1.240000     50.775430     42.040150
126      1.250000     50.355030     41.859830
127      1.260000     49.936430     41.678430
128      1.270000     49.519640     41.496070
129      1.280000     49.104680     41.312910
130      1.290000     48.691550     41.129190
131      1.300000     48.280260     40.945170
132      1.310000     47.870810     40.761140
133      1.320000     47.463200     40.577370
134      1.330000     47.057420     40.394080
135      1.340000     46.653480     40.211460
136      1.350000     46.251370     40.029610
137      1.360000     45.851070     39.848550
138      1.370000     45.452590     39.668250
139      1.380000     45.055910     39.488570
140      1.390000     44.661020     39.309350
141      1.400000     44.267930     39.130380
142      1.410000     43.876620     38.951430
143      1.420000     43.487110     38.772270
144      1.430000     43.099390     38.592720
145      1.440000     42.713460     38.412640
146      1.450000     42.329330     38.231940
147      1.460000     41.947010     38.050610
148      1.470000     41.566510     37.868700
149      1.480000     41.187820     37.686350
150      1.490000     40.810960     37.503730
151      1.500000     40.435920     37.321040
152      1.510000     40.062710     37.138510
153      1.520000     39.691320     36.956350
154      1.530000     39.321760     36.774740
155      1.540000     38.954010     36.593800
156      1.550000     38.588070     36.413580
157      1.560000     38.223940     36.234090
158      1.570000     37.861600     36.055230
159      1.580000     37.501050     35.876860
160      1.590000     37.142280     35.698780
161      1.600000     36.785290     35.520780
162      1.610000     36.430080     35.342620
163      1.620000     36.076650     35.164070
164      1.630000     35.725010     34.984960
165      1.640000     35.375160     34.805130
166      1.650000     35.027110     34.624520
167      1.660000     34.680870     34.443140
168      1.670000     34.336440     34.261050
169      1.680000     33.993830     34.078400
170      1.690000     33.653040     33.895380
171      1.700000     33.314090     33.712220
172      1.710000     32.976970     33.529170
173      1.720000     32.641670     33.346450
174      1.730000     32.308210     33.164260
175      1.740000     31.976570     32.982750
176      1.750000     31.646740     32.801980
177      1.760000     31.318720     32.621960
178      1.770000     30.992500     32.442630
179      1.780000     30.668070     32.263830
180      1.790000     30.345440     32.085400
181      1.800000     30.024580     31.907100
182      1.810000     29.705510     31.728720
183      1.820000     29.388220     31.550020
184      1.830000     29.072720     31.370820
185      1.840000     28.759020     31.190980
186      1.850000     28.447110     31.010420
187      1.860000     28.137000     30.829140
188      1.870000     27.828710     30.647200
189      1.880000     27.522240     30.464740
190      1.890000     27.217590     30.281940
191      1.900000     26.914770     30.099010
192      1.910000     26.613780     29.916210
193      1.920000     26.314620     29.733730
194      1.930000     26.017280     29.551770
195      1.940000     25.721760     29.370460
196      1.950000     25.428060     29.189870
197      1.960000     25.136160     29.009990
198      1.970000     24.846060     28.830750
199      1.980000     24.557750     28.652000
200      1.990000     24.271230     28.473570
201      2.000000     23.986500     28.295220
202      2.010000     23.703550     28.116730
203      2.020000     23.422380     27.937880
204      2.030000     23.143000     27.758480
205      2.040000     22.865410     27.578410
206      2.050000     22.589630     27.397590
207      2.060000     22.315650     27.216020
208      2.070000     22.043490     27.033780
209      2.080000     21.773160     26.851020
210      2.090000     21.504650     26.667920
211      2.100000     21.237970     26.484730
212      2.110000     20.973120     26.301680
213      2.120000     20.710100     26.119000
214      2.130000     20.448910     25.936900
215      2.140000     20.189540     25.755520
216      2.150000     19.931990     25.574930
217      2.160000     19.676240     25.395130
218      2.170000     19.422290     25.216060
219      2.180000     19.170130     25.037580
220      2.190000     18.919750     24.859500
221      2.200000     18.671160     24.681600
222      2.210000     18.424340     24.503650
223      2.220000     18.179300     24.325420
224      2.230000     17.936050     24.146720
225      2.240000     17.694580     23.967400
226      2.250000     17.454910     23.787370
227      2.260000     17.217040     23.606620
228      2.270000     16.980970     23.425200
229      2.280000     16.746720     23.243230
230      2.290000     16.514280     23.060880
231      2.300000     16.283680     22.878340
232      2.310000     16.054890     22.695840
233      2.320000     15.827930     22.513580
234      2.330000     15.602800     22.331730
235      2.340000     15.379480     22.150390
236      2.350000     15.157980     21.969640
237      2.360000     14.938280     21.789450
238      2.370000     14.720390     21.609730
239      2.380000     14.504290     21.430350
240      2.390000     14.289990     21.251120
241      2.400000     14.077470     21.071810
242      2.410000     13.866760     20.892200
243      2.420000     13.657830     20.712100
244      2.430000     13.450710     20.531340
245      2.440000     13.245400     20.349800
246      2.450000     13.041900     20.167440
247      2.460000     12.840230     19.984320
248      2.470000     12.640380     19.800530
249      2.480000     12.442380     19.616280
250      2.490000     12.246220     19.431820
251      2.500000     12.051900     19.247410
252      2.510000     11.859420     19.063380
253      2.520000     11.668790     18.879990
254      2.530000     11.479990     18.697490
255      2.540000     11.293020     18.516080
256      2.550000     11.107850     18.335860
257      2.560000     10.924500     18.156890
258      2.570000     10.742930     17.979100
259      2.580000     10.563140     17.802380
260      2.590000     10.385110     17.626550
261      2.600000     10.208850     17.451360
262      2.610000     10.034330     17.276580
263      2.620000      9.861570     17.101920
264      2.630000      9.690550     16.927150
265      2.640000      9.521280     16.752030
266      2.650000      9.353760     16.576410
267      2.660000      9.187990     16.400150
268      2.670000      9.023990     16.223180
269      2.680000      8.861760     16.045500
270      2.690000      8.701300     15.867120
271      2.700000      8.542630     15.688100
272      2.710000      8.385750     15.508490
273      2.720000      8.230670     15.328340
274      2.730000      8.077380     15.147690
275      2.740000      7.925910     14.966500
276      2.750000      7.776240     14.784720
277      2.760000      7.628390     14.602220
278      2.770000      7.482370     14.418860
279      2.780000      7.338180     14.234450
280      2.790000      7.195840     14.048780
281      2.800000      7.055350     13.861660
282      2.810000      6.916730     13.672930
283      2.820000      6.780010     13.482510
284      2.830000      6.645180     13.290370
285      2.840000      6.512280     13.096630
286      2.850000      6.381310     12.901490
287      2.860000      6.252300     12.705310
288      2.870000      6.125240     12.508560
289      2.880000      6.000160     12.311830
290      2.890000      5.877040     12.115780
291      2.900000      5.755880     11.921140
292      2.910000      5.636670     11.728680
293      2.920000      5.519380     11.539130
294      2.930000      5.403990     11.353150
295      2.940000      5.290460     11.171340
296      2.950000      5.178750     10.994140
297      2.960000      5.068800     10.821880
298      2.970000      4.960590     10.654710
299      2.980000      4.854040     10.492640
300      2.990000      4.749110     10.335510
301      3.000000      4.645760     10.183010
302      3.010000      4.543930     10.034680
303      3.020000      4.443580      9.889930
304      3.030000      4.344680      9.748070
305      3.040000      4.247200      9.608270
306      3.050000      4.151120      9.469610
307      3.060000      4.056420      9.331090
308      3.070000      3.963110      9.191620
309      3.080000      3.871190      9.050070
310      3.090000      3.780690      8.905240
311      3.100000      3.691640      8.755900
312      3.110000      3.604080      8.600800
313      3.120000      3.518070      8.438710
314      3.130000      3.433690      8.268410
315      3.140000      3.351000      8.088760
316      3.150000      3.270120      7.898670
317      3.160000      3.191130      7.697210
318      3.170000      3.114160      7.483580
319      3.180000      3.039320      7.257200
320      3.190000      2.966750      7.017740
321      3.200000      2.896570      6.765170
322      3.210000      2.828920      6.499850
323      3.220000      2.763920      6.222540
324      3.230000      2.701700      5.934480
325      3.240000      2.642350      5.637430
326      3.250000      2.585980      5.333680
327      3.260000      2.532640      5.026060
328      3.270000      2.482380      4.717910
329      3.280000      2.435200      4.413010
330      3.290000      2.391070      4.115510
331      3.300000      2.349920      3.829820
332      3.310000      2.311620      3.560440
333      3.320000      2.276010      3.311840
334      3.330000      2.242890      3.088330
335      3.340000      2.212010      2.893890
336      3.350000      2.183070      2.732090
337      3.360000      2.155750      2.605970
338      3.370000      2.129690      2.517950
339      3.380000      2.104510      2.469820
340      3.390000      2.079810      2.462640
341      3.400000      2.055190      2.496710
342      3.410000      2.030220      2.571600
343      3.420000      2.004500      2.686050
344      3.430000      1.977640      2.837970
345      3.440000      1.949260      3.024500
346      3.450000      1.919020      3.241930
347      3.460000      1.886600      3.485790
348      3.470000      1.851740      3.750920
349      3.480000      1.814230      4.031570
350      3.490000      1.773920      4.321520
351      3.500000      1.730700      4.614270
352      3.510000      1.684560      4.903240
353      3.520000      1.635530      5.181930
354      3.530000      1.583710      5.444110
355      3.540000      1.529270      5.684050
356      3.550000      1.472430      5.896590
357      3.560000      1.413460      6.077270
358      3.570000      1.352690      6.222450
359      3.580000      1.290460      6.329260
360      3.590000      1.227170      6.395710
361      3.600000      1.163210      6.420660
362      3.610000      1.099010      6.403770
363      3.620000      1.034970      6.345540
364      3.630000      0.971510      6.247270
365      3.640000      0.909040      6.111010
366      3.650000      0.847930      5.939510
367      3.660000      0.788540      5.736230
368      3.670000      0.731170      5.505160
369      3.680000      0.676120      5.250800
370      3.690000      0.623610      4.977990
371      3.700000      0.573830      4.691770
372      3.710000      0.526920      4.397250
373      3.720000      0.482940      4.099420
374      3.730000      0.441950      3.803000
375      3.740000      0.403920      3.512340
376      3.750000      0.368800      3.231290
377      3.760000      0.336480      2.963140
378      3.770000      0.306850      2.710560
379      3.780000      0.279750      2.475660
380      3.790000      0.254990      2.259890
381      3.800000      0.232390      2.064190
382      3.810000      0.211750      1.888930
383      3.820000      0.192860      1.734050
384      3.830000      0.175520      1.599030
385      3.840000      0.159530      1.483000
386      3.850000      0.144700      1.384750
387      3.860000      0.130850      1.302800
388      3.870000      0.117820      1.235460
389      3.880000      0.105470      1.180840
390      3.890000      0.093660      1.136940
391      3.900000      0.082290      1.101700
392      3.910000      0.071270      1.073040
393      3.920000      0.060540      1.048930
394      3.930000      0.050050      1.027410
395      3.940000      0.039780      1.006680
396      3.950000      0.029710      0.985090
397      3.960000      0.019860      0.961180
398      3.970000      0.010250      0.933710
399      3.980000      0.000910      0.901640
400      3.990000     -0.008100      0.864160
401      4.000000     -0.016740      0.820700
402      4.010000     -0.024950      0.770870
403      4.020000     -0.032660      0.714510
404      4.030000     -0.039810      0.651680
405      4.040000     -0.046320      0.582620
406      4.050000     -0.052150      0.507750
407      4.060000     -0.057230      0.427690
408      4.070000     -0.061500      0.343180
409      4.080000     -0.064930      0.255110
410      4.090000     -0.067490      0.164440
411      4.100000     -0.069130      0.072230
412      4.110000     -0.069850     -0.020470
413      4.120000     -0.069650     -0.112610
414      4.130000     -0.068520     -0.203200
415      4.140000     -0.066490     -0.291320
416      4.150000     -0.063580     -0.376150
417      4.160000     -0.059810     -0.457010
418      4.170000     -0.055240     -0.533340
419      4.180000     -0.049910     -0.604710
420      4.190000     -0.043860     -0.670820
421      4.200000     -0.037160     -0.731490
422      4.210000     -0.029840     -0.786650
423      4.220000     -0.021970     -0.836320
424      4.230000     -0.013610     -0.880610
425      4.240000     -0.004810     -0.919680
426      4.250000      0.004390     -0.953770
427      4.260000      0.013930     -0.983160
428      4.270000      0.023760     -1.008160
429      4.280000      0.033840     -1.029100
430      4.290000      0.044130     -1.046320
431      4.300000      0.054600     -1.060200
432      4.310000      0.065200     -1.071060
433      4.320000      0.075910     -1.079240
434      4.330000      0.086700     -1.085060
435      4.340000      0.097550     -1.088800
436      4.350000      0.108440     -1.090710
437      4.360000      0.119350     -1.091000
438      4.370000      0.130260     -1.089860
439      4.380000      0.141160     -1.087420
440      4.390000      0.152030     -1.083800
441      4.400000      0.162870     -1.079070
442      4.410000      0.173660     -1.073270
443      4.420000      0.184390     -1.066410
444      4.430000      0.195060     -1.058500
445      4.440000      0.205640     -1.049490
446      4.450000      0.216140     -1.039340
447      4.460000      0.226530     -1.027980
448      4.470000      0.236810     -1.015320
449      4.480000      0.246960     -1.001270
450      4.490000      0.256970     -0.985720
451      4.500000      0.266830     -0.968550
452      4.510000      0.276520     -0.949630
453      4.520000      0.286010     -0.928840
454      4.530000      0.295300     -0.906030
455      4.540000      0.304360     -0.881070
456      4.550000      0.313170     -0.853830
457      4.560000      0.321710     -0.824180
458      4.570000      0.329950     -0.792030
459      4.580000      0.337870     -0.757270
460      4.590000      0.345450     -0.719840
461      4.600000      0.352640     -0.679730
462      4.610000      0.359440     -0.636950
463      4.620000      0.365810     -0.591580
464      4.630000      0.371730     -0.543750
465      4.640000      0.377160     -0.493660
466      4.650000      0.382100     -0.441590
467      4.660000      0.386520     -0.387870
468      4.670000      0.390400     -0.332940
469      4.680000      0.393720     -0.277250
470      4.690000      0.396500     -0.221320
471      4.700000      0.398710     -0.165710
472      4.710000      0.400370     -0.110970
473      4.720000      0.401480     -0.057660
474      4.730000      0.402050     -0.006300
475      4.740000      0.402120      0.042620
476      4.750000      0.401690      0.088680
477      4.760000      0.400800      0.131520
478      4.770000      0.399490      0.170870
479      4.780000      0.397780      0.206510
480      4.790000      0.395710      0.238310
481      4.800000      0.393330      0.266230
482      4.810000      0.390670      0.290270
483      4.820000      0.387770      0.310510
484      4.830000      0.384660      0.327080
485      4.840000      0.381390      0.340180
486      4.850000      0.377990      0.350040
487      4.860000      0.374490      0.356930
488      4.870000      0.370920      0.361190
489      4.880000      0.367310      0.363130
490      4.890000      0.363680      0.363140
491      4.900000      0.360040      0.361560
492      4.910000      0.356430      0.358770
493      4.920000      0.352840      0.355140
494      4.930000      0.349290      0.351000
495      4.940000      0.345780      0.346660
496      4.950000      0.342310      0.342420
497      4.960000      0.338890      0.338520
498      4.970000      0.335500      0.335170
499      4.980000      0.332150      0.332540
500      4.990000      0.328830      0.330770
501      5.000000      0.325520      0.329940
502      5.010000      0.322220      0.330130
503      5.020000      0.318920      0.331350
504      5.030000      0.315610      0.333600
505      5.040000      0.312270      0.336840
506      5.050000      0.308900      0.341020
507      5.060000      0.305490      0.346060
508      5.070000      0.302030      0.351840
509      5.080000      0.298510      0.358250
510      5.090000      0.294930      0.365160
511      5.100000      0.291280      0.372430
512      5.110000      0.287550      0.379930
513      5.120000      0.283750      0.387490
514      5.130000      0.279880      0.395010
515      5.140000      0.275930      0.402350
516      5.150000      0.271910      0.409390
517      5.160000      0.267810      0.416050
518      5.170000      0.263650      0.422250
519      5.180000      0.259430      0.427910
520      5.190000      0.255150      0.432980
521      5.200000      0.250820      0.437440
522      5.210000      0.246450      0.441250
523      5.220000      0.242030      0.444400
524      5.230000      0.237590      0.446890
525      5.240000      0.233120      0.448720
526      5.250000      0.228630      0.449890
527      5.260000      0.224130      0.450430
528      5.270000      0.219630      0.450340
529      5.280000      0.215130      0.449650
530      5.290000      0.210630      0.448370
531      5.300000      0.206150      0.446520
532      5.310000      0.201680      0.444120
533      5.320000      0.197240      0.441190
534      5.330000      0.192830      0.437740
535      5.340000      0.188450      0.433780
536      5.350000      0.184110      0.429310
537      5.360000      0.179820      0.424360
538      5.370000      0.175580      0.418910
539      5.380000      0.171390      0.412980
540      5.390000      0.167260      0.406560
541      5.400000      0.163190      0.399680
542      5.410000      0.159190      0.392330
543      5.420000      0.155270      0.384540
544      5.430000      0.151430      0.376340
545      5.440000      0.147660      0.367740
546      5.450000      0.143980      0.358800
547      5.460000      0.140400      0.349560
548      5.470000      0.136900      0.340100
549      5.480000      0.133500      0.330470
550      5.490000      0.130200      0.320740
551      5.500000      0.126990      0.311010
552      5.510000      0.123880      0.301350
553      5.520000      0.120860      0.291830
554      5.530000      0.117950      0.282540
555      5.540000      0.115120      0.273530
556      5.550000      0.112390      0.264870
557      5.560000      0.109740      0.256610
558      5.570000      0.107170      0.248770
559      5.580000      0.104680      0.241400
560      5.590000      0.102270      0.234490
561      5.600000      0.099920      0.228060
562      5.610000      0.097640      0.222100
563      5.620000      0.095420      0.216600
564      5.630000      0.093260      0.211540
565      5.640000      0.091140      0.206900
566      5.650000      0.089070      0.202630
567      5.660000      0.087050      0.198710
568      5.670000      0.085060      0.195110
569      5.680000      0.083110      0.191770
570      5.690000      0.081190      0.188660
571      5.700000      0.079300      0.185740
572      5.710000      0.077450      0.182960
573      5.720000      0.075620      0.180300
574      5.730000      0.073810      0.177700
575      5.740000      0.072040      0.175140
576      5.750000      0.070280      0.172590
577      5.760000      0.068560      0.170020
578      5.770000      0.066860      0.167430
579      5.780000      0.065180      0.164790
580      5.790000      0.063540      0.162100
581      5.800000      0.061920      0.159390
582      5.810000      0.060320      0.156650
583      5.820000      0.058760      0.153930
584      5.830000      0.057220      0.151260
585      5.840000      0.055700      0.148700
586      5.850000      0.054220      0.146320
587      5.860000      0.052750      0.144200
588      5.870000      0.051310      0.142440
589      5.880000      0.049890      0.141140
590      5.890000      0.048470      0.140420
591      5.900000      0.047070      0.140400
592      5.910000      0.045670      0.141210
593      5.920000      0.044250      0.142980
594      5.930000      0.042820      0.145820
595      5.940000      0.041370      0.149870
596      5.950000      0.039870      0.155220
597      5.960000      0.038320      0.161960
598      5.970000      0.036700      0.170190
599      5.980000      0.034990      0.179940
600      5.990000      0.033190      0.191250
601      6.000000      0.031280      0.204120
602      6.010000      0.029240      0.218540
603      6.020000      0.027060      0.234420
604      6.030000      0.024710      0.251690
605      6.040000      0.022190      0.270180
606      6.050000      0.019490      0.289740
607      6.060000      0.016600      0.310120
608      6.070000      0.013490      0.331080
609      6.080000      0.010180      0.352330
610      6.090000      0.006660      0.373540
611      6.100000      0.002920      0.394390
612      6.110000     -0.001020      0.414530
613      6.120000     -0.005160      0.433630
614      6.130000     -0.009500      0.451350
615      6.140000     -0.014010      0.467410
616      6.150000     -0.018690      0.481540
617      6.160000     -0.023500      0.493500
618      6.170000     -0.028440      0.503110
619      6.180000     -0.033470      0.510230
620      6.190000     -0.038570      0.514770
621      6.200000     -0.043720      0.516680
622      6.210000     -0.048890      0.515950
623      6.220000     -0.054050      0.512650
624      6.230000     -0.059170      0.506860
625      6.240000     -0.064240      0.498730
626      6.250000     -0.069230      0.488440
627      6.260000     -0.074110      0.476220
628      6.270000     -0.078880      0.462320
629      6.280000     -0.083500      0.447040
630      6.290000     -0.087970      0.430680
631      6.300000     -0.092280      0.413580
632      6.310000     -0.096410      0.396050
633      6.320000     -0.100370      0.378420
634      6.330000     -0.104160      0.360980
635      6.340000     -0.107770      0.344030
636      6.350000     -0.111210      0.327800
637      6.360000     -0.114480      0.312500
638      6.370000     -0.117610      0.298300
639      6.380000     -0.120590      0.285330
640      6.390000     -0.123450      0.273690
641      6.400000     -0.126180      0.263410
642      6.410000     -0.128820      0.254510
643      6.420000     -0.131360      0.246970
644      6.430000     -0.133830      0.240730
645      6.440000     -0.136240      0.235710
646      6.450000     -0.138600      0.231780
647      6.460000     -0.140910      0.228810
648      6.470000     -0.143200      0.226640
649      6.480000     -0.145470      0.225100
650      6.490000     -0.147720      0.223990
651      6.500000     -0.149960      0.223110
652      6.510000     -0.152190      0.222280
653      6.520000     -0.154410      0.221290
654      6.530000     -0.156630      0.219950
655      6.540000     -0.158830      0.218080
656      6.550000     -0.161010      0.215530
657      6.560000     -0.163160      0.212160
658      6.570000     -0.165280      0.207840
659      6.580000     -0.167360      0.202480
660      6.590000     -0.169390      0.196020
661      6.600000     -0.171350      0.188410
662      6.610000     -0.173230      0.179640
663      6.620000     -0.175030      0.169730
664      6.630000     -0.176720      0.158720
665      6.640000     -0.178310      0.146690
666      6.650000     -0.179780      0.133750
667      6.660000     -0.181120      0.120030
668      6.670000     -0.182320      0.105690
669      6.680000     -0.183370      0.090920
670      6.690000     -0.184280      0.075920
671      6.700000     -0.185040      0.060900
672      6.710000     -0.185650      0.046070
673      6.720000     -0.186110      0.031650
674      6.730000     -0.186430      0.017840
675      6.740000     -0.186610      0.004830
676      6.750000     -0.186650     -0.007220
677      6.760000     -0.186580     -0.018170
678      6.770000     -0.186400     -0.027890
679      6.780000     -0.186120     -0.036310
680      6.790000     -0.185760     -0.043380
681      6.800000     -0.185320     -0.049050
682      6.810000     -0.184830     -0.053340
683      6.820000     -0.184300     -0.056270
684      6.830000     -0.183740     -0.057900
685      6.840000     -0.183160     -0.058300
686      6.850000     -0.182580     -0.057580
687      6.860000     -0.182000     -0.055870
688      6.870000     -0.181440     -0.053290
689      6.880000     -0.180910     -0.050010
690      6.890000     -0.180410     -0.046200
691      6.900000     -0.179950     -0.042030
692      6.910000     -0.179530     -0.037670
693      6.920000     -0.179150     -0.033310
694      6.930000     -0.178820     -0.029100
695      6.940000     -0.178530     -0.025200
696      6.950000     -0.178270     -0.021750
697      6.960000     -0.178060     -0.018850
698      6.970000     -0.177870     -0.016620
699      6.980000     -0.177700     -0.015140
700      6.990000     -0.177550     -0.014440
701      7.000000     -0.177410     -0.014590
702      7.010000     -0.177260     -0.015580
703      7.020000     -0.177100     -0.017410
704      7.030000     -0.176930     -0.020060
705      7.040000     -0.176730     -0.023480
706      7.050000     -0.176490     -0.027610
707      7.060000     -0.176220     -0.032370
708      7.070000     -0.175890     -0.037670
709      7.080000     -0.175520     -0.043410
710      7.090000     -0.175080     -0.049460
711      7.100000     -0.174590     -0.055720
712      7.110000     -0.174030     -0.062060
713      7.120000     -0.173410     -0.068350
714      7.130000     -0.172730     -0.074500
715      7.140000     -0.171980     -0.080380
716      7.150000     -0.171180     -0.085920
717      7.160000     -0.170320     -0.091020
718      7.170000     -0.169410     -0.095620
719      7.180000     -0.168450     -0.099670
720      7.190000     -0.167460     -0.103130
721      7.200000     -0.166420     -0.105970
722      7.210000     -0.165370     -0.108190
723      7.220000     -0.164280     -0.109780
724      7.230000     -0.163190     -0.110760
725      7.240000     -0.162080     -0.111150
726      7.250000     -0.160970     -0.110990
727      7.260000     -0.159860     -0.110300
728      7.270000     -0.158750     -0.109140
729      7.280000     -0.157660     -0.107570
730      7.290000     -0.156590     -0.105640
731      7.300000     -0.155530     -0.103400
732      7.310000     -0.154500     -0.100920
733      7.320000     -0.153490     -0.098250
734      7.330000     -0.152500     -0.095450
735      7.340000     -0.151550     -0.092560
736      7.350000     -0.150620     -0.089640
737      7.360000     -0.149730     -0.086710
738      7.370000     -0.148860     -0.083810
739      7.380000     -0.148020     -0.080960
740      7.390000     -0.147210     -0.078190
741      7.400000     -0.146430     -0.075500
742      7.410000     -0.145680     -0.072900
743      7.420000     -0.144950     -0.070410
744      7.430000     -0.144240     -0.068010
745      7.440000     -0.143560     -0.065710
746      7.450000     -0.142910     -0.063500
747      7.460000     -0.142270     -0.061390
748      7.470000     -0.141660     -0.059360
749      7.480000     -0.141060     -0.057420
750      7.490000     -0.140490     -0.055560
751      7.500000     -0.139930     -0.053770
752      7.510000     -0.139400     -0.052050
753      7.520000     -0.138880     -0.050400
754      7.530000     -0.138370     -0.048800
755      7.540000     -0.137880     -0.047260
756      7.550000     -0.137410     -0.045770
757      7.560000     -0.136950     -0.044320
758      7.570000     -0.136510     -0.042910
759      7.580000     -0.136080     -0.041540
760      7.590000     -0.135670     -0.040190
761      7.600000     -0.135260     -0.038870
762      7.610000     -0.134870     -0.037570
763      7.620000     -0.134500     -0.036280
764      7.630000     -0.134140     -0.035000
765      7.640000     -0.133790     -0.033730
766      7.650000     -0.133450     -0.032460
767      7.660000     -0.133120     -0.031180
768      7.670000     -0.132810     -0.029910
769      7.680000     -0.132510     -0.028620
770      7.690000     -0.132230     -0.027330
771      7.700000     -0.131950     -0.026030
772      7.710000     -0.131690     -0.024710
773      7.720000     -0.131450     -0.023390
774      7.730000     -0.131210     -0.022050
775      7.740000     -0.130990     -0.020690
776      7.750000     -0.130790     -0.019320
777      7.760000     -0.130590     -0.017920
778      7.770000     -0.130410     -0.016510
779      7.780000     -0.130250     -0.015080
780      7.790000     -0.130100     -0.013620
781      7.800000     -0.129960     -0.012140
782      7.810000     -0.129840     -0.010640
783      7.820000     -0.129730     -0.009120
784      7.830000     -0.129640     -0.007590
785      7.840000     -0.129570     -0.006050
786      7.850000     -0.129510     -0.004510
787      7.860000     -0.129460     -0.002980
788      7.870000     -0.129430     -0.001480
789      7.880000     -0.129420     -0.000020
790      7.890000     -0.129420      0.001380
791      7.900000     -0.129430      0.002710
792      7.910000     -0.129460      0.003940
793      7.920000     -0.129500      0.005070
794      7.930000     -0.129550      0.006060
795      7.940000     -0.129610      0.006900
796      7.950000     -0.129680      0.007590
797      7.960000     -0.129750      0.008090
798      7.970000     -0.129830      0.008420
799      7.980000     -0.129920      0.008550
800      7.990000     -0.130000      0.008480
801      8.000000     -0.130090      0.008210
802      8.010000     -0.130170      0.007740
803      8.020000     -0.130250      0.007080
804      8.030000     -0.130320      0.006230
805      8.040000     -0.130380      0.005200
806      8.050000     -0.130430      0.004000
807      8.060000     -0.130470      0.002660
808      8.070000     -0.130500      0.001190
809      8.080000     -0.130510     -0.000390
810      8.090000     -0.130510     -0.002060
811      8.100000     -0.130490     -0.003780
812      8.110000     -0.130450     -0.005550
813      8.120000     -0.130390     -0.007320
814      8.130000     -0.130320     -0.009080
815      8.140000     -0.130230     -0.010820
816      8.150000     -0.130120     -0.012500
817      8.160000     -0.129990     -0.014120
818      8.170000     -0.129850     -0.015660
819      8.180000     -0.129700     -0.017110
820      8.190000     -0.129530     -0.018460
821      8.200000     -0.129340     -0.019710
822      8.210000     -0.129140     -0.020840
823      8.220000     -0.128940     -0.021860
824      8.230000     -0.128720     -0.022770
825      8.240000     -0.128490     -0.023550
826      8.250000     -0.128250     -0.024220
827      8.260000     -0.128010     -0.024760
828      8.270000     -0.127760     -0.025170
829      8.280000     -0.127510     -0.025450
830      8.290000     -0.127260     -0.025600
831      8.300000     -0.127000     -0.025620
832      8.310000     -0.126750     -0.025490
833      8.320000     -0.126490     -0.025210
834      8.330000     -0.126240     -0.024790
835      8.340000     -0.125990     -0.024210
836      8.350000     -0.125750     -0.023470
837      8.360000     -0.125510     -0.022570
838      8.370000     -0.125290     -0.021500
839      8.380000     -0.125070     -0.020270
840      8.390000     -0.124870     -0.018870
841      8.400000     -0.124680     -0.017300
842      8.410000     -0.124510     -0.015590
843      8.420000     -0.124350     -0.013720
844      8.430000     -0.124220     -0.011720
845      8.440000     -0.124100     -0.009600
846      8.450000     -0.124000     -0.007390
847      8.460000     -0.123930     -0.005120
848      8.470000     -0.123880     -0.002810
849      8.480000     -0.123850     -0.000490
850      8.490000     -0.123840      0.001790
851      8.500000     -0.123860      0.003990
852      8.510000     -0.123900      0.006070
853      8.520000     -0.123960      0.008000
854      8.530000     -0.124040      0.009740
855      8.540000     -0.124140      0.011250
856      8.550000     -0.124250      0.012490
857      8.560000     -0.124380      0.013440
858      8.570000     -0.124510      0.014080
859      8.580000     -0.124650      0.014400
860      8.590000     -0.124800      0.014370
861      8.600000     -0.124940      0.014000
862      8.610000     -0.125080      0.013280
863      8.620000     -0.125210      0.012230
864      8.630000     -0.125340      0.010860
865      8.640000     -0.125440      0.009190
866      8.650000     -0.125540      0.007250
867      8.660000     -0.125610      0.005060
868      8.670000     -0.125660      0.002670
869      8.680000     -0.125690      0.000120
870      8.690000     -0.125690     -0.002540
871      8.700000     -0.125660     -0.005270
872      8.710000     -0.125610     -0.008030
873      8.720000     -0.125530     -0.010750
874      8.730000     -0.125420     -0.013400
875      8.740000     -0.125290     -0.015940
876      8.750000     -0.125130     -0.018330
877      8.760000     -0.124950     -0.020530
878      8.770000     -0.124740     -0.022530
879      8.780000     -0.124510     -0.024310
880      8.790000     -0.124270     -0.025840
881      8.800000     -0.124010     -0.027130
882      8.810000     -0.123740     -0.028170
883      8.820000     -0.123460     -0.028970
884      8.830000     -0.123170     -0.029530
885      8.840000     -0.122880     -0.029880
886      8.850000     -0.122580     -0.030030
887      8.860000     -0.122280     -0.030000
888      8.870000     -0.121980     -0.029830
889      8.880000     -0.121680     -0.029530
890      8.890000     -0.121380     -0.029150
891      8.900000     -0.121090     -0.028720
892      8.910000     -0.120800     -0.028260
893      8.920000     -0.120520     -0.027820
894      8.930000     -0.120240     -0.027420
895      8.940000     -0.119970     -0.027090
896      8.950000     -0.119700     -0.026870
897      8.960000     -0.119430     -0.026770
898      8.970000     -0.119160     -0.026800
899      8.980000     -0.118890     -0.027000
900      8.990000     -0.118620     -0.027360
901      9.000000     -0.118350     -0.027900
902      9.010000     -0.118070     -0.028620
903      9.020000     -0.117780     -0.029500
904      9.030000     -0.117490     -0.030560
905      9.040000     -0.117180     -0.031770
906      9.050000     -0.116870     -0.033120
907      9.060000     -0.116530     -0.034590
908      9.070000     -0.116190     -0.036150
909      9.080000     -0.115830     -0.037790
910      9.090000     -0.115450     -0.039470
911      9.100000     -0.115050     -0.041160
912      9.110000     -0.114640     -0.042840
913      9.120000     -0.114210     -0.044460
914      9.130000     -0.113770     -0.046010
915      9.140000     -0.113310     -0.047450
916      9.150000     -0.112840     -0.048770
917      9.160000     -0.112350     -0.049930
918      9.170000     -0.111850     -0.050940
919      9.180000     -0.111340     -0.051760
920      9.190000     -0.110820     -0.052390
921      9.200000     -0.110300     -0.052840
922      9.210000     -0.109770     -0.053080
923      9.220000     -0.109240     -0.053140
924      9.230000     -0.108710     -0.053010
925      9.240000     -0.108180     -0.052710
926      9.250000     -0.107650     -0.052240
927      9.260000     -0.107130     -0.051620
928      9.270000     -0.106610     -0.050870
929      9.280000     -0.106100     -0.050020
930      9.290000     -0.105600     -0.049070
931      9.300000     -0.105110     -0.048060
932      9.310000     -0.104630     -0.047010
933      9.320000     -0.104160     -0.045930
934      9.330000     -0.103700     -0.044860
935      9.340000     -0.103250     -0.043810
936      9.350000     -0.102810     -0.042800
937      9.360000     -0.102390     -0.041840
938      9.370000     -0.101970     -0.040950
939      9.380000     -0.101560     -0.040130
940      9.390000     -0.101160     -0.039400
941      9.400000     -0.100760     -0.038770
942      9.410000     -0.100380     -0.038230
943      9.420000     -0.099990     -0.037790
944      9.430000     -0.099620     -0.037450
945      9.440000     -0.099240     -0.037210
946      9.450000     -0.098870     -0.037070
947      9.460000     -0.098500     -0.037030
948      9.470000     -0.098130     -0.037090
949      9.480000     -0.097760     -0.037250
950      9.490000     -0.097380     -0.037500
951      9.500000     -0.097010     -0.037840
952      9.510000     -0.096630     -0.038270
953      9.520000     -0.096250     -0.038790
954      9.530000     -0.095860     -0.039400
955      9.540000     -0.095470     -0.040100
956      9.550000     -0.095070     -0.040880
957      9.560000     -0.094660     -0.041750
958      9.570000     -0.094240     -0.042700
959      9.580000     -0.093810     -0.043730
960      9.590000     -0.093380     -0.044850
961      9.600000     -0.092930     -0.046040
962      9.610000     -0.092470     -0.047310
963      9.620000     -0.091990     -0.048640
964      9.630000     -0.091510     -0.050020
965      9.640000     -0.091010     -0.051450
966      9.650000     -0.090490     -0.052910
967      9.660000     -0.089960     -0.054380
968      9.670000     -0.089420     -0.055850
969      9.680000     -0.088860     -0.057280
970      9.690000     -0.088290     -0.058660
971      9.700000     -0.087700     -0.059960
972      9.710000     -0.087100     -0.061150
973      9.720000     -0.086490     -0.062210
974      9.730000     -0.085870     -0.063110
975      9.740000     -0.085240     -0.063820
976      9.750000     -0.084600     -0.064330
977      9.760000     -0.083960     -0.064620
978      9.770000     -0.083310     -0.064670
979      9.780000     -0.082660     -0.064470
980      9.790000     -0.082020     -0.064020
981      9.800000     -0.081380     -0.063300
982      9.810000     -0.080740     -0.062330
983      9.820000     -0.080120     -0.061100
984      9.830000     -0.079510     -0.059630
985      9.840000     -0.078910     -0.057940
986      9.850000     -0.078330     -0.056040
987      9.860000     -0.077770     -0.053950
988      9.870000     -0.077230     -0.051720
989      9.880000     -0.076720     -0.049370
990      9.890000     -0.076220     -0.046930
991      9.900000     -0.075750     -0.044450
992      9.910000     -0.075310     -0.041960
993      9.920000     -0.074890     -0.039500
994      9.930000     -0.074500     -0.037090
995      9.940000     -0.074120     -0.034790
996      9.950000     -0.073780     -0.032600
997      9.960000     -0.073450     -0.030570
998      9.970000     -0.073150     -0.028700
999      9.980000     -0.072860     -0.027020
1000      9.990000     -0.072590     -0.025530
1001     10.000000     -0.072330     -0.024240
1002     10.010000     -0.072090     -0.023160
1003     10.020000     -0.071860     -0.022280
1004     10.030000     -0.071640     -0.021600
1005     10.040000     -0.071420     -0.021110
1006     10.050000     -0.071210     -0.020800
1007     10.060000     -0.071000     -0.020670
1008     10.070000     -0.070790     -0.020680
1009     10.080000     -0.070590     -0.020840
1010     10.090000     -0.070380     -0.021130
1011     10.100000     -0.070170     -0.021520
1012     10.110000     -0.069950     -0.022000
1013     10.120000     -0.069730     -0.022550
1014     10.130000     -0.069510     -0.023170
1015     10.140000     -0.069270     -0.023830
1016     10.150000     -0.069040     -0.024520
1017     10.160000     -0.068790     -0.025240
1018     10.170000     -0.068540     -0.025960
1019     10.180000     -0.068280     -0.026690
1020     10.190000     -0.068010     -0.027420
1021     10.200000     -0.067740     -0.028130
1022     10.210000     -0.067460     -0.028830
1023     10.220000     -0.067170     -0.029510
1024     10.230000     -0.066870     -0.030160
1025     10.240000     -0.066570     -0.030780
1026     10.250000     -0.066260     -0.031370
1027     10.260000     -0.065950     -0.031910
1028     10.270000     -0.065630     -0.032390
1029     10.280000     -0.065310     -0.032820
1030     10.290000     -0.064980     -0.033180
1031     10.300000     -0.064650     -0.033460
1032     10.310000     -0.064310     -0.033660
1033     10.320000     -0.063980     -0.033750
1034     10.330000     -0.063640     -0.033740
1035     10.340000     -0.063300     -0.033620
1036     10.350000     -0.062970     -0.033370
1037     10.360000     -0.062630     -0.032990
1038     10.370000     -0.062300     -0.032470
1039     10.380000     -0.061980     -0.031820
1040     10.390000     -0.061660     -0.031020
1041     10.400000     -0.061350     -0.030080
1042     10.410000     -0.061050     -0.029000
1043     10.420000     -0.060760     -0.027790
1044     10.430000     -0.060480     -0.026450
1045     10.440000     -0.060220     -0.024990
1046     10.450000     -0.059970     -0.023440
1047     10.460000     -0.059730     -0.021800
1048     10.470000     -0.059510     -0.020100
1049     10.480000     -0.059310     -0.018360
1050     10.490000     -0.059130     -0.016610
1051     10.500000     -0.058960     -0.014860
1052     10.510000     -0.058810     -0.013160
1053     10.520000     -0.058680     -0.011510
1054     10.530000     -0.058570     -0.009960
1055     10.540000     -0.058470     -0.008520
1056     10.550000     -0.058380     -0.007210
1057     10.560000     -0.058310     -0.006040
1058     10.570000     -0.058250     -0.005040
1059     10.580000     -0.058200     -0.004210
1060     10.590000     -0.058160     -0.003560
1061     10.600000     -0.058120     -0.003090
1062     10.610000     -0.058090     -0.002790
1063     10.620000     -0.058060     -0.002660
1064     10.630000     -0.058040     -0.002700
1065     10.640000     -0.058010     -0.002880
1066     10.650000     -0.057980     -0.003190
1067     10.660000     -0.057950     -0.003620
1068     10.670000     -0.057910     -0.004120
1069     10.680000     -0.057870     -0.004690
1070     10.690000     -0.057820     -0.005290
1071     10.700000     -0.057770     -0.005890
1072     10.710000     -0.057710     -0.006460
1073     10.720000     -0.057650     -0.006980
1074     10.730000     -0.057580     -0.007410
1075     10.740000     -0.057500     -0.007730
1076     10.750000     -0.057430     -0.007910
1077     10.760000     -0.057350     -0.007950
1078     10.770000     -0.057270     -0.007810
1079     10.780000     -0.057190     -0.007490
1080     10.790000     -0.057110     -0.006980
1081     10.800000     -0.057050     -0.006280
1082     10.810000     -0.056980     -0.005390
1083     10.820000     -0.056930     -0.004320
1084     10.830000     -0.056890     -0.003090
1085     10.840000     -0.056850     -0.001700
1086     10.850000     -0.056840     -0.000180
1087     10.860000     -0.056840      0.001420
1088     10.870000     -0.056850      0.003100
1089     10.880000     -0.056880      0.004790
1090     10.890000     -0.056930      0.006470
1091     10.900000     -0.056990      0.008080
1092     10.910000     -0.057070      0.009600
1093     10.920000     -0.057170      0.010960
1094     10.930000     -0.057280      0.012130
1095     10.940000     -0.057400      0.013060
1096     10.950000     -0.057530      0.013740
1097     10.960000     -0.057670      0.014110
1098     10.970000     -0.057810      0.014160
1099     10.980000     -0.057950      0.013880
1100     10.990000     -0.058090      0.013240
1101     11.000000     -0.058220      0.012240
1102     11.010000     -0.058350      0.010900
1103     11.020000     -0.058450      0.009210
1104     11.030000     -0.058550      0.007200
1105     11.040000     -0.058620      0.004890
1106     11.050000     -0.058670      0.002320
1107     11.060000     -0.058690     -0.000460
1108     11.070000     -0.058690     -0.003420
1109     11.080000     -0.058650     -0.006490
1110     11.090000     -0.058590     -0.009610
1111     11.100000     -0.058490     -0.012720
1112     11.110000     -0.058360     -0.015750
1113     11.120000     -0.058210     -0.018650
1114     11.130000     -0.058020     -0.021350
1115     11.140000     -0.057810     -0.023790
1116     11.150000     -0.057570     -0.025930
1117     11.160000     -0.057310     -0.027720
1118     11.170000     -0.057030     -0.029120
1119     11.180000     -0.056740     -0.030110
1120     11.190000     -0.056440     -0.030670
1121     11.200000     -0.056130     -0.030790
1122     11.210000     -0.055820     -0.030470
1123     11.220000     -0.055520     -0.029720
1124     11.230000     -0.055220     -0.028550
1125     11.240000     -0.054940     -0.026990
1126     11.250000     -0.054670     -0.025070
1127     11.260000     -0.054420     -0.022830
1128     11.270000     -0.054190     -0.020320
1129     11.280000     -0.053990     -0.017590
1130     11.290000     -0.053810     -0.014700
1131     11.300000     -0.053660     -0.011710
1132     11.310000     -0.053550     -0.008670
1133     11.320000     -0.053460     -0.005660
1134     11.330000     -0.053400     -0.002720
1135     11.340000     -0.053370      0.000090
1136     11.350000     -0.053380      0.002740
1137     11.360000     -0.053400      0.005160
1138     11.370000     -0.053450      0.007340
1139     11.380000     -0.053530      0.009250
1140     11.390000     -0.053620      0.010870
1141     11.400000     -0.053730      0.012190
1142     11.410000     -0.053850      0.013190
1143     11.420000     -0.053980      0.013890
1144     11.430000     -0.054120      0.014290
1145     11.440000     -0.054260      0.014390
1146     11.450000     -0.054410      0.014220
1147     11.460000     -0.054550      0.013790
1148     11.470000     -0.054690      0.013130
1149     11.480000     -0.054820      0.012260
1150     11.490000     -0.054940      0.011210
1151     11.500000     -0.055050      0.010010
1152     11.510000     -0.055160      0.008690
1153     11.520000     -0.055240      0.007270
1154     11.530000     -0.055310      0.005790
1155     11.540000     -0.055370      0.004250
1156     11.550000     -0.055420      0.002700
1157     11.560000     -0.055440      0.001140
1158     11.570000     -0.055450     -0.000420
1159     11.580000     -0.055450     -0.001950
1160     11.590000     -0.055430     -0.003450
1161     11.600000     -0.055400     -0.004910
1162     11.610000     -0.055350     -0.006320
1163     11.620000     -0.055280     -0.007690
1164     11.630000     -0.055210     -0.009020
1165     11.640000     -0.055120     -0.010290
1166     11.650000     -0.055010     -0.011510
1167     11.660000     -0.054900     -0.012670
1168     11.670000     -0.054770     -0.013790
1169     11.680000     -0.054630     -0.014850
1170     11.690000     -0.054480     -0.015850
1171     11.700000     -0.054330     -0.016800
1172     11.710000     -0.054160     -0.017680
1173     11.720000     -0.053980     -0.018510
1174     11.730000     -0.053800     -0.019270
1175     11.740000     -0.053600     -0.019970
1176     11.750000     -0.053400     -0.020600
1177     11.760000     -0.053200     -0.021160
1178     11.770000     -0.052990     -0.021660
1179     11.780000     -0.052770     -0.022090
1180     11.790000     -0.052550     -0.022460
1181     11.800000     -0.052320     -0.022760
1182     11.810000     -0.052100     -0.023000
1183     11.820000     -0.051870     -0.023180
1184     11.830000     -0.051640     -0.023300
1185     11.840000     -0.051400     -0.023370
1186     11.850000     -0.051170     -0.023390
1187     11.860000     -0.050930     -0.023370
1188     11.870000     -0.050700     -0.023310
1189     11.880000     -0.050470     -0.023230
1190     11.890000     -0.050240     -0.023110
1191     11.900000     -0.050000     -0.022980
1192     11.910000     -0.049770     -0.022830
1193     11.920000     -0.049550     -0.022680
1194     11.930000     -0.049320     -0.022540
1195     11.940000     -0.049090     -0.022390
1196     11.950000     -0.048870     -0.022260
1197     11.960000     -0.048650     -0.022140
1198     11.970000     -0.048430     -0.022040
1199     11.980000     -0.048210     -0.021960
1200     11.990000     -0.047990     -0.021910
1201     12.000000     -0.047770     -0.021880
1202     12.010000     -0.047550     -0.021880
1203     12.020000     -0.047330     -0.021900
1204     12.030000     -0.047110     -0.021950
1205     12.040000     -0.046890     -0.022020
1206     12.050000     -0.046670     -0.022120
1207     12.060000     -0.046450     -0.022240
1208     12.070000     -0.046230     -0.022370
1209     12.080000     -0.046000     -0.022520
1210     12.090000     -0.045780     -0.022680
1211     12.100000     -0.045550     -0.022860
1212     12.110000     -0.045320     -0.023040
1213     12.120000     -0.045090     -0.023220
1214     12.130000     -0.044860     -0.023400
1215     12.140000     -0.044630     -0.023580
1216     12.150000     -0.044390     -0.023760
1217     12.160000     -0.044150     -0.023930
1218     12.170000     -0.043910     -0.024090
1219     12.180000     -0.043670     -0.024240
1220     12.190000     -0.043430     -0.024390
1221     12.200000     -0.043190     -0.024520
1222     12.210000     -0.042940     -0.024640
1223     12.220000     -0.042690     -0.024750
1224     12.230000     -0.042450     -0.024850
1225     12.240000     -0.042200     -0.024940
1226     12.250000     -0.041950     -0.025020
1227     12.260000     -0.041700     -0.025090
1228     12.270000     -0.041450     -0.025160
1229     12.280000     -0.041200     -0.025220
1230     12.290000     -0.040940     -0.025280
1231     12.300000     -0.040690     -0.025340
1232     12.310000     -0.040440     -0.025390
1233     12.320000     -0.040180     -0.025450
1234     12.330000     -0.039930     -0.025510
1235     12.340000     -0.039670     -0.025570
1236     12.350000     -0.039420     -0.025640
1237     12.360000     -0.039160     -0.025710
1238     12.370000     -0.038910     -0.025790
1239     12.380000     -0.038650     -0.025870
1240     12.390000     -0.038390     -0.025960
1241     12.400000     -0.038130     -0.026060
1242     12.410000     -0.037870     -0.026160
1243     12.420000     -0.037610     -0.026270
1244     12.430000     -0.037340     -0.026390
1245     12.440000     -0.037080     -0.026500
1246     12.450000     -0.036820     -0.026610
1247     12.460000     -0.036550     -0.026720
1248     12.470000     -0.036280     -0.026830
1249     12.480000     -0.036010     -0.026920
1250     12.490000     -0.035740     -0.027000
1251     12.500000     -0.035470     -0.027060
1252     12.510000     -0.035200     -0.027100
1253     12.520000     -0.034930     -0.027110
1254     12.530000     -0.034660     -0.027090
1255     12.540000     -0.034390     -0.027030
1256     12.550000     -0.034120     -0.026930
1257     12.560000     -0.033850     -0.026800
1258     12.570000     -0.033580     -0.026610
1259     12.580000     -0.033320     -0.026380
1260     12.590000     -0.033050     -0.026110
1261     12.600000     -0.032790     -0.025780
1262     12.610000     -0.032530     -0.025410
1263     12.620000     -0.032280     -0.024990
1264     12.630000     -0.032030     -0.024520
1265     12.640000     -0.031790     -0.024020
1266     12.650000     -0.031550     -0.023480
1267     12.660000     -0.031310     -0.022910
1268     12.670000     -0.031080     -0.022310
1269     12.680000     -0.030860     -0.021700
1270     12.690000     -0.030640     -0.021080
1271     12.700000     -0.030430     -0.020470
1272     12.710000     -0.030230     -0.019860
1273     12.720000     -0.030030     -0.019270
1274     12.730000     -0.029830     -0.018710
1275     12.740000     -0.029650     -0.018180
1276     12.750000     -0.029470     -0.017690
1277     12.760000     -0.029290     -0.017250
1278     12.770000     -0.029120     -0.016860
1279     12.780000     -0.028950     -0.016520
1280     12.790000     -0.028780     -0.016240
1281     12.800000     -0.028620     -0.016020
1282     12.810000     -0.028460     -0.015840
1283     12.820000     -0.028300     -0.015720
1284     12.830000     -0.028140     -0.015660
1285     12.840000     -0.027990     -0.015630
1286     12.850000     -0.027830     -0.015640
1287     12.860000     -0.027670     -0.015690
1288     12.870000     -0.027520     -0.015760
1289     12.880000     -0.027360     -0.015850
1290     12.890000     -0.027200     -0.015940
1291     12.900000     -0.027040     -0.016020
1292     12.910000     -0.026880     -0.016100
1293     12.920000     -0.026720     -0.016140
1294     12.930000     -0.026560     -0.016160
1295     12.940000     -0.026400     -0.016130
1296     12.950000     -0.026240     -0.016050
1297     12.960000     -0.026080     -0.015910
1298     12.970000     -0.025920     -0.015710
1299     12.980000     -0.025760     -0.015440
1300     12.990000     -0.025610     -0.015100
1301     13.000000     -0.025450     -0.014680
1302     13.010000     -0.025310     -0.014190
1303     13.020000     -0.025170     -0.013620
1304     13.030000     -0.025030     -0.012990
1305     13.040000     -0.024900     -0.012280
1306     13.050000     -0.024780     -0.011510
1307     13.060000     -0.024660     -0.010690
1308     13.070000     -0.024550     -0.009820
1309     13.080000     -0.024460     -0.008910
1310     13.090000     -0.024370     -0.007980
1311     13.100000     -0.024290     -0.007030
1312     13.110000     -0.024220     -0.006080
1313     13.120000     -0.024160     -0.005140
1314     13.130000     -0.024110     -0.004210
1315     13.140000     -0.024060     -0.003310
1316     13.150000     -0.024030     -0.002450
1317     13.160000     -0.024010     -0.001620
1318     13.170000     -0.023990     -0.000850
1319     13.180000     -0.023980     -0.000140
1320     13.190000     -0.023980      0.000520
1321     13.200000     -0.023980      0.001130
1322     13.210000     -0.024000      0.001670
1323     13.220000     -0.024010      0.002150
1324     13.230000     -0.024030      0.002560
1325     13.240000     -0.024060      0.002920
1326     13.250000     -0.024090      0.003220
1327     13.260000     -0.024120      0.003470
1328     13.270000     -0.024160      0.003660
1329     13.280000     -0.024190      0.003790
1330     13.290000     -0.024230      0.003880
1331     13.300000     -0.024270      0.003920
1332     13.310000     -0.024310      0.003900
1333     13.320000     -0.024350      0.003850
1334     13.330000     -0.024390      0.003750
1335     13.340000     -0.024420      0.003610
1336     13.350000     -0.024460      0.003420
1337     13.360000     -0.024490      0.003200
1338     13.370000     -0.024530      0.002930
1339     13.380000     -0.024550      0.002630
1340     13.390000     -0.024580      0.002290
1341     13.400000     -0.024600      0.001910
1342     13.410000     -0.024620      0.001490
1343     13.420000     -0.024640      0.001040
1344     13.430000     -0.024650      0.000550
1345     13.440000     -0.024650      0.000040
1346     13.450000     -0.024650     -0.000510
1347     13.460000     -0.024650     -0.001070
1348     13.470000     -0.024640     -0.001660
1349     13.480000     -0.024620     -0.002260
1350     13.490000     -0.024600     -0.002870
1351     13.500000     -0.024570     -0.003480
1352     13.510000     -0.024540     -0.004090
1353     13.520000     -0.024500     -0.004680
1354     13.530000     -0.024450     -0.005270
1355     13.540000     -0.024400     -0.005830
1356     13.550000     -0.024340     -0.006380
1357     13.560000     -0.024270     -0.006890
1358     13.570000     -0.024200     -0.007370
1359     13.580000     -0.024130     -0.007820
1360     13.590000     -0.024050     -0.008230
1361     13.600000     -0.023970     -0.008610
1362     13.610000     -0.023880     -0.008940
1363     13.620000     -0.023790     -0.009240
1364     13.630000     -0.023700     -0.009490
1365     13.640000     -0.023610     -0.009700
1366     13.650000     -0.023510     -0.009860
1367     13.660000     -0.023410     -0.009980
1368     13.670000     -0.023310     -0.010040
1369     13.680000     -0.023210     -0.010060
1370     13.690000     -0.023110     -0.010030
1371     13.700000     -0.023010     -0.009940
1372     13.710000     -0.022910     -0.009790
1373     13.720000     -0.022810     -0.009580
1374     13.730000     -0.022720     -0.009310
1375     13.740000     -0.022620     -0.008970
1376     13.750000     -0.022540     -0.008560
1377     13.760000     -0.022450     -0.008080
1378     13.770000     -0.022370     -0.007530
1379     13.780000     -0.022290     -0.006910
1380     13.790000     -0.022220     -0.006210
1381     13.800000     -0.022160     -0.005450
1382     13.810000     -0.022110     -0.004620
1383     13.820000     -0.022060     -0.003730
1384     13.830000     -0.022020     -0.002800
1385     13.840000     -0.022000     -0.001820
1386     13.850000     -0.021980     -0.000810
1387     13.860000     -0.021970      0.000200
1388     13.870000     -0.021970      0.001210
1389     13.880000     -0.021980      0.002190
1390     13.890000     -0.022010      0.003120
1391     13.900000     -0.022040      0.003980
1392     13.910000     -0.022080      0.004740
1393     13.920000     -0.022120      0.005380
1394     13.930000     -0.022180      0.005870
1395     13.940000     -0.022240      0.006210
1396     13.950000     -0.022300      0.006360
1397     13.960000     -0.022360      0.006310
1398     13.970000     -0.022430      0.006050
1399     13.980000     -0.022490      0.005570
1400     13.990000     -0.022540      0.004860
1401     14.000000     -0.022590      0.003930
1402     14.010000     -0.022630      0.002780
1403     14.020000     -0.022660      0.001410
1404     14.030000     -0.022670     -0.000150
1405     14.040000     -0.022670     -0.001880
1406     14.050000     -0.022650     -0.003760
1407     14.060000     -0.022610     -0.005760
1408     14.070000     -0.022560     -0.007840
1409     14.080000     -0.022480     -0.009960
1410     14.090000     -0.022380     -0.012070
1411     14.100000     -0.022260     -0.014120
1412     14.110000     -0.022120     -0.016070
1413     14.120000     -0.021960     -0.017870
1414     14.130000     -0.021780     -0.019470
1415     14.140000     -0.021580     -0.020830
1416     14.150000     -0.021370     -0.021920
1417     14.160000     -0.021150     -0.022690
1418     14.170000     -0.020930     -0.023130
1419     14.180000     -0.020700     -0.023210
1420     14.190000     -0.020460     -0.022930
1421     14.200000     -0.020230     -0.022270
1422     14.210000     -0.020010     -0.021230
1423     14.220000     -0.019800     -0.019840
1424     14.230000     -0.019600     -0.018110
1425     14.240000     -0.019420     -0.016060
1426     14.250000     -0.019260     -0.013730
1427     14.260000     -0.019120     -0.011160
1428     14.270000     -0.019010     -0.008410
1429     14.280000     -0.018930     -0.005520
1430     14.290000     -0.018870     -0.002550
1431     14.300000     -0.018850      0.000420
1432     14.310000     -0.018850      0.003340
1433     14.320000     -0.018880      0.006150
1434     14.330000     -0.018950      0.008780
1435     14.340000     -0.019030      0.011180
1436     14.350000     -0.019140      0.013300
1437     14.360000     -0.019280      0.015100
1438     14.370000     -0.019430      0.016540
1439     14.380000     -0.019590      0.017590
1440     14.390000     -0.019770      0.018240
1441     14.400000     -0.019950      0.018480
1442     14.410000     -0.020140      0.018300
1443     14.420000     -0.020320      0.017710
1444     14.430000     -0.020500      0.016720
1445     14.440000     -0.020660      0.015370
1446     14.450000     -0.020820      0.013670
1447     14.460000     -0.020950      0.011670
1448     14.470000     -0.021070      0.009400
1449     14.480000     -0.021170      0.006920
1450     14.490000     -0.021230      0.004290
1451     14.500000     -0.021280      0.001540
1452     14.510000     -0.021290     -0.001260
1453     14.520000     -0.021280     -0.004050
1454     14.530000     -0.021240     -0.006790
1455     14.540000     -0.021170     -0.009430
1456     14.550000     -0.021080     -0.011920
1457     14.560000     -0.020960     -0.014230
1458     14.570000     -0.020820     -0.016340
1459     14.580000     -0.020650     -0.018200
1460     14.590000     -0.020470     -0.019820
1461     14.600000     -0.020270     -0.021180
1462     14.610000     -0.020060     -0.022270
1463     14.620000     -0.019840     -0.023090
1464     14.630000     -0.019610     -0.023650
1465     14.640000     -0.019370     -0.023970
1466     14.650000     -0.019130     -0.024050
1467     14.660000     -0.018890     -0.023910
1468     14.670000     -0.018650     -0.023580
1469     14.680000     -0.018420     -0.023070
1470     14.690000     -0.018180     -0.022420
1471     14.700000     -0.017960     -0.021640
1472     14.710000     -0.017740     -0.020770
1473     14.720000     -0.017540     -0.019830
1474     14.730000     -0.017340     -0.018850
1475     14.740000     -0.017150     -0.017840
1476     14.750000     -0.016970     -0.016820
1477     14.760000     -0.016800     -0.015820
1478     14.770000     -0.016650     -0.014840
1479     14.780000     -0.016500     -0.013910
1480     14.790000     -0.016360     -0.013010
1481     14.800000     -0.016230     -0.012170
1482     14.810000     -0.016110     -0.011380
1483     14.820000     -0.015990     -0.010640
1484     14.830000     -0.015890     -0.009960
1485     14.840000     -0.015790     -0.009320
1486     14.850000     -0.015690     -0.008730
1487     14.860000     -0.015610     -0.008180
1488     14.870000     -0.015520     -0.007650
1489     14.880000     -0.015450     -0.007150
1490     14.890000     -0.015380     -0.006660
1491     14.900000     -0.015310     -0.006180
1492     14.910000     -0.015250     -0.005690
1493     14.920000     -0.015190     -0.005190
1494     14.930000     -0.015140     -0.004660
1495     14.940000     -0.015090     -0.004110
1496     14.950000     -0.015050     -0.003510
1497     14.960000     -0.015020     -0.002880
1498     14.970000     -0.014990     -0.002190
1499     14.980000     -0.014970     -0.001450
1500     14.990000     -0.014950     -0.000650
1501     15.000000     -0.014940      0.000200
1502     15.010000     -0.014950      0.001110
1503     15.020000     -0.014960      0.002070
1504     15.030000     -0.014980      0.003080
1505     15.040000     -0.015010      0.004130
1506     15.050000     -0.015050      0.005200
1507     15.060000     -0.015100      0.006290
1508     15.070000     -0.015160      0.007380
1509     15.080000     -0.015240      0.008440
1510     15.090000     -0.015320      0.009470
1511     15.100000     -0.015420      0.010440
1512     15.110000     -0.015520      0.011320
1513     15.120000     -0.015640      0.012110
1514     15.130000     -0.015760      0.012770
1515     15.140000     -0.015880      0.013290
1516     15.150000     -0.016020      0.013650
1517     15.160000     -0.016150      0.013840
1518     15.170000     -0.016290      0.013840
1519     15.180000     -0.016430      0.013660
1520     15.190000     -0.016570      0.013270
1521     15.200000     -0.016700      0.012680
1522     15.210000     -0.016830      0.011900
1523     15.220000     -0.016950      0.010920
1524     15.230000     -0.017050      0.009760
1525     15.240000     -0.017150      0.008440
1526     15.250000     -0.017240      0.006970
1527     15.260000     -0.017310      0.005380
1528     15.270000     -0.017360      0.003690
1529     15.280000     -0.017400      0.001940
1530     15.290000     -0.017420      0.000150
1531     15.300000     -0.017420     -0.001630
1532     15.310000     -0.017400     -0.003370
1533     15.320000     -0.017370     -0.005050
1534     15.330000     -0.017320     -0.006620
1535     15.340000     -0.017250     -0.008050
1536     15.350000     -0.017170     -0.009330
1537     15.360000     -0.017080     -0.010410
1538     15.370000     -0.016970     -0.011290
1539     15.380000     -0.016860     -0.011950
1540     15.390000     -0.016740     -0.012390
1541     15.400000     -0.016620     -0.012590
1542     15.410000     -0.016490     -0.012550
1543     15.420000     -0.016370     -0.012290
1544     15.430000     -0.016240     -0.011800
1545     15.440000     -0.016120     -0.011110
1546     15.450000     -0.016010     -0.010230
1547     15.460000     -0.015910     -0.009190
1548     15.470000     -0.015820     -0.008010
1549     15.480000     -0.015740     -0.006720
1550     15.490000     -0.015670     -0.005350
1551     15.500000     -0.015620     -0.003930
1552     15.510000     -0.015580     -0.002500
1553     15.520000     -0.015550     -0.001090
1554     15.530000     -0.015540      0.000280
1555     15.540000     -0.015550      0.001560
1556     15.550000     -0.015560      0.002730
1557     15.560000     -0.015590      0.003780
1558     15.570000     -0.015630      0.004690
1559     15.580000     -0.015670      0.005430
1560     15.590000     -0.015730      0.006010
1561     15.600000     -0.015790      0.006410
1562     15.610000     -0.015850      0.006630
1563     15.620000     -0.015920      0.006670
1564     15.630000     -0.015990      0.006540
1565     15.640000     -0.016050      0.006250
1566     15.650000     -0.016110      0.005800
1567     15.660000     -0.016170      0.005210
1568     15.670000     -0.016220      0.004500
1569     15.680000     -0.016270      0.003690
1570     15.690000     -0.016310      0.002790
1571     15.700000     -0.016330      0.001820
1572     15.710000     -0.016350      0.000810
1573     15.720000     -0.016360     -0.000220
1574     15.730000     -0.016360     -0.001260
1575     15.740000     -0.016340     -0.002280
1576     15.750000     -0.016320     -0.003280
1577     15.760000     -0.016290     -0.004230
1578     15.770000     -0.016250     -0.005120
1579     15.780000     -0.016200     -0.005950
1580     15.790000     -0.016140     -0.006720
1581     15.800000     -0.016070     -0.007400
1582     15.810000     -0.015990     -0.008010
1583     15.820000     -0.015910     -0.008530
1584     15.830000     -0.015830     -0.008980
1585     15.840000     -0.015740     -0.009340
1586     15.850000     -0.015650     -0.009630
1587     15.860000     -0.015550     -0.009840
1588     15.870000     -0.015450     -0.009980
1589     15.880000     -0.015350     -0.010050
1590     15.890000     -0.015250     -0.010050
1591     15.900000     -0.015150     -0.010000
1592     15.910000     -0.015050     -0.009880
1593     15.920000     -0.014950     -0.009720
1594     15.930000     -0.014860     -0.009500
1595     15.940000     -0.014760     -0.009230
1596     15.950000     -0.014670     -0.008920
1597     15.960000     -0.014580     -0.008560
1598     15.970000     -0.014490     -0.008160
1599     15.980000     -0.014410     -0.007720
1600     15.990000     -0.014330     -0.007250
1601     16.000000     -0.014260     -0.006740
1602     16.010000     -0.014190     -0.006200
1603     16.020000     -0.014130     -0.005630
1604     16.030000     -0.014080     -0.005030
1605     16.040000     -0.014030     -0.004400
1606     16.050000     -0.013980     -0.003770
1607     16.060000     -0.013940     -0.003120
1608     16.070000     -0.013910     -0.002460
1609     16.080000     -0.013890     -0.001820
1610     16.090000     -0.013870     -0.001180
1611     16.100000     -0.013860     -0.000570
1612     16.110000     -0.013850      0.000020
1613     16.120000     -0.013850      0.000560
1614     16.130000     -0.013860      0.001050
1615     16.140000     -0.013870      0.001490
1616     16.150000     -0.013880      0.001860
1617     16.160000     -0.013900      0.002160
1618     16.170000     -0.013920      0.002380
1619     16.180000     -0.013950      0.002530
1620     16.190000     -0.013970      0.002590
1621     16.200000     -0.014000      0.002580
1622     16.210000     -0.014020      0.002480
1623     16.220000     -0.014050      0.002300
1624     16.230000     -0.014070      0.002060
1625     16.240000     -0.014090      0.001740
1626     16.250000     -0.014110      0.001360
1627     16.260000     -0.014120      0.000940
1628     16.270000     -0.014130      0.000470
1629     16.280000     -0.014140     -0.000030
1630     16.290000     -0.014140     -0.000550
1631     16.300000     -0.014130     -0.001070
1632     16.310000     -0.014120     -0.001580
1633     16.320000     -0.014110     -0.002070
1634     16.330000     -0.014090     -0.002530
1635     16.340000     -0.014060     -0.002940
1636     16.350000     -0.014030     -0.003300
1637     16.360000     -0.014000     -0.003590
1638     16.370000     -0.013960     -0.003820
1639     16.380000     -0.013920     -0.003960
1640     16.390000     -0.013880     -0.004030
1641     16.400000     -0.013840     -0.004020
1642     16.410000     -0.013800     -0.003930
1643     16.420000     -0.013760     -0.003760
1644     16.430000     -0.013730     -0.003520
1645     16.440000     -0.013690     -0.003200
1646     16.450000     -0.013660     -0.002830
1647     16.460000     -0.013630     -0.002400
1648     16.470000     -0.013610     -0.001930
1649     16.480000     -0.013590     -0.001430
1650     16.490000     -0.013570     -0.000920
1651     16.500000     -0.013560     -0.000400
1652     16.510000     -0.013560      0.000110
1653     16.520000     -0.013560      0.000590
1654     16.530000     -0.013570      0.001040
1655     16.540000     -0.013580      0.001440
1656     16.550000     -0.013590      0.001780
1657     16.560000     -0.013610      0.002050
1658     16.570000     -0.013630      0.002240
1659     16.580000     -0.013650      0.002350
1660     16.590000     -0.013680      0.002380
1661     16.600000     -0.013700      0.002310
1662     16.610000     -0.013720      0.002160
1663     16.620000     -0.013740      0.001910
1664     16.630000     -0.013760      0.001590
1665     16.640000     -0.013780      0.001180
1666     16.650000     -0.013790      0.000700
1667     16.660000     -0.013800      0.000160
1668     16.670000     -0.013800     -0.000440
1669     16.680000     -0.013800     -0.001080
1670     16.690000     -0.013780     -0.001750
1671     16.700000     -0.013770     -0.002440
1672     16.710000     -0.013740     -0.003130
1673     16.720000     -0.013710     -0.003810
1674     16.730000     -0.013670     -0.004480
1675     16.740000     -0.013630     -0.005110
1676     16.750000     -0.013580     -0.005700
1677     16.760000     -0.013520     -0.006240
1678     16.770000     -0.013460     -0.006730
1679     16.780000     -0.013390     -0.007150
1680     16.790000     -0.013320     -0.007510
1681     16.800000     -0.013240     -0.007800
1682     16.810000     -0.013170     -0.008020
1683     16.820000     -0.013090     -0.008170
1684     16.830000     -0.013000     -0.008250
1685     16.840000     -0.012920     -0.008270
1686     16.850000     -0.012840     -0.008230
1687     16.860000     -0.012760     -0.008130
1688     16.870000     -0.012680     -0.007980
1689     16.880000     -0.012600     -0.007790
1690     16.890000     -0.012520     -0.007560
1691     16.900000     -0.012440     -0.007300
1692     16.910000     -0.012370     -0.007020
1693     16.920000     -0.012300     -0.006730
1694     16.930000     -0.012230     -0.006420
1695     16.940000     -0.012170     -0.006110
1696     16.950000     -0.012110     -0.005810
1697     16.960000     -0.012050     -0.005510
1698     16.970000     -0.011990     -0.005210
1699     16.980000     -0.011940     -0.004940
1700     16.990000     -0.011890     -0.004670
1701     17.000000     -0.011850     -0.004430
1702     17.010000     -0.011800     -0.004200
1703     17.020000     -0.011760     -0.003980
1704     17.030000     -0.011720     -0.003780
1705     17.040000     -0.011680     -0.003600
1706     17.050000     -0.011650     -0.003430
1707     17.060000     -0.011610     -0.003270
1708     17.070000     -0.011580     -0.003110
1709     17.080000     -0.011550     -0.002960
1710     17.090000     -0.011520     -0.002820
1711     17.100000     -0.011490     -0.002670
1712     17.110000     -0.011460     -0.002520
1713     17.120000     -0.011440     -0.002360
1714     17.130000     -0.011410     -0.002190
1715     17.140000     -0.011390     -0.002010
1716     17.150000     -0.011370     -0.001810
1717     17.160000     -0.011350     -0.001600
1718     17.170000     -0.011340     -0.001360
1719     17.180000     -0.011320     -0.001110
1720     17.190000     -0.011310     -0.000830
1721     17.200000     -0.011300     -0.000540
1722     17.210000     -0.011300     -0.000220
1723     17.220000     -0.011300      0.000120
1724     17.230000     -0.011300      0.000480
1725     17.240000     -0.011300      0.000850
1726     17.250000     -0.011310      0.001220
1727     17.260000     -0.011320      0.001610
1728     17.270000     -0.011340      0.001990
1729     17.280000     -0.011360      0.002360
1730     17.290000     -0.011380      0.002720
1731     17.300000     -0.011410      0.003050
1732     17.310000     -0.011440      0.003360
1733     17.320000     -0.011470      0.003620
1734     17.330000     -0.011510      0.003830
1735     17.340000     -0.011550      0.004000
1736     17.350000     -0.011590      0.004090
1737     17.360000     -0.011630      0.004130
1738     17.370000     -0.011670      0.004090
1739     17.380000     -0.011710      0.003980
1740     17.390000     -0.011750      0.003790
1741     17.400000     -0.011790      0.003520
1742     17.410000     -0.011830      0.003180
1743     17.420000     -0.011860      0.002760
1744     17.430000     -0.011880      0.002280
1745     17.440000     -0.011910      0.001730
1746     17.450000     -0.011920      0.001120
1747     17.460000     -0.011940      0.000470
1748     17.470000     -0.011940     -0.000220
1749     17.480000     -0.011940     -0.000930
1750     17.490000     -0.011930     -0.001650
1751     17.500000     -0.011910     -0.002370
1752     17.510000     -0.011890     -0.003080
1753     17.520000     -0.011860     -0.003760
1754     17.530000     -0.011820     -0.004390
1755     17.540000     -0.011780     -0.004980
1756     17.550000     -0.011730     -0.005490
1757     17.560000     -0.011670     -0.005940
1758     17.570000     -0.011610     -0.006300
1759     17.580000     -0.011550     -0.006570
1760     17.590000     -0.011480     -0.006760
1761     17.600000     -0.011420     -0.006850
1762     17.610000     -0.011350     -0.006850
1763     17.620000     -0.011280     -0.006760
1764     17.630000     -0.011210     -0.006580
1765     17.640000     -0.011150     -0.006330
1766     17.650000     -0.011080     -0.006000
1767     17.660000     -0.011020     -0.005610
1768     17.670000     -0.010970     -0.005160
1769     17.680000     -0.010910     -0.004670
1770     17.690000     -0.010870     -0.004150
1771     17.700000     -0.010830     -0.003620
1772     17.710000     -0.010790     -0.003090
1773     17.720000     -0.010760     -0.002560
1774     17.730000     -0.010730     -0.002060
1775     17.740000     -0.010710     -0.001590
1776     17.750000     -0.010700     -0.001170
1777     17.760000     -0.010690     -0.000810
1778     17.770000     -0.010680     -0.000500
1779     17.780000     -0.010670     -0.000260
1780     17.790000     -0.010670     -0.000090
1781     17.800000     -0.010670      0.000010
1782     17.810000     -0.010670      0.000040
1783     17.820000     -0.010670     -0.000010
1784     17.830000     -0.010670     -0.000120
1785     17.840000     -0.010670     -0.000290
1786     17.850000     -0.010670     -0.000520
1787     17.860000     -0.010660     -0.000790
1788     17.870000     -0.010650     -0.001110
1789     17.880000     -0.010640     -0.001450
1790     17.890000     -0.010630     -0.001800
1791     17.900000     -0.010610     -0.002160
1792     17.910000     -0.010590     -0.002510
1793     17.920000     -0.010560     -0.002840
1794     17.930000     -0.010530     -0.003140
1795     17.940000     -0.010500     -0.003400
1796     17.950000     -0.010470     -0.003600
1797     17.960000     -0.010430     -0.003750
1798     17.970000     -0.010390     -0.003830
1799     17.980000     -0.010360     -0.003840
1800     17.990000     -0.010320     -0.003770
1801     18.000000     -0.010280     -0.003630
1802     18.010000     -0.010240     -0.003410
1803     18.020000     -0.010210     -0.003120
1804     18.030000     -0.010180     -0.002770
1805     18.040000     -0.010150     -0.002350
1806     18.050000     -0.010130     -0.001880
1807     18.060000     -0.010110     -0.001370
1808     18.070000     -0.010100     -0.000820
1809     18.080000     -0.010090     -0.000260
1810     18.090000     -0.010080      0.000300
1811     18.100000     -0.010090      0.000850
1812     18.110000     -0.010100      0.001370
1813     18.120000     -0.010110      0.001850
1814     18.130000     -0.010130      0.002270
1815     18.140000     -0.010150      0.002610
1816     18.150000     -0.010180      0.002880
1817     18.160000     -0.010210      0.003040
1818     18.170000     -0.010240      0.003110
1819     18.180000     -0.010270      0.003060
1820     18.190000     -0.010300      0.002900
1821     18.200000     -0.010330      0.002620
1822     18.210000     -0.010350      0.002230
1823     18.220000     -0.010370      0.001730
1824     18.230000     -0.010390      0.001120
1825     18.240000     -0.010400      0.000410
1826     18.250000     -0.010410     -0.000390
1827     18.260000     -0.010400     -0.001250
1828     18.270000     -0.010390     -0.002180
1829     18.280000     -0.010370     -0.003140
1830     18.290000     -0.010340     -0.004120
1831     18.300000     -0.010300     -0.005110
1832     18.310000     -0.010250     -0.006070
1833     18.320000     -0.010180     -0.006990
1834     18.330000     -0.010120     -0.007850
1835     18.340000     -0.010040     -0.008620
1836     18.350000     -0.009950     -0.009310
1837     18.360000     -0.009860     -0.009880
1838     18.370000     -0.009760     -0.010340
1839     18.380000     -0.009660     -0.010660
1840     18.390000     -0.009550     -0.010850
1841     18.400000     -0.009440     -0.010900
1842     18.410000     -0.009330     -0.010810
1843     18.420000     -0.009220     -0.010580
1844     18.430000     -0.009120     -0.010230
1845     18.440000     -0.009010     -0.009750
1846     18.450000     -0.008920     -0.009150
1847     18.460000     -0.008830     -0.008460
1848     18.470000     -0.008740     -0.007670
1849     18.480000     -0.008660     -0.006820
1850     18.490000     -0.008600     -0.005920
1851     18.500000     -0.008540     -0.004980
1852     18.510000     -0.008490     -0.004030
1853     18.520000     -0.008450     -0.003080
1854     18.530000     -0.008420     -0.002150
1855     18.540000     -0.008390     -0.001260
1856     18.550000     -0.008380     -0.000420
1857     18.560000     -0.008380      0.000350
1858     18.570000     -0.008380      0.001050
1859     18.580000     -0.008390      0.001670
1860     18.590000     -0.008410      0.002200
1861     18.600000     -0.008430      0.002640
1862     18.610000     -0.008460      0.002990
1863     18.620000     -0.008490      0.003250
1864     18.630000     -0.008520      0.003420
1865     18.640000     -0.008550      0.003510
1866     18.650000     -0.008590      0.003510
1867     18.660000     -0.008620      0.003450
1868     18.670000     -0.008660      0.003320
1869     18.680000     -0.008690      0.003140
1870     18.690000     -0.008720      0.002920
1871     18.700000     -0.008750      0.002670
1872     18.710000     -0.008780      0.002390
1873     18.720000     -0.008800      0.002100
1874     18.730000     -0.008820      0.001810
1875     18.740000     -0.008840      0.001520
1876     18.750000     -0.008860      0.001250
1877     18.760000     -0.008870      0.001000
1878     18.770000     -0.008880      0.000780
1879     18.780000     -0.008890      0.000590
1880     18.790000     -0.008890      0.000440
1881     18.800000     -0.008900      0.000320
1882     18.810000     -0.008900      0.000250
1883     18.820000     -0.008900      0.000210
1884     18.830000     -0.008910      0.000200
1885     18.840000     -0.008910      0.000230
1886     18.850000     -0.008910      0.000290
1887     18.860000     -0.008910      0.000380
1888     18.870000     -0.008920      0.000490
1889     18.880000     -0.008920      0.000610
1890     18.890000     -0.008930      0.000740
1891     18.900000     -0.008930      0.000870
1892     18.910000     -0.008940      0.001000
1893     18.920000     -0.008950      0.001120
1894     18.930000     -0.008960      0.001220
1895     18.940000     -0.008980      0.001300
1896     18.950000     -0.008990      0.001350
1897     18.960000     -0.009000      0.001370
1898     18.970000     -0.009020      0.001350
1899     18.980000     -0.009030      0.001290
1900     18.990000     -0.009040      0.001190
1901     19.000000     -0.009060      0.001050
1902     19.010000     -0.009070      0.000860
1903     19.020000     -0.009070      0.000640
1904     19.030000     -0.009080      0.000370
1905     19.040000     -0.009080      0.000070
1906     19.050000     -0.009090     -0.000260
1907     19.060000     -0.009080     -0.000610
1908     19.070000     -0.009080     -0.000990
1909     19.080000     -0.009070     -0.001380
1910     19.090000     -0.009050     -0.001770
1911     19.100000     -0.009040     -0.002160
1912     19.110000     -0.009010     -0.002530
1913     19.120000     -0.008990     -0.002880
1914     19.130000     -0.008960     -0.003210
1915     19.140000     -0.008930     -0.003500
1916     19.150000     -0.008890     -0.003750
1917     19.160000     -0.008860     -0.003950
1918     19.170000     -0.008820     -0.004090
1919     19.180000     -0.008770     -0.004180
1920     19.190000     -0.008730     -0.004220
1921     19.200000     -0.008690     -0.004190
1922     19.210000     -0.008650     -0.004110
1923     19.220000     -0.008610     -0.003970
1924     19.230000     -0.008570     -0.003770
1925     19.240000     -0.008530     -0.003530
1926     19.250000     -0.008500     -0.003250
1927     19.260000     -0.008460     -0.002930
1928     19.270000     -0.008430     -0.002580
1929     19.280000     -0.008410     -0.002210
1930     19.290000     -0.008390     -0.001830
1931     19.300000     -0.008370     -0.001460
1932     19.310000     -0.008350     -0.001090
1933     19.320000     -0.008340     -0.000750
1934     19.330000     -0.008330     -0.000440
1935     19.340000     -0.008330     -0.000170
1936     19.350000     -0.008330      0.000060
1937     19.360000     -0.008330      0.000230
1938     19.370000     -0.008330      0.000330
1939     19.380000     -0.008330      0.000380
1940     19.390000     -0.008340      0.000350
1941     19.400000     -0.008340      0.000260
1942     19.410000     -0.008340      0.000100
1943     19.420000     -0.008350     -0.000120
1944     19.430000     -0.008340     -0.000410
1945     19.440000     -0.008340     -0.000750
1946     19.450000     -0.008330     -0.001130
1947     19.460000     -0.008320     -0.001560
1948     19.470000     -0.008310     -0.002020
1949     19.480000     -0.008290     -0.002490
1950     19.490000     -0.008260     -0.002960
1951     19.500000     -0.008230     -0.003430
1952     19.510000     -0.008200     -0.003870
1953     19.520000     -0.008160     -0.004280
1954     19.530000     -0.008120     -0.004640
1955     19.540000     -0.008070     -0.004930
1956     19.550000     -0.008020     -0.005160
1957     19.560000     -0.007970     -0.005300
1958     19.570000     -0.007920     -0.005360
1959     19.580000     -0.007860     -0.005330
1960     19.590000     -0.007810     -0.005200
1961     19.600000     -0.007760     -0.004970
1962     19.610000     -0.007710     -0.004650
1963     19.620000     -0.007660     -0.004230
1964     19.630000     -0.007620     -0.003740
1965     19.640000     -0.007580     -0.003160
1966     19.650000     -0.007550     -0.002530
1967     19.660000     -0.007520     -0.001840
1968     19.670000     -0.007510     -0.001120
1969     19.680000     -0.007490     -0.000380
1970     19.690000     -0.007490      0.000350
1971     19.700000     -0.007490      0.001060
1972     19.710000     -0.007500      0.001730
1973     19.720000     -0.007520      0.002320
1974     19.730000     -0.007540      0.002840
1975     19.740000     -0.007570      0.003250
1976     19.750000     -0.007610      0.003540
1977     19.760000     -0.007640      0.003690
1978     19.770000     -0.007680      0.003700
1979     19.780000     -0.007710      0.003550
1980     19.790000     -0.007750      0.003240
1981     19.800000     -0.007780      0.002780
1982     19.810000     -0.007810      0.002150
1983     19.820000     -0.007830      0.001360
1984     19.830000     -0.007850      0.000430
1985     19.840000     -0.007850     -0.000640
1986     19.850000     -0.007840     -0.001830
1987     19.860000     -0.007830     -0.003110
1988     19.870000     -0.007790     -0.004470
1989     19.880000     -0.007750     -0.005880
1990     19.890000     -0.007690     -0.007320
1991     19.900000     -0.007620     -0.008740
1992     19.910000     -0.007530     -0.010130
1993     19.920000     -0.007430     -0.011440
1994     19.930000     -0.007310     -0.012670
1995     19.940000     -0.007190     -0.013770
1996     19.950000     -0.007050     -0.014720
1997     19.960000     -0.006900     -0.015510
1998     19.970000     -0.006750     -0.016120
1999     19.980000     -0.006590     -0.016530
2000     19.990000     -0.006420     -0.016730
2001     20.000000     -0.006250     -0.016730
2002     20.010000     -0.006090     -0.016520
2003     20.020000     -0.005920     -0.016100
2004     20.030000     -0.005760     -0.015480
2005     20.040000     -0.005610     -0.014680
2006     20.050000     -0.005460     -0.013700
2007     20.060000     -0.005320     -0.012570
2008     20.070000     -0.005200     -0.011310
2009     20.080000     -0.005080     -0.009950
2010     20.090000     -0.004980     -0.008500
2011     20.100000     -0.004900     -0.007000
2012     20.110000     -0.004830     -0.005480
2013     20.120000     -0.004770     -0.003960
2014     20.130000     -0.004730     -0.002470
2015     20.140000     -0.004710     -0.001030
2016     20.150000     -0.004700      0.000330
2017     20.160000     -0.004700      0.001600
2018     20.170000     -0.004720      0.002760
2019     20.180000     -0.004750      0.003800
2020     20.190000     -0.004780      0.004710
2021     20.200000     -0.004830      0.005490
2022     20.210000     -0.004890      0.006130
2023     20.220000     -0.004950      0.006630
2024     20.230000     -0.005010      0.006990
2025     20.240000     -0.005080      0.007220
2026     20.250000     -0.005160      0.007330
2027     20.260000     -0.005230      0.007320
2028     20.270000     -0.005300      0.007200
2029     20.280000     -0.005370      0.006980
2030     20.290000     -0.005440      0.006680
2031     20.300000     -0.005510      0.006300
2032     20.310000     -0.005570      0.005860
2033     20.320000     -0.005630      0.005370
2034     20.330000     -0.005690      0.004830
2035     20.340000     -0.005730      0.004260
2036     20.350000     -0.005780      0.003660
2037     20.360000     -0.005810      0.003050
2038     20.370000     -0.005840      0.002430
2039     20.380000     -0.005870      0.001800
2040     20.390000     -0.005890      0.001170
2041     20.400000     -0.005900      0.000540
2042     20.410000     -0.005900     -0.000090
2043     20.420000     -0.005900     -0.000700
2044     20.430000     -0.005900     -0.001310
2045     20.440000     -0.005880     -0.001910
2046     20.450000     -0.005860     -0.002480
2047     20.460000     -0.005840     -0.003050
2048     20.470000     -0.005810     -0.003580
2049     20.480000     -0.005770     -0.004100
2050     20.490000     -0.005730     -0.004580
2051     20.500000     -0.005690     -0.005030
2052     20.510000     -0.005640     -0.005440
2053     20.520000     -0.005580     -0.005800
2054     20.530000     -0.005520     -0.006120
2055     20.540000     -0.005460     -0.006380
2056     20.550000     -0.005400     -0.006590
2057     20.560000     -0.005330     -0.006740
2058     20.570000     -0.005260     -0.006820
2059     20.580000     -0.005200     -0.006840
2060     20.590000     -0.005130     -0.006800
2061     20.600000     -0.005060     -0.006690
2062     20.610000     -0.004990     -0.006520
2063     20.620000     -0.004930     -0.006290
2064     20.630000     -0.004860     -0.006000
2065     20.640000     -0.004800     -0.005660
2066     20.650000     -0.004750     -0.005280
2067     20.660000     -0.004700     -0.004850
2068     20.670000     -0.004650     -0.004390
2069     20.680000     -0.004600     -0.003910
2070     20.690000     -0.004560     -0.003420
2071     20.700000     -0.004530     -0.002920
2072     20.710000     -0.004500     -0.002430
2073     20.720000     -0.004480     -0.001960
2074     20.730000     -0.004460     -0.001510
2075     20.740000     -0.004440     -0.001100
2076     20.750000     -0.004430     -0.000730
2077     20.760000     -0.004420     -0.000410
2078     20.770000     -0.004420     -0.000150
2079     20.780000     -0.004420      0.000060
2080     20.790000     -0.004420      0.000200
2081     20.800000     -0.004420      0.000280
2082     20.810000     -0.004420      0.000300
2083     20.820000     -0.004430      0.000250
2084     20.830000     -0.004430      0.000150
2085     20.840000     -0.004430     -0.000010
2086     20.850000     -0.004430     -0.000230
2087     20.860000     -0.004430     -0.000480
2088     20.870000     -0.004420     -0.000780
2089     20.880000     -0.004410     -0.001110
2090     20.890000     -0.004400     -0.001450
2091     20.900000     -0.004390     -0.001820
2092     20.910000     -0.004370     -0.002180
2093     20.920000     -0.004350     -0.002540
2094     20.930000     -0.004320     -0.002890
2095     20.940000     -0.004290     -0.003220
2096     20.950000     -0.004260     -0.003530
2097     20.960000     -0.004230     -0.003800
2098     20.970000     -0.004190     -0.004040
2099     20.980000     -0.004150     -0.004230
2100     20.990000     -0.004110     -0.004380
2101     21.000000     -0.004060     -0.004490
2102     21.010000     -0.004020     -0.004560
2103     21.020000     -0.003970     -0.004580
2104     21.030000     -0.003930     -0.004560
2105     21.040000     -0.003880     -0.004510
2106     21.050000     -0.003840     -0.004420
2107     21.060000     -0.003790     -0.004300
2108     21.070000     -0.003750     -0.004170
2109     21.080000     -0.003710     -0.004020
2110     21.090000     -0.003670     -0.003870
2111     21.100000     -0.003630     -0.003710
2112     21.110000     -0.003590     -0.003570
2113     21.120000     -0.003560     -0.003440
2114     21.130000     -0.003520     -0.003340
2115     21.140000     -0.003490     -0.003270
2116     21.150000     -0.003450     -0.003230
2117     21.160000     -0.003420     -0.003250
2118     21.170000     -0.003390     -0.003300
2119     21.180000     -0.003360     -0.003410
2120     21.190000     -0.003320     -0.003580
2121     21.200000     -0.003290     -0.003790
2122     21.210000     -0.003250     -0.004060
2123     21.220000     -0.003210     -0.004380
2124     21.230000     -0.003160     -0.004750
2125     21.240000     -0.003120     -0.005160
2126     21.250000     -0.003070     -0.005610
2127     21.260000     -0.003010     -0.006090
2128     21.270000     -0.002950     -0.006590
2129     21.280000     -0.002880     -0.007100
2130     21.290000     -0.002810     -0.007600
2131     21.300000     -0.002740     -0.008100
2132     21.310000     -0.002650     -0.008560
2133     21.320000     -0.002570     -0.009000
2134     21.330000     -0.002480     -0.009380
2135     21.340000     -0.002390     -0.009710
2136     21.350000     -0.002290     -0.009970
2137     21.360000     -0.002190     -0.010160
2138     21.370000     -0.002090     -0.010260
2139     21.380000     -0.001980     -0.010280
2140     21.390000     -0.001880     -0.010200
2141     21.400000     -0.001780     -0.010040
2142     21.410000     -0.001680     -0.009790
2143     21.420000     -0.001580     -0.009450
2144     21.430000     -0.001490     -0.009030
2145     21.440000     -0.001400     -0.008530
2146     21.450000     -0.001310     -0.007970
2147     21.460000     -0.001230     -0.007350
2148     21.470000     -0.001160     -0.006690
2149     21.480000     -0.001090     -0.006000
2150     21.490000     -0.001030     -0.005300
2151     21.500000     -0.000980     -0.004590
2152     21.510000     -0.000930     -0.003910
2153     21.520000     -0.000890     -0.003260
2154     21.530000     -0.000860     -0.002660
2155     21.540000     -0.000830     -0.002120
2156     21.550000     -0.000810     -0.001660
2157     21.560000     -0.000800     -0.001280
2158     21.570000     -0.000780     -0.001000
2159     21.580000     -0.000770     -0.000820
2160     21.590000     -0.000760     -0.000760
2161     21.600000     -0.000760     -0.000800
2162     21.610000     -0.000750     -0.000950
2163     21.620000     -0.000740     -0.001210
2164     21.630000     -0.000730     -0.001570
2165     21.640000     -0.000710     -0.002040
2166     21.650000     -0.000690     -0.002590
2167     21.660000     -0.000670     -0.003220
2168     21.670000     -0.000630     -0.003920
2169     21.680000     -0.000590     -0.004680
2170     21.690000     -0.000550     -0.005480
2171     21.700000     -0.000490     -0.006300
2172     21.710000     -0.000430     -0.007130
2173     21.720000     -0.000360     -0.007960
2174     21.730000     -0.000280     -0.008770
2175     21.740000     -0.000190     -0.009540
2176     21.750000     -0.000100     -0.010280
2177     21.760000      0.000010     -0.010950
2178     21.770000      0.000120     -0.011570
2179     21.780000      0.000230     -0.012110
2180     21.790000      0.000350     -0.012590
2181     21.800000      0.000480     -0.012980
2182     21.810000      0.000610     -0.013300
2183     21.820000      0.000740     -0.013540
2184     21.830000      0.000880     -0.013700
2185     21.840000      0.001010     -0.013780
2186     21.850000      0.001150     -0.013800
2187     21.860000      0.001290     -0.013740
2188     21.870000      0.001430     -0.013630
2189     21.880000      0.001560     -0.013460
2190     21.890000      0.001700     -0.013240
2191     21.900000      0.001830     -0.012970
2192     21.910000      0.001960     -0.012670
2193     21.920000      0.002090     -0.012340
2194     21.930000      0.002210     -0.011980
2195     21.940000      0.002330     -0.011600
2196     21.950000      0.002450     -0.011210
2197     21.960000      0.002560     -0.010810
2198     21.970000      0.002670     -0.010400
2199     21.980000      0.002770     -0.009980
2200     21.990000      0.002870     -0.009570
2201     22.000000      0.002970     -0.009150
2202     22.010000      0.003060     -0.008740
2203     22.020000      0.003150     -0.008330
2204     22.030000      0.003230     -0.007930
2205     22.040000      0.003310     -0.007540
2206     22.050000      0.003380     -0.007170
2207     22.060000      0.003460     -0.006810
2208     22.070000      0.003520     -0.006460
2209     22.080000      0.003590     -0.006150
2210     22.090000      0.003650     -0.005860
2211     22.100000      0.003710     -0.005600
2212     22.110000      0.003760     -0.005380
2213     22.120000      0.003820     -0.005210
2214     22.130000      0.003870     -0.005080
2215     22.140000      0.003920     -0.005000
2216     22.150000      0.003970     -0.004980
2217     22.160000      0.004020     -0.005020
2218     22.170000      0.004070     -0.005120
2219     22.180000      0.004120     -0.005290
2220     22.190000      0.004170     -0.005510
2221     22.200000      0.004230     -0.005800
2222     22.210000      0.004290     -0.006160
2223     22.220000      0.004350     -0.006570
2224     22.230000      0.004420     -0.007030
2225     22.240000      0.004490     -0.007540
2226     22.250000      0.004560     -0.008090
2227     22.260000      0.004640     -0.008670
2228     22.270000      0.004730     -0.009270
2229     22.280000      0.004820     -0.009880
2230     22.290000      0.004920     -0.010480
2231     22.300000      0.005020     -0.011070
2232     22.310000      0.005140     -0.011620
2233     22.320000      0.005250     -0.012120
2234     22.330000      0.005370     -0.012560
2235     22.340000      0.005500     -0.012930
2236     22.350000      0.005630     -0.013220
2237     22.360000      0.005760     -0.013410
2238     22.370000      0.005890     -0.013500
2239     22.380000      0.006030     -0.013490
2240     22.390000      0.006160     -0.013370
2241     22.400000      0.006300     -0.013130
2242     22.410000      0.006430     -0.012790
2243     22.420000      0.006560     -0.012340
2244     22.430000      0.006680     -0.011780
2245     22.440000      0.006800     -0.011140
2246     22.450000      0.006910     -0.010400
2247     22.460000      0.007010     -0.009600
2248     22.470000      0.007110     -0.008750
2249     22.480000      0.007200     -0.007850
2250     22.490000      0.007280     -0.006930
2251     22.500000      0.007340     -0.006010
2252     22.510000      0.007400     -0.005100
2253     22.520000      0.007460     -0.004230
2254     22.530000      0.007500     -0.003410
2255     22.540000      0.007530     -0.002660
2256     22.550000      0.007560     -0.001990
2257     22.560000      0.007580     -0.001420
2258     22.570000      0.007590     -0.000960
2259     22.580000      0.007600     -0.000610
2260     22.590000      0.007610     -0.000380
2261     22.600000      0.007610     -0.000270
2262     22.610000      0.007620     -0.000290
2263     22.620000      0.007620     -0.000420
2264     22.630000      0.007620     -0.000680
2265     22.640000      0.007630     -0.001040
2266     22.650000      0.007640     -0.001510
2267     22.660000      0.007650     -0.002070
2268     22.670000      0.007680     -0.002700
2269     22.680000      0.007700     -0.003400
2270     22.690000      0.007740     -0.004150
2271     22.700000      0.007780     -0.004930
2272     22.710000      0.007830     -0.005720
2273     22.720000      0.007880     -0.006510
2274     22.730000      0.007950     -0.007290
2275     22.740000      0.008020     -0.008030
2276     22.750000      0.008100     -0.008740
2277     22.760000      0.008190     -0.009390
2278     22.770000      0.008280     -0.009980
2279     22.780000      0.008380     -0.010500
2280     22.790000      0.008490     -0.010950
2281     22.800000      0.008600     -0.011320
2282     22.810000      0.008710     -0.011610
2283     22.820000      0.008830     -0.011820
2284     22.830000      0.008950     -0.011960
2285     22.840000      0.009070     -0.012030
2286     22.850000      0.009190     -0.012030
2287     22.860000      0.009310     -0.011970
2288     22.870000      0.009430     -0.011860
2289     22.880000      0.009540     -0.011700
2290     22.890000      0.009660     -0.011500
2291     22.900000      0.009780     -0.011280
2292     22.910000      0.009890     -0.011030
2293     22.920000      0.010000     -0.010770
2294     22.930000      0.010110     -0.010520
2295     22.940000      0.010210     -0.010260
2296     22.950000      0.010310     -0.010020
2297     22.960000      0.010410     -0.009790
2298     22.970000      0.010510     -0.009580
2299     22.980000      0.010610     -0.009400
2300     22.990000      0.010700     -0.009250
2301     23.000000      0.010790     -0.009130
2302     23.010000      0.010890     -0.009030
2303     23.020000      0.010980     -0.008970
2304     23.030000      0.011070     -0.008930
2305     23.040000      0.011160     -0.008930
2306     23.050000      0.011240     -0.008940
2307     23.060000      0.011330     -0.008970
2308     23.070000      0.011420     -0.009020
2309     23.080000      0.011510     -0.009080
2310     23.090000      0.011610     -0.009150
2311     23.100000      0.011700     -0.009210
2312     23.110000      0.011790     -0.009260
2313     23.120000      0.011880     -0.009310
2314     23.130000      0.011970     -0.009330
2315     23.140000      0.012070     -0.009330
2316     23.150000      0.012160     -0.009310
2317     23.160000      0.012250     -0.009250
2318     23.170000      0.012350     -0.009160
2319     23.180000      0.012440     -0.009030
2320     23.190000      0.012530     -0.008860
2321     23.200000      0.012620     -0.008650
2322     23.210000      0.012700     -0.008400
2323     23.220000      0.012790     -0.008100
2324     23.230000      0.012870     -0.007770
2325     23.240000      0.012950     -0.007410
2326     23.250000      0.013020     -0.007010
2327     23.260000      0.013090     -0.006590
2328     23.270000      0.013160     -0.006150
2329     23.280000      0.013220     -0.005690
2330     23.290000      0.013270     -0.005220
2331     23.300000      0.013330     -0.004760
2332     23.310000      0.013370     -0.004300
2333     23.320000      0.013420     -0.003850
2334     23.330000      0.013460     -0.003430
2335     23.340000      0.013490     -0.003040
2336     23.350000      0.013520     -0.002670
2337     23.360000      0.013550     -0.002350
2338     23.370000      0.013570     -0.002070
2339     23.380000      0.013590     -0.001830
2340     23.390000      0.013610     -0.001650
2341     23.400000      0.013630     -0.001510
2342     23.410000      0.013640     -0.001420
2343     23.420000      0.013660     -0.001380
2344     23.430000      0.013670     -0.001390
2345     23.440000      0.013680     -0.001450
2346     23.450000      0.013700     -0.001550
2347     23.460000      0.013710     -0.001690
2348     23.470000      0.013730     -0.001860
2349     23.480000      0.013750     -0.002070
2350     23.490000      0.013770     -0.002300
2351     23.500000      0.013790     -0.002560
2352     23.510000      0.013820     -0.002840
2353     23.520000      0.013850     -0.003130
2354     23.530000      0.013880     -0.003430
2355     23.540000      0.013910     -0.003730
2356     23.550000      0.013950     -0.004040
2357     23.560000      0.013990     -0.004340
2358     23.570000      0.014030     -0.004640
2359     23.580000      0.014080     -0.004940
2360     23.590000      0.014130     -0.005230
2361     23.600000      0.014180     -0.005510
2362     23.610000      0.014240     -0.005790
2363     23.620000      0.014290     -0.006050
2364     23.630000      0.014350     -0.006310
2365     23.640000      0.014420     -0.006570
2366     23.650000      0.014480     -0.006810
2367     23.660000      0.014550     -0.007050
2368     23.670000      0.014620     -0.007290
2369     23.680000      0.014700     -0.007520
2370     23.690000      0.014770     -0.007750
2371     23.700000      0.014850     -0.007980
2372     23.710000      0.014930     -0.008200
2373     23.720000      0.015010     -0.008430
2374     23.730000      0.015090     -0.008650
2375     23.740000      0.015180     -0.008880
2376     23.750000      0.015270     -0.009100
2377     23.760000      0.015360     -0.009330
2378     23.770000      0.015450     -0.009560
2379     23.780000      0.015550     -0.009790
2380     23.790000      0.015650     -0.010030
2381     23.800000      0.015750     -0.010260
2382     23.810000      0.015850     -0.010500
2383     23.820000      0.015960     -0.010730
2384     23.830000      0.016060     -0.010960
2385     23.840000      0.016170     -0.011190
2386     23.850000      0.016280     -0.011410
2387     23.860000      0.016400     -0.011610
2388     23.870000      0.016510     -0.011800
2389     23.880000      0.016630     -0.011960
2390     23.890000      0.016750     -0.012090
2391     23.900000      0.016870     -0.012190
2392     23.910000      0.016990     -0.012250
2393     23.920000      0.017120     -0.012260
2394     23.930000      0.017240     -0.012220
2395     23.940000      0.017360     -0.012110
2396     23.950000      0.017480     -0.011950
2397     23.960000      0.017600     -0.011710
2398     23.970000      0.017720     -0.011400
2399     23.980000      0.017830     -0.011020
2400     23.990000      0.017940     -0.010560
2401     24.000000      0.018050     -0.010030
2402     24.010000      0.018150     -0.009420
2403     24.020000      0.018240     -0.008740
2404     24.030000      0.018330     -0.008000
2405     24.040000      0.018410     -0.007200
2406     24.050000      0.018480     -0.006350
2407     24.060000      0.018550     -0.005470
2408     24.070000      0.018600     -0.004560
2409     24.080000      0.018650     -0.003650
2410     24.090000      0.018680     -0.002750
2411     24.100000      0.018710     -0.001880
2412     24.110000      0.018730     -0.001050
2413     24.120000      0.018740     -0.000290
2414     24.130000      0.018740      0.000400
2415     24.140000      0.018740      0.000990
2416     24.150000      0.018730      0.001470
2417     24.160000      0.018710      0.001830
2418     24.170000      0.018700      0.002060
2419     24.180000      0.018680      0.002150
2420     24.190000      0.018650      0.002110
2421     24.200000      0.018630      0.001910
2422     24.210000      0.018610      0.001580
2423     24.220000      0.018600      0.001110
2424     24.230000      0.018590      0.000510
2425     24.240000      0.018580     -0.000200
2426     24.250000      0.018580     -0.001020
2427     24.260000      0.018590     -0.001930
2428     24.270000      0.018610     -0.002900
2429     24.280000      0.018640     -0.003920
2430     24.290000      0.018680     -0.004950
2431     24.300000      0.018730     -0.005990
2432     24.310000      0.018790     -0.006990
2433     24.320000      0.018860     -0.007940
2434     24.330000      0.018940     -0.008810
2435     24.340000      0.019030     -0.009580
2436     24.350000      0.019120     -0.010240
2437     24.360000      0.019230     -0.010750
2438     24.370000      0.019330     -0.011120
2439     24.380000      0.019450     -0.011340
2440     24.390000      0.019560     -0.011390
2441     24.400000      0.019670     -0.011280
2442     24.410000      0.019790     -0.011000
2443     24.420000      0.019900     -0.010580
2444     24.430000      0.020000     -0.010010
2445     24.440000      0.020100     -0.009320
2446     24.450000      0.020190     -0.008520
2447     24.460000      0.020280     -0.007650
2448     24.470000      0.020360     -0.006720
2449     24.480000      0.020420     -0.005770
2450     24.490000      0.020480     -0.004840
2451     24.500000      0.020530     -0.003950
2452     24.510000      0.020570     -0.003160
2453     24.520000      0.020600     -0.002480
2454     24.530000      0.020630     -0.001960
2455     24.540000      0.020640     -0.001620
2456     24.550000      0.020660     -0.001500
2457     24.560000      0.020680     -0.001620
2458     24.570000      0.020690     -0.001980
2459     24.580000      0.020710     -0.002610
2460     24.590000      0.020740     -0.003510
2461     24.600000      0.020770     -0.004680
2462     24.610000      0.020820     -0.006090
2463     24.620000      0.020880     -0.007740
2464     24.630000      0.020960     -0.009590
2465     24.640000      0.021050     -0.011600
2466     24.650000      0.021170     -0.013720
2467     24.660000      0.021310     -0.015890
2468     24.670000      0.021470     -0.018050
2469     24.680000      0.021650     -0.020110
2470     24.690000      0.021850     -0.021990
2471     24.700000      0.022070     -0.023620
2472     24.710000      0.022300     -0.024890
2473     24.720000      0.022550     -0.025710
2474     24.730000      0.022810     -0.026010
2475     24.740000      0.023070     -0.025710
2476     24.750000      0.023330     -0.024720
2477     24.760000      0.023570     -0.022990
2478     24.770000      0.023800     -0.020470
2479     24.780000      0.024010     -0.017120
2480     24.790000      0.024180     -0.012910
2481     24.800000      0.024310     -0.007850
2482     24.810000      0.024390     -0.001950
2483     24.820000      0.024410      0.004770
2484     24.830000      0.024360      0.012240
2485     24.840000      0.024240      0.020390
2486     24.850000      0.024030      0.029140
2487     24.860000      0.023740      0.038350
2488     24.870000      0.023360      0.047890
2489     24.880000      0.022880      0.057620
2490     24.890000      0.022300      0.067350
2491     24.900000      0.021630      0.076920
2492     24.910000      0.020860      0.086140
2493     24.920000      0.020000      0.094840
2494     24.930000      0.019050      0.102840
2495     24.940000      0.018020      0.109990
2496     24.950000      0.016920      0.116150
2497     24.960000      0.015760      0.121200
2498     24.970000      0.014550      0.125020
2499     24.980000      0.013300      0.127560
2500     24.990000      0.012020      0.128760
2501     25.000000      0.010740      0.128600
2502     25.010000      0.000000      0.000000
2503     25.020000      0.000000      0.000000
2504     25.030000      0.000000      0.000000
2505     25.040000      0.000000      0.000000
2506     25.050000      0.000000      0.000000
2507     25.060000      0.000000      0.000000
2508     25.070000      0.000000      0.000000
2509     25.080000      0.000000      0.000000
2510     25.090000      0.000000      0.000000
2511     25.100000      0.000000      0.000000
2512     25.110000      0.000000      0.000000
2513     25.120000      0.000000      0.000000
2514     25.130000      0.000000      0.000000
2515     25.140000      0.000000      0.000000
2516     25.150000      0.000000      0.000000
2517     25.160000      0.000000      0.000000
2518     25.170000      0.000000      0.000000
2519     25.180000      0.000000      0.000000
2520     25.190000      0.000000      0.000000
2521     25.200000      0.000000      0.000000
2522     25.210000      0.000000      0.000000
2523     25.220000      0.000000      0.000000
2524     25.230000      0.000000      0.000000
2525     25.240000      0.000000      0.000000
2526     25.250000      0.000000      0.000000
2527     25.260000      0.000000      0.000000
2528     25.270000      0.000000      0.000000
2529     25.280000      0.000000      0.000000
2530     25.290000      0.000000      0.000000
2531     25.300000      0.000000      0.000000
2532     25.310000      0.000000      0.000000
2533     25.320000      0.000000      0.000000
2534     25.330000      0.000000      0.000000
2535     25.340000      0.000000      0.000000
2536     25.350000      0.000000      0.000000
2537     25.360000      0.000000      0.000000
2538     25.370000      0.000000      0.000000
2539     25.380000      0.000000      0.000000
2540     25.390000      0.000000      0.000000
2541     25.400000      0.000000      0.000000
2542     25.410000      0.000000      0.000000
2543     25.420000      0.000000      0.000000
2544     25.430000      0.000000      0.000000
2545     25.440000      0.000000      0.000000
2546     25.450000      0.000000      0.000000
2547     25.460000      0.000000      0.000000
2548     25.470000      0.000000      0.000000
2549     25.480000      0.000000      0.000000
2550     25.490000      0.000000      0.000000
2551     25.500000      0.000000      0.000000
2552     25.510000      0.000000      0.000000
2553     25.520000      0.000000      0.000000
2554     25.530000      0.000000      0.000000
2555     25.540000      0.000000      0.000000
2556     25.550000      0.000000      0.000000
2557     25.560000      0.000000      0.000000
2558     25.570000      0.000000      0.000000
2559     25.580000      0.000000      0.000000
2560     25.590000      0.000000      0.000000
2561     25.600000      0.000000      0.000000
2562     25.610000      0.000000      0.000000
2563     25.620000      0.000000      0.000000
2564     25.630000      0.000000      0.000000
2565     25.640000      0.000000      0.000000
2566     25.650000      0.000000      0.000000
2567     25.660000      0.000000      0.000000
2568     25.670000      0.000000      0.000000
2569     25.680000      0.000000      0.000000
2570     25.690000      0.000000      0.000000
2571     25.700000      0.000000      0.000000
2572     25.710000      0.000000      0.000000
2573     25.720000      0.000000      0.000000
2574     25.730000      0.000000      0.000000
2575     25.740000      0.000000      0.000000
2576     25.750000      0.000000      0.000000
2577     25.760000      0.000000      0.000000
2578     25.770000      0.000000      0.000000
2579     25.780000      0.000000      0.000000
2580     25.790000      0.000000      0.000000
2581     25.800000      0.000000      0.000000
2582     25.810000      0.000000      0.000000
2583     25.820000      0.000000      0.000000
2584     25.830000      0.000000      0.000000
2585     25.840000      0.000000      0.000000
2586     25.850000      0.000000      0.000000
2587     25.860000      0.000000      0.000000
2588     25.870000      0.000000      0.000000
2589     25.880000      0.000000      0.000000
2590     25.890000      0.000000      0.000000
2591     25.900000      0.000000      0.000000
2592     25.910000      0.000000      0.000000
2593     25.920000      0.000000      0.000000
2594     25.930000      0.000000      0.000000
2595     25.940000      0.000000      0.000000
2596     25.950000      0.000000      0.000000
2597     25.960000      0.000000      0.000000
2598     25.970000      0.000000      0.000000
2599     25.980000      0.000000      0.000000
2600     25.990000      0.000000      0.000000
2601     26.000000      0.000000      0.000000
2602     26.010000      0.000000      0.000000
2603     26.020000      0.000000      0.000000
2604     26.030000      0.000000      0.000000
2605     26.040000      0.000000      0.000000
2606     26.050000      0.000000      0.000000
2607     26.060000      0.000000      0.000000
2608     26.070000      0.000000      0.000000
2609     26.080000      0.000000      0.000000
2610     26.090000      0.000000      0.000000
2611     26.100000      0.000000      0.000000
2612     26.110000      0.000000      0.000000
2613     26.120000      0.000000      0.000000
2614     26.130000      0.000000      0.000000
2615     26.140000      0.000000      0.000000
2616     26.150000      0.000000      0.000000
2617     26.160000      0.000000      0.000000
2618     26.170000      0.000000      0.000000
2619     26.180000      0.000000      0.000000
2620     26.190000      0.000000      0.000000
2621     26.200000      0.000000      0.000000
2622     26.210000      0.000000      0.000000
2623     26.220000      0.000000      0.000000
2624     26.230000      0.000000      0.000000
2625     26.240000      0.000000      0.000000
2626     26.250000      0.000000      0.000000
2627     26.260000      0.000000      0.000000
2628     26.270000      0.000000      0.000000
2629     26.280000      0.000000      0.000000
2630     26.290000      0.000000      0.000000
2631     26.300000      0.000000      0.000000
2632     26.310000      0.000000      0.000000
2633     26.320000      0.000000      0.000000
2634     26.330000      0.000000      0.000000
2635     26.340000      0.000000      0.000000
2636     26.350000      0.000000      0.000000
2637     26.360000      0.000000      0.000000
2638     26.370000      0.000000      0.000000
2639     26.380000      0.000000      0.000000
2640     26.390000      0.000000      0.000000
2641     26.400000      0.000000      0.000000
2642     26.410000      0.000000      0.000000
2643     26.420000      0.000000      0.000000
2644     26.430000      0.000000      0.000000
2645     26.440000      0.000000      0.000000
2646     26.450000      0.000000      0.000000
2647     26.460000      0.000000      0.000000
2648     26.470000      0.000000      0.000000
2649     26.480000      0.000000      0.000000
2650     26.490000      0.000000      0.000000
2651     26.500000      0.000000      0.000000
2652     26.510000      0.000000      0.000000
2653     26.520000      0.000000      0.000000
2654     26.530000      0.000000      0.000000
2655     26.540000      0.000000      0.000000
2656     26.550000      0.000000      0.000000
2657     26.560000      0.000000      0.000000
2658     26.570000      0.000000      0.000000
2659     26.580000      0.000000      0.000000
2660     26.590000      0.000000      0.000000
2661     26.600000      0.000000      0.000000
2662     26.610000      0.000000      0.000000
2663     26.620000      0.000000      0.000000
2664     26.630000      0.000000      0.000000
2665     26.640000      0.000000      0.000000
2666     26.650000      0.000000      0.000000
2667     26.660000      0.000000      0.000000
2668     26.670000      0.000000      0.000000
2669     26.680000      0.000000      0.000000
2670     26.690000      0.000000      0.000000
2671     26.700000      0.000000      0.000000
2672     26.710000      0.000000      0.000000
2673     26.720000      0.000000      0.000000
2674     26.730000      0.000000      0.000000
2675     26.740000      0.000000      0.000000
2676     26.750000      0.000000      0.000000
2677     26.760000      0.000000      0.000000
2678     26.770000      0.000000      0.000000
2679     26.780000      0.000000      0.000000
2680     26.790000      0.000000      0.000000
2681     26.800000      0.000000      0.000000
2682     26.810000      0.000000      0.000000
2683     26.820000      0.000000      0.000000
2684     26.830000      0.000000      0.000000
2685     26.840000      0.000000      0.000000
2686     26.850000      0.000000      0.000000
2687     26.860000      0.000000      0.000000
2688     26.870000      0.000000      0.000000
2689     26.880000      0.000000      0.000000
2690     26.890000      0.000000      0.000000
2691     26.900000      0.000000      0.000000
2692     26.910000      0.000000      0.000000
2693     26.920000      0.000000      0.000000
2694     26.930000      0.000000      0.000000
2695     26.940000      0.000000      0.000000
2696     26.950000      0.000000      0.000000
2697     26.960000      0.000000      0.000000
2698     26.970000      0.000000      0.000000
2699     26.980000      0.000000      0.000000
2700     26.990000      0.000000      0.000000
2701     27.000000      0.000000      0.000000
2702     27.010000      0.000000      0.000000
2703     27.020000      0.000000      0.000000
2704     27.030000      0.000000      0.000000
2705     27.040000      0.000000      0.000000
2706     27.050000      0.000000      0.000000
2707     27.060000      0.000000      0.000000
2708     27.070000      0.000000      0.000000
2709     27.080000      0.000000      0.000000
2710     27.090000      0.000000      0.000000
2711     27.100000      0.000000      0.000000
2712     27.110000      0.000000      0.000000
2713     27.120000      0.000000      0.000000
2714     27.130000      0.000000      0.000000
2715     27.140000      0.000000      0.000000
2716     27.150000      0.000000      0.000000
2717     27.160000      0.000000      0.000000
2718     27.170000      0.000000      0.000000
2719     27.180000      0.000000      0.000000
2720     27.190000      0.000000      0.000000
2721     27.200000      0.000000      0.000000
2722     27.210000      0.000000      0.000000
2723     27.220000      0.000000      0.000000
2724     27.230000      0.000000      0.000000
2725     27.240000      0.000000      0.000000
2726     27.250000      0.000000      0.000000
2727     27.260000      0.000000      0.000000
2728     27.270000      0.000000      0.000000
2729     27.280000      0.000000      0.000000
2730     27.290000      0.000000      0.000000
2731     27.300000      0.000000      0.000000
2732     27.310000      0.000000      0.000000
2733     27.320000      0.000000      0.000000
2734     27.330000      0.000000      0.000000
2735     27.340000      0.000000      0.000000
2736     27.350000      0.000000      0.000000
2737     27.360000      0.000000      0.000000
2738     27.370000      0.000000      0.000000
2739     27.380000      0.000000      0.000000
2740     27.390000      0.000000      0.000000
2741     27.400000      0.000000      0.000000
2742     27.410000      0.000000      0.000000
2743     27.420000      0.000000      0.000000
2744     27.430000      0.000000      0.000000
2745     27.440000      0.000000      0.000000
2746     27.450000      0.000000      0.000000
2747     27.460000      0.000000      0.000000
2748     27.470000      0.000000      0.000000
2749     27.480000      0.000000      0.000000
2750     27.490000      0.000000      0.000000
2751     27.500000      0.000000      0.000000
2752     27.510000      0.000000      0.000000
2753     27.520000      0.000000      0.000000
2754     27.530000      0.000000      0.000000
2755     27.540000      0.000000      0.000000
2756     27.550000      0.000000      0.000000
2757     27.560000      0.000000      0.000000
2758     27.570000      0.000000      0.000000
2759     27.580000      0.000000      0.000000
2760     27.590000      0.000000      0.000000
2761     27.600000      0.000000      0.000000
2762     27.610000      0.000000      0.000000
2763     27.620000      0.000000      0.000000
2764     27.630000      0.000000      0.000000
2765     27.640000      0.000000      0.000000
2766     27.650000      0.000000      0.000000
2767     27.660000      0.000000      0.000000
2768     27.670000      0.000000      0.000000
2769     27.680000      0.000000      0.000000
2770     27.690000      0.000000      0.000000
2771     27.700000      0.000000      0.000000
2772     27.710000      0.000000      0.000000
2773     27.720000      0.000000      0.000000
2774     27.730000      0.000000      0.000000
2775     27.740000      0.000000      0.000000
2776     27.750000      0.000000      0.000000
2777     27.760000      0.000000      0.000000
2778     27.770000      0.000000      0.000000
2779     27.780000      0.000000      0.000000
2780     27.790000      0.000000      0.000000
2781     27.800000      0.000000      0.000000
2782     27.810000      0.000000      0.000000
2783     27.820000      0.000000      0.000000
2784     27.830000      0.000000      0.000000
2785     27.840000      0.000000      0.000000
2786     27.850000      0.000000      0.000000
2787     27.860000      0.000000      0.000000
2788     27.870000      0.000000      0.000000
2789     27.880000      0.000000      0.000000
2790     27.890000      0.000000      0.000000
2791     27.900000      0.000000      0.000000
2792     27.910000      0.000000      0.000000
2793     27.920000      0.000000      0.000000
2794     27.930000      0.000000      0.000000
2795     27.940000      0.000000      0.000000
2796     27.950000      0.000000      0.000000
2797     27.960000      0.000000      0.000000
2798     27.970000      0.000000      0.000000
2799     27.980000      0.000000      0.000000
2800     27.990000      0.000000      0.000000
2801     28.000000      0.000000      0.000000
2802     28.010000      0.000000      0.000000
2803     28.020000      0.000000      0.000000
2804     28.030000      0.000000      0.000000
2805     28.040000      0.000000      0.000000
2806     28.050000      0.000000      0.000000
2807     28.060000      0.000000      0.000000
2808     28.070000      0.000000      0.000000
2809     28.080000      0.000000      0.000000
2810     28.090000      0.000000      0.000000
2811     28.100000      0.000000      0.000000
2812     28.110000      0.000000      0.000000
2813     28.120000      0.000000      0.000000
2814     28.130000      0.000000      0.000000
2815     28.140000      0.000000      0.000000
2816     28.150000      0.000000      0.000000
2817     28.160000      0.000000      0.000000
2818     28.170000      0.000000      0.000000
2819     28.180000      0.000000      0.000000
2820     28.190000      0.000000      0.000000
2821     28.200000      0.000000      0.000000
2822     28.210000      0.000000      0.000000
2823     28.220000      0.000000      0.000000
2824     28.230000      0.000000      0.000000
2825     28.240000      0.000000      0.000000
2826     28.250000      0.000000      0.000000
2827     28.260000      0.000000      0.000000
2828     28.270000      0.000000      0.000000
2829     28.280000      0.000000      0.000000
2830     28.290000      0.000000      0.000000
2831     28.300000      0.000000      0.000000
2832     28.310000      0.000000      0.000000
2833     28.320000      0.000000      0.000000
2834     28.330000      0.000000      0.000000
2835     28.340000      0.000000      0.000000
2836     28.350000      0.000000      0.000000
2837     28.360000      0.000000      0.000000
2838     28.370000      0.000000      0.000000
2839     28.380000      0.000000      0.000000
2840     28.390000      0.000000      0.000000
2841     28.400000      0.000000      0.000000
2842     28.410000      0.000000      0.000000
2843     28.420000      0.000000      0.000000
2844     28.430000      0.000000      0.000000
2845     28.440000      0.000000      0.000000
2846     28.450000      0.000000      0.000000
2847     28.460000      0.000000      0.000000
2848     28.470000      0.000000      0.000000
2849     28.480000      0.000000      0.000000
2850     28.490000      0.000000      0.000000
2851     28.500000      0.000000      0.000000
2852     28.510000      0.000000      0.000000
2853     28.520000      0.000000      0.000000
2854     28.530000      0.000000      0.000000
2855     28.540000      0.000000      0.000000
2856     28.550000      0.000000      0.000000
2857     28.560000      0.000000      0.000000
2858     28.570000      0.000000      0.000000
2859     28.580000      0.000000      0.000000
2860     28.590000      0.000000      0.000000
2861     28.600000      0.000000      0.000000
2862     28.610000      0.000000      0.000000
2863     28.620000      0.000000      0.000000
2864     28.630000      0.000000      0.000000
2865     28.640000      0.000000      0.000000
2866     28.650000      0.000000      0.000000
2867     28.660000      0.000000      0.000000
2868     28.670000      0.000000      0.000000
2869     28.680000      0.000000      0.000000
2870     28.690000      0.000000      0.000000
2871     28.700000      0.000000      0.000000
2872     28.710000      0.000000      0.000000
2873     28.720000      0.000000      0.000000
2874     28.730000      0.000000      0.000000
2875     28.740000      0.000000      0.000000
2876     28.750000      0.000000      0.000000
2877     28.760000      0.000000      0.000000
2878     28.770000      0.000000      0.000000
2879     28.780000      0.000000      0.000000
2880     28.790000      0.000000      0.000000
2881     28.800000      0.000000      0.000000
2882     28.810000      0.000000      0.000000
2883     28.820000      0.000000      0.000000
2884     28.830000      0.000000      0.000000
2885     28.840000      0.000000      0.000000
2886     28.850000      0.000000      0.000000
2887     28.860000      0.000000      0.000000
2888     28.870000      0.000000      0.000000
2889     28.880000      0.000000      0.000000
2890     28.890000      0.000000      0.000000
2891     28.900000      0.000000      0.000000
2892     28.910000      0.000000      0.000000
2893     28.920000      0.000000      0.000000
2894     28.930000      0.000000      0.000000
2895     28.940000      0.000000      0.000000
2896     28.950000      0.000000      0.000000
2897     28.960000      0.000000      0.000000
2898     28.970000      0.000000      0.000000
2899     28.980000      0.000000      0.000000
2900     28.990000      0.000000      0.000000
2901     29.000000      0.000000      0.000000
2902     29.010000      0.000000      0.000000
2903     29.020000      0.000000      0.000000
2904     29.030000      0.000000      0.000000
2905     29.040000      0.000000      0.000000
2906     29.050000      0.000000      0.000000
2907     29.060000      0.000000      0.000000
2908     29.070000      0.000000      0.000000
2909     29.080000      0.000000      0.000000
2910     29.090000      0.000000      0.000000
2911     29.100000      0.000000      0.000000
2912     29.110000      0.000000      0.000000
2913     29.120000      0.000000      0.000000
2914     29.130000      0.000000      0.000000
2915     29.140000      0.000000      0.000000
2916     29.150000      0.000000      0.000000
2917     29.160000      0.000000      0.000000
2918     29.170000      0.000000      0.000000
2919     29.180000      0.000000      0.000000
2920     29.190000      0.000000      0.000000
2921     29.200000      0.000000      0.000000
2922     29.210000      0.000000      0.000000
2923     29.220000      0.000000      0.000000
2924     29.230000      0.000000      0.000000
2925     29.240000      0.000000      0.000000
2926     29.250000      0.000000      0.000000
2927     29.260000      0.000000      0.000000
2928     29.270000      0.000000      0.000000
2929     29.280000      0.000000      0.000000
2930     29.290000      0.000000      0.000000
2931     29.300000      0.000000      0.000000
2932     29.310000      0.000000      0.000000
2933     29.320000      0.000000      0.000000
2934     29.330000      0.000000      0.000000
2935     29.340000      0.000000      0.000000
2936     29.350000      0.000000      0.000000
2937     29.360000      0.000000      0.000000
2938     29.370000      0.000000      0.000000
2939     29.380000      0.000000      0.000000
2940     29.390000      0.000000      0.000000
2941     29.400000      0.000000      0.000000
2942     29.410000      0.000000      0.000000
2943     29.420000      0.000000      0.000000
2944     29.430000      0.000000      0.000000
2945     29.440000      0.000000      0.000000
2946     29.450000      0.000000      0.000000
2947     29.460000      0.000000      0.000000
2948     29.470000      0.000000      0.000000
2949     29.480000      0.000000      0.000000
2950     29.490000      0.000000      0.000000
2951     29.500000      0.000000      0.000000
2952     29.510000      0.000000      0.000000
2953     29.520000      0.000000      0.000000
2954     29.530000      0.000000      0.000000
2955     29.540000      0.000000      0.000000
2956     29.550000      0.000000      0.000000
2957     29.560000      0.000000      0.000000
2958     29.570000      0.000000      0.000000
2959     29.580000      0.000000      0.000000
2960     29.590000      0.000000      0.000000
2961     29.600000      0.000000      0.000000
2962     29.610000      0.000000      0.000000
2963     29.620000      0.000000      0.000000
2964     29.630000      0.000000      0.000000
2965     29.640000      0.000000      0.000000
2966     29.650000      0.000000      0.000000
2967     29.660000      0.000000      0.000000
2968     29.670000      0.000000      0.000000
2969     29.680000      0.000000      0.000000
2970     29.690000      0.000000      0.000000
2971     29.700000      0.000000      0.000000
2972     29.710000      0.000000      0.000000
2973     29.720000      0.000000      0.000000
2974     29.730000      0.000000      0.000000
2975     29.740000      0.000000      0.000000
2976     29.750000      0.000000      0.000000
2977     29.760000      0.000000      0.000000
2978     29.770000      0.000000      0.000000
2979     29.780000      0.000000      0.000000
2980     29.790000      0.000000      0.000000
2981     29.800000      0.000000      0.000000
2982     29.810000      0.000000      0.000000
2983     29.820000      0.000000      0.000000
2984     29.830000      0.000000      0.000000
2985     29.840000      0.000000      0.000000
2986     29.850000      0.000000      0.000000
2987     29.860000      0.000000      0.000000
2988     29.870000      0.000000      0.000000
2989     29.880000      0.000000      0.000000
2990     29.890000      0.000000      0.000000
2991     29.900000      0.000000      0.000000
2992     29.910000      0.000000      0.000000
2993     29.920000      0.000000      0.000000
2994     29.930000      0.000000      0.000000
2995     29.940000      0.000000      0.000000
2996     29.950000      0.000000      0.000000
2997     29.960000      0.000000      0.000000
2998     29.970000      0.000000      0.000000
2999     29.980000      0.000000      0.000000
3000     29.990000      0.000000      0.000000
3001     30.000000      0.000000      0.000000
3002     30.010000      0.000000      0.000000
3003     30.020000      0.000000      0.000000
3004     30.030000      0.000000      0.000000
3005     30.040000      0.000000      0.000000
3006     30.050000      0.000000      0.000000
3007     30.060000      0.000000      0.000000
3008     30.070000      0.000000      0.000000
3009     30.080000      0.000000      0.000000
3010     30.090000      0.000000      0.000000
3011     30.100000      0.000000      0.000000
3012     30.110000      0.000000      0.000000
3013     30.120000      0.000000      0.000000
3014     30.130000      0.000000      0.000000
3015     30.140000      0.000000      0.000000
3016     30.150000      0.000000      0.000000
3017     30.160000      0.000000      0.000000
3018     30.170000      0.000000      0.000000
3019     30.180000      0.000000      0.000000
3020     30.190000      0.000000      0.000000
3021     30.200000      0.000000      0.000000
3022     30.210000      0.000000      0.000000
3023     30.220000      0.000000      0.000000
3024     30.230000      0.000000      0.000000
3025     30.240000      0.000000      0.000000
3026     30.250000      0.000000      0.000000
3027     30.260000      0.000000      0.000000
3028     30.270000      0.000000      0.000000
3029     30.280000      0.000000      0.000000
3030     30.290000      0.000000      0.000000
3031     30.300000      0.000000      0.000000
3032     30.310000      0.000000      0.000000
3033     30.320000      0.000000      0.000000
3034     30.330000      0.000000      0.000000
3035     30.340000      0.000000      0.000000
3036     30.350000      0.000000      0.000000
3037     30.360000      0.000000      0.000000
3038     30.370000      0.000000      0.000000
3039     30.380000      0.000000      0.000000
3040     30.390000      0.000000      0.000000
3041     30.400000      0.000000      0.000000
3042     30.410000      0.000000      0.000000
3043     30.420000      0.000000      0.000000
3044     30.430000      0.000000      0.000000
3045     30.440000      0.000000      0.000000
3046     30.450000      0.000000      0.000000
3047     30.460000      0.000000      0.000000
3048     30.470000      0.000000      0.000000
3049     30.480000      0.000000      0.000000
3050     30.490000      0.000000      0.000000
3051     30.500000      0.000000      0.000000
3052     30.510000      0.000000      0.000000
3053     30.520000      0.000000      0.000000
3054     30.530000      0.000000      0.000000
3055     30.540000      0.000000      0.000000
3056     30.550000      0.000000      0.000000
3057     30.560000      0.000000      0.000000
3058     30.570000      0.000000      0.000000
3059     30.580000      0.000000      0.000000
3060     30.590000      0.000000      0.000000
3061     30.600000      0.000000      0.000000
3062     30.610000      0.000000      0.000000
3063     30.620000      0.000000      0.000000
3064     30.630000      0.000000      0.000000
3065     30.640000      0.000000      0.000000
3066     30.650000      0.000000      0.000000
3067     30.660000      0.000000      0.000000
3068     30.670000      0.000000      0.000000
3069     30.680000      0.000000      0.000000
3070     30.690000      0.000000      0.000000
3071     30.700000      0.000000      0.000000
3072     30.710000      0.000000      0.000000
3073     30.720000      0.000000      0.000000
3074     30.730000      0.000000      0.000000
3075     30.740000      0.000000      0.000000
3076     30.750000      0.000000      0.000000
3077     30.760000      0.000000      0.000000
3078     30.770000      0.000000      0.000000
3079     30.780000      0.000000      0.000000
3080     30.790000      0.000000      0.000000
3081     30.800000      0.000000      0.000000
3082     30.810000      0.000000      0.000000
3083     30.820000      0.000000      0.000000
3084     30.830000      0.000000      0.000000
3085     30.840000      0.000000      0.000000
3086     30.850000      0.000000      0.000000
3087     30.860000      0.000000      0.000000
3088     30.870000      0.000000      0.000000
3089     30.880000      0.000000      0.000000
3090     30.890000      0.000000      0.000000
3091     30.900000      0.000000      0.000000
3092     30.910000      0.000000      0.000000
3093     30.920000      0.000000      0.000000
3094     30.930000      0.000000      0.000000
3095     30.940000      0.000000      0.000000
3096     30.950000      0.000000      0.000000
3097     30.960000      0.000000      0.000000
3098     30.970000      0.000000      0.000000
3099     30.980000      0.000000      0.000000
3100     30.990000      0.000000      0.000000
3101     31.000000      0.000000      0.000000
3102     31.010000      0.000000      0.000000
3103     31.020000      0.000000      0.000000
3104     31.030000      0.000000      0.000000
3105     31.040000      0.000000      0.000000
3106     31.050000      0.000000      0.000000
3107     31.060000      0.000000      0.000000
3108     31.070000      0.000000      0.000000
3109     31.080000      0.000000      0.000000
3110     31.090000      0.000000      0.000000
3111     31.100000      0.000000      0.000000
3112     31.110000      0.000000      0.000000
3113     31.120000      0.000000      0.000000
3114     31.130000      0.000000      0.000000
3115     31.140000      0.000000      0.000000
3116     31.150000      0.000000      0.000000
3117     31.160000      0.000000      0.000000
3118     31.170000      0.000000      0.000000
3119     31.180000      0.000000      0.000000
3120     31.190000      0.000000      0.000000
3121     31.200000      0.000000      0.000000
3122     31.210000      0.000000      0.000000
3123     31.220000      0.000000      0.000000
3124     31.230000      0.000000      0.000000
3125     31.240000      0.000000      0.000000
3126     31.250000      0.000000      0.000000
3127     31.260000      0.000000      0.000000
3128     31.270000      0.000000      0.000000
3129     31.280000      0.000000      0.000000
3130     31.290000      0.000000      0.000000
3131     31.300000      0.000000      0.000000
3132     31.310000      0.000000      0.000000
3133     31.320000      0.000000      0.000000
3134     31.330000      0.000000      0.000000
3135     31.340000      0.000000      0.000000
3136     31.350000      0.000000      0.000000
3137     31.360000      0.000000      0.000000
3138     31.370000      0.000000      0.000000
3139     31.380000      0.000000      0.000000
3140     31.390000      0.000000      0.000000
3141     31.400000      0.000000      0.000000
3142     31.410000      0.000000      0.000000
3143     31.420000      0.000000      0.000000
3144     31.430000      0.000000      0.000000
3145     31.440000      0.000000      0.000000
3146     31.450000      0.000000      0.000000
3147     31.460000      0.000000      0.000000
3148     31.470000      0.000000      0.000000
3149     31.480000      0.000000      0.000000
3150     31.490000      0.000000      0.000000
3151     31.500000      0.000000      0.000000
3152     31.510000      0.000000      0.000000
3153     31.520000      0.000000      0.000000
3154     31.530000      0.000000      0.000000
3155     31.540000      0.000000      0.000000
3156     31.550000      0.000000      0.000000
3157     31.560000      0.000000      0.000000
3158     31.570000      0.000000      0.000000
3159     31.580000      0.000000      0.000000
3160     31.590000      0.000000      0.000000
3161     31.600000      0.000000      0.000000
3162     31.610000      0.000000      0.000000
3163     31.620000      0.000000      0.000000
3164     31.630000      0.000000      0.000000
3165     31.640000      0.000000      0.000000
3166     31.650000      0.000000      0.000000
3167     31.660000      0.000000      0.000000
3168     31.670000      0.000000      0.000000
3169     31.680000      0.000000      0.000000
3170     31.690000      0.000000      0.000000
3171     31.700000      0.000000      0.000000
3172     31.710000      0.000000      0.000000
3173     31.720000      0.000000      0.000000
3174     31.730000      0.000000      0.000000
3175     31.740000      0.000000      0.000000
3176     31.750000      0.000000      0.000000
3177     31.760000      0.000000      0.000000
3178     31.770000      0.000000      0.000000
3179     31.780000      0.000000      0.000000
3180     31.790000      0.000000      0.000000
3181     31.800000      0.000000      0.000000
3182     31.810000      0.000000      0.000000
3183     31.820000      0.000000      0.000000
3184     31.830000      0.000000      0.000000
3185     31.840000      0.000000      0.000000
3186     31.850000      0.000000      0.000000
3187     31.860000      0.000000      0.000000
3188     31.870000      0.000000      0.000000
3189     31.880000      0.000000      0.000000
3190     31.890000      0.000000      0.000000
3191     31.900000      0.000000      0.000000
3192     31.910000      0.000000      0.000000
3193     31.920000      0.000000      0.000000
3194     31.930000      0.000000      0.000000
3195     31.940000      0.000000      0.000000
3196     31.950000      0.000000      0.000000
3197     31.960000      0.000000      0.000000
3198     31.970000      0.000000      0.000000
3199     31.980000      0.000000      0.000000
3200     31.990000      0.000000      0.000000
3201     32.000000      0.000000      0.000000
3202     32.010000      0.000000      0.000000
3203     32.020000      0.000000      0.000000
3204     32.030000      0.000000      0.000000
3205     32.040000      0.000000      0.000000
3206     32.050000      0.000000      0.000000
3207     32.060000      0.000000      0.000000
3208     32.070000      0.000000      0.000000
3209     32.080000      0.000000      0.000000
3210     32.090000      0.000000      0.000000
3211     32.100000      0.000000      0.000000
3212     32.110000      0.000000      0.000000
3213     32.120000      0.000000      0.000000
3214     32.130000      0.000000      0.000000
3215     32.140000      0.000000      0.000000
3216     32.150000      0.000000      0.000000
3217     32.160000      0.000000      0.000000
3218     32.170000      0.000000      0.000000
3219     32.180000      0.000000      0.000000
3220     32.190000      0.000000      0.000000
3221     32.200000      0.000000      0.000000
3222     32.210000      0.000000      0.000000
3223     32.220000      0.000000      0.000000
3224     32.230000      0.000000      0.000000
3225     32.240000      0.000000      0.000000
3226     32.250000      0.000000      0.000000
3227     32.260000      0.000000      0.000000
3228     32.270000      0.000000      0.000000
3229     32.280000      0.000000      0.000000
3230     32.290000      0.000000      0.000000
3231     32.300000      0.000000      0.000000
3232     32.310000      0.000000      0.000000
3233     32.320000      0.000000      0.000000
3234     32.330000      0.000000      0.000000
3235     32.340000      0.000000      0.000000
3236     32.350000      0.000000      0.000000
3237     32.360000      0.000000      0.000000
3238     32.370000      0.000000      0.000000
3239     32.380000      0.000000      0.000000
3240     32.390000      0.000000      0.000000
3241     32.400000      0.000000      0.000000
3242     32.410000      0.000000      0.000000
3243     32.420000      0.000000      0.000000
3244     32.430000      0.000000      0.000000
3245     32.440000      0.000000      0.000000
3246     32.450000      0.000000      0.000000
3247     32.460000      0.000000      0.000000
3248     32.470000      0.000000      0.000000
3249     32.480000      0.000000      0.000000
3250     32.490000      0.000000      0.000000
3251     32.500000      0.000000      0.000000
3252     32.510000      0.000000      0.000000
3253     32.520000      0.000000      0.000000
3254     32.530000      0.000000      0.000000
3255     32.540000      0.000000      0.000000
3256     32.550000      0.000000      0.000000
3257     32.560000      0.000000      0.000000
3258     32.570000      0.000000      0.000000
3259     32.580000      0.000000      0.000000
3260     32.590000      0.000000      0.000000
3261     32.600000      0.000000      0.000000
3262     32.610000      0.000000      0.000000
3263     32.620000      0.000000      0.000000
3264     32.630000      0.000000      0.000000
3265     32.640000      0.000000      0.000000
3266     32.650000      0.000000      0.000000
3267     32.660000      0.000000      0.000000
3268     32.670000      0.000000      0.000000
3269     32.680000      0.000000      0.000000
3270     32.690000      0.000000      0.000000
3271     32.700000      0.000000      0.000000
3272     32.710000      0.000000      0.000000
3273     32.720000      0.000000      0.000000
3274     32.730000      0.000000      0.000000
3275     32.740000      0.000000      0.000000
3276     32.750000      0.000000      0.000000
3277     32.760000      0.000000      0.000000
3278     32.770000      0.000000      0.000000
3279     32.780000      0.000000      0.000000
3280     32.790000      0.000000      0.000000
3281     32.800000      0.000000      0.000000
3282     32.810000      0.000000      0.000000
3283     32.820000      0.000000      0.000000
3284     32.830000      0.000000      0.000000
3285     32.840000      0.000000      0.000000
3286     32.850000      0.000000      0.000000
3287     32.860000      0.000000      0.000000
3288     32.870000      0.000000      0.000000
3289     32.880000      0.000000      0.000000
3290     32.890000      0.000000      0.000000
3291     32.900000      0.000000      0.000000
3292     32.910000      0.000000      0.000000
3293     32.920000      0.000000      0.000000
3294     32.930000      0.000000      0.000000
3295     32.940000      0.000000      0.000000
3296     32.950000      0.000000      0.000000
3297     32.960000      0.000000      0.000000
3298     32.970000      0.000000      0.000000
3299     32.980000      0.000000      0.000000
3300     32.990000      0.000000      0.000000
3301     33.000000      0.000000      0.000000
3302     33.010000      0.000000      0.000000
3303     33.020000      0.000000      0.000000
3304     33.030000      0.000000      0.000000
3305     33.040000      0.000000      0.000000
3306     33.050000      0.000000      0.000000
3307     33.060000      0.000000      0.000000
3308     33.070000      0.000000      0.000000
3309     33.080000      0.000000      0.000000
3310     33.090000      0.000000      0.000000
3311     33.100000      0.000000      0.000000
3312     33.110000      0.000000      0.000000
3313     33.120000      0.000000      0.000000
3314     33.130000      0.000000      0.000000
3315     33.140000      0.000000      0.000000
3316     33.150000      0.000000      0.000000
3317     33.160000      0.000000      0.000000
3318     33.170000      0.000000      0.000000
3319     33.180000      0.000000      0.000000
3320     33.190000      0.000000      0.000000
3321     33.200000      0.000000      0.000000
3322     33.210000      0.000000      0.000000
3323     33.220000      0.000000      0.000000
3324     33.230000      0.000000      0.000000
3325     33.240000      0.000000      0.000000
3326     33.250000      0.000000      0.000000
3327     33.260000      0.000000      0.000000
3328     33.270000      0.000000      0.000000
3329     33.280000      0.000000      0.000000
3330     33.290000      0.000000      0.000000
3331     33.300000      0.000000      0.000000
3332     33.310000      0.000000      0.000000
3333     33.320000      0.000000      0.000000
3334     33.330000      0.000000      0.000000
3335     33.340000      0.000000      0.000000
3336     33.350000      0.000000      0.000000
3337     33.360000      0.000000      0.000000
3338     33.370000      0.000000      0.000000
3339     33.380000      0.000000      0.000000
3340     33.390000      0.000000      0.000000
3341     33.400000      0.000000      0.000000
3342     33.410000      0.000000      0.000000
3343     33.420000      0.000000      0.000000
3344     33.430000      0.000000      0.000000
3345     33.440000      0.000000      0.000000
3346     33.450000      0.000000      0.000000
3347     33.460000      0.000000      0.000000
3348     33.470000      0.000000      0.000000
3349     33.480000      0.000000      0.000000
3350     33.490000      0.000000      0.000000
3351     33.500000      0.000000      0.000000
3352     33.510000      0.000000      0.000000
3353     33.520000      0.000000      0.000000
3354     33.530000      0.000000      0.000000
3355     33.540000      0.000000      0.000000
3356     33.550000      0.000000      0.000000
3357     33.560000      0.000000      0.000000
3358     33.570000      0.000000      0.000000
3359     33.580000      0.000000      0.000000
3360     33.590000      0.000000      0.000000
3361     33.600000      0.000000      0.000000
3362     33.610000      0.000000      0.000000
3363     33.620000      0.000000      0.000000
3364     33.630000      0.000000      0.000000
3365     33.640000      0.000000      0.000000
3366     33.650000      0.000000      0.000000
3367     33.660000      0.000000      0.000000
3368     33.670000      0.000000      0.000000
3369     33.680000      0.000000      0.000000
3370     33.690000      0.000000      0.000000
3371     33.700000      0.000000      0.000000
3372     33.710000      0.000000      0.000000
3373     33.720000      0.000000      0.000000
3374     33.730000      0.000000      0.000000
3375     33.740000      0.000000      0.000000
3376     33.750000      0.000000      0.000000
3377     33.760000      0.000000      0.000000
3378     33.770000      0.000000      0.000000
3379     33.780000      0.000000      0.000000
3380     33.790000      0.000000      0.000000
3381     33.800000      0.000000      0.000000
3382     33.810000      0.000000      0.000000
3383     33.820000      0.000000      0.000000
3384     33.830000      0.000000      0.000000
3385     33.840000      0.000000      0.000000
3386     33.850000      0.000000      0.000000
3387     33.860000      0.000000      0.000000
3388     33.870000      0.000000      0.000000
3389     33.880000      0.000000      0.000000
3390     33.890000      0.000000      0.000000
3391     33.900000      0.000000      0.000000
3392     33.910000      0.000000      0.000000
3393     33.920000      0.000000      0.000000
3394     33.930000      0.000000      0.000000
3395     33.940000      0.000000      0.000000
3396     33.950000      0.000000      0.000000
3397     33.960000      0.000000      0.000000
3398     33.970000      0.000000      0.000000
3399     33.980000      0.000000      0.000000
3400     33.990000      0.000000      0.000000
3401     34.000000      0.000000      0.000000
3402     34.010000      0.000000      0.000000
3403     34.020000      0.000000      0.000000
3404     34.030000      0.000000      0.000000
3405     34.040000      0.000000      0.000000
3406     34.050000      0.000000      0.000000
3407     34.060000      0.000000      0.000000
3408     34.070000      0.000000      0.000000
3409     34.080000      0.000000      0.000000
3410     34.090000      0.000000      0.000000
3411     34.100000      0.000000      0.000000
3412     34.110000      0.000000      0.000000
3413     34.120000      0.000000      0.000000
3414     34.130000      0.000000      0.000000
3415     34.140000      0.000000      0.000000
3416     34.150000      0.000000      0.000000
3417     34.160000      0.000000      0.000000
3418     34.170000      0.000000      0.000000
3419     34.180000      0.000000      0.000000
3420     34.190000      0.000000      0.000000
3421     34.200000      0.000000      0.000000
3422     34.210000      0.000000      0.000000
3423     34.220000      0.000000      0.000000
3424     34.230000      0.000000      0.000000
3425     34.240000      0.000000      0.000000
3426     34.250000      0.000000      0.000000
3427     34.260000      0.000000      0.000000
3428     34.270000      0.000000      0.000000
3429     34.280000      0.000000      0.000000
3430     34.290000      0.000000      0.000000
3431     34.300000      0.000000      0.000000
3432     34.310000      0.000000      0.000000
3433     34.320000      0.000000      0.000000
3434     34.330000      0.000000      0.000000
3435     34.340000      0.000000      0.000000
3436     34.350000      0.000000      0.000000
3437     34.360000      0.000000      0.000000
3438     34.370000      0.000000      0.000000
3439     34.380000      0.000000      0.000000
3440     34.390000      0.000000      0.000000
3441     34.400000      0.000000      0.000000
3442     34.410000      0.000000      0.000000
3443     34.420000      0.000000      0.000000
3444     34.430000      0.000000      0.000000
3445     34.440000      0.000000      0.000000
3446     34.450000      0.000000      0.000000
3447     34.460000      0.000000      0.000000
3448     34.470000      0.000000      0.000000
3449     34.480000      0.000000      0.000000
3450     34.490000      0.000000      0.000000
3451     34.500000      0.000000      0.000000
3452     34.510000      0.000000      0.000000
3453     34.520000      0.000000      0.000000
3454     34.530000      0.000000      0.000000
3455     34.540000      0.000000      0.000000
3456     34.550000      0.000000      0.000000
3457     34.560000      0.000000      0.000000
3458     34.570000      0.000000      0.000000
3459     34.580000      0.000000      0.000000
3460     34.590000      0.000000      0.000000
3461     34.600000      0.000000      0.000000
3462     34.610000      0.000000      0.000000
3463     34.620000      0.000000      0.000000
3464     34.630000      0.000000      0.000000
3465     34.640000      0.000000      0.000000
3466     34.650000      0.000000      0.000000
3467     34.660000      0.000000      0.000000
3468     34.670000      0.000000      0.000000
3469     34.680000      0.000000      0.000000
3470     34.690000      0.000000      0.000000
3471     34.700000      0.000000      0.000000
3472     34.710000      0.000000      0.000000
3473     34.720000      0.000000      0.000000
3474     34.730000      0.000000      0.000000
3475     34.740000      0.000000      0.000000
3476     34.750000      0.000000      0.000000
3477     34.760000      0.000000      0.000000
3478     34.770000      0.000000      0.000000
3479     34.780000      0.000000      0.000000
3480     34.790000      0.000000      0.000000
3481     34.800000      0.000000      0.000000
3482     34.810000      0.000000      0.000000
3483     34.820000      0.000000      0.000000
3484     34.830000      0.000000      0.000000
3485     34.840000      0.000000      0.000000
3486     34.850000      0.000000      0.000000
3487     34.860000      0.000000      0.000000
3488     34.870000      0.000000      0.000000
3489     34.880000      0.000000      0.000000
3490     34.890000      0.000000      0.000000
3491     34.900000      0.000000      0.000000
3492     34.910000      0.000000      0.000000
3493     34.920000      0.000000      0.000000
3494     34.930000      0.000000      0.000000
3495     34.940000      0.000000      0.000000
3496     34.950000      0.000000      0.000000
3497     34.960000      0.000000      0.000000
3498     34.970000      0.000000      0.000000
3499     34.980000      0.000000      0.000000
3500     34.990000      0.000000      0.000000
3501     35.000000      0.000000      0.000000
3502     35.010000      0.000000      0.000000
3503     35.020000      0.000000      0.000000
3504     35.030000      0.000000      0.000000
3505     35.040000      0.000000      0.000000
3506     35.050000      0.000000      0.000000
3507     35.060000      0.000000      0.000000
3508     35.070000      0.000000      0.000000
3509     35.080000      0.000000      0.000000
3510     35.090000      0.000000      0.000000
3511     35.100000      0.000000      0.000000
3512     35.110000      0.000000      0.000000
3513     35.120000      0.000000      0.000000
3514     35.130000      0.000000      0.000000
3515     35.140000      0.000000      0.000000
3516     35.150000      0.000000      0.000000
3517     35.160000      0.000000      0.000000
3518     35.170000      0.000000      0.000000
3519     35.180000      0.000000      0.000000
3520     35.190000      0.000000      0.000000
3521     35.200000      0.000000      0.000000
3522     35.210000      0.000000      0.000000
3523     35.220000      0.000000      0.000000
3524     35.230000      0.000000      0.000000
3525     35.240000      0.000000      0.000000
3526     35.250000      0.000000      0.000000
3527     35.260000      0.000000      0.000000
3528     35.270000      0.000000      0.000000
3529     35.280000      0.000000      0.000000
3530     35.290000      0.000000      0.000000
3531     35.300000      0.000000      0.000000
3532     35.310000      0.000000      0.000000
3533     35.320000      0.000000      0.000000
3534     35.330000      0.000000      0.000000
3535     35.340000      0.000000      0.000000
3536     35.350000      0.000000      0.000000
3537     35.360000      0.000000      0.000000
3538     35.370000      0.000000      0.000000
3539     35.380000      0.000000      0.000000
3540     35.390000      0.000000      0.000000
3541     35.400000      0.000000      0.000000
3542     35.410000      0.000000      0.000000
3543     35.420000      0.000000      0.000000
3544     35.430000      0.000000      0.000000
3545     35.440000      0.000000      0.000000
3546     35.450000      0.000000      0.000000
3547     35.460000      0.000000      0.000000
3548     35.470000      0.000000      0.000000
3549     35.480000      0.000000      0.000000
3550     35.490000      0.000000      0.000000
3551     35.500000      0.000000      0.000000
3552     35.510000      0.000000      0.000000
3553     35.520000      0.000000      0.000000
3554     35.530000      0.000000      0.000000
3555     35.540000      0.000000      0.000000
3556     35.550000      0.000000      0.000000
3557     35.560000      0.000000      0.000000
3558     35.570000      0.000000      0.000000
3559     35.580000      0.000000      0.000000
3560     35.590000      0.000000      0.000000
3561     35.600000      0.000000      0.000000
3562     35.610000      0.000000      0.000000
3563     35.620000      0.000000      0.000000
3564     35.630000      0.000000      0.000000
3565     35.640000      0.000000      0.000000
3566     35.650000      0.000000      0.000000
3567     35.660000      0.000000      0.000000
3568     35.670000      0.000000      0.000000
3569     35.680000      0.000000      0.000000
3570     35.690000      0.000000      0.000000
3571     35.700000      0.000000      0.000000
3572     35.710000      0.000000      0.000000
3573     35.720000      0.000000      0.000000
3574     35.730000      0.000000      0.000000
3575     35.740000      0.000000      0.000000
3576     35.750000      0.000000      0.000000
3577     35.760000      0.000000      0.000000
3578     35.770000      0.000000      0.000000
3579     35.780000      0.000000      0.000000
3580     35.790000      0.000000      0.000000
3581     35.800000      0.000000      0.000000
3582     35.810000      0.000000      0.000000
3583     35.820000      0.000000      0.000000
3584     35.830000      0.000000      0.000000
3585     35.840000      0.000000      0.000000
3586     35.850000      0.000000      0.000000
3587     35.860000      0.000000      0.000000
3588     35.870000      0.000000      0.000000
3589     35.880000      0.000000      0.000000
3590     35.890000      0.000000      0.000000
3591     35.900000      0.000000      0.000000
3592     35.910000      0.000000      0.000000
3593     35.920000      0.000000      0.000000
3594     35.930000      0.000000      0.000000
3595     35.940000      0.000000      0.000000
3596     35.950000      0.000000      0.000000
3597     35.960000      0.000000      0.000000
3598     35.970000      0.000000      0.000000
3599     35.980000      0.000000      0.000000
3600     35.990000      0.000000      0.000000
3601     36.000000      0.000000      0.000000
3602     36.010000      0.000000      0.000000
3603     36.020000      0.000000      0.000000
3604     36.030000      0.000000      0.000000
3605     36.040000      0.000000      0.000000
3606     36.050000      0.000000      0.000000
3607     36.060000      0.000000      0.000000
3608     36.070000      0.000000      0.000000
3609     36.080000      0.000000      0.000000
3610     36.090000      0.000000      0.000000
3611     36.100000      0.000000      0.000000
3612     36.110000      0.000000      0.000000
3613     36.120000      0.000000      0.000000
3614     36.130000      0.000000      0.000000
3615     36.140000      0.000000      0.000000
3616     36.150000      0.000000      0.000000
3617     36.160000      0.000000      0.000000
3618     36.170000      0.000000      0.000000
3619     36.180000      0.000000      0.000000
3620     36.190000      0.000000      0.000000
3621     36.200000      0.000000      0.000000
3622     36.210000      0.000000      0.000000
3623     36.220000      0.000000      0.000000
3624     36.230000      0.000000      0.000000
3625     36.240000      0.000000      0.000000
3626     36.250000      0.000000      0.000000
3627     36.260000      0.000000      0.000000
3628     36.270000      0.000000      0.000000
3629     36.280000      0.000000      0.000000
3630     36.290000      0.000000      0.000000
3631     36.300000      0.000000      0.000000
3632     36.310000      0.000000      0.000000
3633     36.320000      0.000000      0.000000
3634     36.330000      0.000000      0.000000
3635     36.340000      0.000000      0.000000
3636     36.350000      0.000000      0.000000
3637     36.360000      0.000000      0.000000
3638     36.370000      0.000000      0.000000
3639     36.380000      0.000000      0.000000
3640     36.390000      0.000000      0.000000
3641     36.400000      0.000000      0.000000
3642     36.410000      0.000000      0.000000
3643     36.420000      0.000000      0.000000
3644     36.430000      0.000000      0.000000
3645     36.440000      0.000000      0.000000
3646     36.450000      0.000000      0.000000
3647     36.460000      0.000000      0.000000
3648     36.470000      0.000000      0.000000
3649     36.480000      0.000000      0.000000
3650     36.490000      0.000000      0.000000
3651     36.500000      0.000000      0.000000
3652     36.510000      0.000000      0.000000
3653     36.520000      0.000000      0.000000
3654     36.530000      0.000000      0.000000
3655     36.540000      0.000000      0.000000
3656     36.550000      0.000000      0.000000
3657     36.560000      0.000000      0.000000
3658     36.570000      0.000000      0.000000
3659     36.580000      0.000000      0.000000
3660     36.590000      0.000000      0.000000
3661     36.600000      0.000000      0.000000
3662     36.610000      0.000000      0.000000
3663     36.620000      0.000000      0.000000
3664     36.630000      0.000000      0.000000
3665     36.640000      0.000000      0.000000
3666     36.650000      0.000000      0.000000
3667     36.660000      0.000000      0.000000
3668     36.670000      0.000000      0.000000
3669     36.680000      0.000000      0.000000
3670     36.690000      0.000000      0.000000
3671     36.700000      0.000000      0.000000
3672     36.710000      0.000000      0.000000
3673     36.720000      0.000000      0.000000
3674     36.730000      0.000000      0.000000
3675     36.740000      0.000000      0.000000
3676     36.750000      0.000000      0.000000
3677     36.760000      0.000000      0.000000
3678     36.770000      0.000000      0.000000
3679     36.780000      0.000000      0.000000
3680     36.790000      0.000000      0.000000
3681     36.800000      0.000000      0.000000
3682     36.810000      0.000000      0.000000
3683     36.820000      0.000000      0.000000
3684     36.830000      0.000000      0.000000
3685     36.840000      0.000000      0.000000
3686     36.850000      0.000000      0.000000
3687     36.860000      0.000000      0.000000
3688     36.870000      0.000000      0.000000
3689     36.880000      0.000000      0.000000
3690     36.890000      0.000000      0.000000
3691     36.900000      0.000000      0.000000
3692     36.910000      0.000000      0.000000
3693     36.920000      0.000000      0.000000
3694     36.930000      0.000000      0.000000
3695     36.940000      0.000000      0.000000
3696     36.950000      0.000000      0.000000
3697     36.960000      0.000000      0.000000
3698     36.970000      0.000000      0.000000
3699     36.980000      0.000000      0.000000
3700     36.990000      0.000000      0.000000
3701     37.000000      0.000000      0.000000
3702     37.010000      0.000000      0.000000
3703     37.020000      0.000000      0.000000
3704     37.030000      0.000000      0.000000
3705     37.040000      0.000000      0.000000
3706     37.050000      0.000000      0.000000
3707     37.060000      0.000000      0.000000
3708     37.070000      0.000000      0.000000
3709     37.080000      0.000000      0.000000
3710     37.090000      0.000000      0.000000
3711     37.100000      0.000000      0.000000
3712     37.110000      0.000000      0.000000
3713     37.120000      0.000000      0.000000
3714     37.130000      0.000000      0.000000
3715     37.140000      0.000000      0.000000
3716     37.150000      0.000000      0.000000
3717     37.160000      0.000000      0.000000
3718     37.170000      0.000000      0.000000
3719     37.180000      0.000000      0.000000
3720     37.190000      0.000000      0.000000
3721     37.200000      0.000000      0.000000
3722     37.210000      0.000000      0.000000
3723     37.220000      0.000000      0.000000
3724     37.230000      0.000000      0.000000
3725     37.240000      0.000000      0.000000
3726     37.250000      0.000000      0.000000
3727     37.260000      0.000000      0.000000
3728     37.270000      0.000000      0.000000
3729     37.280000      0.000000      0.000000
3730     37.290000      0.000000      0.000000
3731     37.300000      0.000000      0.000000
3732     37.310000      0.000000      0.000000
3733     37.320000      0.000000      0.000000
3734     37.330000      0.000000      0.000000
3735     37.340000      0.000000      0.000000
3736     37.350000      0.000000      0.000000
3737     37.360000      0.000000      0.000000
3738     37.370000      0.000000      0.000000
3739     37.380000      0.000000      0.000000
3740     37.390000      0.000000      0.000000
3741     37.400000      0.000000      0.000000
3742     37.410000      0.000000      0.000000
3743     37.420000      0.000000      0.000000
3744     37.430000      0.000000      0.000000
3745     37.440000      0.000000      0.000000
3746     37.450000      0.000000      0.000000
3747     37.460000      0.000000      0.000000
3748     37.470000      0.000000      0.000000
3749     37.480000      0.000000      0.000000
3750     37.490000      0.000000      0.000000
3751     37.500000      0.000000      0.000000
3752     37.510000      0.000000      0.000000
3753     37.520000      0.000000      0.000000
3754     37.530000      0.000000      0.000000
3755     37.540000      0.000000      0.000000
3756     37.550000      0.000000      0.000000
3757     37.560000      0.000000      0.000000
3758     37.570000      0.000000      0.000000
3759     37.580000      0.000000      0.000000
3760     37.590000      0.000000      0.000000
3761     37.600000      0.000000      0.000000
3762     37.610000      0.000000      0.000000
3763     37.620000      0.000000      0.000000
3764     37.630000      0.000000      0.000000
3765     37.640000      0.000000      0.000000
3766     37.650000      0.000000      0.000000
3767     37.660000      0.000000      0.000000
3768     37.670000      0.000000      0.000000
3769     37.680000      0.000000      0.000000
3770     37.690000      0.000000      0.000000
3771     37.700000      0.000000      0.000000
3772     37.710000      0.000000      0.000000
3773     37.720000      0.000000      0.000000
3774     37.730000      0.000000      0.000000
3775     37.740000      0.000000      0.000000
3776     37.750000      0.000000      0.000000
3777     37.760000      0.000000      0.000000
3778     37.770000      0.000000      0.000000
3779     37.780000      0.000000      0.000000
3780     37.790000      0.000000      0.000000
3781     37.800000      0.000000      0.000000
3782     37.810000      0.000000      0.000000
3783     37.820000      0.000000      0.000000
3784     37.830000      0.000000      0.000000
3785     37.840000      0.000000      0.000000
3786     37.850000      0.000000      0.000000
3787     37.860000      0.000000      0.000000
3788     37.870000      0.000000      0.000000
3789     37.880000      0.000000      0.000000
3790     37.890000      0.000000      0.000000
3791     37.900000      0.000000      0.000000
3792     37.910000      0.000000      0.000000
3793     37.920000      0.000000      0.000000
3794     37.930000      0.000000      0.000000
3795     37.940000      0.000000      0.000000
3796     37.950000      0.000000      0.000000
3797     37.960000      0.000000      0.000000
3798     37.970000      0.000000      0.000000
3799     37.980000      0.000000      0.000000
3800     37.990000      0.000000      0.000000
3801     38.000000      0.000000      0.000000
3802     38.010000      0.000000      0.000000
3803     38.020000      0.000000      0.000000
3804     38.030000      0.000000      0.000000
3805     38.040000      0.000000      0.000000
3806     38.050000      0.000000      0.000000
3807     38.060000      0.000000      0.000000
3808     38.070000      0.000000      0.000000
3809     38.080000      0.000000      0.000000
3810     38.090000      0.000000      0.000000
3811     38.100000      0.000000      0.000000
3812     38.110000      0.000000      0.000000
3813     38.120000      0.000000      0.000000
3814     38.130000      0.000000      0.000000
3815     38.140000      0.000000      0.000000
3816     38.150000      0.000000      0.000000
3817     38.160000      0.000000      0.000000
3818     38.170000      0.000000      0.000000
3819     38.180000      0.000000      0.000000
3820     38.190000      0.000000      0.000000
3821     38.200000      0.000000      0.000000
3822     38.210000      0.000000      0.000000
3823     38.220000      0.000000      0.000000
3824     38.230000      0.000000      0.000000
3825     38.240000      0.000000      0.000000
3826     38.250000      0.000000      0.000000
3827     38.260000      0.000000      0.000000
3828     38.270000      0.000000      0.000000
3829     38.280000      0.000000      0.000000
3830     38.290000      0.000000      0.000000
3831     38.300000      0.000000      0.000000
3832     38.310000      0.000000      0.000000
3833     38.320000      0.000000      0.000000
3834     38.330000      0.000000      0.000000
3835     38.340000      0.000000      0.000000
3836     38.350000      0.000000      0.000000
3837     38.360000      0.000000      0.000000
3838     38.370000      0.000000      0.000000
3839     38.380000      0.000000      0.000000
3840     38.390000      0.000000      0.000000
3841     38.400000      0.000000      0.000000
3842     38.410000      0.000000      0.000000
3843     38.420000      0.000000      0.000000
3844     38.430000      0.000000      0.000000
3845     38.440000      0.000000      0.000000
3846     38.450000      0.000000      0.000000
3847     38.460000      0.000000      0.000000
3848     38.470000      0.000000      0.000000
3849     38.480000      0.000000      0.000000
3850     38.490000      0.000000      0.000000
3851     38.500000      0.000000      0.000000
3852     38.510000      0.000000      0.000000
3853     38.520000      0.000000      0.000000
3854     38.530000      0.000000      0.000000
3855     38.540000      0.000000      0.000000
3856     38.550000      0.000000      0.000000
3857     38.560000      0.000000      0.000000
3858     38.570000      0.000000      0.000000
3859     38.580000      0.000000      0.000000
3860     38.590000      0.000000      0.000000
3861     38.600000      0.000000      0.000000
3862     38.610000      0.000000      0.000000
3863     38.620000      0.000000      0.000000
3864     38.630000      0.000000      0.000000
3865     38.640000      0.000000      0.000000
3866     38.650000      0.000000      0.000000
3867     38.660000      0.000000      0.000000
3868     38.670000      0.000000      0.000000
3869     38.680000      0.000000      0.000000
3870     38.690000      0.000000      0.000000
3871     38.700000      0.000000      0.000000
3872     38.710000      0.000000      0.000000
3873     38.720000      0.000000      0.000000
3874     38.730000      0.000000      0.000000
3875     38.740000      0.000000      0.000000
3876     38.750000      0.000000      0.000000
3877     38.760000      0.000000      0.000000
3878     38.770000      0.000000      0.000000
3879     38.780000      0.000000      0.000000
3880     38.790000      0.000000      0.000000
3881     38.800000      0.000000      0.000000
3882     38.810000      0.000000      0.000000
3883     38.820000      0.000000      0.000000
3884     38.830000      0.000000      0.000000
3885     38.840000      0.000000      0.000000
3886     38.850000      0.000000      0.000000
3887     38.860000      0.000000      0.000000
3888     38.870000      0.000000      0.000000
3889     38.880000      0.000000      0.000000
3890     38.890000      0.000000      0.000000
3891     38.900000      0.000000      0.000000
3892     38.910000      0.000000      0.000000
3893     38.920000      0.000000      0.000000
3894     38.930000      0.000000      0.000000
3895     38.940000      0.000000      0.000000
3896     38.950000      0.000000      0.000000
3897     38.960000      0.000000      0.000000
3898     38.970000      0.000000      0.000000
3899     38.980000      0.000000      0.000000
3900     38.990000      0.000000      0.000000
3901     39.000000      0.000000      0.000000
3902     39.010000      0.000000      0.000000
3903     39.020000      0.000000      0.000000
3904     39.030000      0.000000      0.000000
3905     39.040000      0.000000      0.000000
3906     39.050000      0.000000      0.000000
3907     39.060000      0.000000      0.000000
3908     39.070000      0.000000      0.000000
3909     39.080000      0.000000      0.000000
3910     39.090000      0.000000      0.000000
3911     39.100000      0.000000      0.000000
3912     39.110000      0.000000      0.000000
3913     39.120000      0.000000      0.000000
3914     39.130000      0.000000      0.000000
3915     39.140000      0.000000      0.000000
3916     39.150000      0.000000      0.000000
3917     39.160000      0.000000      0.000000
3918     39.170000      0.000000      0.000000
3919     39.180000      0.000000      0.000000
3920     39.190000      0.000000      0.000000
3921     39.200000      0.000000      0.000000
3922     39.210000      0.000000      0.000000
3923     39.220000      0.000000      0.000000
3924     39.230000      0.000000      0.000000
3925     39.240000      0.000000      0.000000
3926     39.250000      0.000000      0.000000
3927     39.260000      0.000000      0.000000
3928     39.270000      0.000000      0.000000
3929     39.280000      0.000000      0.000000
3930     39.290000      0.000000      0.000000
3931     39.300000      0.000000      0.000000
3932     39.310000      0.000000      0.000000
3933     39.320000      0.000000      0.000000
3934     39.330000      0.000000      0.000000
3935     39.340000      0.000000      0.000000
3936     39.350000      0.000000      0.000000
3937     39.360000      0.000000      0.000000
3938     39.370000      0.000000      0.000000
3939     39.380000      0.000000      0.000000
3940     39.390000      0.000000      0.000000
3941     39.400000      0.000000      0.000000
3942     39.410000      0.000000      0.000000
3943     39.420000      0.000000      0.000000
3944     39.430000      0.000000      0.000000
3945     39.440000      0.000000      0.000000
3946     39.450000      0.000000      0.000000
3947     39.460000      0.000000      0.000000
3948     39.470000      0.000000      0.000000
3949     39.480000      0.000000      0.000000
3950     39.490000      0.000000      0.000000
3951     39.500000      0.000000      0.000000
3952     39.510000      0.000000      0.000000
3953     39.520000      0.000000      0.000000
3954     39.530000      0.000000      0.000000
3955     39.540000      0.000000      0.000000
3956     39.550000      0.000000      0.000000
3957     39.560000      0.000000      0.000000
3958     39.570000      0.000000      0.000000
3959     39.580000      0.000000      0.000000
3960     39.590000      0.000000      0.000000
3961     39.600000      0.000000      0.000000
3962     39.610000      0.000000      0.000000
3963     39.620000      0.000000      0.000000
3964     39.630000      0.000000      0.000000
3965     39.640000      0.000000      0.000000
3966     39.650000      0.000000      0.000000
3967     39.660000      0.000000      0.000000
3968     39.670000      0.000000      0.000000
3969     39.680000      0.000000      0.000000
3970     39.690000      0.000000      0.000000
3971     39.700000      0.000000      0.000000
3972     39.710000      0.000000      0.000000
3973     39.720000      0.000000      0.000000
3974     39.730000      0.000000      0.000000
3975     39.740000      0.000000      0.000000
3976     39.750000      0.000000      0.000000
3977     39.760000      0.000000      0.000000
3978     39.770000      0.000000      0.000000
3979     39.780000      0.000000      0.000000
3980     39.790000      0.000000      0.000000
3981     39.800000      0.000000      0.000000
3982     39.810000      0.000000      0.000000
3983     39.820000      0.000000      0.000000
3984     39.830000      0.000000      0.000000
3985     39.840000      0.000000      0.000000
3986     39.850000      0.000000      0.000000
3987     39.860000      0.000000      0.000000
3988     39.870000      0.000000      0.000000
3989     39.880000      0.000000      0.000000
3990     39.890000      0.000000      0.000000
3991     39.900000      0.000000      0.000000
3992     39.910000      0.000000      0.000000
3993     39.920000      0.000000      0.000000
3994     39.930000      0.000000      0.000000
3995     39.940000      0.000000      0.000000
3996     39.950000      0.000000      0.000000
3997     39.960000      0.000000      0.000000
3998     39.970000      0.000000      0.000000
3999     39.980000      0.000000      0.000000
4000     39.990000      0.000000      0.000000
4001     40.000000      0.000000      0.000000
