# Supplementary material for: A Bottom-Up Coarse-Grained Model for Nucleosome–Nucleosome Interactions with Explicit Ions
Source: J Chem Theory Comput. 2022 May 17;18(6):3948–60. doi: 10.1021/acs.jctc.2c00083 (PMC9202350; doi:10.1021/acs.jctc.2c00083)
Supplement: Supplementary file 2 — ct2c00083_si_002.zip [file ct2c00083_si_002.zip › archive/CGMD_NCP-CO/pot_tables/NCP.new.401.table]

NCP.new.401
N 3001

1      0.000000   5179.950530    103.162000
2      0.060000   5173.760830    104.738000
3      0.120000   5167.381910    107.697000
4      0.180000   5160.837140    110.239000
5      0.240000   5154.153190    112.320000
6      0.300000   5147.358770    113.915000
7      0.360000   5140.483380    115.024000
8      0.420000   5133.555910    115.667000
9      0.480000   5126.603390    115.884000
10      0.540000   5119.649880    115.731000
11      0.600000   5112.715710    115.274000
12      0.660000   5105.816990    114.586000
13      0.720000   5098.965420    113.738000
14      0.780000   5092.168410    112.800000
15      0.840000   5085.429440    111.832000
16      0.900000   5078.748570    110.887000
17      0.960000   5072.122980    110.008000
18      1.020000   5065.547660    109.225000
19      1.080000   5059.015980    108.562000
20      1.140000   5052.520270    108.030000
21      1.200000   5046.052340    107.636000
22      1.260000   5039.603900    107.378000
23      1.320000   5033.166970    107.248000
24      1.380000   5026.734160    107.233000
25      1.440000   5020.298950    107.320000
26      1.500000   5013.855810    107.488000
27      1.560000   5007.400360    107.720000
28      1.620000   5000.929410    107.995000
29      1.680000   4994.440940    108.295000
30      1.740000   4987.934020    108.602000
31      1.800000   4981.408730    108.900000
32      1.860000   4974.866020    109.176000
33      1.920000   4968.307560    109.420000
34      1.980000   4961.735580    109.624000
35      2.040000   4955.152700    109.781000
36      2.100000   4948.561820    109.890000
37      2.160000   4941.965960    109.947000
38      2.220000   4935.368120    109.956000
39      2.280000   4928.771240    109.918000
40      2.340000   4922.178000    109.837000
41      2.400000   4915.590840    109.718000
42      2.460000   4909.011840    109.568000
43      2.520000   4902.442690    109.393000
44      2.580000   4895.884650    109.201000
45      2.640000   4889.338580    108.998000
46      2.700000   4882.804940    108.790000
47      2.760000   4876.283790    108.584000
48      2.820000   4869.774900    108.384000
49      2.880000   4863.277750    108.194000
50      2.940000   4856.791610    108.018000
51      3.000000   4850.315600    107.857000
52      3.060000   4843.848740    107.713000
53      3.120000   4837.390000    107.587000
54      3.180000   4830.938340    107.477000
55      3.240000   4824.492750    107.384000
56      3.300000   4818.052290    107.305000
57      3.360000   4811.616090    107.241000
58      3.420000   4805.183400    107.188000
59      3.480000   4798.753560    107.144000
60      3.540000   4792.326080    107.108000
61      3.600000   4785.900570    107.078000
62      3.660000   4779.476760    107.050000
63      3.720000   4773.054530    107.024000
64      3.780000   4766.633860    106.997000
65      3.840000   4760.214840    106.969000
66      3.900000   4753.797630    106.936000
67      3.960000   4747.382480    106.900000
68      4.020000   4740.969680    106.857000
69      4.080000   4734.559580    106.809000
70      4.140000   4728.152540    106.755000
71      4.200000   4721.748940    106.695000
72      4.260000   4715.349160    106.628000
73      4.320000   4708.953530    106.556000
74      4.380000   4702.562390    106.479000
75      4.440000   4696.176010    106.398000
76      4.500000   4689.794620    106.313000
77      4.560000   4683.418390    106.227000
78      4.620000   4677.047440    106.138000
79      4.680000   4670.681810    106.049000
80      4.740000   4664.321530    105.961000
81      4.800000   4657.966540    105.873000
82      4.860000   4651.616770    105.787000
83      4.920000   4645.272140    105.702000
84      4.980000   4638.932520    105.620000
85      5.040000   4632.597790    105.539000
86      5.100000   4626.267840    105.460000
87      5.160000   4619.942550    105.384000
88      5.220000   4613.621800    105.309000
89      5.280000   4607.305510    105.235000
90      5.340000   4600.993590    105.163000
91      5.400000   4594.685960    105.092000
92      5.460000   4588.382550    105.022000
93      5.520000   4582.083320    104.953000
94      5.580000   4575.788200    104.885000
95      5.640000   4569.497170    104.817000
96      5.700000   4563.210180    104.750000
97      5.760000   4556.927210    104.683000
98      5.820000   4550.648250    104.616000
99      5.880000   4544.373290    104.549000
100      5.940000   4538.102350    104.482000
101      6.000000   4531.835450    104.414000
102      6.060000   4525.572620    104.346000
103      6.120000   4519.313900    104.277000
104      6.180000   4513.059370    104.207000
105      6.240000   4506.809060    104.136000
106      6.300000   4500.563060    104.064000
107      6.360000   4494.321410    103.991000
108      6.420000   4488.084160    103.917000
109      6.480000   4481.851370    103.843000
110      6.540000   4475.623060    103.768000
111      6.600000   4469.399240    103.693000
112      6.660000   4463.179920    103.618000
113      6.720000   4456.965090    103.543000
114      6.780000   4450.754710    103.469000
115      6.840000   4444.548770    103.396000
116      6.900000   4438.347240    103.322000
117      6.960000   4432.150080    103.250000
118      7.020000   4425.957280    103.177000
119      7.080000   4419.768820    103.105000
120      7.140000   4413.584690    103.033000
121      7.200000   4407.404900    102.960000
122      7.260000   4401.229440    102.888000
123      7.320000   4395.058320    102.816000
124      7.380000   4388.891560    102.743000
125      7.440000   4382.729160    102.670000
126      7.500000   4376.571130    102.598000
127      7.560000   4370.417460    102.525000
128      7.620000   4364.268140    102.452000
129      7.680000   4358.123160    102.380000
130      7.740000   4351.982510    102.308000
131      7.800000   4345.846160    102.237000
132      7.860000   4339.714080    102.166000
133      7.920000   4333.586270    102.095000
134      7.980000   4327.462720    102.024000
135      8.040000   4321.343410    101.953000
136      8.100000   4315.228360    101.882000
137      8.160000   4309.117590    101.811000
138      8.220000   4303.011100    101.739000
139      8.280000   4296.908940    101.667000
140      8.340000   4290.811110    101.594000
141      8.400000   4284.717660    101.521000
142      8.460000   4278.628600    101.448000
143      8.520000   4272.543940    101.374000
144      8.580000   4266.463680    101.301000
145      8.640000   4260.387820    101.228000
146      8.700000   4254.316350    101.155000
147      8.760000   4248.249240    101.082000
148      8.820000   4242.186480    101.010000
149      8.880000   4236.128050    100.938000
150      8.940000   4230.073920    100.866000
151      9.000000   4224.024080    100.795000
152      9.060000   4217.978520    100.724000
153      9.120000   4211.937250    100.652000
154      9.180000   4205.900280    100.580000
155      9.240000   4199.867620    100.508000
156      9.300000   4193.839290    100.436000
157      9.360000   4187.815320    100.363000
158      9.420000   4181.795710    100.290000
159      9.480000   4175.780490    100.217000
160      9.540000   4169.769660    100.144000
161      9.600000   4163.763220    100.071000
162      9.660000   4157.761150     99.998000
163      9.720000   4151.763450     99.926000
164      9.780000   4145.770090     99.853000
165      9.840000   4139.781040     99.782000
166      9.900000   4133.796300     99.710000
167      9.960000   4127.815840     99.639000
168     10.020000   4121.839660     99.567000
169     10.080000   4115.867750     99.496000
170     10.140000   4109.900130     99.425000
171     10.200000   4103.936800     99.353000
172     10.260000   4097.977790     99.281000
173     10.320000   4092.023110     99.208000
174     10.380000   4086.072800     99.135000
175     10.440000   4080.126860     99.062000
176     10.500000   4074.185310     98.989000
177     10.560000   4068.248160     98.916000
178     10.620000   4062.315400     98.843000
179     10.680000   4056.387010     98.770000
180     10.740000   4050.462990     98.698000
181     10.800000   4044.543310     98.625000
182     10.860000   4038.627950     98.554000
183     10.920000   4032.716880     98.482000
184     10.980000   4026.810100     98.411000
185     11.040000   4020.907610     98.339000
186     11.100000   4015.009390     98.268000
187     11.160000   4009.115460     98.196000
188     11.220000   4003.225830     98.124000
189     11.280000   3997.340530     98.052000
190     11.340000   3991.459580     97.980000
191     11.400000   3985.582990     97.907000
192     11.460000   3979.710780     97.834000
193     11.520000   3973.842960     97.760000
194     11.580000   3967.979540     97.687000
195     11.640000   3962.120500     97.614000
196     11.700000   3956.265830     97.542000
197     11.760000   3950.415510     97.469000
198     11.820000   3944.569530     97.397000
199     11.880000   3938.727850     97.325000
200     11.940000   3932.890470     97.254000
201     12.000000   3927.057370     97.183000
202     12.060000   3921.228540     97.111000
203     12.120000   3915.404000     97.040000
204     12.180000   3909.583750     96.968000
205     12.240000   3903.767810     96.896000
206     12.300000   3897.956200     96.824000
207     12.360000   3892.148940     96.751000
208     12.420000   3886.346060     96.678000
209     12.480000   3880.547560     96.605000
210     12.540000   3874.753450     96.532000
211     12.600000   3868.963740     96.459000
212     12.660000   3863.178410     96.386000
213     12.720000   3857.397440     96.313000
214     12.780000   3851.620820     96.241000
215     12.840000   3845.848520     96.169000
216     12.900000   3840.080530     96.097000
217     12.960000   3834.316820     96.026000
218     13.020000   3828.557400     95.955000
219     13.080000   3822.802250     95.883000
220     13.140000   3817.051390     95.812000
221     13.200000   3811.304830     95.740000
222     13.260000   3805.562590     95.668000
223     13.320000   3799.824680     95.595000
224     13.380000   3794.091130     95.523000
225     13.440000   3788.361960     95.450000
226     13.500000   3782.637180     95.376000
227     13.560000   3776.916790     95.303000
228     13.620000   3771.200790     95.230000
229     13.680000   3765.489170     95.157000
230     13.740000   3759.781900     95.085000
231     13.800000   3754.078980     95.013000
232     13.860000   3748.380370     94.941000
233     13.920000   3742.686060     94.869000
234     13.980000   3736.996030     94.798000
235     14.040000   3731.310280     94.727000
236     14.100000   3725.628820     94.655000
237     14.160000   3719.951640     94.584000
238     14.220000   3714.278760     94.512000
239     14.280000   3708.610210     94.440000
240     14.340000   3702.946010     94.367000
241     14.400000   3697.286170     94.294000
242     14.460000   3691.630710     94.221000
243     14.520000   3685.979650     94.148000
244     14.580000   3680.332970     94.075000
245     14.640000   3674.690680     94.002000
246     14.700000   3669.052760     93.929000
247     14.760000   3663.419200     93.857000
248     14.820000   3657.789960     93.785000
249     14.880000   3652.165040     93.713000
250     14.940000   3646.544410     93.641000
251     15.000000   3640.928060     93.570000
252     15.060000   3635.315990     93.499000
253     15.120000   3629.708200     93.427000
254     15.180000   3624.104710     93.356000
255     15.240000   3618.505530     93.284000
256     15.300000   3612.910670     93.211000
257     15.360000   3607.320170     93.139000
258     15.420000   3601.734050     93.066000
259     15.480000   3596.152300     92.992000
260     15.540000   3590.574950     92.919000
261     15.600000   3585.001990     92.846000
262     15.660000   3579.433410     92.773000
263     15.720000   3573.869200     92.701000
264     15.780000   3568.309330     92.628000
265     15.840000   3562.753790     92.557000
266     15.900000   3557.202550     92.485000
267     15.960000   3551.655600     92.414000
268     16.020000   3546.112930     92.342000
269     16.080000   3540.574530     92.271000
270     16.140000   3535.040430     92.199000
271     16.200000   3529.510620     92.127000
272     16.260000   3523.985130     92.055000
273     16.320000   3518.463970     91.983000
274     16.380000   3512.947180     91.910000
275     16.440000   3507.434770     91.837000
276     16.500000   3501.926740     91.764000
277     16.560000   3496.423100     91.691000
278     16.620000   3490.923850     91.618000
279     16.680000   3485.428980     91.545000
280     16.740000   3479.938470     91.472000
281     16.800000   3474.452300     91.400000
282     16.860000   3468.970440     91.328000
283     16.920000   3463.492880     91.257000
284     16.980000   3458.019610     91.186000
285     17.040000   3452.550620     91.114000
286     17.100000   3447.085900     91.043000
287     17.160000   3441.625480     90.971000
288     17.220000   3436.169360     90.899000
289     17.280000   3430.717560     90.827000
290     17.340000   3425.270110     90.754000
291     17.400000   3419.827030     90.682000
292     17.460000   3414.388330     90.608000
293     17.520000   3408.954010     90.535000
294     17.580000   3403.524090     90.462000
295     17.640000   3398.098560     90.389000
296     17.700000   3392.677390     90.316000
297     17.760000   3387.260580     90.244000
298     17.820000   3381.848100     90.172000
299     17.880000   3376.439930     90.100000
300     17.940000   3371.036050     90.029000
301     18.000000   3365.636460     89.958000
302     18.060000   3360.241140     89.886000
303     18.120000   3354.850110     89.815000
304     18.180000   3349.463370     89.743000
305     18.240000   3344.080940     89.671000
306     18.300000   3338.702840     89.599000
307     18.360000   3333.329090     89.526000
308     18.420000   3327.959720     89.453000
309     18.480000   3322.594730     89.380000
310     18.540000   3317.234130     89.307000
311     18.600000   3311.877920     89.234000
312     18.660000   3306.526100     89.161000
313     18.720000   3301.178640     89.088000
314     18.780000   3295.835520     89.016000
315     18.840000   3290.496730     88.944000
316     18.900000   3285.162250     88.872000
317     18.960000   3279.832050     88.801000
318     19.020000   3274.506130     88.730000
319     19.080000   3269.184490     88.658000
320     19.140000   3263.867140     88.587000
321     19.200000   3258.554090     88.515000
322     19.260000   3253.245350     88.443000
323     19.320000   3247.940950     88.370000
324     19.380000   3242.640910     88.298000
325     19.440000   3237.345250     88.224000
326     19.500000   3232.053980     88.151000
327     19.560000   3226.767090     88.078000
328     19.620000   3221.484600     88.005000
329     19.680000   3216.206480     87.932000
330     19.740000   3210.932720     87.860000
331     19.800000   3205.663300     87.788000
332     19.860000   3200.398200     87.716000
333     19.920000   3195.137400     87.644000
334     19.980000   3189.880880     87.573000
335     20.040000   3184.628640     87.502000
336     20.100000   3179.380680     87.430000
337     20.160000   3174.137010     87.359000
338     20.220000   3168.897640     87.287000
339     20.280000   3163.662600     87.214000
340     20.340000   3158.431900     87.142000
341     20.400000   3153.205570     87.069000
342     20.460000   3147.983620     86.996000
343     20.520000   3142.766070     86.923000
344     20.580000   3137.552900     86.850000
345     20.640000   3132.344110     86.777000
346     20.700000   3127.139700     86.704000
347     20.760000   3121.939640     86.632000
348     20.820000   3116.743920     86.560000
349     20.880000   3111.552500     86.488000
350     20.940000   3106.365380     86.416000
351     21.000000   3101.182540     86.345000
352     21.060000   3096.003970     86.274000
353     21.120000   3090.829690     86.202000
354     21.180000   3085.659710     86.131000
355     21.240000   3080.494030     86.058000
356     21.300000   3075.332690     85.986000
357     21.360000   3070.175700     85.913000
358     21.420000   3065.023080     85.840000
359     21.480000   3059.874840     85.767000
360     21.540000   3054.731000     85.694000
361     21.600000   3049.591540     85.621000
362     21.660000   3044.456470     85.548000
363     21.720000   3039.325760     85.476000
364     21.780000   3034.199400     85.403000
365     21.840000   3029.077370     85.331000
366     21.900000   3023.959630     85.260000
367     21.960000   3018.846190     85.188000
368     22.020000   3013.737030     85.117000
369     22.080000   3008.632140     85.046000
370     22.140000   3003.531540     84.974000
371     22.200000   2998.435240     84.902000
372     22.260000   2993.343260     84.830000
373     22.320000   2988.255610     84.758000
374     22.380000   2983.172330     84.685000
375     22.440000   2978.093420     84.612000
376     22.500000   2973.018900     84.539000
377     22.560000   2967.948770     84.466000
378     22.620000   2962.883030     84.393000
379     22.680000   2957.821670     84.320000
380     22.740000   2952.764660     84.247000
381     22.800000   2947.711990     84.175000
382     22.860000   2942.663650     84.103000
383     22.920000   2937.619600     84.032000
384     22.980000   2932.579830     83.960000
385     23.040000   2927.544340     83.889000
386     23.100000   2922.513140     83.818000
387     23.160000   2917.486220     83.746000
388     23.220000   2912.463610     83.674000
389     23.280000   2907.445320     83.602000
390     23.340000   2902.431380     83.529000
391     23.400000   2897.421800     83.456000
392     23.460000   2892.416610     83.383000
393     23.520000   2887.415800     83.310000
394     23.580000   2882.419390     83.237000
395     23.640000   2877.427360     83.164000
396     23.700000   2872.439700     83.091000
397     23.760000   2867.456400     83.019000
398     23.820000   2862.477420     82.947000
399     23.880000   2857.502760     82.875000
400     23.940000   2852.532390     82.804000
401     24.000000   2847.566300     82.732000
402     24.060000   2842.604490     82.661000
403     24.120000   2837.646970     82.590000
404     24.180000   2832.693730     82.518000
405     24.240000   2827.744810     82.446000
406     24.300000   2822.800220     82.374000
407     24.360000   2817.859980     82.301000
408     24.420000   2812.924120     82.228000
409     24.480000   2807.992640     82.155000
410     24.540000   2803.065550     82.082000
411     24.600000   2798.142850     82.008000
412     24.660000   2793.224530     81.936000
413     24.720000   2788.310570     81.863000
414     24.780000   2783.400970     81.791000
415     24.840000   2778.495680     81.719000
416     24.900000   2773.594700     81.647000
417     24.960000   2768.698010     81.576000
418     25.020000   2763.805600     81.505000
419     25.080000   2758.917470     81.433000
420     25.140000   2754.033630     81.362000
421     25.200000   2749.154080     81.290000
422     25.260000   2744.278850     81.218000
423     25.320000   2739.407960     81.145000
424     25.380000   2734.541430     81.072000
425     25.440000   2729.679280     80.999000
426     25.500000   2724.821510     80.926000
427     25.560000   2719.968130     80.853000
428     25.620000   2715.119150     80.780000
429     25.680000   2710.274540     80.707000
430     25.740000   2705.434280     80.635000
431     25.800000   2700.598370     80.563000
432     25.860000   2695.766780     80.491000
433     25.920000   2690.939480     80.419000
434     25.980000   2686.116470     80.348000
435     26.040000   2681.297740     80.277000
436     26.100000   2676.483280     80.205000
437     26.160000   2671.673120     80.134000
438     26.220000   2666.867260     80.062000
439     26.280000   2662.065730     79.989000
440     26.340000   2657.268540     79.917000
441     26.400000   2652.475720     79.844000
442     26.460000   2647.687270     79.771000
443     26.520000   2642.903220     79.698000
444     26.580000   2638.123560     79.624000
445     26.640000   2633.348290     79.551000
446     26.700000   2628.577380     79.479000
447     26.760000   2623.810830     79.406000
448     26.820000   2619.048610     79.334000
449     26.880000   2614.290700     79.263000
450     26.940000   2609.537090     79.191000
451     27.000000   2604.787750     79.120000
452     27.060000   2600.042700     79.049000
453     27.120000   2595.301920     78.977000
454     27.180000   2590.565450     78.905000
455     27.240000   2585.833280     78.833000
456     27.300000   2581.105440     78.761000
457     27.360000   2576.381960     78.688000
458     27.420000   2571.662840     78.615000
459     27.480000   2566.948120     78.542000
460     27.540000   2562.237780     78.469000
461     27.600000   2557.531830     78.396000
462     27.660000   2552.830270     78.323000
463     27.720000   2548.133070     78.250000
464     27.780000   2543.440210     78.178000
465     27.840000   2538.751680     78.106000
466     27.900000   2534.067460     78.035000
467     27.960000   2529.387520     77.963000
468     28.020000   2524.711870     77.892000
469     28.080000   2520.040490     77.821000
470     28.140000   2515.373400     77.749000
471     28.200000   2510.710610     77.677000
472     28.260000   2506.052130     77.605000
473     28.320000   2501.397990     77.533000
474     28.380000   2496.748220     77.460000
475     28.440000   2492.102810     77.387000
476     28.500000   2487.461800     77.314000
477     28.560000   2482.825180     77.240000
478     28.620000   2478.192950     77.167000
479     28.680000   2473.565090     77.095000
480     28.740000   2468.941590     77.022000
481     28.800000   2464.322430     76.950000
482     28.860000   2459.707590     76.878000
483     28.920000   2455.097050     76.807000
484     28.980000   2450.490790     76.735000
485     29.040000   2445.888810     76.664000
486     29.100000   2441.291110     76.593000
487     29.160000   2436.697700     76.521000
488     29.220000   2432.108600     76.449000
489     29.280000   2427.523820     76.377000
490     29.340000   2422.943380     76.304000
491     29.400000   2418.367310     76.231000
492     29.460000   2413.795630     76.158000
493     29.520000   2409.228330     76.085000
494     29.580000   2404.665420     76.012000
495     29.640000   2400.106900     75.939000
496     29.700000   2395.552750     75.866000
497     29.760000   2391.002950     75.794000
498     29.820000   2386.457480     75.722000
499     29.880000   2381.916330     75.650000
500     29.940000   2377.379470     75.579000
501     30.000000   2372.846890     75.507000
502     30.060000   2368.318590     75.436000
503     30.120000   2363.794570     75.365000
504     30.180000   2359.274840     75.293000
505     30.240000   2354.759430     75.221000
506     30.300000   2350.248340     75.148000
507     30.360000   2345.741610     75.076000
508     30.420000   2341.239260     75.003000
509     30.480000   2336.741280     74.930000
510     30.540000   2332.247700     74.856000
511     30.600000   2327.758510     74.783000
512     30.660000   2323.273690     74.710000
513     30.720000   2318.793250     74.638000
514     30.780000   2314.317150     74.566000
515     30.840000   2309.845370     74.494000
516     30.900000   2305.377900     74.422000
517     30.960000   2300.914720     74.351000
518     31.020000   2296.455810     74.279000
519     31.080000   2292.001190     74.208000
520     31.140000   2287.550850     74.136000
521     31.200000   2283.104810     74.065000
522     31.260000   2278.663090     73.993000
523     31.320000   2274.225710     73.920000
524     31.380000   2269.792690     73.847000
525     31.440000   2265.364040     73.774000
526     31.500000   2260.939780     73.701000
527     31.560000   2256.519910     73.628000
528     31.620000   2252.104430     73.555000
529     31.680000   2247.693330     73.482000
530     31.740000   2243.286580     73.410000
531     31.800000   2238.884180     73.337000
532     31.860000   2234.486090     73.266000
533     31.920000   2230.092300     73.194000
534     31.980000   2225.702800     73.123000
535     32.040000   2221.317570     73.051000
536     32.100000   2216.936630     72.980000
537     32.160000   2212.559970     72.908000
538     32.220000   2208.187620     72.836000
539     32.280000   2203.819590     72.764000
540     32.340000   2199.455910     72.692000
541     32.400000   2195.096600     72.619000
542     32.460000   2190.741660     72.546000
543     32.520000   2186.391120     72.472000
544     32.580000   2182.044970     72.399000
545     32.640000   2177.703200     72.326000
546     32.700000   2173.365800     72.254000
547     32.760000   2169.032760     72.181000
548     32.820000   2164.704040     72.109000
549     32.880000   2160.379640     72.038000
550     32.940000   2156.059530     71.966000
551     33.000000   2151.743710     71.895000
552     33.060000   2147.432160     71.823000
553     33.120000   2143.124890     71.752000
554     33.180000   2138.821920     71.680000
555     33.240000   2134.523260     71.608000
556     33.300000   2130.228930     71.536000
557     33.360000   2125.938960     71.463000
558     33.420000   2121.653350     71.390000
559     33.480000   2117.372130     71.317000
560     33.540000   2113.095300     71.244000
561     33.600000   2108.822860     71.171000
562     33.660000   2104.554800     71.098000
563     33.720000   2100.291110     71.025000
564     33.780000   2096.031760     70.953000
565     33.840000   2091.776740     70.881000
566     33.900000   2087.526020     70.810000
567     33.960000   2083.279590     70.738000
568     34.020000   2079.037450     70.667000
569     34.080000   2074.799580     70.595000
570     34.140000   2070.565990     70.524000
571     34.200000   2066.336710     70.452000
572     34.260000   2062.111740     70.380000
573     34.320000   2057.891110     70.307000
574     34.380000   2053.674840     70.235000
575     34.440000   2049.462950     70.162000
576     34.500000   2045.255440     70.088000
577     34.560000   2041.052330     70.015000
578     34.620000   2036.853600     69.942000
579     34.680000   2032.659250     69.870000
580     34.740000   2028.469260     69.797000
581     34.800000   2024.283610     69.725000
582     34.860000   2020.102270     69.653000
583     34.920000   2015.925240     69.582000
584     34.980000   2011.752490     69.510000
585     35.040000   2007.584020     69.439000
586     35.100000   2003.419820     69.367000
587     35.160000   1999.259920     69.296000
588     35.220000   1995.104330     69.224000
589     35.280000   1990.953050     69.152000
590     35.340000   1986.806130     69.079000
591     35.400000   1982.663560     69.006000
592     35.460000   1978.525380     68.933000
593     35.520000   1974.391590     68.860000
594     35.580000   1970.262190     68.787000
595     35.640000   1966.137180     68.714000
596     35.700000   1962.016540     68.641000
597     35.760000   1957.900240     68.569000
598     35.820000   1953.788290     68.497000
599     35.880000   1949.680640     68.425000
600     35.940000   1945.577280     68.354000
601     36.000000   1941.478210     68.282000
602     36.060000   1937.383420     68.211000
603     36.120000   1933.292900     68.139000
604     36.180000   1929.206690     68.068000
605     36.240000   1925.124780     67.996000
606     36.300000   1921.047200     67.923000
607     36.360000   1916.973980     67.851000
608     36.420000   1912.905130     67.778000
609     36.480000   1908.840660     67.705000
610     36.540000   1904.780590     67.631000
611     36.600000   1900.724900     67.558000
612     36.660000   1896.673600     67.485000
613     36.720000   1892.626660     67.413000
614     36.780000   1888.584070     67.341000
615     36.840000   1884.545800     67.269000
616     36.900000   1880.511830     67.197000
617     36.960000   1876.482160     67.126000
618     37.020000   1872.456760     67.054000
619     37.080000   1868.435650     66.983000
620     37.140000   1864.418820     66.911000
621     37.200000   1860.406280     66.840000
622     37.260000   1856.398070     66.767000
623     37.320000   1852.394190     66.695000
624     37.380000   1848.394680     66.622000
625     37.440000   1844.399540     66.549000
626     37.500000   1840.408790     66.476000
627     37.560000   1836.422430     66.403000
628     37.620000   1832.440450     66.330000
629     37.680000   1828.462860     66.257000
630     37.740000   1824.489620     66.184000
631     37.800000   1820.520720     66.112000
632     37.860000   1816.556140     66.041000
633     37.920000   1812.595860     65.969000
634     37.980000   1808.639860     65.898000
635     38.040000   1804.688140     65.826000
636     38.100000   1800.740710     65.755000
637     38.160000   1796.797560     65.683000
638     38.220000   1792.858720     65.611000
639     38.280000   1788.924200     65.539000
640     38.340000   1784.994020     65.467000
641     38.400000   1781.068220     65.394000
642     38.460000   1777.146790     65.321000
643     38.520000   1773.229750     65.247000
644     38.580000   1769.317110     65.174000
645     38.640000   1765.408840     65.101000
646     38.700000   1761.504960     65.029000
647     38.760000   1757.605420     64.956000
648     38.820000   1753.710210     64.884000
649     38.880000   1749.819320     64.812000
650     38.940000   1745.932720     64.741000
651     39.000000   1742.050400     64.670000
652     39.060000   1738.172360     64.598000
653     39.120000   1734.298600     64.527000
654     39.180000   1730.429140     64.455000
655     39.240000   1726.563980     64.383000
656     39.300000   1722.703160     64.311000
657     39.360000   1718.846690     64.238000
658     39.420000   1714.994590     64.165000
659     39.480000   1711.146880     64.092000
660     39.540000   1707.303560     64.019000
661     39.600000   1703.464630     63.946000
662     39.660000   1699.630080     63.873000
663     39.720000   1695.799890     63.800000
664     39.780000   1691.974050     63.728000
665     39.840000   1688.152540     63.656000
666     39.900000   1684.335330     63.584000
667     39.960000   1680.522400     63.513000
668     40.020000   1676.713760     63.442000
669     40.080000   1672.909400     63.370000
670     40.140000   1669.109320     63.299000
671     40.200000   1665.313550     63.227000
672     40.260000   1661.522090     63.155000
673     40.320000   1657.734960     63.082000
674     40.380000   1653.952200     63.010000
675     40.440000   1650.173810     62.937000
676     40.500000   1646.399820     62.863000
677     40.560000   1642.630210     62.790000
678     40.620000   1638.864990     62.717000
679     40.680000   1635.104150     62.644000
680     40.740000   1631.347670     62.572000
681     40.800000   1627.595520     62.500000
682     40.860000   1623.847690     62.428000
683     40.920000   1620.104170     62.356000
684     40.980000   1616.364920     62.285000
685     41.040000   1612.629960     62.214000
686     41.100000   1608.899270     62.142000
687     41.160000   1605.172880     62.071000
688     41.220000   1601.450790     61.999000
689     41.280000   1597.733030     61.927000
690     41.340000   1594.019610     61.854000
691     41.400000   1590.310550     61.781000
692     41.460000   1586.605880     61.708000
693     41.520000   1582.905590     61.635000
694     41.580000   1579.209700     61.562000
695     41.640000   1575.518200     61.489000
696     41.700000   1571.831060     61.416000
697     41.760000   1568.148280     61.344000
698     41.820000   1564.469820     61.272000
699     41.880000   1560.795680     61.200000
700     41.940000   1557.125840     61.128000
701     42.000000   1553.460270     61.057000
702     42.060000   1549.798980     60.986000
703     42.120000   1546.141980     60.914000
704     42.180000   1542.489270     60.843000
705     42.240000   1538.840870     60.771000
706     42.300000   1535.196800     60.698000
707     42.360000   1531.557090     60.625000
708     42.420000   1527.921740     60.553000
709     42.480000   1524.290780     60.479000
710     42.540000   1520.664210     60.406000
711     42.600000   1517.042040     60.333000
712     42.660000   1513.424240     60.260000
713     42.720000   1509.810810     60.188000
714     42.780000   1506.201720     60.115000
715     42.840000   1502.596960     60.043000
716     42.900000   1498.996500     59.972000
717     42.960000   1495.400340     59.900000
718     43.020000   1491.808450     59.829000
719     43.080000   1488.220840     59.758000
720     43.140000   1484.637520     59.686000
721     43.200000   1481.058490     59.614000
722     43.260000   1477.483790     59.542000
723     43.320000   1473.913420     59.470000
724     43.380000   1470.347410     59.397000
725     43.440000   1466.785780     59.324000
726     43.500000   1463.228530     59.251000
727     43.560000   1459.675680     59.178000
728     43.620000   1456.127210     59.105000
729     43.680000   1452.583120     59.032000
730     43.740000   1449.043400     58.959000
731     43.800000   1445.508000     58.887000
732     43.860000   1441.976930     58.815000
733     43.920000   1438.450160     58.744000
734     43.980000   1434.927670     58.672000
735     44.040000   1431.409460     58.601000
736     44.100000   1427.895530     58.530000
737     44.160000   1424.385890     58.458000
738     44.220000   1420.880550     58.386000
739     44.280000   1417.379540     58.314000
740     44.340000   1413.882870     58.241000
741     44.400000   1410.390570     58.169000
742     44.460000   1406.902650     58.095000
743     44.520000   1403.419120     58.022000
744     44.580000   1399.939980     57.949000
745     44.640000   1396.465230     57.876000
746     44.700000   1392.994850     57.803000
747     44.760000   1389.528820     57.731000
748     44.820000   1386.067120     57.659000
749     44.880000   1382.609730     57.587000
750     44.940000   1379.156640     57.516000
751     45.000000   1375.707830     57.445000
752     45.060000   1372.263290     57.373000
753     45.120000   1368.823040     57.302000
754     45.180000   1365.387090     57.230000
755     45.240000   1361.955440     57.158000
756     45.300000   1358.528130     57.086000
757     45.360000   1355.105170     57.013000
758     45.420000   1351.686580     56.940000
759     45.480000   1348.272370     56.867000
760     45.540000   1344.862560     56.794000
761     45.600000   1341.457130     56.721000
762     45.660000   1338.056090     56.648000
763     45.720000   1334.659410     56.575000
764     45.780000   1331.267080     56.503000
765     45.840000   1327.879070     56.431000
766     45.900000   1324.495370     56.359000
767     45.960000   1321.115950     56.288000
768     46.020000   1317.740820     56.217000
769     46.080000   1314.369960     56.145000
770     46.140000   1311.003390     56.074000
771     46.200000   1307.641120     56.002000
772     46.260000   1304.283170     55.930000
773     46.320000   1300.929560     55.857000
774     46.380000   1297.580300     55.784000
775     46.440000   1294.235420     55.711000
776     46.500000   1290.894930     55.638000
777     46.560000   1287.558830     55.565000
778     46.620000   1284.227120     55.492000
779     46.680000   1280.899780     55.419000
780     46.740000   1277.576810     55.347000
781     46.800000   1274.258170     55.275000
782     46.860000   1270.943850     55.203000
783     46.920000   1267.633830     55.131000
784     46.980000   1264.328100     55.060000
785     47.040000   1261.026640     54.989000
786     47.100000   1257.729460     54.917000
787     47.160000   1254.436580     54.846000
788     47.220000   1251.147990     54.774000
789     47.280000   1247.863740     54.701000
790     47.340000   1244.583820     54.629000
791     47.400000   1241.308280     54.556000
792     47.460000   1238.037110     54.483000
793     47.520000   1234.770330     54.410000
794     47.580000   1231.507950     54.337000
795     47.640000   1228.249950     54.264000
796     47.700000   1224.996320     54.191000
797     47.760000   1221.747050     54.119000
798     47.820000   1218.502100     54.046000
799     47.880000   1215.261470     53.975000
800     47.940000   1212.025130     53.903000
801     48.000000   1208.793070     53.832000
802     48.060000   1205.565290     53.761000
803     48.120000   1202.341790     53.689000
804     48.180000   1199.122590     53.617000
805     48.240000   1195.907700     53.545000
806     48.300000   1192.697140     53.473000
807     48.360000   1189.490930     53.400000
808     48.420000   1186.289090     53.327000
809     48.480000   1183.091640     53.254000
810     48.540000   1179.898580     53.181000
811     48.600000   1176.709910     53.108000
812     48.660000   1173.525620     53.035000
813     48.720000   1170.345700     52.963000
814     48.780000   1167.170120     52.890000
815     48.840000   1163.998860     52.818000
816     48.900000   1160.831910     52.747000
817     48.960000   1157.669250     52.675000
818     49.020000   1154.510870     52.604000
819     49.080000   1151.356770     52.533000
820     49.140000   1148.206960     52.461000
821     49.200000   1145.061440     52.389000
822     49.260000   1141.920240     52.317000
823     49.320000   1138.783380     52.245000
824     49.380000   1135.650880     52.172000
825     49.440000   1132.522750     52.099000
826     49.500000   1129.399010     52.026000
827     49.560000   1126.279670     51.953000
828     49.620000   1123.164710     51.879000
829     49.680000   1120.054130     51.807000
830     49.740000   1116.947910     51.734000
831     49.800000   1113.846020     51.662000
832     49.860000   1110.748460     51.590000
833     49.920000   1107.655190     51.519000
834     49.980000   1104.566210     51.447000
835     50.040000   1101.481510     51.376000
836     50.100000   1098.401080     51.305000
837     50.160000   1095.324950     51.233000
838     50.220000   1092.253120     51.161000
839     50.280000   1089.185620     51.089000
840     50.340000   1086.122460     51.016000
841     50.400000   1083.063670     50.943000
842     50.460000   1080.009250     50.870000
843     50.520000   1076.959230     50.797000
844     50.580000   1073.913600     50.724000
845     50.640000   1070.872350     50.651000
846     50.700000   1067.835480     50.578000
847     50.760000   1064.802960     50.506000
848     50.820000   1061.774770     50.434000
849     50.880000   1058.750890     50.362000
850     50.940000   1055.731300     50.291000
851     51.000000   1052.715990     50.219000
852     51.060000   1049.704970     50.148000
853     51.120000   1046.698230     50.077000
854     51.180000   1043.695780     50.005000
855     51.240000   1040.697640     49.933000
856     51.300000   1037.703830     49.861000
857     51.360000   1034.714380     49.788000
858     51.420000   1031.729290     49.715000
859     51.480000   1028.748600     49.642000
860     51.540000   1025.772290     49.569000
861     51.600000   1022.800370     49.495000
862     51.660000   1019.832840     49.423000
863     51.720000   1016.869670     49.350000
864     51.780000   1013.910840     49.278000
865     51.840000   1010.956340     49.206000
866     51.900000   1008.006140     49.134000
867     51.960000   1005.060240     49.063000
868     52.020000   1002.118610     48.991000
869     52.080000    999.181260     48.920000
870     52.140000    996.248200     48.849000
871     52.200000    993.319440     48.777000
872     52.260000    990.394990     48.705000
873     52.320000    987.474890     48.632000
874     52.380000    984.559140     48.559000
875     52.440000    981.647770     48.486000
876     52.500000    978.740780     48.413000
877     52.560000    975.838190     48.340000
878     52.620000    972.939990     48.267000
879     52.680000    970.046160     48.194000
880     52.740000    967.156690     48.122000
881     52.800000    964.271560     48.050000
882     52.860000    961.390750     47.978000
883     52.920000    958.514230     47.906000
884     52.980000    955.642010     47.835000
885     53.040000    952.774060     47.763000
886     53.100000    949.910390     47.692000
887     53.160000    947.051010     47.620000
888     53.220000    944.195930     47.549000
889     53.280000    941.345180     47.476000
890     53.340000    938.498780     47.404000
891     53.400000    935.656740     47.331000
892     53.460000    932.819080     47.258000
893     53.520000    929.985810     47.185000
894     53.580000    927.156930     47.111000
895     53.640000    924.332440     47.038000
896     53.700000    921.512320     46.966000
897     53.760000    918.696550     46.893000
898     53.820000    915.885110     46.821000
899     53.880000    913.077990     46.750000
900     53.940000    910.275160     46.678000
901     54.000000    907.476610     46.607000
902     54.060000    904.682330     46.536000
903     54.120000    901.892340     46.464000
904     54.180000    899.106650     46.392000
905     54.240000    896.325260     46.320000
906     54.300000    893.548210     46.248000
907     54.360000    890.775510     46.175000
908     54.420000    888.007180     46.102000
909     54.480000    885.243240     46.029000
910     54.540000    882.483680     45.956000
911     54.600000    879.728520     45.883000
912     54.660000    876.977740     45.810000
913     54.720000    874.231320     45.737000
914     54.780000    871.489250     45.665000
915     54.840000    868.751500     45.593000
916     54.900000    866.018060     45.522000
917     54.960000    863.288910     45.450000
918     55.020000    860.564030     45.379000
919     55.080000    857.843440     45.308000
920     55.140000    855.127130     45.236000
921     55.200000    852.415120     45.164000
922     55.260000    849.707430     45.092000
923     55.320000    847.004080     45.020000
924     55.380000    844.305080     44.947000
925     55.440000    841.610470     44.874000
926     55.500000    838.920240     44.801000
927     55.560000    836.234400     44.727000
928     55.620000    833.552950     44.654000
929     55.680000    830.875870     44.582000
930     55.740000    828.203160     44.509000
931     55.800000    825.534780     44.437000
932     55.860000    822.870720     44.365000
933     55.920000    820.210960     44.294000
934     55.980000    817.555490     44.222000
935     56.040000    814.904290     44.151000
936     56.100000    812.257380     44.080000
937     56.160000    809.614750     44.008000
938     56.220000    806.976430     43.936000
939     56.280000    804.342430     43.864000
940     56.340000    801.712780     43.791000
941     56.400000    799.087500     43.718000
942     56.460000    796.466590     43.645000
943     56.520000    793.850080     43.572000
944     56.580000    791.237950     43.499000
945     56.640000    788.630210     43.426000
946     56.700000    786.026850     43.353000
947     56.760000    783.427830     43.281000
948     56.820000    780.833150     43.209000
949     56.880000    778.242780     43.137000
950     56.940000    775.656700     43.066000
951     57.000000    773.074900     42.994000
952     57.060000    770.497380     42.923000
953     57.120000    767.924150     42.851000
954     57.180000    765.355200     42.780000
955     57.240000    762.790570     42.708000
956     57.300000    760.230270     42.635000
957     57.360000    757.674330     42.563000
958     57.420000    755.122750     42.490000
959     57.480000    752.575560     42.417000
960     57.540000    750.032760     42.343000
961     57.600000    747.494350     42.270000
962     57.660000    744.960320     42.197000
963     57.720000    742.430660     42.125000
964     57.780000    739.905340     42.053000
965     57.840000    737.384350     41.981000
966     57.900000    734.867660     41.909000
967     57.960000    732.355260     41.838000
968     58.020000    729.847140     41.766000
969     58.080000    727.343300     41.695000
970     58.140000    724.843750     41.623000
971     58.200000    722.348490     41.552000
972     58.260000    719.857550     41.479000
973     58.320000    717.370950     41.407000
974     58.380000    714.888710     41.334000
975     58.440000    712.410850     41.261000
976     58.500000    709.937370     41.188000
977     58.560000    707.468290     41.115000
978     58.620000    705.003590     41.042000
979     58.680000    702.543270     40.969000
980     58.740000    700.087310     40.897000
981     58.800000    697.635690     40.824000
982     58.860000    695.188380     40.753000
983     58.920000    692.745380     40.681000
984     58.980000    690.306660     40.610000
985     59.040000    687.872210     40.538000
986     59.100000    685.442050     40.467000
987     59.160000    683.016180     40.395000
988     59.220000    680.594610     40.323000
989     59.280000    678.177370     40.251000
990     59.340000    675.764470     40.179000
991     59.400000    673.355940     40.106000
992     59.460000    670.951790     40.033000
993     59.520000    668.552030     39.959000
994     59.580000    666.156660     39.886000
995     59.640000    663.765670     39.813000
996     59.700000    661.379060     39.741000
997     59.760000    658.996800     39.668000
998     59.820000    656.618870     39.596000
999     59.880000    654.245250     39.525000
1000     59.940000    651.875920     39.453000
1001     60.000000    649.510880     39.382000
1002     60.060000    647.150120     39.310000
1003     60.120000    644.793630     39.239000
1004     60.180000    642.441450     39.167000
1005     60.240000    640.093570     39.095000
1006     60.300000    637.750020     39.023000
1007     60.360000    635.410830     38.950000
1008     60.420000    633.076010     38.877000
1009     60.480000    630.745570     38.804000
1010     60.540000    628.419520     38.731000
1011     60.600000    626.097870     38.658000
1012     60.660000    623.780590     38.585000
1013     60.720000    621.467680     38.512000
1014     60.780000    619.159120     38.440000
1015     60.840000    616.854880     38.368000
1016     60.900000    614.554940     38.297000
1017     60.960000    612.259300     38.225000
1018     61.020000    609.967930     38.154000
1019     61.080000    607.680850     38.082000
1020     61.140000    605.398050     38.011000
1021     61.200000    603.119540     37.939000
1022     61.260000    600.845360     37.867000
1023     61.320000    598.575510     37.794000
1024     61.380000    596.310030     37.722000
1025     61.440000    594.048920     37.649000
1026     61.500000    591.792190     37.575000
1027     61.560000    589.539860     37.502000
1028     61.620000    587.291920     37.429000
1029     61.680000    585.048350     37.356000
1030     61.740000    582.809150     37.284000
1031     61.800000    580.574280     37.212000
1032     61.860000    578.343730     37.140000
1033     61.920000    576.117470     37.068000
1034     61.980000    573.895510     36.997000
1035     62.040000    571.677820     36.926000
1036     62.100000    569.464410     36.854000
1037     62.160000    567.255290     36.783000
1038     62.220000    565.050480     36.711000
1039     62.280000    562.849990     36.639000
1040     62.340000    560.653840     36.566000
1041     62.400000    558.462070     36.493000
1042     62.460000    556.274670     36.420000
1043     62.520000    554.091660     36.347000
1044     62.580000    551.913040     36.274000
1045     62.640000    549.738810     36.201000
1046     62.700000    547.568950     36.128000
1047     62.760000    545.403450     36.056000
1048     62.820000    543.242270     35.984000
1049     62.880000    541.085400     35.912000
1050     62.940000    538.932830     35.841000
1051     63.000000    536.784540     35.769000
1052     63.060000    534.640530     35.698000
1053     63.120000    532.500800     35.626000
1054     63.180000    530.365370     35.555000
1055     63.240000    528.234250     35.483000
1056     63.300000    526.107450     35.410000
1057     63.360000    523.985010     35.338000
1058     63.420000    521.866950     35.265000
1059     63.480000    519.753260     35.191000
1060     63.540000    517.643970     35.118000
1061     63.600000    515.539070     35.045000
1062     63.660000    513.438550     34.972000
1063     63.720000    511.342390     34.900000
1064     63.780000    509.250580     34.827000
1065     63.840000    507.163100     34.756000
1066     63.900000    505.079910     34.684000
1067     63.960000    503.001020     34.613000
1068     64.020000    500.926410     34.541000
1069     64.080000    498.856080     34.470000
1070     64.140000    496.790030     34.398000
1071     64.200000    494.728280     34.326000
1072     64.260000    492.670850     34.254000
1073     64.320000    490.617760     34.182000
1074     64.380000    488.569030     34.109000
1075     64.440000    486.524670     34.036000
1076     64.500000    484.484700     33.963000
1077     64.560000    482.449120     33.890000
1078     64.620000    480.417930     33.817000
1079     64.680000    478.391120     33.744000
1080     64.740000    476.368670     33.671000
1081     64.800000    474.350550     33.599000
1082     64.860000    472.336750     33.527000
1083     64.920000    470.327260     33.456000
1084     64.980000    468.322040     33.385000
1085     65.040000    466.321110     33.313000
1086     65.100000    464.324450     33.242000
1087     65.160000    462.332090     33.170000
1088     65.220000    460.344030     33.098000
1089     65.280000    458.360290     33.026000
1090     65.340000    456.380900     32.953000
1091     65.400000    454.405880     32.881000
1092     65.460000    452.435230     32.807000
1093     65.520000    450.468980     32.734000
1094     65.580000    448.507120     32.661000
1095     65.640000    446.549640     32.588000
1096     65.700000    444.596530     32.516000
1097     65.760000    442.647780     32.443000
1098     65.820000    440.703360     32.371000
1099     65.880000    438.763240     32.299000
1100     65.940000    436.827430     32.228000
1101     66.000000    434.895890     32.157000
1102     66.060000    432.968630     32.085000
1103     66.120000    431.045660     32.014000
1104     66.180000    429.126980     31.942000
1105     66.240000    427.212610     31.870000
1106     66.300000    425.302570     31.798000
1107     66.360000    423.396890     31.725000
1108     66.420000    421.495570     31.652000
1109     66.480000    419.598640     31.579000
1110     66.540000    417.706100     31.506000
1111     66.600000    415.817950     31.433000
1112     66.660000    413.934190     31.360000
1113     66.720000    412.054780     31.287000
1114     66.780000    410.179730     31.215000
1115     66.840000    408.309000     31.143000
1116     66.900000    406.442570     31.071000
1117     66.960000    404.580430     31.000000
1118     67.020000    402.722570     30.929000
1119     67.080000    400.868990     30.857000
1120     67.140000    399.019700     30.786000
1121     67.200000    397.174700     30.714000
1122     67.260000    395.334030     30.642000
1123     67.320000    393.497690     30.569000
1124     67.380000    391.665710     30.497000
1125     67.440000    389.838110     30.423000
1126     67.500000    388.014890     30.350000
1127     67.560000    386.196070     30.277000
1128     67.620000    384.381630     30.204000
1129     67.680000    382.571570     30.131000
1130     67.740000    380.765870     30.059000
1131     67.800000    378.964510     29.987000
1132     67.860000    377.167470     29.915000
1133     67.920000    375.374720     29.843000
1134     67.980000    373.586260     29.772000
1135     68.040000    371.802080     29.701000
1136     68.100000    370.022180     29.629000
1137     68.160000    368.246570     29.558000
1138     68.220000    366.475260     29.486000
1139     68.280000    364.708280     29.413000
1140     68.340000    362.945640     29.341000
1141     68.400000    361.187370     29.268000
1142     68.460000    359.433480     29.195000
1143     68.520000    357.683980     29.122000
1144     68.580000    355.938870     29.049000
1145     68.640000    354.198150     28.976000
1146     68.700000    352.461800     28.903000
1147     68.760000    350.729800     28.831000
1148     68.820000    349.002130     28.759000
1149     68.880000    347.278770     28.687000
1150     68.940000    345.559710     28.615000
1151     69.000000    343.844920     28.544000
1152     69.060000    342.134420     28.473000
1153     69.120000    340.428200     28.401000
1154     69.180000    338.726270     28.330000
1155     69.240000    337.028660     28.258000
1156     69.300000    335.335370     28.185000
1157     69.360000    333.646440     28.112000
1158     69.420000    331.961880     28.039000
1159     69.480000    330.281700     27.966000
1160     69.540000    328.605920     27.893000
1161     69.600000    326.934520     27.820000
1162     69.660000    325.267510     27.747000
1163     69.720000    323.604860     27.675000
1164     69.780000    321.946560     27.602000
1165     69.840000    320.292580     27.530000
1166     69.900000    318.642910     27.459000
1167     69.960000    316.997520     27.387000
1168     70.020000    315.356420     27.316000
1169     70.080000    313.719590     27.245000
1170     70.140000    312.087050     27.173000
1171     70.200000    310.458810     27.101000
1172     70.260000    308.834890     27.029000
1173     70.320000    307.215300     26.957000
1174     70.380000    305.600080     26.884000
1175     70.440000    303.989230     26.811000
1176     70.500000    302.382770     26.738000
1177     70.560000    300.780700     26.665000
1178     70.620000    299.183010     26.592000
1179     70.680000    297.589710     26.519000
1180     70.740000    296.000760     26.446000
1181     70.800000    294.416150     26.374000
1182     70.860000    292.835860     26.302000
1183     70.920000    291.259870     26.231000
1184     70.980000    289.688170     26.159000
1185     71.040000    288.120740     26.088000
1186     71.100000    286.557590     26.017000
1187     71.160000    284.998740     25.945000
1188     71.220000    283.444180     25.873000
1189     71.280000    281.893950     25.801000
1190     71.340000    280.348070     25.728000
1191     71.400000    278.806550     25.655000
1192     71.460000    277.269420     25.582000
1193     71.520000    275.736670     25.509000
1194     71.580000    274.208320     25.436000
1195     71.640000    272.684350     25.363000
1196     71.700000    271.164750     25.290000
1197     71.760000    269.649500     25.218000
1198     71.820000    268.138580     25.146000
1199     71.880000    266.631980     25.074000
1200     71.940000    265.129670     25.003000
1201     72.000000    263.631640     24.931000
1202     72.060000    262.137890     24.860000
1203     72.120000    260.648420     24.789000
1204     72.180000    259.163250     24.717000
1205     72.240000    257.682390     24.645000
1206     72.300000    256.205860     24.573000
1207     72.360000    254.733680     24.500000
1208     72.420000    253.265870     24.427000
1209     72.480000    251.802450     24.354000
1210     72.540000    250.343420     24.281000
1211     72.600000    248.888780     24.208000
1212     72.660000    247.438520     24.135000
1213     72.720000    245.992620     24.062000
1214     72.780000    244.551070     23.990000
1215     72.840000    243.113850     23.918000
1216     72.900000    241.680930     23.846000
1217     72.960000    240.252300     23.775000
1218     73.020000    238.827950     23.704000
1219     73.080000    237.407870     23.632000
1220     73.140000    235.992090     23.561000
1221     73.200000    234.580600     23.489000
1222     73.260000    233.173430     23.417000
1223     73.320000    231.770600     23.344000
1224     73.380000    230.372130     23.271000
1225     73.440000    228.978030     23.198000
1226     73.500000    227.588320     23.125000
1227     73.560000    226.203010     23.052000
1228     73.620000    224.822080     22.979000
1229     73.680000    223.445530     22.906000
1230     73.740000    222.073340     22.834000
1231     73.800000    220.705480     22.762000
1232     73.860000    219.341950     22.690000
1233     73.920000    217.982710     22.618000
1234     73.980000    216.627760     22.547000
1235     74.040000    215.277080     22.476000
1236     74.100000    213.930690     22.404000
1237     74.160000    212.588590     22.333000
1238     74.220000    211.250790     22.261000
1239     74.280000    209.917310     22.188000
1240     74.340000    208.588180     22.116000
1241     74.400000    207.263420     22.043000
1242     74.460000    205.943040     21.970000
1243     74.520000    204.627040     21.897000
1244     74.580000    203.315440     21.823000
1245     74.640000    202.008220     21.751000
1246     74.700000    200.705380     21.678000
1247     74.760000    199.406890     21.605000
1248     74.820000    198.112730     21.533000
1249     74.880000    196.822870     21.462000
1250     74.940000    195.537320     21.390000
1251     75.000000    194.256040     21.319000
1252     75.060000    192.979050     21.248000
1253     75.120000    191.706330     21.176000
1254     75.180000    190.437910     21.104000
1255     75.240000    189.173810     21.032000
1256     75.300000    187.914030     20.960000
1257     75.360000    186.658600     20.887000
1258     75.420000    185.407550     20.814000
1259     75.480000    184.160880     20.741000
1260     75.540000    182.918600     20.668000
1261     75.600000    181.680720     20.595000
1262     75.660000    180.447210     20.522000
1263     75.720000    179.218070     20.449000
1264     75.780000    177.993270     20.377000
1265     75.840000    176.772800     20.305000
1266     75.900000    175.556640     20.234000
1267     75.960000    174.344760     20.162000
1268     76.020000    173.137160     20.091000
1269     76.080000    171.933840     20.020000
1270     76.140000    170.734810     19.948000
1271     76.200000    169.540080     19.876000
1272     76.260000    168.349660     19.804000
1273     76.320000    167.163580     19.732000
1274     76.380000    165.981860     19.659000
1275     76.440000    164.804520     19.586000
1276     76.500000    163.631570     19.513000
1277     76.560000    162.463010     19.439000
1278     76.620000    161.298830     19.366000
1279     76.680000    160.139030     19.294000
1280     76.740000    158.983590     19.221000
1281     76.800000    157.832490     19.149000
1282     76.860000    156.685710     19.077000
1283     76.920000    155.543230     19.006000
1284     76.980000    154.405030     18.934000
1285     77.040000    153.271110     18.863000
1286     77.100000    152.141470     18.792000
1287     77.160000    151.016120     18.720000
1288     77.220000    149.895070     18.648000
1289     77.280000    148.778350     18.576000
1290     77.340000    147.665980     18.503000
1291     77.400000    146.557970     18.430000
1292     77.460000    145.454340     18.357000
1293     77.520000    144.355100     18.284000
1294     77.580000    143.260250     18.211000
1295     77.640000    142.169790     18.138000
1296     77.700000    141.083700     18.065000
1297     77.760000    140.001960     17.993000
1298     77.820000    138.924550     17.921000
1299     77.880000    137.851450     17.849000
1300     77.940000    136.782650     17.778000
1301     78.000000    135.718130     17.706000
1302     78.060000    134.657890     17.635000
1303     78.120000    133.601930     17.564000
1304     78.180000    132.550260     17.492000
1305     78.240000    131.502910     17.420000
1306     78.300000    130.459880     17.347000
1307     78.360000    129.421210     17.275000
1308     78.420000    128.386910     17.202000
1309     78.480000    127.357000     17.129000
1310     78.540000    126.331470     17.055000
1311     78.600000    125.310340     16.982000
1312     78.660000    124.293590     16.909000
1313     78.720000    123.281200     16.837000
1314     78.780000    122.273160     16.765000
1315     78.840000    121.269440     16.693000
1316     78.900000    120.270030     16.621000
1317     78.960000    119.274900     16.550000
1318     79.020000    118.284060     16.478000
1319     79.080000    117.297500     16.407000
1320     79.140000    116.315220     16.335000
1321     79.200000    115.337240     16.264000
1322     79.260000    114.363570     16.192000
1323     79.320000    113.394250     16.119000
1324     79.380000    112.429290     16.046000
1325     79.440000    111.468700     15.973000
1326     79.500000    110.512500     15.900000
1327     79.560000    109.560690     15.827000
1328     79.620000    108.613270     15.754000
1329     79.680000    107.670220     15.681000
1330     79.740000    106.731540     15.609000
1331     79.800000    105.797190     15.536000
1332     79.860000    104.867160     15.465000
1333     79.920000    103.941430     15.393000
1334     79.980000    103.019990     15.322000
1335     80.040000    102.102820     15.250000
1336     80.100000    101.189940     15.179000
1337     80.160000    100.281340     15.107000
1338     80.220000     99.377050     15.035000
1339     80.280000     98.477080     14.963000
1340     80.340000     97.581460     14.891000
1341     80.400000     96.690200     14.818000
1342     80.460000     95.803330     14.745000
1343     80.520000     94.920840     14.671000
1344     80.580000     94.042750     14.598000
1345     80.640000     93.169040     14.525000
1346     80.700000     92.299700     14.453000
1347     80.760000     91.434710     14.380000
1348     80.820000     90.574060     14.308000
1349     80.880000     89.717720     14.237000
1350     80.940000     88.865670     14.165000
1351     81.000000     88.017900     14.094000
1352     81.060000     87.174410     14.022000
1353     81.120000     86.335210     13.951000
1354     81.180000     85.500290     13.879000
1355     81.240000     84.669690     13.807000
1356     81.300000     83.843420     13.735000
1357     81.360000     83.021500     13.662000
1358     81.420000     82.203960     13.589000
1359     81.480000     81.390800     13.516000
1360     81.540000     80.582030     13.443000
1361     81.600000     79.777650     13.370000
1362     81.660000     78.977650     13.297000
1363     81.720000     78.182010     13.224000
1364     81.780000     77.390730     13.152000
1365     81.840000     76.603760     13.080000
1366     81.900000     75.821100     13.009000
1367     81.960000     75.042730     12.937000
1368     82.020000     74.268640     12.866000
1369     82.080000     73.498830     12.794000
1370     82.140000     72.733310     12.723000
1371     82.200000     71.972080     12.651000
1372     82.260000     71.215170     12.579000
1373     82.320000     70.462600     12.507000
1374     82.380000     69.714390     12.434000
1375     82.440000     68.970560     12.361000
1376     82.500000     68.231110     12.288000
1377     82.560000     67.496050     12.214000
1378     82.620000     66.765390     12.141000
1379     82.680000     66.039100     12.069000
1380     82.740000     65.317160     11.996000
1381     82.800000     64.599570     11.924000
1382     82.860000     63.886300     11.852000
1383     82.920000     63.177320     11.781000
1384     82.980000     62.472630     11.709000
1385     83.040000     61.772210     11.638000
1386     83.100000     61.076080     11.566000
1387     83.160000     60.384240     11.495000
1388     83.220000     59.696700     11.423000
1389     83.280000     59.013490     11.351000
1390     83.340000     58.334620     11.278000
1391     83.400000     57.660120     11.205000
1392     83.460000     56.990000     11.132000
1393     83.520000     56.324270     11.059000
1394     83.580000     55.662930     10.986000
1395     83.640000     55.005970     10.913000
1396     83.700000     54.353390     10.840000
1397     83.760000     53.705160     10.768000
1398     83.820000     53.061260     10.696000
1399     83.880000     52.421670     10.624000
1400     83.940000     51.786380     10.553000
1401     84.000000     51.155360     10.481000
1402     84.060000     50.528630     10.410000
1403     84.120000     49.906180     10.338000
1404     84.180000     49.288020     10.267000
1405     84.240000     48.674170     10.195000
1406     84.300000     48.064650     10.122000
1407     84.360000     47.459490     10.050000
1408     84.420000     46.858690      9.977000
1409     84.480000     46.262280      9.904000
1410     84.540000     45.670260      9.830000
1411     84.600000     45.082630      9.757000
1412     84.660000     44.499390      9.684000
1413     84.720000     43.920500      9.612000
1414     84.780000     43.345970      9.540000
1415     84.840000     42.775750      9.468000
1416     84.900000     42.209840      9.396000
1417     84.960000     41.648230      9.325000
1418     85.020000     41.090890      9.253000
1419     85.080000     40.537830      9.182000
1420     85.140000     39.989060      9.110000
1421     85.200000     39.444590      9.039000
1422     85.260000     38.904430      8.966000
1423     85.320000     38.368620      8.894000
1424     85.380000     37.837170      8.821000
1425     85.440000     37.310090      8.748000
1426     85.500000     36.787410      8.675000
1427     85.560000     36.269110      8.602000
1428     85.620000     35.755210      8.529000
1429     85.680000     35.245680      8.456000
1430     85.740000     34.740510      8.383000
1431     85.800000     34.239680      8.311000
1432     85.860000     33.743170      8.239000
1433     85.920000     33.250950      8.168000
1434     85.980000     32.763020      8.097000
1435     86.040000     32.279370      8.025000
1436     86.100000     31.799990      7.954000
1437     86.160000     31.324900      7.882000
1438     86.220000     30.854110      7.810000
1439     86.280000     30.387640      7.738000
1440     86.340000     29.925520      7.666000
1441     86.400000     29.467750      7.593000
1442     86.460000     29.014370      7.520000
1443     86.520000     28.565370      7.447000
1444     86.580000     28.120760      7.374000
1445     86.640000     27.680530      7.301000
1446     86.700000     27.244680      7.228000
1447     86.760000     26.813170      7.156000
1448     86.820000     26.386000      7.084000
1449     86.880000     25.963140      7.012000
1450     86.940000     25.544580      6.940000
1451     87.000000     25.130300      6.869000
1452     87.060000     24.720310      6.797000
1453     87.120000     24.314610      6.726000
1454     87.180000     23.913210      6.654000
1455     87.240000     23.516130      6.582000
1456     87.300000     23.123400      6.509000
1457     87.360000     22.735020      6.436000
1458     87.420000     22.351030      6.363000
1459     87.480000     21.971430      6.290000
1460     87.540000     21.596230      6.217000
1461     87.600000     21.225430      6.143000
1462     87.660000     20.859010      6.071000
1463     87.720000     20.496960      5.998000
1464     87.780000     20.139260      5.926000
1465     87.840000     19.785880      5.854000
1466     87.900000     19.436790      5.782000
1467     87.960000     19.091980      5.711000
1468     88.020000     18.751440      5.640000
1469     88.080000     18.415160      5.569000
1470     88.140000     18.083130      5.498000
1471     88.200000     17.755390      5.427000
1472     88.260000     17.431930      5.355000
1473     88.320000     17.112780      5.283000
1474     88.380000     16.797960      5.211000
1475     88.440000     16.487490      5.138000
1476     88.500000     16.181390      5.065000
1477     88.560000     15.879650      4.993000
1478     88.620000     15.582280      4.920000
1479     88.680000     15.289280      4.847000
1480     88.740000     15.000630      4.775000
1481     88.800000     14.716330      4.702000
1482     88.860000     14.436360      4.630000
1483     88.920000     14.160710      4.558000
1484     88.980000     13.889390      4.486000
1485     89.040000     13.622390      4.414000
1486     89.100000     13.359720      4.341000
1487     89.160000     13.101420      4.269000
1488     89.220000     12.847490      4.195000
1489     89.280000     12.597970      4.122000
1490     89.340000     12.352880      4.048000
1491     89.400000     12.112240      3.973000
1492     89.460000     11.876060      3.899000
1493     89.520000     11.644350      3.825000
1494     89.580000     11.417090      3.751000
1495     89.640000     11.194260      3.677000
1496     89.700000     10.975830      3.604000
1497     89.760000     10.761760      3.532000
1498     89.820000     10.551990      3.461000
1499     89.880000     10.346480      3.390000
1500     89.940000     10.145180      3.320000
1501     90.000000      9.948040      3.251000
1502     90.060000      9.755030      3.183000
1503     90.120000      9.566130      3.114000
1504     90.180000      9.381320      3.046000
1505     90.240000      9.200590      2.978000
1506     90.300000      9.023960      2.910000
1507     90.360000      8.851430      2.841000
1508     90.420000      8.683040      2.772000
1509     90.480000      8.518800      2.702000
1510     90.540000      8.358740      2.632000
1511     90.600000      8.202910      2.562000
1512     90.660000      8.051350      2.490000
1513     90.720000      7.904090      2.418000
1514     90.780000      7.761190      2.345000
1515     90.840000      7.622710      2.271000
1516     90.900000      7.488720      2.195000
1517     90.960000      7.359290      2.119000
1518     91.020000      7.234500      2.040000
1519     91.080000      7.114440      1.961000
1520     91.140000      6.999210      1.880000
1521     91.200000      6.888890      1.797000
1522     91.260000      6.783570      1.713000
1523     91.320000      6.683300      1.629000
1524     91.380000      6.588130      1.544000
1525     91.440000      6.498060      1.459000
1526     91.500000      6.413050      1.375000
1527     91.560000      6.333050      1.293000
1528     91.620000      6.257920      1.213000
1529     91.680000      6.187520      1.136000
1530     91.740000      6.121640      1.062000
1531     91.800000      6.060060      0.993000
1532     91.860000      6.002510      0.928000
1533     91.920000      5.948710      0.868000
1534     91.980000      5.898370      0.813000
1535     92.040000      5.851190      0.762000
1536     92.100000      5.806890      0.717000
1537     92.160000      5.765170      0.676000
1538     92.220000      5.725750      0.640000
1539     92.280000      5.688390      0.608000
1540     92.340000      5.652830      0.579000
1541     92.400000      5.618880      0.554000
1542     92.460000      5.586320      0.532000
1543     92.520000      5.555010      0.513000
1544     92.580000      5.524780      0.496000
1545     92.640000      5.495530      0.480000
1546     92.700000      5.467160      0.466000
1547     92.760000      5.439600      0.453000
1548     92.820000      5.412780      0.441000
1549     92.880000      5.386670      0.429000
1550     92.940000      5.361250      0.418000
1551     93.000000      5.336500      0.407000
1552     93.060000      5.312420      0.396000
1553     93.120000      5.289000      0.385000
1554     93.180000      5.266250      0.373000
1555     93.240000      5.244190      0.362000
1556     93.300000      5.222810      0.351000
1557     93.360000      5.202120      0.339000
1558     93.420000      5.182130      0.327000
1559     93.480000      5.162830      0.316000
1560     93.540000      5.144220      0.305000
1561     93.600000      5.126280      0.294000
1562     93.660000      5.108990      0.283000
1563     93.720000      5.092330      0.273000
1564     93.780000      5.076270      0.263000
1565     93.840000      5.060770      0.254000
1566     93.900000      5.045800      0.246000
1567     93.960000      5.031310      0.238000
1568     94.020000      5.017260      0.231000
1569     94.080000      5.003620      0.224000
1570     94.140000      4.990330      0.219000
1571     94.200000      4.977360      0.214000
1572     94.260000      4.964660      0.210000
1573     94.320000      4.952200      0.206000
1574     94.380000      4.939950      0.203000
1575     94.440000      4.927860      0.200000
1576     94.500000      4.915920      0.198000
1577     94.560000      4.904100      0.196000
1578     94.620000      4.892380      0.195000
1579     94.680000      4.880730      0.194000
1580     94.740000      4.869150      0.193000
1581     94.800000      4.857610      0.192000
1582     94.860000      4.846110      0.191000
1583     94.920000      4.834630      0.191000
1584     94.980000      4.823170      0.191000
1585     95.040000      4.811730      0.191000
1586     95.100000      4.800280      0.191000
1587     95.160000      4.788840      0.191000
1588     95.220000      4.777380      0.191000
1589     95.280000      4.765910      0.191000
1590     95.340000      4.754420      0.192000
1591     95.400000      4.742910      0.192000
1592     95.460000      4.731360      0.193000
1593     95.520000      4.719780      0.193000
1594     95.580000      4.708150      0.194000
1595     95.640000      4.696470      0.195000
1596     95.700000      4.684740      0.196000
1597     95.760000      4.672950      0.197000
1598     95.820000      4.661090      0.198000
1599     95.880000      4.649150      0.200000
1600     95.940000      4.637130      0.201000
1601     96.000000      4.625030      0.203000
1602     96.060000      4.612820      0.204000
1603     96.120000      4.600510      0.206000
1604     96.180000      4.588080      0.208000
1605     96.240000      4.575520      0.210000
1606     96.300000      4.562830      0.213000
1607     96.360000      4.550000      0.215000
1608     96.420000      4.537010      0.218000
1609     96.480000      4.523860      0.221000
1610     96.540000      4.510530      0.224000
1611     96.600000      4.497020      0.227000
1612     96.660000      4.483320      0.230000
1613     96.720000      4.469420      0.233000
1614     96.780000      4.455310      0.237000
1615     96.840000      4.440990      0.241000
1616     96.900000      4.426440      0.244000
1617     96.960000      4.411660      0.248000
1618     97.020000      4.396630      0.253000
1619     97.080000      4.381350      0.257000
1620     97.140000      4.365800      0.261000
1621     97.200000      4.349980      0.266000
1622     97.260000      4.333880      0.271000
1623     97.320000      4.317490      0.276000
1624     97.380000      4.300800      0.281000
1625     97.440000      4.283820      0.286000
1626     97.500000      4.266540      0.290000
1627     97.560000      4.248960      0.295000
1628     97.620000      4.231090      0.300000
1629     97.680000      4.212940      0.305000
1630     97.740000      4.194510      0.309000
1631     97.800000      4.175820      0.313000
1632     97.860000      4.156890      0.317000
1633     97.920000      4.137730      0.321000
1634     97.980000      4.118360      0.325000
1635     98.040000      4.098790      0.328000
1636     98.100000      4.079040      0.330000
1637     98.160000      4.059140      0.333000
1638     98.220000      4.039100      0.335000
1639     98.280000      4.018930      0.337000
1640     98.340000      3.998650      0.339000
1641     98.400000      3.978280      0.340000
1642     98.460000      3.957830      0.341000
1643     98.520000      3.937310      0.342000
1644     98.580000      3.916740      0.343000
1645     98.640000      3.896140      0.344000
1646     98.700000      3.875510      0.344000
1647     98.760000      3.854870      0.344000
1648     98.820000      3.834220      0.344000
1649     98.880000      3.813590      0.344000
1650     98.940000      3.792980      0.343000
1651     99.000000      3.772410      0.342000
1652     99.060000      3.751880      0.342000
1653     99.120000      3.731420      0.341000
1654     99.180000      3.711010      0.339000
1655     99.240000      3.690690      0.338000
1656     99.300000      3.670460      0.336000
1657     99.360000      3.650320      0.335000
1658     99.420000      3.630290      0.333000
1659     99.480000      3.610370      0.331000
1660     99.540000      3.590570      0.329000
1661     99.600000      3.570890      0.327000
1662     99.660000      3.551340      0.325000
1663     99.720000      3.531920      0.323000
1664     99.780000      3.512630      0.320000
1665     99.840000      3.493470      0.318000
1666     99.900000      3.474450      0.316000
1667     99.960000      3.455560      0.314000
1668    100.020000      3.436800      0.311000
1669    100.080000      3.418180      0.309000
1670    100.140000      3.399700      0.307000
1671    100.200000      3.381350      0.305000
1672    100.260000      3.363130      0.303000
1673    100.320000      3.345050      0.300000
1674    100.380000      3.327090      0.298000
1675    100.440000      3.309260      0.296000
1676    100.500000      3.291560      0.294000
1677    100.560000      3.273970      0.292000
1678    100.620000      3.256490      0.290000
1679    100.680000      3.239110      0.289000
1680    100.740000      3.221820      0.287000
1681    100.800000      3.204620      0.286000
1682    100.860000      3.187490      0.285000
1683    100.920000      3.170410      0.284000
1684    100.980000      3.153380      0.284000
1685    101.040000      3.136390      0.283000
1686    101.100000      3.119420      0.283000
1687    101.160000      3.102450      0.283000
1688    101.220000      3.085490      0.283000
1689    101.280000      3.068510      0.283000
1690    101.340000      3.051510      0.284000
1691    101.400000      3.034480      0.284000
1692    101.460000      3.017420      0.285000
1693    101.520000      3.000320      0.285000
1694    101.580000      2.983180      0.286000
1695    101.640000      2.966000      0.287000
1696    101.700000      2.948770      0.287000
1697    101.760000      2.931510      0.288000
1698    101.820000      2.914220      0.288000
1699    101.880000      2.896900      0.289000
1700    101.940000      2.879560      0.289000
1701    102.000000      2.862210      0.289000
1702    102.060000      2.844850      0.289000
1703    102.120000      2.827500      0.289000
1704    102.180000      2.810160      0.289000
1705    102.240000      2.792830      0.288000
1706    102.300000      2.775540      0.288000
1707    102.360000      2.758270      0.287000
1708    102.420000      2.741050      0.287000
1709    102.480000      2.723870      0.286000
1710    102.540000      2.706740      0.285000
1711    102.600000      2.689650      0.284000
1712    102.660000      2.672620      0.283000
1713    102.720000      2.655640      0.283000
1714    102.780000      2.638710      0.282000
1715    102.840000      2.621840      0.281000
1716    102.900000      2.605010      0.280000
1717    102.960000      2.588230      0.279000
1718    103.020000      2.571500      0.278000
1719    103.080000      2.554820      0.278000
1720    103.140000      2.538170      0.277000
1721    103.200000      2.521570      0.276000
1722    103.260000      2.505000      0.276000
1723    103.320000      2.488480      0.275000
1724    103.380000      2.471980      0.275000
1725    103.440000      2.455530      0.274000
1726    103.500000      2.439110      0.273000
1727    103.560000      2.422720      0.273000
1728    103.620000      2.406370      0.272000
1729    103.680000      2.390060      0.272000
1730    103.740000      2.373790      0.271000
1731    103.800000      2.357550      0.270000
1732    103.860000      2.341370      0.269000
1733    103.920000      2.325230      0.269000
1734    103.980000      2.309150      0.268000
1735    104.040000      2.293120      0.267000
1736    104.100000      2.277140      0.266000
1737    104.160000      2.261240      0.265000
1738    104.220000      2.245390      0.263000
1739    104.280000      2.229620      0.262000
1740    104.340000      2.213930      0.261000
1741    104.400000      2.198300      0.260000
1742    104.460000      2.182760      0.258000
1743    104.520000      2.167300      0.257000
1744    104.580000      2.151920      0.256000
1745    104.640000      2.136610      0.254000
1746    104.700000      2.121390      0.253000
1747    104.760000      2.106250      0.252000
1748    104.820000      2.091180      0.250000
1749    104.880000      2.076190      0.249000
1750    104.940000      2.061270      0.248000
1751    105.000000      2.046420      0.247000
1752    105.060000      2.031640      0.246000
1753    105.120000      2.016920      0.245000
1754    105.180000      2.002260      0.244000
1755    105.240000      1.987660      0.243000
1756    105.300000      1.973120      0.242000
1757    105.360000      1.958640      0.241000
1758    105.420000      1.944210      0.240000
1759    105.480000      1.929830      0.239000
1760    105.540000      1.915500      0.238000
1761    105.600000      1.901230      0.237000
1762    105.660000      1.887000      0.237000
1763    105.720000      1.872830      0.236000
1764    105.780000      1.858710      0.235000
1765    105.840000      1.844640      0.234000
1766    105.900000      1.830620      0.233000
1767    105.960000      1.816650      0.232000
1768    106.020000      1.802730      0.231000
1769    106.080000      1.788880      0.231000
1770    106.140000      1.775070      0.230000
1771    106.200000      1.761330      0.229000
1772    106.260000      1.747640      0.228000
1773    106.320000      1.734010      0.227000
1774    106.380000      1.720450      0.226000
1775    106.440000      1.706940      0.225000
1776    106.500000      1.693500      0.224000
1777    106.560000      1.680120      0.223000
1778    106.620000      1.666800      0.221000
1779    106.680000      1.653540      0.220000
1780    106.740000      1.640340      0.219000
1781    106.800000      1.627200      0.218000
1782    106.860000      1.614120      0.218000
1783    106.920000      1.601100      0.217000
1784    106.980000      1.588130      0.216000
1785    107.040000      1.575210      0.215000
1786    107.100000      1.562350      0.214000
1787    107.160000      1.549530      0.213000
1788    107.220000      1.536770      0.212000
1789    107.280000      1.524050      0.212000
1790    107.340000      1.511380      0.211000
1791    107.400000      1.498760      0.210000
1792    107.460000      1.486180      0.209000
1793    107.520000      1.473640      0.209000
1794    107.580000      1.461150      0.208000
1795    107.640000      1.448700      0.207000
1796    107.700000      1.436300      0.206000
1797    107.760000      1.423940      0.206000
1798    107.820000      1.411610      0.205000
1799    107.880000      1.399340      0.204000
1800    107.940000      1.387100      0.204000
1801    108.000000      1.374910      0.203000
1802    108.060000      1.362760      0.202000
1803    108.120000      1.350650      0.201000
1804    108.180000      1.338580      0.201000
1805    108.240000      1.326560      0.200000
1806    108.300000      1.314590      0.199000
1807    108.360000      1.302650      0.198000
1808    108.420000      1.290770      0.198000
1809    108.480000      1.278930      0.197000
1810    108.540000      1.267130      0.196000
1811    108.600000      1.255390      0.195000
1812    108.660000      1.243690      0.195000
1813    108.720000      1.232030      0.194000
1814    108.780000      1.220430      0.193000
1815    108.840000      1.208870      0.192000
1816    108.900000      1.197350      0.192000
1817    108.960000      1.185880      0.191000
1818    109.020000      1.174460      0.190000
1819    109.080000      1.163090      0.189000
1820    109.140000      1.151770      0.188000
1821    109.200000      1.140490      0.188000
1822    109.260000      1.129260      0.187000
1823    109.320000      1.118080      0.186000
1824    109.380000      1.106940      0.185000
1825    109.440000      1.095860      0.184000
1826    109.500000      1.084830      0.183000
1827    109.560000      1.073840      0.183000
1828    109.620000      1.062910      0.182000
1829    109.680000      1.052030      0.181000
1830    109.740000      1.041190      0.180000
1831    109.800000      1.030410      0.179000
1832    109.860000      1.019680      0.178000
1833    109.920000      1.009000      0.178000
1834    109.980000      0.998370      0.177000
1835    110.040000      0.987800      0.176000
1836    110.100000      0.977270      0.175000
1837    110.160000      0.966800      0.174000
1838    110.220000      0.956380      0.173000
1839    110.280000      0.946020      0.172000
1840    110.340000      0.935710      0.171000
1841    110.400000      0.925460      0.170000
1842    110.460000      0.915260      0.170000
1843    110.520000      0.905120      0.169000
1844    110.580000      0.895030      0.168000
1845    110.640000      0.885000      0.167000
1846    110.700000      0.875020      0.166000
1847    110.760000      0.865100      0.165000
1848    110.820000      0.855240      0.164000
1849    110.880000      0.845430      0.163000
1850    110.940000      0.835670      0.162000
1851    111.000000      0.825970      0.161000
1852    111.060000      0.816320      0.160000
1853    111.120000      0.806730      0.159000
1854    111.180000      0.797190      0.159000
1855    111.240000      0.787700      0.158000
1856    111.300000      0.778260      0.157000
1857    111.360000      0.768880      0.156000
1858    111.420000      0.759550      0.155000
1859    111.480000      0.750280      0.154000
1860    111.540000      0.741050      0.153000
1861    111.600000      0.731890      0.152000
1862    111.660000      0.722770      0.151000
1863    111.720000      0.713710      0.151000
1864    111.780000      0.704700      0.150000
1865    111.840000      0.695740      0.149000
1866    111.900000      0.686840      0.148000
1867    111.960000      0.677990      0.147000
1868    112.020000      0.669190      0.146000
1869    112.080000      0.660450      0.145000
1870    112.140000      0.651760      0.144000
1871    112.200000      0.643120      0.144000
1872    112.260000      0.634540      0.143000
1873    112.320000      0.626010      0.142000
1874    112.380000      0.617540      0.141000
1875    112.440000      0.609120      0.140000
1876    112.500000      0.600760      0.139000
1877    112.560000      0.592450      0.138000
1878    112.620000      0.584200      0.137000
1879    112.680000      0.576000      0.136000
1880    112.740000      0.567860      0.135000
1881    112.800000      0.559780      0.134000
1882    112.860000      0.551750      0.133000
1883    112.920000      0.543770      0.132000
1884    112.980000      0.535850      0.132000
1885    113.040000      0.527990      0.131000
1886    113.100000      0.520180      0.130000
1887    113.160000      0.512420      0.129000
1888    113.220000      0.504720      0.128000
1889    113.280000      0.497070      0.127000
1890    113.340000      0.489480      0.126000
1891    113.400000      0.481950      0.125000
1892    113.460000      0.474470      0.124000
1893    113.520000      0.467050      0.123000
1894    113.580000      0.459680      0.122000
1895    113.640000      0.452370      0.121000
1896    113.700000      0.445120      0.120000
1897    113.760000      0.437920      0.119000
1898    113.820000      0.430780      0.119000
1899    113.880000      0.423690      0.118000
1900    113.940000      0.416660      0.117000
1901    114.000000      0.409690      0.116000
1902    114.060000      0.402760      0.115000
1903    114.120000      0.395900      0.114000
1904    114.180000      0.389090      0.113000
1905    114.240000      0.382340      0.112000
1906    114.300000      0.375640      0.111000
1907    114.360000      0.369000      0.110000
1908    114.420000      0.362420      0.109000
1909    114.480000      0.355890      0.108000
1910    114.540000      0.349420      0.107000
1911    114.600000      0.343010      0.106000
1912    114.660000      0.336660      0.105000
1913    114.720000      0.330360      0.104000
1914    114.780000      0.324130      0.103000
1915    114.840000      0.317950      0.103000
1916    114.900000      0.311820      0.102000
1917    114.960000      0.305750      0.101000
1918    115.020000      0.299740      0.100000
1919    115.080000      0.293790      0.099000
1920    115.140000      0.287890      0.098000
1921    115.200000      0.282050      0.097000
1922    115.260000      0.276270      0.096000
1923    115.320000      0.270550      0.095000
1924    115.380000      0.264880      0.094000
1925    115.440000      0.259280      0.093000
1926    115.500000      0.253730      0.092000
1927    115.560000      0.248240      0.091000
1928    115.620000      0.242810      0.090000
1929    115.680000      0.237440      0.089000
1930    115.740000      0.232130      0.088000
1931    115.800000      0.226870      0.087000
1932    115.860000      0.221680      0.086000
1933    115.920000      0.216540      0.085000
1934    115.980000      0.211460      0.084000
1935    116.040000      0.206430      0.083000
1936    116.100000      0.201460      0.082000
1937    116.160000      0.196550      0.081000
1938    116.220000      0.191700      0.080000
1939    116.280000      0.186900      0.079000
1940    116.340000      0.182170      0.078000
1941    116.400000      0.177490      0.078000
1942    116.460000      0.172870      0.077000
1943    116.520000      0.168300      0.076000
1944    116.580000      0.163800      0.075000
1945    116.640000      0.159350      0.074000
1946    116.700000      0.154960      0.073000
1947    116.760000      0.150640      0.072000
1948    116.820000      0.146360      0.071000
1949    116.880000      0.142150      0.070000
1950    116.940000      0.138000      0.069000
1951    117.000000      0.133900      0.068000
1952    117.060000      0.129860      0.067000
1953    117.120000      0.125880      0.066000
1954    117.180000      0.121960      0.065000
1955    117.240000      0.118100      0.064000
1956    117.300000      0.114290      0.063000
1957    117.360000      0.110550      0.062000
1958    117.420000      0.106870      0.061000
1959    117.480000      0.103250      0.060000
1960    117.540000      0.099680      0.059000
1961    117.600000      0.096190      0.058000
1962    117.660000      0.092750      0.057000
1963    117.720000      0.089370      0.056000
1964    117.780000      0.086050      0.055000
1965    117.840000      0.082800      0.054000
1966    117.900000      0.079600      0.053000
1967    117.960000      0.076460      0.052000
1968    118.020000      0.073390      0.051000
1969    118.080000      0.070370      0.050000
1970    118.140000      0.067420      0.049000
1971    118.200000      0.064520      0.048000
1972    118.260000      0.061690      0.047000
1973    118.320000      0.058910      0.046000
1974    118.380000      0.056200      0.045000
1975    118.440000      0.053550      0.044000
1976    118.500000      0.050960      0.043000
1977    118.560000      0.048440      0.042000
1978    118.620000      0.045970      0.041000
1979    118.680000      0.043570      0.040000
1980    118.740000      0.041230      0.038000
1981    118.800000      0.038950      0.037000
1982    118.860000      0.036740      0.036000
1983    118.920000      0.034580      0.035000
1984    118.980000      0.032490      0.034000
1985    119.040000      0.030460      0.033000
1986    119.100000      0.028490      0.032000
1987    119.160000      0.026580      0.031000
1988    119.220000      0.024730      0.030000
1989    119.280000      0.022950      0.029000
1990    119.340000      0.021230      0.028000
1991    119.400000      0.019570      0.027000
1992    119.460000      0.017980      0.026000
1993    119.520000      0.016450      0.025000
1994    119.580000      0.014980      0.024000
1995    119.640000      0.013580      0.023000
1996    119.700000      0.012240      0.022000
1997    119.760000      0.010960      0.021000
1998    119.820000      0.009750      0.020000
1999    119.880000      0.008600      0.019000
2000    119.940000      0.007510      0.018000
2001    120.000000      0.006480      0.017000
2002    120.060000      0.005510      0.016000
2003    120.120000      0.004600      0.015000
2004    120.180000      0.003760      0.014000
2005    120.240000      0.002980      0.013000
2006    120.300000      0.002250      0.012000
2007    120.360000      0.001590      0.010000
2008    120.420000      0.001000      0.009000
2009    120.480000      0.000460      0.008000
2010    120.540000     -0.000020      0.007000
2011    120.600000     -0.000430      0.006000
2012    120.660000     -0.000780      0.005000
2013    120.720000     -0.001080      0.004000
2014    120.780000     -0.001310      0.003000
2015    120.840000     -0.001480      0.002000
2016    120.900000     -0.001590      0.001000
2017    120.960000     -0.001640      0.000000
2018    121.020000     -0.001630     -0.001000
2019    121.080000     -0.001570     -0.002000
2020    121.140000     -0.001440     -0.003000
2021    121.200000     -0.001250     -0.004000
2022    121.260000     -0.001010     -0.005000
2023    121.320000     -0.000700     -0.006000
2024    121.380000     -0.000340     -0.007000
2025    121.440000      0.000080     -0.008000
2026    121.500000      0.000570     -0.009000
2027    121.560000      0.001110     -0.010000
2028    121.620000      0.001710     -0.010000
2029    121.680000      0.002370     -0.011000
2030    121.740000      0.003080     -0.012000
2031    121.800000      0.003860     -0.013000
2032    121.860000      0.004690     -0.014000
2033    121.920000      0.005570     -0.015000
2034    121.980000      0.006510     -0.016000
2035    122.040000      0.007500     -0.017000
2036    122.100000      0.008550     -0.018000
2037    122.160000      0.009640     -0.019000
2038    122.220000      0.010790     -0.020000
2039    122.280000      0.011990     -0.020000
2040    122.340000      0.013240     -0.021000
2041    122.400000      0.014550     -0.022000
2042    122.460000      0.015900     -0.023000
2043    122.520000      0.017300     -0.024000
2044    122.580000      0.018750     -0.025000
2045    122.640000      0.020250     -0.025000
2046    122.700000      0.021800     -0.026000
2047    122.760000      0.023390     -0.027000
2048    122.820000      0.025040     -0.028000
2049    122.880000      0.026720     -0.028000
2050    122.940000      0.028450     -0.029000
2051    123.000000      0.030230     -0.030000
2052    123.060000      0.032050     -0.031000
2053    123.120000      0.033910     -0.031000
2054    123.180000      0.035810     -0.032000
2055    123.240000      0.037760     -0.033000
2056    123.300000      0.039750     -0.033000
2057    123.360000      0.041770     -0.034000
2058    123.420000      0.043840     -0.035000
2059    123.480000      0.045950     -0.035000
2060    123.540000      0.048100     -0.036000
2061    123.600000      0.050280     -0.037000
2062    123.660000      0.052510     -0.037000
2063    123.720000      0.054770     -0.038000
2064    123.780000      0.057060     -0.039000
2065    123.840000      0.059400     -0.039000
2066    123.900000      0.061760     -0.040000
2067    123.960000      0.064160     -0.040000
2068    124.020000      0.066590     -0.041000
2069    124.080000      0.069050     -0.041000
2070    124.140000      0.071550     -0.042000
2071    124.200000      0.074070     -0.042000
2072    124.260000      0.076620     -0.043000
2073    124.320000      0.079200     -0.043000
2074    124.380000      0.081810     -0.044000
2075    124.440000      0.084440     -0.044000
2076    124.500000      0.087100     -0.045000
2077    124.560000      0.089790     -0.045000
2078    124.620000      0.092500     -0.045000
2079    124.680000      0.095230     -0.046000
2080    124.740000      0.097990     -0.046000
2081    124.800000      0.100780     -0.047000
2082    124.860000      0.103580     -0.047000
2083    124.920000      0.106410     -0.047000
2084    124.980000      0.109260     -0.048000
2085    125.040000      0.112130     -0.048000
2086    125.100000      0.115010     -0.048000
2087    125.160000      0.117920     -0.049000
2088    125.220000      0.120850     -0.049000
2089    125.280000      0.123800     -0.049000
2090    125.340000      0.126760     -0.050000
2091    125.400000      0.129740     -0.050000
2092    125.460000      0.132740     -0.050000
2093    125.520000      0.135760     -0.050000
2094    125.580000      0.138790     -0.051000
2095    125.640000      0.141840     -0.051000
2096    125.700000      0.144900     -0.051000
2097    125.760000      0.147980     -0.051000
2098    125.820000      0.151070     -0.052000
2099    125.880000      0.154180     -0.052000
2100    125.940000      0.157300     -0.052000
2101    126.000000      0.160430     -0.052000
2102    126.060000      0.163570     -0.052000
2103    126.120000      0.166720     -0.053000
2104    126.180000      0.169880     -0.053000
2105    126.240000      0.173050     -0.053000
2106    126.300000      0.176230     -0.053000
2107    126.360000      0.179420     -0.053000
2108    126.420000      0.182620     -0.053000
2109    126.480000      0.185830     -0.053000
2110    126.540000      0.189040     -0.054000
2111    126.600000      0.192260     -0.054000
2112    126.660000      0.195490     -0.054000
2113    126.720000      0.198720     -0.054000
2114    126.780000      0.201970     -0.054000
2115    126.840000      0.205220     -0.054000
2116    126.900000      0.208470     -0.054000
2117    126.960000      0.211730     -0.054000
2118    127.020000      0.215000     -0.055000
2119    127.080000      0.218280     -0.055000
2120    127.140000      0.221560     -0.055000
2121    127.200000      0.224850     -0.055000
2122    127.260000      0.228150     -0.055000
2123    127.320000      0.231450     -0.055000
2124    127.380000      0.234760     -0.055000
2125    127.440000      0.238080     -0.055000
2126    127.500000      0.241410     -0.055000
2127    127.560000      0.244740     -0.056000
2128    127.620000      0.248080     -0.056000
2129    127.680000      0.251430     -0.056000
2130    127.740000      0.254790     -0.056000
2131    127.800000      0.258150     -0.056000
2132    127.860000      0.261530     -0.056000
2133    127.920000      0.264910     -0.056000
2134    127.980000      0.268300     -0.057000
2135    128.040000      0.271700     -0.057000
2136    128.100000      0.275110     -0.057000
2137    128.160000      0.278530     -0.057000
2138    128.220000      0.281960     -0.057000
2139    128.280000      0.285390     -0.057000
2140    128.340000      0.288840     -0.058000
2141    128.400000      0.292300     -0.058000
2142    128.460000      0.295770     -0.058000
2143    128.520000      0.299250     -0.058000
2144    128.580000      0.302750     -0.058000
2145    128.640000      0.306250     -0.059000
2146    128.700000      0.309770     -0.059000
2147    128.760000      0.313310     -0.059000
2148    128.820000      0.316850     -0.059000
2149    128.880000      0.320420     -0.060000
2150    128.940000      0.323990     -0.060000
2151    129.000000      0.327590     -0.060000
2152    129.060000      0.331200     -0.060000
2153    129.120000      0.334830     -0.061000
2154    129.180000      0.338490     -0.061000
2155    129.240000      0.342160     -0.061000
2156    129.300000      0.345850     -0.062000
2157    129.360000      0.349560     -0.062000
2158    129.420000      0.353300     -0.062000
2159    129.480000      0.357060     -0.063000
2160    129.540000      0.360850     -0.063000
2161    129.600000      0.364650     -0.064000
2162    129.660000      0.368490     -0.064000
2163    129.720000      0.372350     -0.065000
2164    129.780000      0.376240     -0.065000
2165    129.840000      0.380150     -0.065000
2166    129.900000      0.384090     -0.066000
2167    129.960000      0.388060     -0.066000
2168    130.020000      0.392060     -0.067000
2169    130.080000      0.396080     -0.067000
2170    130.140000      0.400140     -0.068000
2171    130.200000      0.404220     -0.068000
2172    130.260000      0.408330     -0.069000
2173    130.320000      0.412470     -0.069000
2174    130.380000      0.416650     -0.070000
2175    130.440000      0.420860     -0.070000
2176    130.500000      0.425100     -0.071000
2177    130.560000      0.429370     -0.071000
2178    130.620000      0.433670     -0.072000
2179    130.680000      0.438010     -0.073000
2180    130.740000      0.442380     -0.073000
2181    130.800000      0.446790     -0.074000
2182    130.860000      0.451230     -0.074000
2183    130.920000      0.455710     -0.075000
2184    130.980000      0.460220     -0.075000
2185    131.040000      0.464770     -0.076000
2186    131.100000      0.469350     -0.077000
2187    131.160000      0.473970     -0.077000
2188    131.220000      0.478630     -0.078000
2189    131.280000      0.483320     -0.079000
2190    131.340000      0.488060     -0.079000
2191    131.400000      0.492830     -0.080000
2192    131.460000      0.497640     -0.081000
2193    131.520000      0.502490     -0.081000
2194    131.580000      0.507390     -0.082000
2195    131.640000      0.512320     -0.083000
2196    131.700000      0.517290     -0.083000
2197    131.760000      0.522310     -0.084000
2198    131.820000      0.527360     -0.085000
2199    131.880000      0.532460     -0.085000
2200    131.940000      0.537590     -0.086000
2201    132.000000      0.542770     -0.087000
2202    132.060000      0.547980     -0.087000
2203    132.120000      0.553240     -0.088000
2204    132.180000      0.558540     -0.089000
2205    132.240000      0.563870     -0.089000
2206    132.300000      0.569250     -0.090000
2207    132.360000      0.574670     -0.091000
2208    132.420000      0.580130     -0.091000
2209    132.480000      0.585630     -0.092000
2210    132.540000      0.591170     -0.093000
2211    132.600000      0.596760     -0.093000
2212    132.660000      0.602390     -0.094000
2213    132.720000      0.608060     -0.095000
2214    132.780000      0.613770     -0.096000
2215    132.840000      0.619530     -0.096000
2216    132.900000      0.625320     -0.097000
2217    132.960000      0.631160     -0.098000
2218    133.020000      0.637050     -0.098000
2219    133.080000      0.642970     -0.099000
2220    133.140000      0.648940     -0.100000
2221    133.200000      0.654960     -0.101000
2222    133.260000      0.661020     -0.101000
2223    133.320000      0.667120     -0.102000
2224    133.380000      0.673270     -0.103000
2225    133.440000      0.679470     -0.104000
2226    133.500000      0.685710     -0.104000
2227    133.560000      0.692010     -0.105000
2228    133.620000      0.698350     -0.106000
2229    133.680000      0.704740     -0.107000
2230    133.740000      0.711180     -0.108000
2231    133.800000      0.717660     -0.109000
2232    133.860000      0.724200     -0.109000
2233    133.920000      0.730790     -0.110000
2234    133.980000      0.737430     -0.111000
2235    134.040000      0.744120     -0.112000
2236    134.100000      0.750860     -0.113000
2237    134.160000      0.757660     -0.114000
2238    134.220000      0.764510     -0.115000
2239    134.280000      0.771410     -0.116000
2240    134.340000      0.778370     -0.116000
2241    134.400000      0.785390     -0.117000
2242    134.460000      0.792470     -0.118000
2243    134.520000      0.799600     -0.119000
2244    134.580000      0.806800     -0.120000
2245    134.640000      0.814060     -0.121000
2246    134.700000      0.821370     -0.122000
2247    134.760000      0.828750     -0.123000
2248    134.820000      0.836190     -0.125000
2249    134.880000      0.843690     -0.126000
2250    134.940000      0.851260     -0.127000
2251    135.000000      0.858890     -0.128000
2252    135.060000      0.866590     -0.129000
2253    135.120000      0.874350     -0.130000
2254    135.180000      0.882190     -0.131000
2255    135.240000      0.890090     -0.132000
2256    135.300000      0.898060     -0.133000
2257    135.360000      0.906100     -0.135000
2258    135.420000      0.914210     -0.136000
2259    135.480000      0.922400     -0.137000
2260    135.540000      0.930670     -0.138000
2261    135.600000      0.939010     -0.140000
2262    135.660000      0.947420     -0.141000
2263    135.720000      0.955910     -0.142000
2264    135.780000      0.964480     -0.143000
2265    135.840000      0.973130     -0.145000
2266    135.900000      0.981850     -0.146000
2267    135.960000      0.990660     -0.147000
2268    136.020000      0.999540     -0.149000
2269    136.080000      1.008500     -0.150000
2270    136.140000      1.017550     -0.151000
2271    136.200000      1.026670     -0.153000
2272    136.260000      1.035880     -0.154000
2273    136.320000      1.045170     -0.156000
2274    136.380000      1.054540     -0.157000
2275    136.440000      1.064000     -0.158000
2276    136.500000      1.073550     -0.160000
2277    136.560000      1.083180     -0.161000
2278    136.620000      1.092900     -0.163000
2279    136.680000      1.102700     -0.164000
2280    136.740000      1.112590     -0.165000
2281    136.800000      1.122560     -0.167000
2282    136.860000      1.132610     -0.168000
2283    136.920000      1.142750     -0.170000
2284    136.980000      1.152960     -0.171000
2285    137.040000      1.163260     -0.172000
2286    137.100000      1.173640     -0.174000
2287    137.160000      1.184100     -0.175000
2288    137.220000      1.194630     -0.176000
2289    137.280000      1.205250     -0.178000
2290    137.340000      1.215950     -0.179000
2291    137.400000      1.226720     -0.180000
2292    137.460000      1.237570     -0.182000
2293    137.520000      1.248510     -0.183000
2294    137.580000      1.259520     -0.184000
2295    137.640000      1.270610     -0.185000
2296    137.700000      1.281780     -0.187000
2297    137.760000      1.293020     -0.188000
2298    137.820000      1.304350     -0.189000
2299    137.880000      1.315750     -0.191000
2300    137.940000      1.327220     -0.192000
2301    138.000000      1.338780     -0.193000
2302    138.060000      1.350410     -0.194000
2303    138.120000      1.362110     -0.196000
2304    138.180000      1.373900     -0.197000
2305    138.240000      1.385760     -0.198000
2306    138.300000      1.397690     -0.200000
2307    138.360000      1.409710     -0.201000
2308    138.420000      1.421800     -0.202000
2309    138.480000      1.433970     -0.203000
2310    138.540000      1.446220     -0.205000
2311    138.600000      1.458540     -0.206000
2312    138.660000      1.470940     -0.207000
2313    138.720000      1.483410     -0.208000
2314    138.780000      1.495960     -0.210000
2315    138.840000      1.508570     -0.211000
2316    138.900000      1.521250     -0.212000
2317    138.960000      1.534000     -0.213000
2318    139.020000      1.546820     -0.214000
2319    139.080000      1.559690     -0.215000
2320    139.140000      1.572630     -0.216000
2321    139.200000      1.585630     -0.217000
2322    139.260000      1.598690     -0.218000
2323    139.320000      1.611800     -0.219000
2324    139.380000      1.624970     -0.220000
2325    139.440000      1.638190     -0.221000
2326    139.500000      1.651470     -0.222000
2327    139.560000      1.664800     -0.223000
2328    139.620000      1.678180     -0.223000
2329    139.680000      1.691610     -0.224000
2330    139.740000      1.705090     -0.225000
2331    139.800000      1.718610     -0.226000
2332    139.860000      1.732180     -0.227000
2333    139.920000      1.745800     -0.227000
2334    139.980000      1.759450     -0.228000
2335    140.040000      1.773150     -0.229000
2336    140.100000      1.786900     -0.229000
2337    140.160000      1.800680     -0.230000
2338    140.220000      1.814500     -0.231000
2339    140.280000      1.828360     -0.231000
2340    140.340000      1.842250     -0.232000
2341    140.400000      1.856180     -0.232000
2342    140.460000      1.870150     -0.233000
2343    140.520000      1.884150     -0.234000
2344    140.580000      1.898180     -0.234000
2345    140.640000      1.912240     -0.235000
2346    140.700000      1.926330     -0.235000
2347    140.760000      1.940440     -0.235000
2348    140.820000      1.954580     -0.236000
2349    140.880000      1.968730     -0.236000
2350    140.940000      1.982910     -0.236000
2351    141.000000      1.997100     -0.237000
2352    141.060000      2.011300     -0.237000
2353    141.120000      2.025510     -0.237000
2354    141.180000      2.039740     -0.237000
2355    141.240000      2.053960     -0.237000
2356    141.300000      2.068200     -0.237000
2357    141.360000      2.082430     -0.237000
2358    141.420000      2.096670     -0.237000
2359    141.480000      2.110910     -0.237000
2360    141.540000      2.125160     -0.237000
2361    141.600000      2.139400     -0.237000
2362    141.660000      2.153650     -0.238000
2363    141.720000      2.167910     -0.238000
2364    141.780000      2.182170     -0.238000
2365    141.840000      2.196440     -0.238000
2366    141.900000      2.210720     -0.238000
2367    141.960000      2.225010     -0.238000
2368    142.020000      2.239330     -0.239000
2369    142.080000      2.253660     -0.239000
2370    142.140000      2.268020     -0.240000
2371    142.200000      2.282400     -0.240000
2372    142.260000      2.296810     -0.240000
2373    142.320000      2.311260     -0.241000
2374    142.380000      2.325730     -0.242000
2375    142.440000      2.340240     -0.242000
2376    142.500000      2.354780     -0.243000
2377    142.560000      2.369360     -0.243000
2378    142.620000      2.383970     -0.244000
2379    142.680000      2.398600     -0.244000
2380    142.740000      2.413270     -0.245000
2381    142.800000      2.427960     -0.245000
2382    142.860000      2.442680     -0.245000
2383    142.920000      2.457410     -0.246000
2384    142.980000      2.472150     -0.246000
2385    143.040000      2.486900     -0.246000
2386    143.100000      2.501660     -0.246000
2387    143.160000      2.516420     -0.246000
2388    143.220000      2.531180     -0.246000
2389    143.280000      2.545930     -0.246000
2390    143.340000      2.560670     -0.246000
2391    143.400000      2.575400     -0.245000
2392    143.460000      2.590120     -0.245000
2393    143.520000      2.604830     -0.245000
2394    143.580000      2.619530     -0.245000
2395    143.640000      2.634220     -0.245000
2396    143.700000      2.648900     -0.245000
2397    143.760000      2.663580     -0.245000
2398    143.820000      2.678270     -0.245000
2399    143.880000      2.692970     -0.245000
2400    143.940000      2.707680     -0.245000
2401    144.000000      2.722410     -0.246000
2402    144.060000      2.737170     -0.246000
2403    144.120000      2.751960     -0.247000
2404    144.180000      2.766790     -0.248000
2405    144.240000      2.781660     -0.248000
2406    144.300000      2.796590     -0.249000
2407    144.360000      2.811560     -0.250000
2408    144.420000      2.826590     -0.251000
2409    144.480000      2.841670     -0.252000
2410    144.540000      2.856810     -0.253000
2411    144.600000      2.872000     -0.254000
2412    144.660000      2.887230     -0.254000
2413    144.720000      2.902510     -0.255000
2414    144.780000      2.917810     -0.255000
2415    144.840000      2.933140     -0.256000
2416    144.900000      2.948490     -0.256000
2417    144.960000      2.963840     -0.256000
2418    145.020000      2.979180     -0.255000
2419    145.080000      2.994500     -0.255000
2420    145.140000      3.009790     -0.255000
2421    145.200000      3.025040     -0.254000
2422    145.260000      3.040240     -0.253000
2423    145.320000      3.055380     -0.252000
2424    145.380000      3.070460     -0.251000
2425    145.440000      3.085470     -0.250000
2426    145.500000      3.100420     -0.248000
2427    145.560000      3.115290     -0.247000
2428    145.620000      3.130090     -0.246000
2429    145.680000      3.144840     -0.245000
2430    145.740000      3.159530     -0.244000
2431    145.800000      3.174170     -0.244000
2432    145.860000      3.188780     -0.243000
2433    145.920000      3.203370     -0.243000
2434    145.980000      3.217950     -0.243000
2435    146.040000      3.232530     -0.243000
2436    146.100000      3.247140     -0.244000
2437    146.160000      3.261780     -0.244000
2438    146.220000      3.276470     -0.245000
2439    146.280000      3.291220     -0.246000
2440    146.340000      3.306040     -0.248000
2441    146.400000      3.320950     -0.249000
2442    146.460000      3.335940     -0.251000
2443    146.520000      3.351030     -0.252000
2444    146.580000      3.366230     -0.254000
2445    146.640000      3.381530     -0.256000
2446    146.700000      3.396930     -0.258000
2447    146.760000      3.412430     -0.259000
2448    146.820000      3.428040     -0.261000
2449    146.880000      3.443740     -0.262000
2450    146.940000      3.459530     -0.264000
2451    147.000000      3.475400     -0.265000
2452    147.060000      3.491350     -0.266000
2453    147.120000      3.507380     -0.268000
2454    147.180000      3.523470     -0.269000
2455    147.240000      3.539620     -0.270000
2456    147.300000      3.555830     -0.271000
2457    147.360000      3.572090     -0.271000
2458    147.420000      3.588390     -0.272000
2459    147.480000      3.604750     -0.273000
2460    147.540000      3.621150     -0.274000
2461    147.600000      3.637590     -0.274000
2462    147.660000      3.654080     -0.275000
2463    147.720000      3.670630     -0.276000
2464    147.780000      3.687220     -0.277000
2465    147.840000      3.703870     -0.278000
2466    147.900000      3.720580     -0.279000
2467    147.960000      3.737350     -0.280000
2468    148.020000      3.754200     -0.281000
2469    148.080000      3.771130     -0.283000
2470    148.140000      3.788130     -0.284000
2471    148.200000      3.805220     -0.286000
2472    148.260000      3.822410     -0.287000
2473    148.320000      3.839680     -0.289000
2474    148.380000      3.857050     -0.290000
2475    148.440000      3.874500     -0.292000
2476    148.500000      3.892050     -0.293000
2477    148.560000      3.909680     -0.294000
2478    148.620000      3.927380     -0.296000
2479    148.680000      3.945150     -0.297000
2480    148.740000      3.962970     -0.297000
2481    148.800000      3.980820     -0.298000
2482    148.860000      3.998700     -0.298000
2483    148.920000      4.016580     -0.298000
2484    148.980000      4.034460     -0.298000
2485    149.040000      4.052300     -0.297000
2486    149.100000      4.070110     -0.296000
2487    149.160000      4.087860     -0.295000
2488    149.220000      4.105550     -0.294000
2489    149.280000      4.123170     -0.293000
2490    149.340000      4.140730     -0.292000
2491    149.400000      4.158240     -0.291000
2492    149.460000      4.175700     -0.291000
2493    149.520000      4.193160     -0.291000
2494    149.580000      4.210650     -0.292000
2495    149.640000      4.228200     -0.294000
2496    149.700000      4.245880     -0.296000
2497    149.760000      4.263750     -0.300000
2498    149.820000      4.281880     -0.305000
2499    149.880000      4.300350     -0.311000
2500    149.940000      4.319240     -0.319000
2501    150.000000      4.338640     -0.328000
2502    150.060000      4.358650     -0.339000
2503    150.120000      4.379340     -0.351000
2504    150.180000      4.400810     -0.365000
2505    150.240000      4.423140     -0.380000
2506    150.300000      4.446390     -0.396000
2507    150.360000      4.470620     -0.412000
2508    150.420000      4.495870     -0.430000
2509    150.480000      4.522180     -0.447000
2510    150.540000      4.549550     -0.465000
2511    150.600000      4.577970     -0.482000
2512    150.660000      4.607400     -0.499000
2513    150.720000      4.637800     -0.514000
2514    150.780000      4.669110     -0.529000
2515    150.840000      4.701230     -0.541000
2516    150.900000      4.734080     -0.553000
2517    150.960000      4.767570     -0.562000
2518    151.020000      4.801580     -0.570000
2519    151.080000      4.836010     -0.576000
2520    151.140000      4.870750     -0.581000
2521    151.200000      4.905710     -0.584000
2522    151.260000      4.940780     -0.585000
2523    151.320000      4.975870     -0.584000
2524    151.380000      5.010910     -0.583000
2525    151.440000      5.045830     -0.580000
2526    151.500000      5.080560     -0.577000
2527    151.560000      5.115080     -0.573000
2528    151.620000      5.149340     -0.569000
2529    151.680000      5.183340     -0.564000
2530    151.740000      5.217070     -0.560000
2531    151.800000      5.250520     -0.556000
2532    151.860000      5.283730     -0.552000
2533    151.920000      5.316710     -0.548000
2534    151.980000      5.349490     -0.545000
2535    152.040000      5.382090     -0.542000
2536    152.100000      5.414560     -0.540000
2537    152.160000      5.446930     -0.539000
2538    152.220000      5.479230     -0.538000
2539    152.280000      5.511490     -0.538000
2540    152.340000      5.543750     -0.538000
2541    152.400000      5.576030     -0.538000
2542    152.460000      5.608350     -0.539000
2543    152.520000      5.640740     -0.540000
2544    152.580000      5.673200     -0.542000
2545    152.640000      5.705750     -0.543000
2546    152.700000      5.738380     -0.545000
2547    152.760000      5.771110     -0.546000
2548    152.820000      5.803930     -0.548000
2549    152.880000      5.836840     -0.549000
2550    152.940000      5.869810     -0.550000
2551    153.000000      5.902860     -0.551000
2552    153.060000      5.935960     -0.552000
2553    153.120000      5.969100     -0.553000
2554    153.180000      6.002280     -0.553000
2555    153.240000      6.035470     -0.553000
2556    153.300000      6.068680     -0.553000
2557    153.360000      6.101880     -0.553000
2558    153.420000      6.135080     -0.553000
2559    153.480000      6.168250     -0.553000
2560    153.540000      6.201410     -0.552000
2561    153.600000      6.234530     -0.552000
2562    153.660000      6.267630     -0.551000
2563    153.720000      6.300690     -0.551000
2564    153.780000      6.333720     -0.550000
2565    153.840000      6.366720     -0.550000
2566    153.900000      6.399700     -0.549000
2567    153.960000      6.432650     -0.549000
2568    154.020000      6.465570     -0.549000
2569    154.080000      6.498480     -0.548000
2570    154.140000      6.531380     -0.548000
2571    154.200000      6.564260     -0.548000
2572    154.260000      6.597150     -0.548000
2573    154.320000      6.630020     -0.548000
2574    154.380000      6.662900     -0.548000
2575    154.440000      6.695790     -0.548000
2576    154.500000      6.728680     -0.548000
2577    154.560000      6.761580     -0.548000
2578    154.620000      6.794490     -0.549000
2579    154.680000      6.827410     -0.549000
2580    154.740000      6.860340     -0.549000
2581    154.800000      6.893280     -0.549000
2582    154.860000      6.926230     -0.549000
2583    154.920000      6.959190     -0.549000
2584    154.980000      6.992160     -0.550000
2585    155.040000      7.025140     -0.550000
2586    155.100000      7.058120     -0.550000
2587    155.160000      7.091110     -0.550000
2588    155.220000      7.124100     -0.550000
2589    155.280000      7.157090     -0.550000
2590    155.340000      7.190080     -0.550000
2591    155.400000      7.223070     -0.550000
2592    155.460000      7.256060     -0.550000
2593    155.520000      7.289050     -0.550000
2594    155.580000      7.322030     -0.550000
2595    155.640000      7.355010     -0.550000
2596    155.700000      7.387990     -0.550000
2597    155.760000      7.420960     -0.549000
2598    155.820000      7.453920     -0.549000
2599    155.880000      7.486890     -0.549000
2600    155.940000      7.519850     -0.549000
2601    156.000000      7.552810     -0.549000
2602    156.060000      7.585770     -0.549000
2603    156.120000      7.618720     -0.549000
2604    156.180000      7.651680     -0.549000
2605    156.240000      7.684630     -0.549000
2606    156.300000      7.717580     -0.549000
2607    156.360000      7.750530     -0.549000
2608    156.420000      7.783490     -0.549000
2609    156.480000      7.816440     -0.549000
2610    156.540000      7.849390     -0.549000
2611    156.600000      7.882350     -0.549000
2612    156.660000      7.915310     -0.549000
2613    156.720000      7.948270     -0.549000
2614    156.780000      7.981220     -0.549000
2615    156.840000      8.014190     -0.549000
2616    156.900000      8.047150     -0.549000
2617    156.960000      8.080110     -0.549000
2618    157.020000      8.113070     -0.549000
2619    157.080000      8.146040     -0.549000
2620    157.140000      8.179000     -0.549000
2621    157.200000      8.211970     -0.549000
2622    157.260000      8.244930     -0.549000
2623    157.320000      8.277900     -0.549000
2624    157.380000      8.310870     -0.549000
2625    157.440000      8.343830     -0.549000
2626    157.500000      8.376800     -0.549000
2627    157.560000      8.409760     -0.549000
2628    157.620000      8.442730     -0.549000
2629    157.680000      8.475690     -0.549000
2630    157.740000      8.508650     -0.549000
2631    157.800000      8.541620     -0.549000
2632    157.860000      8.574580     -0.549000
2633    157.920000      8.607540     -0.549000
2634    157.980000      8.640500     -0.549000
2635    158.040000      8.673470     -0.549000
2636    158.100000      8.706430     -0.549000
2637    158.160000      8.739390     -0.549000
2638    158.220000      8.772350     -0.549000
2639    158.280000      8.805310     -0.549000
2640    158.340000      8.838270     -0.549000
2641    158.400000      8.871230     -0.549000
2642    158.460000      8.904200     -0.549000
2643    158.520000      8.937160     -0.549000
2644    158.580000      8.970120     -0.549000
2645    158.640000      9.003080     -0.549000
2646    158.700000      9.036040     -0.549000
2647    158.760000      9.069000     -0.549000
2648    158.820000      9.101970     -0.549000
2649    158.880000      9.134930     -0.549000
2650    158.940000      9.167890     -0.549000
2651    159.000000      9.200850     -0.549000
2652    159.060000      9.233820     -0.549000
2653    159.120000      9.266780     -0.549000
2654    159.180000      9.299740     -0.549000
2655    159.240000      9.332700     -0.549000
2656    159.300000      9.365670     -0.549000
2657    159.360000      9.398630     -0.549000
2658    159.420000      9.431590     -0.549000
2659    159.480000      9.464560     -0.549000
2660    159.540000      9.497520     -0.549000
2661    159.600000      9.530480     -0.549000
2662    159.660000      9.563440     -0.549000
2663    159.720000      9.596410     -0.549000
2664    159.780000      9.629370     -0.549000
2665    159.840000      9.662330     -0.549000
2666    159.900000      9.695290     -0.549000
2667    159.960000      9.728250     -0.549000
2668    160.020000      9.761220     -0.549000
2669    160.080000      9.794180     -0.549000
2670    160.140000      9.827140     -0.549000
2671    160.200000      9.860100     -0.549000
2672    160.260000      9.893070     -0.549000
2673    160.320000      9.926030     -0.549000
2674    160.380000      9.958990     -0.549000
2675    160.440000      9.991950     -0.549000
2676    160.500000     10.024920     -0.549000
2677    160.560000     10.057880     -0.549000
2678    160.620000     10.090840     -0.549000
2679    160.680000     10.123800     -0.549000
2680    160.740000     10.156760     -0.549000
2681    160.800000     10.189730     -0.549000
2682    160.860000     10.222690     -0.549000
2683    160.920000     10.255650     -0.549000
2684    160.980000     10.288610     -0.549000
2685    161.040000     10.321570     -0.549000
2686    161.100000     10.354540     -0.549000
2687    161.160000     10.387500     -0.549000
2688    161.220000     10.420460     -0.549000
2689    161.280000     10.453430     -0.549000
2690    161.340000     10.486390     -0.549000
2691    161.400000     10.519350     -0.549000
2692    161.460000     10.552310     -0.549000
2693    161.520000     10.585280     -0.549000
2694    161.580000     10.618240     -0.549000
2695    161.640000     10.651200     -0.549000
2696    161.700000     10.684160     -0.549000
2697    161.760000     10.717120     -0.549000
2698    161.820000     10.750090     -0.549000
2699    161.880000     10.783050     -0.549000
2700    161.940000     10.816010     -0.549000
2701    162.000000     10.848970     -0.549000
2702    162.060000     10.881940     -0.549000
2703    162.120000     10.914900     -0.549000
2704    162.180000     10.947860     -0.549000
2705    162.240000     10.980820     -0.549000
2706    162.300000     11.013790     -0.549000
2707    162.360000     11.046750     -0.549000
2708    162.420000     11.079710     -0.549000
2709    162.480000     11.112670     -0.549000
2710    162.540000     11.145640     -0.549000
2711    162.600000     11.178600     -0.549000
2712    162.660000     11.211560     -0.549000
2713    162.720000     11.244520     -0.549000
2714    162.780000     11.277480     -0.549000
2715    162.840000     11.310450     -0.549000
2716    162.900000     11.343410     -0.549000
2717    162.960000     11.376370     -0.549000
2718    163.020000     11.409330     -0.549000
2719    163.080000     11.442300     -0.549000
2720    163.140000     11.475260     -0.549000
2721    163.200000     11.508220     -0.549000
2722    163.260000     11.541180     -0.549000
2723    163.320000     11.574150     -0.549000
2724    163.380000     11.607110     -0.549000
2725    163.440000     11.640070     -0.549000
2726    163.500000     11.673030     -0.549000
2727    163.560000     11.706000     -0.549000
2728    163.620000     11.738960     -0.549000
2729    163.680000     11.771920     -0.549000
2730    163.740000     11.804880     -0.549000
2731    163.800000     11.837840     -0.549000
2732    163.860000     11.870810     -0.549000
2733    163.920000     11.903770     -0.549000
2734    163.980000     11.936730     -0.549000
2735    164.040000     11.969690     -0.549000
2736    164.100000     12.002650     -0.549000
2737    164.160000     12.035620     -0.549000
2738    164.220000     12.068580     -0.549000
2739    164.280000     12.101540     -0.549000
2740    164.340000     12.134510     -0.549000
2741    164.400000     12.167470     -0.549000
2742    164.460000     12.200430     -0.549000
2743    164.520000     12.233390     -0.549000
2744    164.580000     12.266360     -0.549000
2745    164.640000     12.299320     -0.549000
2746    164.700000     12.332280     -0.549000
2747    164.760000     12.365240     -0.549000
2748    164.820000     12.398200     -0.549000
2749    164.880000     12.431170     -0.549000
2750    164.940000     12.464130     -0.549000
2751    165.000000     12.497090     -0.549000
2752    165.060000     12.530050     -0.549000
2753    165.120000     12.563010     -0.549000
2754    165.180000     12.595980     -0.549000
2755    165.240000     12.628940     -0.549000
2756    165.300000     12.661900     -0.549000
2757    165.360000     12.694870     -0.549000
2758    165.420000     12.727830     -0.549000
2759    165.480000     12.760790     -0.549000
2760    165.540000     12.793750     -0.549000
2761    165.600000     12.826710     -0.549000
2762    165.660000     12.859680     -0.549000
2763    165.720000     12.892640     -0.549000
2764    165.780000     12.925600     -0.549000
2765    165.840000     12.958560     -0.549000
2766    165.900000     12.991520     -0.549000
2767    165.960000     13.024490     -0.549000
2768    166.020000     13.057450     -0.549000
2769    166.080000     13.090410     -0.549000
2770    166.140000     13.123370     -0.549000
2771    166.200000     13.156340     -0.549000
2772    166.260000     13.189300     -0.549000
2773    166.320000     13.222260     -0.549000
2774    166.380000     13.255230     -0.549000
2775    166.440000     13.288190     -0.549000
2776    166.500000     13.321150     -0.549000
2777    166.560000     13.354110     -0.549000
2778    166.620000     13.387080     -0.549000
2779    166.680000     13.420040     -0.549000
2780    166.740000     13.453000     -0.549000
2781    166.800000     13.485960     -0.549000
2782    166.860000     13.518920     -0.549000
2783    166.920000     13.551890     -0.549000
2784    166.980000     13.584850     -0.549000
2785    167.040000     13.617810     -0.549000
2786    167.100000     13.650770     -0.549000
2787    167.160000     13.683740     -0.549000
2788    167.220000     13.716700     -0.549000
2789    167.280000     13.749660     -0.549000
2790    167.340000     13.782620     -0.549000
2791    167.400000     13.815590     -0.549000
2792    167.460000     13.848550     -0.549000
2793    167.520000     13.881510     -0.549000
2794    167.580000     13.914470     -0.549000
2795    167.640000     13.947430     -0.549000
2796    167.700000     13.980390     -0.549000
2797    167.760000     14.013360     -0.549000
2798    167.820000     14.046320     -0.549000
2799    167.880000     14.079280     -0.549000
2800    167.940000     14.112240     -0.549000
2801    168.000000     14.145200     -0.549000
2802    168.060000     14.178160     -0.549000
2803    168.120000     14.211130     -0.549000
2804    168.180000     14.244090     -0.549000
2805    168.240000     14.277050     -0.549000
2806    168.300000     14.310020     -0.549000
2807    168.360000     14.342980     -0.549000
2808    168.420000     14.375940     -0.549000
2809    168.480000     14.408910     -0.549000
2810    168.540000     14.441870     -0.549000
2811    168.600000     14.474830     -0.549000
2812    168.660000     14.507800     -0.549000
2813    168.720000     14.540760     -0.549000
2814    168.780000     14.573720     -0.549000
2815    168.840000     14.606690     -0.549000
2816    168.900000     14.639650     -0.549000
2817    168.960000     14.672610     -0.549000
2818    169.020000     14.705580     -0.549000
2819    169.080000     14.738540     -0.549000
2820    169.140000     14.771500     -0.549000
2821    169.200000     14.804460     -0.549000
2822    169.260000     14.837430     -0.549000
2823    169.320000     14.870390     -0.549000
2824    169.380000     14.903350     -0.549000
2825    169.440000     14.936310     -0.549000
2826    169.500000     14.969270     -0.549000
2827    169.560000     15.002230     -0.549000
2828    169.620000     15.035180     -0.549000
2829    169.680000     15.068140     -0.549000
2830    169.740000     15.101100     -0.549000
2831    169.800000     15.134050     -0.549000
2832    169.860000     15.167010     -0.549000
2833    169.920000     15.199970     -0.549000
2834    169.980000     15.232930     -0.549000
2835    170.040000     15.265890     -0.549000
2836    170.100000     15.298850     -0.549000
2837    170.160000     15.331820     -0.549000
2838    170.220000     15.364780     -0.549000
2839    170.280000     15.397750     -0.549000
2840    170.340000     15.430720     -0.549000
2841    170.400000     15.463690     -0.550000
2842    170.460000     15.496660     -0.550000
2843    170.520000     15.529630     -0.550000
2844    170.580000     15.562600     -0.550000
2845    170.640000     15.595580     -0.550000
2846    170.700000     15.628550     -0.550000
2847    170.760000     15.661520     -0.550000
2848    170.820000     15.694500     -0.550000
2849    170.880000     15.727470     -0.550000
2850    170.940000     15.760440     -0.550000
2851    171.000000     15.793410     -0.549000
2852    171.060000     15.826380     -0.549000
2853    171.120000     15.859340     -0.549000
2854    171.180000     15.892300     -0.549000
2855    171.240000     15.925260     -0.549000
2856    171.300000     15.958210     -0.549000
2857    171.360000     15.991160     -0.549000
2858    171.420000     16.024100     -0.549000
2859    171.480000     16.057040     -0.549000
2860    171.540000     16.089970     -0.549000
2861    171.600000     16.122900     -0.549000
2862    171.660000     16.155820     -0.549000
2863    171.720000     16.188750     -0.549000
2864    171.780000     16.221670     -0.549000
2865    171.840000     16.254600     -0.549000
2866    171.900000     16.287530     -0.549000
2867    171.960000     16.320470     -0.549000
2868    172.020000     16.353410     -0.549000
2869    172.080000     16.386360     -0.549000
2870    172.140000     16.419330     -0.550000
2871    172.200000     16.452310     -0.550000
2872    172.260000     16.485300     -0.550000
2873    172.320000     16.518300     -0.550000
2874    172.380000     16.551320     -0.550000
2875    172.440000     16.584350     -0.551000
2876    172.500000     16.617390     -0.551000
2877    172.560000     16.650440     -0.551000
2878    172.620000     16.683490     -0.551000
2879    172.680000     16.716560     -0.551000
2880    172.740000     16.749620     -0.551000
2881    172.800000     16.782680     -0.551000
2882    172.860000     16.815740     -0.551000
2883    172.920000     16.848780     -0.551000
2884    172.980000     16.881810     -0.550000
2885    173.040000     16.914820     -0.550000
2886    173.100000     16.947800     -0.549000
2887    173.160000     16.980750     -0.549000
2888    173.220000     17.013670     -0.548000
2889    173.280000     17.046540     -0.548000
2890    173.340000     17.079380     -0.547000
2891    173.400000     17.112180     -0.546000
2892    173.460000     17.144940     -0.546000
2893    173.520000     17.177660     -0.545000
2894    173.580000     17.210360     -0.545000
2895    173.640000     17.243030     -0.544000
2896    173.700000     17.275680     -0.544000
2897    173.760000     17.308340     -0.544000
2898    173.820000     17.341010     -0.545000
2899    173.880000     17.373700     -0.545000
2900    173.940000     17.406440     -0.546000
2901    174.000000     17.439230     -0.547000
2902    174.060000     17.472090     -0.548000
2903    174.120000     17.505040     -0.550000
2904    174.180000     17.538080     -0.552000
2905    174.240000     17.571220     -0.553000
2906    174.300000     17.604480     -0.555000
2907    174.360000     17.637850     -0.557000
2908    174.420000     17.671330     -0.559000
2909    174.480000     17.704910     -0.561000
2910    174.540000     17.738590     -0.562000
2911    174.600000     17.772350     -0.563000
2912    174.660000     17.806150     -0.564000
2913    174.720000     17.839990     -0.564000
2914    174.780000     17.873810     -0.563000
2915    174.840000     17.907590     -0.562000
2916    174.900000     17.941290     -0.561000
2917    174.960000     17.974860     -0.558000
2918    175.020000     18.008260     -0.555000
2919    175.080000     18.041450     -0.551000
2920    175.140000     18.074390     -0.547000
2921    175.200000     18.107050     -0.542000
2922    175.260000     18.139390     -0.536000
2923    175.320000     18.171410     -0.531000
2924    175.380000     18.203090     -0.525000
2925    175.440000     18.234450     -0.520000
2926    175.500000     18.265500     -0.515000
2927    175.560000     18.296290     -0.511000
2928    175.620000     18.326880     -0.509000
2929    175.680000     18.357330     -0.507000
2930    175.740000     18.387740     -0.507000
2931    175.800000     18.418210     -0.509000
2932    175.860000     18.448860     -0.513000
2933    175.920000     18.479790     -0.519000
2934    175.980000     18.511150     -0.527000
2935    176.040000     18.543050     -0.537000
2936    176.100000     18.575600     -0.549000
2937    176.160000     18.608920     -0.562000
2938    176.220000     18.643090     -0.577000
2939    176.280000     18.678180     -0.593000
2940    176.340000     18.714230     -0.609000
2941    176.400000     18.751220     -0.624000
2942    176.460000     18.789130     -0.639000
2943    176.520000     18.827880     -0.652000
2944    176.580000     18.867320     -0.662000
2945    176.640000     18.907280     -0.668000
2946    176.700000     18.947540     -0.671000
2947    176.760000     18.987820     -0.669000
2948    176.820000     19.027840     -0.662000
2949    176.880000     19.067260     -0.649000
2950    176.940000     19.105720     -0.630000
2951    177.000000     19.142860     -0.605000
2952    177.060000     19.178340     -0.575000
2953    177.120000     19.211820     -0.539000
2954    177.180000     19.242990     -0.498000
2955    177.240000     19.271630     -0.455000
2956    177.300000     19.297550     -0.409000
2957    177.360000     19.320690     -0.363000
2958    177.420000     19.341070     -0.318000
2959    177.480000     19.358850     -0.277000
2960    177.540000     19.374330     -0.242000
2961    177.600000     19.387950     -0.216000
2962    177.660000     19.400270     -0.200000
2963    177.720000     19.412010     -0.198000
2964    177.780000     19.423980     -0.209000
2965    177.840000     19.437110     -0.237000
2966    177.900000     19.452390     -0.281000
2967    177.960000     19.470840     -0.343000
2968    178.020000     19.493500     -0.421000
2969    178.080000     19.521340     -0.515000
2970    178.140000     19.555290     -0.623000
2971    178.200000     19.596090     -0.742000
2972    178.260000     19.644340     -0.869000
2973    178.320000     19.700350     -0.999000
2974    178.380000     19.764180     -1.126000
2975    178.440000     19.835490     -1.245000
2976    178.500000     19.913620     -1.350000
2977    178.560000     19.997460     -1.432000
2978    178.620000     20.085520     -1.487000
2979    178.680000     20.175900     -1.507000
2980    178.740000     20.266350     -1.487000
2981    178.800000     20.354350     -1.423000
2982    178.860000     20.437160     -1.313000
2983    178.920000     20.511920     -1.156000
2984    178.980000     20.575840     -0.953000
2985    179.040000     20.626290     -0.710000
2986    179.100000     20.661000     -0.433000
2987    179.160000     20.678250     -0.134000
2988    179.220000     20.677100      0.172000
2989    179.280000     20.657570      0.469000
2990    179.340000     20.620860      0.734000
2991    179.400000     20.569510      0.944000
2992    179.460000     20.507540      1.075000
2993    179.520000     20.440470      1.103000
2994    179.580000     20.375240      1.003000
2995    179.640000     20.320100      0.758000
2996    179.700000     20.284270      0.354000
2997    179.760000     20.277640     -0.217000
2998    179.820000     20.310260     -0.952000
2999    179.880000     20.391940     -1.846000
3000    179.940000     20.531760     -2.881000
3001    180.000000     20.737680     -3.432000
