# Supplementary material for: A Bottom-Up Coarse-Grained Model for Nucleosome–Nucleosome Interactions with Explicit Ions
Source: J Chem Theory Comput. 2022 May 17;18(6):3948–60. doi: 10.1021/acs.jctc.2c00083 (PMC9202350; doi:10.1021/acs.jctc.2c00083)
Supplement: Supplementary file 2 — ct2c00083_si_002.zip [file ct2c00083_si_002.zip › archive/CGMD_NCP-CO/pot_tables/NCP.new.405.table]

NCP.new.405
N 3001

1      0.000000   1159.563700     47.883000
2      0.060000   1156.690740     48.757000
3      0.120000   1153.712920     50.394000
4      0.180000   1150.643470     51.796000
5      0.240000   1147.497450     52.937000
6      0.300000   1144.291080     53.804000
7      0.360000   1141.041000     54.397000
8      0.420000   1137.763490     54.727000
9      0.480000   1134.473800     54.817000
10      0.540000   1131.185480     54.698000
11      0.600000   1127.909990     54.409000
12      0.660000   1124.656380     53.990000
13      0.720000   1121.431240     53.480000
14      0.780000   1118.238740     52.920000
15      0.840000   1115.080820     52.344000
16      0.900000   1111.957500     51.780000
17      0.960000   1108.867180     51.254000
18      1.020000   1105.807040     50.782000
19      1.080000   1102.773350     50.377000
20      1.140000   1099.761780     50.047000
21      1.200000   1096.767730     49.794000
22      1.260000   1093.786540     49.617000
23      1.320000   1090.813730     49.512000
24      1.380000   1087.845140     49.472000
25      1.440000   1084.877110     49.488000
26      1.500000   1081.906520     49.551000
27      1.560000   1078.930930     49.650000
28      1.620000   1075.948530     49.773000
29      1.680000   1072.958160     49.910000
30      1.740000   1069.959320     50.051000
31      1.800000   1066.952020     50.188000
32      1.860000   1063.936800     50.312000
33      1.920000   1060.914600     50.418000
34      1.980000   1057.886640     50.501000
35      2.040000   1054.854420     50.559000
36      2.100000   1051.819570     50.589000
37      2.160000   1048.783780     50.590000
38      2.220000   1045.748760     50.563000
39      2.280000   1042.716170     50.510000
40      2.340000   1039.687530     50.433000
41      2.400000   1036.664220     50.334000
42      2.460000   1033.647410     50.218000
43      2.520000   1030.638070     50.088000
44      2.580000   1027.636910     49.947000
45      2.640000   1024.644410     49.801000
46      2.700000   1021.660800     49.652000
47      2.760000   1018.686150     49.504000
48      2.820000   1015.720280     49.360000
49      2.880000   1012.762910     49.222000
50      2.940000   1009.813610     49.092000
51      3.000000   1006.871890     48.970000
52      3.060000   1003.937190     48.858000
53      3.120000   1001.008940     48.755000
54      3.180000    998.086550     48.662000
55      3.240000    995.169460     48.578000
56      3.300000    992.257150     48.503000
57      3.360000    989.349140     48.434000
58      3.420000    986.445010     48.373000
59      3.480000    983.544410     48.316000
60      3.540000    980.647050     48.264000
61      3.600000    977.752720     48.215000
62      3.660000    974.861270     48.168000
63      3.720000    971.972610     48.121000
64      3.780000    969.086730     48.075000
65      3.840000    966.203660     48.027000
66      3.900000    963.323500     47.977000
67      3.960000    960.446370     47.926000
68      4.020000    957.572430     47.871000
69      4.080000    954.701880     47.812000
70      4.140000    951.834930     47.751000
71      4.200000    948.971800     47.685000
72      4.260000    946.112690     47.616000
73      4.320000    943.257830     47.544000
74      4.380000    940.407390     47.469000
75      4.440000    937.561550     47.391000
76      4.500000    934.720440     47.312000
77      4.560000    931.884150     47.231000
78      4.620000    929.052740     47.149000
79      4.680000    926.226250     47.067000
80      4.740000    923.404670     46.986000
81      4.800000    920.587970     46.905000
82      4.860000    917.776100     46.825000
83      4.920000    914.969000     46.746000
84      4.980000    912.166590     46.668000
85      5.040000    909.368800     46.592000
86      5.100000    906.575580     46.516000
87      5.160000    903.786850     46.442000
88      5.220000    901.002560     46.368000
89      5.280000    898.222670     46.295000
90      5.340000    895.447140     46.223000
91      5.400000    892.675930     46.151000
92      5.460000    889.909020     46.080000
93      5.520000    887.146370     46.009000
94      5.580000    884.387960     45.938000
95      5.640000    881.633770     45.868000
96      5.700000    878.883760     45.799000
97      5.760000    876.137920     45.729000
98      5.820000    873.396220     45.660000
99      5.880000    870.658670     45.591000
100      5.940000    867.925250     45.522000
101      6.000000    865.195980     45.453000
102      6.060000    862.470870     45.384000
103      6.120000    859.749950     45.313000
104      6.180000    857.033250     45.243000
105      6.240000    854.320830     45.171000
106      6.300000    851.612710     45.099000
107      6.360000    848.908950     45.026000
108      6.420000    846.209590     44.953000
109      6.480000    843.514640     44.879000
110      6.540000    840.824140     44.805000
111      6.600000    838.138080     44.731000
112      6.660000    835.456470     44.657000
113      6.720000    832.779290     44.583000
114      6.780000    830.106530     44.510000
115      6.840000    827.438150     44.437000
116      6.900000    824.774130     44.364000
117      6.960000    822.114450     44.292000
118      7.020000    819.459100     44.220000
119      7.080000    816.808060     44.148000
120      7.140000    814.161330     44.076000
121      7.200000    811.518910     44.004000
122      7.260000    808.880830     43.932000
123      7.320000    806.247080     43.859000
124      7.380000    803.617690     43.787000
125      7.440000    800.992680     43.714000
126      7.500000    798.372030     43.641000
127      7.560000    795.755760     43.568000
128      7.620000    793.143870     43.495000
129      7.680000    790.536320     43.423000
130      7.740000    787.933120     43.351000
131      7.800000    785.334230     43.279000
132      7.860000    782.739640     43.208000
133      7.920000    780.149330     43.136000
134      7.980000    777.563290     43.065000
135      8.040000    774.981510     42.994000
136      8.100000    772.403990     42.923000
137      8.160000    769.830760     42.851000
138      8.220000    767.261820     42.780000
139      8.280000    764.697200     42.707000
140      8.340000    762.136930     42.635000
141      8.400000    759.581030     42.562000
142      8.460000    757.029510     42.489000
143      8.520000    754.482390     42.415000
144      8.580000    751.939660     42.342000
145      8.640000    749.401330     42.269000
146      8.700000    746.867380     42.196000
147      8.760000    744.337800     42.124000
148      8.820000    741.812550     42.052000
149      8.880000    739.291610     41.980000
150      8.940000    736.774980     41.908000
151      9.000000    734.262640     41.837000
152      9.060000    731.754570     41.765000
153      9.120000    729.250790     41.694000
154      9.180000    726.751310     41.622000
155      9.240000    724.256140     41.550000
156      9.300000    721.765300     41.478000
157      9.360000    719.278820     41.405000
158      9.420000    716.796700     41.332000
159      9.480000    714.318970     41.259000
160      9.540000    711.845630     41.186000
161      9.600000    709.376670     41.113000
162      9.660000    706.912100     41.040000
163      9.720000    704.451890     40.967000
164      9.780000    701.996020     40.895000
165      9.840000    699.544480     40.823000
166      9.900000    697.097240     40.752000
167      9.960000    694.654280     40.680000
168     10.020000    692.215600     40.609000
169     10.080000    689.781200     40.538000
170     10.140000    687.351080     40.466000
171     10.200000    684.925260     40.394000
172     10.260000    682.503760     40.322000
173     10.320000    680.086590     40.250000
174     10.380000    677.673780     40.177000
175     10.440000    675.265350     40.104000
176     10.500000    672.861310     40.031000
177     10.560000    670.461670     39.958000
178     10.620000    668.066410     39.884000
179     10.680000    665.675530     39.812000
180     10.740000    663.289010     39.739000
181     10.800000    660.906830     39.667000
182     10.860000    658.528970     39.595000
183     10.920000    656.155410     39.524000
184     10.980000    653.786130     39.452000
185     11.040000    651.421130     39.381000
186     11.100000    649.060420     39.310000
187     11.160000    646.703990     39.238000
188     11.220000    644.351860     39.166000
189     11.280000    642.004060     39.094000
190     11.340000    639.660610     39.021000
191     11.400000    637.321520     38.948000
192     11.460000    634.986810     38.875000
193     11.520000    632.656500     38.802000
194     11.580000    630.330570     38.729000
195     11.640000    628.009030     38.656000
196     11.700000    625.691860     38.583000
197     11.760000    623.379050     38.511000
198     11.820000    621.070560     38.439000
199     11.880000    618.766390     38.367000
200     11.940000    616.466510     38.296000
201     12.000000    614.170910     38.224000
202     12.060000    611.879580     38.153000
203     12.120000    609.592540     38.082000
204     12.180000    607.309800     38.010000
205     12.240000    605.031360     37.938000
206     12.300000    602.757260     37.865000
207     12.360000    600.487500     37.793000
208     12.420000    598.222120     37.720000
209     12.480000    595.961130     37.647000
210     12.540000    593.704520     37.573000
211     12.600000    591.452310     37.500000
212     12.660000    589.204480     37.427000
213     12.720000    586.961010     37.355000
214     12.780000    584.721890     37.283000
215     12.840000    582.487100     37.211000
216     12.900000    580.256600     37.139000
217     12.960000    578.030400     37.068000
218     13.020000    575.808480     36.996000
219     13.080000    573.590840     36.925000
220     13.140000    571.377480     36.853000
221     13.200000    569.168420     36.782000
222     13.260000    566.963680     36.710000
223     13.320000    564.763270     36.637000
224     13.380000    562.567230     36.564000
225     13.440000    560.375560     36.491000
226     13.500000    558.188280     36.418000
227     13.560000    556.005390     36.345000
228     13.620000    553.826890     36.272000
229     13.680000    551.652770     36.199000
230     13.740000    549.483010     36.127000
231     13.800000    547.317580     36.054000
232     13.860000    545.156470     35.983000
233     13.920000    542.999660     35.911000
234     13.980000    540.847140     35.840000
235     14.040000    538.698900     35.768000
236     14.100000    536.554930     35.697000
237     14.160000    534.415250     35.625000
238     14.220000    532.279880     35.553000
239     14.280000    530.148830     35.481000
240     14.340000    528.022130     35.409000
241     14.400000    525.899800     35.336000
242     14.460000    523.781840     35.263000
243     14.520000    521.668280     35.189000
244     14.580000    519.559100     35.116000
245     14.640000    517.454310     35.043000
246     14.700000    515.353900     34.971000
247     14.760000    513.257830     34.898000
248     14.820000    511.166100     34.826000
249     14.880000    509.078680     34.755000
250     14.940000    506.995550     34.683000
251     15.000000    504.916700     34.612000
252     15.060000    502.842140     34.540000
253     15.120000    500.771850     34.469000
254     15.180000    498.705860     34.397000
255     15.240000    496.644180     34.325000
256     15.300000    494.586830     34.253000
257     15.360000    492.533830     34.180000
258     15.420000    490.485200     34.107000
259     15.480000    488.440960     34.034000
260     15.540000    486.401110     33.961000
261     15.600000    484.365650     33.888000
262     15.660000    482.334580     33.815000
263     15.720000    480.307860     33.742000
264     15.780000    478.285500     33.670000
265     15.840000    476.267460     33.598000
266     15.900000    474.253720     33.527000
267     15.960000    472.244270     33.455000
268     16.020000    470.239100     33.384000
269     16.080000    468.238210     33.312000
270     16.140000    466.241610     33.241000
271     16.200000    464.249300     33.169000
272     16.260000    462.261310     33.097000
273     16.320000    460.277660     33.025000
274     16.380000    458.298370     32.952000
275     16.440000    456.323460     32.879000
276     16.500000    454.352930     32.806000
277     16.560000    452.386790     32.732000
278     16.620000    450.425050     32.659000
279     16.680000    448.467680     32.586000
280     16.740000    446.514670     32.514000
281     16.800000    444.566000     32.442000
282     16.860000    442.621640     32.370000
283     16.920000    440.681590     32.299000
284     16.980000    438.745820     32.227000
285     17.040000    436.814330     32.156000
286     17.100000    434.887110     32.084000
287     17.160000    432.964190     32.013000
288     17.220000    431.045570     31.941000
289     17.280000    429.131280     31.869000
290     17.340000    427.221330     31.796000
291     17.400000    425.315750     31.723000
292     17.460000    423.414550     31.650000
293     17.520000    421.517740     31.577000
294     17.580000    419.625320     31.504000
295     17.640000    417.737280     31.431000
296     17.700000    415.853620     31.358000
297     17.760000    413.974310     31.286000
298     17.820000    412.099330     31.214000
299     17.880000    410.228660     31.142000
300     17.940000    408.362290     31.071000
301     18.000000    406.500200     30.999000
302     18.060000    404.642380     30.928000
303     18.120000    402.788850     30.856000
304     18.180000    400.939610     30.785000
305     18.240000    399.094680     30.713000
306     18.300000    397.254090     30.640000
307     18.360000    395.417840     30.568000
308     18.420000    393.585970     30.495000
309     18.480000    391.758480     30.422000
310     18.540000    389.935390     30.348000
311     18.600000    388.116680     30.275000
312     18.660000    386.302360     30.202000
313     18.720000    384.492400     30.130000
314     18.780000    382.686790     30.058000
315     18.840000    380.885500     29.986000
316     18.900000    379.088510     29.914000
317     18.960000    377.295820     29.843000
318     19.020000    375.507400     29.771000
319     19.080000    373.723270     29.700000
320     19.140000    371.943420     29.628000
321     19.200000    370.167860     29.557000
322     19.260000    368.396630     29.484000
323     19.320000    366.629730     29.412000
324     19.380000    364.867200     29.339000
325     19.440000    363.109040     29.266000
326     19.500000    361.355260     29.193000
327     19.560000    359.605880     29.120000
328     19.620000    357.860890     29.047000
329     19.680000    356.120270     28.974000
330     19.740000    354.384020     28.901000
331     19.800000    352.652100     28.829000
332     19.860000    350.924500     28.758000
333     19.920000    349.201200     28.686000
334     19.980000    347.482180     28.615000
335     20.040000    345.767440     28.543000
336     20.100000    344.056980     28.472000
337     20.160000    342.350820     28.400000
338     20.220000    340.648950     28.328000
339     20.280000    338.951410     28.256000
340     20.340000    337.258220     28.184000
341     20.400000    335.569390     28.111000
342     20.460000    333.884940     28.038000
343     20.520000    332.204890     27.964000
344     20.580000    330.529220     27.891000
345     20.640000    328.857940     27.818000
346     20.700000    327.191030     27.746000
347     20.760000    325.528470     27.673000
348     20.820000    323.870250     27.601000
349     20.880000    322.216330     27.529000
350     20.940000    320.566710     27.458000
351     21.000000    318.921370     27.387000
352     21.060000    317.280310     27.315000
353     21.120000    315.643530     27.244000
354     21.180000    314.011050     27.172000
355     21.240000    312.382880     27.100000
356     21.300000    310.759030     27.028000
357     21.360000    309.139540     26.955000
358     21.420000    307.524420     26.882000
359     21.480000    305.913690     26.809000
360     21.540000    304.307350     26.736000
361     21.600000    302.705400     26.663000
362     21.660000    301.107830     26.590000
363     21.720000    299.514620     26.517000
364     21.780000    297.925760     26.445000
365     21.840000    296.341230     26.373000
366     21.900000    294.761000     26.301000
367     21.960000    293.185050     26.230000
368     22.020000    291.613390     26.159000
369     22.080000    290.046010     26.087000
370     22.140000    288.482910     26.016000
371     22.200000    286.924110     25.944000
372     22.260000    285.369630     25.872000
373     22.320000    283.819490     25.799000
374     22.380000    282.273710     25.727000
375     22.440000    280.732300     25.654000
376     22.500000    279.195280     25.580000
377     22.560000    277.662660     25.507000
378     22.620000    276.134420     25.434000
379     22.680000    274.610550     25.361000
380     22.740000    273.091050     25.289000
381     22.800000    271.575890     25.217000
382     22.860000    270.065040     25.145000
383     22.920000    268.558490     25.073000
384     22.980000    267.056230     25.002000
385     23.040000    265.558240     24.931000
386     23.100000    264.064540     24.859000
387     23.160000    262.575130     24.788000
388     23.220000    261.090020     24.716000
389     23.280000    259.609230     24.644000
390     23.340000    258.132790     24.571000
391     23.400000    256.660710     24.498000
392     23.460000    255.193020     24.425000
393     23.520000    253.729720     24.352000
394     23.580000    252.270800     24.279000
395     23.640000    250.816280     24.206000
396     23.700000    249.366120     24.133000
397     23.760000    247.920320     24.061000
398     23.820000    246.478850     23.989000
399     23.880000    245.041680     23.917000
400     23.940000    243.608820     23.845000
401     24.000000    242.180230     23.774000
402     24.060000    240.755930     23.703000
403     24.120000    239.335900     23.631000
404     24.180000    237.920170     23.560000
405     24.240000    236.508750     23.488000
406     24.300000    235.101660     23.415000
407     24.360000    233.698930     23.343000
408     24.420000    232.300560     23.270000
409     24.480000    230.906580     23.196000
410     24.540000    229.516990     23.123000
411     24.600000    228.131800     23.050000
412     24.660000    226.750980     22.977000
413     24.720000    225.374530     22.905000
414     24.780000    224.002420     22.832000
415     24.840000    222.634640     22.760000
416     24.900000    221.271160     22.689000
417     24.960000    219.911970     22.617000
418     25.020000    218.557070     22.546000
419     25.080000    217.206440     22.475000
420     25.140000    215.860090     22.403000
421     25.200000    214.518050     22.331000
422     25.260000    213.180320     22.259000
423     25.320000    211.846930     22.187000
424     25.380000    210.517900     22.114000
425     25.440000    209.193250     22.041000
426     25.500000    207.872990     21.968000
427     25.560000    206.557110     21.895000
428     25.620000    205.245630     21.822000
429     25.680000    203.938520     21.749000
430     25.740000    202.635770     21.676000
431     25.800000    201.337360     21.604000
432     25.860000    200.043260     21.532000
433     25.920000    198.753470     21.461000
434     25.980000    197.467960     21.389000
435     26.040000    196.186730     21.318000
436     26.100000    194.909780     21.247000
437     26.160000    193.637120     21.175000
438     26.220000    192.368760     21.103000
439     26.280000    191.104730     21.031000
440     26.340000    189.845040     20.958000
441     26.400000    188.589720     20.886000
442     26.460000    187.338780     20.812000
443     26.520000    186.092230     20.739000
444     26.580000    184.850070     20.666000
445     26.640000    183.612300     20.593000
446     26.700000    182.378900     20.520000
447     26.760000    181.149850     20.448000
448     26.820000    179.925130     20.376000
449     26.880000    178.704720     20.304000
450     26.940000    177.488610     20.233000
451     27.000000    176.276780     20.162000
452     27.060000    175.069220     20.090000
453     27.120000    173.865950     20.019000
454     27.180000    172.666980     19.947000
455     27.240000    171.472310     19.875000
456     27.300000    170.281980     19.803000
457     27.360000    169.095990     19.730000
458     27.420000    167.914380     19.657000
459     27.480000    166.737160     19.584000
460     27.540000    165.564320     19.511000
461     27.600000    164.395880     19.438000
462     27.660000    163.231810     19.365000
463     27.720000    162.072120     19.292000
464     27.780000    160.916760     19.220000
465     27.840000    159.765740     19.148000
466     27.900000    158.619010     19.076000
467     27.960000    157.476580     19.005000
468     28.020000    156.338420     18.934000
469     28.080000    155.204550     18.862000
470     28.140000    154.074960     18.791000
471     28.200000    152.949670     18.719000
472     28.260000    151.828700     18.647000
473     28.320000    150.712060     18.574000
474     28.380000    149.599780     18.501000
475     28.440000    148.491890     18.428000
476     28.500000    147.388370     18.355000
477     28.560000    146.289250     18.282000
478     28.620000    145.194520     18.209000
479     28.680000    144.104170     18.136000
480     28.740000    143.018170     18.064000
481     28.800000    141.936510     17.992000
482     28.860000    140.859170     17.920000
483     28.920000    139.786130     17.848000
484     28.980000    138.717380     17.777000
485     29.040000    137.652900     17.706000
486     29.100000    136.592700     17.634000
487     29.160000    135.536800     17.563000
488     29.220000    134.485190     17.491000
489     29.280000    133.437920     17.418000
490     29.340000    132.394980     17.346000
491     29.400000    131.356420     17.273000
492     29.460000    130.322230     17.200000
493     29.520000    129.292430     17.127000
494     29.580000    128.267030     17.054000
495     29.640000    127.246010     16.981000
496     29.700000    126.229360     16.908000
497     29.760000    125.217060     16.836000
498     29.820000    124.209100     16.763000
499     29.880000    123.205450     16.692000
500     29.940000    122.206090     16.620000
501     30.000000    121.211010     16.549000
502     30.060000    120.220210     16.478000
503     30.120000    119.233690     16.406000
504     30.180000    118.251470     16.334000
505     30.240000    117.273560     16.262000
506     30.300000    116.299970     16.190000
507     30.360000    115.330750     16.117000
508     30.420000    114.365890     16.044000
509     30.480000    113.405420     15.971000
510     30.540000    112.449340     15.898000
511     30.600000    111.497640     15.825000
512     30.660000    110.550340     15.752000
513     30.720000    109.607390     15.680000
514     30.780000    108.668790     15.607000
515     30.840000    107.734520     15.535000
516     30.900000    106.804550     15.464000
517     30.960000    105.878870     15.392000
518     31.020000    104.957470     15.321000
519     31.080000    104.040350     15.250000
520     31.140000    103.127510     15.178000
521     31.200000    102.218970     15.106000
522     31.260000    101.314750     15.034000
523     31.320000    100.414870     14.962000
524     31.380000     99.519350     14.889000
525     31.440000     98.628200     14.816000
526     31.500000     97.741450     14.743000
527     31.560000     96.859080     14.670000
528     31.620000     95.981100     14.596000
529     31.680000     95.107500     14.524000
530     31.740000     94.238260     14.451000
531     31.800000     93.373360     14.379000
532     31.860000     92.512770     14.307000
533     31.920000     91.656480     14.236000
534     31.980000     90.804480     14.164000
535     32.040000     89.956760     14.093000
536     32.100000     89.113310     14.022000
537     32.160000     88.274160     13.950000
538     32.220000     87.439310     13.878000
539     32.280000     86.608790     13.806000
540     32.340000     85.782610     13.733000
541     32.400000     84.960790     13.660000
542     32.460000     84.143360     13.587000
543     32.520000     83.330320     13.514000
544     32.580000     82.521670     13.441000
545     32.640000     81.717400     13.368000
546     32.700000     80.917510     13.295000
547     32.760000     80.121960     13.223000
548     32.820000     79.330750     13.151000
549     32.880000     78.543850     13.079000
550     32.940000     77.761250     13.008000
551     33.000000     76.982920     12.936000
552     33.060000     76.208880     12.865000
553     33.120000     75.439110     12.794000
554     33.180000     74.673640     12.722000
555     33.240000     73.912490     12.650000
556     33.300000     73.155660     12.578000
557     33.360000     72.403180     12.505000
558     33.420000     71.655080     12.432000
559     33.480000     70.911360     12.359000
560     33.540000     70.172030     12.286000
561     33.600000     69.437100     12.212000
562     33.660000     68.706540     12.140000
563     33.720000     67.980350     12.067000
564     33.780000     67.258500     11.995000
565     33.840000     66.540980     11.923000
566     33.900000     65.827770     11.851000
567     33.960000     65.118840     11.780000
568     34.020000     64.414190     11.708000
569     34.080000     63.713830     11.637000
570     34.140000     63.017740     11.566000
571     34.200000     62.325960     11.494000
572     34.260000     61.638490     11.422000
573     34.320000     60.955370     11.349000
574     34.380000     60.276600     11.276000
575     34.440000     59.602210     11.203000
576     34.500000     58.932200     11.130000
577     34.560000     58.266590     11.057000
578     34.620000     57.605370     10.984000
579     34.680000     56.948520     10.911000
580     34.740000     56.296030     10.839000
581     34.800000     55.647880     10.767000
582     34.860000     55.004050     10.695000
583     34.920000     54.364520     10.623000
584     34.980000     53.729270     10.552000
585     35.040000     53.098300     10.480000
586     35.100000     52.471610     10.409000
587     35.160000     51.849210     10.337000
588     35.220000     51.231120     10.266000
589     35.280000     50.617350     10.193000
590     35.340000     50.007920     10.121000
591     35.400000     49.402860     10.048000
592     35.460000     48.802180      9.975000
593     35.520000     48.205890      9.902000
594     35.580000     47.613990      9.828000
595     35.640000     47.026470      9.755000
596     35.700000     46.443330      9.683000
597     35.760000     45.864540      9.610000
598     35.820000     45.290080      9.538000
599     35.880000     44.719930      9.467000
600     35.940000     44.154080      9.395000
601     36.000000     43.592510      9.324000
602     36.060000     43.035220      9.253000
603     36.120000     42.482210      9.181000
604     36.180000     41.933490      9.109000
605     36.240000     41.389090      9.037000
606     36.300000     40.849010      8.965000
607     36.360000     40.313290      8.892000
608     36.420000     39.781950      8.819000
609     36.480000     39.254990      8.746000
610     36.540000     38.732420      8.673000
611     36.600000     38.214240      8.600000
612     36.660000     37.700440      8.527000
613     36.720000     37.191010      8.454000
614     36.780000     36.685930      8.382000
615     36.840000     36.185170      8.310000
616     36.900000     35.688710      8.239000
617     36.960000     35.196540      8.167000
618     37.020000     34.708650      8.096000
619     37.080000     34.225040      8.025000
620     37.140000     33.745710      7.953000
621     37.200000     33.270680      7.881000
622     37.260000     32.799960      7.809000
623     37.320000     32.333580      7.737000
624     37.380000     31.871560      7.664000
625     37.440000     31.413910      7.591000
626     37.500000     30.960640      7.518000
627     37.560000     30.511770      7.445000
628     37.620000     30.067290      7.372000
629     37.680000     29.627180      7.299000
630     37.740000     29.191420      7.226000
631     37.800000     28.760010      7.154000
632     37.860000     28.332920      7.082000
633     37.920000     27.910130      7.011000
634     37.980000     27.491620      6.939000
635     38.040000     27.077400      6.868000
636     38.100000     26.667460      6.797000
637     38.160000     26.261810      6.725000
638     38.220000     25.860480      6.653000
639     38.280000     25.463470      6.580000
640     38.340000     25.070820      6.508000
641     38.400000     24.682540      6.435000
642     38.460000     24.298650      6.362000
643     38.520000     23.919160      6.288000
644     38.580000     23.544060      6.215000
645     38.640000     23.173340      6.142000
646     38.700000     22.807010      6.069000
647     38.760000     22.445020      5.997000
648     38.820000     22.087370      5.925000
649     38.880000     21.734020      5.853000
650     38.940000     21.384960      5.782000
651     39.000000     21.040170      5.711000
652     39.060000     20.699640      5.640000
653     39.120000     20.363390      5.569000
654     39.180000     20.031420      5.497000
655     39.240000     19.703730      5.425000
656     39.300000     19.380370      5.353000
657     39.360000     19.061330      5.281000
658     39.420000     18.746650      5.208000
659     39.480000     18.436340      5.135000
660     39.540000     18.130400      5.062000
661     39.600000     17.828840      4.990000
662     39.660000     17.531660      4.917000
663     39.720000     17.238830      4.844000
664     39.780000     16.950360      4.772000
665     39.840000     16.666210      4.700000
666     39.900000     16.386380      4.628000
667     39.960000     16.110860      4.556000
668     40.020000     15.839650      4.484000
669     40.080000     15.572760      4.412000
670     40.140000     15.310180      4.340000
671     40.200000     15.051960      4.267000
672     40.260000     14.798100      4.194000
673     40.320000     14.548630      4.121000
674     40.380000     14.303580      4.047000
675     40.440000     14.062950      3.973000
676     40.500000     13.826770      3.899000
677     40.560000     13.595020      3.826000
678     40.620000     13.367690      3.752000
679     40.680000     13.144760      3.679000
680     40.740000     12.926200      3.607000
681     40.800000     12.711960      3.535000
682     40.860000     12.502010      3.464000
683     40.920000     12.296320      3.393000
684     40.980000     12.094840      3.323000
685     41.040000     11.897550      3.253000
686     41.100000     11.704430      3.184000
687     41.160000     11.515480      3.114000
688     41.220000     11.330690      3.045000
689     41.280000     11.150080      2.975000
690     41.340000     10.973660      2.905000
691     41.400000     10.801450      2.835000
692     41.460000     10.633480      2.764000
693     41.520000     10.469750      2.693000
694     41.580000     10.310310      2.622000
695     41.640000     10.155160      2.550000
696     41.700000     10.004330      2.478000
697     41.760000      9.857850      2.405000
698     41.820000      9.715740      2.332000
699     41.880000      9.578040      2.258000
700     41.940000      9.444780      2.184000
701     42.000000      9.316010      2.108000
702     42.060000      9.191800      2.032000
703     42.120000      9.072190      1.955000
704     42.180000      8.957260      1.876000
705     42.240000      8.847050      1.797000
706     42.300000      8.741630      1.717000
707     42.360000      8.641040      1.636000
708     42.420000      8.545280      1.556000
709     42.480000      8.454360      1.475000
710     42.540000      8.368240      1.396000
711     42.600000      8.286860      1.318000
712     42.660000      8.210130      1.241000
713     42.720000      8.137920      1.167000
714     42.780000      8.070080      1.096000
715     42.840000      8.006450      1.027000
716     42.900000      7.946850      0.961000
717     42.960000      7.891080      0.899000
718     43.020000      7.838940      0.840000
719     43.080000      7.790250      0.784000
720     43.140000      7.744820      0.732000
721     43.200000      7.702450      0.682000
722     43.260000      7.662970      0.635000
723     43.320000      7.626210      0.591000
724     43.380000      7.592000      0.550000
725     43.440000      7.560180      0.512000
726     43.500000      7.530580      0.476000
727     43.560000      7.503060      0.443000
728     43.620000      7.477450      0.412000
729     43.680000      7.453610      0.384000
730     43.740000      7.431370      0.358000
731     43.800000      7.410590      0.335000
732     43.860000      7.391120      0.315000
733     43.920000      7.372790      0.297000
734     43.980000      7.355480      0.281000
735     44.040000      7.339020      0.268000
736     44.100000      7.323290      0.257000
737     44.160000      7.308150      0.248000
738     44.220000      7.293480      0.242000
739     44.280000      7.279160      0.237000
740     44.340000      7.265080      0.233000
741     44.400000      7.251160      0.231000
742     44.460000      7.237310      0.231000
743     44.520000      7.223460      0.231000
744     44.580000      7.209540      0.233000
745     44.640000      7.195520      0.235000
746     44.700000      7.181370      0.237000
747     44.760000      7.167050      0.240000
748     44.820000      7.152550      0.243000
749     44.880000      7.137860      0.246000
750     44.940000      7.122990      0.249000
751     45.000000      7.107930      0.253000
752     45.060000      7.092690      0.255000
753     45.120000      7.077270      0.258000
754     45.180000      7.061700      0.261000
755     45.240000      7.045960      0.264000
756     45.300000      7.030070      0.266000
757     45.360000      7.014040      0.268000
758     45.420000      6.997880      0.270000
759     45.480000      6.981590      0.273000
760     45.540000      6.965160      0.275000
761     45.600000      6.948620      0.277000
762     45.660000      6.931960      0.279000
763     45.720000      6.915170      0.281000
764     45.780000      6.898270      0.283000
765     45.840000      6.881240      0.285000
766     45.900000      6.864090      0.287000
767     45.960000      6.846820      0.289000
768     46.020000      6.829420      0.291000
769     46.080000      6.811880      0.293000
770     46.140000      6.794200      0.296000
771     46.200000      6.776380      0.298000
772     46.260000      6.758410      0.301000
773     46.320000      6.740290      0.303000
774     46.380000      6.722010      0.306000
775     46.440000      6.703580      0.308000
776     46.500000      6.685000      0.311000
777     46.560000      6.666260      0.314000
778     46.620000      6.647370      0.316000
779     46.680000      6.628350      0.318000
780     46.740000      6.609200      0.320000
781     46.800000      6.589930      0.322000
782     46.860000      6.570560      0.324000
783     46.920000      6.551100      0.325000
784     46.980000      6.531570      0.326000
785     47.040000      6.511980      0.327000
786     47.100000      6.492350      0.327000
787     47.160000      6.472690      0.328000
788     47.220000      6.453030      0.328000
789     47.280000      6.433380      0.327000
790     47.340000      6.413750      0.327000
791     47.400000      6.394170      0.326000
792     47.460000      6.374640      0.325000
793     47.520000      6.355190      0.323000
794     47.580000      6.335820      0.322000
795     47.640000      6.316560      0.320000
796     47.700000      6.297420      0.318000
797     47.760000      6.278420      0.315000
798     47.820000      6.259570      0.313000
799     47.880000      6.240880      0.310000
800     47.940000      6.222380      0.307000
801     48.000000      6.204090      0.303000
802     48.060000      6.186010      0.299000
803     48.120000      6.168160      0.295000
804     48.180000      6.150570      0.291000
805     48.240000      6.133240      0.286000
806     48.300000      6.116190      0.282000
807     48.360000      6.099430      0.277000
808     48.420000      6.082970      0.272000
809     48.480000      6.066820      0.267000
810     48.540000      6.050980      0.261000
811     48.600000      6.035460      0.256000
812     48.660000      6.020250      0.251000
813     48.720000      6.005340      0.246000
814     48.780000      5.990730      0.241000
815     48.840000      5.976420      0.236000
816     48.900000      5.962390      0.232000
817     48.960000      5.948630      0.227000
818     49.020000      5.935120      0.223000
819     49.080000      5.921860      0.219000
820     49.140000      5.908840      0.215000
821     49.200000      5.896050      0.212000
822     49.260000      5.883460      0.208000
823     49.320000      5.871080      0.205000
824     49.380000      5.858900      0.202000
825     49.440000      5.846900      0.198000
826     49.500000      5.835080      0.196000
827     49.560000      5.823430      0.193000
828     49.620000      5.811950      0.190000
829     49.680000      5.800630      0.187000
830     49.740000      5.789470      0.185000
831     49.800000      5.778450      0.182000
832     49.860000      5.767580      0.180000
833     49.920000      5.756860      0.178000
834     49.980000      5.746270      0.175000
835     50.040000      5.735820      0.173000
836     50.100000      5.725510      0.171000
837     50.160000      5.715330      0.169000
838     50.220000      5.705280      0.166000
839     50.280000      5.695350      0.164000
840     50.340000      5.685550      0.162000
841     50.400000      5.675870      0.160000
842     50.460000      5.666300      0.159000
843     50.520000      5.656840      0.157000
844     50.580000      5.647470      0.155000
845     50.640000      5.638200      0.154000
846     50.700000      5.629000      0.153000
847     50.760000      5.619880      0.152000
848     50.820000      5.610800      0.151000
849     50.880000      5.601770      0.150000
850     50.940000      5.592760      0.150000
851     51.000000      5.583750      0.150000
852     51.060000      5.574750      0.150000
853     51.120000      5.565710      0.151000
854     51.180000      5.556640      0.152000
855     51.240000      5.547520      0.153000
856     51.300000      5.538330      0.154000
857     51.360000      5.529060      0.155000
858     51.420000      5.519710      0.157000
859     51.480000      5.510250      0.159000
860     51.540000      5.500680      0.160000
861     51.600000      5.491000      0.162000
862     51.660000      5.481200      0.164000
863     51.720000      5.471280      0.166000
864     51.780000      5.461250      0.168000
865     51.840000      5.451090      0.170000
866     51.900000      5.440810      0.172000
867     51.960000      5.430410      0.174000
868     52.020000      5.419900      0.176000
869     52.080000      5.409280      0.178000
870     52.140000      5.398550      0.180000
871     52.200000      5.387710      0.182000
872     52.260000      5.376760      0.183000
873     52.320000      5.365710      0.185000
874     52.380000      5.354560      0.187000
875     52.440000      5.343310      0.188000
876     52.500000      5.331960      0.190000
877     52.560000      5.320510      0.192000
878     52.620000      5.308960      0.193000
879     52.680000      5.297320      0.195000
880     52.740000      5.285580      0.196000
881     52.800000      5.273750      0.198000
882     52.860000      5.261820      0.200000
883     52.920000      5.249800      0.201000
884     52.980000      5.237690      0.203000
885     53.040000      5.225480      0.204000
886     53.100000      5.213180      0.206000
887     53.160000      5.200790      0.207000
888     53.220000      5.188300      0.209000
889     53.280000      5.175720      0.210000
890     53.340000      5.163040      0.212000
891     53.400000      5.150280      0.214000
892     53.460000      5.137420      0.215000
893     53.520000      5.124470      0.216000
894     53.580000      5.111450      0.218000
895     53.640000      5.098340      0.219000
896     53.700000      5.085170      0.220000
897     53.760000      5.071920      0.221000
898     53.820000      5.058630      0.222000
899     53.880000      5.045280      0.223000
900     53.940000      5.031890      0.223000
901     54.000000      5.018480      0.224000
902     54.060000      5.005040      0.224000
903     54.120000      4.991590      0.224000
904     54.180000      4.978140      0.224000
905     54.240000      4.964690      0.224000
906     54.300000      4.951260      0.224000
907     54.360000      4.937850      0.223000
908     54.420000      4.924470      0.223000
909     54.480000      4.911120      0.222000
910     54.540000      4.897810      0.222000
911     54.600000      4.884540      0.221000
912     54.660000      4.871300      0.220000
913     54.720000      4.858110      0.219000
914     54.780000      4.844960      0.219000
915     54.840000      4.831860      0.218000
916     54.900000      4.818790      0.217000
917     54.960000      4.805760      0.217000
918     55.020000      4.792770      0.216000
919     55.080000      4.779810      0.216000
920     55.140000      4.766880      0.215000
921     55.200000      4.753970      0.215000
922     55.260000      4.741090      0.214000
923     55.320000      4.728230      0.214000
924     55.380000      4.715390      0.214000
925     55.440000      4.702570      0.214000
926     55.500000      4.689760      0.213000
927     55.560000      4.676960      0.213000
928     55.620000      4.664160      0.213000
929     55.680000      4.651380      0.213000
930     55.740000      4.638590      0.213000
931     55.800000      4.625810      0.213000
932     55.860000      4.613020      0.213000
933     55.920000      4.600230      0.213000
934     55.980000      4.587430      0.213000
935     56.040000      4.574630      0.214000
936     56.100000      4.561810      0.214000
937     56.160000      4.548980      0.214000
938     56.220000      4.536130      0.214000
939     56.280000      4.523270      0.215000
940     56.340000      4.510390      0.215000
941     56.400000      4.497480      0.215000
942     56.460000      4.484550      0.216000
943     56.520000      4.471600      0.216000
944     56.580000      4.458620      0.217000
945     56.640000      4.445610      0.217000
946     56.700000      4.432580      0.217000
947     56.760000      4.419520      0.218000
948     56.820000      4.406430      0.218000
949     56.880000      4.393310      0.219000
950     56.940000      4.380170      0.219000
951     57.000000      4.367000      0.220000
952     57.060000      4.353800      0.220000
953     57.120000      4.340570      0.221000
954     57.180000      4.327310      0.221000
955     57.240000      4.314030      0.222000
956     57.300000      4.300730      0.222000
957     57.360000      4.287400      0.222000
958     57.420000      4.274050      0.223000
959     57.480000      4.260690      0.223000
960     57.540000      4.247310      0.223000
961     57.600000      4.233930      0.223000
962     57.660000      4.220540      0.223000
963     57.720000      4.207160      0.223000
964     57.780000      4.193790      0.223000
965     57.840000      4.180440      0.222000
966     57.900000      4.167120      0.222000
967     57.960000      4.153840      0.221000
968     58.020000      4.140610      0.220000
969     58.080000      4.127430      0.219000
970     58.140000      4.114320      0.218000
971     58.200000      4.101290      0.216000
972     58.260000      4.088340      0.215000
973     58.320000      4.075500      0.213000
974     58.380000      4.062750      0.211000
975     58.440000      4.050120      0.210000
976     58.500000      4.037610      0.207000
977     58.560000      4.025230      0.205000
978     58.620000      4.012970      0.203000
979     58.680000      4.000860      0.201000
980     58.740000      3.988880      0.198000
981     58.800000      3.977040      0.196000
982     58.860000      3.965350      0.194000
983     58.920000      3.953800      0.191000
984     58.980000      3.942410      0.189000
985     59.040000      3.931160      0.186000
986     59.100000      3.920070      0.184000
987     59.160000      3.909140      0.181000
988     59.220000      3.898360      0.178000
989     59.280000      3.887750      0.176000
990     59.340000      3.877300      0.173000
991     59.400000      3.867010      0.170000
992     59.460000      3.856890      0.167000
993     59.520000      3.846940      0.164000
994     59.580000      3.837150      0.162000
995     59.640000      3.827530      0.159000
996     59.700000      3.818080      0.156000
997     59.760000      3.808800      0.153000
998     59.820000      3.799680      0.151000
999     59.880000      3.790720      0.148000
1000     59.940000      3.781930      0.145000
1001     60.000000      3.773290      0.143000
1002     60.060000      3.764810      0.140000
1003     60.120000      3.756490      0.137000
1004     60.180000      3.748320      0.135000
1005     60.240000      3.740310      0.132000
1006     60.300000      3.732450      0.130000
1007     60.360000      3.724740      0.127000
1008     60.420000      3.717190      0.125000
1009     60.480000      3.709780      0.122000
1010     60.540000      3.702510      0.120000
1011     60.600000      3.695390      0.118000
1012     60.660000      3.688400      0.115000
1013     60.720000      3.681550      0.113000
1014     60.780000      3.674830      0.111000
1015     60.840000      3.668220      0.109000
1016     60.900000      3.661730      0.107000
1017     60.960000      3.655360      0.105000
1018     61.020000      3.649080      0.104000
1019     61.080000      3.642900      0.102000
1020     61.140000      3.636820      0.101000
1021     61.200000      3.630820      0.099000
1022     61.260000      3.624910      0.098000
1023     61.320000      3.619070      0.097000
1024     61.380000      3.613310      0.095000
1025     61.440000      3.607610      0.094000
1026     61.500000      3.601980      0.093000
1027     61.560000      3.596420      0.092000
1028     61.620000      3.590910      0.091000
1029     61.680000      3.585460      0.090000
1030     61.740000      3.580070      0.089000
1031     61.800000      3.574730      0.089000
1032     61.860000      3.569440      0.088000
1033     61.920000      3.564200      0.087000
1034     61.980000      3.559010      0.086000
1035     62.040000      3.553870      0.085000
1036     62.100000      3.548770      0.085000
1037     62.160000      3.543720      0.084000
1038     62.220000      3.538710      0.083000
1039     62.280000      3.533750      0.082000
1040     62.340000      3.528840      0.082000
1041     62.400000      3.523970      0.081000
1042     62.460000      3.519140      0.080000
1043     62.520000      3.514360      0.079000
1044     62.580000      3.509610      0.079000
1045     62.640000      3.504910      0.078000
1046     62.700000      3.500250      0.077000
1047     62.760000      3.495620      0.077000
1048     62.820000      3.491040      0.076000
1049     62.880000      3.486480      0.076000
1050     62.940000      3.481970      0.075000
1051     63.000000      3.477480      0.074000
1052     63.060000      3.473030      0.074000
1053     63.120000      3.468610      0.073000
1054     63.180000      3.464210      0.073000
1055     63.240000      3.459840      0.073000
1056     63.300000      3.455500      0.072000
1057     63.360000      3.451190      0.072000
1058     63.420000      3.446900      0.071000
1059     63.480000      3.442630      0.071000
1060     63.540000      3.438390      0.071000
1061     63.600000      3.434170      0.070000
1062     63.660000      3.429970      0.070000
1063     63.720000      3.425790      0.069000
1064     63.780000      3.421640      0.069000
1065     63.840000      3.417500      0.069000
1066     63.900000      3.413380      0.068000
1067     63.960000      3.409280      0.068000
1068     64.020000      3.405210      0.068000
1069     64.080000      3.401150      0.068000
1070     64.140000      3.397100      0.067000
1071     64.200000      3.393080      0.067000
1072     64.260000      3.389080      0.067000
1073     64.320000      3.385090      0.066000
1074     64.380000      3.381110      0.066000
1075     64.440000      3.377150      0.066000
1076     64.500000      3.373210      0.066000
1077     64.560000      3.369280      0.065000
1078     64.620000      3.365350      0.065000
1079     64.680000      3.361440      0.065000
1080     64.740000      3.357530      0.065000
1081     64.800000      3.353620      0.065000
1082     64.860000      3.349710      0.065000
1083     64.920000      3.345800      0.065000
1084     64.980000      3.341880      0.065000
1085     65.040000      3.337940      0.066000
1086     65.100000      3.334000      0.066000
1087     65.160000      3.330030      0.066000
1088     65.220000      3.326050      0.067000
1089     65.280000      3.322040      0.067000
1090     65.340000      3.318000      0.068000
1091     65.400000      3.313930      0.068000
1092     65.460000      3.309820      0.069000
1093     65.520000      3.305690      0.069000
1094     65.580000      3.301520      0.070000
1095     65.640000      3.297310      0.070000
1096     65.700000      3.293060      0.071000
1097     65.760000      3.288780      0.072000
1098     65.820000      3.284460      0.072000
1099     65.880000      3.280110      0.073000
1100     65.940000      3.275720      0.073000
1101     66.000000      3.271290      0.074000
1102     66.060000      3.266840      0.075000
1103     66.120000      3.262350      0.075000
1104     66.180000      3.257830      0.076000
1105     66.240000      3.253280      0.076000
1106     66.300000      3.248700      0.077000
1107     66.360000      3.244090      0.077000
1108     66.420000      3.239460      0.077000
1109     66.480000      3.234810      0.078000
1110     66.540000      3.230130      0.078000
1111     66.600000      3.225420      0.079000
1112     66.660000      3.220700      0.079000
1113     66.720000      3.215960      0.079000
1114     66.780000      3.211210      0.079000
1115     66.840000      3.206440      0.080000
1116     66.900000      3.201660      0.080000
1117     66.960000      3.196870      0.080000
1118     67.020000      3.192070      0.080000
1119     67.080000      3.187270      0.080000
1120     67.140000      3.182470      0.080000
1121     67.200000      3.177670      0.080000
1122     67.260000      3.172870      0.080000
1123     67.320000      3.168080      0.080000
1124     67.380000      3.163300      0.080000
1125     67.440000      3.158520      0.079000
1126     67.500000      3.153760      0.079000
1127     67.560000      3.149020      0.079000
1128     67.620000      3.144290      0.079000
1129     67.680000      3.139580      0.078000
1130     67.740000      3.134890      0.078000
1131     67.800000      3.130220      0.078000
1132     67.860000      3.125590      0.077000
1133     67.920000      3.120980      0.077000
1134     67.980000      3.116400      0.076000
1135     68.040000      3.111850      0.075000
1136     68.100000      3.107340      0.075000
1137     68.160000      3.102870      0.074000
1138     68.220000      3.098440      0.073000
1139     68.280000      3.094050      0.073000
1140     68.340000      3.089710      0.072000
1141     68.400000      3.085420      0.071000
1142     68.460000      3.081170      0.070000
1143     68.520000      3.076970      0.070000
1144     68.580000      3.072820      0.069000
1145     68.640000      3.068730      0.068000
1146     68.700000      3.064680      0.067000
1147     68.760000      3.060680      0.066000
1148     68.820000      3.056740      0.065000
1149     68.880000      3.052840      0.065000
1150     68.940000      3.048990      0.064000
1151     69.000000      3.045190      0.063000
1152     69.060000      3.041440      0.062000
1153     69.120000      3.037730      0.061000
1154     69.180000      3.034060      0.061000
1155     69.240000      3.030450      0.060000
1156     69.300000      3.026870      0.059000
1157     69.360000      3.023340      0.058000
1158     69.420000      3.019860      0.058000
1159     69.480000      3.016410      0.057000
1160     69.540000      3.013010      0.056000
1161     69.600000      3.009650      0.056000
1162     69.660000      3.006330      0.055000
1163     69.720000      3.003050      0.054000
1164     69.780000      2.999810      0.054000
1165     69.840000      2.996620      0.053000
1166     69.900000      2.993460      0.052000
1167     69.960000      2.990340      0.052000
1168     70.020000      2.987270      0.051000
1169     70.080000      2.984230      0.050000
1170     70.140000      2.981230      0.050000
1171     70.200000      2.978270      0.049000
1172     70.260000      2.975350      0.048000
1173     70.320000      2.972470      0.048000
1174     70.380000      2.969630      0.047000
1175     70.440000      2.966830      0.046000
1176     70.500000      2.964070      0.046000
1177     70.560000      2.961360      0.045000
1178     70.620000      2.958680      0.044000
1179     70.680000      2.956040      0.044000
1180     70.740000      2.953440      0.043000
1181     70.800000      2.950880      0.042000
1182     70.860000      2.948360      0.042000
1183     70.920000      2.945870      0.041000
1184     70.980000      2.943430      0.040000
1185     71.040000      2.941020      0.040000
1186     71.100000      2.938650      0.039000
1187     71.160000      2.936320      0.039000
1188     71.220000      2.934020      0.038000
1189     71.280000      2.931760      0.037000
1190     71.340000      2.929530      0.037000
1191     71.400000      2.927340      0.036000
1192     71.460000      2.925190      0.036000
1193     71.520000      2.923070      0.035000
1194     71.580000      2.920990      0.034000
1195     71.640000      2.918940      0.034000
1196     71.700000      2.916930      0.033000
1197     71.760000      2.914950      0.033000
1198     71.820000      2.913000      0.032000
1199     71.880000      2.911090      0.032000
1200     71.940000      2.909200      0.031000
1201     72.000000      2.907350      0.031000
1202     72.060000      2.905530      0.030000
1203     72.120000      2.903740      0.030000
1204     72.180000      2.901970      0.029000
1205     72.240000      2.900230      0.029000
1206     72.300000      2.898530      0.028000
1207     72.360000      2.896840      0.028000
1208     72.420000      2.895190      0.027000
1209     72.480000      2.893550      0.027000
1210     72.540000      2.891950      0.027000
1211     72.600000      2.890360      0.026000
1212     72.660000      2.888800      0.026000
1213     72.720000      2.887250      0.026000
1214     72.780000      2.885730      0.025000
1215     72.840000      2.884220      0.025000
1216     72.900000      2.882720      0.025000
1217     72.960000      2.881240      0.025000
1218     73.020000      2.879770      0.024000
1219     73.080000      2.878300      0.024000
1220     73.140000      2.876850      0.024000
1221     73.200000      2.875400      0.024000
1222     73.260000      2.873950      0.024000
1223     73.320000      2.872500      0.024000
1224     73.380000      2.871050      0.024000
1225     73.440000      2.869600      0.024000
1226     73.500000      2.868150      0.024000
1227     73.560000      2.866700      0.024000
1228     73.620000      2.865240      0.024000
1229     73.680000      2.863770      0.024000
1230     73.740000      2.862300      0.025000
1231     73.800000      2.860820      0.025000
1232     73.860000      2.859330      0.025000
1233     73.920000      2.857830      0.025000
1234     73.980000      2.856330      0.025000
1235     74.040000      2.854820      0.025000
1236     74.100000      2.853290      0.025000
1237     74.160000      2.851760      0.026000
1238     74.220000      2.850220      0.026000
1239     74.280000      2.848670      0.026000
1240     74.340000      2.847100      0.026000
1241     74.400000      2.845530      0.026000
1242     74.460000      2.843940      0.027000
1243     74.520000      2.842350      0.027000
1244     74.580000      2.840740      0.027000
1245     74.640000      2.839120      0.027000
1246     74.700000      2.837480      0.027000
1247     74.760000      2.835840      0.027000
1248     74.820000      2.834190      0.028000
1249     74.880000      2.832520      0.028000
1250     74.940000      2.830850      0.028000
1251     75.000000      2.829160      0.028000
1252     75.060000      2.827460      0.028000
1253     75.120000      2.825760      0.029000
1254     75.180000      2.824040      0.029000
1255     75.240000      2.822310      0.029000
1256     75.300000      2.820570      0.029000
1257     75.360000      2.818830      0.029000
1258     75.420000      2.817080      0.029000
1259     75.480000      2.815310      0.029000
1260     75.540000      2.813540      0.030000
1261     75.600000      2.811770      0.030000
1262     75.660000      2.809990      0.030000
1263     75.720000      2.808200      0.030000
1264     75.780000      2.806420      0.030000
1265     75.840000      2.804630      0.030000
1266     75.900000      2.802840      0.030000
1267     75.960000      2.801050      0.030000
1268     76.020000      2.799270      0.030000
1269     76.080000      2.797490      0.030000
1270     76.140000      2.795720      0.029000
1271     76.200000      2.793950      0.029000
1272     76.260000      2.792200      0.029000
1273     76.320000      2.790460      0.029000
1274     76.380000      2.788730      0.029000
1275     76.440000      2.787020      0.028000
1276     76.500000      2.785320      0.028000
1277     76.560000      2.783640      0.028000
1278     76.620000      2.781970      0.028000
1279     76.680000      2.780330      0.027000
1280     76.740000      2.778700      0.027000
1281     76.800000      2.777090      0.027000
1282     76.860000      2.775510      0.026000
1283     76.920000      2.773940      0.026000
1284     76.980000      2.772400      0.026000
1285     77.040000      2.770880      0.025000
1286     77.100000      2.769380      0.025000
1287     77.160000      2.767910      0.024000
1288     77.220000      2.766460      0.024000
1289     77.280000      2.765030      0.024000
1290     77.340000      2.763630      0.023000
1291     77.400000      2.762250      0.023000
1292     77.460000      2.760900      0.022000
1293     77.520000      2.759570      0.022000
1294     77.580000      2.758270      0.021000
1295     77.640000      2.757000      0.021000
1296     77.700000      2.755750      0.021000
1297     77.760000      2.754530      0.020000
1298     77.820000      2.753330      0.020000
1299     77.880000      2.752160      0.019000
1300     77.940000      2.751010      0.019000
1301     78.000000      2.749890      0.019000
1302     78.060000      2.748790      0.018000
1303     78.120000      2.747710      0.018000
1304     78.180000      2.746650      0.017000
1305     78.240000      2.745620      0.017000
1306     78.300000      2.744610      0.017000
1307     78.360000      2.743620      0.016000
1308     78.420000      2.742650      0.016000
1309     78.480000      2.741710      0.016000
1310     78.540000      2.740780      0.015000
1311     78.600000      2.739870      0.015000
1312     78.660000      2.738980      0.015000
1313     78.720000      2.738100      0.014000
1314     78.780000      2.737240      0.014000
1315     78.840000      2.736390      0.014000
1316     78.900000      2.735560      0.014000
1317     78.960000      2.734740      0.014000
1318     79.020000      2.733920      0.014000
1319     79.080000      2.733120      0.013000
1320     79.140000      2.732320      0.013000
1321     79.200000      2.731520      0.013000
1322     79.260000      2.730730      0.013000
1323     79.320000      2.729940      0.013000
1324     79.380000      2.729150      0.013000
1325     79.440000      2.728360      0.013000
1326     79.500000      2.727570      0.013000
1327     79.560000      2.726770      0.013000
1328     79.620000      2.725980      0.013000
1329     79.680000      2.725170      0.013000
1330     79.740000      2.724360      0.014000
1331     79.800000      2.723550      0.014000
1332     79.860000      2.722730      0.014000
1333     79.920000      2.721900      0.014000
1334     79.980000      2.721060      0.014000
1335     80.040000      2.720210      0.014000
1336     80.100000      2.719360      0.014000
1337     80.160000      2.718490      0.015000
1338     80.220000      2.717610      0.015000
1339     80.280000      2.716720      0.015000
1340     80.340000      2.715820      0.015000
1341     80.400000      2.714910      0.015000
1342     80.460000      2.713980      0.016000
1343     80.520000      2.713050      0.016000
1344     80.580000      2.712090      0.016000
1345     80.640000      2.711130      0.016000
1346     80.700000      2.710150      0.016000
1347     80.760000      2.709170      0.017000
1348     80.820000      2.708160      0.017000
1349     80.880000      2.707150      0.017000
1350     80.940000      2.706130      0.017000
1351     81.000000      2.705090      0.017000
1352     81.060000      2.704050      0.017000
1353     81.120000      2.702990      0.018000
1354     81.180000      2.701930      0.018000
1355     81.240000      2.700860      0.018000
1356     81.300000      2.699770      0.018000
1357     81.360000      2.698680      0.018000
1358     81.420000      2.697590      0.018000
1359     81.480000      2.696480      0.018000
1360     81.540000      2.695370      0.019000
1361     81.600000      2.694250      0.019000
1362     81.660000      2.693120      0.019000
1363     81.720000      2.691990      0.019000
1364     81.780000      2.690850      0.019000
1365     81.840000      2.689710      0.019000
1366     81.900000      2.688560      0.019000
1367     81.960000      2.687400      0.019000
1368     82.020000      2.686250      0.019000
1369     82.080000      2.685080      0.019000
1370     82.140000      2.683920      0.019000
1371     82.200000      2.682750      0.020000
1372     82.260000      2.681570      0.020000
1373     82.320000      2.680400      0.020000
1374     82.380000      2.679220      0.020000
1375     82.440000      2.678040      0.020000
1376     82.500000      2.676850      0.020000
1377     82.560000      2.675660      0.020000
1378     82.620000      2.674470      0.020000
1379     82.680000      2.673280      0.020000
1380     82.740000      2.672080      0.020000
1381     82.800000      2.670880      0.020000
1382     82.860000      2.669680      0.020000
1383     82.920000      2.668480      0.020000
1384     82.980000      2.667280      0.020000
1385     83.040000      2.666070      0.020000
1386     83.100000      2.664860      0.020000
1387     83.160000      2.663640      0.020000
1388     83.220000      2.662430      0.020000
1389     83.280000      2.661210      0.020000
1390     83.340000      2.659980      0.020000
1391     83.400000      2.658760      0.020000
1392     83.460000      2.657530      0.021000
1393     83.520000      2.656290      0.021000
1394     83.580000      2.655050      0.021000
1395     83.640000      2.653810      0.021000
1396     83.700000      2.652560      0.021000
1397     83.760000      2.651310      0.021000
1398     83.820000      2.650050      0.021000
1399     83.880000      2.648790      0.021000
1400     83.940000      2.647510      0.021000
1401     84.000000      2.646230      0.021000
1402     84.060000      2.644950      0.022000
1403     84.120000      2.643650      0.022000
1404     84.180000      2.642350      0.022000
1405     84.240000      2.641040      0.022000
1406     84.300000      2.639710      0.022000
1407     84.360000      2.638380      0.022000
1408     84.420000      2.637030      0.022000
1409     84.480000      2.635680      0.023000
1410     84.540000      2.634310      0.023000
1411     84.600000      2.632930      0.023000
1412     84.660000      2.631540      0.023000
1413     84.720000      2.630140      0.023000
1414     84.780000      2.628730      0.024000
1415     84.840000      2.627300      0.024000
1416     84.900000      2.625870      0.024000
1417     84.960000      2.624420      0.024000
1418     85.020000      2.622960      0.024000
1419     85.080000      2.621490      0.025000
1420     85.140000      2.620000      0.025000
1421     85.200000      2.618510      0.025000
1422     85.260000      2.617010      0.025000
1423     85.320000      2.615500      0.025000
1424     85.380000      2.613970      0.025000
1425     85.440000      2.612440      0.026000
1426     85.500000      2.610890      0.026000
1427     85.560000      2.609340      0.026000
1428     85.620000      2.607780      0.026000
1429     85.680000      2.606210      0.026000
1430     85.740000      2.604630      0.026000
1431     85.800000      2.603040      0.026000
1432     85.860000      2.601450      0.027000
1433     85.920000      2.599850      0.027000
1434     85.980000      2.598250      0.027000
1435     86.040000      2.596640      0.027000
1436     86.100000      2.595030      0.027000
1437     86.160000      2.593420      0.027000
1438     86.220000      2.591810      0.027000
1439     86.280000      2.590190      0.027000
1440     86.340000      2.588580      0.027000
1441     86.400000      2.586960      0.027000
1442     86.460000      2.585350      0.027000
1443     86.520000      2.583740      0.027000
1444     86.580000      2.582130      0.027000
1445     86.640000      2.580520      0.027000
1446     86.700000      2.578920      0.027000
1447     86.760000      2.577320      0.027000
1448     86.820000      2.575720      0.027000
1449     86.880000      2.574130      0.026000
1450     86.940000      2.572550      0.026000
1451     87.000000      2.570970      0.026000
1452     87.060000      2.569400      0.026000
1453     87.120000      2.567830      0.026000
1454     87.180000      2.566270      0.026000
1455     87.240000      2.564730      0.026000
1456     87.300000      2.563190      0.026000
1457     87.360000      2.561660      0.025000
1458     87.420000      2.560140      0.025000
1459     87.480000      2.558630      0.025000
1460     87.540000      2.557130      0.025000
1461     87.600000      2.555640      0.025000
1462     87.660000      2.554160      0.025000
1463     87.720000      2.552700      0.024000
1464     87.780000      2.551240      0.024000
1465     87.840000      2.549800      0.024000
1466     87.900000      2.548370      0.024000
1467     87.960000      2.546960      0.024000
1468     88.020000      2.545550      0.023000
1469     88.080000      2.544160      0.023000
1470     88.140000      2.542780      0.023000
1471     88.200000      2.541410      0.023000
1472     88.260000      2.540050      0.022000
1473     88.320000      2.538710      0.022000
1474     88.380000      2.537380      0.022000
1475     88.440000      2.536070      0.022000
1476     88.500000      2.534760      0.022000
1477     88.560000      2.533470      0.021000
1478     88.620000      2.532190      0.021000
1479     88.680000      2.530930      0.021000
1480     88.740000      2.529670      0.021000
1481     88.800000      2.528420      0.021000
1482     88.860000      2.527180      0.021000
1483     88.920000      2.525960      0.020000
1484     88.980000      2.524730      0.020000
1485     89.040000      2.523520      0.020000
1486     89.100000      2.522310      0.020000
1487     89.160000      2.521110      0.020000
1488     89.220000      2.519910      0.020000
1489     89.280000      2.518710      0.020000
1490     89.340000      2.517520      0.020000
1491     89.400000      2.516330      0.020000
1492     89.460000      2.515150      0.020000
1493     89.520000      2.513960      0.020000
1494     89.580000      2.512780      0.020000
1495     89.640000      2.511600      0.020000
1496     89.700000      2.510420      0.020000
1497     89.760000      2.509240      0.020000
1498     89.820000      2.508060      0.020000
1499     89.880000      2.506890      0.020000
1500     89.940000      2.505720      0.019000
1501     90.000000      2.504550      0.019000
1502     90.060000      2.503390      0.019000
1503     90.120000      2.502230      0.019000
1504     90.180000      2.501070      0.019000
1505     90.240000      2.499920      0.019000
1506     90.300000      2.498770      0.019000
1507     90.360000      2.497630      0.019000
1508     90.420000      2.496500      0.019000
1509     90.480000      2.495380      0.019000
1510     90.540000      2.494260      0.019000
1511     90.600000      2.493150      0.018000
1512     90.660000      2.492050      0.018000
1513     90.720000      2.490970      0.018000
1514     90.780000      2.489890      0.018000
1515     90.840000      2.488820      0.018000
1516     90.900000      2.487770      0.017000
1517     90.960000      2.486730      0.017000
1518     91.020000      2.485710      0.017000
1519     91.080000      2.484700      0.017000
1520     91.140000      2.483700      0.016000
1521     91.200000      2.482720      0.016000
1522     91.260000      2.481770      0.016000
1523     91.320000      2.480830      0.015000
1524     91.380000      2.479910      0.015000
1525     91.440000      2.479010      0.015000
1526     91.500000      2.478130      0.014000
1527     91.560000      2.477280      0.014000
1528     91.620000      2.476450      0.014000
1529     91.680000      2.475640      0.013000
1530     91.740000      2.474860      0.013000
1531     91.800000      2.474100      0.012000
1532     91.860000      2.473380      0.012000
1533     91.920000      2.472680      0.011000
1534     91.980000      2.472000      0.011000
1535     92.040000      2.471360      0.010000
1536     92.100000      2.470750      0.010000
1537     92.160000      2.470170      0.009000
1538     92.220000      2.469620      0.009000
1539     92.280000      2.469100      0.008000
1540     92.340000      2.468620      0.008000
1541     92.400000      2.468170      0.007000
1542     92.460000      2.467750      0.007000
1543     92.520000      2.467370      0.006000
1544     92.580000      2.467030      0.005000
1545     92.640000      2.466720      0.005000
1546     92.700000      2.466440      0.004000
1547     92.760000      2.466200      0.004000
1548     92.820000      2.465990      0.003000
1549     92.880000      2.465810      0.003000
1550     92.940000      2.465670      0.002000
1551     93.000000      2.465550      0.002000
1552     93.060000      2.465460      0.001000
1553     93.120000      2.465410      0.001000
1554     93.180000      2.465380      0.000000
1555     93.240000      2.465380     -0.000000
1556     93.300000      2.465400     -0.001000
1557     93.360000      2.465450     -0.001000
1558     93.420000      2.465520     -0.001000
1559     93.480000      2.465620     -0.002000
1560     93.540000      2.465740     -0.002000
1561     93.600000      2.465880     -0.003000
1562     93.660000      2.466050     -0.003000
1563     93.720000      2.466230     -0.003000
1564     93.780000      2.466440     -0.004000
1565     93.840000      2.466660     -0.004000
1566     93.900000      2.466900     -0.004000
1567     93.960000      2.467150     -0.004000
1568     94.020000      2.467420     -0.005000
1569     94.080000      2.467710     -0.005000
1570     94.140000      2.468000     -0.005000
1571     94.200000      2.468310     -0.005000
1572     94.260000      2.468640     -0.005000
1573     94.320000      2.468970     -0.006000
1574     94.380000      2.469310     -0.006000
1575     94.440000      2.469670     -0.006000
1576     94.500000      2.470030     -0.006000
1577     94.560000      2.470400     -0.006000
1578     94.620000      2.470780     -0.006000
1579     94.680000      2.471160     -0.007000
1580     94.740000      2.471560     -0.007000
1581     94.800000      2.471960     -0.007000
1582     94.860000      2.472370     -0.007000
1583     94.920000      2.472780     -0.007000
1584     94.980000      2.473200     -0.007000
1585     95.040000      2.473630     -0.007000
1586     95.100000      2.474060     -0.007000
1587     95.160000      2.474500     -0.007000
1588     95.220000      2.474940     -0.007000
1589     95.280000      2.475390     -0.008000
1590     95.340000      2.475840     -0.008000
1591     95.400000      2.476300     -0.008000
1592     95.460000      2.476760     -0.008000
1593     95.520000      2.477230     -0.008000
1594     95.580000      2.477710     -0.008000
1595     95.640000      2.478190     -0.008000
1596     95.700000      2.478670     -0.008000
1597     95.760000      2.479170     -0.008000
1598     95.820000      2.479660     -0.008000
1599     95.880000      2.480160     -0.008000
1600     95.940000      2.480670     -0.009000
1601     96.000000      2.481190     -0.009000
1602     96.060000      2.481710     -0.009000
1603     96.120000      2.482230     -0.009000
1604     96.180000      2.482770     -0.009000
1605     96.240000      2.483310     -0.009000
1606     96.300000      2.483850     -0.009000
1607     96.360000      2.484410     -0.009000
1608     96.420000      2.484970     -0.009000
1609     96.480000      2.485540     -0.010000
1610     96.540000      2.486110     -0.010000
1611     96.600000      2.486700     -0.010000
1612     96.660000      2.487290     -0.010000
1613     96.720000      2.487880     -0.010000
1614     96.780000      2.488490     -0.010000
1615     96.840000      2.489100     -0.010000
1616     96.900000      2.489720     -0.010000
1617     96.960000      2.490340     -0.010000
1618     97.020000      2.490970     -0.011000
1619     97.080000      2.491610     -0.011000
1620     97.140000      2.492250     -0.011000
1621     97.200000      2.492900     -0.011000
1622     97.260000      2.493560     -0.011000
1623     97.320000      2.494220     -0.011000
1624     97.380000      2.494890     -0.011000
1625     97.440000      2.495560     -0.011000
1626     97.500000      2.496230     -0.011000
1627     97.560000      2.496920     -0.011000
1628     97.620000      2.497600     -0.011000
1629     97.680000      2.498290     -0.012000
1630     97.740000      2.498990     -0.012000
1631     97.800000      2.499690     -0.012000
1632     97.860000      2.500390     -0.012000
1633     97.920000      2.501100     -0.012000
1634     97.980000      2.501810     -0.012000
1635     98.040000      2.502520     -0.012000
1636     98.100000      2.503230     -0.012000
1637     98.160000      2.503950     -0.012000
1638     98.220000      2.504670     -0.012000
1639     98.280000      2.505390     -0.012000
1640     98.340000      2.506110     -0.012000
1641     98.400000      2.506830     -0.012000
1642     98.460000      2.507550     -0.012000
1643     98.520000      2.508270     -0.012000
1644     98.580000      2.509000     -0.012000
1645     98.640000      2.509720     -0.012000
1646     98.700000      2.510440     -0.012000
1647     98.760000      2.511160     -0.012000
1648     98.820000      2.511870     -0.012000
1649     98.880000      2.512580     -0.012000
1650     98.940000      2.513290     -0.012000
1651     99.000000      2.514000     -0.012000
1652     99.060000      2.514700     -0.012000
1653     99.120000      2.515390     -0.012000
1654     99.180000      2.516080     -0.011000
1655     99.240000      2.516760     -0.011000
1656     99.300000      2.517440     -0.011000
1657     99.360000      2.518100     -0.011000
1658     99.420000      2.518760     -0.011000
1659     99.480000      2.519410     -0.011000
1660     99.540000      2.520050     -0.011000
1661     99.600000      2.520680     -0.010000
1662     99.660000      2.521300     -0.010000
1663     99.720000      2.521910     -0.010000
1664     99.780000      2.522510     -0.010000
1665     99.840000      2.523100     -0.010000
1666     99.900000      2.523680     -0.010000
1667     99.960000      2.524250     -0.009000
1668    100.020000      2.524810     -0.009000
1669    100.080000      2.525350     -0.009000
1670    100.140000      2.525890     -0.009000
1671    100.200000      2.526410     -0.009000
1672    100.260000      2.526920     -0.008000
1673    100.320000      2.527420     -0.008000
1674    100.380000      2.527910     -0.008000
1675    100.440000      2.528390     -0.008000
1676    100.500000      2.528850     -0.008000
1677    100.560000      2.529300     -0.007000
1678    100.620000      2.529740     -0.007000
1679    100.680000      2.530170     -0.007000
1680    100.740000      2.530580     -0.007000
1681    100.800000      2.530980     -0.007000
1682    100.860000      2.531370     -0.006000
1683    100.920000      2.531750     -0.006000
1684    100.980000      2.532120     -0.006000
1685    101.040000      2.532470     -0.006000
1686    101.100000      2.532810     -0.006000
1687    101.160000      2.533140     -0.005000
1688    101.220000      2.533460     -0.005000
1689    101.280000      2.533760     -0.005000
1690    101.340000      2.534060     -0.005000
1691    101.400000      2.534340     -0.005000
1692    101.460000      2.534610     -0.004000
1693    101.520000      2.534870     -0.004000
1694    101.580000      2.535110     -0.004000
1695    101.640000      2.535350     -0.004000
1696    101.700000      2.535580     -0.004000
1697    101.760000      2.535800     -0.004000
1698    101.820000      2.536010     -0.003000
1699    101.880000      2.536210     -0.003000
1700    101.940000      2.536400     -0.003000
1701    102.000000      2.536590     -0.003000
1702    102.060000      2.536770     -0.003000
1703    102.120000      2.536950     -0.003000
1704    102.180000      2.537120     -0.003000
1705    102.240000      2.537290     -0.003000
1706    102.300000      2.537450     -0.003000
1707    102.360000      2.537620     -0.003000
1708    102.420000      2.537780     -0.003000
1709    102.480000      2.537930     -0.003000
1710    102.540000      2.538090     -0.003000
1711    102.600000      2.538240     -0.003000
1712    102.660000      2.538400     -0.003000
1713    102.720000      2.538550     -0.003000
1714    102.780000      2.538700     -0.002000
1715    102.840000      2.538840     -0.002000
1716    102.900000      2.538990     -0.002000
1717    102.960000      2.539140     -0.002000
1718    103.020000      2.539280     -0.002000
1719    103.080000      2.539420     -0.002000
1720    103.140000      2.539550     -0.002000
1721    103.200000      2.539690     -0.002000
1722    103.260000      2.539820     -0.002000
1723    103.320000      2.539950     -0.002000
1724    103.380000      2.540070     -0.002000
1725    103.440000      2.540190     -0.002000
1726    103.500000      2.540310     -0.002000
1727    103.560000      2.540420     -0.002000
1728    103.620000      2.540530     -0.002000
1729    103.680000      2.540630     -0.002000
1730    103.740000      2.540740     -0.002000
1731    103.800000      2.540830     -0.002000
1732    103.860000      2.540930     -0.002000
1733    103.920000      2.541020     -0.002000
1734    103.980000      2.541110     -0.001000
1735    104.040000      2.541200     -0.001000
1736    104.100000      2.541290     -0.001000
1737    104.160000      2.541370     -0.001000
1738    104.220000      2.541460     -0.001000
1739    104.280000      2.541540     -0.001000
1740    104.340000      2.541630     -0.001000
1741    104.400000      2.541710     -0.001000
1742    104.460000      2.541800     -0.001000
1743    104.520000      2.541880     -0.001000
1744    104.580000      2.541970     -0.001000
1745    104.640000      2.542060     -0.002000
1746    104.700000      2.542150     -0.002000
1747    104.760000      2.542250     -0.002000
1748    104.820000      2.542340     -0.002000
1749    104.880000      2.542450     -0.002000
1750    104.940000      2.542550     -0.002000
1751    105.000000      2.542660     -0.002000
1752    105.060000      2.542780     -0.002000
1753    105.120000      2.542900     -0.002000
1754    105.180000      2.543030     -0.002000
1755    105.240000      2.543170     -0.002000
1756    105.300000      2.543310     -0.002000
1757    105.360000      2.543460     -0.003000
1758    105.420000      2.543620     -0.003000
1759    105.480000      2.543790     -0.003000
1760    105.540000      2.543970     -0.003000
1761    105.600000      2.544160     -0.003000
1762    105.660000      2.544370     -0.003000
1763    105.720000      2.544580     -0.004000
1764    105.780000      2.544800     -0.004000
1765    105.840000      2.545040     -0.004000
1766    105.900000      2.545290     -0.004000
1767    105.960000      2.545550     -0.004000
1768    106.020000      2.545830     -0.005000
1769    106.080000      2.546120     -0.005000
1770    106.140000      2.546430     -0.005000
1771    106.200000      2.546750     -0.005000
1772    106.260000      2.547080     -0.006000
1773    106.320000      2.547440     -0.006000
1774    106.380000      2.547810     -0.006000
1775    106.440000      2.548190     -0.007000
1776    106.500000      2.548600     -0.007000
1777    106.560000      2.549020     -0.007000
1778    106.620000      2.549450     -0.007000
1779    106.680000      2.549910     -0.008000
1780    106.740000      2.550380     -0.008000
1781    106.800000      2.550860     -0.008000
1782    106.860000      2.551360     -0.008000
1783    106.920000      2.551870     -0.009000
1784    106.980000      2.552390     -0.009000
1785    107.040000      2.552920     -0.009000
1786    107.100000      2.553470     -0.009000
1787    107.160000      2.554030     -0.009000
1788    107.220000      2.554590     -0.009000
1789    107.280000      2.555160     -0.010000
1790    107.340000      2.555740     -0.010000
1791    107.400000      2.556330     -0.010000
1792    107.460000      2.556920     -0.010000
1793    107.520000      2.557520     -0.010000
1794    107.580000      2.558120     -0.010000
1795    107.640000      2.558730     -0.010000
1796    107.700000      2.559340     -0.010000
1797    107.760000      2.559950     -0.010000
1798    107.820000      2.560560     -0.010000
1799    107.880000      2.561170     -0.010000
1800    107.940000      2.561790     -0.010000
1801    108.000000      2.562400     -0.010000
1802    108.060000      2.563010     -0.010000
1803    108.120000      2.563610     -0.010000
1804    108.180000      2.564210     -0.010000
1805    108.240000      2.564810     -0.010000
1806    108.300000      2.565410     -0.010000
1807    108.360000      2.566000     -0.010000
1808    108.420000      2.566580     -0.010000
1809    108.480000      2.567160     -0.010000
1810    108.540000      2.567730     -0.009000
1811    108.600000      2.568290     -0.009000
1812    108.660000      2.568850     -0.009000
1813    108.720000      2.569400     -0.009000
1814    108.780000      2.569950     -0.009000
1815    108.840000      2.570480     -0.009000
1816    108.900000      2.571020     -0.009000
1817    108.960000      2.571540     -0.009000
1818    109.020000      2.572060     -0.009000
1819    109.080000      2.572580     -0.009000
1820    109.140000      2.573090     -0.008000
1821    109.200000      2.573590     -0.008000
1822    109.260000      2.574090     -0.008000
1823    109.320000      2.574590     -0.008000
1824    109.380000      2.575080     -0.008000
1825    109.440000      2.575570     -0.008000
1826    109.500000      2.576060     -0.008000
1827    109.560000      2.576540     -0.008000
1828    109.620000      2.577020     -0.008000
1829    109.680000      2.577510     -0.008000
1830    109.740000      2.577980     -0.008000
1831    109.800000      2.578460     -0.008000
1832    109.860000      2.578940     -0.008000
1833    109.920000      2.579420     -0.008000
1834    109.980000      2.579910     -0.008000
1835    110.040000      2.580390     -0.008000
1836    110.100000      2.580880     -0.008000
1837    110.160000      2.581370     -0.008000
1838    110.220000      2.581860     -0.008000
1839    110.280000      2.582360     -0.008000
1840    110.340000      2.582860     -0.008000
1841    110.400000      2.583380     -0.009000
1842    110.460000      2.583890     -0.009000
1843    110.520000      2.584420     -0.009000
1844    110.580000      2.584950     -0.009000
1845    110.640000      2.585480     -0.009000
1846    110.700000      2.586030     -0.009000
1847    110.760000      2.586580     -0.009000
1848    110.820000      2.587150     -0.009000
1849    110.880000      2.587720     -0.010000
1850    110.940000      2.588290     -0.010000
1851    111.000000      2.588880     -0.010000
1852    111.060000      2.589470     -0.010000
1853    111.120000      2.590080     -0.010000
1854    111.180000      2.590690     -0.010000
1855    111.240000      2.591310     -0.010000
1856    111.300000      2.591940     -0.011000
1857    111.360000      2.592580     -0.011000
1858    111.420000      2.593220     -0.011000
1859    111.480000      2.593880     -0.011000
1860    111.540000      2.594540     -0.011000
1861    111.600000      2.595220     -0.011000
1862    111.660000      2.595900     -0.011000
1863    111.720000      2.596590     -0.012000
1864    111.780000      2.597290     -0.012000
1865    111.840000      2.598000     -0.012000
1866    111.900000      2.598720     -0.012000
1867    111.960000      2.599450     -0.012000
1868    112.020000      2.600180     -0.012000
1869    112.080000      2.600930     -0.012000
1870    112.140000      2.601680     -0.013000
1871    112.200000      2.602440     -0.013000
1872    112.260000      2.603210     -0.013000
1873    112.320000      2.603990     -0.013000
1874    112.380000      2.604780     -0.013000
1875    112.440000      2.605570     -0.013000
1876    112.500000      2.606380     -0.013000
1877    112.560000      2.607190     -0.014000
1878    112.620000      2.608020     -0.014000
1879    112.680000      2.608850     -0.014000
1880    112.740000      2.609690     -0.014000
1881    112.800000      2.610540     -0.014000
1882    112.860000      2.611390     -0.014000
1883    112.920000      2.612260     -0.015000
1884    112.980000      2.613140     -0.015000
1885    113.040000      2.614020     -0.015000
1886    113.100000      2.614910     -0.015000
1887    113.160000      2.615810     -0.015000
1888    113.220000      2.616720     -0.015000
1889    113.280000      2.617640     -0.015000
1890    113.340000      2.618570     -0.016000
1891    113.400000      2.619510     -0.016000
1892    113.460000      2.620450     -0.016000
1893    113.520000      2.621410     -0.016000
1894    113.580000      2.622370     -0.016000
1895    113.640000      2.623340     -0.016000
1896    113.700000      2.624320     -0.016000
1897    113.760000      2.625310     -0.017000
1898    113.820000      2.626310     -0.017000
1899    113.880000      2.627310     -0.017000
1900    113.940000      2.628320     -0.017000
1901    114.000000      2.629340     -0.017000
1902    114.060000      2.630360     -0.017000
1903    114.120000      2.631390     -0.017000
1904    114.180000      2.632430     -0.017000
1905    114.240000      2.633470     -0.017000
1906    114.300000      2.634510     -0.017000
1907    114.360000      2.635560     -0.018000
1908    114.420000      2.636610     -0.018000
1909    114.480000      2.637670     -0.018000
1910    114.540000      2.638730     -0.018000
1911    114.600000      2.639800     -0.018000
1912    114.660000      2.640860     -0.018000
1913    114.720000      2.641930     -0.018000
1914    114.780000      2.643000     -0.018000
1915    114.840000      2.644070     -0.018000
1916    114.900000      2.645150     -0.018000
1917    114.960000      2.646220     -0.018000
1918    115.020000      2.647290     -0.018000
1919    115.080000      2.648360     -0.018000
1920    115.140000      2.649430     -0.018000
1921    115.200000      2.650500     -0.018000
1922    115.260000      2.651560     -0.018000
1923    115.320000      2.652630     -0.018000
1924    115.380000      2.653690     -0.018000
1925    115.440000      2.654740     -0.018000
1926    115.500000      2.655800     -0.018000
1927    115.560000      2.656850     -0.017000
1928    115.620000      2.657900     -0.017000
1929    115.680000      2.658940     -0.017000
1930    115.740000      2.659980     -0.017000
1931    115.800000      2.661020     -0.017000
1932    115.860000      2.662060     -0.017000
1933    115.920000      2.663090     -0.017000
1934    115.980000      2.664130     -0.017000
1935    116.040000      2.665160     -0.017000
1936    116.100000      2.666190     -0.017000
1937    116.160000      2.667220     -0.017000
1938    116.220000      2.668260     -0.017000
1939    116.280000      2.669290     -0.017000
1940    116.340000      2.670330     -0.017000
1941    116.400000      2.671370     -0.017000
1942    116.460000      2.672420     -0.017000
1943    116.520000      2.673460     -0.018000
1944    116.580000      2.674520     -0.018000
1945    116.640000      2.675570     -0.018000
1946    116.700000      2.676640     -0.018000
1947    116.760000      2.677710     -0.018000
1948    116.820000      2.678790     -0.018000
1949    116.880000      2.679870     -0.018000
1950    116.940000      2.680970     -0.018000
1951    117.000000      2.682070     -0.019000
1952    117.060000      2.683190     -0.019000
1953    117.120000      2.684320     -0.019000
1954    117.180000      2.685460     -0.019000
1955    117.240000      2.686610     -0.019000
1956    117.300000      2.687780     -0.020000
1957    117.360000      2.688960     -0.020000
1958    117.420000      2.690160     -0.020000
1959    117.480000      2.691380     -0.020000
1960    117.540000      2.692620     -0.021000
1961    117.600000      2.693870     -0.021000
1962    117.660000      2.695140     -0.021000
1963    117.720000      2.696440     -0.022000
1964    117.780000      2.697760     -0.022000
1965    117.840000      2.699090     -0.023000
1966    117.900000      2.700460     -0.023000
1967    117.960000      2.701840     -0.023000
1968    118.020000      2.703250     -0.024000
1969    118.080000      2.704690     -0.024000
1970    118.140000      2.706160     -0.025000
1971    118.200000      2.707650     -0.025000
1972    118.260000      2.709170     -0.026000
1973    118.320000      2.710720     -0.026000
1974    118.380000      2.712300     -0.027000
1975    118.440000      2.713910     -0.027000
1976    118.500000      2.715560     -0.028000
1977    118.560000      2.717230     -0.028000
1978    118.620000      2.718930     -0.029000
1979    118.680000      2.720670     -0.029000
1980    118.740000      2.722440     -0.030000
1981    118.800000      2.724230     -0.030000
1982    118.860000      2.726060     -0.031000
1983    118.920000      2.727910     -0.031000
1984    118.980000      2.729790     -0.032000
1985    119.040000      2.731690     -0.032000
1986    119.100000      2.733620     -0.032000
1987    119.160000      2.735580     -0.033000
1988    119.220000      2.737550     -0.033000
1989    119.280000      2.739550     -0.034000
1990    119.340000      2.741570     -0.034000
1991    119.400000      2.743610     -0.034000
1992    119.460000      2.745680     -0.035000
1993    119.520000      2.747760     -0.035000
1994    119.580000      2.749860     -0.035000
1995    119.640000      2.751970     -0.035000
1996    119.700000      2.754110     -0.036000
1997    119.760000      2.756260     -0.036000
1998    119.820000      2.758430     -0.036000
1999    119.880000      2.760610     -0.036000
2000    119.940000      2.762810     -0.037000
2001    120.000000      2.765020     -0.037000
2002    120.060000      2.767240     -0.037000
2003    120.120000      2.769480     -0.037000
2004    120.180000      2.771730     -0.038000
2005    120.240000      2.773990     -0.038000
2006    120.300000      2.776260     -0.038000
2007    120.360000      2.778550     -0.038000
2008    120.420000      2.780840     -0.038000
2009    120.480000      2.783150     -0.038000
2010    120.540000      2.785460     -0.039000
2011    120.600000      2.787780     -0.039000
2012    120.660000      2.790110     -0.039000
2013    120.720000      2.792450     -0.039000
2014    120.780000      2.794790     -0.039000
2015    120.840000      2.797140     -0.039000
2016    120.900000      2.799490     -0.039000
2017    120.960000      2.801850     -0.039000
2018    121.020000      2.804210     -0.039000
2019    121.080000      2.806570     -0.039000
2020    121.140000      2.808940     -0.039000
2021    121.200000      2.811300     -0.039000
2022    121.260000      2.813670     -0.039000
2023    121.320000      2.816030     -0.039000
2024    121.380000      2.818400     -0.039000
2025    121.440000      2.820760     -0.039000
2026    121.500000      2.823130     -0.039000
2027    121.560000      2.825490     -0.039000
2028    121.620000      2.827850     -0.039000
2029    121.680000      2.830220     -0.039000
2030    121.740000      2.832580     -0.039000
2031    121.800000      2.834940     -0.039000
2032    121.860000      2.837310     -0.039000
2033    121.920000      2.839680     -0.040000
2034    121.980000      2.842050     -0.040000
2035    122.040000      2.844430     -0.040000
2036    122.100000      2.846810     -0.040000
2037    122.160000      2.849200     -0.040000
2038    122.220000      2.851600     -0.040000
2039    122.280000      2.854010     -0.040000
2040    122.340000      2.856430     -0.040000
2041    122.400000      2.858860     -0.041000
2042    122.460000      2.861300     -0.041000
2043    122.520000      2.863750     -0.041000
2044    122.580000      2.866200     -0.041000
2045    122.640000      2.868670     -0.041000
2046    122.700000      2.871150     -0.041000
2047    122.760000      2.873640     -0.041000
2048    122.820000      2.876130     -0.042000
2049    122.880000      2.878630     -0.042000
2050    122.940000      2.881130     -0.042000
2051    123.000000      2.883640     -0.042000
2052    123.060000      2.886150     -0.042000
2053    123.120000      2.888660     -0.042000
2054    123.180000      2.891160     -0.042000
2055    123.240000      2.893660     -0.042000
2056    123.300000      2.896160     -0.042000
2057    123.360000      2.898650     -0.041000
2058    123.420000      2.901130     -0.041000
2059    123.480000      2.903600     -0.041000
2060    123.540000      2.906060     -0.041000
2061    123.600000      2.908510     -0.041000
2062    123.660000      2.910950     -0.041000
2063    123.720000      2.913380     -0.040000
2064    123.780000      2.915790     -0.040000
2065    123.840000      2.918180     -0.040000
2066    123.900000      2.920560     -0.040000
2067    123.960000      2.922930     -0.039000
2068    124.020000      2.925280     -0.039000
2069    124.080000      2.927610     -0.039000
2070    124.140000      2.929920     -0.038000
2071    124.200000      2.932220     -0.038000
2072    124.260000      2.934490     -0.038000
2073    124.320000      2.936750     -0.037000
2074    124.380000      2.938990     -0.037000
2075    124.440000      2.941210     -0.037000
2076    124.500000      2.943400     -0.036000
2077    124.560000      2.945580     -0.036000
2078    124.620000      2.947730     -0.036000
2079    124.680000      2.949860     -0.035000
2080    124.740000      2.951960     -0.035000
2081    124.800000      2.954050     -0.035000
2082    124.860000      2.956100     -0.034000
2083    124.920000      2.958140     -0.034000
2084    124.980000      2.960150     -0.033000
2085    125.040000      2.962130     -0.033000
2086    125.100000      2.964090     -0.032000
2087    125.160000      2.966030     -0.032000
2088    125.220000      2.967940     -0.032000
2089    125.280000      2.969820     -0.031000
2090    125.340000      2.971670     -0.031000
2091    125.400000      2.973500     -0.030000
2092    125.460000      2.975300     -0.030000
2093    125.520000      2.977080     -0.029000
2094    125.580000      2.978830     -0.029000
2095    125.640000      2.980550     -0.029000
2096    125.700000      2.982250     -0.028000
2097    125.760000      2.983930     -0.028000
2098    125.820000      2.985580     -0.027000
2099    125.880000      2.987220     -0.027000
2100    125.940000      2.988840     -0.027000
2101    126.000000      2.990440     -0.027000
2102    126.060000      2.992030     -0.026000
2103    126.120000      2.993600     -0.026000
2104    126.180000      2.995160     -0.026000
2105    126.240000      2.996710     -0.026000
2106    126.300000      2.998250     -0.026000
2107    126.360000      2.999780     -0.026000
2108    126.420000      3.001310     -0.025000
2109    126.480000      3.002830     -0.025000
2110    126.540000      3.004350     -0.025000
2111    126.600000      3.005860     -0.025000
2112    126.660000      3.007360     -0.025000
2113    126.720000      3.008860     -0.025000
2114    126.780000      3.010360     -0.025000
2115    126.840000      3.011840     -0.025000
2116    126.900000      3.013330     -0.025000
2117    126.960000      3.014800     -0.025000
2118    127.020000      3.016270     -0.024000
2119    127.080000      3.017730     -0.024000
2120    127.140000      3.019180     -0.024000
2121    127.200000      3.020620     -0.024000
2122    127.260000      3.022050     -0.024000
2123    127.320000      3.023460     -0.023000
2124    127.380000      3.024870     -0.023000
2125    127.440000      3.026250     -0.023000
2126    127.500000      3.027630     -0.023000
2127    127.560000      3.028980     -0.022000
2128    127.620000      3.030320     -0.022000
2129    127.680000      3.031640     -0.022000
2130    127.740000      3.032950     -0.022000
2131    127.800000      3.034230     -0.021000
2132    127.860000      3.035490     -0.021000
2133    127.920000      3.036730     -0.020000
2134    127.980000      3.037950     -0.020000
2135    128.040000      3.039140     -0.020000
2136    128.100000      3.040310     -0.019000
2137    128.160000      3.041460     -0.019000
2138    128.220000      3.042570     -0.018000
2139    128.280000      3.043660     -0.018000
2140    128.340000      3.044720     -0.017000
2141    128.400000      3.045750     -0.017000
2142    128.460000      3.046750     -0.016000
2143    128.520000      3.047720     -0.016000
2144    128.580000      3.048650     -0.015000
2145    128.640000      3.049560     -0.015000
2146    128.700000      3.050430     -0.014000
2147    128.760000      3.051270     -0.014000
2148    128.820000      3.052070     -0.013000
2149    128.880000      3.052840     -0.013000
2150    128.940000      3.053580     -0.012000
2151    129.000000      3.054290     -0.011000
2152    129.060000      3.054960     -0.011000
2153    129.120000      3.055600     -0.010000
2154    129.180000      3.056200     -0.010000
2155    129.240000      3.056770     -0.009000
2156    129.300000      3.057310     -0.009000
2157    129.360000      3.057820     -0.008000
2158    129.420000      3.058290     -0.008000
2159    129.480000      3.058730     -0.007000
2160    129.540000      3.059130     -0.007000
2161    129.600000      3.059510     -0.006000
2162    129.660000      3.059850     -0.005000
2163    129.720000      3.060170     -0.005000
2164    129.780000      3.060450     -0.005000
2165    129.840000      3.060710     -0.004000
2166    129.900000      3.060950     -0.004000
2167    129.960000      3.061160     -0.003000
2168    130.020000      3.061350     -0.003000
2169    130.080000      3.061520     -0.003000
2170    130.140000      3.061670     -0.002000
2171    130.200000      3.061810     -0.002000
2172    130.260000      3.061930     -0.002000
2173    130.320000      3.062030     -0.002000
2174    130.380000      3.062130     -0.002000
2175    130.440000      3.062210     -0.001000
2176    130.500000      3.062290     -0.001000
2177    130.560000      3.062360     -0.001000
2178    130.620000      3.062420     -0.001000
2179    130.680000      3.062480     -0.001000
2180    130.740000      3.062530     -0.001000
2181    130.800000      3.062580     -0.001000
2182    130.860000      3.062630     -0.001000
2183    130.920000      3.062680     -0.001000
2184    130.980000      3.062740     -0.001000
2185    131.040000      3.062790     -0.001000
2186    131.100000      3.062850     -0.001000
2187    131.160000      3.062910     -0.001000
2188    131.220000      3.062980     -0.001000
2189    131.280000      3.063060     -0.001000
2190    131.340000      3.063150     -0.001000
2191    131.400000      3.063240     -0.002000
2192    131.460000      3.063340     -0.002000
2193    131.520000      3.063450     -0.002000
2194    131.580000      3.063570     -0.002000
2195    131.640000      3.063700     -0.002000
2196    131.700000      3.063840     -0.002000
2197    131.760000      3.063990     -0.003000
2198    131.820000      3.064140     -0.003000
2199    131.880000      3.064300     -0.003000
2200    131.940000      3.064470     -0.003000
2201    132.000000      3.064640     -0.003000
2202    132.060000      3.064820     -0.003000
2203    132.120000      3.064990     -0.003000
2204    132.180000      3.065170     -0.003000
2205    132.240000      3.065350     -0.003000
2206    132.300000      3.065530     -0.003000
2207    132.360000      3.065710     -0.003000
2208    132.420000      3.065890     -0.003000
2209    132.480000      3.066070     -0.003000
2210    132.540000      3.066240     -0.003000
2211    132.600000      3.066400     -0.003000
2212    132.660000      3.066570     -0.003000
2213    132.720000      3.066720     -0.003000
2214    132.780000      3.066870     -0.002000
2215    132.840000      3.067020     -0.002000
2216    132.900000      3.067160     -0.002000
2217    132.960000      3.067290     -0.002000
2218    133.020000      3.067410     -0.002000
2219    133.080000      3.067520     -0.002000
2220    133.140000      3.067630     -0.002000
2221    133.200000      3.067730     -0.002000
2222    133.260000      3.067820     -0.001000
2223    133.320000      3.067900     -0.001000
2224    133.380000      3.067970     -0.001000
2225    133.440000      3.068030     -0.001000
2226    133.500000      3.068080     -0.001000
2227    133.560000      3.068120     -0.001000
2228    133.620000      3.068140     -0.000000
2229    133.680000      3.068160     -0.000000
2230    133.740000      3.068170      0.000000
2231    133.800000      3.068160      0.000000
2232    133.860000      3.068140      0.000000
2233    133.920000      3.068110      0.001000
2234    133.980000      3.068070      0.001000
2235    134.040000      3.068010      0.001000
2236    134.100000      3.067940      0.001000
2237    134.160000      3.067860      0.001000
2238    134.220000      3.067770      0.002000
2239    134.280000      3.067660      0.002000
2240    134.340000      3.067540      0.002000
2241    134.400000      3.067400      0.002000
2242    134.460000      3.067250      0.003000
2243    134.520000      3.067090      0.003000
2244    134.580000      3.066920      0.003000
2245    134.640000      3.066730      0.003000
2246    134.700000      3.066530      0.003000
2247    134.760000      3.066310      0.004000
2248    134.820000      3.066090      0.004000
2249    134.880000      3.065850      0.004000
2250    134.940000      3.065610      0.004000
2251    135.000000      3.065350      0.004000
2252    135.060000      3.065080      0.004000
2253    135.120000      3.064810      0.005000
2254    135.180000      3.064530      0.005000
2255    135.240000      3.064240      0.005000
2256    135.300000      3.063940      0.005000
2257    135.360000      3.063640      0.005000
2258    135.420000      3.063330      0.005000
2259    135.480000      3.063010      0.005000
2260    135.540000      3.062690      0.005000
2261    135.600000      3.062360      0.006000
2262    135.660000      3.062020      0.006000
2263    135.720000      3.061670      0.006000
2264    135.780000      3.061320      0.006000
2265    135.840000      3.060960      0.006000
2266    135.900000      3.060590      0.006000
2267    135.960000      3.060200      0.006000
2268    136.020000      3.059810      0.007000
2269    136.080000      3.059400      0.007000
2270    136.140000      3.058980      0.007000
2271    136.200000      3.058550      0.007000
2272    136.260000      3.058100      0.008000
2273    136.320000      3.057630      0.008000
2274    136.380000      3.057150      0.008000
2275    136.440000      3.056650      0.008000
2276    136.500000      3.056130      0.009000
2277    136.560000      3.055590      0.009000
2278    136.620000      3.055040      0.009000
2279    136.680000      3.054460      0.010000
2280    136.740000      3.053870      0.010000
2281    136.800000      3.053260      0.010000
2282    136.860000      3.052630      0.011000
2283    136.920000      3.051980      0.011000
2284    136.980000      3.051310      0.011000
2285    137.040000      3.050620      0.012000
2286    137.100000      3.049920      0.012000
2287    137.160000      3.049200      0.012000
2288    137.220000      3.048470      0.012000
2289    137.280000      3.047720      0.013000
2290    137.340000      3.046950      0.013000
2291    137.400000      3.046160      0.013000
2292    137.460000      3.045360      0.014000
2293    137.520000      3.044540      0.014000
2294    137.580000      3.043700      0.014000
2295    137.640000      3.042850      0.014000
2296    137.700000      3.041980      0.015000
2297    137.760000      3.041100      0.015000
2298    137.820000      3.040190      0.015000
2299    137.880000      3.039270      0.016000
2300    137.940000      3.038330      0.016000
2301    138.000000      3.037360      0.016000
2302    138.060000      3.036380      0.017000
2303    138.120000      3.035380      0.017000
2304    138.180000      3.034360      0.017000
2305    138.240000      3.033320      0.018000
2306    138.300000      3.032250      0.018000
2307    138.360000      3.031160      0.018000
2308    138.420000      3.030050      0.019000
2309    138.480000      3.028920      0.019000
2310    138.540000      3.027770      0.019000
2311    138.600000      3.026590      0.020000
2312    138.660000      3.025390      0.020000
2313    138.720000      3.024170      0.021000
2314    138.780000      3.022920      0.021000
2315    138.840000      3.021660      0.021000
2316    138.900000      3.020380      0.021000
2317    138.960000      3.019090      0.022000
2318    139.020000      3.017780      0.022000
2319    139.080000      3.016450      0.022000
2320    139.140000      3.015110      0.022000
2321    139.200000      3.013750      0.023000
2322    139.260000      3.012390      0.023000
2323    139.320000      3.011020      0.023000
2324    139.380000      3.009630      0.023000
2325    139.440000      3.008240      0.023000
2326    139.500000      3.006840      0.023000
2327    139.560000      3.005440      0.023000
2328    139.620000      3.004030      0.023000
2329    139.680000      3.002620      0.024000
2330    139.740000      3.001210      0.024000
2331    139.800000      2.999790      0.024000
2332    139.860000      2.998380      0.024000
2333    139.920000      2.996960      0.024000
2334    139.980000      2.995550      0.024000
2335    140.040000      2.994140      0.023000
2336    140.100000      2.992730      0.023000
2337    140.160000      2.991330      0.023000
2338    140.220000      2.989940      0.023000
2339    140.280000      2.988550      0.023000
2340    140.340000      2.987170      0.023000
2341    140.400000      2.985800      0.023000
2342    140.460000      2.984440      0.023000
2343    140.520000      2.983100      0.022000
2344    140.580000      2.981760      0.022000
2345    140.640000      2.980440      0.022000
2346    140.700000      2.979130      0.022000
2347    140.760000      2.977830      0.021000
2348    140.820000      2.976550      0.021000
2349    140.880000      2.975280      0.021000
2350    140.940000      2.974030      0.021000
2351    141.000000      2.972800      0.020000
2352    141.060000      2.971580      0.020000
2353    141.120000      2.970380      0.020000
2354    141.180000      2.969190      0.020000
2355    141.240000      2.968030      0.019000
2356    141.300000      2.966880      0.019000
2357    141.360000      2.965760      0.019000
2358    141.420000      2.964650      0.018000
2359    141.480000      2.963560      0.018000
2360    141.540000      2.962490      0.018000
2361    141.600000      2.961450      0.017000
2362    141.660000      2.960420      0.017000
2363    141.720000      2.959410      0.017000
2364    141.780000      2.958420      0.016000
2365    141.840000      2.957440      0.016000
2366    141.900000      2.956490      0.016000
2367    141.960000      2.955550      0.016000
2368    142.020000      2.954620      0.015000
2369    142.080000      2.953710      0.015000
2370    142.140000      2.952820      0.015000
2371    142.200000      2.951930      0.015000
2372    142.260000      2.951060      0.014000
2373    142.320000      2.950210      0.014000
2374    142.380000      2.949360      0.014000
2375    142.440000      2.948530      0.014000
2376    142.500000      2.947700      0.014000
2377    142.560000      2.946890      0.013000
2378    142.620000      2.946080      0.013000
2379    142.680000      2.945290      0.013000
2380    142.740000      2.944500      0.013000
2381    142.800000      2.943730      0.013000
2382    142.860000      2.942960      0.013000
2383    142.920000      2.942200      0.013000
2384    142.980000      2.941450      0.012000
2385    143.040000      2.940710      0.012000
2386    143.100000      2.939980      0.012000
2387    143.160000      2.939260      0.012000
2388    143.220000      2.938540      0.012000
2389    143.280000      2.937840      0.012000
2390    143.340000      2.937140      0.012000
2391    143.400000      2.936460      0.011000
2392    143.460000      2.935780      0.011000
2393    143.520000      2.935110      0.011000
2394    143.580000      2.934460      0.011000
2395    143.640000      2.933820      0.011000
2396    143.700000      2.933190      0.010000
2397    143.760000      2.932570      0.010000
2398    143.820000      2.931960      0.010000
2399    143.880000      2.931360      0.010000
2400    143.940000      2.930780      0.010000
2401    144.000000      2.930220      0.009000
2402    144.060000      2.929670      0.009000
2403    144.120000      2.929130      0.009000
2404    144.180000      2.928610      0.009000
2405    144.240000      2.928110      0.008000
2406    144.300000      2.927630      0.008000
2407    144.360000      2.927160      0.008000
2408    144.420000      2.926710      0.007000
2409    144.480000      2.926270      0.007000
2410    144.540000      2.925860      0.007000
2411    144.600000      2.925460      0.007000
2412    144.660000      2.925070      0.006000
2413    144.720000      2.924700      0.006000
2414    144.780000      2.924340      0.006000
2415    144.840000      2.923990      0.006000
2416    144.900000      2.923650      0.006000
2417    144.960000      2.923320      0.006000
2418    145.020000      2.922990      0.005000
2419    145.080000      2.922670      0.005000
2420    145.140000      2.922340      0.005000
2421    145.200000      2.922020      0.005000
2422    145.260000      2.921690      0.005000
2423    145.320000      2.921360      0.006000
2424    145.380000      2.921030      0.006000
2425    145.440000      2.920680      0.006000
2426    145.500000      2.920330      0.006000
2427    145.560000      2.919970      0.006000
2428    145.620000      2.919600      0.006000
2429    145.680000      2.919220      0.006000
2430    145.740000      2.918830      0.007000
2431    145.800000      2.918430      0.007000
2432    145.860000      2.918020      0.007000
2433    145.920000      2.917600      0.007000
2434    145.980000      2.917180      0.007000
2435    146.040000      2.916740      0.007000
2436    146.100000      2.916290      0.007000
2437    146.160000      2.915840      0.008000
2438    146.220000      2.915380      0.008000
2439    146.280000      2.914910      0.008000
2440    146.340000      2.914440      0.008000
2441    146.400000      2.913960      0.008000
2442    146.460000      2.913470      0.008000
2443    146.520000      2.912980      0.008000
2444    146.580000      2.912490      0.008000
2445    146.640000      2.911990      0.008000
2446    146.700000      2.911490      0.008000
2447    146.760000      2.910980      0.008000
2448    146.820000      2.910480      0.008000
2449    146.880000      2.909970      0.009000
2450    146.940000      2.909450      0.009000
2451    147.000000      2.908940      0.009000
2452    147.060000      2.908430      0.009000
2453    147.120000      2.907910      0.009000
2454    147.180000      2.907400      0.009000
2455    147.240000      2.906890      0.009000
2456    147.300000      2.906380      0.008000
2457    147.360000      2.905870      0.008000
2458    147.420000      2.905360      0.008000
2459    147.480000      2.904860      0.008000
2460    147.540000      2.904370      0.008000
2461    147.600000      2.903880      0.008000
2462    147.660000      2.903400      0.008000
2463    147.720000      2.902930      0.008000
2464    147.780000      2.902480      0.007000
2465    147.840000      2.902040      0.007000
2466    147.900000      2.901610      0.007000
2467    147.960000      2.901210      0.007000
2468    148.020000      2.900820      0.006000
2469    148.080000      2.900460      0.006000
2470    148.140000      2.900120      0.005000
2471    148.200000      2.899810      0.005000
2472    148.260000      2.899530      0.004000
2473    148.320000      2.899270      0.004000
2474    148.380000      2.899060      0.003000
2475    148.440000      2.898870      0.003000
2476    148.500000      2.898720      0.002000
2477    148.560000      2.898600      0.002000
2478    148.620000      2.898510      0.001000
2479    148.680000      2.898450      0.001000
2480    148.740000      2.898430      0.000000
2481    148.800000      2.898430     -0.000000
2482    148.860000      2.898460     -0.001000
2483    148.920000      2.898510     -0.001000
2484    148.980000      2.898580     -0.001000
2485    149.040000      2.898670     -0.002000
2486    149.100000      2.898780     -0.002000
2487    149.160000      2.898900     -0.002000
2488    149.220000      2.899020     -0.002000
2489    149.280000      2.899160     -0.002000
2490    149.340000      2.899290     -0.002000
2491    149.400000      2.899430     -0.002000
2492    149.460000      2.899570     -0.002000
2493    149.520000      2.899710     -0.002000
2494    149.580000      2.899850     -0.002000
2495    149.640000      2.899980     -0.002000
2496    149.700000      2.900110     -0.002000
2497    149.760000      2.900240     -0.002000
2498    149.820000      2.900360     -0.002000
2499    149.880000      2.900480     -0.002000
2500    149.940000      2.900590     -0.002000
2501    150.000000      2.900690     -0.002000
2502    150.060000      2.900800     -0.002000
2503    150.120000      2.900900     -0.002000
2504    150.180000      2.900990     -0.002000
2505    150.240000      2.901080     -0.002000
2506    150.300000      2.901170     -0.001000
2507    150.360000      2.901260     -0.001000
2508    150.420000      2.901340     -0.001000
2509    150.480000      2.901430     -0.001000
2510    150.540000      2.901500     -0.001000
2511    150.600000      2.901580     -0.001000
2512    150.660000      2.901660     -0.001000
2513    150.720000      2.901730     -0.001000
2514    150.780000      2.901790     -0.001000
2515    150.840000      2.901860     -0.001000
2516    150.900000      2.901920     -0.001000
2517    150.960000      2.901970     -0.001000
2518    151.020000      2.902030     -0.001000
2519    151.080000      2.902070     -0.001000
2520    151.140000      2.902110     -0.001000
2521    151.200000      2.902140     -0.000000
2522    151.260000      2.902170     -0.000000
2523    151.320000      2.902180     -0.000000
2524    151.380000      2.902200     -0.000000
2525    151.440000      2.902200     -0.000000
2526    151.500000      2.902200      0.000000
2527    151.560000      2.902200      0.000000
2528    151.620000      2.902190      0.000000
2529    151.680000      2.902180      0.000000
2530    151.740000      2.902160      0.000000
2531    151.800000      2.902150      0.000000
2532    151.860000      2.902140      0.000000
2533    151.920000      2.902140     -0.000000
2534    151.980000      2.902150     -0.000000
2535    152.040000      2.902170     -0.000000
2536    152.100000      2.902200     -0.001000
2537    152.160000      2.902250     -0.001000
2538    152.220000      2.902310     -0.001000
2539    152.280000      2.902400     -0.002000
2540    152.340000      2.902510     -0.002000
2541    152.400000      2.902650     -0.003000
2542    152.460000      2.902810     -0.003000
2543    152.520000      2.903010     -0.003000
2544    152.580000      2.903230     -0.004000
2545    152.640000      2.903470     -0.004000
2546    152.700000      2.903750     -0.005000
2547    152.760000      2.904060     -0.005000
2548    152.820000      2.904400     -0.006000
2549    152.880000      2.904760     -0.006000
2550    152.940000      2.905150     -0.007000
2551    153.000000      2.905560     -0.007000
2552    153.060000      2.906000     -0.008000
2553    153.120000      2.906460     -0.008000
2554    153.180000      2.906950     -0.008000
2555    153.240000      2.907450     -0.009000
2556    153.300000      2.907980     -0.009000
2557    153.360000      2.908530     -0.009000
2558    153.420000      2.909090     -0.010000
2559    153.480000      2.909670     -0.010000
2560    153.540000      2.910270     -0.010000
2561    153.600000      2.910880     -0.010000
2562    153.660000      2.911510     -0.011000
2563    153.720000      2.912160     -0.011000
2564    153.780000      2.912820     -0.011000
2565    153.840000      2.913490     -0.011000
2566    153.900000      2.914180     -0.012000
2567    153.960000      2.914880     -0.012000
2568    154.020000      2.915590     -0.012000
2569    154.080000      2.916320     -0.012000
2570    154.140000      2.917060     -0.012000
2571    154.200000      2.917820     -0.013000
2572    154.260000      2.918580     -0.013000
2573    154.320000      2.919360     -0.013000
2574    154.380000      2.920150     -0.013000
2575    154.440000      2.920950     -0.013000
2576    154.500000      2.921760     -0.014000
2577    154.560000      2.922580     -0.014000
2578    154.620000      2.923410     -0.014000
2579    154.680000      2.924250     -0.014000
2580    154.740000      2.925090     -0.014000
2581    154.800000      2.925940     -0.014000
2582    154.860000      2.926790     -0.014000
2583    154.920000      2.927650     -0.014000
2584    154.980000      2.928510     -0.014000
2585    155.040000      2.929370     -0.014000
2586    155.100000      2.930220     -0.014000
2587    155.160000      2.931070     -0.014000
2588    155.220000      2.931920     -0.014000
2589    155.280000      2.932760     -0.014000
2590    155.340000      2.933600     -0.014000
2591    155.400000      2.934420     -0.014000
2592    155.460000      2.935240     -0.013000
2593    155.520000      2.936040     -0.013000
2594    155.580000      2.936830     -0.013000
2595    155.640000      2.937610     -0.013000
2596    155.700000      2.938380     -0.013000
2597    155.760000      2.939130     -0.012000
2598    155.820000      2.939870     -0.012000
2599    155.880000      2.940600     -0.012000
2600    155.940000      2.941310     -0.012000
2601    156.000000      2.942020     -0.012000
2602    156.060000      2.942700     -0.011000
2603    156.120000      2.943380     -0.011000
2604    156.180000      2.944040     -0.011000
2605    156.240000      2.944680     -0.011000
2606    156.300000      2.945320     -0.010000
2607    156.360000      2.945940     -0.010000
2608    156.420000      2.946550     -0.010000
2609    156.480000      2.947140     -0.010000
2610    156.540000      2.947720     -0.010000
2611    156.600000      2.948290     -0.009000
2612    156.660000      2.948840     -0.009000
2613    156.720000      2.949390     -0.009000
2614    156.780000      2.949920     -0.009000
2615    156.840000      2.950430     -0.009000
2616    156.900000      2.950940     -0.008000
2617    156.960000      2.951430     -0.008000
2618    157.020000      2.951920     -0.008000
2619    157.080000      2.952390     -0.008000
2620    157.140000      2.952850     -0.008000
2621    157.200000      2.953300     -0.007000
2622    157.260000      2.953730     -0.007000
2623    157.320000      2.954160     -0.007000
2624    157.380000      2.954580     -0.007000
2625    157.440000      2.954990     -0.007000
2626    157.500000      2.955390     -0.007000
2627    157.560000      2.955790     -0.006000
2628    157.620000      2.956170     -0.006000
2629    157.680000      2.956550     -0.006000
2630    157.740000      2.956930     -0.006000
2631    157.800000      2.957300     -0.006000
2632    157.860000      2.957660     -0.006000
2633    157.920000      2.958030     -0.006000
2634    157.980000      2.958390     -0.006000
2635    158.040000      2.958760     -0.006000
2636    158.100000      2.959120     -0.006000
2637    158.160000      2.959490     -0.006000
2638    158.220000      2.959870     -0.006000
2639    158.280000      2.960250     -0.006000
2640    158.340000      2.960640     -0.007000
2641    158.400000      2.961040     -0.007000
2642    158.460000      2.961440     -0.007000
2643    158.520000      2.961860     -0.007000
2644    158.580000      2.962290     -0.007000
2645    158.640000      2.962730     -0.007000
2646    158.700000      2.963180     -0.008000
2647    158.760000      2.963650     -0.008000
2648    158.820000      2.964130     -0.008000
2649    158.880000      2.964620     -0.008000
2650    158.940000      2.965130     -0.009000
2651    159.000000      2.965660     -0.009000
2652    159.060000      2.966200     -0.009000
2653    159.120000      2.966760     -0.009000
2654    159.180000      2.967340     -0.010000
2655    159.240000      2.967940     -0.010000
2656    159.300000      2.968550     -0.010000
2657    159.360000      2.969180     -0.011000
2658    159.420000      2.969830     -0.011000
2659    159.480000      2.970500     -0.011000
2660    159.540000      2.971190     -0.012000
2661    159.600000      2.971890     -0.012000
2662    159.660000      2.972620     -0.012000
2663    159.720000      2.973360     -0.012000
2664    159.780000      2.974120     -0.013000
2665    159.840000      2.974890     -0.013000
2666    159.900000      2.975680     -0.013000
2667    159.960000      2.976480     -0.014000
2668    160.020000      2.977300     -0.014000
2669    160.080000      2.978130     -0.014000
2670    160.140000      2.978970     -0.014000
2671    160.200000      2.979820     -0.014000
2672    160.260000      2.980680     -0.014000
2673    160.320000      2.981550     -0.015000
2674    160.380000      2.982430     -0.015000
2675    160.440000      2.983310     -0.015000
2676    160.500000      2.984200     -0.015000
2677    160.560000      2.985090     -0.015000
2678    160.620000      2.985990     -0.015000
2679    160.680000      2.986900     -0.015000
2680    160.740000      2.987800     -0.015000
2681    160.800000      2.988710     -0.015000
2682    160.860000      2.989610     -0.015000
2683    160.920000      2.990520     -0.015000
2684    160.980000      2.991430     -0.015000
2685    161.040000      2.992330     -0.015000
2686    161.100000      2.993230     -0.015000
2687    161.160000      2.994130     -0.015000
2688    161.220000      2.995020     -0.015000
2689    161.280000      2.995910     -0.015000
2690    161.340000      2.996790     -0.015000
2691    161.400000      2.997660     -0.015000
2692    161.460000      2.998530     -0.014000
2693    161.520000      2.999390     -0.014000
2694    161.580000      3.000240     -0.014000
2695    161.640000      3.001080     -0.014000
2696    161.700000      3.001910     -0.014000
2697    161.760000      3.002740     -0.014000
2698    161.820000      3.003560     -0.014000
2699    161.880000      3.004370     -0.013000
2700    161.940000      3.005180     -0.013000
2701    162.000000      3.005980     -0.013000
2702    162.060000      3.006770     -0.013000
2703    162.120000      3.007550     -0.013000
2704    162.180000      3.008330     -0.013000
2705    162.240000      3.009110     -0.013000
2706    162.300000      3.009880     -0.013000
2707    162.360000      3.010640     -0.013000
2708    162.420000      3.011410     -0.013000
2709    162.480000      3.012160     -0.013000
2710    162.540000      3.012920     -0.013000
2711    162.600000      3.013670     -0.013000
2712    162.660000      3.014420     -0.012000
2713    162.720000      3.015170     -0.012000
2714    162.780000      3.015920     -0.012000
2715    162.840000      3.016660     -0.012000
2716    162.900000      3.017410     -0.012000
2717    162.960000      3.018160     -0.013000
2718    163.020000      3.018910     -0.013000
2719    163.080000      3.019670     -0.013000
2720    163.140000      3.020420     -0.013000
2721    163.200000      3.021190     -0.013000
2722    163.260000      3.021950     -0.013000
2723    163.320000      3.022720     -0.013000
2724    163.380000      3.023500     -0.013000
2725    163.440000      3.024280     -0.013000
2726    163.500000      3.025070     -0.013000
2727    163.560000      3.025870     -0.013000
2728    163.620000      3.026680     -0.014000
2729    163.680000      3.027490     -0.014000
2730    163.740000      3.028320     -0.014000
2731    163.800000      3.029150     -0.014000
2732    163.860000      3.029990     -0.014000
2733    163.920000      3.030850     -0.014000
2734    163.980000      3.031710     -0.014000
2735    164.040000      3.032580     -0.015000
2736    164.100000      3.033460     -0.015000
2737    164.160000      3.034360     -0.015000
2738    164.220000      3.035270     -0.015000
2739    164.280000      3.036180     -0.015000
2740    164.340000      3.037110     -0.016000
2741    164.400000      3.038060     -0.016000
2742    164.460000      3.039010     -0.016000
2743    164.520000      3.039980     -0.016000
2744    164.580000      3.040960     -0.016000
2745    164.640000      3.041950     -0.017000
2746    164.700000      3.042960     -0.017000
2747    164.760000      3.043970     -0.017000
2748    164.820000      3.045000     -0.017000
2749    164.880000      3.046040     -0.017000
2750    164.940000      3.047100     -0.018000
2751    165.000000      3.048160     -0.018000
2752    165.060000      3.049230     -0.018000
2753    165.120000      3.050320     -0.018000
2754    165.180000      3.051410     -0.018000
2755    165.240000      3.052520     -0.018000
2756    165.300000      3.053630     -0.019000
2757    165.360000      3.054760     -0.019000
2758    165.420000      3.055890     -0.019000
2759    165.480000      3.057030     -0.019000
2760    165.540000      3.058190     -0.019000
2761    165.600000      3.059350     -0.019000
2762    165.660000      3.060520     -0.020000
2763    165.720000      3.061700     -0.020000
2764    165.780000      3.062890     -0.020000
2765    165.840000      3.064100     -0.020000
2766    165.900000      3.065310     -0.020000
2767    165.960000      3.066530     -0.020000
2768    166.020000      3.067760     -0.021000
2769    166.080000      3.069000     -0.021000
2770    166.140000      3.070250     -0.021000
2771    166.200000      3.071510     -0.021000
2772    166.260000      3.072790     -0.021000
2773    166.320000      3.074070     -0.022000
2774    166.380000      3.075370     -0.022000
2775    166.440000      3.076670     -0.022000
2776    166.500000      3.077990     -0.022000
2777    166.560000      3.079320     -0.022000
2778    166.620000      3.080670     -0.022000
2779    166.680000      3.082020     -0.023000
2780    166.740000      3.083390     -0.023000
2781    166.800000      3.084770     -0.023000
2782    166.860000      3.086170     -0.023000
2783    166.920000      3.087570     -0.024000
2784    166.980000      3.088990     -0.024000
2785    167.040000      3.090430     -0.024000
2786    167.100000      3.091870     -0.024000
2787    167.160000      3.093330     -0.024000
2788    167.220000      3.094810     -0.025000
2789    167.280000      3.096290     -0.025000
2790    167.340000      3.097800     -0.025000
2791    167.400000      3.099310     -0.025000
2792    167.460000      3.100840     -0.026000
2793    167.520000      3.102390     -0.026000
2794    167.580000      3.103950     -0.026000
2795    167.640000      3.105530     -0.026000
2796    167.700000      3.107120     -0.027000
2797    167.760000      3.108730     -0.027000
2798    167.820000      3.110360     -0.027000
2799    167.880000      3.112000     -0.028000
2800    167.940000      3.113660     -0.028000
2801    168.000000      3.115340     -0.028000
2802    168.060000      3.117040     -0.028000
2803    168.120000      3.118760     -0.029000
2804    168.180000      3.120500     -0.029000
2805    168.240000      3.122260     -0.030000
2806    168.300000      3.124040     -0.030000
2807    168.360000      3.125850     -0.030000
2808    168.420000      3.127670     -0.031000
2809    168.480000      3.129520     -0.031000
2810    168.540000      3.131400     -0.031000
2811    168.600000      3.133290     -0.032000
2812    168.660000      3.135210     -0.032000
2813    168.720000      3.137160     -0.033000
2814    168.780000      3.139130     -0.033000
2815    168.840000      3.141130     -0.033000
2816    168.900000      3.143150     -0.034000
2817    168.960000      3.145200     -0.034000
2818    169.020000      3.147270     -0.035000
2819    169.080000      3.149380     -0.035000
2820    169.140000      3.151500     -0.036000
2821    169.200000      3.153660     -0.036000
2822    169.260000      3.155840     -0.037000
2823    169.320000      3.158050     -0.037000
2824    169.380000      3.160290     -0.038000
2825    169.440000      3.162560     -0.038000
2826    169.500000      3.164860     -0.039000
2827    169.560000      3.167180     -0.039000
2828    169.620000      3.169540     -0.040000
2829    169.680000      3.171930     -0.040000
2830    169.740000      3.174350     -0.041000
2831    169.800000      3.176790     -0.041000
2832    169.860000      3.179270     -0.042000
2833    169.920000      3.181780     -0.042000
2834    169.980000      3.184320     -0.043000
2835    170.040000      3.186890     -0.043000
2836    170.100000      3.189500     -0.044000
2837    170.160000      3.192130     -0.044000
2838    170.220000      3.194800     -0.045000
2839    170.280000      3.197490     -0.045000
2840    170.340000      3.200230     -0.046000
2841    170.400000      3.202990     -0.046000
2842    170.460000      3.205780     -0.047000
2843    170.520000      3.208610     -0.047000
2844    170.580000      3.211470     -0.048000
2845    170.640000      3.214370     -0.048000
2846    170.700000      3.217290     -0.049000
2847    170.760000      3.220240     -0.049000
2848    170.820000      3.223230     -0.050000
2849    170.880000      3.226240     -0.050000
2850    170.940000      3.229280     -0.051000
2851    171.000000      3.232350     -0.051000
2852    171.060000      3.235450     -0.052000
2853    171.120000      3.238570     -0.052000
2854    171.180000      3.241720     -0.053000
2855    171.240000      3.244890     -0.053000
2856    171.300000      3.248090     -0.053000
2857    171.360000      3.251300     -0.054000
2858    171.420000      3.254550     -0.054000
2859    171.480000      3.257810     -0.055000
2860    171.540000      3.261100     -0.055000
2861    171.600000      3.264410     -0.055000
2862    171.660000      3.267740     -0.056000
2863    171.720000      3.271090     -0.056000
2864    171.780000      3.274460     -0.056000
2865    171.840000      3.277860     -0.057000
2866    171.900000      3.281270     -0.057000
2867    171.960000      3.284710     -0.057000
2868    172.020000      3.288170     -0.058000
2869    172.080000      3.291650     -0.058000
2870    172.140000      3.295150     -0.059000
2871    172.200000      3.298670     -0.059000
2872    172.260000      3.302220     -0.059000
2873    172.320000      3.305790     -0.060000
2874    172.380000      3.309380     -0.060000
2875    172.440000      3.312990     -0.060000
2876    172.500000      3.316630     -0.061000
2877    172.560000      3.320290     -0.061000
2878    172.620000      3.323980     -0.062000
2879    172.680000      3.327690     -0.062000
2880    172.740000      3.331430     -0.063000
2881    172.800000      3.335200     -0.063000
2882    172.860000      3.338990     -0.063000
2883    172.920000      3.342810     -0.064000
2884    172.980000      3.346660     -0.064000
2885    173.040000      3.350540     -0.065000
2886    173.100000      3.354450     -0.065000
2887    173.160000      3.358390     -0.066000
2888    173.220000      3.362370     -0.067000
2889    173.280000      3.366390     -0.067000
2890    173.340000      3.370450     -0.068000
2891    173.400000      3.374550     -0.069000
2892    173.460000      3.378690     -0.070000
2893    173.520000      3.382890     -0.070000
2894    173.580000      3.387140     -0.071000
2895    173.640000      3.391460     -0.072000
2896    173.700000      3.395830     -0.074000
2897    173.760000      3.400290     -0.075000
2898    173.820000      3.404820     -0.076000
2899    173.880000      3.409440     -0.078000
2900    173.940000      3.414150     -0.079000
2901    174.000000      3.418970     -0.081000
2902    174.060000      3.423890     -0.083000
2903    174.120000      3.428940     -0.085000
2904    174.180000      3.434110     -0.087000
2905    174.240000      3.439420     -0.090000
2906    174.300000      3.444860     -0.092000
2907    174.360000      3.450440     -0.094000
2908    174.420000      3.456170     -0.097000
2909    174.480000      3.462050     -0.099000
2910    174.540000      3.468060     -0.101000
2911    174.600000      3.474220     -0.104000
2912    174.660000      3.480510     -0.106000
2913    174.720000      3.486930     -0.108000
2914    174.780000      3.493460     -0.110000
2915    174.840000      3.500100     -0.111000
2916    174.900000      3.506830     -0.113000
2917    174.960000      3.513640     -0.114000
2918    175.020000      3.520510     -0.115000
2919    175.080000      3.527440     -0.116000
2920    175.140000      3.534400     -0.116000
2921    175.200000      3.541400     -0.117000
2922    175.260000      3.548410     -0.117000
2923    175.320000      3.555440     -0.117000
2924    175.380000      3.562490     -0.117000
2925    175.440000      3.569540     -0.118000
2926    175.500000      3.576610     -0.118000
2927    175.560000      3.583710     -0.119000
2928    175.620000      3.590860     -0.120000
2929    175.680000      3.598060     -0.121000
2930    175.740000      3.605350     -0.122000
2931    175.800000      3.612750     -0.124000
2932    175.860000      3.620290     -0.127000
2933    175.920000      3.628000     -0.130000
2934    175.980000      3.635910     -0.134000
2935    176.040000      3.644070     -0.138000
2936    176.100000      3.652500     -0.143000
2937    176.160000      3.661230     -0.148000
2938    176.220000      3.670290     -0.154000
2939    176.280000      3.679690     -0.160000
2940    176.340000      3.689460     -0.166000
2941    176.400000      3.699590     -0.172000
2942    176.460000      3.710090     -0.178000
2943    176.520000      3.720930     -0.183000
2944    176.580000      3.732090     -0.188000
2945    176.640000      3.743520     -0.193000
2946    176.700000      3.755190     -0.196000
2947    176.760000      3.767030     -0.198000
2948    176.820000      3.778970     -0.199000
2949    176.880000      3.790930     -0.199000
2950    176.940000      3.802850     -0.198000
2951    177.000000      3.814640     -0.195000
2952    177.060000      3.826220     -0.191000
2953    177.120000      3.837530     -0.186000
2954    177.180000      3.848510     -0.180000
2955    177.240000      3.859120     -0.174000
2956    177.300000      3.869340     -0.167000
2957    177.360000      3.879170     -0.161000
2958    177.420000      3.888670     -0.156000
2959    177.480000      3.897890     -0.152000
2960    177.540000      3.906970     -0.151000
2961    177.600000      3.916040     -0.153000
2962    177.660000      3.925300     -0.158000
2963    177.720000      3.934990     -0.167000
2964    177.780000      3.945360     -0.181000
2965    177.840000      3.956730     -0.200000
2966    177.900000      3.969390     -0.225000
2967    177.960000      3.983700     -0.255000
2968    178.020000      3.999980     -0.290000
2969    178.080000      4.018550     -0.331000
2970    178.140000      4.039740     -0.377000
2971    178.200000      4.063800     -0.427000
2972    178.260000      4.090970     -0.480000
2973    178.320000      4.121390     -0.535000
2974    178.380000      4.155140     -0.590000
2975    178.440000      4.192180     -0.644000
2976    178.500000      4.232400     -0.695000
2977    178.560000      4.275550     -0.740000
2978    178.620000      4.321260     -0.779000
2979    178.680000      4.369050     -0.809000
2980    178.740000      4.418370     -0.829000
2981    178.800000      4.468540     -0.837000
2982    178.860000      4.518840     -0.833000
2983    178.920000      4.568510     -0.816000
2984    178.980000      4.616780     -0.787000
2985    179.040000      4.662930     -0.746000
2986    179.100000      4.706300     -0.695000
2987    179.160000      4.746340     -0.637000
2988    179.220000      4.782700     -0.574000
2989    179.280000      4.815210     -0.511000
2990    179.340000      4.844000     -0.452000
2991    179.400000      4.869480     -0.403000
2992    179.460000      4.892390     -0.370000
2993    179.520000      4.913830     -0.357000
2994    179.580000      4.935190     -0.370000
2995    179.640000      4.958180     -0.413000
2996    179.700000      4.984740     -0.490000
2997    179.760000      5.016950     -0.602000
2998    179.820000      5.056960     -0.749000
2999    179.880000      5.106860     -0.930000
3000    179.940000      5.168620     -1.142000
3001    180.000000      5.243950     -1.255000
