# Supplementary material for: A Bottom-Up Coarse-Grained Model for Nucleosome–Nucleosome Interactions with Explicit Ions
Source: J Chem Theory Comput. 2022 May 17;18(6):3948–60. doi: 10.1021/acs.jctc.2c00083 (PMC9202350; doi:10.1021/acs.jctc.2c00083)
Supplement: Supplementary file 2 — ct2c00083_si_002.zip [file ct2c00083_si_002.zip › archive/CGMD_NCP-CO/pot_tables/CL_NA.table]

CL_NA
N 4001

1      0.000001     49.171200     36.290250
2      0.010000     48.808300     37.513540
3      0.020000     48.433160     38.601250
4      0.030000     48.047150     39.536160
5      0.040000     47.651790     40.305500
6      0.050000     47.248730     40.901620
7      0.060000     46.839710     41.322380
8      0.070000     46.426490     41.571210
9      0.080000     46.010780     41.656740
10      0.090000     45.594210     41.592250
11      0.100000     45.178290     41.394730
12      0.110000     44.764340     41.083850
13      0.120000     44.353500     40.680920
14      0.130000     43.946690     40.207700
15      0.140000     43.544620     39.685520
16      0.150000     43.147760     39.134420
17      0.160000     42.756420     38.572540
18      0.170000     42.370690     38.015690
19      0.180000     41.990530     37.477160
20      0.190000     41.615760     36.967640
21      0.200000     41.246090     36.495270
22      0.210000     40.881130     36.065810
23      0.220000     40.520480     35.682850
24      0.230000     40.163650     35.348040
25      0.240000     39.810170     35.061300
26      0.250000     39.459550     34.821130
27      0.260000     39.111340     34.624780
28      0.270000     38.765100     34.468520
29      0.280000     38.420410     34.347830
30      0.290000     38.076930     34.257620
31      0.300000     37.734360     34.192460
32      0.310000     37.392430     34.146760
33      0.320000     37.050960     34.114920
34      0.330000     36.709810     34.091560
35      0.340000     36.368900     34.071620
36      0.350000     36.028180     34.050430
37      0.360000     35.687680     34.023880
38      0.370000     35.347440     33.988390
39      0.380000     35.007560     33.940970
40      0.390000     34.668150     33.879230
41      0.400000     34.329350     33.801360
42      0.410000     33.991340     33.706110
43      0.420000     33.654280     33.592820
44      0.430000     33.318350     33.461300
45      0.440000     32.983740     33.311880
46      0.450000     32.650620     33.145350
47      0.460000     32.319170     32.962910
48      0.470000     31.989540     32.766110
49      0.480000     31.661870     32.556830
50      0.490000     31.336310     32.337130
51      0.500000     31.012940     32.109220
52      0.510000     30.691840     31.875380
53      0.520000     30.373090     31.637830
54      0.530000     30.056710     31.398650
55      0.540000     29.742720     31.159750
56      0.550000     29.431130     30.922780
57      0.560000     29.121900     30.689110
58      0.570000     28.815010     30.459820
59      0.580000     28.510410     30.235690
60      0.590000     28.208050     30.017220
61      0.600000     27.907880     29.804690
62      0.610000     27.609830     29.598130
63      0.620000     27.313850     29.397440
64      0.630000     27.019880     29.202360
65      0.640000     26.727850     29.012550
66      0.650000     26.437730     28.827600
67      0.660000     26.149450     28.647080
68      0.670000     25.862980     28.470520
69      0.680000     25.578280     28.297460
70      0.690000     25.295300     28.127450
71      0.700000     25.014030     27.960020
72      0.710000     24.734430     27.794730
73      0.720000     24.456480     27.631130
74      0.730000     24.180170     27.468760
75      0.740000     23.905480     27.307180
76      0.750000     23.632410     27.145910
77      0.760000     23.360950     26.984480
78      0.770000     23.091110     26.822430
79      0.780000     22.822880     26.659290
80      0.790000     22.556290     26.494620
81      0.800000     22.291340     26.328040
82      0.810000     22.028060     26.159210
83      0.820000     21.766470     25.987850
84      0.830000     21.506590     25.813800
85      0.840000     21.248450     25.636980
86      0.850000     20.992080     25.457440
87      0.860000     20.737510     25.275330
88      0.870000     20.484760     25.090920
89      0.880000     20.233850     24.904570
90      0.890000     19.984800     24.716720
91      0.900000     19.737630     24.527840
92      0.910000     19.492360     24.338440
93      0.920000     19.248970     24.149000
94      0.930000     19.007480     23.959960
95      0.940000     18.767880     23.771680
96      0.950000     18.530160     23.584440
97      0.960000     18.294320     23.398410
98      0.970000     18.060340     23.213650
99      0.980000     17.828200     23.030160
100      0.990000     17.597900     22.847810
101      1.000000     17.369420     22.666440
102      1.010000     17.142760     22.485830
103      1.020000     16.917900     22.305780
104      1.030000     16.694840     22.126050
105      1.040000     16.473580     21.946460
106      1.050000     16.254110     21.766870
107      1.060000     16.036450     21.587170
108      1.070000     15.820570     21.407340
109      1.080000     15.606500     21.227390
110      1.090000     15.394230     21.047390
111      1.100000     15.183750     20.867430
112      1.110000     14.975080     20.687620
113      1.120000     14.768200     20.508030
114      1.130000     14.563120     20.328750
115      1.140000     14.359830     20.149790
116      1.150000     14.158340     19.971110
117      1.160000     13.958630     19.792630
118      1.170000     13.760700     19.614190
119      1.180000     13.564560     19.435610
120      1.190000     13.370200     19.256660
121      1.200000     13.177640     19.077100
122      1.210000     12.986860     18.896730
123      1.220000     12.797900     18.715330
124      1.230000     12.610740     18.532790
125      1.240000     12.425420     18.349050
126      1.250000     12.241920     18.164120
127      1.260000     12.060280     17.978140
128      1.270000     11.880500     17.791330
129      1.280000     11.702590     17.603970
130      1.290000     11.526550     17.416440
131      1.300000     11.352380     17.229160
132      1.310000     11.180090     17.042550
133      1.320000     11.009670     16.857010
134      1.330000     10.841100     16.672930
135      1.340000     10.674370     16.490600
136      1.350000     10.509460     16.310230
137      1.360000     10.346360     16.131950
138      1.370000     10.185040     15.955760
139      1.380000     10.025480     15.781580
140      1.390000      9.867670     15.609250
141      1.400000      9.711570     15.438510
142      1.410000      9.557190     15.269080
143      1.420000      9.404500     15.100610
144      1.430000      9.253490     14.932760
145      1.440000      9.104170     14.765170
146      1.450000      8.956510     14.597490
147      1.460000      8.810540     14.429420
148      1.470000      8.666240     14.260640
149      1.480000      8.523640     14.090890
150      1.490000      8.382730     13.919930
151      1.500000      8.243530     13.747510
152      1.510000      8.106050     13.573400
153      1.520000      7.970320     13.397370
154      1.530000      7.836350     13.219160
155      1.540000      7.704160     13.038510
156      1.550000      7.573770     12.855120
157      1.560000      7.445220     12.668700
158      1.570000      7.318530     12.478950
159      1.580000      7.193740     12.285610
160      1.590000      7.070890     12.088430
161      1.600000      6.950000     11.887280
162      1.610000      6.831130     11.682120
163      1.620000      6.714310     11.473050
164      1.630000      6.599580     11.260350
165      1.640000      6.486970     11.044490
166      1.650000      6.376530     10.826160
167      1.660000      6.268270     10.606270
168      1.670000      6.162200     10.385940
169      1.680000      6.058350     10.166470
170      1.690000      5.956680      9.949310
171      1.700000      5.857190      9.736020
172      1.710000      5.759830      9.528170
173      1.720000      5.664550      9.327310
174      1.730000      5.571270      9.134900
175      1.740000      5.479920      8.952230
176      1.750000      5.390400      8.780390
177      1.760000      5.302600      8.620210
178      1.770000      5.216400      8.472240
179      1.780000      5.131670      8.336690
180      1.790000      5.048310      8.213460
181      1.800000      4.966170      8.102110
182      1.810000      4.885150      8.001820
183      1.820000      4.805130      7.911420
184      1.830000      4.726020      7.829380
185      1.840000      4.647720      7.753770
186      1.850000      4.570190      7.682330
187      1.860000      4.493360      7.612450
188      1.870000      4.417240      7.541190
189      1.880000      4.341830      7.465350
190      1.890000      4.267170      7.381500
191      1.900000      4.193360      7.286080
192      1.910000      4.120500      7.175480
193      1.920000      4.048740      7.046100
194      1.930000      3.978280      6.894490
195      1.940000      3.909340      6.717430
196      1.950000      3.842160      6.512040
197      1.960000      3.777040      6.275840
198      1.970000      3.714280      6.006930
199      1.980000      3.654210      5.704030
200      1.990000      3.597170      5.366590
201      2.000000      3.543510      4.994940
202      2.010000      3.493560      4.590380
203      2.020000      3.447660      4.155300
204      2.030000      3.406100      3.693240
205      2.040000      3.369170      3.209040
206      2.050000      3.337080      2.708790
207      2.060000      3.309990      2.199900
208      2.070000      3.287990      1.690960
209      2.080000      3.271080      1.191630
210      2.090000      3.259170      0.712430
211      2.100000      3.252040      0.264440
212      2.110000      3.249400     -0.140980
213      2.120000      3.250810     -0.492550
214      2.130000      3.255730     -0.779410
215      2.140000      3.263530     -0.991450
216      2.150000      3.273440     -1.119590
217      2.160000      3.284640     -1.156050
218      2.170000      3.296200     -1.094560
219      2.180000      3.307140     -0.930530
220      2.190000      3.316450     -0.661250
221      2.200000      3.323060     -0.286000
222      2.210000      3.325920      0.193830
223      2.220000      3.323980      0.774560
224      2.230000      3.316240      1.450180
225      2.240000      3.301740      2.212280
226      2.250000      3.279610      3.050020
227      2.260000      3.249110      3.950250
228      2.270000      3.209610      4.897680
229      2.280000      3.160630      5.875200
230      2.290000      3.101880      6.864250
231      2.300000      3.033240      7.845360
232      2.310000      2.954790      8.798720
233      2.320000      2.866800      9.704780
234      2.330000      2.769750     10.544810
235      2.340000      2.664300     11.301480
236      2.350000      2.551290     11.959280
237      2.360000      2.431690     12.504870
238      2.370000      2.306650     12.927360
239      2.380000      2.177370     13.218450
240      2.390000      2.045190     13.372570
241      2.400000      1.911460     13.386860
242      2.410000      1.777590     13.261270
243      2.420000      1.644980     12.998480
244      2.430000      1.515000     12.603900
245      2.440000      1.388960     12.085620
246      2.450000      1.268100     11.454270
247      2.460000      1.153560     10.722890
248      2.470000      1.046330      9.906610
249      2.480000      0.947260      9.022370
250      2.490000      0.857040      8.088400
251      2.500000      0.776160      7.123750
252      2.510000      0.704920      6.147700
253      2.520000      0.643440      5.179160
254      2.530000      0.591650      4.236110
255      2.540000      0.549290      3.335110
256      2.550000      0.515940      2.490890
257      2.560000      0.491030      1.716030
258      2.570000      0.473870      1.020820
259      2.580000      0.463660      0.413080
260      2.590000      0.459530     -0.101750
261      2.600000      0.460550     -0.520640
262      2.610000      0.465750     -0.842900
263      2.620000      0.474180     -1.070010
264      2.630000      0.484880     -1.205570
265      2.640000      0.496940     -1.255130
266      2.650000      0.509490     -1.226090
267      2.660000      0.521750     -1.127470
268      2.670000      0.533020     -0.969730
269      2.680000      0.542720     -0.764500
270      2.690000      0.550370     -0.524300
271      2.700000      0.555610     -0.262160
272      2.710000      0.558230      0.008740
273      2.720000      0.558140      0.275390
274      2.730000      0.555390      0.525380
275      2.740000      0.550140      0.747160
276      2.750000      0.542660      0.930300
277      2.760000      0.533360      1.065730
278      2.770000      0.522700      1.145840
279      2.780000      0.511250      1.164610
280      2.790000      0.499600      1.117620
281      2.800000      0.488420      1.002050
282      2.810000      0.478400      0.816750
283      2.820000      0.470240      0.562150
284      2.830000      0.464610      0.240260
285      2.840000      0.462210     -0.145370
286      2.850000      0.463670     -0.589740
287      2.860000      0.469560     -1.086490
288      2.870000      0.480430     -1.628040
289      2.880000      0.496710     -2.205810
290      2.890000      0.518770     -2.810470
291      2.900000      0.546870     -3.432200
292      2.910000      0.581190     -4.061030
293      2.920000      0.621800     -4.687150
294      2.930000      0.668670     -5.301170
295      2.940000      0.721690     -5.894460
296      2.950000      0.780630     -6.459280
297      2.960000      0.845220     -6.988930
298      2.970000      0.915110     -7.477840
299      2.980000      0.989890     -7.921580
300      2.990000      1.069110     -8.316800
301      3.000000      1.152270     -8.661190
302      3.010000      1.238890     -8.953330
303      3.020000      1.328420     -9.192640
304      3.030000      1.420350     -9.379220
305      3.040000      1.514140     -9.513760
306      3.050000      1.609280     -9.597430
307      3.060000      1.705250     -9.631780
308      3.070000      1.801570     -9.618640
309      3.080000      1.897750     -9.560030
310      3.090000      1.993350     -9.458040
311      3.100000      2.087940     -9.314790
312      3.110000      2.181080     -9.132340
313      3.120000      2.272410     -8.912570
314      3.130000      2.361530     -8.657220
315      3.140000      2.448100     -8.367760
316      3.150000      2.531780     -8.045480
317      3.160000      2.612240     -7.691440
318      3.170000      2.689150     -7.306550
319      3.180000      2.762220     -6.891680
320      3.190000      2.831130     -6.447690
321      3.200000      2.895610     -5.975620
322      3.210000      2.955370     -5.476770
323      3.220000      3.010130     -4.952870
324      3.230000      3.059660     -4.406190
325      3.240000      3.103730     -3.839610
326      3.250000      3.142120     -3.256770
327      3.260000      3.174690     -2.662010
328      3.270000      3.201310     -2.060410
329      3.280000      3.221910     -1.457720
330      3.290000      3.236490     -0.860160
331      3.300000      3.245090     -0.274340
332      3.310000      3.247840      0.293020
333      3.320000      3.244900      0.835260
334      3.330000      3.236550      1.346060
335      3.340000      3.223090      1.819570
336      3.350000      3.204900      2.250650
337      3.360000      3.182390      2.634930
338      3.370000      3.156040      2.968960
339      3.380000      3.126350      3.250230
340      3.390000      3.093850      3.477230
341      3.400000      3.059080      3.649410
342      3.410000      3.022580      3.767200
343      3.420000      2.984910      3.831970
344      3.430000      2.946590      3.846050
345      3.440000      2.908130      3.812650
346      3.450000      2.870000      3.735810
347      3.460000      2.832650      3.620370
348      3.470000      2.796440      3.471850
349      3.480000      2.761720      3.296330
350      3.490000      2.728760      3.100320
351      3.500000      2.697760      2.890560
352      3.510000      2.668850      2.673870
353      3.520000      2.642110      2.456910
354      3.530000      2.617540      2.246030
355      3.540000      2.595080      2.047110
356      3.550000      2.574610      1.865420
357      3.560000      2.555960      1.705500
358      3.570000      2.538900      1.571140
359      3.580000      2.523190      1.465320
360      3.590000      2.508540      1.390220
361      3.600000      2.494640      1.347180
362      3.610000      2.481160      1.336800
363      3.620000      2.467800      1.358910
364      3.630000      2.454210      1.412640
365      3.640000      2.440080      1.496400
366      3.650000      2.425120      1.608030
367      3.660000      2.409040      1.744740
368      3.670000      2.391590      1.903270
369      3.680000      2.372560      2.079950
370      3.690000      2.351760      2.270790
371      3.700000      2.329050      2.471640
372      3.710000      2.304330      2.678260
373      3.720000      2.277550      2.886540
374      3.730000      2.248680      3.092510
375      3.740000      2.217760      3.292560
376      3.750000      2.184830      3.483420
377      3.760000      2.150000      3.662300
378      3.770000      2.113380      3.826890
379      3.780000      2.075110      3.975340
380      3.790000      2.035350      4.106320
381      3.800000      1.994290      4.218930
382      3.810000      1.952100      4.312730
383      3.820000      1.908970      4.387640
384      3.830000      1.865100      4.443980
385      3.840000      1.820660      4.482340
386      3.850000      1.775830      4.503620
387      3.860000      1.730800      4.508950
388      3.870000      1.685710      4.499670
389      3.880000      1.640710      4.477250
390      3.890000      1.595940      4.443290
391      3.900000      1.551510      4.399440
392      3.910000      1.507510      4.347330
393      3.920000      1.464040      4.288560
394      3.930000      1.421150      4.224660
395      3.940000      1.378910      4.156990
396      3.950000      1.337340      4.086790
397      3.960000      1.296470      4.015120
398      3.970000      1.256320      3.942840
399      3.980000      1.216890      3.870660
400      3.990000      1.178180      3.799120
401      4.000000      1.140190      3.728590
402      4.010000      1.102910      3.659340
403      4.020000      1.066310      3.591500
404      4.030000      1.030400      3.525130
405      4.040000      0.995150      3.460240
406      4.050000      0.960540      3.396760
407      4.060000      0.926580      3.334590
408      4.070000      0.893230      3.273640
409      4.080000      0.860490      3.213760
410      4.090000      0.828360      3.154820
411      4.100000      0.796810      3.096690
412      4.110000      0.765840      3.039210
413      4.120000      0.735450      2.982250
414      4.130000      0.705630      2.925630
415      4.140000      0.676370      2.869220
416      4.150000      0.647680      2.812850
417      4.160000      0.619550      2.756350
418      4.170000      0.591990      2.699560
419      4.180000      0.564990      2.642340
420      4.190000      0.538570      2.584530
421      4.200000      0.512720      2.526020
422      4.210000      0.487460      2.466710
423      4.220000      0.462790      2.406540
424      4.230000      0.438730      2.345490
425      4.240000      0.415270      2.283580
426      4.250000      0.392440      2.220910
427      4.260000      0.370230      2.157610
428      4.270000      0.348650      2.093860
429      4.280000      0.327710      2.029890
430      4.290000      0.307420      1.965960
431      4.300000      0.287760      1.902380
432      4.310000      0.268730      1.839440
433      4.320000      0.250340      1.777430
434      4.330000      0.232560      1.716650
435      4.340000      0.215400      1.657340
436      4.350000      0.198820      1.599710
437      4.360000      0.182830      1.543940
438      4.370000      0.167390      1.490150
439      4.380000      0.152490      1.438420
440      4.390000      0.138100      1.388770
441      4.400000      0.124210      1.341210
442      4.410000      0.110800      1.295700
443      4.420000      0.097840      1.252190
444      4.430000      0.085320      1.210610
445      4.440000      0.073220      1.170890
446      4.450000      0.061510      1.132920
447      4.460000      0.050180      1.096650
448      4.470000      0.039210      1.061990
449      4.480000      0.028590      1.028870
450      4.490000      0.018300      0.997230
451      4.500000      0.008330      0.967020
452      4.510000     -0.001340      0.938190
453      4.520000     -0.010720      0.910700
454      4.530000     -0.019830      0.884500
455      4.540000     -0.028670      0.859560
456      4.550000     -0.037270      0.835820
457      4.560000     -0.045630      0.813260
458      4.570000     -0.053760      0.791810
459      4.580000     -0.061680      0.771430
460      4.590000     -0.069390      0.752050
461      4.600000     -0.076910      0.733630
462      4.610000     -0.084250      0.716100
463      4.620000     -0.091410      0.699400
464      4.630000     -0.098400      0.683480
465      4.640000     -0.105240      0.668260
466      4.650000     -0.111920      0.653690
467      4.660000     -0.118460      0.639720
468      4.670000     -0.124850      0.626290
469      4.680000     -0.131120      0.613340
470      4.690000     -0.137250      0.600830
471      4.700000     -0.143260      0.588710
472      4.710000     -0.149150      0.576930
473      4.720000     -0.154920      0.565450
474      4.730000     -0.160570      0.554220
475      4.740000     -0.166110      0.543210
476      4.750000     -0.171540      0.532360
477      4.760000     -0.176870      0.521640
478      4.770000     -0.182080      0.511000
479      4.780000     -0.187190      0.500400
480      4.790000     -0.192200      0.489800
481      4.800000     -0.197100      0.479150
482      4.810000     -0.201890      0.468410
483      4.820000     -0.206570      0.457520
484      4.830000     -0.211150      0.446440
485      4.840000     -0.215610      0.435120
486      4.850000     -0.219960      0.423520
487      4.860000     -0.224200      0.411570
488      4.870000     -0.228310      0.399230
489      4.880000     -0.232310      0.386440
490      4.890000     -0.236170      0.373140
491      4.900000     -0.239900      0.359270
492      4.910000     -0.243490      0.344780
493      4.920000     -0.246940      0.329590
494      4.930000     -0.250240      0.313650
495      4.940000     -0.253370      0.296880
496      4.950000     -0.256340      0.279210
497      4.960000     -0.259140      0.260580
498      4.970000     -0.261740      0.240930
499      4.980000     -0.264150      0.220190
500      4.990000     -0.266350      0.198300
501      5.000000     -0.268340      0.175230
502      5.010000     -0.270090      0.150940
503      5.020000     -0.271600      0.125410
504      5.030000     -0.272850      0.098650
505      5.040000     -0.273840      0.070670
506      5.050000     -0.274540      0.041510
507      5.060000     -0.274960      0.011250
508      5.070000     -0.275070     -0.020060
509      5.080000     -0.274870     -0.052290
510      5.090000     -0.274350     -0.085350
511      5.100000     -0.273500     -0.119110
512      5.110000     -0.272300     -0.153460
513      5.120000     -0.270770     -0.188290
514      5.130000     -0.268890     -0.223490
515      5.140000     -0.266650     -0.258970
516      5.150000     -0.264060     -0.294670
517      5.160000     -0.261120     -0.330540
518      5.170000     -0.257810     -0.366560
519      5.180000     -0.254140     -0.402700
520      5.190000     -0.250120     -0.438960
521      5.200000     -0.245730     -0.475360
522      5.210000     -0.240970     -0.511890
523      5.220000     -0.235860     -0.548560
524      5.230000     -0.230370     -0.585340
525      5.240000     -0.224520     -0.622220
526      5.250000     -0.218290     -0.659130
527      5.260000     -0.211700     -0.695990
528      5.270000     -0.204740     -0.732710
529      5.280000     -0.197420     -0.769160
530      5.290000     -0.189720     -0.805180
531      5.300000     -0.181670     -0.840640
532      5.310000     -0.173270     -0.875340
533      5.320000     -0.164510     -0.909150
534      5.330000     -0.155420     -0.941890
535      5.340000     -0.146000     -0.973420
536      5.350000     -0.136270     -1.003620
537      5.360000     -0.126230     -1.032380
538      5.370000     -0.115910     -1.059620
539      5.380000     -0.105310     -1.085280
540      5.390000     -0.094460     -1.109300
541      5.400000     -0.083370     -1.131650
542      5.410000     -0.072050     -1.152300
543      5.420000     -0.060530     -1.171250
544      5.430000     -0.048810     -1.188450
545      5.440000     -0.036930     -1.203880
546      5.450000     -0.024890     -1.217510
547      5.460000     -0.012720     -1.229270
548      5.470000     -0.000420     -1.239110
549      5.480000      0.011970     -1.246940
550      5.490000      0.024440     -1.252670
551      5.500000      0.036960     -1.256190
552      5.510000      0.049530     -1.257390
553      5.520000      0.062100     -1.256130
554      5.530000      0.074660     -1.252310
555      5.540000      0.087180     -1.245780
556      5.550000      0.099640     -1.236430
557      5.560000      0.112010     -1.224160
558      5.570000      0.124250     -1.208870
559      5.580000      0.136340     -1.190470
560      5.590000      0.148240     -1.168930
561      5.600000      0.159930     -1.144220
562      5.610000      0.171370     -1.116360
563      5.620000      0.182540     -1.085390
564      5.630000      0.193390     -1.051410
565      5.640000      0.203900     -1.014570
566      5.650000      0.214050     -0.975070
567      5.660000      0.223800     -0.933150
568      5.670000      0.233130     -0.889080
569      5.680000      0.242020     -0.843220
570      5.690000      0.250460     -0.795900
571      5.700000      0.258410     -0.747500
572      5.710000      0.265890     -0.698410
573      5.720000      0.272870     -0.648980
574      5.730000      0.279360     -0.599560
575      5.740000      0.285360     -0.550470
576      5.750000      0.290860     -0.501950
577      5.760000      0.295880     -0.454240
578      5.770000      0.300430     -0.407510
579      5.780000      0.304500     -0.361870
580      5.790000      0.308120     -0.317400
581      5.800000      0.311290     -0.274150
582      5.810000      0.314030     -0.232130
583      5.820000      0.316360     -0.191340
584      5.830000      0.318270     -0.151760
585      5.840000      0.319790     -0.113390
586      5.850000      0.320920     -0.076210
587      5.860000      0.321680     -0.040200
588      5.870000      0.322080     -0.005390
589      5.880000      0.322140      0.028210
590      5.890000      0.321860      0.060580
591      5.900000      0.321250      0.091660
592      5.910000      0.320330      0.121410
593      5.920000      0.319120      0.149790
594      5.930000      0.317620      0.176740
595      5.940000      0.315850      0.202220
596      5.950000      0.313830      0.226200
597      5.960000      0.311570      0.248670
598      5.970000      0.309080      0.269620
599      5.980000      0.306390      0.289050
600      5.990000      0.303500      0.306980
601      6.000000      0.300430      0.323450
602      6.010000      0.297190      0.338500
603      6.020000      0.293810      0.352190
604      6.030000      0.290290      0.364570
605      6.040000      0.286640      0.375720
606      6.050000      0.282880      0.385700
607      6.060000      0.279030      0.394600
608      6.070000      0.275080      0.402490
609      6.080000      0.271060      0.409460
610      6.090000      0.266960      0.415590
611      6.100000      0.262800      0.420940
612      6.110000      0.258600      0.425610
613      6.120000      0.254340      0.429660
614      6.130000      0.250040      0.433160
615      6.140000      0.245710      0.436180
616      6.150000      0.241350      0.438750
617      6.160000      0.236960      0.440950
618      6.170000      0.232550      0.442800
619      6.180000      0.228120      0.444340
620      6.190000      0.223680      0.445610
621      6.200000      0.219220      0.446620
622      6.210000      0.214760      0.447410
623      6.220000      0.210280      0.447970
624      6.230000      0.205800      0.448330
625      6.240000      0.201320      0.448500
626      6.250000      0.196840      0.448470
627      6.260000      0.192350      0.448260
628      6.270000      0.187870      0.447870
629      6.280000      0.183390      0.447300
630      6.290000      0.178920      0.446540
631      6.300000      0.174450      0.445600
632      6.310000      0.170000      0.444480
633      6.320000      0.165550      0.443160
634      6.330000      0.161120      0.441650
635      6.340000      0.156700      0.439950
636      6.350000      0.152300      0.438030
637      6.360000      0.147920      0.435910
638      6.370000      0.143560      0.433560
639      6.380000      0.139230      0.431000
640      6.390000      0.134920      0.428200
641      6.400000      0.130640      0.425160
642      6.410000      0.126380      0.421880
643      6.420000      0.122170      0.418360
644      6.430000      0.117980      0.414600
645      6.440000      0.113840      0.410600
646      6.450000      0.109730      0.406370
647      6.460000      0.105670      0.401920
648      6.470000      0.101650      0.397260
649      6.480000      0.097670      0.392420
650      6.490000      0.093750      0.387400
651      6.500000      0.089880      0.382220
652      6.510000      0.086050      0.376910
653      6.520000      0.082290      0.371480
654      6.530000      0.078570      0.365940
655      6.540000      0.074910      0.360320
656      6.550000      0.071310      0.354610
657      6.560000      0.067760      0.348840
658      6.570000      0.064270      0.342990
659      6.580000      0.060840      0.337080
660      6.590000      0.057470      0.331100
661      6.600000      0.054160      0.325040
662      6.610000      0.050910      0.318920
663      6.620000      0.047720      0.312730
664      6.630000      0.044600      0.306460
665      6.640000      0.041530      0.300130
666      6.650000      0.038530      0.293740
667      6.660000      0.035590      0.287300
668      6.670000      0.032720      0.280840
669      6.680000      0.029910      0.274360
670      6.690000      0.027170      0.267900
671      6.700000      0.024490      0.261480
672      6.710000      0.021870      0.255110
673      6.720000      0.019320      0.248840
674      6.730000      0.016830      0.242680
675      6.740000      0.014410      0.236640
676      6.750000      0.012040      0.230760
677      6.760000      0.009730      0.225040
678      6.770000      0.007480      0.219480
679      6.780000      0.005290      0.214100
680      6.790000      0.003150      0.208890
681      6.800000      0.001060      0.203850
682      6.810000     -0.000980      0.198970
683      6.820000     -0.002970      0.194230
684      6.830000     -0.004910      0.189640
685      6.840000     -0.006810      0.185180
686      6.850000     -0.008660      0.180820
687      6.860000     -0.010470      0.176570
688      6.870000     -0.012240      0.172410
689      6.880000     -0.013960      0.168320
690      6.890000     -0.015640      0.164290
691      6.900000     -0.017290      0.160310
692      6.910000     -0.018890      0.156370
693      6.920000     -0.020450      0.152460
694      6.930000     -0.021980      0.148550
695      6.940000     -0.023460      0.144650
696      6.950000     -0.024910      0.140740
697      6.960000     -0.026320      0.136800
698      6.970000     -0.027680      0.132830
699      6.980000     -0.029010      0.128820
700      6.990000     -0.030300      0.124740
701      7.000000     -0.031550      0.120600
702      7.010000     -0.032750      0.116390
703      7.020000     -0.033920      0.112100
704      7.030000     -0.035040      0.107720
705      7.040000     -0.036120      0.103260
706      7.050000     -0.037150      0.098720
707      7.060000     -0.038140      0.094110
708      7.070000     -0.039080      0.089430
709      7.080000     -0.039970      0.084690
710      7.090000     -0.040820      0.079920
711      7.100000     -0.041620      0.075110
712      7.110000     -0.042370      0.070290
713      7.120000     -0.043070      0.065470
714      7.130000     -0.043730      0.060660
715      7.140000     -0.044330      0.055880
716      7.150000     -0.044890      0.051130
717      7.160000     -0.045400      0.046420
718      7.170000     -0.045870      0.041750
719      7.180000     -0.046280      0.037130
720      7.190000     -0.046660      0.032540
721      7.200000     -0.046980      0.027980
722      7.210000     -0.047260      0.023460
723      7.220000     -0.047500      0.018950
724      7.230000     -0.047690      0.014470
725      7.240000     -0.047830      0.009990
726      7.250000     -0.047930      0.005520
727      7.260000     -0.047990      0.001050
728      7.270000     -0.048000     -0.003420
729      7.280000     -0.047960     -0.007900
730      7.290000     -0.047880     -0.012370
731      7.300000     -0.047760     -0.016850
732      7.310000     -0.047590     -0.021340
733      7.320000     -0.047380     -0.025820
734      7.330000     -0.047120     -0.030320
735      7.340000     -0.046820     -0.034810
736      7.350000     -0.046470     -0.039310
737      7.360000     -0.046070     -0.043830
738      7.370000     -0.045640     -0.048360
739      7.380000     -0.045150     -0.052910
740      7.390000     -0.044620     -0.057480
741      7.400000     -0.044050     -0.062090
742      7.410000     -0.043430     -0.066730
743      7.420000     -0.042760     -0.071390
744      7.430000     -0.042050     -0.076090
745      7.440000     -0.041290     -0.080820
746      7.450000     -0.040480     -0.085560
747      7.460000     -0.039620     -0.090300
748      7.470000     -0.038720     -0.095030
749      7.480000     -0.037770     -0.099730
750      7.490000     -0.036770     -0.104360
751      7.500000     -0.035730     -0.108920
752      7.510000     -0.034640     -0.113360
753      7.520000     -0.033500     -0.117660
754      7.530000     -0.032330     -0.121810
755      7.540000     -0.031110     -0.125770
756      7.550000     -0.029850     -0.129530
757      7.560000     -0.028560     -0.133070
758      7.570000     -0.027230     -0.136370
759      7.580000     -0.025860     -0.139430
760      7.590000     -0.024470     -0.142250
761      7.600000     -0.023050     -0.144810
762      7.610000     -0.021600     -0.147130
763      7.620000     -0.020130     -0.149200
764      7.630000     -0.018630     -0.151030
765      7.640000     -0.017120     -0.152630
766      7.650000     -0.015600     -0.154000
767      7.660000     -0.014060     -0.155160
768      7.670000     -0.012510     -0.156110
769      7.680000     -0.010940     -0.156860
770      7.690000     -0.009380     -0.157430
771      7.700000     -0.007800     -0.157820
772      7.710000     -0.006220     -0.158030
773      7.720000     -0.004640     -0.158090
774      7.730000     -0.003060     -0.157990
775      7.740000     -0.001480     -0.157740
776      7.750000      0.000090     -0.157350
777      7.760000      0.001670     -0.156820
778      7.770000      0.003240     -0.156150
779      7.780000      0.004800     -0.155350
780      7.790000      0.006350     -0.154410
781      7.800000      0.007900     -0.153340
782      7.810000      0.009430     -0.152130
783      7.820000      0.010950     -0.150800
784      7.830000      0.012460     -0.149330
785      7.840000      0.013950     -0.147720
786      7.850000      0.015430     -0.145990
787      7.860000      0.016890     -0.144130
788      7.870000      0.018330     -0.142150
789      7.880000      0.019750     -0.140030
790      7.890000      0.021150     -0.137800
791      7.900000      0.022530     -0.135450
792      7.910000      0.023880     -0.132980
793      7.920000      0.025210     -0.130400
794      7.930000      0.026520     -0.127710
795      7.940000      0.027800     -0.124890
796      7.950000      0.029040     -0.121970
797      7.960000      0.030260     -0.118920
798      7.970000      0.031450     -0.115760
799      7.980000      0.032610     -0.112470
800      7.990000      0.033740     -0.109050
801      8.000000      0.034830     -0.105500
802      8.010000      0.035880     -0.101820
803      8.020000      0.036900     -0.098010
804      8.030000      0.037880     -0.094070
805      8.040000      0.038820     -0.090010
806      8.050000      0.039720     -0.085830
807      8.060000      0.040580     -0.081560
808      8.070000      0.041390     -0.077190
809      8.080000      0.042170     -0.072750
810      8.090000      0.042890     -0.068270
811      8.100000      0.043580     -0.063750
812      8.110000      0.044210     -0.059230
813      8.120000      0.044810     -0.054730
814      8.130000      0.045350     -0.050260
815      8.140000      0.045860     -0.045850
816      8.150000      0.046310     -0.041500
817      8.160000      0.046730     -0.037240
818      8.170000      0.047100     -0.033060
819      8.180000      0.047430     -0.028970
820      8.190000      0.047720     -0.024970
821      8.200000      0.047970     -0.021070
822      8.210000      0.048180     -0.017260
823      8.220000      0.048360     -0.013540
824      8.230000      0.048490     -0.009890
825      8.240000      0.048590     -0.006330
826      8.250000      0.048650     -0.002840
827      8.260000      0.048680      0.000580
828      8.270000      0.048680      0.003930
829      8.280000      0.048640      0.007210
830      8.290000      0.048560      0.010430
831      8.300000      0.048460      0.013570
832      8.310000      0.048320      0.016650
833      8.320000      0.048160      0.019660
834      8.330000      0.047960      0.022590
835      8.340000      0.047730      0.025460
836      8.350000      0.047480      0.028250
837      8.360000      0.047200      0.030970
838      8.370000      0.046890      0.033620
839      8.380000      0.046550      0.036210
840      8.390000      0.046190      0.038730
841      8.400000      0.045800      0.041190
842      8.410000      0.045390      0.043580
843      8.420000      0.044950      0.045920
844      8.430000      0.044500      0.048200
845      8.440000      0.044010      0.050410
846      8.450000      0.043510      0.052560
847      8.460000      0.042980      0.054650
848      8.470000      0.042440      0.056650
849      8.480000      0.041870      0.058570
850      8.490000      0.041290      0.060400
851      8.500000      0.040680      0.062120
852      8.510000      0.040060      0.063720
853      8.520000      0.039420      0.065190
854      8.530000      0.038770      0.066520
855      8.540000      0.038110      0.067700
856      8.550000      0.037430      0.068720
857      8.560000      0.036740      0.069570
858      8.570000      0.036050      0.070240
859      8.580000      0.035340      0.070730
860      8.590000      0.034640      0.071040
861      8.600000      0.033930      0.071160
862      8.610000      0.033210      0.071110
863      8.620000      0.032500      0.070880
864      8.630000      0.031790      0.070480
865      8.640000      0.031090      0.069930
866      8.650000      0.030390      0.069240
867      8.660000      0.029700      0.068410
868      8.670000      0.029010      0.067480
869      8.680000      0.028340      0.066450
870      8.690000      0.027670      0.065360
871      8.700000      0.027020      0.064210
872      8.710000      0.026380      0.063040
873      8.720000      0.025750      0.061850
874      8.730000      0.025130      0.060690
875      8.740000      0.024520      0.059550
876      8.750000      0.023930      0.058460
877      8.760000      0.023340      0.057430
878      8.770000      0.022770      0.056470
879      8.780000      0.022200      0.055600
880      8.790000      0.021650      0.054800
881      8.800000      0.021100      0.054100
882      8.810000      0.020560      0.053490
883      8.820000      0.020020      0.052970
884      8.830000      0.019490      0.052530
885      8.840000      0.018970      0.052180
886      8.850000      0.018450      0.051890
887      8.860000      0.017930      0.051670
888      8.870000      0.017410      0.051510
889      8.880000      0.016900      0.051380
890      8.890000      0.016380      0.051290
891      8.900000      0.015870      0.051220
892      8.910000      0.015360      0.051160
893      8.920000      0.014850      0.051090
894      8.930000      0.014330      0.051000
895      8.940000      0.013820      0.050890
896      8.950000      0.013320      0.050740
897      8.960000      0.012810      0.050550
898      8.970000      0.012300      0.050300
899      8.980000      0.011800      0.049990
900      8.990000      0.011300      0.049620
901      9.000000      0.010800      0.049180
902      9.010000      0.010310      0.048670
903      9.020000      0.009830      0.048090
904      9.030000      0.009340      0.047440
905      9.040000      0.008870      0.046730
906      9.050000      0.008400      0.045950
907      9.060000      0.007940      0.045120
908      9.070000      0.007490      0.044240
909      9.080000      0.007050      0.043320
910      9.090000      0.006620      0.042360
911      9.100000      0.006190      0.041380
912      9.110000      0.005780      0.040390
913      9.120000      0.005380      0.039390
914      9.130000      0.004980      0.038400
915      9.140000      0.004600      0.037420
916      9.150000      0.004220      0.036450
917      9.160000      0.003860      0.035510
918      9.170000      0.003500      0.034590
919      9.180000      0.003160      0.033700
920      9.190000      0.002820      0.032840
921      9.200000      0.002490      0.032020
922      9.210000      0.002170      0.031230
923      9.220000      0.001860      0.030470
924      9.230000      0.001550      0.029730
925      9.240000      0.001260      0.029020
926      9.250000      0.000970      0.028340
927      9.260000      0.000680      0.027670
928      9.270000      0.000410      0.027010
929      9.280000      0.000140      0.026370
930      9.290000     -0.000130      0.025730
931      9.300000     -0.000380      0.025090
932      9.310000     -0.000630      0.024440
933      9.320000     -0.000880      0.023790
934      9.330000     -0.001120      0.023130
935      9.340000     -0.001350      0.022440
936      9.350000     -0.001570      0.021740
937      9.360000     -0.001790      0.021010
938      9.370000     -0.002000      0.020240
939      9.380000     -0.002200      0.019450
940      9.390000     -0.002400      0.018610
941      9.400000     -0.002580      0.017740
942      9.410000     -0.002760      0.016820
943      9.420000     -0.002930      0.015860
944      9.430000     -0.003090      0.014860
945      9.440000     -0.003240      0.013810
946      9.450000     -0.003370      0.012720
947      9.460000     -0.003500      0.011590
948      9.470000     -0.003620      0.010420
949      9.480000     -0.003720      0.009210
950      9.490000     -0.003810      0.007980
951      9.500000     -0.003890      0.006710
952      9.510000     -0.003960      0.005430
953      9.520000     -0.004010      0.004120
954      9.530000     -0.004060      0.002800
955      9.540000     -0.004080      0.001470
956      9.550000     -0.004100      0.000120
957      9.560000     -0.004100     -0.001230
958      9.570000     -0.004090     -0.002580
959      9.580000     -0.004060     -0.003940
960      9.590000     -0.004020     -0.005310
961      9.600000     -0.003970     -0.006680
962      9.610000     -0.003900     -0.008050
963      9.620000     -0.003820     -0.009420
964      9.630000     -0.003730     -0.010790
965      9.640000     -0.003620     -0.012150
966      9.650000     -0.003500     -0.013500
967      9.660000     -0.003360     -0.014840
968      9.670000     -0.003210     -0.016140
969      9.680000     -0.003050     -0.017410
970      9.690000     -0.002880     -0.018630
971      9.700000     -0.002690     -0.019800
972      9.710000     -0.002490     -0.020890
973      9.720000     -0.002290     -0.021900
974      9.730000     -0.002070     -0.022820
975      9.740000     -0.001840     -0.023640
976      9.750000     -0.001600     -0.024340
977      9.760000     -0.001360     -0.024930
978      9.770000     -0.001110     -0.025380
979      9.780000     -0.000860     -0.025710
980      9.790000     -0.000600     -0.025900
981      9.800000     -0.000340     -0.025960
982      9.810000     -0.000080     -0.025880
983      9.820000      0.000180     -0.025680
984      9.830000      0.000440     -0.025360
985      9.840000      0.000690     -0.024910
986      9.850000      0.000940     -0.024370
987      9.860000      0.001180     -0.023730
988      9.870000      0.001420     -0.023010
989      9.880000      0.001650     -0.022230
990      9.890000      0.001870     -0.021400
991      9.900000      0.002090     -0.020530
992      9.910000      0.002290     -0.019660
993      9.920000      0.002490     -0.018790
994      9.930000      0.002680     -0.017930
995      9.940000      0.002850     -0.017110
996      9.950000      0.003030     -0.016340
997      9.960000      0.003190     -0.015620
998      9.970000      0.003350     -0.014970
999      9.980000      0.003500     -0.014390
1000      9.990000      0.003640     -0.013890
1001     10.000000      0.003780     -0.013470
1002     10.010000      0.003910     -0.013130
1003     10.020000      0.004040     -0.012860
1004     10.030000      0.004170     -0.012670
1005     10.040000      0.004300     -0.012550
1006     10.050000      0.004420     -0.012490
1007     10.060000      0.004550     -0.012480
1008     10.070000      0.004670     -0.012510
1009     10.080000      0.004800     -0.012580
1010     10.090000      0.004930     -0.012660
1011     10.100000      0.005050     -0.012750
1012     10.110000      0.005180     -0.012830
1013     10.120000      0.005310     -0.012900
1014     10.130000      0.005440     -0.012930
1015     10.140000      0.005570     -0.012920
1016     10.150000      0.005690     -0.012860
1017     10.160000      0.005820     -0.012730
1018     10.170000      0.005950     -0.012540
1019     10.180000      0.006080     -0.012270
1020     10.190000      0.006200     -0.011920
1021     10.200000      0.006320     -0.011490
1022     10.210000      0.006430     -0.010980
1023     10.220000      0.006540     -0.010380
1024     10.230000      0.006650     -0.009700
1025     10.240000      0.006740     -0.008950
1026     10.250000      0.006830     -0.008130
1027     10.260000      0.006910     -0.007260
1028     10.270000      0.006990     -0.006330
1029     10.280000      0.007050     -0.005360
1030     10.290000      0.007100     -0.004370
1031     10.300000      0.007150     -0.003360
1032     10.310000      0.007180     -0.002360
1033     10.320000      0.007200     -0.001370
1034     10.330000      0.007220     -0.000400
1035     10.340000      0.007220      0.000530
1036     10.350000      0.007220      0.001410
1037     10.360000      0.007200      0.002230
1038     10.370000      0.007180      0.003000
1039     10.380000      0.007150      0.003690
1040     10.390000      0.007110      0.004320
1041     10.400000      0.007070      0.004870
1042     10.410000      0.007020      0.005350
1043     10.420000      0.006970      0.005760
1044     10.430000      0.006910      0.006100
1045     10.440000      0.006850      0.006380
1046     10.450000      0.006790      0.006600
1047     10.460000      0.006720      0.006760
1048     10.470000      0.006650      0.006880
1049     10.480000      0.006580      0.006960
1050     10.490000      0.006510      0.007020
1051     10.500000      0.006440      0.007050
1052     10.510000      0.006370      0.007060
1053     10.520000      0.006300      0.007080
1054     10.530000      0.006230      0.007090
1055     10.540000      0.006160      0.007120
1056     10.550000      0.006090      0.007170
1057     10.560000      0.006020      0.007240
1058     10.570000      0.005950      0.007330
1059     10.580000      0.005870      0.007470
1060     10.590000      0.005800      0.007630
1061     10.600000      0.005720      0.007840
1062     10.610000      0.005640      0.008080
1063     10.620000      0.005560      0.008360
1064     10.630000      0.005480      0.008680
1065     10.640000      0.005390      0.009030
1066     10.650000      0.005300      0.009410
1067     10.660000      0.005210      0.009820
1068     10.670000      0.005110      0.010250
1069     10.680000      0.005010      0.010700
1070     10.690000      0.004900      0.011150
1071     10.700000      0.004790      0.011610
1072     10.710000      0.004670      0.012060
1073     10.720000      0.004550      0.012490
1074     10.730000      0.004430      0.012910
1075     10.740000      0.004300      0.013300
1076     10.750000      0.004160      0.013660
1077     10.760000      0.004030      0.013990
1078     10.770000      0.003890      0.014270
1079     10.780000      0.003750      0.014510
1080     10.790000      0.003600      0.014710
1081     10.800000      0.003450      0.014860
1082     10.810000      0.003300      0.014970
1083     10.820000      0.003160      0.015030
1084     10.830000      0.003000      0.015050
1085     10.840000      0.002850      0.015030
1086     10.850000      0.002700      0.014980
1087     10.860000      0.002550      0.014890
1088     10.870000      0.002410      0.014770
1089     10.880000      0.002260      0.014630
1090     10.890000      0.002110      0.014470
1091     10.900000      0.001970      0.014300
1092     10.910000      0.001820      0.014130
1093     10.920000      0.001680      0.013950
1094     10.930000      0.001540      0.013780
1095     10.940000      0.001400      0.013630
1096     10.950000      0.001270      0.013490
1097     10.960000      0.001130      0.013360
1098     10.970000      0.001000      0.013260
1099     10.980000      0.000870      0.013180
1100     10.990000      0.000740      0.013130
1101     11.000000      0.000600      0.013110
1102     11.010000      0.000470      0.013110
1103     11.020000      0.000340      0.013130
1104     11.030000      0.000210      0.013180
1105     11.040000      0.000080      0.013250
1106     11.050000     -0.000050      0.013330
1107     11.060000     -0.000190      0.013420
1108     11.070000     -0.000320      0.013520
1109     11.080000     -0.000460      0.013620
1110     11.090000     -0.000590      0.013710
1111     11.100000     -0.000730      0.013780
1112     11.110000     -0.000870      0.013840
1113     11.120000     -0.001010      0.013870
1114     11.130000     -0.001140      0.013860
1115     11.140000     -0.001280      0.013820
1116     11.150000     -0.001420      0.013720
1117     11.160000     -0.001560      0.013580
1118     11.170000     -0.001690      0.013380
1119     11.180000     -0.001830      0.013120
1120     11.190000     -0.001960      0.012800
1121     11.200000     -0.002090      0.012420
1122     11.210000     -0.002210      0.011970
1123     11.220000     -0.002330      0.011470
1124     11.230000     -0.002450      0.010920
1125     11.240000     -0.002550      0.010310
1126     11.250000     -0.002660      0.009650
1127     11.260000     -0.002750      0.008960
1128     11.270000     -0.002840      0.008240
1129     11.280000     -0.002930      0.007500
1130     11.290000     -0.003000      0.006750
1131     11.300000     -0.003070      0.006010
1132     11.310000     -0.003130      0.005290
1133     11.320000     -0.003180      0.004590
1134     11.330000     -0.003230      0.003930
1135     11.340000     -0.003270      0.003320
1136     11.350000     -0.003300      0.002760
1137     11.360000     -0.003330      0.002280
1138     11.370000     -0.003350      0.001870
1139     11.380000     -0.003370      0.001530
1140     11.390000     -0.003380      0.001280
1141     11.400000     -0.003400      0.001110
1142     11.410000     -0.003410      0.001030
1143     11.420000     -0.003420      0.001030
1144     11.430000     -0.003430      0.001110
1145     11.440000     -0.003440      0.001270
1146     11.450000     -0.003450      0.001500
1147     11.460000     -0.003470      0.001800
1148     11.470000     -0.003490      0.002170
1149     11.480000     -0.003510      0.002590
1150     11.490000     -0.003530      0.003060
1151     11.500000     -0.003560      0.003560
1152     11.510000     -0.003600      0.004100
1153     11.520000     -0.003640      0.004660
1154     11.530000     -0.003690      0.005230
1155     11.540000     -0.003740      0.005810
1156     11.550000     -0.003800      0.006400
1157     11.560000     -0.003860      0.006980
1158     11.570000     -0.003930      0.007560
1159     11.580000     -0.004010      0.008120
1160     11.590000     -0.004090      0.008670
1161     11.600000     -0.004170      0.009200
1162     11.610000     -0.004270      0.009720
1163     11.620000     -0.004360      0.010210
1164     11.630000     -0.004470      0.010680
1165     11.640000     -0.004570      0.011120
1166     11.650000     -0.004680      0.011540
1167     11.660000     -0.004800      0.011920
1168     11.670000     -0.004920      0.012270
1169     11.680000     -0.005040      0.012570
1170     11.690000     -0.005170      0.012840
1171     11.700000     -0.005300      0.013050
1172     11.710000     -0.005430      0.013220
1173     11.720000     -0.005560      0.013320
1174     11.730000     -0.005690      0.013360
1175     11.740000     -0.005820      0.013330
1176     11.750000     -0.005960      0.013230
1177     11.760000     -0.006090      0.013060
1178     11.770000     -0.006220      0.012800
1179     11.780000     -0.006350      0.012470
1180     11.790000     -0.006470      0.012050
1181     11.800000     -0.006590      0.011550
1182     11.810000     -0.006710      0.010970
1183     11.820000     -0.006820      0.010320
1184     11.830000     -0.006920      0.009590
1185     11.840000     -0.007020      0.008790
1186     11.850000     -0.007110      0.007940
1187     11.860000     -0.007190      0.007040
1188     11.870000     -0.007260      0.006090
1189     11.880000     -0.007320      0.005130
1190     11.890000     -0.007370      0.004140
1191     11.900000     -0.007410      0.003170
1192     11.910000     -0.007440      0.002200
1193     11.920000     -0.007460      0.001270
1194     11.930000     -0.007480      0.000380
1195     11.940000     -0.007480     -0.000450
1196     11.950000     -0.007480     -0.001220
1197     11.960000     -0.007460     -0.001910
1198     11.970000     -0.007440     -0.002520
1199     11.980000     -0.007420     -0.003040
1200     11.990000     -0.007390     -0.003470
1201     12.000000     -0.007350     -0.003800
1202     12.010000     -0.007320     -0.004040
1203     12.020000     -0.007280     -0.004190
1204     12.030000     -0.007230     -0.004250
1205     12.040000     -0.007190     -0.004220
1206     12.050000     -0.007150     -0.004130
1207     12.060000     -0.007110     -0.003970
1208     12.070000     -0.007070     -0.003750
1209     12.080000     -0.007030     -0.003490
1210     12.090000     -0.007000     -0.003200
1211     12.100000     -0.006960     -0.002890
1212     12.110000     -0.006930     -0.002570
1213     12.120000     -0.006910     -0.002260
1214     12.130000     -0.006890     -0.001970
1215     12.140000     -0.006870     -0.001710
1216     12.150000     -0.006850     -0.001480
1217     12.160000     -0.006830     -0.001300
1218     12.170000     -0.006820     -0.001170
1219     12.180000     -0.006810     -0.001110
1220     12.190000     -0.006800     -0.001100
1221     12.200000     -0.006790     -0.001160
1222     12.210000     -0.006780     -0.001280
1223     12.220000     -0.006760     -0.001460
1224     12.230000     -0.006750     -0.001690
1225     12.240000     -0.006730     -0.001980
1226     12.250000     -0.006710     -0.002310
1227     12.260000     -0.006690     -0.002670
1228     12.270000     -0.006660     -0.003050
1229     12.280000     -0.006630     -0.003450
1230     12.290000     -0.006600     -0.003830
1231     12.300000     -0.006560     -0.004200
1232     12.310000     -0.006520     -0.004540
1233     12.320000     -0.006470     -0.004830
1234     12.330000     -0.006420     -0.005060
1235     12.340000     -0.006370     -0.005210
1236     12.350000     -0.006320     -0.005280
1237     12.360000     -0.006270     -0.005250
1238     12.370000     -0.006220     -0.005120
1239     12.380000     -0.006160     -0.004880
1240     12.390000     -0.006120     -0.004530
1241     12.400000     -0.006070     -0.004060
1242     12.410000     -0.006030     -0.003480
1243     12.420000     -0.005990     -0.002800
1244     12.430000     -0.005970     -0.002010
1245     12.440000     -0.005950     -0.001120
1246     12.450000     -0.005940     -0.000160
1247     12.460000     -0.005930      0.000870
1248     12.470000     -0.005940      0.001940
1249     12.480000     -0.005960      0.003040
1250     12.490000     -0.005990      0.004150
1251     12.500000     -0.006030      0.005230
1252     12.510000     -0.006090      0.006280
1253     12.520000     -0.006150      0.007260
1254     12.530000     -0.006220      0.008150
1255     12.540000     -0.006300      0.008940
1256     12.550000     -0.006390      0.009600
1257     12.560000     -0.006490      0.010120
1258     12.570000     -0.006590      0.010480
1259     12.580000     -0.006690      0.010690
1260     12.590000     -0.006800      0.010720
1261     12.600000     -0.006910      0.010570
1262     12.610000     -0.007010      0.010260
1263     12.620000     -0.007120      0.009780
1264     12.630000     -0.007210      0.009130
1265     12.640000     -0.007310      0.008340
1266     12.650000     -0.007390      0.007410
1267     12.660000     -0.007460      0.006360
1268     12.670000     -0.007530      0.005210
1269     12.680000     -0.007580      0.003990
1270     12.690000     -0.007620      0.002720
1271     12.700000     -0.007650      0.001420
1272     12.710000     -0.007660      0.000130
1273     12.720000     -0.007660     -0.001130
1274     12.730000     -0.007650     -0.002340
1275     12.740000     -0.007630     -0.003480
1276     12.750000     -0.007590     -0.004510
1277     12.760000     -0.007550     -0.005440
1278     12.770000     -0.007490     -0.006230
1279     12.780000     -0.007430     -0.006890
1280     12.790000     -0.007360     -0.007400
1281     12.800000     -0.007290     -0.007760
1282     12.810000     -0.007210     -0.007970
1283     12.820000     -0.007130     -0.008030
1284     12.830000     -0.007050     -0.007940
1285     12.840000     -0.006970     -0.007720
1286     12.850000     -0.006890     -0.007370
1287     12.860000     -0.006820     -0.006910
1288     12.870000     -0.006750     -0.006360
1289     12.880000     -0.006690     -0.005730
1290     12.890000     -0.006630     -0.005030
1291     12.900000     -0.006580     -0.004300
1292     12.910000     -0.006540     -0.003550
1293     12.920000     -0.006500     -0.002800
1294     12.930000     -0.006470     -0.002060
1295     12.940000     -0.006450     -0.001360
1296     12.950000     -0.006440     -0.000710
1297     12.960000     -0.006430     -0.000130
1298     12.970000     -0.006430      0.000390
1299     12.980000     -0.006430      0.000820
1300     12.990000     -0.006440      0.001160
1301     13.000000     -0.006450      0.001410
1302     13.010000     -0.006470      0.001570
1303     13.020000     -0.006480      0.001640
1304     13.030000     -0.006500      0.001620
1305     13.040000     -0.006520      0.001520
1306     13.050000     -0.006530      0.001350
1307     13.060000     -0.006540      0.001110
1308     13.070000     -0.006560      0.000830
1309     13.080000     -0.006560      0.000500
1310     13.090000     -0.006570      0.000140
1311     13.100000     -0.006570     -0.000220
1312     13.110000     -0.006570     -0.000590
1313     13.120000     -0.006560     -0.000930
1314     13.130000     -0.006550     -0.001250
1315     13.140000     -0.006540     -0.001520
1316     13.150000     -0.006530     -0.001740
1317     13.160000     -0.006510     -0.001890
1318     13.170000     -0.006490     -0.001970
1319     13.180000     -0.006470     -0.001970
1320     13.190000     -0.006450     -0.001890
1321     13.200000     -0.006430     -0.001720
1322     13.210000     -0.006410     -0.001470
1323     13.220000     -0.006400     -0.001130
1324     13.230000     -0.006390     -0.000720
1325     13.240000     -0.006380     -0.000230
1326     13.250000     -0.006380      0.000330
1327     13.260000     -0.006380      0.000940
1328     13.270000     -0.006390      0.001590
1329     13.280000     -0.006410      0.002280
1330     13.290000     -0.006430      0.002980
1331     13.300000     -0.006460      0.003680
1332     13.310000     -0.006500      0.004370
1333     13.320000     -0.006540      0.005040
1334     13.330000     -0.006590      0.005650
1335     13.340000     -0.006650      0.006220
1336     13.350000     -0.006710      0.006710
1337     13.360000     -0.006780      0.007120
1338     13.370000     -0.006850      0.007450
1339     13.380000     -0.006920      0.007680
1340     13.390000     -0.007000      0.007820
1341     13.400000     -0.007080      0.007850
1342     13.410000     -0.007160      0.007780
1343     13.420000     -0.007230      0.007620
1344     13.430000     -0.007310      0.007350
1345     13.440000     -0.007380      0.007000
1346     13.450000     -0.007450      0.006570
1347     13.460000     -0.007520      0.006070
1348     13.470000     -0.007580      0.005500
1349     13.480000     -0.007630      0.004890
1350     13.490000     -0.007680      0.004240
1351     13.500000     -0.007730      0.003560
1352     13.510000     -0.007760      0.002880
1353     13.520000     -0.007790      0.002210
1354     13.530000     -0.007810      0.001550
1355     13.540000     -0.007830      0.000930
1356     13.550000     -0.007840      0.000350
1357     13.560000     -0.007840     -0.000180
1358     13.570000     -0.007840     -0.000640
1359     13.580000     -0.007830     -0.001050
1360     13.590000     -0.007820     -0.001380
1361     13.600000     -0.007810     -0.001640
1362     13.610000     -0.007790     -0.001820
1363     13.620000     -0.007770     -0.001930
1364     13.630000     -0.007750     -0.001970
1365     13.640000     -0.007730     -0.001940
1366     13.650000     -0.007710     -0.001840
1367     13.660000     -0.007700     -0.001680
1368     13.670000     -0.007680     -0.001470
1369     13.680000     -0.007660     -0.001200
1370     13.690000     -0.007650     -0.000900
1371     13.700000     -0.007640     -0.000560
1372     13.710000     -0.007640     -0.000190
1373     13.720000     -0.007640      0.000190
1374     13.730000     -0.007640      0.000590
1375     13.740000     -0.007640      0.001000
1376     13.750000     -0.007650      0.001400
1377     13.760000     -0.007670      0.001800
1378     13.770000     -0.007690      0.002200
1379     13.780000     -0.007710      0.002580
1380     13.790000     -0.007730      0.002950
1381     13.800000     -0.007760      0.003300
1382     13.810000     -0.007800      0.003640
1383     13.820000     -0.007830      0.003950
1384     13.830000     -0.007870      0.004250
1385     13.840000     -0.007910      0.004520
1386     13.850000     -0.007960      0.004770
1387     13.860000     -0.008010      0.004990
1388     13.870000     -0.008060      0.005180
1389     13.880000     -0.008110      0.005340
1390     13.890000     -0.008160      0.005480
1391     13.900000     -0.008220      0.005580
1392     13.910000     -0.008270      0.005640
1393     13.920000     -0.008330      0.005660
1394     13.930000     -0.008390      0.005650
1395     13.940000     -0.008440      0.005590
1396     13.950000     -0.008500      0.005480
1397     13.960000     -0.008550      0.005330
1398     13.970000     -0.008610      0.005130
1399     13.980000     -0.008660      0.004880
1400     13.990000     -0.008710      0.004580
1401     14.000000     -0.008750      0.004230
1402     14.010000     -0.008800      0.003840
1403     14.020000     -0.008830      0.003400
1404     14.030000     -0.008870      0.002910
1405     14.040000     -0.008900      0.002400
1406     14.050000     -0.008920      0.001850
1407     14.060000     -0.008940      0.001270
1408     14.070000     -0.008950      0.000680
1409     14.080000     -0.008960      0.000080
1410     14.090000     -0.008960     -0.000520
1411     14.100000     -0.008950     -0.001100
1412     14.110000     -0.008940     -0.001660
1413     14.120000     -0.008930     -0.002190
1414     14.130000     -0.008900     -0.002680
1415     14.140000     -0.008880     -0.003110
1416     14.150000     -0.008850     -0.003490
1417     14.160000     -0.008810     -0.003790
1418     14.170000     -0.008770     -0.004030
1419     14.180000     -0.008730     -0.004180
1420     14.190000     -0.008690     -0.004260
1421     14.200000     -0.008650     -0.004260
1422     14.210000     -0.008610     -0.004180
1423     14.220000     -0.008560     -0.004010
1424     14.230000     -0.008520     -0.003780
1425     14.240000     -0.008490     -0.003470
1426     14.250000     -0.008450     -0.003100
1427     14.260000     -0.008420     -0.002670
1428     14.270000     -0.008390     -0.002200
1429     14.280000     -0.008370     -0.001690
1430     14.290000     -0.008360     -0.001150
1431     14.300000     -0.008340     -0.000610
1432     14.310000     -0.008340     -0.000050
1433     14.320000     -0.008340      0.000490
1434     14.330000     -0.008340      0.001010
1435     14.340000     -0.008350      0.001500
1436     14.350000     -0.008370      0.001960
1437     14.360000     -0.008390      0.002360
1438     14.370000     -0.008410      0.002720
1439     14.380000     -0.008440      0.003020
1440     14.390000     -0.008470      0.003250
1441     14.400000     -0.008500      0.003430
1442     14.410000     -0.008530      0.003540
1443     14.420000     -0.008570      0.003580
1444     14.430000     -0.008610      0.003570
1445     14.440000     -0.008640      0.003500
1446     14.450000     -0.008680      0.003380
1447     14.460000     -0.008710      0.003210
1448     14.470000     -0.008740      0.003000
1449     14.480000     -0.008770      0.002750
1450     14.490000     -0.008800      0.002490
1451     14.500000     -0.008830      0.002200
1452     14.510000     -0.008850      0.001900
1453     14.520000     -0.008870      0.001610
1454     14.530000     -0.008880      0.001320
1455     14.540000     -0.008900      0.001040
1456     14.550000     -0.008910      0.000790
1457     14.560000     -0.008910      0.000560
1458     14.570000     -0.008920      0.000350
1459     14.580000     -0.008920      0.000190
1460     14.590000     -0.008920      0.000050
1461     14.600000     -0.008930     -0.000040
1462     14.610000     -0.008920     -0.000100
1463     14.620000     -0.008920     -0.000120
1464     14.630000     -0.008920     -0.000110
1465     14.640000     -0.008920     -0.000070
1466     14.650000     -0.008920      0.000010
1467     14.660000     -0.008920      0.000110
1468     14.670000     -0.008920      0.000230
1469     14.680000     -0.008920      0.000360
1470     14.690000     -0.008930      0.000500
1471     14.700000     -0.008930      0.000650
1472     14.710000     -0.008940      0.000790
1473     14.720000     -0.008950      0.000930
1474     14.730000     -0.008960      0.001050
1475     14.740000     -0.008970      0.001140
1476     14.750000     -0.008980      0.001220
1477     14.760000     -0.008990      0.001260
1478     14.770000     -0.009000      0.001280
1479     14.780000     -0.009020      0.001250
1480     14.790000     -0.009030      0.001190
1481     14.800000     -0.009040      0.001100
1482     14.810000     -0.009050      0.000960
1483     14.820000     -0.009060      0.000800
1484     14.830000     -0.009070      0.000590
1485     14.840000     -0.009070      0.000360
1486     14.850000     -0.009080      0.000100
1487     14.860000     -0.009080     -0.000180
1488     14.870000     -0.009080     -0.000480
1489     14.880000     -0.009070     -0.000780
1490     14.890000     -0.009070     -0.001080
1491     14.900000     -0.009050     -0.001380
1492     14.910000     -0.009040     -0.001660
1493     14.920000     -0.009020     -0.001910
1494     14.930000     -0.009000     -0.002140
1495     14.940000     -0.008980     -0.002330
1496     14.950000     -0.008960     -0.002470
1497     14.960000     -0.008940     -0.002570
1498     14.970000     -0.008910     -0.002610
1499     14.980000     -0.008880     -0.002600
1500     14.990000     -0.008860     -0.002520
1501     15.000000     -0.008830     -0.002390
1502     15.010000     -0.008810     -0.002190
1503     15.020000     -0.008790     -0.001940
1504     15.030000     -0.008770     -0.001640
1505     15.040000     -0.008750     -0.001280
1506     15.050000     -0.008740     -0.000880
1507     15.060000     -0.008730     -0.000440
1508     15.070000     -0.008720      0.000030
1509     15.080000     -0.008730      0.000520
1510     15.090000     -0.008730      0.001020
1511     15.100000     -0.008740      0.001530
1512     15.110000     -0.008760      0.002020
1513     15.120000     -0.008780      0.002490
1514     15.130000     -0.008800      0.002930
1515     15.140000     -0.008830      0.003330
1516     15.150000     -0.008860      0.003680
1517     15.160000     -0.008900      0.003980
1518     15.170000     -0.008940      0.004220
1519     15.180000     -0.008980      0.004390
1520     15.190000     -0.009030      0.004500
1521     15.200000     -0.009070      0.004530
1522     15.210000     -0.009120      0.004490
1523     15.220000     -0.009160      0.004390
1524     15.230000     -0.009210      0.004220
1525     15.240000     -0.009250      0.003990
1526     15.250000     -0.009290      0.003700
1527     15.260000     -0.009320      0.003360
1528     15.270000     -0.009360      0.002980
1529     15.280000     -0.009390      0.002560
1530     15.290000     -0.009410      0.002120
1531     15.300000     -0.009430      0.001660
1532     15.310000     -0.009450      0.001200
1533     15.320000     -0.009460      0.000740
1534     15.330000     -0.009470      0.000290
1535     15.340000     -0.009470     -0.000140
1536     15.350000     -0.009470     -0.000550
1537     15.360000     -0.009470     -0.000920
1538     15.370000     -0.009460     -0.001250
1539     15.380000     -0.009440     -0.001530
1540     15.390000     -0.009430     -0.001770
1541     15.400000     -0.009410     -0.001970
1542     15.410000     -0.009390     -0.002120
1543     15.420000     -0.009370     -0.002220
1544     15.430000     -0.009350     -0.002270
1545     15.440000     -0.009330     -0.002280
1546     15.450000     -0.009300     -0.002250
1547     15.460000     -0.009280     -0.002190
1548     15.470000     -0.009260     -0.002090
1549     15.480000     -0.009240     -0.001970
1550     15.490000     -0.009220     -0.001830
1551     15.500000     -0.009200     -0.001680
1552     15.510000     -0.009180     -0.001520
1553     15.520000     -0.009170     -0.001360
1554     15.530000     -0.009150     -0.001200
1555     15.540000     -0.009140     -0.001050
1556     15.550000     -0.009130     -0.000920
1557     15.560000     -0.009120     -0.000800
1558     15.570000     -0.009110     -0.000710
1559     15.580000     -0.009110     -0.000640
1560     15.590000     -0.009100     -0.000600
1561     15.600000     -0.009090     -0.000590
1562     15.610000     -0.009090     -0.000610
1563     15.620000     -0.009080     -0.000650
1564     15.630000     -0.009080     -0.000730
1565     15.640000     -0.009070     -0.000830
1566     15.650000     -0.009060     -0.000950
1567     15.660000     -0.009050     -0.001110
1568     15.670000     -0.009040     -0.001280
1569     15.680000     -0.009030     -0.001470
1570     15.690000     -0.009010     -0.001670
1571     15.700000     -0.009000     -0.001880
1572     15.710000     -0.008980     -0.002100
1573     15.720000     -0.008960     -0.002330
1574     15.730000     -0.008930     -0.002560
1575     15.740000     -0.008910     -0.002780
1576     15.750000     -0.008880     -0.003000
1577     15.760000     -0.008850     -0.003220
1578     15.770000     -0.008820     -0.003420
1579     15.780000     -0.008780     -0.003620
1580     15.790000     -0.008750     -0.003800
1581     15.800000     -0.008710     -0.003970
1582     15.810000     -0.008670     -0.004130
1583     15.820000     -0.008630     -0.004270
1584     15.830000     -0.008590     -0.004410
1585     15.840000     -0.008540     -0.004530
1586     15.850000     -0.008500     -0.004640
1587     15.860000     -0.008450     -0.004730
1588     15.870000     -0.008400     -0.004820
1589     15.880000     -0.008350     -0.004890
1590     15.890000     -0.008310     -0.004960
1591     15.900000     -0.008260     -0.005010
1592     15.910000     -0.008210     -0.005050
1593     15.920000     -0.008160     -0.005090
1594     15.930000     -0.008100     -0.005110
1595     15.940000     -0.008050     -0.005130
1596     15.950000     -0.008000     -0.005140
1597     15.960000     -0.007950     -0.005140
1598     15.970000     -0.007900     -0.005130
1599     15.980000     -0.007850     -0.005110
1600     15.990000     -0.007800     -0.005090
1601     16.000000     -0.007750     -0.005060
1602     16.010000     -0.007700     -0.005020
1603     16.020000     -0.007640     -0.004970
1604     16.030000     -0.007600     -0.004920
1605     16.040000     -0.007550     -0.004860
1606     16.050000     -0.007500     -0.004790
1607     16.060000     -0.007450     -0.004720
1608     16.070000     -0.007400     -0.004630
1609     16.080000     -0.007360     -0.004540
1610     16.090000     -0.007310     -0.004450
1611     16.100000     -0.007270     -0.004340
1612     16.110000     -0.007220     -0.004230
1613     16.120000     -0.007180     -0.004120
1614     16.130000     -0.007140     -0.004000
1615     16.140000     -0.007100     -0.003870
1616     16.150000     -0.007060     -0.003730
1617     16.160000     -0.007020     -0.003590
1618     16.170000     -0.006990     -0.003440
1619     16.180000     -0.006950     -0.003280
1620     16.190000     -0.006920     -0.003120
1621     16.200000     -0.006890     -0.002950
1622     16.210000     -0.006860     -0.002770
1623     16.220000     -0.006830     -0.002580
1624     16.230000     -0.006810     -0.002390
1625     16.240000     -0.006780     -0.002190
1626     16.250000     -0.006760     -0.001990
1627     16.260000     -0.006740     -0.001780
1628     16.270000     -0.006720     -0.001570
1629     16.280000     -0.006710     -0.001350
1630     16.290000     -0.006690     -0.001130
1631     16.300000     -0.006680     -0.000910
1632     16.310000     -0.006670     -0.000690
1633     16.320000     -0.006670     -0.000470
1634     16.330000     -0.006660     -0.000260
1635     16.340000     -0.006660     -0.000050
1636     16.350000     -0.006660      0.000150
1637     16.360000     -0.006660      0.000350
1638     16.370000     -0.006660      0.000540
1639     16.380000     -0.006670      0.000720
1640     16.390000     -0.006680      0.000900
1641     16.400000     -0.006680      0.001060
1642     16.410000     -0.006700      0.001220
1643     16.420000     -0.006710      0.001370
1644     16.430000     -0.006720      0.001520
1645     16.440000     -0.006740      0.001650
1646     16.450000     -0.006750      0.001780
1647     16.460000     -0.006770      0.001890
1648     16.470000     -0.006790      0.002000
1649     16.480000     -0.006810      0.002100
1650     16.490000     -0.006830      0.002190
1651     16.500000     -0.006850      0.002270
1652     16.510000     -0.006880      0.002340
1653     16.520000     -0.006900      0.002390
1654     16.530000     -0.006920      0.002440
1655     16.540000     -0.006950      0.002470
1656     16.550000     -0.006970      0.002490
1657     16.560000     -0.007000      0.002500
1658     16.570000     -0.007020      0.002490
1659     16.580000     -0.007050      0.002470
1660     16.590000     -0.007070      0.002430
1661     16.600000     -0.007100      0.002390
1662     16.610000     -0.007120      0.002330
1663     16.620000     -0.007140      0.002250
1664     16.630000     -0.007170      0.002170
1665     16.640000     -0.007190      0.002080
1666     16.650000     -0.007210      0.001980
1667     16.660000     -0.007230      0.001870
1668     16.670000     -0.007250      0.001760
1669     16.680000     -0.007260      0.001650
1670     16.690000     -0.007280      0.001530
1671     16.700000     -0.007300      0.001430
1672     16.710000     -0.007310      0.001320
1673     16.720000     -0.007320      0.001230
1674     16.730000     -0.007340      0.001150
1675     16.740000     -0.007350      0.001080
1676     16.750000     -0.007360      0.001030
1677     16.760000     -0.007370      0.000990
1678     16.770000     -0.007380      0.000980
1679     16.780000     -0.007390      0.000980
1680     16.790000     -0.007400      0.001010
1681     16.800000     -0.007410      0.001050
1682     16.810000     -0.007420      0.001110
1683     16.820000     -0.007430      0.001200
1684     16.830000     -0.007440      0.001300
1685     16.840000     -0.007450      0.001410
1686     16.850000     -0.007470      0.001540
1687     16.860000     -0.007480      0.001670
1688     16.870000     -0.007500      0.001810
1689     16.880000     -0.007520      0.001940
1690     16.890000     -0.007540      0.002070
1691     16.900000     -0.007560      0.002190
1692     16.910000     -0.007580      0.002290
1693     16.920000     -0.007600      0.002380
1694     16.930000     -0.007630      0.002430
1695     16.940000     -0.007650      0.002460
1696     16.950000     -0.007680      0.002440
1697     16.960000     -0.007700      0.002390
1698     16.970000     -0.007720      0.002300
1699     16.980000     -0.007750      0.002170
1700     16.990000     -0.007770      0.001990
1701     17.000000     -0.007790      0.001760
1702     17.010000     -0.007810      0.001490
1703     17.020000     -0.007820      0.001170
1704     17.030000     -0.007830      0.000810
1705     17.040000     -0.007840      0.000420
1706     17.050000     -0.007850     -0.000010
1707     17.060000     -0.007850     -0.000460
1708     17.070000     -0.007840     -0.000930
1709     17.080000     -0.007830     -0.001410
1710     17.090000     -0.007820     -0.001900
1711     17.100000     -0.007800     -0.002380
1712     17.110000     -0.007770     -0.002840
1713     17.120000     -0.007750     -0.003280
1714     17.130000     -0.007710     -0.003680
1715     17.140000     -0.007680     -0.004050
1716     17.150000     -0.007640     -0.004360
1717     17.160000     -0.007590     -0.004620
1718     17.170000     -0.007550     -0.004820
1719     17.180000     -0.007500     -0.004950
1720     17.190000     -0.007450     -0.005020
1721     17.200000     -0.007400     -0.005020
1722     17.210000     -0.007350     -0.004950
1723     17.220000     -0.007300     -0.004810
1724     17.230000     -0.007250     -0.004600
1725     17.240000     -0.007200     -0.004330
1726     17.250000     -0.007160     -0.004010
1727     17.260000     -0.007120     -0.003630
1728     17.270000     -0.007080     -0.003200
1729     17.280000     -0.007050     -0.002740
1730     17.290000     -0.007030     -0.002250
1731     17.300000     -0.007000     -0.001730
1732     17.310000     -0.006990     -0.001200
1733     17.320000     -0.006970     -0.000670
1734     17.330000     -0.006970     -0.000130
1735     17.340000     -0.006970      0.000390
1736     17.350000     -0.006970      0.000900
1737     17.360000     -0.006980      0.001390
1738     17.370000     -0.006990      0.001850
1739     17.380000     -0.007010      0.002290
1740     17.390000     -0.007030      0.002690
1741     17.400000     -0.007060      0.003060
1742     17.410000     -0.007090      0.003400
1743     17.420000     -0.007130      0.003700
1744     17.430000     -0.007160      0.003960
1745     17.440000     -0.007200      0.004190
1746     17.450000     -0.007240      0.004390
1747     17.460000     -0.007290      0.004550
1748     17.470000     -0.007330      0.004680
1749     17.480000     -0.007380      0.004780
1750     17.490000     -0.007430      0.004840
1751     17.500000     -0.007480      0.004880
1752     17.510000     -0.007530      0.004890
1753     17.520000     -0.007570      0.004870
1754     17.530000     -0.007620      0.004820
1755     17.540000     -0.007670      0.004740
1756     17.550000     -0.007720      0.004640
1757     17.560000     -0.007760      0.004510
1758     17.570000     -0.007810      0.004360
1759     17.580000     -0.007850      0.004170
1760     17.590000     -0.007890      0.003970
1761     17.600000     -0.007930      0.003740
1762     17.610000     -0.007970      0.003490
1763     17.620000     -0.008010      0.003210
1764     17.630000     -0.008040      0.002910
1765     17.640000     -0.008070      0.002600
1766     17.650000     -0.008090      0.002270
1767     17.660000     -0.008120      0.001920
1768     17.670000     -0.008140      0.001570
1769     17.680000     -0.008150      0.001200
1770     17.690000     -0.008160      0.000840
1771     17.700000     -0.008170      0.000470
1772     17.710000     -0.008180      0.000120
1773     17.720000     -0.008180     -0.000230
1774     17.730000     -0.008180     -0.000560
1775     17.740000     -0.008170     -0.000880
1776     17.750000     -0.008160     -0.001170
1777     17.760000     -0.008150     -0.001440
1778     17.770000     -0.008140     -0.001690
1779     17.780000     -0.008120     -0.001900
1780     17.790000     -0.008100     -0.002090
1781     17.800000     -0.008080     -0.002240
1782     17.810000     -0.008060     -0.002370
1783     17.820000     -0.008030     -0.002470
1784     17.830000     -0.008010     -0.002530
1785     17.840000     -0.007980     -0.002570
1786     17.850000     -0.007960     -0.002580
1787     17.860000     -0.007930     -0.002570
1788     17.870000     -0.007900     -0.002530
1789     17.880000     -0.007880     -0.002470
1790     17.890000     -0.007850     -0.002400
1791     17.900000     -0.007830     -0.002300
1792     17.910000     -0.007810     -0.002190
1793     17.920000     -0.007790     -0.002070
1794     17.930000     -0.007770     -0.001930
1795     17.940000     -0.007750     -0.001790
1796     17.950000     -0.007730     -0.001640
1797     17.960000     -0.007710     -0.001480
1798     17.970000     -0.007700     -0.001320
1799     17.980000     -0.007680     -0.001150
1800     17.990000     -0.007670     -0.000980
1801     18.000000     -0.007660     -0.000810
1802     18.010000     -0.007650     -0.000630
1803     18.020000     -0.007650     -0.000460
1804     18.030000     -0.007640     -0.000280
1805     18.040000     -0.007640     -0.000110
1806     18.050000     -0.007640      0.000060
1807     18.060000     -0.007640      0.000220
1808     18.070000     -0.007640      0.000380
1809     18.080000     -0.007650      0.000530
1810     18.090000     -0.007650      0.000670
1811     18.100000     -0.007660      0.000790
1812     18.110000     -0.007670      0.000900
1813     18.120000     -0.007680      0.000990
1814     18.130000     -0.007690      0.001060
1815     18.140000     -0.007700      0.001110
1816     18.150000     -0.007710      0.001130
1817     18.160000     -0.007720      0.001120
1818     18.170000     -0.007730      0.001090
1819     18.180000     -0.007740      0.001020
1820     18.190000     -0.007750      0.000930
1821     18.200000     -0.007760      0.000800
1822     18.210000     -0.007770      0.000640
1823     18.220000     -0.007770      0.000460
1824     18.230000     -0.007780      0.000240
1825     18.240000     -0.007780     -0.000000
1826     18.250000     -0.007780     -0.000270
1827     18.260000     -0.007780     -0.000560
1828     18.270000     -0.007770     -0.000870
1829     18.280000     -0.007760     -0.001190
1830     18.290000     -0.007750     -0.001520
1831     18.300000     -0.007740     -0.001870
1832     18.310000     -0.007720     -0.002210
1833     18.320000     -0.007700     -0.002550
1834     18.330000     -0.007670     -0.002890
1835     18.340000     -0.007640     -0.003220
1836     18.350000     -0.007610     -0.003540
1837     18.360000     -0.007570     -0.003840
1838     18.370000     -0.007540     -0.004120
1839     18.380000     -0.007490     -0.004390
1840     18.390000     -0.007450     -0.004630
1841     18.400000     -0.007400     -0.004860
1842     18.410000     -0.007360     -0.005060
1843     18.420000     -0.007310     -0.005240
1844     18.430000     -0.007250     -0.005400
1845     18.440000     -0.007200     -0.005540
1846     18.450000     -0.007140     -0.005660
1847     18.460000     -0.007090     -0.005750
1848     18.470000     -0.007030     -0.005820
1849     18.480000     -0.006970     -0.005880
1850     18.490000     -0.006910     -0.005910
1851     18.500000     -0.006850     -0.005920
1852     18.510000     -0.006790     -0.005910
1853     18.520000     -0.006730     -0.005880
1854     18.530000     -0.006680     -0.005830
1855     18.540000     -0.006620     -0.005760
1856     18.550000     -0.006560     -0.005680
1857     18.560000     -0.006500     -0.005570
1858     18.570000     -0.006450     -0.005440
1859     18.580000     -0.006390     -0.005290
1860     18.590000     -0.006340     -0.005120
1861     18.600000     -0.006290     -0.004930
1862     18.610000     -0.006240     -0.004720
1863     18.620000     -0.006190     -0.004490
1864     18.630000     -0.006150     -0.004240
1865     18.640000     -0.006110     -0.003980
1866     18.650000     -0.006070     -0.003710
1867     18.660000     -0.006030     -0.003420
1868     18.670000     -0.005990     -0.003120
1869     18.680000     -0.005960     -0.002820
1870     18.690000     -0.005930     -0.002510
1871     18.700000     -0.005910     -0.002200
1872     18.710000     -0.005890     -0.001890
1873     18.720000     -0.005870     -0.001590
1874     18.730000     -0.005850     -0.001290
1875     18.740000     -0.005840     -0.001010
1876     18.750000     -0.005830     -0.000750
1877     18.760000     -0.005820     -0.000500
1878     18.770000     -0.005820     -0.000260
1879     18.780000     -0.005820     -0.000050
1880     18.790000     -0.005810      0.000140
1881     18.800000     -0.005820      0.000320
1882     18.810000     -0.005820      0.000470
1883     18.820000     -0.005820      0.000590
1884     18.830000     -0.005830      0.000700
1885     18.840000     -0.005840      0.000790
1886     18.850000     -0.005840      0.000850
1887     18.860000     -0.005850      0.000890
1888     18.870000     -0.005860      0.000920
1889     18.880000     -0.005870      0.000920
1890     18.890000     -0.005880      0.000900
1891     18.900000     -0.005890      0.000860
1892     18.910000     -0.005900      0.000810
1893     18.920000     -0.005910      0.000730
1894     18.930000     -0.005910      0.000640
1895     18.940000     -0.005920      0.000530
1896     18.950000     -0.005930      0.000400
1897     18.960000     -0.005930      0.000250
1898     18.970000     -0.005930      0.000080
1899     18.980000     -0.005930     -0.000100
1900     18.990000     -0.005930     -0.000300
1901     19.000000     -0.005930     -0.000520
1902     19.010000     -0.005920     -0.000760
1903     19.020000     -0.005920     -0.001010
1904     19.030000     -0.005910     -0.001280
1905     19.040000     -0.005890     -0.001550
1906     19.050000     -0.005880     -0.001840
1907     19.060000     -0.005860     -0.002130
1908     19.070000     -0.005840     -0.002420
1909     19.080000     -0.005810     -0.002720
1910     19.090000     -0.005790     -0.003000
1911     19.100000     -0.005760     -0.003280
1912     19.110000     -0.005720     -0.003540
1913     19.120000     -0.005690     -0.003780
1914     19.130000     -0.005650     -0.004000
1915     19.140000     -0.005610     -0.004190
1916     19.150000     -0.005570     -0.004350
1917     19.160000     -0.005520     -0.004470
1918     19.170000     -0.005480     -0.004560
1919     19.180000     -0.005430     -0.004610
1920     19.190000     -0.005390     -0.004610
1921     19.200000     -0.005340     -0.004580
1922     19.210000     -0.005300     -0.004510
1923     19.220000     -0.005250     -0.004390
1924     19.230000     -0.005210     -0.004240
1925     19.240000     -0.005170     -0.004050
1926     19.250000     -0.005120     -0.003830
1927     19.260000     -0.005090     -0.003580
1928     19.270000     -0.005050     -0.003310
1929     19.280000     -0.005020     -0.003010
1930     19.290000     -0.004990     -0.002710
1931     19.300000     -0.004960     -0.002390
1932     19.310000     -0.004940     -0.002070
1933     19.320000     -0.004920     -0.001760
1934     19.330000     -0.004900     -0.001450
1935     19.340000     -0.004880     -0.001160
1936     19.350000     -0.004870     -0.000880
1937     19.360000     -0.004860     -0.000620
1938     19.370000     -0.004860     -0.000390
1939     19.380000     -0.004850     -0.000180
1940     19.390000     -0.004850      0.000000
1941     19.400000     -0.004850      0.000160
1942     19.410000     -0.004850      0.000280
1943     19.420000     -0.004860      0.000380
1944     19.430000     -0.004860      0.000460
1945     19.440000     -0.004860      0.000510
1946     19.450000     -0.004870      0.000540
1947     19.460000     -0.004870      0.000550
1948     19.470000     -0.004880      0.000550
1949     19.480000     -0.004890      0.000530
1950     19.490000     -0.004890      0.000510
1951     19.500000     -0.004900      0.000490
1952     19.510000     -0.004900      0.000470
1953     19.520000     -0.004910      0.000450
1954     19.530000     -0.004910      0.000450
1955     19.540000     -0.004910      0.000460
1956     19.550000     -0.004920      0.000480
1957     19.560000     -0.004920      0.000530
1958     19.570000     -0.004930      0.000600
1959     19.580000     -0.004930      0.000690
1960     19.590000     -0.004940      0.000810
1961     19.600000     -0.004950      0.000950
1962     19.610000     -0.004960      0.001120
1963     19.620000     -0.004970      0.001310
1964     19.630000     -0.004980      0.001520
1965     19.640000     -0.005000      0.001760
1966     19.650000     -0.005020      0.002000
1967     19.660000     -0.005040      0.002260
1968     19.670000     -0.005060      0.002510
1969     19.680000     -0.005080      0.002770
1970     19.690000     -0.005110      0.003020
1971     19.700000     -0.005140      0.003250
1972     19.710000     -0.005170      0.003460
1973     19.720000     -0.005210      0.003630
1974     19.730000     -0.005250      0.003770
1975     19.740000     -0.005280      0.003870
1976     19.750000     -0.005320      0.003910
1977     19.760000     -0.005360      0.003900
1978     19.770000     -0.005400      0.003830
1979     19.780000     -0.005440      0.003700
1980     19.790000     -0.005480      0.003500
1981     19.800000     -0.005510      0.003240
1982     19.810000     -0.005540      0.002910
1983     19.820000     -0.005570      0.002520
1984     19.830000     -0.005600      0.002070
1985     19.840000     -0.005620      0.001570
1986     19.850000     -0.005630      0.001030
1987     19.860000     -0.005640      0.000440
1988     19.870000     -0.005650     -0.000170
1989     19.880000     -0.005650     -0.000810
1990     19.890000     -0.005640     -0.001440
1991     19.900000     -0.005620     -0.002080
1992     19.910000     -0.005600     -0.002690
1993     19.920000     -0.005580     -0.003280
1994     19.930000     -0.005540     -0.003830
1995     19.940000     -0.005510     -0.004320
1996     19.950000     -0.005460     -0.004750
1997     19.960000     -0.005410     -0.005110
1998     19.970000     -0.005360     -0.005390
1999     19.980000     -0.005310     -0.005590
2000     19.990000     -0.005250     -0.005710
2001     20.000000     -0.005200     -0.005740
2002     20.010000     -0.005140     -0.005690
2003     20.020000     -0.005080     -0.005550
2004     20.030000     -0.005030     -0.005330
2005     20.040000     -0.004970     -0.005030
2006     20.050000     -0.004920     -0.004670
2007     20.060000     -0.004880     -0.004250
2008     20.070000     -0.004830     -0.003790
2009     20.080000     -0.004800     -0.003290
2010     20.090000     -0.004760     -0.002760
2011     20.100000     -0.004740     -0.002220
2012     20.110000     -0.004710     -0.001690
2013     20.120000     -0.004700     -0.001170
2014     20.130000     -0.004680     -0.000680
2015     20.140000     -0.004680     -0.000230
2016     20.150000     -0.004680      0.000170
2017     20.160000     -0.004680      0.000510
2018     20.170000     -0.004680      0.000780
2019     20.180000     -0.004690      0.000990
2020     20.190000     -0.004700      0.001120
2021     20.200000     -0.004710      0.001170
2022     20.210000     -0.004720      0.001150
2023     20.220000     -0.004730      0.001050
2024     20.230000     -0.004740      0.000870
2025     20.240000     -0.004750      0.000640
2026     20.250000     -0.004760      0.000340
2027     20.260000     -0.004760     -0.000010
2028     20.270000     -0.004760     -0.000410
2029     20.280000     -0.004760     -0.000830
2030     20.290000     -0.004750     -0.001270
2031     20.300000     -0.004740     -0.001720
2032     20.310000     -0.004720     -0.002170
2033     20.320000     -0.004700     -0.002600
2034     20.330000     -0.004670     -0.003000
2035     20.340000     -0.004640     -0.003360
2036     20.350000     -0.004610     -0.003670
2037     20.360000     -0.004570     -0.003920
2038     20.370000     -0.004530     -0.004110
2039     20.380000     -0.004490     -0.004230
2040     20.390000     -0.004450     -0.004280
2041     20.400000     -0.004410     -0.004250
2042     20.410000     -0.004360     -0.004150
2043     20.420000     -0.004320     -0.003980
2044     20.430000     -0.004280     -0.003730
2045     20.440000     -0.004250     -0.003430
2046     20.450000     -0.004210     -0.003060
2047     20.460000     -0.004180     -0.002640
2048     20.470000     -0.004150     -0.002190
2049     20.480000     -0.004130     -0.001700
2050     20.490000     -0.004120     -0.001200
2051     20.500000     -0.004100     -0.000700
2052     20.510000     -0.004100     -0.000200
2053     20.520000     -0.004090      0.000280
2054     20.530000     -0.004100      0.000730
2055     20.540000     -0.004110      0.001130
2056     20.550000     -0.004120      0.001490
2057     20.560000     -0.004130      0.001780
2058     20.570000     -0.004150      0.002000
2059     20.580000     -0.004170      0.002160
2060     20.590000     -0.004190      0.002240
2061     20.600000     -0.004210      0.002240
2062     20.610000     -0.004240      0.002170
2063     20.620000     -0.004260      0.002020
2064     20.630000     -0.004280      0.001800
2065     20.640000     -0.004300      0.001510
2066     20.650000     -0.004310      0.001170
2067     20.660000     -0.004320      0.000780
2068     20.670000     -0.004330      0.000350
2069     20.680000     -0.004330     -0.000110
2070     20.690000     -0.004330     -0.000580
2071     20.700000     -0.004330     -0.001050
2072     20.710000     -0.004320     -0.001510
2073     20.720000     -0.004300     -0.001950
2074     20.730000     -0.004280     -0.002340
2075     20.740000     -0.004260     -0.002690
2076     20.750000     -0.004230     -0.002980
2077     20.760000     -0.004200     -0.003200
2078     20.770000     -0.004170     -0.003340
2079     20.780000     -0.004140     -0.003400
2080     20.790000     -0.004100     -0.003380
2081     20.800000     -0.004070     -0.003260
2082     20.810000     -0.004040     -0.003070
2083     20.820000     -0.004000     -0.002780
2084     20.830000     -0.003980     -0.002410
2085     20.840000     -0.003950     -0.001970
2086     20.850000     -0.003930     -0.001470
2087     20.860000     -0.003920     -0.000900
2088     20.870000     -0.003910     -0.000290
2089     20.880000     -0.003910      0.000350
2090     20.890000     -0.003910      0.001010
2091     20.900000     -0.003920      0.001680
2092     20.910000     -0.003940      0.002340
2093     20.920000     -0.003960      0.002970
2094     20.930000     -0.003990      0.003560
2095     20.940000     -0.004030      0.004100
2096     20.950000     -0.004070      0.004570
2097     20.960000     -0.004110      0.004970
2098     20.970000     -0.004160      0.005290
2099     20.980000     -0.004210      0.005520
2100     20.990000     -0.004270      0.005660
2101     21.000000     -0.004330      0.005700
2102     21.010000     -0.004380      0.005640
2103     21.020000     -0.004440      0.005490
2104     21.030000     -0.004490      0.005250
2105     21.040000     -0.004550      0.004920
2106     21.050000     -0.004600      0.004520
2107     21.060000     -0.004640      0.004040
2108     21.070000     -0.004680      0.003500
2109     21.080000     -0.004720      0.002910
2110     21.090000     -0.004750      0.002280
2111     21.100000     -0.004770      0.001630
2112     21.110000     -0.004790      0.000960
2113     21.120000     -0.004790      0.000290
2114     21.130000     -0.004800     -0.000370
2115     21.140000     -0.004790     -0.001000
2116     21.150000     -0.004780     -0.001610
2117     21.160000     -0.004770     -0.002170
2118     21.170000     -0.004750     -0.002690
2119     21.180000     -0.004720     -0.003160
2120     21.190000     -0.004690     -0.003570
2121     21.200000     -0.004650     -0.003930
2122     21.210000     -0.004610     -0.004230
2123     21.220000     -0.004570     -0.004460
2124     21.230000     -0.004530     -0.004640
2125     21.240000     -0.004480     -0.004770
2126     21.250000     -0.004430     -0.004840
2127     21.260000     -0.004380     -0.004870
2128     21.270000     -0.004330     -0.004860
2129     21.280000     -0.004290     -0.004800
2130     21.290000     -0.004240     -0.004720
2131     21.300000     -0.004190     -0.004610
2132     21.310000     -0.004140     -0.004470
2133     21.320000     -0.004100     -0.004330
2134     21.330000     -0.004060     -0.004170
2135     21.340000     -0.004010     -0.004010
2136     21.350000     -0.003970     -0.003850
2137     21.360000     -0.003940     -0.003700
2138     21.370000     -0.003900     -0.003550
2139     21.380000     -0.003860     -0.003410
2140     21.390000     -0.003830     -0.003280
2141     21.400000     -0.003800     -0.003170
2142     21.410000     -0.003760     -0.003070
2143     21.420000     -0.003730     -0.002980
2144     21.430000     -0.003700     -0.002910
2145     21.440000     -0.003680     -0.002850
2146     21.450000     -0.003650     -0.002800
2147     21.460000     -0.003620     -0.002770
2148     21.470000     -0.003590     -0.002740
2149     21.480000     -0.003560     -0.002720
2150     21.490000     -0.003540     -0.002710
2151     21.500000     -0.003510     -0.002700
2152     21.510000     -0.003480     -0.002690
2153     21.520000     -0.003460     -0.002680
2154     21.530000     -0.003430     -0.002670
2155     21.540000     -0.003400     -0.002650
2156     21.550000     -0.003380     -0.002630
2157     21.560000     -0.003350     -0.002600
2158     21.570000     -0.003320     -0.002570
2159     21.580000     -0.003300     -0.002520
2160     21.590000     -0.003270     -0.002460
2161     21.600000     -0.003250     -0.002390
2162     21.610000     -0.003220     -0.002320
2163     21.620000     -0.003200     -0.002220
2164     21.630000     -0.003180     -0.002120
2165     21.640000     -0.003160     -0.002010
2166     21.650000     -0.003140     -0.001890
2167     21.660000     -0.003120     -0.001760
2168     21.670000     -0.003100     -0.001630
2169     21.680000     -0.003080     -0.001490
2170     21.690000     -0.003070     -0.001350
2171     21.700000     -0.003060     -0.001200
2172     21.710000     -0.003040     -0.001060
2173     21.720000     -0.003030     -0.000920
2174     21.730000     -0.003020     -0.000780
2175     21.740000     -0.003020     -0.000650
2176     21.750000     -0.003010     -0.000520
2177     21.760000     -0.003000     -0.000410
2178     21.770000     -0.003000     -0.000300
2179     21.780000     -0.003000     -0.000210
2180     21.790000     -0.003000     -0.000120
2181     21.800000     -0.002990     -0.000050
2182     21.810000     -0.002990      0.000010
2183     21.820000     -0.002990      0.000060
2184     21.830000     -0.002990      0.000100
2185     21.840000     -0.003000      0.000120
2186     21.850000     -0.003000      0.000140
2187     21.860000     -0.003000      0.000140
2188     21.870000     -0.003000      0.000130
2189     21.880000     -0.003000      0.000120
2190     21.890000     -0.003000      0.000090
2191     21.900000     -0.003000      0.000060
2192     21.910000     -0.003000      0.000010
2193     21.920000     -0.003000     -0.000040
2194     21.930000     -0.003000     -0.000090
2195     21.940000     -0.003000     -0.000160
2196     21.950000     -0.003000     -0.000230
2197     21.960000     -0.003000     -0.000300
2198     21.970000     -0.003000     -0.000380
2199     21.980000     -0.002990     -0.000470
2200     21.990000     -0.002990     -0.000560
2201     22.000000     -0.002980     -0.000650
2202     22.010000     -0.002970     -0.000760
2203     22.020000     -0.002970     -0.000860
2204     22.030000     -0.002960     -0.000970
2205     22.040000     -0.002950     -0.001080
2206     22.050000     -0.002940     -0.001190
2207     22.060000     -0.002930     -0.001300
2208     22.070000     -0.002910     -0.001410
2209     22.080000     -0.002900     -0.001520
2210     22.090000     -0.002880     -0.001630
2211     22.100000     -0.002870     -0.001730
2212     22.110000     -0.002850     -0.001830
2213     22.120000     -0.002830     -0.001910
2214     22.130000     -0.002810     -0.001990
2215     22.140000     -0.002790     -0.002060
2216     22.150000     -0.002770     -0.002110
2217     22.160000     -0.002750     -0.002150
2218     22.170000     -0.002730     -0.002180
2219     22.180000     -0.002710     -0.002190
2220     22.190000     -0.002690     -0.002190
2221     22.200000     -0.002660     -0.002170
2222     22.210000     -0.002640     -0.002140
2223     22.220000     -0.002620     -0.002090
2224     22.230000     -0.002600     -0.002030
2225     22.240000     -0.002580     -0.001950
2226     22.250000     -0.002560     -0.001870
2227     22.260000     -0.002540     -0.001770
2228     22.270000     -0.002520     -0.001670
2229     22.280000     -0.002510     -0.001560
2230     22.290000     -0.002490     -0.001450
2231     22.300000     -0.002480     -0.001340
2232     22.310000     -0.002460     -0.001230
2233     22.320000     -0.002450     -0.001130
2234     22.330000     -0.002440     -0.001030
2235     22.340000     -0.002430     -0.000940
2236     22.350000     -0.002420     -0.000860
2237     22.360000     -0.002410     -0.000790
2238     22.370000     -0.002400     -0.000740
2239     22.380000     -0.002400     -0.000700
2240     22.390000     -0.002390     -0.000670
2241     22.400000     -0.002380     -0.000660
2242     22.410000     -0.002380     -0.000660
2243     22.420000     -0.002370     -0.000680
2244     22.430000     -0.002360     -0.000710
2245     22.440000     -0.002360     -0.000750
2246     22.450000     -0.002350     -0.000800
2247     22.460000     -0.002340     -0.000850
2248     22.470000     -0.002330     -0.000910
2249     22.480000     -0.002320     -0.000970
2250     22.490000     -0.002310     -0.001030
2251     22.500000     -0.002300     -0.001080
2252     22.510000     -0.002290     -0.001120
2253     22.520000     -0.002280     -0.001150
2254     22.530000     -0.002270     -0.001170
2255     22.540000     -0.002260     -0.001160
2256     22.550000     -0.002250     -0.001130
2257     22.560000     -0.002230     -0.001070
2258     22.570000     -0.002220     -0.000990
2259     22.580000     -0.002210     -0.000880
2260     22.590000     -0.002210     -0.000740
2261     22.600000     -0.002200     -0.000570
2262     22.610000     -0.002190     -0.000380
2263     22.620000     -0.002190     -0.000150
2264     22.630000     -0.002190      0.000100
2265     22.640000     -0.002190      0.000370
2266     22.650000     -0.002190      0.000660
2267     22.660000     -0.002200      0.000970
2268     22.670000     -0.002210      0.001290
2269     22.680000     -0.002220      0.001610
2270     22.690000     -0.002240      0.001930
2271     22.700000     -0.002260      0.002230
2272     22.710000     -0.002280      0.002530
2273     22.720000     -0.002300      0.002790
2274     22.730000     -0.002330      0.003040
2275     22.740000     -0.002360      0.003240
2276     22.750000     -0.002390      0.003410
2277     22.760000     -0.002430      0.003530
2278     22.770000     -0.002460      0.003600
2279     22.780000     -0.002500      0.003620
2280     22.790000     -0.002540      0.003580
2281     22.800000     -0.002570      0.003500
2282     22.810000     -0.002610      0.003360
2283     22.820000     -0.002640      0.003160
2284     22.830000     -0.002670      0.002920
2285     22.840000     -0.002700      0.002630
2286     22.850000     -0.002730      0.002310
2287     22.860000     -0.002750      0.001940
2288     22.870000     -0.002770      0.001550
2289     22.880000     -0.002790      0.001140
2290     22.890000     -0.002800      0.000720
2291     22.900000     -0.002800      0.000290
2292     22.910000     -0.002810     -0.000130
2293     22.920000     -0.002810     -0.000540
2294     22.930000     -0.002800     -0.000920
2295     22.940000     -0.002790     -0.001270
2296     22.950000     -0.002780     -0.001590
2297     22.960000     -0.002760     -0.001860
2298     22.970000     -0.002740     -0.002090
2299     22.980000     -0.002720     -0.002260
2300     22.990000     -0.002700     -0.002380
2301     23.000000     -0.002680     -0.002450
2302     23.010000     -0.002650     -0.002460
2303     23.020000     -0.002630     -0.002420
2304     23.030000     -0.002600     -0.002330
2305     23.040000     -0.002580     -0.002180
2306     23.050000     -0.002560     -0.002000
2307     23.060000     -0.002540     -0.001780
2308     23.070000     -0.002520     -0.001530
2309     23.080000     -0.002500     -0.001260
2310     23.090000     -0.002490     -0.000980
2311     23.100000     -0.002480     -0.000690
2312     23.110000     -0.002480     -0.000400
2313     23.120000     -0.002470     -0.000120
2314     23.130000     -0.002470      0.000140
2315     23.140000     -0.002470      0.000370
2316     23.150000     -0.002480      0.000570
2317     23.160000     -0.002480      0.000720
2318     23.170000     -0.002490      0.000840
2319     23.180000     -0.002500      0.000900
2320     23.190000     -0.002510      0.000920
2321     23.200000     -0.002510      0.000880
2322     23.210000     -0.002520      0.000800
2323     23.220000     -0.002530      0.000660
2324     23.230000     -0.002540      0.000480
2325     23.240000     -0.002540      0.000250
2326     23.250000     -0.002550     -0.000010
2327     23.260000     -0.002550     -0.000310
2328     23.270000     -0.002540     -0.000630
2329     23.280000     -0.002540     -0.000970
2330     23.290000     -0.002530     -0.001320
2331     23.300000     -0.002510     -0.001670
2332     23.310000     -0.002500     -0.002010
2333     23.320000     -0.002480     -0.002330
2334     23.330000     -0.002450     -0.002630
2335     23.340000     -0.002430     -0.002890
2336     23.350000     -0.002400     -0.003100
2337     23.360000     -0.002370     -0.003270
2338     23.370000     -0.002330     -0.003390
2339     23.380000     -0.002300     -0.003450
2340     23.390000     -0.002270     -0.003450
2341     23.400000     -0.002230     -0.003390
2342     23.410000     -0.002200     -0.003270
2343     23.420000     -0.002160     -0.003090
2344     23.430000     -0.002130     -0.002860
2345     23.440000     -0.002110     -0.002570
2346     23.450000     -0.002080     -0.002240
2347     23.460000     -0.002060     -0.001870
2348     23.470000     -0.002040     -0.001470
2349     23.480000     -0.002020     -0.001050
2350     23.490000     -0.002010     -0.000610
2351     23.500000     -0.002010     -0.000170
2352     23.510000     -0.002010      0.000260
2353     23.520000     -0.002010      0.000670
2354     23.530000     -0.002010      0.001050
2355     23.540000     -0.002020      0.001390
2356     23.550000     -0.002040      0.001690
2357     23.560000     -0.002060      0.001940
2358     23.570000     -0.002080      0.002130
2359     23.580000     -0.002100      0.002260
2360     23.590000     -0.002120      0.002320
2361     23.600000     -0.002140      0.002310
2362     23.610000     -0.002170      0.002240
2363     23.620000     -0.002190      0.002110
2364     23.630000     -0.002210      0.001910
2365     23.640000     -0.002230      0.001650
2366     23.650000     -0.002240      0.001340
2367     23.660000     -0.002260      0.000980
2368     23.670000     -0.002270      0.000580
2369     23.680000     -0.002270      0.000160
2370     23.690000     -0.002270     -0.000280
2371     23.700000     -0.002270     -0.000740
2372     23.710000     -0.002260     -0.001190
2373     23.720000     -0.002250     -0.001630
2374     23.730000     -0.002240     -0.002050
2375     23.740000     -0.002220     -0.002440
2376     23.750000     -0.002190     -0.002790
2377     23.760000     -0.002160     -0.003100
2378     23.770000     -0.002130     -0.003360
2379     23.780000     -0.002100     -0.003560
2380     23.790000     -0.002060     -0.003710
2381     23.800000     -0.002030     -0.003800
2382     23.810000     -0.001990     -0.003830
2383     23.820000     -0.001950     -0.003800
2384     23.830000     -0.001910     -0.003710
2385     23.840000     -0.001880     -0.003580
2386     23.850000     -0.001840     -0.003390
2387     23.860000     -0.001810     -0.003160
2388     23.870000     -0.001770     -0.002900
2389     23.880000     -0.001740     -0.002600
2390     23.890000     -0.001720     -0.002290
2391     23.900000     -0.001700     -0.001960
2392     23.910000     -0.001680     -0.001630
2393     23.920000     -0.001660     -0.001300
2394     23.930000     -0.001650     -0.000990
2395     23.940000     -0.001640     -0.000690
2396     23.950000     -0.001630     -0.000420
2397     23.960000     -0.001630     -0.000180
2398     23.970000     -0.001620      0.000030
2399     23.980000     -0.001620      0.000200
2400     23.990000     -0.001630      0.000330
2401     24.000000     -0.001630      0.000410
2402     24.010000     -0.001630      0.000460
2403     24.020000     -0.001640      0.000460
2404     24.030000     -0.001640      0.000420
2405     24.040000     -0.001650      0.000350
2406     24.050000     -0.001650      0.000240
2407     24.060000     -0.001650      0.000100
2408     24.070000     -0.001650     -0.000060
2409     24.080000     -0.001650     -0.000240
2410     24.090000     -0.001650     -0.000440
2411     24.100000     -0.001650     -0.000640
2412     24.110000     -0.001640     -0.000840
2413     24.120000     -0.001630     -0.001040
2414     24.130000     -0.001620     -0.001220
2415     24.140000     -0.001610     -0.001380
2416     24.150000     -0.001600     -0.001520
2417     24.160000     -0.001580     -0.001640
2418     24.170000     -0.001560     -0.001720
2419     24.180000     -0.001550     -0.001770
2420     24.190000     -0.001530     -0.001790
2421     24.200000     -0.001510     -0.001770
2422     24.210000     -0.001490     -0.001710
2423     24.220000     -0.001480     -0.001620
2424     24.230000     -0.001460     -0.001500
2425     24.240000     -0.001450     -0.001350
2426     24.250000     -0.001430     -0.001180
2427     24.260000     -0.001420     -0.000980
2428     24.270000     -0.001410     -0.000770
2429     24.280000     -0.001400     -0.000550
2430     24.290000     -0.001400     -0.000330
2431     24.300000     -0.001390     -0.000120
2432     24.310000     -0.001390      0.000080
2433     24.320000     -0.001390      0.000260
2434     24.330000     -0.001400      0.000410
2435     24.340000     -0.001400      0.000530
2436     24.350000     -0.001400      0.000610
2437     24.360000     -0.001410      0.000650
2438     24.370000     -0.001420      0.000630
2439     24.380000     -0.001420      0.000570
2440     24.390000     -0.001430      0.000450
2441     24.400000     -0.001430      0.000280
2442     24.410000     -0.001440      0.000050
2443     24.420000     -0.001440     -0.000220
2444     24.430000     -0.001440     -0.000540
2445     24.440000     -0.001430     -0.000910
2446     24.450000     -0.001420     -0.001310
2447     24.460000     -0.001410     -0.001740
2448     24.470000     -0.001390     -0.002200
2449     24.480000     -0.001370     -0.002660
2450     24.490000     -0.001340     -0.003120
2451     24.500000     -0.001310     -0.003570
2452     24.510000     -0.001270     -0.004000
2453     24.520000     -0.001230     -0.004400
2454     24.530000     -0.001190     -0.004750
2455     24.540000     -0.001140     -0.005050
2456     24.550000     -0.001090     -0.005280
2457     24.560000     -0.001040     -0.005450
2458     24.570000     -0.000990     -0.005530
2459     24.580000     -0.000930     -0.005540
2460     24.590000     -0.000870     -0.005460
2461     24.600000     -0.000820     -0.005300
2462     24.610000     -0.000770     -0.005050
2463     24.620000     -0.000720     -0.004710
2464     24.630000     -0.000670     -0.004310
2465     24.640000     -0.000630     -0.003830
2466     24.650000     -0.000590     -0.003280
2467     24.660000     -0.000560     -0.002690
2468     24.670000     -0.000530     -0.002050
2469     24.680000     -0.000510     -0.001380
2470     24.690000     -0.000490     -0.000700
2471     24.700000     -0.000490     -0.000030
2472     24.710000     -0.000490      0.000630
2473     24.720000     -0.000490      0.001260
2474     24.730000     -0.000510      0.001840
2475     24.740000     -0.000520      0.002370
2476     24.750000     -0.000550      0.002820
2477     24.760000     -0.000580      0.003190
2478     24.770000     -0.000610      0.003470
2479     24.780000     -0.000640      0.003650
2480     24.790000     -0.000680      0.003730
2481     24.800000     -0.000720      0.003710
2482     24.810000     -0.000750      0.003590
2483     24.820000     -0.000790      0.003360
2484     24.830000     -0.000820      0.003040
2485     24.840000     -0.000850      0.002630
2486     24.850000     -0.000880      0.002140
2487     24.860000     -0.000900      0.001580
2488     24.870000     -0.000920      0.000960
2489     24.880000     -0.000930      0.000290
2490     24.890000     -0.000930     -0.000400
2491     24.900000     -0.000930     -0.001110
2492     24.910000     -0.000910     -0.001820
2493     24.920000     -0.000900     -0.002520
2494     24.930000     -0.000870     -0.003180
2495     24.940000     -0.000840     -0.003800
2496     24.950000     -0.000800     -0.004370
2497     24.960000     -0.000760     -0.004860
2498     24.970000     -0.000710     -0.005280
2499     24.980000     -0.000660     -0.005620
2500     24.990000     -0.000600     -0.005880
2501     25.000000     -0.000540     -0.006040
2502     25.010000      0.000000      0.000000
2503     25.020000      0.000000      0.000000
2504     25.030000      0.000000      0.000000
2505     25.040000      0.000000      0.000000
2506     25.050000      0.000000      0.000000
2507     25.060000      0.000000      0.000000
2508     25.070000      0.000000      0.000000
2509     25.080000      0.000000      0.000000
2510     25.090000      0.000000      0.000000
2511     25.100000      0.000000      0.000000
2512     25.110000      0.000000      0.000000
2513     25.120000      0.000000      0.000000
2514     25.130000      0.000000      0.000000
2515     25.140000      0.000000      0.000000
2516     25.150000      0.000000      0.000000
2517     25.160000      0.000000      0.000000
2518     25.170000      0.000000      0.000000
2519     25.180000      0.000000      0.000000
2520     25.190000      0.000000      0.000000
2521     25.200000      0.000000      0.000000
2522     25.210000      0.000000      0.000000
2523     25.220000      0.000000      0.000000
2524     25.230000      0.000000      0.000000
2525     25.240000      0.000000      0.000000
2526     25.250000      0.000000      0.000000
2527     25.260000      0.000000      0.000000
2528     25.270000      0.000000      0.000000
2529     25.280000      0.000000      0.000000
2530     25.290000      0.000000      0.000000
2531     25.300000      0.000000      0.000000
2532     25.310000      0.000000      0.000000
2533     25.320000      0.000000      0.000000
2534     25.330000      0.000000      0.000000
2535     25.340000      0.000000      0.000000
2536     25.350000      0.000000      0.000000
2537     25.360000      0.000000      0.000000
2538     25.370000      0.000000      0.000000
2539     25.380000      0.000000      0.000000
2540     25.390000      0.000000      0.000000
2541     25.400000      0.000000      0.000000
2542     25.410000      0.000000      0.000000
2543     25.420000      0.000000      0.000000
2544     25.430000      0.000000      0.000000
2545     25.440000      0.000000      0.000000
2546     25.450000      0.000000      0.000000
2547     25.460000      0.000000      0.000000
2548     25.470000      0.000000      0.000000
2549     25.480000      0.000000      0.000000
2550     25.490000      0.000000      0.000000
2551     25.500000      0.000000      0.000000
2552     25.510000      0.000000      0.000000
2553     25.520000      0.000000      0.000000
2554     25.530000      0.000000      0.000000
2555     25.540000      0.000000      0.000000
2556     25.550000      0.000000      0.000000
2557     25.560000      0.000000      0.000000
2558     25.570000      0.000000      0.000000
2559     25.580000      0.000000      0.000000
2560     25.590000      0.000000      0.000000
2561     25.600000      0.000000      0.000000
2562     25.610000      0.000000      0.000000
2563     25.620000      0.000000      0.000000
2564     25.630000      0.000000      0.000000
2565     25.640000      0.000000      0.000000
2566     25.650000      0.000000      0.000000
2567     25.660000      0.000000      0.000000
2568     25.670000      0.000000      0.000000
2569     25.680000      0.000000      0.000000
2570     25.690000      0.000000      0.000000
2571     25.700000      0.000000      0.000000
2572     25.710000      0.000000      0.000000
2573     25.720000      0.000000      0.000000
2574     25.730000      0.000000      0.000000
2575     25.740000      0.000000      0.000000
2576     25.750000      0.000000      0.000000
2577     25.760000      0.000000      0.000000
2578     25.770000      0.000000      0.000000
2579     25.780000      0.000000      0.000000
2580     25.790000      0.000000      0.000000
2581     25.800000      0.000000      0.000000
2582     25.810000      0.000000      0.000000
2583     25.820000      0.000000      0.000000
2584     25.830000      0.000000      0.000000
2585     25.840000      0.000000      0.000000
2586     25.850000      0.000000      0.000000
2587     25.860000      0.000000      0.000000
2588     25.870000      0.000000      0.000000
2589     25.880000      0.000000      0.000000
2590     25.890000      0.000000      0.000000
2591     25.900000      0.000000      0.000000
2592     25.910000      0.000000      0.000000
2593     25.920000      0.000000      0.000000
2594     25.930000      0.000000      0.000000
2595     25.940000      0.000000      0.000000
2596     25.950000      0.000000      0.000000
2597     25.960000      0.000000      0.000000
2598     25.970000      0.000000      0.000000
2599     25.980000      0.000000      0.000000
2600     25.990000      0.000000      0.000000
2601     26.000000      0.000000      0.000000
2602     26.010000      0.000000      0.000000
2603     26.020000      0.000000      0.000000
2604     26.030000      0.000000      0.000000
2605     26.040000      0.000000      0.000000
2606     26.050000      0.000000      0.000000
2607     26.060000      0.000000      0.000000
2608     26.070000      0.000000      0.000000
2609     26.080000      0.000000      0.000000
2610     26.090000      0.000000      0.000000
2611     26.100000      0.000000      0.000000
2612     26.110000      0.000000      0.000000
2613     26.120000      0.000000      0.000000
2614     26.130000      0.000000      0.000000
2615     26.140000      0.000000      0.000000
2616     26.150000      0.000000      0.000000
2617     26.160000      0.000000      0.000000
2618     26.170000      0.000000      0.000000
2619     26.180000      0.000000      0.000000
2620     26.190000      0.000000      0.000000
2621     26.200000      0.000000      0.000000
2622     26.210000      0.000000      0.000000
2623     26.220000      0.000000      0.000000
2624     26.230000      0.000000      0.000000
2625     26.240000      0.000000      0.000000
2626     26.250000      0.000000      0.000000
2627     26.260000      0.000000      0.000000
2628     26.270000      0.000000      0.000000
2629     26.280000      0.000000      0.000000
2630     26.290000      0.000000      0.000000
2631     26.300000      0.000000      0.000000
2632     26.310000      0.000000      0.000000
2633     26.320000      0.000000      0.000000
2634     26.330000      0.000000      0.000000
2635     26.340000      0.000000      0.000000
2636     26.350000      0.000000      0.000000
2637     26.360000      0.000000      0.000000
2638     26.370000      0.000000      0.000000
2639     26.380000      0.000000      0.000000
2640     26.390000      0.000000      0.000000
2641     26.400000      0.000000      0.000000
2642     26.410000      0.000000      0.000000
2643     26.420000      0.000000      0.000000
2644     26.430000      0.000000      0.000000
2645     26.440000      0.000000      0.000000
2646     26.450000      0.000000      0.000000
2647     26.460000      0.000000      0.000000
2648     26.470000      0.000000      0.000000
2649     26.480000      0.000000      0.000000
2650     26.490000      0.000000      0.000000
2651     26.500000      0.000000      0.000000
2652     26.510000      0.000000      0.000000
2653     26.520000      0.000000      0.000000
2654     26.530000      0.000000      0.000000
2655     26.540000      0.000000      0.000000
2656     26.550000      0.000000      0.000000
2657     26.560000      0.000000      0.000000
2658     26.570000      0.000000      0.000000
2659     26.580000      0.000000      0.000000
2660     26.590000      0.000000      0.000000
2661     26.600000      0.000000      0.000000
2662     26.610000      0.000000      0.000000
2663     26.620000      0.000000      0.000000
2664     26.630000      0.000000      0.000000
2665     26.640000      0.000000      0.000000
2666     26.650000      0.000000      0.000000
2667     26.660000      0.000000      0.000000
2668     26.670000      0.000000      0.000000
2669     26.680000      0.000000      0.000000
2670     26.690000      0.000000      0.000000
2671     26.700000      0.000000      0.000000
2672     26.710000      0.000000      0.000000
2673     26.720000      0.000000      0.000000
2674     26.730000      0.000000      0.000000
2675     26.740000      0.000000      0.000000
2676     26.750000      0.000000      0.000000
2677     26.760000      0.000000      0.000000
2678     26.770000      0.000000      0.000000
2679     26.780000      0.000000      0.000000
2680     26.790000      0.000000      0.000000
2681     26.800000      0.000000      0.000000
2682     26.810000      0.000000      0.000000
2683     26.820000      0.000000      0.000000
2684     26.830000      0.000000      0.000000
2685     26.840000      0.000000      0.000000
2686     26.850000      0.000000      0.000000
2687     26.860000      0.000000      0.000000
2688     26.870000      0.000000      0.000000
2689     26.880000      0.000000      0.000000
2690     26.890000      0.000000      0.000000
2691     26.900000      0.000000      0.000000
2692     26.910000      0.000000      0.000000
2693     26.920000      0.000000      0.000000
2694     26.930000      0.000000      0.000000
2695     26.940000      0.000000      0.000000
2696     26.950000      0.000000      0.000000
2697     26.960000      0.000000      0.000000
2698     26.970000      0.000000      0.000000
2699     26.980000      0.000000      0.000000
2700     26.990000      0.000000      0.000000
2701     27.000000      0.000000      0.000000
2702     27.010000      0.000000      0.000000
2703     27.020000      0.000000      0.000000
2704     27.030000      0.000000      0.000000
2705     27.040000      0.000000      0.000000
2706     27.050000      0.000000      0.000000
2707     27.060000      0.000000      0.000000
2708     27.070000      0.000000      0.000000
2709     27.080000      0.000000      0.000000
2710     27.090000      0.000000      0.000000
2711     27.100000      0.000000      0.000000
2712     27.110000      0.000000      0.000000
2713     27.120000      0.000000      0.000000
2714     27.130000      0.000000      0.000000
2715     27.140000      0.000000      0.000000
2716     27.150000      0.000000      0.000000
2717     27.160000      0.000000      0.000000
2718     27.170000      0.000000      0.000000
2719     27.180000      0.000000      0.000000
2720     27.190000      0.000000      0.000000
2721     27.200000      0.000000      0.000000
2722     27.210000      0.000000      0.000000
2723     27.220000      0.000000      0.000000
2724     27.230000      0.000000      0.000000
2725     27.240000      0.000000      0.000000
2726     27.250000      0.000000      0.000000
2727     27.260000      0.000000      0.000000
2728     27.270000      0.000000      0.000000
2729     27.280000      0.000000      0.000000
2730     27.290000      0.000000      0.000000
2731     27.300000      0.000000      0.000000
2732     27.310000      0.000000      0.000000
2733     27.320000      0.000000      0.000000
2734     27.330000      0.000000      0.000000
2735     27.340000      0.000000      0.000000
2736     27.350000      0.000000      0.000000
2737     27.360000      0.000000      0.000000
2738     27.370000      0.000000      0.000000
2739     27.380000      0.000000      0.000000
2740     27.390000      0.000000      0.000000
2741     27.400000      0.000000      0.000000
2742     27.410000      0.000000      0.000000
2743     27.420000      0.000000      0.000000
2744     27.430000      0.000000      0.000000
2745     27.440000      0.000000      0.000000
2746     27.450000      0.000000      0.000000
2747     27.460000      0.000000      0.000000
2748     27.470000      0.000000      0.000000
2749     27.480000      0.000000      0.000000
2750     27.490000      0.000000      0.000000
2751     27.500000      0.000000      0.000000
2752     27.510000      0.000000      0.000000
2753     27.520000      0.000000      0.000000
2754     27.530000      0.000000      0.000000
2755     27.540000      0.000000      0.000000
2756     27.550000      0.000000      0.000000
2757     27.560000      0.000000      0.000000
2758     27.570000      0.000000      0.000000
2759     27.580000      0.000000      0.000000
2760     27.590000      0.000000      0.000000
2761     27.600000      0.000000      0.000000
2762     27.610000      0.000000      0.000000
2763     27.620000      0.000000      0.000000
2764     27.630000      0.000000      0.000000
2765     27.640000      0.000000      0.000000
2766     27.650000      0.000000      0.000000
2767     27.660000      0.000000      0.000000
2768     27.670000      0.000000      0.000000
2769     27.680000      0.000000      0.000000
2770     27.690000      0.000000      0.000000
2771     27.700000      0.000000      0.000000
2772     27.710000      0.000000      0.000000
2773     27.720000      0.000000      0.000000
2774     27.730000      0.000000      0.000000
2775     27.740000      0.000000      0.000000
2776     27.750000      0.000000      0.000000
2777     27.760000      0.000000      0.000000
2778     27.770000      0.000000      0.000000
2779     27.780000      0.000000      0.000000
2780     27.790000      0.000000      0.000000
2781     27.800000      0.000000      0.000000
2782     27.810000      0.000000      0.000000
2783     27.820000      0.000000      0.000000
2784     27.830000      0.000000      0.000000
2785     27.840000      0.000000      0.000000
2786     27.850000      0.000000      0.000000
2787     27.860000      0.000000      0.000000
2788     27.870000      0.000000      0.000000
2789     27.880000      0.000000      0.000000
2790     27.890000      0.000000      0.000000
2791     27.900000      0.000000      0.000000
2792     27.910000      0.000000      0.000000
2793     27.920000      0.000000      0.000000
2794     27.930000      0.000000      0.000000
2795     27.940000      0.000000      0.000000
2796     27.950000      0.000000      0.000000
2797     27.960000      0.000000      0.000000
2798     27.970000      0.000000      0.000000
2799     27.980000      0.000000      0.000000
2800     27.990000      0.000000      0.000000
2801     28.000000      0.000000      0.000000
2802     28.010000      0.000000      0.000000
2803     28.020000      0.000000      0.000000
2804     28.030000      0.000000      0.000000
2805     28.040000      0.000000      0.000000
2806     28.050000      0.000000      0.000000
2807     28.060000      0.000000      0.000000
2808     28.070000      0.000000      0.000000
2809     28.080000      0.000000      0.000000
2810     28.090000      0.000000      0.000000
2811     28.100000      0.000000      0.000000
2812     28.110000      0.000000      0.000000
2813     28.120000      0.000000      0.000000
2814     28.130000      0.000000      0.000000
2815     28.140000      0.000000      0.000000
2816     28.150000      0.000000      0.000000
2817     28.160000      0.000000      0.000000
2818     28.170000      0.000000      0.000000
2819     28.180000      0.000000      0.000000
2820     28.190000      0.000000      0.000000
2821     28.200000      0.000000      0.000000
2822     28.210000      0.000000      0.000000
2823     28.220000      0.000000      0.000000
2824     28.230000      0.000000      0.000000
2825     28.240000      0.000000      0.000000
2826     28.250000      0.000000      0.000000
2827     28.260000      0.000000      0.000000
2828     28.270000      0.000000      0.000000
2829     28.280000      0.000000      0.000000
2830     28.290000      0.000000      0.000000
2831     28.300000      0.000000      0.000000
2832     28.310000      0.000000      0.000000
2833     28.320000      0.000000      0.000000
2834     28.330000      0.000000      0.000000
2835     28.340000      0.000000      0.000000
2836     28.350000      0.000000      0.000000
2837     28.360000      0.000000      0.000000
2838     28.370000      0.000000      0.000000
2839     28.380000      0.000000      0.000000
2840     28.390000      0.000000      0.000000
2841     28.400000      0.000000      0.000000
2842     28.410000      0.000000      0.000000
2843     28.420000      0.000000      0.000000
2844     28.430000      0.000000      0.000000
2845     28.440000      0.000000      0.000000
2846     28.450000      0.000000      0.000000
2847     28.460000      0.000000      0.000000
2848     28.470000      0.000000      0.000000
2849     28.480000      0.000000      0.000000
2850     28.490000      0.000000      0.000000
2851     28.500000      0.000000      0.000000
2852     28.510000      0.000000      0.000000
2853     28.520000      0.000000      0.000000
2854     28.530000      0.000000      0.000000
2855     28.540000      0.000000      0.000000
2856     28.550000      0.000000      0.000000
2857     28.560000      0.000000      0.000000
2858     28.570000      0.000000      0.000000
2859     28.580000      0.000000      0.000000
2860     28.590000      0.000000      0.000000
2861     28.600000      0.000000      0.000000
2862     28.610000      0.000000      0.000000
2863     28.620000      0.000000      0.000000
2864     28.630000      0.000000      0.000000
2865     28.640000      0.000000      0.000000
2866     28.650000      0.000000      0.000000
2867     28.660000      0.000000      0.000000
2868     28.670000      0.000000      0.000000
2869     28.680000      0.000000      0.000000
2870     28.690000      0.000000      0.000000
2871     28.700000      0.000000      0.000000
2872     28.710000      0.000000      0.000000
2873     28.720000      0.000000      0.000000
2874     28.730000      0.000000      0.000000
2875     28.740000      0.000000      0.000000
2876     28.750000      0.000000      0.000000
2877     28.760000      0.000000      0.000000
2878     28.770000      0.000000      0.000000
2879     28.780000      0.000000      0.000000
2880     28.790000      0.000000      0.000000
2881     28.800000      0.000000      0.000000
2882     28.810000      0.000000      0.000000
2883     28.820000      0.000000      0.000000
2884     28.830000      0.000000      0.000000
2885     28.840000      0.000000      0.000000
2886     28.850000      0.000000      0.000000
2887     28.860000      0.000000      0.000000
2888     28.870000      0.000000      0.000000
2889     28.880000      0.000000      0.000000
2890     28.890000      0.000000      0.000000
2891     28.900000      0.000000      0.000000
2892     28.910000      0.000000      0.000000
2893     28.920000      0.000000      0.000000
2894     28.930000      0.000000      0.000000
2895     28.940000      0.000000      0.000000
2896     28.950000      0.000000      0.000000
2897     28.960000      0.000000      0.000000
2898     28.970000      0.000000      0.000000
2899     28.980000      0.000000      0.000000
2900     28.990000      0.000000      0.000000
2901     29.000000      0.000000      0.000000
2902     29.010000      0.000000      0.000000
2903     29.020000      0.000000      0.000000
2904     29.030000      0.000000      0.000000
2905     29.040000      0.000000      0.000000
2906     29.050000      0.000000      0.000000
2907     29.060000      0.000000      0.000000
2908     29.070000      0.000000      0.000000
2909     29.080000      0.000000      0.000000
2910     29.090000      0.000000      0.000000
2911     29.100000      0.000000      0.000000
2912     29.110000      0.000000      0.000000
2913     29.120000      0.000000      0.000000
2914     29.130000      0.000000      0.000000
2915     29.140000      0.000000      0.000000
2916     29.150000      0.000000      0.000000
2917     29.160000      0.000000      0.000000
2918     29.170000      0.000000      0.000000
2919     29.180000      0.000000      0.000000
2920     29.190000      0.000000      0.000000
2921     29.200000      0.000000      0.000000
2922     29.210000      0.000000      0.000000
2923     29.220000      0.000000      0.000000
2924     29.230000      0.000000      0.000000
2925     29.240000      0.000000      0.000000
2926     29.250000      0.000000      0.000000
2927     29.260000      0.000000      0.000000
2928     29.270000      0.000000      0.000000
2929     29.280000      0.000000      0.000000
2930     29.290000      0.000000      0.000000
2931     29.300000      0.000000      0.000000
2932     29.310000      0.000000      0.000000
2933     29.320000      0.000000      0.000000
2934     29.330000      0.000000      0.000000
2935     29.340000      0.000000      0.000000
2936     29.350000      0.000000      0.000000
2937     29.360000      0.000000      0.000000
2938     29.370000      0.000000      0.000000
2939     29.380000      0.000000      0.000000
2940     29.390000      0.000000      0.000000
2941     29.400000      0.000000      0.000000
2942     29.410000      0.000000      0.000000
2943     29.420000      0.000000      0.000000
2944     29.430000      0.000000      0.000000
2945     29.440000      0.000000      0.000000
2946     29.450000      0.000000      0.000000
2947     29.460000      0.000000      0.000000
2948     29.470000      0.000000      0.000000
2949     29.480000      0.000000      0.000000
2950     29.490000      0.000000      0.000000
2951     29.500000      0.000000      0.000000
2952     29.510000      0.000000      0.000000
2953     29.520000      0.000000      0.000000
2954     29.530000      0.000000      0.000000
2955     29.540000      0.000000      0.000000
2956     29.550000      0.000000      0.000000
2957     29.560000      0.000000      0.000000
2958     29.570000      0.000000      0.000000
2959     29.580000      0.000000      0.000000
2960     29.590000      0.000000      0.000000
2961     29.600000      0.000000      0.000000
2962     29.610000      0.000000      0.000000
2963     29.620000      0.000000      0.000000
2964     29.630000      0.000000      0.000000
2965     29.640000      0.000000      0.000000
2966     29.650000      0.000000      0.000000
2967     29.660000      0.000000      0.000000
2968     29.670000      0.000000      0.000000
2969     29.680000      0.000000      0.000000
2970     29.690000      0.000000      0.000000
2971     29.700000      0.000000      0.000000
2972     29.710000      0.000000      0.000000
2973     29.720000      0.000000      0.000000
2974     29.730000      0.000000      0.000000
2975     29.740000      0.000000      0.000000
2976     29.750000      0.000000      0.000000
2977     29.760000      0.000000      0.000000
2978     29.770000      0.000000      0.000000
2979     29.780000      0.000000      0.000000
2980     29.790000      0.000000      0.000000
2981     29.800000      0.000000      0.000000
2982     29.810000      0.000000      0.000000
2983     29.820000      0.000000      0.000000
2984     29.830000      0.000000      0.000000
2985     29.840000      0.000000      0.000000
2986     29.850000      0.000000      0.000000
2987     29.860000      0.000000      0.000000
2988     29.870000      0.000000      0.000000
2989     29.880000      0.000000      0.000000
2990     29.890000      0.000000      0.000000
2991     29.900000      0.000000      0.000000
2992     29.910000      0.000000      0.000000
2993     29.920000      0.000000      0.000000
2994     29.930000      0.000000      0.000000
2995     29.940000      0.000000      0.000000
2996     29.950000      0.000000      0.000000
2997     29.960000      0.000000      0.000000
2998     29.970000      0.000000      0.000000
2999     29.980000      0.000000      0.000000
3000     29.990000      0.000000      0.000000
3001     30.000000      0.000000      0.000000
3002     30.010000      0.000000      0.000000
3003     30.020000      0.000000      0.000000
3004     30.030000      0.000000      0.000000
3005     30.040000      0.000000      0.000000
3006     30.050000      0.000000      0.000000
3007     30.060000      0.000000      0.000000
3008     30.070000      0.000000      0.000000
3009     30.080000      0.000000      0.000000
3010     30.090000      0.000000      0.000000
3011     30.100000      0.000000      0.000000
3012     30.110000      0.000000      0.000000
3013     30.120000      0.000000      0.000000
3014     30.130000      0.000000      0.000000
3015     30.140000      0.000000      0.000000
3016     30.150000      0.000000      0.000000
3017     30.160000      0.000000      0.000000
3018     30.170000      0.000000      0.000000
3019     30.180000      0.000000      0.000000
3020     30.190000      0.000000      0.000000
3021     30.200000      0.000000      0.000000
3022     30.210000      0.000000      0.000000
3023     30.220000      0.000000      0.000000
3024     30.230000      0.000000      0.000000
3025     30.240000      0.000000      0.000000
3026     30.250000      0.000000      0.000000
3027     30.260000      0.000000      0.000000
3028     30.270000      0.000000      0.000000
3029     30.280000      0.000000      0.000000
3030     30.290000      0.000000      0.000000
3031     30.300000      0.000000      0.000000
3032     30.310000      0.000000      0.000000
3033     30.320000      0.000000      0.000000
3034     30.330000      0.000000      0.000000
3035     30.340000      0.000000      0.000000
3036     30.350000      0.000000      0.000000
3037     30.360000      0.000000      0.000000
3038     30.370000      0.000000      0.000000
3039     30.380000      0.000000      0.000000
3040     30.390000      0.000000      0.000000
3041     30.400000      0.000000      0.000000
3042     30.410000      0.000000      0.000000
3043     30.420000      0.000000      0.000000
3044     30.430000      0.000000      0.000000
3045     30.440000      0.000000      0.000000
3046     30.450000      0.000000      0.000000
3047     30.460000      0.000000      0.000000
3048     30.470000      0.000000      0.000000
3049     30.480000      0.000000      0.000000
3050     30.490000      0.000000      0.000000
3051     30.500000      0.000000      0.000000
3052     30.510000      0.000000      0.000000
3053     30.520000      0.000000      0.000000
3054     30.530000      0.000000      0.000000
3055     30.540000      0.000000      0.000000
3056     30.550000      0.000000      0.000000
3057     30.560000      0.000000      0.000000
3058     30.570000      0.000000      0.000000
3059     30.580000      0.000000      0.000000
3060     30.590000      0.000000      0.000000
3061     30.600000      0.000000      0.000000
3062     30.610000      0.000000      0.000000
3063     30.620000      0.000000      0.000000
3064     30.630000      0.000000      0.000000
3065     30.640000      0.000000      0.000000
3066     30.650000      0.000000      0.000000
3067     30.660000      0.000000      0.000000
3068     30.670000      0.000000      0.000000
3069     30.680000      0.000000      0.000000
3070     30.690000      0.000000      0.000000
3071     30.700000      0.000000      0.000000
3072     30.710000      0.000000      0.000000
3073     30.720000      0.000000      0.000000
3074     30.730000      0.000000      0.000000
3075     30.740000      0.000000      0.000000
3076     30.750000      0.000000      0.000000
3077     30.760000      0.000000      0.000000
3078     30.770000      0.000000      0.000000
3079     30.780000      0.000000      0.000000
3080     30.790000      0.000000      0.000000
3081     30.800000      0.000000      0.000000
3082     30.810000      0.000000      0.000000
3083     30.820000      0.000000      0.000000
3084     30.830000      0.000000      0.000000
3085     30.840000      0.000000      0.000000
3086     30.850000      0.000000      0.000000
3087     30.860000      0.000000      0.000000
3088     30.870000      0.000000      0.000000
3089     30.880000      0.000000      0.000000
3090     30.890000      0.000000      0.000000
3091     30.900000      0.000000      0.000000
3092     30.910000      0.000000      0.000000
3093     30.920000      0.000000      0.000000
3094     30.930000      0.000000      0.000000
3095     30.940000      0.000000      0.000000
3096     30.950000      0.000000      0.000000
3097     30.960000      0.000000      0.000000
3098     30.970000      0.000000      0.000000
3099     30.980000      0.000000      0.000000
3100     30.990000      0.000000      0.000000
3101     31.000000      0.000000      0.000000
3102     31.010000      0.000000      0.000000
3103     31.020000      0.000000      0.000000
3104     31.030000      0.000000      0.000000
3105     31.040000      0.000000      0.000000
3106     31.050000      0.000000      0.000000
3107     31.060000      0.000000      0.000000
3108     31.070000      0.000000      0.000000
3109     31.080000      0.000000      0.000000
3110     31.090000      0.000000      0.000000
3111     31.100000      0.000000      0.000000
3112     31.110000      0.000000      0.000000
3113     31.120000      0.000000      0.000000
3114     31.130000      0.000000      0.000000
3115     31.140000      0.000000      0.000000
3116     31.150000      0.000000      0.000000
3117     31.160000      0.000000      0.000000
3118     31.170000      0.000000      0.000000
3119     31.180000      0.000000      0.000000
3120     31.190000      0.000000      0.000000
3121     31.200000      0.000000      0.000000
3122     31.210000      0.000000      0.000000
3123     31.220000      0.000000      0.000000
3124     31.230000      0.000000      0.000000
3125     31.240000      0.000000      0.000000
3126     31.250000      0.000000      0.000000
3127     31.260000      0.000000      0.000000
3128     31.270000      0.000000      0.000000
3129     31.280000      0.000000      0.000000
3130     31.290000      0.000000      0.000000
3131     31.300000      0.000000      0.000000
3132     31.310000      0.000000      0.000000
3133     31.320000      0.000000      0.000000
3134     31.330000      0.000000      0.000000
3135     31.340000      0.000000      0.000000
3136     31.350000      0.000000      0.000000
3137     31.360000      0.000000      0.000000
3138     31.370000      0.000000      0.000000
3139     31.380000      0.000000      0.000000
3140     31.390000      0.000000      0.000000
3141     31.400000      0.000000      0.000000
3142     31.410000      0.000000      0.000000
3143     31.420000      0.000000      0.000000
3144     31.430000      0.000000      0.000000
3145     31.440000      0.000000      0.000000
3146     31.450000      0.000000      0.000000
3147     31.460000      0.000000      0.000000
3148     31.470000      0.000000      0.000000
3149     31.480000      0.000000      0.000000
3150     31.490000      0.000000      0.000000
3151     31.500000      0.000000      0.000000
3152     31.510000      0.000000      0.000000
3153     31.520000      0.000000      0.000000
3154     31.530000      0.000000      0.000000
3155     31.540000      0.000000      0.000000
3156     31.550000      0.000000      0.000000
3157     31.560000      0.000000      0.000000
3158     31.570000      0.000000      0.000000
3159     31.580000      0.000000      0.000000
3160     31.590000      0.000000      0.000000
3161     31.600000      0.000000      0.000000
3162     31.610000      0.000000      0.000000
3163     31.620000      0.000000      0.000000
3164     31.630000      0.000000      0.000000
3165     31.640000      0.000000      0.000000
3166     31.650000      0.000000      0.000000
3167     31.660000      0.000000      0.000000
3168     31.670000      0.000000      0.000000
3169     31.680000      0.000000      0.000000
3170     31.690000      0.000000      0.000000
3171     31.700000      0.000000      0.000000
3172     31.710000      0.000000      0.000000
3173     31.720000      0.000000      0.000000
3174     31.730000      0.000000      0.000000
3175     31.740000      0.000000      0.000000
3176     31.750000      0.000000      0.000000
3177     31.760000      0.000000      0.000000
3178     31.770000      0.000000      0.000000
3179     31.780000      0.000000      0.000000
3180     31.790000      0.000000      0.000000
3181     31.800000      0.000000      0.000000
3182     31.810000      0.000000      0.000000
3183     31.820000      0.000000      0.000000
3184     31.830000      0.000000      0.000000
3185     31.840000      0.000000      0.000000
3186     31.850000      0.000000      0.000000
3187     31.860000      0.000000      0.000000
3188     31.870000      0.000000      0.000000
3189     31.880000      0.000000      0.000000
3190     31.890000      0.000000      0.000000
3191     31.900000      0.000000      0.000000
3192     31.910000      0.000000      0.000000
3193     31.920000      0.000000      0.000000
3194     31.930000      0.000000      0.000000
3195     31.940000      0.000000      0.000000
3196     31.950000      0.000000      0.000000
3197     31.960000      0.000000      0.000000
3198     31.970000      0.000000      0.000000
3199     31.980000      0.000000      0.000000
3200     31.990000      0.000000      0.000000
3201     32.000000      0.000000      0.000000
3202     32.010000      0.000000      0.000000
3203     32.020000      0.000000      0.000000
3204     32.030000      0.000000      0.000000
3205     32.040000      0.000000      0.000000
3206     32.050000      0.000000      0.000000
3207     32.060000      0.000000      0.000000
3208     32.070000      0.000000      0.000000
3209     32.080000      0.000000      0.000000
3210     32.090000      0.000000      0.000000
3211     32.100000      0.000000      0.000000
3212     32.110000      0.000000      0.000000
3213     32.120000      0.000000      0.000000
3214     32.130000      0.000000      0.000000
3215     32.140000      0.000000      0.000000
3216     32.150000      0.000000      0.000000
3217     32.160000      0.000000      0.000000
3218     32.170000      0.000000      0.000000
3219     32.180000      0.000000      0.000000
3220     32.190000      0.000000      0.000000
3221     32.200000      0.000000      0.000000
3222     32.210000      0.000000      0.000000
3223     32.220000      0.000000      0.000000
3224     32.230000      0.000000      0.000000
3225     32.240000      0.000000      0.000000
3226     32.250000      0.000000      0.000000
3227     32.260000      0.000000      0.000000
3228     32.270000      0.000000      0.000000
3229     32.280000      0.000000      0.000000
3230     32.290000      0.000000      0.000000
3231     32.300000      0.000000      0.000000
3232     32.310000      0.000000      0.000000
3233     32.320000      0.000000      0.000000
3234     32.330000      0.000000      0.000000
3235     32.340000      0.000000      0.000000
3236     32.350000      0.000000      0.000000
3237     32.360000      0.000000      0.000000
3238     32.370000      0.000000      0.000000
3239     32.380000      0.000000      0.000000
3240     32.390000      0.000000      0.000000
3241     32.400000      0.000000      0.000000
3242     32.410000      0.000000      0.000000
3243     32.420000      0.000000      0.000000
3244     32.430000      0.000000      0.000000
3245     32.440000      0.000000      0.000000
3246     32.450000      0.000000      0.000000
3247     32.460000      0.000000      0.000000
3248     32.470000      0.000000      0.000000
3249     32.480000      0.000000      0.000000
3250     32.490000      0.000000      0.000000
3251     32.500000      0.000000      0.000000
3252     32.510000      0.000000      0.000000
3253     32.520000      0.000000      0.000000
3254     32.530000      0.000000      0.000000
3255     32.540000      0.000000      0.000000
3256     32.550000      0.000000      0.000000
3257     32.560000      0.000000      0.000000
3258     32.570000      0.000000      0.000000
3259     32.580000      0.000000      0.000000
3260     32.590000      0.000000      0.000000
3261     32.600000      0.000000      0.000000
3262     32.610000      0.000000      0.000000
3263     32.620000      0.000000      0.000000
3264     32.630000      0.000000      0.000000
3265     32.640000      0.000000      0.000000
3266     32.650000      0.000000      0.000000
3267     32.660000      0.000000      0.000000
3268     32.670000      0.000000      0.000000
3269     32.680000      0.000000      0.000000
3270     32.690000      0.000000      0.000000
3271     32.700000      0.000000      0.000000
3272     32.710000      0.000000      0.000000
3273     32.720000      0.000000      0.000000
3274     32.730000      0.000000      0.000000
3275     32.740000      0.000000      0.000000
3276     32.750000      0.000000      0.000000
3277     32.760000      0.000000      0.000000
3278     32.770000      0.000000      0.000000
3279     32.780000      0.000000      0.000000
3280     32.790000      0.000000      0.000000
3281     32.800000      0.000000      0.000000
3282     32.810000      0.000000      0.000000
3283     32.820000      0.000000      0.000000
3284     32.830000      0.000000      0.000000
3285     32.840000      0.000000      0.000000
3286     32.850000      0.000000      0.000000
3287     32.860000      0.000000      0.000000
3288     32.870000      0.000000      0.000000
3289     32.880000      0.000000      0.000000
3290     32.890000      0.000000      0.000000
3291     32.900000      0.000000      0.000000
3292     32.910000      0.000000      0.000000
3293     32.920000      0.000000      0.000000
3294     32.930000      0.000000      0.000000
3295     32.940000      0.000000      0.000000
3296     32.950000      0.000000      0.000000
3297     32.960000      0.000000      0.000000
3298     32.970000      0.000000      0.000000
3299     32.980000      0.000000      0.000000
3300     32.990000      0.000000      0.000000
3301     33.000000      0.000000      0.000000
3302     33.010000      0.000000      0.000000
3303     33.020000      0.000000      0.000000
3304     33.030000      0.000000      0.000000
3305     33.040000      0.000000      0.000000
3306     33.050000      0.000000      0.000000
3307     33.060000      0.000000      0.000000
3308     33.070000      0.000000      0.000000
3309     33.080000      0.000000      0.000000
3310     33.090000      0.000000      0.000000
3311     33.100000      0.000000      0.000000
3312     33.110000      0.000000      0.000000
3313     33.120000      0.000000      0.000000
3314     33.130000      0.000000      0.000000
3315     33.140000      0.000000      0.000000
3316     33.150000      0.000000      0.000000
3317     33.160000      0.000000      0.000000
3318     33.170000      0.000000      0.000000
3319     33.180000      0.000000      0.000000
3320     33.190000      0.000000      0.000000
3321     33.200000      0.000000      0.000000
3322     33.210000      0.000000      0.000000
3323     33.220000      0.000000      0.000000
3324     33.230000      0.000000      0.000000
3325     33.240000      0.000000      0.000000
3326     33.250000      0.000000      0.000000
3327     33.260000      0.000000      0.000000
3328     33.270000      0.000000      0.000000
3329     33.280000      0.000000      0.000000
3330     33.290000      0.000000      0.000000
3331     33.300000      0.000000      0.000000
3332     33.310000      0.000000      0.000000
3333     33.320000      0.000000      0.000000
3334     33.330000      0.000000      0.000000
3335     33.340000      0.000000      0.000000
3336     33.350000      0.000000      0.000000
3337     33.360000      0.000000      0.000000
3338     33.370000      0.000000      0.000000
3339     33.380000      0.000000      0.000000
3340     33.390000      0.000000      0.000000
3341     33.400000      0.000000      0.000000
3342     33.410000      0.000000      0.000000
3343     33.420000      0.000000      0.000000
3344     33.430000      0.000000      0.000000
3345     33.440000      0.000000      0.000000
3346     33.450000      0.000000      0.000000
3347     33.460000      0.000000      0.000000
3348     33.470000      0.000000      0.000000
3349     33.480000      0.000000      0.000000
3350     33.490000      0.000000      0.000000
3351     33.500000      0.000000      0.000000
3352     33.510000      0.000000      0.000000
3353     33.520000      0.000000      0.000000
3354     33.530000      0.000000      0.000000
3355     33.540000      0.000000      0.000000
3356     33.550000      0.000000      0.000000
3357     33.560000      0.000000      0.000000
3358     33.570000      0.000000      0.000000
3359     33.580000      0.000000      0.000000
3360     33.590000      0.000000      0.000000
3361     33.600000      0.000000      0.000000
3362     33.610000      0.000000      0.000000
3363     33.620000      0.000000      0.000000
3364     33.630000      0.000000      0.000000
3365     33.640000      0.000000      0.000000
3366     33.650000      0.000000      0.000000
3367     33.660000      0.000000      0.000000
3368     33.670000      0.000000      0.000000
3369     33.680000      0.000000      0.000000
3370     33.690000      0.000000      0.000000
3371     33.700000      0.000000      0.000000
3372     33.710000      0.000000      0.000000
3373     33.720000      0.000000      0.000000
3374     33.730000      0.000000      0.000000
3375     33.740000      0.000000      0.000000
3376     33.750000      0.000000      0.000000
3377     33.760000      0.000000      0.000000
3378     33.770000      0.000000      0.000000
3379     33.780000      0.000000      0.000000
3380     33.790000      0.000000      0.000000
3381     33.800000      0.000000      0.000000
3382     33.810000      0.000000      0.000000
3383     33.820000      0.000000      0.000000
3384     33.830000      0.000000      0.000000
3385     33.840000      0.000000      0.000000
3386     33.850000      0.000000      0.000000
3387     33.860000      0.000000      0.000000
3388     33.870000      0.000000      0.000000
3389     33.880000      0.000000      0.000000
3390     33.890000      0.000000      0.000000
3391     33.900000      0.000000      0.000000
3392     33.910000      0.000000      0.000000
3393     33.920000      0.000000      0.000000
3394     33.930000      0.000000      0.000000
3395     33.940000      0.000000      0.000000
3396     33.950000      0.000000      0.000000
3397     33.960000      0.000000      0.000000
3398     33.970000      0.000000      0.000000
3399     33.980000      0.000000      0.000000
3400     33.990000      0.000000      0.000000
3401     34.000000      0.000000      0.000000
3402     34.010000      0.000000      0.000000
3403     34.020000      0.000000      0.000000
3404     34.030000      0.000000      0.000000
3405     34.040000      0.000000      0.000000
3406     34.050000      0.000000      0.000000
3407     34.060000      0.000000      0.000000
3408     34.070000      0.000000      0.000000
3409     34.080000      0.000000      0.000000
3410     34.090000      0.000000      0.000000
3411     34.100000      0.000000      0.000000
3412     34.110000      0.000000      0.000000
3413     34.120000      0.000000      0.000000
3414     34.130000      0.000000      0.000000
3415     34.140000      0.000000      0.000000
3416     34.150000      0.000000      0.000000
3417     34.160000      0.000000      0.000000
3418     34.170000      0.000000      0.000000
3419     34.180000      0.000000      0.000000
3420     34.190000      0.000000      0.000000
3421     34.200000      0.000000      0.000000
3422     34.210000      0.000000      0.000000
3423     34.220000      0.000000      0.000000
3424     34.230000      0.000000      0.000000
3425     34.240000      0.000000      0.000000
3426     34.250000      0.000000      0.000000
3427     34.260000      0.000000      0.000000
3428     34.270000      0.000000      0.000000
3429     34.280000      0.000000      0.000000
3430     34.290000      0.000000      0.000000
3431     34.300000      0.000000      0.000000
3432     34.310000      0.000000      0.000000
3433     34.320000      0.000000      0.000000
3434     34.330000      0.000000      0.000000
3435     34.340000      0.000000      0.000000
3436     34.350000      0.000000      0.000000
3437     34.360000      0.000000      0.000000
3438     34.370000      0.000000      0.000000
3439     34.380000      0.000000      0.000000
3440     34.390000      0.000000      0.000000
3441     34.400000      0.000000      0.000000
3442     34.410000      0.000000      0.000000
3443     34.420000      0.000000      0.000000
3444     34.430000      0.000000      0.000000
3445     34.440000      0.000000      0.000000
3446     34.450000      0.000000      0.000000
3447     34.460000      0.000000      0.000000
3448     34.470000      0.000000      0.000000
3449     34.480000      0.000000      0.000000
3450     34.490000      0.000000      0.000000
3451     34.500000      0.000000      0.000000
3452     34.510000      0.000000      0.000000
3453     34.520000      0.000000      0.000000
3454     34.530000      0.000000      0.000000
3455     34.540000      0.000000      0.000000
3456     34.550000      0.000000      0.000000
3457     34.560000      0.000000      0.000000
3458     34.570000      0.000000      0.000000
3459     34.580000      0.000000      0.000000
3460     34.590000      0.000000      0.000000
3461     34.600000      0.000000      0.000000
3462     34.610000      0.000000      0.000000
3463     34.620000      0.000000      0.000000
3464     34.630000      0.000000      0.000000
3465     34.640000      0.000000      0.000000
3466     34.650000      0.000000      0.000000
3467     34.660000      0.000000      0.000000
3468     34.670000      0.000000      0.000000
3469     34.680000      0.000000      0.000000
3470     34.690000      0.000000      0.000000
3471     34.700000      0.000000      0.000000
3472     34.710000      0.000000      0.000000
3473     34.720000      0.000000      0.000000
3474     34.730000      0.000000      0.000000
3475     34.740000      0.000000      0.000000
3476     34.750000      0.000000      0.000000
3477     34.760000      0.000000      0.000000
3478     34.770000      0.000000      0.000000
3479     34.780000      0.000000      0.000000
3480     34.790000      0.000000      0.000000
3481     34.800000      0.000000      0.000000
3482     34.810000      0.000000      0.000000
3483     34.820000      0.000000      0.000000
3484     34.830000      0.000000      0.000000
3485     34.840000      0.000000      0.000000
3486     34.850000      0.000000      0.000000
3487     34.860000      0.000000      0.000000
3488     34.870000      0.000000      0.000000
3489     34.880000      0.000000      0.000000
3490     34.890000      0.000000      0.000000
3491     34.900000      0.000000      0.000000
3492     34.910000      0.000000      0.000000
3493     34.920000      0.000000      0.000000
3494     34.930000      0.000000      0.000000
3495     34.940000      0.000000      0.000000
3496     34.950000      0.000000      0.000000
3497     34.960000      0.000000      0.000000
3498     34.970000      0.000000      0.000000
3499     34.980000      0.000000      0.000000
3500     34.990000      0.000000      0.000000
3501     35.000000      0.000000      0.000000
3502     35.010000      0.000000      0.000000
3503     35.020000      0.000000      0.000000
3504     35.030000      0.000000      0.000000
3505     35.040000      0.000000      0.000000
3506     35.050000      0.000000      0.000000
3507     35.060000      0.000000      0.000000
3508     35.070000      0.000000      0.000000
3509     35.080000      0.000000      0.000000
3510     35.090000      0.000000      0.000000
3511     35.100000      0.000000      0.000000
3512     35.110000      0.000000      0.000000
3513     35.120000      0.000000      0.000000
3514     35.130000      0.000000      0.000000
3515     35.140000      0.000000      0.000000
3516     35.150000      0.000000      0.000000
3517     35.160000      0.000000      0.000000
3518     35.170000      0.000000      0.000000
3519     35.180000      0.000000      0.000000
3520     35.190000      0.000000      0.000000
3521     35.200000      0.000000      0.000000
3522     35.210000      0.000000      0.000000
3523     35.220000      0.000000      0.000000
3524     35.230000      0.000000      0.000000
3525     35.240000      0.000000      0.000000
3526     35.250000      0.000000      0.000000
3527     35.260000      0.000000      0.000000
3528     35.270000      0.000000      0.000000
3529     35.280000      0.000000      0.000000
3530     35.290000      0.000000      0.000000
3531     35.300000      0.000000      0.000000
3532     35.310000      0.000000      0.000000
3533     35.320000      0.000000      0.000000
3534     35.330000      0.000000      0.000000
3535     35.340000      0.000000      0.000000
3536     35.350000      0.000000      0.000000
3537     35.360000      0.000000      0.000000
3538     35.370000      0.000000      0.000000
3539     35.380000      0.000000      0.000000
3540     35.390000      0.000000      0.000000
3541     35.400000      0.000000      0.000000
3542     35.410000      0.000000      0.000000
3543     35.420000      0.000000      0.000000
3544     35.430000      0.000000      0.000000
3545     35.440000      0.000000      0.000000
3546     35.450000      0.000000      0.000000
3547     35.460000      0.000000      0.000000
3548     35.470000      0.000000      0.000000
3549     35.480000      0.000000      0.000000
3550     35.490000      0.000000      0.000000
3551     35.500000      0.000000      0.000000
3552     35.510000      0.000000      0.000000
3553     35.520000      0.000000      0.000000
3554     35.530000      0.000000      0.000000
3555     35.540000      0.000000      0.000000
3556     35.550000      0.000000      0.000000
3557     35.560000      0.000000      0.000000
3558     35.570000      0.000000      0.000000
3559     35.580000      0.000000      0.000000
3560     35.590000      0.000000      0.000000
3561     35.600000      0.000000      0.000000
3562     35.610000      0.000000      0.000000
3563     35.620000      0.000000      0.000000
3564     35.630000      0.000000      0.000000
3565     35.640000      0.000000      0.000000
3566     35.650000      0.000000      0.000000
3567     35.660000      0.000000      0.000000
3568     35.670000      0.000000      0.000000
3569     35.680000      0.000000      0.000000
3570     35.690000      0.000000      0.000000
3571     35.700000      0.000000      0.000000
3572     35.710000      0.000000      0.000000
3573     35.720000      0.000000      0.000000
3574     35.730000      0.000000      0.000000
3575     35.740000      0.000000      0.000000
3576     35.750000      0.000000      0.000000
3577     35.760000      0.000000      0.000000
3578     35.770000      0.000000      0.000000
3579     35.780000      0.000000      0.000000
3580     35.790000      0.000000      0.000000
3581     35.800000      0.000000      0.000000
3582     35.810000      0.000000      0.000000
3583     35.820000      0.000000      0.000000
3584     35.830000      0.000000      0.000000
3585     35.840000      0.000000      0.000000
3586     35.850000      0.000000      0.000000
3587     35.860000      0.000000      0.000000
3588     35.870000      0.000000      0.000000
3589     35.880000      0.000000      0.000000
3590     35.890000      0.000000      0.000000
3591     35.900000      0.000000      0.000000
3592     35.910000      0.000000      0.000000
3593     35.920000      0.000000      0.000000
3594     35.930000      0.000000      0.000000
3595     35.940000      0.000000      0.000000
3596     35.950000      0.000000      0.000000
3597     35.960000      0.000000      0.000000
3598     35.970000      0.000000      0.000000
3599     35.980000      0.000000      0.000000
3600     35.990000      0.000000      0.000000
3601     36.000000      0.000000      0.000000
3602     36.010000      0.000000      0.000000
3603     36.020000      0.000000      0.000000
3604     36.030000      0.000000      0.000000
3605     36.040000      0.000000      0.000000
3606     36.050000      0.000000      0.000000
3607     36.060000      0.000000      0.000000
3608     36.070000      0.000000      0.000000
3609     36.080000      0.000000      0.000000
3610     36.090000      0.000000      0.000000
3611     36.100000      0.000000      0.000000
3612     36.110000      0.000000      0.000000
3613     36.120000      0.000000      0.000000
3614     36.130000      0.000000      0.000000
3615     36.140000      0.000000      0.000000
3616     36.150000      0.000000      0.000000
3617     36.160000      0.000000      0.000000
3618     36.170000      0.000000      0.000000
3619     36.180000      0.000000      0.000000
3620     36.190000      0.000000      0.000000
3621     36.200000      0.000000      0.000000
3622     36.210000      0.000000      0.000000
3623     36.220000      0.000000      0.000000
3624     36.230000      0.000000      0.000000
3625     36.240000      0.000000      0.000000
3626     36.250000      0.000000      0.000000
3627     36.260000      0.000000      0.000000
3628     36.270000      0.000000      0.000000
3629     36.280000      0.000000      0.000000
3630     36.290000      0.000000      0.000000
3631     36.300000      0.000000      0.000000
3632     36.310000      0.000000      0.000000
3633     36.320000      0.000000      0.000000
3634     36.330000      0.000000      0.000000
3635     36.340000      0.000000      0.000000
3636     36.350000      0.000000      0.000000
3637     36.360000      0.000000      0.000000
3638     36.370000      0.000000      0.000000
3639     36.380000      0.000000      0.000000
3640     36.390000      0.000000      0.000000
3641     36.400000      0.000000      0.000000
3642     36.410000      0.000000      0.000000
3643     36.420000      0.000000      0.000000
3644     36.430000      0.000000      0.000000
3645     36.440000      0.000000      0.000000
3646     36.450000      0.000000      0.000000
3647     36.460000      0.000000      0.000000
3648     36.470000      0.000000      0.000000
3649     36.480000      0.000000      0.000000
3650     36.490000      0.000000      0.000000
3651     36.500000      0.000000      0.000000
3652     36.510000      0.000000      0.000000
3653     36.520000      0.000000      0.000000
3654     36.530000      0.000000      0.000000
3655     36.540000      0.000000      0.000000
3656     36.550000      0.000000      0.000000
3657     36.560000      0.000000      0.000000
3658     36.570000      0.000000      0.000000
3659     36.580000      0.000000      0.000000
3660     36.590000      0.000000      0.000000
3661     36.600000      0.000000      0.000000
3662     36.610000      0.000000      0.000000
3663     36.620000      0.000000      0.000000
3664     36.630000      0.000000      0.000000
3665     36.640000      0.000000      0.000000
3666     36.650000      0.000000      0.000000
3667     36.660000      0.000000      0.000000
3668     36.670000      0.000000      0.000000
3669     36.680000      0.000000      0.000000
3670     36.690000      0.000000      0.000000
3671     36.700000      0.000000      0.000000
3672     36.710000      0.000000      0.000000
3673     36.720000      0.000000      0.000000
3674     36.730000      0.000000      0.000000
3675     36.740000      0.000000      0.000000
3676     36.750000      0.000000      0.000000
3677     36.760000      0.000000      0.000000
3678     36.770000      0.000000      0.000000
3679     36.780000      0.000000      0.000000
3680     36.790000      0.000000      0.000000
3681     36.800000      0.000000      0.000000
3682     36.810000      0.000000      0.000000
3683     36.820000      0.000000      0.000000
3684     36.830000      0.000000      0.000000
3685     36.840000      0.000000      0.000000
3686     36.850000      0.000000      0.000000
3687     36.860000      0.000000      0.000000
3688     36.870000      0.000000      0.000000
3689     36.880000      0.000000      0.000000
3690     36.890000      0.000000      0.000000
3691     36.900000      0.000000      0.000000
3692     36.910000      0.000000      0.000000
3693     36.920000      0.000000      0.000000
3694     36.930000      0.000000      0.000000
3695     36.940000      0.000000      0.000000
3696     36.950000      0.000000      0.000000
3697     36.960000      0.000000      0.000000
3698     36.970000      0.000000      0.000000
3699     36.980000      0.000000      0.000000
3700     36.990000      0.000000      0.000000
3701     37.000000      0.000000      0.000000
3702     37.010000      0.000000      0.000000
3703     37.020000      0.000000      0.000000
3704     37.030000      0.000000      0.000000
3705     37.040000      0.000000      0.000000
3706     37.050000      0.000000      0.000000
3707     37.060000      0.000000      0.000000
3708     37.070000      0.000000      0.000000
3709     37.080000      0.000000      0.000000
3710     37.090000      0.000000      0.000000
3711     37.100000      0.000000      0.000000
3712     37.110000      0.000000      0.000000
3713     37.120000      0.000000      0.000000
3714     37.130000      0.000000      0.000000
3715     37.140000      0.000000      0.000000
3716     37.150000      0.000000      0.000000
3717     37.160000      0.000000      0.000000
3718     37.170000      0.000000      0.000000
3719     37.180000      0.000000      0.000000
3720     37.190000      0.000000      0.000000
3721     37.200000      0.000000      0.000000
3722     37.210000      0.000000      0.000000
3723     37.220000      0.000000      0.000000
3724     37.230000      0.000000      0.000000
3725     37.240000      0.000000      0.000000
3726     37.250000      0.000000      0.000000
3727     37.260000      0.000000      0.000000
3728     37.270000      0.000000      0.000000
3729     37.280000      0.000000      0.000000
3730     37.290000      0.000000      0.000000
3731     37.300000      0.000000      0.000000
3732     37.310000      0.000000      0.000000
3733     37.320000      0.000000      0.000000
3734     37.330000      0.000000      0.000000
3735     37.340000      0.000000      0.000000
3736     37.350000      0.000000      0.000000
3737     37.360000      0.000000      0.000000
3738     37.370000      0.000000      0.000000
3739     37.380000      0.000000      0.000000
3740     37.390000      0.000000      0.000000
3741     37.400000      0.000000      0.000000
3742     37.410000      0.000000      0.000000
3743     37.420000      0.000000      0.000000
3744     37.430000      0.000000      0.000000
3745     37.440000      0.000000      0.000000
3746     37.450000      0.000000      0.000000
3747     37.460000      0.000000      0.000000
3748     37.470000      0.000000      0.000000
3749     37.480000      0.000000      0.000000
3750     37.490000      0.000000      0.000000
3751     37.500000      0.000000      0.000000
3752     37.510000      0.000000      0.000000
3753     37.520000      0.000000      0.000000
3754     37.530000      0.000000      0.000000
3755     37.540000      0.000000      0.000000
3756     37.550000      0.000000      0.000000
3757     37.560000      0.000000      0.000000
3758     37.570000      0.000000      0.000000
3759     37.580000      0.000000      0.000000
3760     37.590000      0.000000      0.000000
3761     37.600000      0.000000      0.000000
3762     37.610000      0.000000      0.000000
3763     37.620000      0.000000      0.000000
3764     37.630000      0.000000      0.000000
3765     37.640000      0.000000      0.000000
3766     37.650000      0.000000      0.000000
3767     37.660000      0.000000      0.000000
3768     37.670000      0.000000      0.000000
3769     37.680000      0.000000      0.000000
3770     37.690000      0.000000      0.000000
3771     37.700000      0.000000      0.000000
3772     37.710000      0.000000      0.000000
3773     37.720000      0.000000      0.000000
3774     37.730000      0.000000      0.000000
3775     37.740000      0.000000      0.000000
3776     37.750000      0.000000      0.000000
3777     37.760000      0.000000      0.000000
3778     37.770000      0.000000      0.000000
3779     37.780000      0.000000      0.000000
3780     37.790000      0.000000      0.000000
3781     37.800000      0.000000      0.000000
3782     37.810000      0.000000      0.000000
3783     37.820000      0.000000      0.000000
3784     37.830000      0.000000      0.000000
3785     37.840000      0.000000      0.000000
3786     37.850000      0.000000      0.000000
3787     37.860000      0.000000      0.000000
3788     37.870000      0.000000      0.000000
3789     37.880000      0.000000      0.000000
3790     37.890000      0.000000      0.000000
3791     37.900000      0.000000      0.000000
3792     37.910000      0.000000      0.000000
3793     37.920000      0.000000      0.000000
3794     37.930000      0.000000      0.000000
3795     37.940000      0.000000      0.000000
3796     37.950000      0.000000      0.000000
3797     37.960000      0.000000      0.000000
3798     37.970000      0.000000      0.000000
3799     37.980000      0.000000      0.000000
3800     37.990000      0.000000      0.000000
3801     38.000000      0.000000      0.000000
3802     38.010000      0.000000      0.000000
3803     38.020000      0.000000      0.000000
3804     38.030000      0.000000      0.000000
3805     38.040000      0.000000      0.000000
3806     38.050000      0.000000      0.000000
3807     38.060000      0.000000      0.000000
3808     38.070000      0.000000      0.000000
3809     38.080000      0.000000      0.000000
3810     38.090000      0.000000      0.000000
3811     38.100000      0.000000      0.000000
3812     38.110000      0.000000      0.000000
3813     38.120000      0.000000      0.000000
3814     38.130000      0.000000      0.000000
3815     38.140000      0.000000      0.000000
3816     38.150000      0.000000      0.000000
3817     38.160000      0.000000      0.000000
3818     38.170000      0.000000      0.000000
3819     38.180000      0.000000      0.000000
3820     38.190000      0.000000      0.000000
3821     38.200000      0.000000      0.000000
3822     38.210000      0.000000      0.000000
3823     38.220000      0.000000      0.000000
3824     38.230000      0.000000      0.000000
3825     38.240000      0.000000      0.000000
3826     38.250000      0.000000      0.000000
3827     38.260000      0.000000      0.000000
3828     38.270000      0.000000      0.000000
3829     38.280000      0.000000      0.000000
3830     38.290000      0.000000      0.000000
3831     38.300000      0.000000      0.000000
3832     38.310000      0.000000      0.000000
3833     38.320000      0.000000      0.000000
3834     38.330000      0.000000      0.000000
3835     38.340000      0.000000      0.000000
3836     38.350000      0.000000      0.000000
3837     38.360000      0.000000      0.000000
3838     38.370000      0.000000      0.000000
3839     38.380000      0.000000      0.000000
3840     38.390000      0.000000      0.000000
3841     38.400000      0.000000      0.000000
3842     38.410000      0.000000      0.000000
3843     38.420000      0.000000      0.000000
3844     38.430000      0.000000      0.000000
3845     38.440000      0.000000      0.000000
3846     38.450000      0.000000      0.000000
3847     38.460000      0.000000      0.000000
3848     38.470000      0.000000      0.000000
3849     38.480000      0.000000      0.000000
3850     38.490000      0.000000      0.000000
3851     38.500000      0.000000      0.000000
3852     38.510000      0.000000      0.000000
3853     38.520000      0.000000      0.000000
3854     38.530000      0.000000      0.000000
3855     38.540000      0.000000      0.000000
3856     38.550000      0.000000      0.000000
3857     38.560000      0.000000      0.000000
3858     38.570000      0.000000      0.000000
3859     38.580000      0.000000      0.000000
3860     38.590000      0.000000      0.000000
3861     38.600000      0.000000      0.000000
3862     38.610000      0.000000      0.000000
3863     38.620000      0.000000      0.000000
3864     38.630000      0.000000      0.000000
3865     38.640000      0.000000      0.000000
3866     38.650000      0.000000      0.000000
3867     38.660000      0.000000      0.000000
3868     38.670000      0.000000      0.000000
3869     38.680000      0.000000      0.000000
3870     38.690000      0.000000      0.000000
3871     38.700000      0.000000      0.000000
3872     38.710000      0.000000      0.000000
3873     38.720000      0.000000      0.000000
3874     38.730000      0.000000      0.000000
3875     38.740000      0.000000      0.000000
3876     38.750000      0.000000      0.000000
3877     38.760000      0.000000      0.000000
3878     38.770000      0.000000      0.000000
3879     38.780000      0.000000      0.000000
3880     38.790000      0.000000      0.000000
3881     38.800000      0.000000      0.000000
3882     38.810000      0.000000      0.000000
3883     38.820000      0.000000      0.000000
3884     38.830000      0.000000      0.000000
3885     38.840000      0.000000      0.000000
3886     38.850000      0.000000      0.000000
3887     38.860000      0.000000      0.000000
3888     38.870000      0.000000      0.000000
3889     38.880000      0.000000      0.000000
3890     38.890000      0.000000      0.000000
3891     38.900000      0.000000      0.000000
3892     38.910000      0.000000      0.000000
3893     38.920000      0.000000      0.000000
3894     38.930000      0.000000      0.000000
3895     38.940000      0.000000      0.000000
3896     38.950000      0.000000      0.000000
3897     38.960000      0.000000      0.000000
3898     38.970000      0.000000      0.000000
3899     38.980000      0.000000      0.000000
3900     38.990000      0.000000      0.000000
3901     39.000000      0.000000      0.000000
3902     39.010000      0.000000      0.000000
3903     39.020000      0.000000      0.000000
3904     39.030000      0.000000      0.000000
3905     39.040000      0.000000      0.000000
3906     39.050000      0.000000      0.000000
3907     39.060000      0.000000      0.000000
3908     39.070000      0.000000      0.000000
3909     39.080000      0.000000      0.000000
3910     39.090000      0.000000      0.000000
3911     39.100000      0.000000      0.000000
3912     39.110000      0.000000      0.000000
3913     39.120000      0.000000      0.000000
3914     39.130000      0.000000      0.000000
3915     39.140000      0.000000      0.000000
3916     39.150000      0.000000      0.000000
3917     39.160000      0.000000      0.000000
3918     39.170000      0.000000      0.000000
3919     39.180000      0.000000      0.000000
3920     39.190000      0.000000      0.000000
3921     39.200000      0.000000      0.000000
3922     39.210000      0.000000      0.000000
3923     39.220000      0.000000      0.000000
3924     39.230000      0.000000      0.000000
3925     39.240000      0.000000      0.000000
3926     39.250000      0.000000      0.000000
3927     39.260000      0.000000      0.000000
3928     39.270000      0.000000      0.000000
3929     39.280000      0.000000      0.000000
3930     39.290000      0.000000      0.000000
3931     39.300000      0.000000      0.000000
3932     39.310000      0.000000      0.000000
3933     39.320000      0.000000      0.000000
3934     39.330000      0.000000      0.000000
3935     39.340000      0.000000      0.000000
3936     39.350000      0.000000      0.000000
3937     39.360000      0.000000      0.000000
3938     39.370000      0.000000      0.000000
3939     39.380000      0.000000      0.000000
3940     39.390000      0.000000      0.000000
3941     39.400000      0.000000      0.000000
3942     39.410000      0.000000      0.000000
3943     39.420000      0.000000      0.000000
3944     39.430000      0.000000      0.000000
3945     39.440000      0.000000      0.000000
3946     39.450000      0.000000      0.000000
3947     39.460000      0.000000      0.000000
3948     39.470000      0.000000      0.000000
3949     39.480000      0.000000      0.000000
3950     39.490000      0.000000      0.000000
3951     39.500000      0.000000      0.000000
3952     39.510000      0.000000      0.000000
3953     39.520000      0.000000      0.000000
3954     39.530000      0.000000      0.000000
3955     39.540000      0.000000      0.000000
3956     39.550000      0.000000      0.000000
3957     39.560000      0.000000      0.000000
3958     39.570000      0.000000      0.000000
3959     39.580000      0.000000      0.000000
3960     39.590000      0.000000      0.000000
3961     39.600000      0.000000      0.000000
3962     39.610000      0.000000      0.000000
3963     39.620000      0.000000      0.000000
3964     39.630000      0.000000      0.000000
3965     39.640000      0.000000      0.000000
3966     39.650000      0.000000      0.000000
3967     39.660000      0.000000      0.000000
3968     39.670000      0.000000      0.000000
3969     39.680000      0.000000      0.000000
3970     39.690000      0.000000      0.000000
3971     39.700000      0.000000      0.000000
3972     39.710000      0.000000      0.000000
3973     39.720000      0.000000      0.000000
3974     39.730000      0.000000      0.000000
3975     39.740000      0.000000      0.000000
3976     39.750000      0.000000      0.000000
3977     39.760000      0.000000      0.000000
3978     39.770000      0.000000      0.000000
3979     39.780000      0.000000      0.000000
3980     39.790000      0.000000      0.000000
3981     39.800000      0.000000      0.000000
3982     39.810000      0.000000      0.000000
3983     39.820000      0.000000      0.000000
3984     39.830000      0.000000      0.000000
3985     39.840000      0.000000      0.000000
3986     39.850000      0.000000      0.000000
3987     39.860000      0.000000      0.000000
3988     39.870000      0.000000      0.000000
3989     39.880000      0.000000      0.000000
3990     39.890000      0.000000      0.000000
3991     39.900000      0.000000      0.000000
3992     39.910000      0.000000      0.000000
3993     39.920000      0.000000      0.000000
3994     39.930000      0.000000      0.000000
3995     39.940000      0.000000      0.000000
3996     39.950000      0.000000      0.000000
3997     39.960000      0.000000      0.000000
3998     39.970000      0.000000      0.000000
3999     39.980000      0.000000      0.000000
4000     39.990000      0.000000      0.000000
4001     40.000000      0.000000      0.000000
