# Supplementary material for: A Bottom-Up Coarse-Grained Model for Nucleosome–Nucleosome Interactions with Explicit Ions
Source: J Chem Theory Comput. 2022 May 17;18(6):3948–60. doi: 10.1021/acs.jctc.2c00083 (PMC9202350; doi:10.1021/acs.jctc.2c00083)
Supplement: Supplementary file 2 — ct2c00083_si_002.zip [file ct2c00083_si_002.zip › archive/CGMD_NCP-CO/pot_tables/NA_NA.table]

NA_NA
N 4001

1      0.000001     88.486530     50.221610
2      0.010000     87.984310     51.915920
3      0.020000     87.465160     53.430120
4      0.030000     86.930850     54.740950
5      0.040000     86.383440     55.831130
6      0.050000     85.825130     56.690220
7      0.060000     85.258230     57.315160
8      0.070000     84.685080     57.710350
9      0.080000     84.107980     57.887200
10      0.090000     83.529100     57.863310
11      0.100000     82.950470     57.661270
12      0.110000     82.373860     57.307340
13      0.120000     81.800780     56.829890
14      0.130000     81.232490     56.258040
15      0.140000     80.669910     55.620280
16      0.150000     80.113700     54.943450
17      0.160000     79.564270     54.251840
18      0.170000     79.021750     53.566680
19      0.180000     78.486080     52.905840
20      0.190000     77.957020     52.283710
21      0.200000     77.434190     51.711280
22      0.210000     76.917070     51.196370
23      0.220000     76.405110     50.743860
24      0.230000     75.897670     50.356040
25      0.240000     75.394110     50.032870
26      0.250000     74.893780     49.772350
27      0.260000     74.396060     49.570820
28      0.270000     73.900350     49.423240
29      0.280000     73.406120     49.323520
30      0.290000     72.912880     49.264790
31      0.300000     72.420240     49.239670
32      0.310000     71.927840     49.240600
33      0.320000     71.435430     49.260000
34      0.330000     70.942830     49.290600
35      0.340000     70.449930     49.325550
36      0.350000     69.956670     49.358600
37      0.360000     69.463090     49.384210
38      0.370000     68.969240     49.397620
39      0.380000     68.475270     49.394880
40      0.390000     67.981320     49.372830
41      0.400000     67.487590     49.329140
42      0.410000     66.994300     49.262220
43      0.420000     66.501680     49.171220
44      0.430000     66.009960     49.055990
45      0.440000     65.519400     48.917010
46      0.450000     65.030230     48.755360
47      0.460000     64.542680     48.572640
48      0.470000     64.056950     48.370910
49      0.480000     63.573250     48.152620
50      0.490000     63.091720     47.920490
51      0.500000     62.612510     47.677400
52      0.510000     62.135740     47.426300
53      0.520000     61.661480     47.170090
54      0.530000     61.189780     46.911510
55      0.540000     60.720660     46.653040
56      0.550000     60.254130     46.396890
57      0.560000     59.790160     46.144890
58      0.570000     59.328710     45.898500
59      0.580000     58.869730     45.658820
60      0.590000     58.413140     45.426590
61      0.600000     57.958870     45.202230
62      0.610000     57.506850     44.985910
63      0.620000     57.056990     44.777530
64      0.630000     56.609220     44.576830
65      0.640000     56.163450     44.383410
66      0.650000     55.719620     44.196740
67      0.660000     55.277650     44.016250
68      0.670000     54.837490     43.841300
69      0.680000     54.399070     43.671240
70      0.690000     53.962360     43.505380
71      0.700000     53.527310     43.343070
72      0.710000     53.093880     43.183610
73      0.720000     52.662040     43.026340
74      0.730000     52.231780     42.870600
75      0.740000     51.803070     42.715740
76      0.750000     51.375910     42.561110
77      0.760000     50.950300     42.406090
78      0.770000     50.526240     42.250070
79      0.780000     50.103740     42.092500
80      0.790000     49.682810     41.932850
81      0.800000     49.263490     41.770680
82      0.810000     48.845780     41.605590
83      0.820000     48.429720     41.437300
84      0.830000     48.015350     41.265650
85      0.840000     47.602690     41.090560
86      0.850000     47.191790     40.912110
87      0.860000     46.782670     40.730480
88      0.870000     46.375360     40.545990
89      0.880000     45.969900     40.359060
90      0.890000     45.566310     40.170180
91      0.900000     45.164610     39.979890
92      0.910000     44.764810     39.788760
93      0.920000     44.366920     39.597330
94      0.930000     43.970950     39.406100
95      0.940000     43.576890     39.215490
96      0.950000     43.184730     39.025830
97      0.960000     42.794480     38.837320
98      0.970000     42.406100     38.650090
99      0.980000     42.019600     38.464130
100      0.990000     41.634960     38.279370
101      1.000000     41.252170     38.095650
102      1.010000     40.871210     37.912800
103      1.020000     40.492080     37.730600
104      1.030000     40.114780     37.548840
105      1.040000     39.739290     37.367370
106      1.050000     39.365610     37.186050
107      1.060000     38.993750     37.004810
108      1.070000     38.623710     36.823630
109      1.080000     38.255470     36.642550
110      1.090000     37.889040     36.461670
111      1.100000     37.524430     36.281100
112      1.110000     37.161620     36.100970
113      1.120000     36.800610     35.921400
114      1.130000     36.441390     35.742490
115      1.140000     36.083970     35.564270
116      1.150000     35.728330     35.386730
117      1.160000     35.374460     35.209810
118      1.170000     35.022360     35.033350
119      1.180000     34.672030     34.857180
120      1.190000     34.323450     34.681050
121      1.200000     33.976640     34.504730
122      1.210000     33.631600     34.327960
123      1.220000     33.288320     34.150520
124      1.230000     32.946810     33.972210
125      1.240000     32.607090     33.792900
126      1.250000     32.269160     33.612540
127      1.260000     31.933040     33.431140
128      1.270000     31.598720     33.248820
129      1.280000     31.266240     33.065720
130      1.290000     30.935580     32.882090
131      1.300000     30.606760     32.698190
132      1.310000     30.279780     32.514290
133      1.320000     29.954630     32.330650
134      1.330000     29.631330     32.147510
135      1.340000     29.309850     31.965040
136      1.350000     28.990200     31.783330
137      1.360000     28.672370     31.602420
138      1.370000     28.356340     31.422240
139      1.380000     28.042120     31.242690
140      1.390000     27.729690     31.063570
141      1.400000     27.419060     30.884690
142      1.410000     27.110210     30.705820
143      1.420000     26.803150     30.526720
144      1.430000     26.497890     30.347230
145      1.440000     26.194410     30.167180
146      1.450000     25.892740     29.986500
147      1.460000     25.592880     29.805180
148      1.470000     25.294830     29.623270
149      1.480000     24.998590     29.440910
150      1.490000     24.704180     29.258260
151      1.500000     24.411600     29.075550
152      1.510000     24.120850     28.892980
153      1.520000     23.831920     28.710780
154      1.530000     23.544810     28.529130
155      1.540000     23.259520     28.348140
156      1.550000     22.976040     28.167870
157      1.560000     22.694360     27.988330
158      1.570000     22.414470     27.809410
159      1.580000     22.136380     27.630990
160      1.590000     21.860070     27.452860
161      1.600000     21.585540     27.274810
162      1.610000     21.312790     27.096600
163      1.620000     21.041830     26.918000
164      1.630000     20.772650     26.738840
165      1.640000     20.505260     26.558970
166      1.650000     20.239670     26.378320
167      1.660000     19.975890     26.196890
168      1.670000     19.713920     26.014770
169      1.680000     19.453770     25.832090
170      1.690000     19.195450     25.649050
171      1.700000     18.938960     25.465870
172      1.710000     18.684300     25.282810
173      1.720000     18.431470     25.100090
174      1.730000     18.180470     24.917910
175      1.740000     17.931290     24.736420
176      1.750000     17.683930     24.555680
177      1.760000     17.438370     24.375700
178      1.770000     17.194610     24.196410
179      1.780000     16.952650     24.017670
180      1.790000     16.712470     23.839310
181      1.800000     16.474080     23.661090
182      1.810000     16.237470     23.482790
183      1.820000     16.002640     23.304180
184      1.830000     15.769600     23.125080
185      1.840000     15.538350     22.945340
186      1.850000     15.308890     22.764880
187      1.860000     15.081240     22.583710
188      1.870000     14.855410     22.401870
189      1.880000     14.631390     22.219500
190      1.890000     14.409190     22.036790
191      1.900000     14.188830     21.853940
192      1.910000     13.970290     21.671190
193      1.920000     13.753570     21.488760
194      1.930000     13.538690     21.306830
195      1.940000     13.325620     21.125520
196      1.950000     13.114360     20.944900
197      1.960000     12.904910     20.764960
198      1.970000     12.697270     20.585630
199      1.980000     12.491410     20.406770
200      1.990000     12.287340     20.228180
201      2.000000     12.085060     20.049640
202      2.010000     11.884560     19.870940
203      2.020000     11.685850     19.691840
204      2.030000     11.488940     19.512170
205      2.040000     11.293810     19.331810
206      2.050000     11.100500     19.150680
207      2.060000     10.908990     18.968800
208      2.070000     10.719300     18.786250
209      2.080000     10.531440     18.603180
210      2.090000     10.345410     18.419800
211      2.100000     10.161210     18.236360
212      2.110000      9.978840     18.053110
213      2.120000      9.798310     17.870290
214      2.130000      9.619610     17.688110
215      2.140000      9.442730     17.506720
216      2.150000      9.267660     17.326210
217      2.160000      9.094400     17.146580
218      2.170000      8.922930     16.967770
219      2.180000      8.753260     16.789640
220      2.190000      8.585360     16.612020
221      2.200000      8.419240     16.434660
222      2.210000      8.254890     16.257350
223      2.220000      8.092320     16.079830
224      2.230000      7.931520     15.901910
225      2.240000      7.772500     15.723430
226      2.250000      7.615270     15.544270
227      2.260000      7.459830     15.364410
228      2.270000      7.306180     15.183870
229      2.280000      7.154340     15.002740
230      2.290000      7.004320     14.821170
231      2.300000      6.856100     14.639330
232      2.310000      6.709710     14.457400
233      2.320000      6.565140     14.275560
234      2.330000      6.422380     14.093940
235      2.340000      6.281440     13.912640
236      2.350000      6.142320     13.731680
237      2.360000      6.005000     13.551040
238      2.370000      5.869490     13.370610
239      2.380000      5.735780     13.190240
240      2.390000      5.603880     13.009740
241      2.400000      5.473780     12.828890
242      2.410000      5.345490     12.647480
243      2.420000      5.219020     12.465320
244      2.430000      5.094360     12.282300
245      2.440000      4.971540     12.098320
246      2.450000      4.850560     11.913420
247      2.460000      4.731420     11.727680
248      2.470000      4.614150     11.541300
249      2.480000      4.498730     11.354550
250      2.490000      4.385190     11.167750
251      2.500000      4.273510     10.981300
252      2.510000      4.163700     10.795570
253      2.520000      4.055740     10.610950
254      2.530000      3.949630     10.427760
255      2.540000      3.845360     10.246270
256      2.550000      3.742890     10.066670
257      2.560000      3.642230      9.889040
258      2.570000      3.543340      9.713390
259      2.580000      3.446200      9.539600
260      2.590000      3.350810      9.367510
261      2.600000      3.257130      9.196860
262      2.610000      3.165160      9.027350
263      2.620000      3.074890      8.858660
264      2.630000      2.986300      8.690440
265      2.640000      2.899400      8.522350
266      2.650000      2.814170      8.354080
267      2.660000      2.730630      8.185320
268      2.670000      2.648780      8.015820
269      2.680000      2.568620      7.845320
270      2.690000      2.490170      7.673630
271      2.700000      2.413430      7.500530
272      2.710000      2.338430      7.325840
273      2.720000      2.265170      7.149340
274      2.730000      2.193680      6.970820
275      2.740000      2.123970      6.790030
276      2.750000      2.056070      6.606710
277      2.760000      1.990000      6.420560
278      2.770000      1.925790      6.231300
279      2.780000      1.863480      6.038640
280      2.790000      1.803100      5.842360
281      2.800000      1.744670      5.642260
282      2.810000      1.688250      5.438290
283      2.820000      1.633870      5.230500
284      2.830000      1.581560      5.019100
285      2.840000      1.531370      4.804500
286      2.850000      1.483330      4.587320
287      2.860000      1.437450      4.368370
288      2.870000      1.393770      4.148680
289      2.880000      1.352280      3.929440
290      2.890000      1.312990      3.712010
291      2.900000      1.275870      3.497840
292      2.910000      1.240890      3.288410
293      2.920000      1.208000      3.085220
294      2.930000      1.177150      2.889660
295      2.940000      1.148260      2.703040
296      2.950000      1.121230      2.526490
297      2.960000      1.095960      2.360940
298      2.970000      1.072350      2.207150
299      2.980000      1.050280      2.065630
300      2.990000      1.029620      1.936710
301      3.000000      1.010260      1.820530
302      3.010000      0.992050      1.717030
303      3.020000      0.974880      1.626010
304      3.030000      0.958620      1.547120
305      3.040000      0.943150      1.479870
306      3.050000      0.928350      1.423700
307      3.060000      0.914110      1.377930
308      3.070000      0.900330      1.341840
309      3.080000      0.886920      1.314640
310      3.090000      0.873770      1.295520
311      3.100000      0.860810      1.283660
312      3.110000      0.847980      1.278260
313      3.120000      0.835200      1.278540
314      3.130000      0.822410      1.283770
315      3.140000      0.809570      1.293290
316      3.150000      0.796640      1.306490
317      3.160000      0.783570      1.322840
318      3.170000      0.770350      1.341860
319      3.180000      0.756930      1.363150
320      3.190000      0.743300      1.386350
321      3.200000      0.729430      1.411110
322      3.210000      0.715320      1.437130
323      3.220000      0.700950      1.464090
324      3.230000      0.686310      1.491640
325      3.240000      0.671390      1.519420
326      3.250000      0.656200      1.547010
327      3.260000      0.640730      1.573940
328      3.270000      0.624990      1.599680
329      3.280000      0.608990      1.623670
330      3.290000      0.592760      1.645280
331      3.300000      0.576300      1.663870
332      3.310000      0.559660      1.678750
333      3.320000      0.542880      1.689280
334      3.330000      0.525980      1.694790
335      3.340000      0.509040      1.694680
336      3.350000      0.492090      1.688400
337      3.360000      0.475200      1.675460
338      3.370000      0.458450      1.655450
339      3.380000      0.441900      1.628070
340      3.390000      0.425610      1.593110
341      3.400000      0.409680      1.550470
342      3.410000      0.394180      1.500160
343      3.420000      0.379180      1.442330
344      3.430000      0.364750      1.377260
345      3.440000      0.350980      1.305350
346      3.450000      0.337930      1.227160
347      3.460000      0.325660      1.143360
348      3.470000      0.314220      1.054750
349      3.480000      0.303680      0.962220
350      3.490000      0.294050      0.866740
351      3.500000      0.285390      0.769340
352      3.510000      0.277690      0.671030
353      3.520000      0.270980      0.572820
354      3.530000      0.265250      0.475670
355      3.540000      0.260500      0.380430
356      3.550000      0.256690      0.287880
357      3.560000      0.253810      0.198650
358      3.570000      0.251830      0.113260
359      3.580000      0.250700      0.032090
360      3.590000      0.250370     -0.044600
361      3.600000      0.250820     -0.116630
362      3.610000      0.251990     -0.183960
363      3.620000      0.253830     -0.246590
364      3.630000      0.256290     -0.304610
365      3.640000      0.259340     -0.358170
366      3.650000      0.262920     -0.407420
367      3.660000      0.266990     -0.452570
368      3.670000      0.271520     -0.493840
369      3.680000      0.276460     -0.531460
370      3.690000      0.281770     -0.565650
371      3.700000      0.287430     -0.596630
372      3.710000      0.293400     -0.624630
373      3.720000      0.299640     -0.649850
374      3.730000      0.306140     -0.672480
375      3.740000      0.312870     -0.692700
376      3.750000      0.319790     -0.710670
377      3.760000      0.326900     -0.726540
378      3.770000      0.334160     -0.740440
379      3.780000      0.341570     -0.752480
380      3.790000      0.349090     -0.762770
381      3.800000      0.356720     -0.771390
382      3.810000      0.364430     -0.778430
383      3.820000      0.372220     -0.783960
384      3.830000      0.380060     -0.788030
385      3.840000      0.387940     -0.790710
386      3.850000      0.395850     -0.792050
387      3.860000      0.403770     -0.792090
388      3.870000      0.411690     -0.790870
389      3.880000      0.419600     -0.788440
390      3.890000      0.427480     -0.784840
391      3.900000      0.435330     -0.780090
392      3.910000      0.443130     -0.774220
393      3.920000      0.450870     -0.767250
394      3.930000      0.458540     -0.759200
395      3.940000      0.466140     -0.750080
396      3.950000      0.473640     -0.739890
397      3.960000      0.481040     -0.728630
398      3.970000      0.488320     -0.716320
399      3.980000      0.495490     -0.702940
400      3.990000      0.502520     -0.688520
401      4.000000      0.509400     -0.673070
402      4.010000      0.516130     -0.656630
403      4.020000      0.522700     -0.639250
404      4.030000      0.529090     -0.621010
405      4.040000      0.535300     -0.602010
406      4.050000      0.541320     -0.582380
407      4.060000      0.547140     -0.562300
408      4.070000      0.552770     -0.541940
409      4.080000      0.558190     -0.521540
410      4.090000      0.563400     -0.501320
411      4.100000      0.568420     -0.481540
412      4.110000      0.573230     -0.462460
413      4.120000      0.577860     -0.444330
414      4.130000      0.582300     -0.427400
415      4.140000      0.586570     -0.411890
416      4.150000      0.590690     -0.398000
417      4.160000      0.594670     -0.385910
418      4.170000      0.598530     -0.375750
419      4.180000      0.602290     -0.367630
420      4.190000      0.605960     -0.361600
421      4.200000      0.609580     -0.357690
422      4.210000      0.613160     -0.355900
423      4.220000      0.616720     -0.356170
424      4.230000      0.620280     -0.358410
425      4.240000      0.623860     -0.362520
426      4.250000      0.627490     -0.368320
427      4.260000      0.631170     -0.375640
428      4.270000      0.634930     -0.384270
429      4.280000      0.638770     -0.393970
430      4.290000      0.642710     -0.404480
431      4.300000      0.646750     -0.415540
432      4.310000      0.650910     -0.426890
433      4.320000      0.655180     -0.438270
434      4.330000      0.659560     -0.449410
435      4.340000      0.664060     -0.460100
436      4.350000      0.668660     -0.470110
437      4.360000      0.673360     -0.479270
438      4.370000      0.678150     -0.487400
439      4.380000      0.683020     -0.494370
440      4.390000      0.687970     -0.500070
441      4.400000      0.692970     -0.504420
442      4.410000      0.698010     -0.507320
443      4.420000      0.703090     -0.508730
444      4.430000      0.708170     -0.508600
445      4.440000      0.713260     -0.506900
446      4.450000      0.718330     -0.503580
447      4.460000      0.723360     -0.498610
448      4.470000      0.728350     -0.491970
449      4.480000      0.733270     -0.483620
450      4.490000      0.738110     -0.473520
451      4.500000      0.742840     -0.461630
452      4.510000      0.747460     -0.447910
453      4.520000      0.751940     -0.432290
454      4.530000      0.756260     -0.414740
455      4.540000      0.760410     -0.395170
456      4.550000      0.764360     -0.373520
457      4.560000      0.768090     -0.349730
458      4.570000      0.771590     -0.323740
459      4.580000      0.774830     -0.295500
460      4.590000      0.777780     -0.264960
461      4.600000      0.780430     -0.232100
462      4.610000      0.782750     -0.196920
463      4.620000      0.784720     -0.159460
464      4.630000      0.786320     -0.119800
465      4.640000      0.787520     -0.078040
466      4.650000      0.788300     -0.034340
467      4.660000      0.788640      0.011100
468      4.670000      0.788530      0.058020
469      4.680000      0.787950      0.106160
470      4.690000      0.786890      0.155210
471      4.700000      0.785330      0.204830
472      4.710000      0.783290      0.254700
473      4.720000      0.780740      0.304500
474      4.730000      0.777690      0.353920
475      4.740000      0.774150      0.402700
476      4.750000      0.770130      0.450600
477      4.760000      0.765620      0.497430
478      4.770000      0.760650      0.543060
479      4.780000      0.755220      0.587390
480      4.790000      0.749340      0.630350
481      4.800000      0.743040      0.671930
482      4.810000      0.736320      0.712120
483      4.820000      0.729200      0.750950
484      4.830000      0.721690      0.788450
485      4.840000      0.713810      0.824650
486      4.850000      0.705560      0.859610
487      4.860000      0.696960      0.893330
488      4.870000      0.688030      0.925860
489      4.880000      0.678770      0.957200
490      4.890000      0.669200      0.987360
491      4.900000      0.659330      1.016320
492      4.910000      0.649160      1.044080
493      4.920000      0.638720      1.070640
494      4.930000      0.628010      1.095960
495      4.940000      0.617060      1.120050
496      4.950000      0.605850      1.142900
497      4.960000      0.594430      1.164510
498      4.970000      0.582780      1.184880
499      4.980000      0.570930      1.204050
500      4.990000      0.558890      1.222020
501      5.000000      0.546670      1.238820
502      5.010000      0.534280      1.254480
503      5.020000      0.521740      1.269020
504      5.030000      0.509050      1.282470
505      5.040000      0.496220      1.294850
506      5.050000      0.483270      1.306160
507      5.060000      0.470210      1.316430
508      5.070000      0.457050      1.325630
509      5.080000      0.443790      1.333770
510      5.090000      0.430450      1.340830
511      5.100000      0.417050      1.346780
512      5.110000      0.403580      1.351590
513      5.120000      0.390060      1.355230
514      5.130000      0.376510      1.357670
515      5.140000      0.362930      1.358860
516      5.150000      0.349350      1.358770
517      5.160000      0.335760      1.357380
518      5.170000      0.322180      1.354650
519      5.180000      0.308640      1.350560
520      5.190000      0.295130      1.345110
521      5.200000      0.281680      1.338290
522      5.210000      0.268300      1.330110
523      5.220000      0.255000      1.320600
524      5.230000      0.241790      1.309800
525      5.240000      0.228690      1.297750
526      5.250000      0.215710      1.284540
527      5.260000      0.202870      1.270250
528      5.270000      0.190170      1.254980
529      5.280000      0.177620      1.238850
530      5.290000      0.165230      1.221980
531      5.300000      0.153010      1.204500
532      5.310000      0.140960      1.186550
533      5.320000      0.129100      1.168240
534      5.330000      0.117420      1.149700
535      5.340000      0.105920      1.131020
536      5.350000      0.094610      1.112290
537      5.360000      0.083490      1.093580
538      5.370000      0.072550      1.074930
539      5.380000      0.061800      1.056400
540      5.390000      0.051240      1.037980
541      5.400000      0.040860      1.019700
542      5.410000      0.030660      1.001530
543      5.420000      0.020640      0.983480
544      5.430000      0.010810      0.965520
545      5.440000      0.001150      0.947650
546      5.450000     -0.008320      0.929840
547      5.460000     -0.017620      0.912090
548      5.470000     -0.026740      0.894390
549      5.480000     -0.035680      0.876740
550      5.490000     -0.044450      0.859140
551      5.500000     -0.053040      0.841590
552      5.510000     -0.061460      0.824110
553      5.520000     -0.069700      0.806680
554      5.530000     -0.077770      0.789310
555      5.540000     -0.085660      0.772010
556      5.550000     -0.093380      0.754760
557      5.560000     -0.100930      0.737540
558      5.570000     -0.108300      0.720350
559      5.580000     -0.115510      0.703150
560      5.590000     -0.122540      0.685920
561      5.600000     -0.129400      0.668640
562      5.610000     -0.136080      0.651280
563      5.620000     -0.142600      0.633810
564      5.630000     -0.148940      0.616230
565      5.640000     -0.155100      0.598520
566      5.650000     -0.161080      0.580680
567      5.660000     -0.166890      0.562730
568      5.670000     -0.172520      0.544670
569      5.680000     -0.177960      0.526550
570      5.690000     -0.183230      0.508380
571      5.700000     -0.188310      0.490210
572      5.710000     -0.193210      0.472090
573      5.720000     -0.197940      0.454030
574      5.730000     -0.202480      0.436090
575      5.740000     -0.206840      0.418280
576      5.750000     -0.211020      0.400630
577      5.760000     -0.215030      0.383150
578      5.770000     -0.218860      0.365840
579      5.780000     -0.222520      0.348690
580      5.790000     -0.226000      0.331690
581      5.800000     -0.229320      0.314830
582      5.810000     -0.232470      0.298070
583      5.820000     -0.235450      0.281390
584      5.830000     -0.238260      0.264780
585      5.840000     -0.240910      0.248210
586      5.850000     -0.243390      0.231660
587      5.860000     -0.245710      0.215140
588      5.870000     -0.247860      0.198630
589      5.880000     -0.249850      0.182130
590      5.890000     -0.251670      0.165650
591      5.900000     -0.253320      0.149200
592      5.910000     -0.254820      0.132780
593      5.920000     -0.256140      0.116410
594      5.930000     -0.257310      0.100090
595      5.940000     -0.258310      0.083830
596      5.950000     -0.259150      0.067610
597      5.960000     -0.259820      0.051440
598      5.970000     -0.260340      0.035310
599      5.980000     -0.260690      0.019200
600      5.990000     -0.260880      0.003090
601      6.000000     -0.260910     -0.013030
602      6.010000     -0.260780     -0.029180
603      6.020000     -0.260490     -0.045350
604      6.030000     -0.260040     -0.061560
605      6.040000     -0.259420     -0.077790
606      6.050000     -0.258640     -0.094020
607      6.060000     -0.257700     -0.110220
608      6.070000     -0.256600     -0.126340
609      6.080000     -0.255340     -0.142350
610      6.090000     -0.253920     -0.158160
611      6.100000     -0.252330     -0.173730
612      6.110000     -0.250600     -0.188970
613      6.120000     -0.248710     -0.203820
614      6.130000     -0.246670     -0.218210
615      6.140000     -0.244490     -0.232090
616      6.150000     -0.242170     -0.245410
617      6.160000     -0.239710     -0.258120
618      6.170000     -0.237130     -0.270210
619      6.180000     -0.234430     -0.281650
620      6.190000     -0.231610     -0.292450
621      6.200000     -0.228690     -0.302610
622      6.210000     -0.225660     -0.312160
623      6.220000     -0.222540     -0.321110
624      6.230000     -0.219330     -0.329510
625      6.240000     -0.216030     -0.337390
626      6.250000     -0.212660     -0.344800
627      6.260000     -0.209210     -0.351790
628      6.270000     -0.205690     -0.358420
629      6.280000     -0.202110     -0.364740
630      6.290000     -0.198460     -0.370800
631      6.300000     -0.194750     -0.376670
632      6.310000     -0.190990     -0.382400
633      6.320000     -0.187160     -0.388050
634      6.330000     -0.183280     -0.393680
635      6.340000     -0.179350     -0.399320
636      6.350000     -0.175350     -0.405040
637      6.360000     -0.171300     -0.410870
638      6.370000     -0.167190     -0.416840
639      6.380000     -0.163030     -0.422980
640      6.390000     -0.158800     -0.429310
641      6.400000     -0.154500     -0.435840
642      6.410000     -0.150140     -0.442570
643      6.420000     -0.145720     -0.449480
644      6.430000     -0.141220     -0.456540
645      6.440000     -0.136660     -0.463720
646      6.450000     -0.132020     -0.470960
647      6.460000     -0.127310     -0.478190
648      6.470000     -0.122530     -0.485320
649      6.480000     -0.117680     -0.492250
650      6.490000     -0.112750     -0.498890
651      6.500000     -0.107770     -0.505130
652      6.510000     -0.102710     -0.510830
653      6.520000     -0.097610     -0.515900
654      6.530000     -0.092450     -0.520210
655      6.540000     -0.087240     -0.523670
656      6.550000     -0.082010     -0.526170
657      6.560000     -0.076750     -0.527630
658      6.570000     -0.071470     -0.527980
659      6.580000     -0.066190     -0.527170
660      6.590000     -0.060920     -0.525170
661      6.600000     -0.055670     -0.521940
662      6.610000     -0.050450     -0.517500
663      6.620000     -0.045270     -0.511850
664      6.630000     -0.040150     -0.505030
665      6.640000     -0.035100     -0.497110
666      6.650000     -0.030130     -0.488140
667      6.660000     -0.025250     -0.478230
668      6.670000     -0.020470     -0.467480
669      6.680000     -0.015790     -0.456010
670      6.690000     -0.011230     -0.443960
671      6.700000     -0.006790     -0.431450
672      6.710000     -0.002480     -0.418640
673      6.720000      0.001710     -0.405650
674      6.730000      0.005760     -0.392600
675      6.740000      0.009690     -0.379620
676      6.750000      0.013490     -0.366790
677      6.760000      0.017150     -0.354200
678      6.770000      0.020700     -0.341920
679      6.780000      0.024110     -0.329980
680      6.790000      0.027410     -0.318410
681      6.800000      0.030600     -0.307230
682      6.810000      0.033670     -0.296430
683      6.820000      0.036640     -0.286000
684      6.830000      0.039500     -0.275910
685      6.840000      0.042250     -0.266140
686      6.850000      0.044920     -0.256640
687      6.860000      0.047480     -0.247370
688      6.870000      0.049960     -0.238290
689      6.880000      0.052340     -0.229340
690      6.890000      0.054630     -0.220470
691      6.900000      0.056840     -0.211640
692      6.910000      0.058950     -0.202790
693      6.920000      0.060980     -0.193870
694      6.930000      0.062920     -0.184830
695      6.940000      0.064770     -0.175620
696      6.950000      0.066520     -0.166190
697      6.960000      0.068190     -0.156500
698      6.970000      0.069750     -0.146510
699      6.980000      0.071220     -0.136190
700      6.990000      0.072580     -0.125510
701      7.000000      0.073830     -0.114450
702      7.010000      0.074980     -0.103020
703      7.020000      0.076010     -0.091220
704      7.030000      0.076920     -0.079070
705      7.040000      0.077710     -0.066600
706      7.050000      0.078380     -0.053890
707      7.060000      0.078920     -0.040980
708      7.070000      0.079330     -0.027980
709      7.080000      0.079610     -0.014990
710      7.090000      0.079760     -0.002120
711      7.100000      0.079780      0.010520
712      7.110000      0.079670      0.022800
713      7.120000      0.079440      0.034590
714      7.130000      0.079100      0.045780
715      7.140000      0.078640      0.056260
716      7.150000      0.078080      0.065940
717      7.160000      0.077420      0.074730
718      7.170000      0.076670      0.082590
719      7.180000      0.075840      0.089460
720      7.190000      0.074950      0.095330
721      7.200000      0.074000      0.100180
722      7.210000      0.072990      0.104030
723      7.220000      0.071950      0.106910
724      7.230000      0.070890      0.108880
725      7.240000      0.069800      0.110000
726      7.250000      0.068700      0.110360
727      7.260000      0.067590      0.110040
728      7.270000      0.066490      0.109180
729      7.280000      0.065400      0.107880
730      7.290000      0.064320      0.106290
731      7.300000      0.063260      0.104530
732      7.310000      0.062210      0.102750
733      7.320000      0.061190      0.101080
734      7.330000      0.060180      0.099640
735      7.340000      0.059180      0.098570
736      7.350000      0.058190      0.097960
737      7.360000      0.057210      0.097920
738      7.370000      0.056230      0.098510
739      7.380000      0.055250      0.099800
740      7.390000      0.054250      0.101840
741      7.400000      0.053230      0.104640
742      7.410000      0.052190      0.108200
743      7.420000      0.051100      0.112530
744      7.430000      0.049980      0.117570
745      7.440000      0.048800      0.123270
746      7.450000      0.047570      0.129570
747      7.460000      0.046280      0.136360
748      7.470000      0.044910      0.143550
749      7.480000      0.043480      0.151000
750      7.490000      0.041970      0.158580
751      7.500000      0.040380      0.166160
752      7.510000      0.038720      0.173580
753      7.520000      0.036980      0.180720
754      7.530000      0.035180      0.187420
755      7.540000      0.033300      0.193570
756      7.550000      0.031370      0.199060
757      7.560000      0.029380      0.203790
758      7.570000      0.027340      0.207670
759      7.580000      0.025260      0.210650
760      7.590000      0.023150      0.212690
761      7.600000      0.021030      0.213750
762      7.610000      0.018890      0.213840
763      7.620000      0.016750      0.212960
764      7.630000      0.014620      0.211150
765      7.640000      0.012510      0.208460
766      7.650000      0.010430      0.204940
767      7.660000      0.008380      0.200680
768      7.670000      0.006370      0.195760
769      7.680000      0.004410      0.190290
770      7.690000      0.002510      0.184380
771      7.700000      0.000670      0.178140
772      7.710000     -0.001120      0.171690
773      7.720000     -0.002830      0.165140
774      7.730000     -0.004480      0.158600
775      7.740000     -0.006070      0.152160
776      7.750000     -0.007590      0.145910
777      7.760000     -0.009050      0.139920
778      7.770000     -0.010450      0.134270
779      7.780000     -0.011790      0.128980
780      7.790000     -0.013080      0.124100
781      7.800000     -0.014320      0.119660
782      7.810000     -0.015520      0.115650
783      7.820000     -0.016680      0.112070
784      7.830000     -0.017800      0.108930
785      7.840000     -0.018890      0.106200
786      7.850000     -0.019950      0.103850
787      7.860000     -0.020990      0.101850
788      7.870000     -0.022010      0.100180
789      7.880000     -0.023010      0.098780
790      7.890000     -0.024000      0.097630
791      7.900000     -0.024970      0.096680
792      7.910000     -0.025940      0.095880
793      7.920000     -0.026900      0.095190
794      7.930000     -0.027850      0.094580
795      7.940000     -0.028800      0.094000
796      7.950000     -0.029740      0.093420
797      7.960000     -0.030670      0.092820
798      7.970000     -0.031600      0.092150
799      7.980000     -0.032520      0.091410
800      7.990000     -0.033430      0.090570
801      8.000000     -0.034340      0.089620
802      8.010000     -0.035230      0.088530
803      8.020000     -0.036120      0.087320
804      8.030000     -0.036990      0.085960
805      8.040000     -0.037850      0.084460
806      8.050000     -0.038700      0.082810
807      8.060000     -0.039530      0.081020
808      8.070000     -0.040340      0.079090
809      8.080000     -0.041130      0.077030
810      8.090000     -0.041900      0.074830
811      8.100000     -0.042650      0.072510
812      8.110000     -0.043370      0.070080
813      8.120000     -0.044070      0.067530
814      8.130000     -0.044750      0.064870
815      8.140000     -0.045400      0.062110
816      8.150000     -0.046020      0.059240
817      8.160000     -0.046610      0.056280
818      8.170000     -0.047170      0.053220
819      8.180000     -0.047700      0.050060
820      8.190000     -0.048200      0.046810
821      8.200000     -0.048670      0.043450
822      8.210000     -0.049110      0.040010
823      8.220000     -0.049510      0.036470
824      8.230000     -0.049870      0.032850
825      8.240000     -0.050200      0.029160
826      8.250000     -0.050490      0.025410
827      8.260000     -0.050750      0.021610
828      8.270000     -0.050960      0.017790
829      8.280000     -0.051140      0.013980
830      8.290000     -0.051280      0.010190
831      8.300000     -0.051380      0.006450
832      8.310000     -0.051450      0.002800
833      8.320000     -0.051470     -0.000740
834      8.330000     -0.051470     -0.004150
835      8.340000     -0.051430     -0.007390
836      8.350000     -0.051350     -0.010450
837      8.360000     -0.051250     -0.013320
838      8.370000     -0.051110     -0.015970
839      8.380000     -0.050950     -0.018410
840      8.390000     -0.050770     -0.020630
841      8.400000     -0.050560     -0.022630
842      8.410000     -0.050340     -0.024430
843      8.420000     -0.050090     -0.026020
844      8.430000     -0.049830     -0.027440
845      8.440000     -0.049560     -0.028690
846      8.450000     -0.049270     -0.029810
847      8.460000     -0.048970     -0.030820
848      8.470000     -0.048670     -0.031750
849      8.480000     -0.048350     -0.032640
850      8.490000     -0.048020     -0.033520
851      8.500000     -0.047690     -0.034440
852      8.510000     -0.047340     -0.035420
853      8.520000     -0.046990     -0.036520
854      8.530000     -0.046620     -0.037750
855      8.540000     -0.046240     -0.039170
856      8.550000     -0.045850     -0.040790
857      8.560000     -0.045450     -0.042650
858      8.570000     -0.045020     -0.044770
859      8.580000     -0.044570     -0.047150
860      8.590000     -0.044100     -0.049830
861      8.600000     -0.043600     -0.052780
862      8.610000     -0.043070     -0.056020
863      8.620000     -0.042510     -0.059530
864      8.630000     -0.041920     -0.063280
865      8.640000     -0.041290     -0.067240
866      8.650000     -0.040610     -0.071380
867      8.660000     -0.039900     -0.075630
868      8.670000     -0.039140     -0.079950
869      8.680000     -0.038340     -0.084250
870      8.690000     -0.037500     -0.088480
871      8.700000     -0.036620     -0.092540
872      8.710000     -0.035690     -0.096360
873      8.720000     -0.034730     -0.099870
874      8.730000     -0.033730     -0.102970
875      8.740000     -0.032700     -0.105610
876      8.750000     -0.031640     -0.107710
877      8.760000     -0.030570     -0.109220
878      8.770000     -0.029470     -0.110110
879      8.780000     -0.028370     -0.110320
880      8.790000     -0.027270     -0.109850
881      8.800000     -0.026170     -0.108680
882      8.810000     -0.025080     -0.106820
883      8.820000     -0.024020     -0.104270
884      8.830000     -0.022970     -0.101080
885      8.840000     -0.021960     -0.097280
886      8.850000     -0.020990     -0.092940
887      8.860000     -0.020060     -0.088110
888      8.870000     -0.019180     -0.082880
889      8.880000     -0.018350     -0.077340
890      8.890000     -0.017580     -0.071590
891      8.900000     -0.016860     -0.065720
892      8.910000     -0.016200     -0.059840
893      8.920000     -0.015600     -0.054050
894      8.930000     -0.015060     -0.048450
895      8.940000     -0.014580     -0.043110
896      8.950000     -0.014150     -0.038130
897      8.960000     -0.013770     -0.033570
898      8.970000     -0.013430     -0.029470
899      8.980000     -0.013140     -0.025890
900      8.990000     -0.012880     -0.022850
901      9.000000     -0.012650     -0.020350
902      9.010000     -0.012450     -0.018410
903      9.020000     -0.012260     -0.017020
904      9.030000     -0.012090     -0.016140
905      9.040000     -0.011930     -0.015760
906      9.050000     -0.011770     -0.015810
907      9.060000     -0.011610     -0.016260
908      9.070000     -0.011450     -0.017050
909      9.080000     -0.011280     -0.018090
910      9.090000     -0.011100     -0.019330
911      9.100000     -0.010910     -0.020690
912      9.110000     -0.010700     -0.022090
913      9.120000     -0.010480     -0.023460
914      9.130000     -0.010240     -0.024740
915      9.140000     -0.010000     -0.025840
916      9.150000     -0.009740     -0.026720
917      9.160000     -0.009470     -0.027320
918      9.170000     -0.009200     -0.027610
919      9.180000     -0.008920     -0.027550
920      9.190000     -0.008650     -0.027110
921      9.200000     -0.008380     -0.026290
922      9.210000     -0.008110     -0.025090
923      9.220000     -0.007860     -0.023500
924      9.230000     -0.007630     -0.021560
925      9.240000     -0.007410     -0.019290
926      9.250000     -0.007220     -0.016740
927      9.260000     -0.007050     -0.013940
928      9.270000     -0.006910     -0.010960
929      9.280000     -0.006800     -0.007870
930      9.290000     -0.006720     -0.004730
931      9.300000     -0.006680     -0.001620
932      9.310000     -0.006660      0.001380
933      9.320000     -0.006670      0.004210
934      9.330000     -0.006720      0.006780
935      9.340000     -0.006780      0.009040
936      9.350000     -0.006870      0.010920
937      9.360000     -0.006980      0.012370
938      9.370000     -0.007110      0.013350
939      9.380000     -0.007240      0.013830
940      9.390000     -0.007380      0.013780
941      9.400000     -0.007520      0.013200
942      9.410000     -0.007650      0.012090
943      9.420000     -0.007770      0.010470
944      9.430000     -0.007870      0.008350
945      9.440000     -0.007960      0.005780
946      9.450000     -0.008020      0.002800
947      9.460000     -0.008040     -0.000530
948      9.470000     -0.008040     -0.004140
949      9.480000     -0.008000     -0.007950
950      9.490000     -0.007920     -0.011870
951      9.500000     -0.007800     -0.015830
952      9.510000     -0.007640     -0.019740
953      9.520000     -0.007440     -0.023500
954      9.530000     -0.007210     -0.027030
955      9.540000     -0.006940     -0.030260
956      9.550000     -0.006630     -0.033120
957      9.560000     -0.006300     -0.035550
958      9.570000     -0.005950     -0.037490
959      9.580000     -0.005570     -0.038920
960      9.590000     -0.005180     -0.039800
961      9.600000     -0.004790     -0.040120
962      9.610000     -0.004380     -0.039890
963      9.620000     -0.003990     -0.039100
964      9.630000     -0.003590     -0.037790
965      9.640000     -0.003220     -0.035980
966      9.650000     -0.002860     -0.033710
967      9.660000     -0.002520     -0.031040
968      9.670000     -0.002210     -0.028030
969      9.680000     -0.001930     -0.024750
970      9.690000     -0.001680     -0.021270
971      9.700000     -0.001470     -0.017660
972      9.710000     -0.001290     -0.014020
973      9.720000     -0.001150     -0.010400
974      9.730000     -0.001050     -0.006890
975      9.740000     -0.000980     -0.003560
976      9.750000     -0.000940     -0.000450
977      9.760000     -0.000940      0.002360
978      9.770000     -0.000960      0.004860
979      9.780000     -0.001010      0.006990
980      9.790000     -0.001080      0.008730
981      9.800000     -0.001170      0.010080
982      9.810000     -0.001270      0.011030
983      9.820000     -0.001380      0.011580
984      9.830000     -0.001500      0.011740
985      9.840000     -0.001610      0.011540
986      9.850000     -0.001730      0.010990
987      9.860000     -0.001840      0.010150
988      9.870000     -0.001940      0.009030
989      9.880000     -0.002030      0.007700
990      9.890000     -0.002110      0.006190
991      9.900000     -0.002170      0.004550
992      9.910000     -0.002210      0.002840
993      9.920000     -0.002240      0.001100
994      9.930000     -0.002250     -0.000610
995      9.940000     -0.002250     -0.002270
996      9.950000     -0.002220     -0.003830
997      9.960000     -0.002190     -0.005250
998      9.970000     -0.002130     -0.006510
999      9.980000     -0.002070     -0.007580
1000      9.990000     -0.001990     -0.008460
1001     10.000000     -0.001910     -0.009120
1002     10.010000     -0.001820     -0.009560
1003     10.020000     -0.001720     -0.009790
1004     10.030000     -0.001620     -0.009800
1005     10.040000     -0.001530     -0.009600
1006     10.050000     -0.001430     -0.009200
1007     10.060000     -0.001340     -0.008630
1008     10.070000     -0.001250     -0.007880
1009     10.080000     -0.001170     -0.007000
1010     10.090000     -0.001100     -0.005990
1011     10.100000     -0.001040     -0.004880
1012     10.110000     -0.000990     -0.003700
1013     10.120000     -0.000960     -0.002460
1014     10.130000     -0.000930     -0.001180
1015     10.140000     -0.000920      0.000110
1016     10.150000     -0.000920      0.001400
1017     10.160000     -0.000940      0.002670
1018     10.170000     -0.000960      0.003920
1019     10.180000     -0.001000      0.005130
1020     10.190000     -0.001050      0.006300
1021     10.200000     -0.001120      0.007420
1022     10.210000     -0.001190      0.008490
1023     10.220000     -0.001270      0.009510
1024     10.230000     -0.001370      0.010480
1025     10.240000     -0.001470      0.011400
1026     10.250000     -0.001590      0.012270
1027     10.260000     -0.001710      0.013110
1028     10.270000     -0.001840      0.013900
1029     10.280000     -0.001980      0.014660
1030     10.290000     -0.002130      0.015390
1031     10.300000     -0.002280      0.016090
1032     10.310000     -0.002440      0.016780
1033     10.320000     -0.002610      0.017440
1034     10.330000     -0.002790      0.018090
1035     10.340000     -0.002970      0.018720
1036     10.350000     -0.003150      0.019350
1037     10.360000     -0.003350      0.019970
1038     10.370000     -0.003550      0.020590
1039     10.380000     -0.003750      0.021210
1040     10.390000     -0.003960      0.021820
1041     10.400000     -0.004180      0.022420
1042     10.410000     -0.004410      0.023020
1043     10.420000     -0.004640      0.023600
1044     10.430000     -0.004870      0.024160
1045     10.440000     -0.005110      0.024690
1046     10.450000     -0.005360      0.025180
1047     10.460000     -0.005610      0.025620
1048     10.470000     -0.005870      0.025990
1049     10.480000     -0.006130      0.026270
1050     10.490000     -0.006390      0.026440
1051     10.500000     -0.006660      0.026480
1052     10.510000     -0.006920      0.026380
1053     10.520000     -0.007180      0.026110
1054     10.530000     -0.007450      0.025640
1055     10.540000     -0.007700      0.024970
1056     10.550000     -0.007950      0.024070
1057     10.560000     -0.008190      0.022920
1058     10.570000     -0.008420      0.021520
1059     10.580000     -0.008640      0.019850
1060     10.590000     -0.008840      0.017910
1061     10.600000     -0.009010      0.015690
1062     10.610000     -0.009170      0.013210
1063     10.620000     -0.009300      0.010470
1064     10.630000     -0.009410      0.007480
1065     10.640000     -0.009480      0.004280
1066     10.650000     -0.009530      0.000880
1067     10.660000     -0.009530     -0.002680
1068     10.670000     -0.009510     -0.006340
1069     10.680000     -0.009440     -0.010080
1070     10.690000     -0.009340     -0.013840
1071     10.700000     -0.009210     -0.017550
1072     10.710000     -0.009030     -0.021180
1073     10.720000     -0.008820     -0.024650
1074     10.730000     -0.008570     -0.027940
1075     10.740000     -0.008290     -0.030970
1076     10.750000     -0.007980     -0.033720
1077     10.760000     -0.007650     -0.036140
1078     10.770000     -0.007280     -0.038210
1079     10.780000     -0.006900     -0.039910
1080     10.790000     -0.006500     -0.041210
1081     10.800000     -0.006090     -0.042130
1082     10.810000     -0.005670     -0.042640
1083     10.820000     -0.005240     -0.042770
1084     10.830000     -0.004820     -0.042530
1085     10.840000     -0.004390     -0.041950
1086     10.850000     -0.003970     -0.041040
1087     10.860000     -0.003560     -0.039860
1088     10.870000     -0.003160     -0.038430
1089     10.880000     -0.002780     -0.036800
1090     10.890000     -0.002410     -0.035030
1091     10.900000     -0.002060     -0.033160
1092     10.910000     -0.001730     -0.031240
1093     10.920000     -0.001410     -0.029330
1094     10.930000     -0.001120     -0.027460
1095     10.940000     -0.000850     -0.025690
1096     10.950000     -0.000590     -0.024050
1097     10.960000     -0.000350     -0.022580
1098     10.970000     -0.000120     -0.021310
1099     10.980000      0.000090     -0.020240
1100     10.990000      0.000290     -0.019410
1101     11.000000      0.000490     -0.018810
1102     11.010000      0.000670     -0.018440
1103     11.020000      0.000860     -0.018310
1104     11.030000      0.001040     -0.018400
1105     11.040000      0.001230     -0.018700
1106     11.050000      0.001410     -0.019170
1107     11.060000      0.001600     -0.019800
1108     11.070000      0.001800     -0.020550
1109     11.080000      0.002010     -0.021380
1110     11.090000      0.002220     -0.022270
1111     11.100000      0.002440     -0.023160
1112     11.110000      0.002680     -0.024010
1113     11.120000      0.002920     -0.024790
1114     11.130000      0.003160     -0.025460
1115     11.140000      0.003420     -0.025980
1116     11.150000      0.003680     -0.026310
1117     11.160000      0.003940     -0.026440
1118     11.170000      0.004210     -0.026330
1119     11.180000      0.004470     -0.025970
1120     11.190000      0.004730     -0.025340
1121     11.200000      0.004980     -0.024450
1122     11.210000      0.005230     -0.023290
1123     11.220000      0.005460     -0.021870
1124     11.230000      0.005680     -0.020200
1125     11.240000      0.005880     -0.018310
1126     11.250000      0.006060     -0.016210
1127     11.260000      0.006230     -0.013950
1128     11.270000      0.006360     -0.011560
1129     11.280000      0.006480     -0.009090
1130     11.290000      0.006570     -0.006590
1131     11.300000      0.006640     -0.004090
1132     11.310000      0.006680     -0.001670
1133     11.320000      0.006690      0.000640
1134     11.330000      0.006690      0.002790
1135     11.340000      0.006660      0.004730
1136     11.350000      0.006610      0.006410
1137     11.360000      0.006550      0.007820
1138     11.370000      0.006470      0.008910
1139     11.380000      0.006380      0.009670
1140     11.390000      0.006290      0.010080
1141     11.400000      0.006180      0.010140
1142     11.410000      0.006080      0.009850
1143     11.420000      0.005980      0.009210
1144     11.430000      0.005890      0.008230
1145     11.440000      0.005810      0.006950
1146     11.450000      0.005740      0.005380
1147     11.460000      0.005690      0.003570
1148     11.470000      0.005650      0.001560
1149     11.480000      0.005640     -0.000620
1150     11.490000      0.005640     -0.002910
1151     11.500000      0.005670     -0.005260
1152     11.510000      0.005720     -0.007620
1153     11.520000      0.005800     -0.009930
1154     11.530000      0.005900     -0.012160
1155     11.540000      0.006020     -0.014240
1156     11.550000      0.006160     -0.016150
1157     11.560000      0.006320     -0.017850
1158     11.570000      0.006500     -0.019310
1159     11.580000      0.006700     -0.020500
1160     11.590000      0.006900     -0.021420
1161     11.600000      0.007120     -0.022040
1162     11.610000      0.007340     -0.022370
1163     11.620000      0.007560     -0.022410
1164     11.630000      0.007780     -0.022160
1165     11.640000      0.008000     -0.021640
1166     11.650000      0.008220     -0.020860
1167     11.660000      0.008430     -0.019850
1168     11.670000      0.008630     -0.018620
1169     11.680000      0.008810     -0.017220
1170     11.690000      0.008990     -0.015660
1171     11.700000      0.009140     -0.013980
1172     11.710000      0.009280     -0.012200
1173     11.720000      0.009410     -0.010370
1174     11.730000      0.009510     -0.008510
1175     11.740000      0.009590     -0.006640
1176     11.750000      0.009660     -0.004790
1177     11.760000      0.009710     -0.002980
1178     11.770000      0.009740     -0.001230
1179     11.780000      0.009750      0.000460
1180     11.790000      0.009750      0.002070
1181     11.800000      0.009730      0.003600
1182     11.810000      0.009690      0.005040
1183     11.820000      0.009640      0.006390
1184     11.830000      0.009580      0.007650
1185     11.840000      0.009500      0.008820
1186     11.850000      0.009410      0.009920
1187     11.860000      0.009310      0.010930
1188     11.870000      0.009200      0.011870
1189     11.880000      0.009080      0.012740
1190     11.890000      0.008960      0.013550
1191     11.900000      0.008820      0.014300
1192     11.910000      0.008680      0.014990
1193     11.920000      0.008530      0.015630
1194     11.930000      0.008370      0.016230
1195     11.940000      0.008210      0.016790
1196     11.950000      0.008040      0.017310
1197     11.960000      0.007870      0.017800
1198     11.970000      0.007690      0.018260
1199     11.980000      0.007510      0.018700
1200     11.990000      0.007320      0.019100
1201     12.000000      0.007130      0.019490
1202     12.010000      0.006930      0.019850
1203     12.020000      0.006740      0.020180
1204     12.030000      0.006530      0.020490
1205     12.040000      0.006330      0.020780
1206     12.050000      0.006120      0.021030
1207     12.060000      0.005910      0.021250
1208     12.070000      0.005700      0.021440
1209     12.080000      0.005480      0.021580
1210     12.090000      0.005270      0.021680
1211     12.100000      0.005050      0.021720
1212     12.110000      0.004830      0.021700
1213     12.120000      0.004620      0.021620
1214     12.130000      0.004400      0.021460
1215     12.140000      0.004190      0.021230
1216     12.150000      0.003970      0.020910
1217     12.160000      0.003760      0.020500
1218     12.170000      0.003560      0.020000
1219     12.180000      0.003360      0.019410
1220     12.190000      0.003170      0.018710
1221     12.200000      0.002980      0.017930
1222     12.210000      0.002800      0.017040
1223     12.220000      0.002630      0.016070
1224     12.230000      0.002470      0.015010
1225     12.240000      0.002320      0.013880
1226     12.250000      0.002180      0.012680
1227     12.260000      0.002050      0.011430
1228     12.270000      0.001940      0.010150
1229     12.280000      0.001840      0.008840
1230     12.290000      0.001750      0.007540
1231     12.300000      0.001670      0.006260
1232     12.310000      0.001610      0.005020
1233     12.320000      0.001560      0.003850
1234     12.330000      0.001520      0.002750
1235     12.340000      0.001490      0.001760
1236     12.350000      0.001480      0.000880
1237     12.360000      0.001470      0.000130
1238     12.370000      0.001470     -0.000480
1239     12.380000      0.001470     -0.000940
1240     12.390000      0.001480     -0.001240
1241     12.400000      0.001490     -0.001390
1242     12.410000      0.001510     -0.001390
1243     12.420000      0.001520     -0.001230
1244     12.430000      0.001530     -0.000930
1245     12.440000      0.001540     -0.000500
1246     12.450000      0.001550      0.000060
1247     12.460000      0.001550      0.000720
1248     12.470000      0.001540      0.001470
1249     12.480000      0.001520      0.002290
1250     12.490000      0.001500      0.003150
1251     12.500000      0.001470      0.004040
1252     12.510000      0.001430      0.004930
1253     12.520000      0.001380      0.005800
1254     12.530000      0.001320      0.006630
1255     12.540000      0.001260      0.007390
1256     12.550000      0.001180      0.008070
1257     12.560000      0.001100      0.008660
1258     12.570000      0.001020      0.009140
1259     12.580000      0.000920      0.009500
1260     12.590000      0.000830      0.009730
1261     12.600000      0.000730      0.009820
1262     12.610000      0.000630      0.009780
1263     12.620000      0.000540      0.009610
1264     12.630000      0.000440      0.009290
1265     12.640000      0.000350      0.008850
1266     12.650000      0.000260      0.008280
1267     12.660000      0.000180      0.007590
1268     12.670000      0.000100      0.006790
1269     12.680000      0.000030      0.005890
1270     12.690000     -0.000030      0.004900
1271     12.700000     -0.000080      0.003830
1272     12.710000     -0.000110      0.002700
1273     12.720000     -0.000140      0.001500
1274     12.730000     -0.000160      0.000260
1275     12.740000     -0.000160     -0.001020
1276     12.750000     -0.000150     -0.002330
1277     12.760000     -0.000130     -0.003670
1278     12.770000     -0.000090     -0.005020
1279     12.780000     -0.000040     -0.006390
1280     12.790000      0.000020     -0.007760
1281     12.800000      0.000100     -0.009140
1282     12.810000      0.000190     -0.010520
1283     12.820000      0.000300     -0.011890
1284     12.830000      0.000420     -0.013260
1285     12.840000      0.000550     -0.014610
1286     12.850000      0.000700     -0.015930
1287     12.860000      0.000860     -0.017210
1288     12.870000      0.001030     -0.018450
1289     12.880000      0.001210     -0.019630
1290     12.890000      0.001410     -0.020740
1291     12.900000      0.001620     -0.021750
1292     12.910000      0.001830     -0.022660
1293     12.920000      0.002060     -0.023440
1294     12.930000      0.002290     -0.024090
1295     12.940000      0.002540     -0.024590
1296     12.950000      0.002780     -0.024920
1297     12.960000      0.003030     -0.025070
1298     12.970000      0.003280     -0.025040
1299     12.980000      0.003530     -0.024820
1300     12.990000      0.003780     -0.024400
1301     13.000000      0.004020     -0.023790
1302     13.010000      0.004260     -0.022980
1303     13.020000      0.004490     -0.021990
1304     13.030000      0.004710     -0.020820
1305     13.040000      0.004920     -0.019490
1306     13.050000      0.005110     -0.018010
1307     13.060000      0.005290     -0.016400
1308     13.070000      0.005460     -0.014690
1309     13.080000      0.005610     -0.012910
1310     13.090000      0.005730     -0.011080
1311     13.100000      0.005850     -0.009230
1312     13.110000      0.005940     -0.007400
1313     13.120000      0.006010     -0.005620
1314     13.130000      0.006070     -0.003910
1315     13.140000      0.006110     -0.002300
1316     13.150000      0.006130     -0.000820
1317     13.160000      0.006140      0.000520
1318     13.170000      0.006130      0.001700
1319     13.180000      0.006120      0.002700
1320     13.190000      0.006090      0.003520
1321     13.200000      0.006050      0.004150
1322     13.210000      0.006010      0.004590
1323     13.220000      0.005970      0.004850
1324     13.230000      0.005920      0.004930
1325     13.240000      0.005870      0.004830
1326     13.250000      0.005820      0.004580
1327     13.260000      0.005770      0.004190
1328     13.270000      0.005730      0.003670
1329     13.280000      0.005700      0.003040
1330     13.290000      0.005670      0.002340
1331     13.300000      0.005640      0.001560
1332     13.310000      0.005630      0.000750
1333     13.320000      0.005620     -0.000080
1334     13.330000      0.005620     -0.000920
1335     13.340000      0.005630     -0.001730
1336     13.350000      0.005650     -0.002510
1337     13.360000      0.005670     -0.003240
1338     13.370000      0.005700     -0.003900
1339     13.380000      0.005740     -0.004500
1340     13.390000      0.005790     -0.005010
1341     13.400000      0.005840     -0.005440
1342     13.410000      0.005890     -0.005790
1343     13.420000      0.005950     -0.006040
1344     13.430000      0.006010     -0.006220
1345     13.440000      0.006070     -0.006310
1346     13.450000      0.006140     -0.006330
1347     13.460000      0.006200     -0.006280
1348     13.470000      0.006260     -0.006170
1349     13.480000      0.006320     -0.006000
1350     13.490000      0.006380     -0.005790
1351     13.500000      0.006440     -0.005550
1352     13.510000      0.006500     -0.005280
1353     13.520000      0.006550     -0.005000
1354     13.530000      0.006600     -0.004710
1355     13.540000      0.006650     -0.004430
1356     13.550000      0.006690     -0.004150
1357     13.560000      0.006730     -0.003890
1358     13.570000      0.006770     -0.003650
1359     13.580000      0.006810     -0.003450
1360     13.590000      0.006840     -0.003270
1361     13.600000      0.006880     -0.003120
1362     13.610000      0.006910     -0.003010
1363     13.620000      0.006940     -0.002930
1364     13.630000      0.006970     -0.002880
1365     13.640000      0.006990     -0.002870
1366     13.650000      0.007020     -0.002890
1367     13.660000      0.007050     -0.002940
1368     13.670000      0.007080     -0.003010
1369     13.680000      0.007110     -0.003100
1370     13.690000      0.007140     -0.003220
1371     13.700000      0.007180     -0.003350
1372     13.710000      0.007210     -0.003490
1373     13.720000      0.007240     -0.003640
1374     13.730000      0.007280     -0.003800
1375     13.740000      0.007320     -0.003950
1376     13.750000      0.007360     -0.004110
1377     13.760000      0.007400     -0.004260
1378     13.770000      0.007440     -0.004410
1379     13.780000      0.007490     -0.004550
1380     13.790000      0.007530     -0.004680
1381     13.800000      0.007580     -0.004800
1382     13.810000      0.007630     -0.004920
1383     13.820000      0.007670     -0.005030
1384     13.830000      0.007720     -0.005130
1385     13.840000      0.007780     -0.005220
1386     13.850000      0.007830     -0.005310
1387     13.860000      0.007880     -0.005400
1388     13.870000      0.007940     -0.005490
1389     13.880000      0.007990     -0.005580
1390     13.890000      0.008050     -0.005670
1391     13.900000      0.008100     -0.005760
1392     13.910000      0.008160     -0.005870
1393     13.920000      0.008220     -0.005980
1394     13.930000      0.008280     -0.006110
1395     13.940000      0.008340     -0.006250
1396     13.950000      0.008400     -0.006400
1397     13.960000      0.008470     -0.006580
1398     13.970000      0.008530     -0.006770
1399     13.980000      0.008600     -0.006980
1400     13.990000      0.008670     -0.007200
1401     14.000000      0.008740     -0.007440
1402     14.010000      0.008820     -0.007690
1403     14.020000      0.008890     -0.007960
1404     14.030000      0.008970     -0.008220
1405     14.040000      0.009060     -0.008490
1406     14.050000      0.009140     -0.008750
1407     14.060000      0.009230     -0.008990
1408     14.070000      0.009320     -0.009200
1409     14.080000      0.009410     -0.009370
1410     14.090000      0.009500     -0.009490
1411     14.100000      0.009600     -0.009550
1412     14.110000      0.009690     -0.009530
1413     14.120000      0.009790     -0.009420
1414     14.130000      0.009880     -0.009200
1415     14.140000      0.009970     -0.008870
1416     14.150000      0.010060     -0.008400
1417     14.160000      0.010150     -0.007810
1418     14.170000      0.010230     -0.007060
1419     14.180000      0.010300     -0.006160
1420     14.190000      0.010360     -0.005110
1421     14.200000      0.010410     -0.003910
1422     14.210000      0.010450     -0.002540
1423     14.220000      0.010470     -0.001030
1424     14.230000      0.010480      0.000620
1425     14.240000      0.010480      0.002390
1426     14.250000      0.010450      0.004280
1427     14.260000      0.010410      0.006260
1428     14.270000      0.010350      0.008300
1429     14.280000      0.010270      0.010380
1430     14.290000      0.010160      0.012480
1431     14.300000      0.010040      0.014550
1432     14.310000      0.009890      0.016570
1433     14.320000      0.009730      0.018500
1434     14.330000      0.009540      0.020320
1435     14.340000      0.009340      0.022000
1436     14.350000      0.009120      0.023520
1437     14.360000      0.008880      0.024850
1438     14.370000      0.008630      0.025970
1439     14.380000      0.008370      0.026870
1440     14.390000      0.008110      0.027540
1441     14.400000      0.007830      0.027980
1442     14.410000      0.007550      0.028180
1443     14.420000      0.007270      0.028140
1444     14.430000      0.006990      0.027870
1445     14.440000      0.006710      0.027380
1446     14.450000      0.006430      0.026670
1447     14.460000      0.006170      0.025770
1448     14.470000      0.005910      0.024690
1449     14.480000      0.005660      0.023440
1450     14.490000      0.005430      0.022040
1451     14.500000      0.005210      0.020520
1452     14.510000      0.005000      0.018890
1453     14.520000      0.004810      0.017170
1454     14.530000      0.004640      0.015390
1455     14.540000      0.004490      0.013550
1456     14.550000      0.004350      0.011680
1457     14.560000      0.004240      0.009780
1458     14.570000      0.004140      0.007860
1459     14.580000      0.004060      0.005930
1460     14.590000      0.004000      0.004010
1461     14.600000      0.003960      0.002090
1462     14.610000      0.003940      0.000180
1463     14.620000      0.003940     -0.001720
1464     14.630000      0.003960     -0.003590
1465     14.640000      0.003990     -0.005440
1466     14.650000      0.004050     -0.007250
1467     14.660000      0.004120     -0.009010
1468     14.670000      0.004210     -0.010720
1469     14.680000      0.004320     -0.012350
1470     14.690000      0.004440     -0.013900
1471     14.700000      0.004580     -0.015340
1472     14.710000      0.004730     -0.016670
1473     14.720000      0.004900     -0.017860
1474     14.730000      0.005080     -0.018900
1475     14.740000      0.005270     -0.019780
1476     14.750000      0.005460     -0.020480
1477     14.760000      0.005670     -0.020980
1478     14.770000      0.005880     -0.021290
1479     14.780000      0.006090     -0.021390
1480     14.790000      0.006300     -0.021290
1481     14.800000      0.006520     -0.020970
1482     14.810000      0.006730     -0.020430
1483     14.820000      0.006930     -0.019690
1484     14.830000      0.007130     -0.018760
1485     14.840000      0.007320     -0.017630
1486     14.850000      0.007490     -0.016330
1487     14.860000      0.007660     -0.014860
1488     14.870000      0.007800     -0.013260
1489     14.880000      0.007940     -0.011540
1490     14.890000      0.008050     -0.009720
1491     14.900000      0.008150     -0.007830
1492     14.910000      0.008230     -0.005890
1493     14.920000      0.008290     -0.003920
1494     14.930000      0.008330     -0.001950
1495     14.940000      0.008350      0.000010
1496     14.950000      0.008350      0.001930
1497     14.960000      0.008330      0.003800
1498     14.970000      0.008290      0.005610
1499     14.980000      0.008230      0.007350
1500     14.990000      0.008160      0.009020
1501     15.000000      0.008070      0.010600
1502     15.010000      0.007960      0.012090
1503     15.020000      0.007840      0.013490
1504     15.030000      0.007710      0.014800
1505     15.040000      0.007560      0.016010
1506     15.050000      0.007400      0.017130
1507     15.060000      0.007230      0.018150
1508     15.070000      0.007050      0.019070
1509     15.080000      0.006860      0.019890
1510     15.090000      0.006660      0.020600
1511     15.100000      0.006450      0.021200
1512     15.110000      0.006240      0.021690
1513     15.120000      0.006020      0.022060
1514     15.130000      0.005800      0.022300
1515     15.140000      0.005580      0.022420
1516     15.150000      0.005350      0.022400
1517     15.160000      0.005130      0.022240
1518     15.170000      0.004910      0.021950
1519     15.180000      0.004690      0.021510
1520     15.190000      0.004470      0.020920
1521     15.200000      0.004260      0.020200
1522     15.210000      0.004060      0.019320
1523     15.220000      0.003870      0.018310
1524     15.230000      0.003690      0.017150
1525     15.240000      0.003510      0.015870
1526     15.250000      0.003350      0.014460
1527     15.260000      0.003210      0.012940
1528     15.270000      0.003080      0.011320
1529     15.280000      0.002970      0.009600
1530     15.290000      0.002870      0.007810
1531     15.300000      0.002790      0.005960
1532     15.310000      0.002730      0.004060
1533     15.320000      0.002690      0.002120
1534     15.330000      0.002670      0.000160
1535     15.340000      0.002670     -0.001800
1536     15.350000      0.002690     -0.003770
1537     15.360000      0.002730     -0.005720
1538     15.370000      0.002780     -0.007660
1539     15.380000      0.002860     -0.009570
1540     15.390000      0.002960     -0.011460
1541     15.400000      0.003070     -0.013310
1542     15.410000      0.003200     -0.015130
1543     15.420000      0.003350     -0.016910
1544     15.430000      0.003520     -0.018650
1545     15.440000      0.003710     -0.020330
1546     15.450000      0.003910     -0.021950
1547     15.460000      0.004130     -0.023510
1548     15.470000      0.004370     -0.024980
1549     15.480000      0.004620     -0.026360
1550     15.490000      0.004880     -0.027630
1551     15.500000      0.005160     -0.028780
1552     15.510000      0.005450     -0.029790
1553     15.520000      0.005740     -0.030650
1554     15.530000      0.006050     -0.031330
1555     15.540000      0.006360     -0.031820
1556     15.550000      0.006680     -0.032110
1557     15.560000      0.007000     -0.032190
1558     15.570000      0.007320     -0.032050
1559     15.580000      0.007650     -0.031670
1560     15.590000      0.007960     -0.031060
1561     15.600000      0.008270     -0.030220
1562     15.610000      0.008570     -0.029140
1563     15.620000      0.008870     -0.027830
1564     15.630000      0.009140     -0.026310
1565     15.640000      0.009410     -0.024580
1566     15.650000      0.009650     -0.022670
1567     15.660000      0.009880     -0.020590
1568     15.670000      0.010090     -0.018370
1569     15.680000      0.010270     -0.016040
1570     15.690000      0.010430     -0.013630
1571     15.700000      0.010570     -0.011160
1572     15.710000      0.010680     -0.008680
1573     15.720000      0.010760     -0.006220
1574     15.730000      0.010830     -0.003790
1575     15.740000      0.010860     -0.001440
1576     15.750000      0.010880      0.000820
1577     15.760000      0.010870      0.002970
1578     15.770000      0.010840      0.004990
1579     15.780000      0.010790      0.006860
1580     15.790000      0.010720      0.008580
1581     15.800000      0.010640      0.010140
1582     15.810000      0.010540      0.011540
1583     15.820000      0.010420      0.012780
1584     15.830000      0.010290      0.013870
1585     15.840000      0.010150      0.014800
1586     15.850000      0.010010      0.015590
1587     15.860000      0.009850      0.016240
1588     15.870000      0.009690      0.016760
1589     15.880000      0.009520      0.017170
1590     15.890000      0.009350      0.017470
1591     15.900000      0.009170      0.017670
1592     15.910000      0.009000      0.017780
1593     15.920000      0.008820      0.017820
1594     15.930000      0.008640      0.017790
1595     15.940000      0.008460      0.017700
1596     15.950000      0.008290      0.017550
1597     15.960000      0.008110      0.017360
1598     15.970000      0.007940      0.017130
1599     15.980000      0.007770      0.016860
1600     15.990000      0.007600      0.016560
1601     16.000000      0.007430      0.016230
1602     16.010000      0.007270      0.015870
1603     16.020000      0.007110      0.015490
1604     16.030000      0.006950      0.015080
1605     16.040000      0.006800      0.014650
1606     16.050000      0.006660      0.014190
1607     16.060000      0.006520      0.013720
1608     16.070000      0.006380      0.013220
1609     16.080000      0.006250      0.012710
1610     16.090000      0.006120      0.012170
1611     16.100000      0.006000      0.011620
1612     16.110000      0.005880      0.011050
1613     16.120000      0.005770      0.010460
1614     16.130000      0.005670      0.009860
1615     16.140000      0.005570      0.009250
1616     16.150000      0.005480      0.008610
1617     16.160000      0.005390      0.007970
1618     16.170000      0.005310      0.007300
1619     16.180000      0.005240      0.006630
1620     16.190000      0.005170      0.005940
1621     16.200000      0.005110      0.005230
1622     16.210000      0.005060      0.004510
1623     16.220000      0.005010      0.003780
1624     16.230000      0.004980      0.003040
1625     16.240000      0.004940      0.002300
1626     16.250000      0.004920      0.001560
1627     16.260000      0.004910      0.000820
1628     16.270000      0.004900      0.000090
1629     16.280000      0.004900     -0.000620
1630     16.290000      0.004900     -0.001300
1631     16.300000      0.004920     -0.001950
1632     16.310000      0.004940     -0.002540
1633     16.320000      0.004960     -0.003090
1634     16.330000      0.004990     -0.003570
1635     16.340000      0.005030     -0.003970
1636     16.350000      0.005070     -0.004290
1637     16.360000      0.005110     -0.004530
1638     16.370000      0.005160     -0.004680
1639     16.380000      0.005200     -0.004730
1640     16.390000      0.005250     -0.004680
1641     16.400000      0.005300     -0.004540
1642     16.410000      0.005340     -0.004290
1643     16.420000      0.005390     -0.003950
1644     16.430000      0.005420     -0.003520
1645     16.440000      0.005460     -0.003010
1646     16.450000      0.005490     -0.002420
1647     16.460000      0.005510     -0.001760
1648     16.470000      0.005530     -0.001040
1649     16.480000      0.005540     -0.000280
1650     16.490000      0.005540      0.000510
1651     16.500000      0.005540      0.001310
1652     16.510000      0.005530      0.002120
1653     16.520000      0.005510      0.002920
1654     16.530000      0.005480      0.003690
1655     16.540000      0.005440      0.004430
1656     16.550000      0.005400      0.005120
1657     16.560000      0.005340      0.005750
1658     16.570000      0.005290      0.006320
1659     16.580000      0.005220      0.006820
1660     16.590000      0.005160      0.007240
1661     16.600000      0.005080      0.007590
1662     16.610000      0.005010      0.007850
1663     16.620000      0.004930      0.008040
1664     16.630000      0.004850      0.008150
1665     16.640000      0.004770      0.008190
1666     16.650000      0.004680      0.008150
1667     16.660000      0.004600      0.008050
1668     16.670000      0.004520      0.007890
1669     16.680000      0.004440      0.007680
1670     16.690000      0.004370      0.007410
1671     16.700000      0.004290      0.007100
1672     16.710000      0.004220      0.006760
1673     16.720000      0.004150      0.006380
1674     16.730000      0.004090      0.005990
1675     16.740000      0.004030      0.005570
1676     16.750000      0.003970      0.005140
1677     16.760000      0.003920      0.004700
1678     16.770000      0.003880      0.004250
1679     16.780000      0.003830      0.003800
1680     16.790000      0.003800      0.003340
1681     16.800000      0.003760      0.002890
1682     16.810000      0.003730      0.002430
1683     16.820000      0.003710      0.001970
1684     16.830000      0.003690      0.001520
1685     16.840000      0.003670      0.001070
1686     16.850000      0.003660      0.000620
1687     16.860000      0.003660      0.000170
1688     16.870000      0.003660     -0.000280
1689     16.880000      0.003660     -0.000720
1690     16.890000      0.003670     -0.001150
1691     16.900000      0.003680     -0.001580
1692     16.910000      0.003690     -0.002000
1693     16.920000      0.003710     -0.002410
1694     16.930000      0.003740     -0.002810
1695     16.940000      0.003770     -0.003200
1696     16.950000      0.003800     -0.003580
1697     16.960000      0.003830     -0.003940
1698     16.970000      0.003870     -0.004290
1699     16.980000      0.003920     -0.004630
1700     16.990000      0.003960     -0.004950
1701     17.000000      0.004010     -0.005250
1702     17.010000      0.004060     -0.005530
1703     17.020000      0.004120     -0.005800
1704     17.030000      0.004180     -0.006040
1705     17.040000      0.004240     -0.006250
1706     17.050000      0.004300     -0.006440
1707     17.060000      0.004360     -0.006590
1708     17.070000      0.004430     -0.006700
1709     17.080000      0.004500     -0.006770
1710     17.090000      0.004570     -0.006800
1711     17.100000      0.004630     -0.006760
1712     17.110000      0.004700     -0.006670
1713     17.120000      0.004770     -0.006510
1714     17.130000      0.004830     -0.006270
1715     17.140000      0.004900     -0.005950
1716     17.150000      0.004950     -0.005550
1717     17.160000      0.005010     -0.005060
1718     17.170000      0.005060     -0.004470
1719     17.180000      0.005110     -0.003790
1720     17.190000      0.005140     -0.003010
1721     17.200000      0.005170     -0.002140
1722     17.210000      0.005200     -0.001180
1723     17.220000      0.005210     -0.000130
1724     17.230000      0.005210      0.001000
1725     17.240000      0.005200      0.002190
1726     17.250000      0.005180      0.003430
1727     17.260000      0.005140      0.004710
1728     17.270000      0.005090      0.005990
1729     17.280000      0.005030      0.007270
1730     17.290000      0.004960      0.008510
1731     17.300000      0.004880      0.009690
1732     17.310000      0.004780      0.010780
1733     17.320000      0.004670      0.011760
1734     17.330000      0.004550      0.012600
1735     17.340000      0.004430      0.013270
1736     17.350000      0.004300      0.013760
1737     17.360000      0.004160      0.014050
1738     17.370000      0.004020      0.014120
1739     17.380000      0.003880      0.013960
1740     17.390000      0.003740      0.013560
1741     17.400000      0.003600      0.012930
1742     17.410000      0.003470      0.012060
1743     17.420000      0.003350      0.010970
1744     17.430000      0.003240      0.009660
1745     17.440000      0.003150      0.008160
1746     17.450000      0.003060      0.006480
1747     17.460000      0.003000      0.004660
1748     17.470000      0.002950      0.002720
1749     17.480000      0.002930      0.000710
1750     17.490000      0.002920     -0.001340
1751     17.500000      0.002930     -0.003380
1752     17.510000      0.002970     -0.005380
1753     17.520000      0.003020     -0.007290
1754     17.530000      0.003090     -0.009080
1755     17.540000      0.003180     -0.010700
1756     17.550000      0.003290     -0.012130
1757     17.560000      0.003410     -0.013340
1758     17.570000      0.003540     -0.014290
1759     17.580000      0.003690     -0.014990
1760     17.590000      0.003840     -0.015410
1761     17.600000      0.003990     -0.015550
1762     17.610000      0.004150     -0.015420
1763     17.620000      0.004300     -0.015010
1764     17.630000      0.004450     -0.014340
1765     17.640000      0.004590     -0.013420
1766     17.650000      0.004730     -0.012290
1767     17.660000      0.004850     -0.010960
1768     17.670000      0.004960     -0.009480
1769     17.680000      0.005060     -0.007870
1770     17.690000      0.005130     -0.006190
1771     17.700000      0.005200     -0.004460
1772     17.710000      0.005240     -0.002730
1773     17.720000      0.005270     -0.001050
1774     17.730000      0.005280      0.000550
1775     17.740000      0.005270      0.002040
1776     17.750000      0.005250      0.003370
1777     17.760000      0.005220      0.004530
1778     17.770000      0.005170      0.005480
1779     17.780000      0.005120      0.006220
1780     17.790000      0.005060      0.006720
1781     17.800000      0.004990      0.006990
1782     17.810000      0.004920      0.007020
1783     17.820000      0.004850      0.006810
1784     17.830000      0.004780      0.006390
1785     17.840000      0.004720      0.005750
1786     17.850000      0.004660      0.004930
1787     17.860000      0.004610      0.003950
1788     17.870000      0.004570      0.002830
1789     17.880000      0.004540      0.001600
1790     17.890000      0.004530      0.000310
1791     17.900000      0.004520     -0.001010
1792     17.910000      0.004530     -0.002320
1793     17.920000      0.004560     -0.003600
1794     17.930000      0.004590     -0.004800
1795     17.940000      0.004640     -0.005890
1796     17.950000      0.004700     -0.006840
1797     17.960000      0.004770     -0.007630
1798     17.970000      0.004850     -0.008240
1799     17.980000      0.004930     -0.008650
1800     17.990000      0.005010     -0.008860
1801     18.000000      0.005100     -0.008850
1802     18.010000      0.005190     -0.008620
1803     18.020000      0.005280     -0.008190
1804     18.030000      0.005360     -0.007550
1805     18.040000      0.005430     -0.006720
1806     18.050000      0.005500     -0.005720
1807     18.060000      0.005560     -0.004580
1808     18.070000      0.005600     -0.003310
1809     18.080000      0.005640     -0.001950
1810     18.090000      0.005660     -0.000530
1811     18.100000      0.005660      0.000920
1812     18.110000      0.005650      0.002370
1813     18.120000      0.005630      0.003780
1814     18.130000      0.005590      0.005110
1815     18.140000      0.005540      0.006350
1816     18.150000      0.005480      0.007460
1817     18.160000      0.005400      0.008430
1818     18.170000      0.005320      0.009220
1819     18.180000      0.005230      0.009840
1820     18.190000      0.005130      0.010270
1821     18.200000      0.005030      0.010500
1822     18.210000      0.004920      0.010540
1823     18.220000      0.004810      0.010380
1824     18.230000      0.004710      0.010040
1825     18.240000      0.004610      0.009520
1826     18.250000      0.004520      0.008840
1827     18.260000      0.004430      0.008030
1828     18.270000      0.004350      0.007100
1829     18.280000      0.004280      0.006070
1830     18.290000      0.004210      0.004980
1831     18.300000      0.004170      0.003860
1832     18.310000      0.004130      0.002720
1833     18.320000      0.004100      0.001600
1834     18.330000      0.004080      0.000530
1835     18.340000      0.004080     -0.000470
1836     18.350000      0.004080     -0.001380
1837     18.360000      0.004100     -0.002180
1838     18.370000      0.004120     -0.002850
1839     18.380000      0.004150     -0.003390
1840     18.390000      0.004180     -0.003770
1841     18.400000      0.004220     -0.004010
1842     18.410000      0.004260     -0.004090
1843     18.420000      0.004300     -0.004020
1844     18.430000      0.004340     -0.003810
1845     18.440000      0.004380     -0.003460
1846     18.450000      0.004410     -0.002990
1847     18.460000      0.004440     -0.002400
1848     18.470000      0.004470     -0.001720
1849     18.480000      0.004480     -0.000970
1850     18.490000      0.004490     -0.000160
1851     18.500000      0.004490      0.000680
1852     18.510000      0.004490      0.001530
1853     18.520000      0.004470      0.002370
1854     18.530000      0.004450      0.003180
1855     18.540000      0.004420      0.003940
1856     18.550000      0.004380      0.004630
1857     18.560000      0.004330      0.005240
1858     18.570000      0.004280      0.005760
1859     18.580000      0.004220      0.006180
1860     18.590000      0.004160      0.006490
1861     18.600000      0.004090      0.006680
1862     18.610000      0.004030      0.006770
1863     18.620000      0.003960      0.006740
1864     18.630000      0.003890      0.006600
1865     18.640000      0.003830      0.006360
1866     18.650000      0.003760      0.006030
1867     18.660000      0.003700      0.005610
1868     18.670000      0.003650      0.005120
1869     18.680000      0.003600      0.004580
1870     18.690000      0.003550      0.004000
1871     18.700000      0.003510      0.003400
1872     18.710000      0.003480      0.002780
1873     18.720000      0.003450      0.002170
1874     18.730000      0.003430      0.001580
1875     18.740000      0.003410      0.001030
1876     18.750000      0.003400      0.000530
1877     18.760000      0.003390      0.000090
1878     18.770000      0.003390     -0.000290
1879     18.780000      0.003400     -0.000580
1880     18.790000      0.003400     -0.000800
1881     18.800000      0.003410     -0.000940
1882     18.810000      0.003420     -0.000990
1883     18.820000      0.003430     -0.000960
1884     18.830000      0.003440     -0.000850
1885     18.840000      0.003450     -0.000660
1886     18.850000      0.003450     -0.000400
1887     18.860000      0.003460     -0.000080
1888     18.870000      0.003460      0.000290
1889     18.880000      0.003460      0.000710
1890     18.890000      0.003450      0.001160
1891     18.900000      0.003440      0.001630
1892     18.910000      0.003420      0.002120
1893     18.920000      0.003400      0.002600
1894     18.930000      0.003370      0.003070
1895     18.940000      0.003340      0.003520
1896     18.950000      0.003310      0.003950
1897     18.960000      0.003270      0.004330
1898     18.970000      0.003230      0.004670
1899     18.980000      0.003180      0.004970
1900     18.990000      0.003130      0.005210
1901     19.000000      0.003080      0.005400
1902     19.010000      0.003020      0.005530
1903     19.020000      0.002970      0.005600
1904     19.030000      0.002910      0.005620
1905     19.040000      0.002860      0.005590
1906     19.050000      0.002800      0.005510
1907     19.060000      0.002740      0.005380
1908     19.070000      0.002690      0.005210
1909     19.080000      0.002640      0.005010
1910     19.090000      0.002590      0.004770
1911     19.100000      0.002540      0.004500
1912     19.110000      0.002500      0.004220
1913     19.120000      0.002450      0.003910
1914     19.130000      0.002420      0.003600
1915     19.140000      0.002380      0.003280
1916     19.150000      0.002350      0.002960
1917     19.160000      0.002320      0.002650
1918     19.170000      0.002290      0.002330
1919     19.180000      0.002270      0.002020
1920     19.190000      0.002250      0.001720
1921     19.200000      0.002230      0.001430
1922     19.210000      0.002210      0.001150
1923     19.220000      0.002200      0.000870
1924     19.230000      0.002190      0.000610
1925     19.240000      0.002190      0.000350
1926     19.250000      0.002190      0.000100
1927     19.260000      0.002180     -0.000140
1928     19.270000      0.002190     -0.000370
1929     19.280000      0.002190     -0.000600
1930     19.290000      0.002200     -0.000830
1931     19.300000      0.002200     -0.001050
1932     19.310000      0.002210     -0.001270
1933     19.320000      0.002230     -0.001490
1934     19.330000      0.002240     -0.001710
1935     19.340000      0.002260     -0.001920
1936     19.350000      0.002280     -0.002150
1937     19.360000      0.002300     -0.002370
1938     19.370000      0.002320     -0.002590
1939     19.380000      0.002350     -0.002820
1940     19.390000      0.002380     -0.003050
1941     19.400000      0.002410     -0.003290
1942     19.410000      0.002440     -0.003520
1943     19.420000      0.002480     -0.003750
1944     19.430000      0.002510     -0.003980
1945     19.440000      0.002550     -0.004210
1946     19.450000      0.002600     -0.004430
1947     19.460000      0.002640     -0.004630
1948     19.470000      0.002690     -0.004820
1949     19.480000      0.002730     -0.004980
1950     19.490000      0.002780     -0.005110
1951     19.500000      0.002830     -0.005210
1952     19.510000      0.002890     -0.005260
1953     19.520000      0.002940     -0.005270
1954     19.530000      0.002990     -0.005220
1955     19.540000      0.003040     -0.005110
1956     19.550000      0.003100     -0.004940
1957     19.560000      0.003140     -0.004690
1958     19.570000      0.003190     -0.004370
1959     19.580000      0.003240     -0.003970
1960     19.590000      0.003280     -0.003490
1961     19.600000      0.003310     -0.002930
1962     19.610000      0.003340     -0.002290
1963     19.620000      0.003360     -0.001590
1964     19.630000      0.003380     -0.000810
1965     19.640000      0.003390      0.000030
1966     19.650000      0.003390      0.000920
1967     19.660000      0.003380      0.001850
1968     19.670000      0.003360      0.002800
1969     19.680000      0.003330      0.003770
1970     19.690000      0.003290      0.004730
1971     19.700000      0.003250      0.005670
1972     19.710000      0.003190      0.006570
1973     19.720000      0.003120      0.007410
1974     19.730000      0.003050      0.008180
1975     19.740000      0.002970      0.008870
1976     19.750000      0.002880      0.009440
1977     19.760000      0.002780      0.009910
1978     19.770000      0.002680      0.010250
1979     19.780000      0.002580      0.010460
1980     19.790000      0.002480      0.010530
1981     19.800000      0.002370      0.010470
1982     19.810000      0.002270      0.010270
1983     19.820000      0.002160      0.009940
1984     19.830000      0.002070      0.009490
1985     19.840000      0.001970      0.008920
1986     19.850000      0.001880      0.008240
1987     19.860000      0.001800      0.007470
1988     19.870000      0.001720      0.006630
1989     19.880000      0.001660      0.005740
1990     19.890000      0.001600      0.004810
1991     19.900000      0.001550      0.003870
1992     19.910000      0.001510      0.002940
1993     19.920000      0.001480      0.002030
1994     19.930000      0.001460      0.001180
1995     19.940000      0.001450      0.000400
1996     19.950000      0.001450     -0.000300
1997     19.960000      0.001450     -0.000900
1998     19.970000      0.001460     -0.001390
1999     19.980000      0.001470     -0.001760
2000     19.990000      0.001490     -0.002000
2001     20.000000      0.001510     -0.002110
2002     20.010000      0.001530     -0.002090
2003     20.020000      0.001550     -0.001950
2004     20.030000      0.001570     -0.001680
2005     20.040000      0.001590     -0.001290
2006     20.050000      0.001600     -0.000810
2007     20.060000      0.001610     -0.000230
2008     20.070000      0.001610      0.000430
2009     20.080000      0.001610      0.001150
2010     20.090000      0.001600      0.001910
2011     20.100000      0.001580      0.002690
2012     20.110000      0.001550      0.003480
2013     20.120000      0.001520      0.004250
2014     20.130000      0.001470      0.004990
2015     20.140000      0.001420      0.005690
2016     20.150000      0.001370      0.006320
2017     20.160000      0.001300      0.006870
2018     20.170000      0.001240      0.007340
2019     20.180000      0.001160      0.007710
2020     20.190000      0.001080      0.007990
2021     20.200000      0.001000      0.008160
2022     20.210000      0.000920      0.008220
2023     20.220000      0.000840      0.008180
2024     20.230000      0.000760      0.008040
2025     20.240000      0.000680      0.007810
2026     20.250000      0.000600      0.007480
2027     20.260000      0.000530      0.007080
2028     20.270000      0.000460      0.006610
2029     20.280000      0.000390      0.006070
2030     20.290000      0.000330      0.005500
2031     20.300000      0.000270      0.004890
2032     20.310000      0.000220      0.004260
2033     20.320000      0.000180      0.003620
2034     20.330000      0.000150      0.002990
2035     20.340000      0.000120      0.002370
2036     20.350000      0.000090      0.001790
2037     20.360000      0.000070      0.001230
2038     20.370000      0.000060      0.000720
2039     20.380000      0.000050      0.000260
2040     20.390000      0.000050     -0.000150
2041     20.400000      0.000050     -0.000500
2042     20.410000      0.000060     -0.000800
2043     20.420000      0.000070     -0.001040
2044     20.430000      0.000080     -0.001220
2045     20.440000      0.000090     -0.001350
2046     20.450000      0.000100     -0.001430
2047     20.460000      0.000120     -0.001460
2048     20.470000      0.000130     -0.001440
2049     20.480000      0.000150     -0.001390
2050     20.490000      0.000160     -0.001300
2051     20.500000      0.000170     -0.001190
2052     20.510000      0.000180     -0.001050
2053     20.520000      0.000200     -0.000890
2054     20.530000      0.000200     -0.000710
2055     20.540000      0.000210     -0.000530
2056     20.550000      0.000220     -0.000340
2057     20.560000      0.000220     -0.000140
2058     20.570000      0.000220      0.000050
2059     20.580000      0.000220      0.000240
2060     20.590000      0.000220      0.000430
2061     20.600000      0.000210      0.000610
2062     20.610000      0.000210      0.000790
2063     20.620000      0.000200      0.000950
2064     20.630000      0.000190      0.001110
2065     20.640000      0.000180      0.001250
2066     20.650000      0.000170      0.001390
2067     20.660000      0.000150      0.001510
2068     20.670000      0.000140      0.001610
2069     20.680000      0.000120      0.001700
2070     20.690000      0.000100      0.001780
2071     20.700000      0.000090      0.001840
2072     20.710000      0.000070      0.001880
2073     20.720000      0.000050      0.001890
2074     20.730000      0.000030      0.001890
2075     20.740000      0.000010      0.001860
2076     20.750000     -0.000010      0.001810
2077     20.760000     -0.000020      0.001730
2078     20.770000     -0.000040      0.001630
2079     20.780000     -0.000060      0.001490
2080     20.790000     -0.000070      0.001340
2081     20.800000     -0.000090      0.001150
2082     20.810000     -0.000100      0.000940
2083     20.820000     -0.000110      0.000700
2084     20.830000     -0.000110      0.000440
2085     20.840000     -0.000120      0.000170
2086     20.850000     -0.000120     -0.000130
2087     20.860000     -0.000120     -0.000440
2088     20.870000     -0.000120     -0.000760
2089     20.880000     -0.000110     -0.001080
2090     20.890000     -0.000100     -0.001400
2091     20.900000     -0.000080     -0.001710
2092     20.910000     -0.000070     -0.002010
2093     20.920000     -0.000050     -0.002290
2094     20.930000     -0.000020     -0.002550
2095     20.940000      0.000000     -0.002780
2096     20.950000      0.000030     -0.002970
2097     20.960000      0.000060     -0.003130
2098     20.970000      0.000090     -0.003250
2099     20.980000      0.000120     -0.003320
2100     20.990000      0.000160     -0.003350
2101     21.000000      0.000190     -0.003330
2102     21.010000      0.000220     -0.003270
2103     21.020000      0.000260     -0.003170
2104     21.030000      0.000290     -0.003030
2105     21.040000      0.000320     -0.002840
2106     21.050000      0.000350     -0.002630
2107     21.060000      0.000370     -0.002380
2108     21.070000      0.000400     -0.002120
2109     21.080000      0.000420     -0.001830
2110     21.090000      0.000440     -0.001530
2111     21.100000      0.000450     -0.001230
2112     21.110000      0.000460     -0.000940
2113     21.120000      0.000470     -0.000650
2114     21.130000      0.000480     -0.000380
2115     21.140000      0.000480     -0.000130
2116     21.150000      0.000490      0.000080
2117     21.160000      0.000480      0.000270
2118     21.170000      0.000480      0.000420
2119     21.180000      0.000480      0.000530
2120     21.190000      0.000470      0.000600
2121     21.200000      0.000470      0.000630
2122     21.210000      0.000460      0.000620
2123     21.220000      0.000450      0.000570
2124     21.230000      0.000450      0.000490
2125     21.240000      0.000440      0.000370
2126     21.250000      0.000440      0.000230
2127     21.260000      0.000440      0.000080
2128     21.270000      0.000440     -0.000090
2129     21.280000      0.000440     -0.000270
2130     21.290000      0.000440     -0.000440
2131     21.300000      0.000440     -0.000590
2132     21.310000      0.000450     -0.000720
2133     21.320000      0.000460     -0.000820
2134     21.330000      0.000470     -0.000870
2135     21.340000      0.000470     -0.000880
2136     21.350000      0.000480     -0.000820
2137     21.360000      0.000490     -0.000710
2138     21.370000      0.000500     -0.000520
2139     21.380000      0.000500     -0.000260
2140     21.390000      0.000510      0.000070
2141     21.400000      0.000510      0.000480
2142     21.410000      0.000500      0.000970
2143     21.420000      0.000490      0.001520
2144     21.430000      0.000480      0.002130
2145     21.440000      0.000450      0.002800
2146     21.450000      0.000430      0.003520
2147     21.460000      0.000390      0.004270
2148     21.470000      0.000350      0.005030
2149     21.480000      0.000300      0.005800
2150     21.490000      0.000240      0.006550
2151     21.500000      0.000170      0.007260
2152     21.510000      0.000100      0.007930
2153     21.520000      0.000020      0.008520
2154     21.530000     -0.000060      0.009010
2155     21.540000     -0.000150      0.009400
2156     21.550000     -0.000250      0.009670
2157     21.560000     -0.000340      0.009790
2158     21.570000     -0.000440      0.009770
2159     21.580000     -0.000540      0.009600
2160     21.590000     -0.000630      0.009260
2161     21.600000     -0.000730      0.008760
2162     21.610000     -0.000810      0.008100
2163     21.620000     -0.000900      0.007280
2164     21.630000     -0.000970      0.006310
2165     21.640000     -0.001030      0.005200
2166     21.650000     -0.001080      0.003970
2167     21.660000     -0.001120      0.002630
2168     21.670000     -0.001150      0.001200
2169     21.680000     -0.001160     -0.000290
2170     21.690000     -0.001160     -0.001820
2171     21.700000     -0.001140     -0.003350
2172     21.710000     -0.001110     -0.004870
2173     21.720000     -0.001060     -0.006350
2174     21.730000     -0.000990     -0.007760
2175     21.740000     -0.000920     -0.009070
2176     21.750000     -0.000830     -0.010280
2177     21.760000     -0.000720     -0.011350
2178     21.770000     -0.000610     -0.012270
2179     21.780000     -0.000490     -0.013040
2180     21.790000     -0.000360     -0.013640
2181     21.800000     -0.000220     -0.014080
2182     21.810000     -0.000080     -0.014340
2183     21.820000      0.000060     -0.014430
2184     21.830000      0.000210     -0.014350
2185     21.840000      0.000350     -0.014120
2186     21.850000      0.000490     -0.013730
2187     21.860000      0.000630     -0.013220
2188     21.870000      0.000760     -0.012580
2189     21.880000      0.000890     -0.011840
2190     21.890000      0.001010     -0.011000
2191     21.900000      0.001120     -0.010100
2192     21.910000      0.001220     -0.009150
2193     21.920000      0.001310     -0.008160
2194     21.930000      0.001390     -0.007160
2195     21.940000      0.001460     -0.006150
2196     21.950000      0.001520     -0.005150
2197     21.960000      0.001570     -0.004180
2198     21.970000      0.001620     -0.003230
2199     21.980000      0.001650     -0.002330
2200     21.990000      0.001670     -0.001470
2201     22.000000      0.001690     -0.000660
2202     22.010000      0.001690      0.000100
2203     22.020000      0.001690      0.000800
2204     22.030000      0.001680      0.001460
2205     22.040000      0.001670      0.002060
2206     22.050000      0.001650      0.002620
2207     22.060000      0.001620      0.003130
2208     22.070000      0.001590      0.003590
2209     22.080000      0.001560      0.004010
2210     22.090000      0.001520      0.004390
2211     22.100000      0.001470      0.004740
2212     22.110000      0.001420      0.005050
2213     22.120000      0.001370      0.005340
2214     22.130000      0.001320      0.005590
2215     22.140000      0.001260      0.005820
2216     22.150000      0.001210      0.006030
2217     22.160000      0.001150      0.006210
2218     22.170000      0.001080      0.006370
2219     22.180000      0.001020      0.006520
2220     22.190000      0.000960      0.006650
2221     22.200000      0.000890      0.006760
2222     22.210000      0.000820      0.006860
2223     22.220000      0.000750      0.006940
2224     22.230000      0.000680      0.007000
2225     22.240000      0.000610      0.007050
2226     22.250000      0.000540      0.007090
2227     22.260000      0.000470      0.007110
2228     22.270000      0.000400      0.007110
2229     22.280000      0.000330      0.007090
2230     22.290000      0.000260      0.007050
2231     22.300000      0.000190      0.007000
2232     22.310000      0.000120      0.006920
2233     22.320000      0.000050      0.006820
2234     22.330000     -0.000020      0.006690
2235     22.340000     -0.000090      0.006530
2236     22.350000     -0.000150      0.006350
2237     22.360000     -0.000210      0.006140
2238     22.370000     -0.000280      0.005900
2239     22.380000     -0.000340      0.005620
2240     22.390000     -0.000390      0.005320
2241     22.400000     -0.000440      0.004980
2242     22.410000     -0.000490      0.004620
2243     22.420000     -0.000540      0.004230
2244     22.430000     -0.000580      0.003810
2245     22.440000     -0.000620      0.003370
2246     22.450000     -0.000650      0.002910
2247     22.460000     -0.000680      0.002430
2248     22.470000     -0.000710      0.001950
2249     22.480000     -0.000730      0.001470
2250     22.490000     -0.000740      0.000990
2251     22.500000     -0.000750      0.000520
2252     22.510000     -0.000760      0.000080
2253     22.520000     -0.000760     -0.000340
2254     22.530000     -0.000750     -0.000720
2255     22.540000     -0.000750     -0.001060
2256     22.550000     -0.000740     -0.001350
2257     22.560000     -0.000720     -0.001590
2258     22.570000     -0.000710     -0.001770
2259     22.580000     -0.000690     -0.001890
2260     22.590000     -0.000670     -0.001950
2261     22.600000     -0.000650     -0.001940
2262     22.610000     -0.000630     -0.001880
2263     22.620000     -0.000610     -0.001750
2264     22.630000     -0.000600     -0.001570
2265     22.640000     -0.000580     -0.001330
2266     22.650000     -0.000570     -0.001040
2267     22.660000     -0.000560     -0.000720
2268     22.670000     -0.000550     -0.000360
2269     22.680000     -0.000550      0.000020
2270     22.690000     -0.000550      0.000420
2271     22.700000     -0.000550      0.000830
2272     22.710000     -0.000560      0.001230
2273     22.720000     -0.000570      0.001620
2274     22.730000     -0.000590      0.001980
2275     22.740000     -0.000610      0.002320
2276     22.750000     -0.000630      0.002610
2277     22.760000     -0.000660      0.002860
2278     22.770000     -0.000680      0.003060
2279     22.780000     -0.000720      0.003210
2280     22.790000     -0.000750      0.003300
2281     22.800000     -0.000780      0.003330
2282     22.810000     -0.000810      0.003300
2283     22.820000     -0.000850      0.003210
2284     22.830000     -0.000880      0.003060
2285     22.840000     -0.000910      0.002860
2286     22.850000     -0.000940      0.002610
2287     22.860000     -0.000960      0.002320
2288     22.870000     -0.000990      0.001980
2289     22.880000     -0.001010      0.001620
2290     22.890000     -0.001020      0.001230
2291     22.900000     -0.001040      0.000830
2292     22.910000     -0.001040      0.000410
2293     22.920000     -0.001050      0.000000
2294     22.930000     -0.001050     -0.000410
2295     22.940000     -0.001040     -0.000800
2296     22.950000     -0.001040     -0.001180
2297     22.960000     -0.001020     -0.001530
2298     22.970000     -0.001010     -0.001850
2299     22.980000     -0.000990     -0.002140
2300     22.990000     -0.000970     -0.002400
2301     23.000000     -0.000940     -0.002620
2302     23.010000     -0.000920     -0.002810
2303     23.020000     -0.000890     -0.002960
2304     23.030000     -0.000860     -0.003070
2305     23.040000     -0.000830     -0.003150
2306     23.050000     -0.000800     -0.003200
2307     23.060000     -0.000770     -0.003220
2308     23.070000     -0.000730     -0.003210
2309     23.080000     -0.000700     -0.003180
2310     23.090000     -0.000670     -0.003130
2311     23.100000     -0.000640     -0.003060
2312     23.110000     -0.000610     -0.002980
2313     23.120000     -0.000580     -0.002890
2314     23.130000     -0.000550     -0.002800
2315     23.140000     -0.000520     -0.002700
2316     23.150000     -0.000490     -0.002600
2317     23.160000     -0.000470     -0.002500
2318     23.170000     -0.000440     -0.002400
2319     23.180000     -0.000420     -0.002310
2320     23.190000     -0.000400     -0.002220
2321     23.200000     -0.000370     -0.002130
2322     23.210000     -0.000350     -0.002050
2323     23.220000     -0.000330     -0.001970
2324     23.230000     -0.000310     -0.001890
2325     23.240000     -0.000290     -0.001810
2326     23.250000     -0.000280     -0.001730
2327     23.260000     -0.000260     -0.001640
2328     23.270000     -0.000240     -0.001550
2329     23.280000     -0.000230     -0.001440
2330     23.290000     -0.000210     -0.001310
2331     23.300000     -0.000200     -0.001160
2332     23.310000     -0.000190     -0.000980
2333     23.320000     -0.000180     -0.000780
2334     23.330000     -0.000170     -0.000540
2335     23.340000     -0.000160     -0.000260
2336     23.350000     -0.000160      0.000060
2337     23.360000     -0.000160      0.000420
2338     23.370000     -0.000170      0.000830
2339     23.380000     -0.000180      0.001290
2340     23.390000     -0.000190      0.001790
2341     23.400000     -0.000210      0.002350
2342     23.410000     -0.000230      0.002950
2343     23.420000     -0.000260      0.003590
2344     23.430000     -0.000290      0.004260
2345     23.440000     -0.000340      0.004970
2346     23.450000     -0.000390      0.005700
2347     23.460000     -0.000440      0.006430
2348     23.470000     -0.000510      0.007160
2349     23.480000     -0.000580      0.007880
2350     23.490000     -0.000660      0.008550
2351     23.500000     -0.000740      0.009180
2352     23.510000     -0.000840      0.009740
2353     23.520000     -0.000930      0.010220
2354     23.530000     -0.001040      0.010590
2355     23.540000     -0.001140      0.010850
2356     23.550000     -0.001250      0.010980
2357     23.560000     -0.001360      0.010970
2358     23.570000     -0.001470      0.010810
2359     23.580000     -0.001580      0.010500
2360     23.590000     -0.001680      0.010020
2361     23.600000     -0.001780      0.009380
2362     23.610000     -0.001880      0.008580
2363     23.620000     -0.001960      0.007620
2364     23.630000     -0.002040      0.006520
2365     23.640000     -0.002100      0.005290
2366     23.650000     -0.002160      0.003950
2367     23.660000     -0.002200      0.002510
2368     23.670000     -0.002220      0.000990
2369     23.680000     -0.002230     -0.000560
2370     23.690000     -0.002230     -0.002130
2371     23.700000     -0.002200     -0.003690
2372     23.710000     -0.002170     -0.005200
2373     23.720000     -0.002120     -0.006630
2374     23.730000     -0.002050     -0.007960
2375     23.740000     -0.001970     -0.009160
2376     23.750000     -0.001880     -0.010210
2377     23.760000     -0.001780     -0.011080
2378     23.770000     -0.001670     -0.011750
2379     23.780000     -0.001550     -0.012220
2380     23.790000     -0.001430     -0.012480
2381     23.800000     -0.001300     -0.012520
2382     23.810000     -0.001180     -0.012350
2383     23.820000     -0.001050     -0.011960
2384     23.830000     -0.000930     -0.011370
2385     23.840000     -0.000820     -0.010600
2386     23.850000     -0.000710     -0.009660
2387     23.860000     -0.000620     -0.008570
2388     23.870000     -0.000530     -0.007350
2389     23.880000     -0.000460     -0.006050
2390     23.890000     -0.000400     -0.004680
2391     23.900000     -0.000350     -0.003280
2392     23.910000     -0.000320     -0.001890
2393     23.920000     -0.000300     -0.000530
2394     23.930000     -0.000290      0.000760
2395     23.940000     -0.000300      0.001960
2396     23.950000     -0.000320      0.003040
2397     23.960000     -0.000350      0.003980
2398     23.970000     -0.000390      0.004750
2399     23.980000     -0.000440      0.005360
2400     23.990000     -0.000490      0.005790
2401     24.000000     -0.000550      0.006030
2402     24.010000     -0.000610      0.006080
2403     24.020000     -0.000670      0.005950
2404     24.030000     -0.000730      0.005640
2405     24.040000     -0.000790      0.005180
2406     24.050000     -0.000840      0.004570
2407     24.060000     -0.000880      0.003830
2408     24.070000     -0.000920      0.002980
2409     24.080000     -0.000950      0.002060
2410     24.090000     -0.000970      0.001090
2411     24.100000     -0.000980      0.000100
2412     24.110000     -0.000980     -0.000890
2413     24.120000     -0.000980     -0.001840
2414     24.130000     -0.000960     -0.002730
2415     24.140000     -0.000930     -0.003530
2416     24.150000     -0.000890     -0.004220
2417     24.160000     -0.000850     -0.004790
2418     24.170000     -0.000800     -0.005200
2419     24.180000     -0.000750     -0.005460
2420     24.190000     -0.000700     -0.005550
2421     24.200000     -0.000640     -0.005470
2422     24.210000     -0.000590     -0.005230
2423     24.220000     -0.000530     -0.004820
2424     24.230000     -0.000490     -0.004250
2425     24.240000     -0.000440     -0.003540
2426     24.250000     -0.000410     -0.002710
2427     24.260000     -0.000380     -0.001770
2428     24.270000     -0.000360     -0.000750
2429     24.280000     -0.000360      0.000320
2430     24.290000     -0.000360      0.001420
2431     24.300000     -0.000370      0.002500
2432     24.310000     -0.000400      0.003560
2433     24.320000     -0.000430      0.004540
2434     24.330000     -0.000480      0.005420
2435     24.340000     -0.000530      0.006180
2436     24.350000     -0.000600      0.006780
2437     24.360000     -0.000660      0.007220
2438     24.370000     -0.000740      0.007470
2439     24.380000     -0.000810      0.007510
2440     24.390000     -0.000890      0.007350
2441     24.400000     -0.000960      0.006970
2442     24.410000     -0.001030      0.006390
2443     24.420000     -0.001090      0.005590
2444     24.430000     -0.001150      0.004610
2445     24.440000     -0.001190      0.003450
2446     24.450000     -0.001230      0.002130
2447     24.460000     -0.001250      0.000680
2448     24.470000     -0.001260     -0.000870
2449     24.480000     -0.001250     -0.002480
2450     24.490000     -0.001220     -0.004110
2451     24.500000     -0.001180     -0.005740
2452     24.510000     -0.001130     -0.007310
2453     24.520000     -0.001050     -0.008800
2454     24.530000     -0.000960     -0.010150
2455     24.540000     -0.000860     -0.011340
2456     24.550000     -0.000750     -0.012340
2457     24.560000     -0.000630     -0.013120
2458     24.570000     -0.000490     -0.013660
2459     24.580000     -0.000360     -0.013930
2460     24.590000     -0.000220     -0.013940
2461     24.600000     -0.000080     -0.013670
2462     24.610000      0.000060     -0.013130
2463     24.620000      0.000190     -0.012330
2464     24.630000      0.000310     -0.011260
2465     24.640000      0.000420     -0.009960
2466     24.650000      0.000520     -0.008450
2467     24.660000      0.000610     -0.006760
2468     24.670000      0.000680     -0.004920
2469     24.680000      0.000730     -0.002970
2470     24.690000      0.000760     -0.000960
2471     24.700000      0.000760      0.001080
2472     24.710000      0.000750      0.003090
2473     24.720000      0.000720      0.005040
2474     24.730000      0.000670      0.006880
2475     24.740000      0.000600      0.008570
2476     24.750000      0.000520      0.010080
2477     24.760000      0.000420      0.011380
2478     24.770000      0.000300      0.012440
2479     24.780000      0.000180      0.013250
2480     24.790000      0.000050      0.013780
2481     24.800000     -0.000090      0.014050
2482     24.810000     -0.000230      0.014030
2483     24.820000     -0.000370      0.013750
2484     24.830000     -0.000510      0.013200
2485     24.840000     -0.000640      0.012400
2486     24.850000     -0.000770      0.011380
2487     24.860000     -0.000880      0.010160
2488     24.870000     -0.000980      0.008770
2489     24.880000     -0.001070      0.007240
2490     24.890000     -0.001140      0.005620
2491     24.900000     -0.001200      0.003930
2492     24.910000     -0.001240      0.002210
2493     24.920000     -0.001260      0.000510
2494     24.930000     -0.001260     -0.001150
2495     24.940000     -0.001250     -0.002730
2496     24.950000     -0.001220     -0.004190
2497     24.960000     -0.001180     -0.005520
2498     24.970000     -0.001130     -0.006700
2499     24.980000     -0.001060     -0.007700
2500     24.990000     -0.000980     -0.008520
2501     25.000000     -0.000900     -0.009140
2502     25.010000      0.000000      0.000000
2503     25.020000      0.000000      0.000000
2504     25.030000      0.000000      0.000000
2505     25.040000      0.000000      0.000000
2506     25.050000      0.000000      0.000000
2507     25.060000      0.000000      0.000000
2508     25.070000      0.000000      0.000000
2509     25.080000      0.000000      0.000000
2510     25.090000      0.000000      0.000000
2511     25.100000      0.000000      0.000000
2512     25.110000      0.000000      0.000000
2513     25.120000      0.000000      0.000000
2514     25.130000      0.000000      0.000000
2515     25.140000      0.000000      0.000000
2516     25.150000      0.000000      0.000000
2517     25.160000      0.000000      0.000000
2518     25.170000      0.000000      0.000000
2519     25.180000      0.000000      0.000000
2520     25.190000      0.000000      0.000000
2521     25.200000      0.000000      0.000000
2522     25.210000      0.000000      0.000000
2523     25.220000      0.000000      0.000000
2524     25.230000      0.000000      0.000000
2525     25.240000      0.000000      0.000000
2526     25.250000      0.000000      0.000000
2527     25.260000      0.000000      0.000000
2528     25.270000      0.000000      0.000000
2529     25.280000      0.000000      0.000000
2530     25.290000      0.000000      0.000000
2531     25.300000      0.000000      0.000000
2532     25.310000      0.000000      0.000000
2533     25.320000      0.000000      0.000000
2534     25.330000      0.000000      0.000000
2535     25.340000      0.000000      0.000000
2536     25.350000      0.000000      0.000000
2537     25.360000      0.000000      0.000000
2538     25.370000      0.000000      0.000000
2539     25.380000      0.000000      0.000000
2540     25.390000      0.000000      0.000000
2541     25.400000      0.000000      0.000000
2542     25.410000      0.000000      0.000000
2543     25.420000      0.000000      0.000000
2544     25.430000      0.000000      0.000000
2545     25.440000      0.000000      0.000000
2546     25.450000      0.000000      0.000000
2547     25.460000      0.000000      0.000000
2548     25.470000      0.000000      0.000000
2549     25.480000      0.000000      0.000000
2550     25.490000      0.000000      0.000000
2551     25.500000      0.000000      0.000000
2552     25.510000      0.000000      0.000000
2553     25.520000      0.000000      0.000000
2554     25.530000      0.000000      0.000000
2555     25.540000      0.000000      0.000000
2556     25.550000      0.000000      0.000000
2557     25.560000      0.000000      0.000000
2558     25.570000      0.000000      0.000000
2559     25.580000      0.000000      0.000000
2560     25.590000      0.000000      0.000000
2561     25.600000      0.000000      0.000000
2562     25.610000      0.000000      0.000000
2563     25.620000      0.000000      0.000000
2564     25.630000      0.000000      0.000000
2565     25.640000      0.000000      0.000000
2566     25.650000      0.000000      0.000000
2567     25.660000      0.000000      0.000000
2568     25.670000      0.000000      0.000000
2569     25.680000      0.000000      0.000000
2570     25.690000      0.000000      0.000000
2571     25.700000      0.000000      0.000000
2572     25.710000      0.000000      0.000000
2573     25.720000      0.000000      0.000000
2574     25.730000      0.000000      0.000000
2575     25.740000      0.000000      0.000000
2576     25.750000      0.000000      0.000000
2577     25.760000      0.000000      0.000000
2578     25.770000      0.000000      0.000000
2579     25.780000      0.000000      0.000000
2580     25.790000      0.000000      0.000000
2581     25.800000      0.000000      0.000000
2582     25.810000      0.000000      0.000000
2583     25.820000      0.000000      0.000000
2584     25.830000      0.000000      0.000000
2585     25.840000      0.000000      0.000000
2586     25.850000      0.000000      0.000000
2587     25.860000      0.000000      0.000000
2588     25.870000      0.000000      0.000000
2589     25.880000      0.000000      0.000000
2590     25.890000      0.000000      0.000000
2591     25.900000      0.000000      0.000000
2592     25.910000      0.000000      0.000000
2593     25.920000      0.000000      0.000000
2594     25.930000      0.000000      0.000000
2595     25.940000      0.000000      0.000000
2596     25.950000      0.000000      0.000000
2597     25.960000      0.000000      0.000000
2598     25.970000      0.000000      0.000000
2599     25.980000      0.000000      0.000000
2600     25.990000      0.000000      0.000000
2601     26.000000      0.000000      0.000000
2602     26.010000      0.000000      0.000000
2603     26.020000      0.000000      0.000000
2604     26.030000      0.000000      0.000000
2605     26.040000      0.000000      0.000000
2606     26.050000      0.000000      0.000000
2607     26.060000      0.000000      0.000000
2608     26.070000      0.000000      0.000000
2609     26.080000      0.000000      0.000000
2610     26.090000      0.000000      0.000000
2611     26.100000      0.000000      0.000000
2612     26.110000      0.000000      0.000000
2613     26.120000      0.000000      0.000000
2614     26.130000      0.000000      0.000000
2615     26.140000      0.000000      0.000000
2616     26.150000      0.000000      0.000000
2617     26.160000      0.000000      0.000000
2618     26.170000      0.000000      0.000000
2619     26.180000      0.000000      0.000000
2620     26.190000      0.000000      0.000000
2621     26.200000      0.000000      0.000000
2622     26.210000      0.000000      0.000000
2623     26.220000      0.000000      0.000000
2624     26.230000      0.000000      0.000000
2625     26.240000      0.000000      0.000000
2626     26.250000      0.000000      0.000000
2627     26.260000      0.000000      0.000000
2628     26.270000      0.000000      0.000000
2629     26.280000      0.000000      0.000000
2630     26.290000      0.000000      0.000000
2631     26.300000      0.000000      0.000000
2632     26.310000      0.000000      0.000000
2633     26.320000      0.000000      0.000000
2634     26.330000      0.000000      0.000000
2635     26.340000      0.000000      0.000000
2636     26.350000      0.000000      0.000000
2637     26.360000      0.000000      0.000000
2638     26.370000      0.000000      0.000000
2639     26.380000      0.000000      0.000000
2640     26.390000      0.000000      0.000000
2641     26.400000      0.000000      0.000000
2642     26.410000      0.000000      0.000000
2643     26.420000      0.000000      0.000000
2644     26.430000      0.000000      0.000000
2645     26.440000      0.000000      0.000000
2646     26.450000      0.000000      0.000000
2647     26.460000      0.000000      0.000000
2648     26.470000      0.000000      0.000000
2649     26.480000      0.000000      0.000000
2650     26.490000      0.000000      0.000000
2651     26.500000      0.000000      0.000000
2652     26.510000      0.000000      0.000000
2653     26.520000      0.000000      0.000000
2654     26.530000      0.000000      0.000000
2655     26.540000      0.000000      0.000000
2656     26.550000      0.000000      0.000000
2657     26.560000      0.000000      0.000000
2658     26.570000      0.000000      0.000000
2659     26.580000      0.000000      0.000000
2660     26.590000      0.000000      0.000000
2661     26.600000      0.000000      0.000000
2662     26.610000      0.000000      0.000000
2663     26.620000      0.000000      0.000000
2664     26.630000      0.000000      0.000000
2665     26.640000      0.000000      0.000000
2666     26.650000      0.000000      0.000000
2667     26.660000      0.000000      0.000000
2668     26.670000      0.000000      0.000000
2669     26.680000      0.000000      0.000000
2670     26.690000      0.000000      0.000000
2671     26.700000      0.000000      0.000000
2672     26.710000      0.000000      0.000000
2673     26.720000      0.000000      0.000000
2674     26.730000      0.000000      0.000000
2675     26.740000      0.000000      0.000000
2676     26.750000      0.000000      0.000000
2677     26.760000      0.000000      0.000000
2678     26.770000      0.000000      0.000000
2679     26.780000      0.000000      0.000000
2680     26.790000      0.000000      0.000000
2681     26.800000      0.000000      0.000000
2682     26.810000      0.000000      0.000000
2683     26.820000      0.000000      0.000000
2684     26.830000      0.000000      0.000000
2685     26.840000      0.000000      0.000000
2686     26.850000      0.000000      0.000000
2687     26.860000      0.000000      0.000000
2688     26.870000      0.000000      0.000000
2689     26.880000      0.000000      0.000000
2690     26.890000      0.000000      0.000000
2691     26.900000      0.000000      0.000000
2692     26.910000      0.000000      0.000000
2693     26.920000      0.000000      0.000000
2694     26.930000      0.000000      0.000000
2695     26.940000      0.000000      0.000000
2696     26.950000      0.000000      0.000000
2697     26.960000      0.000000      0.000000
2698     26.970000      0.000000      0.000000
2699     26.980000      0.000000      0.000000
2700     26.990000      0.000000      0.000000
2701     27.000000      0.000000      0.000000
2702     27.010000      0.000000      0.000000
2703     27.020000      0.000000      0.000000
2704     27.030000      0.000000      0.000000
2705     27.040000      0.000000      0.000000
2706     27.050000      0.000000      0.000000
2707     27.060000      0.000000      0.000000
2708     27.070000      0.000000      0.000000
2709     27.080000      0.000000      0.000000
2710     27.090000      0.000000      0.000000
2711     27.100000      0.000000      0.000000
2712     27.110000      0.000000      0.000000
2713     27.120000      0.000000      0.000000
2714     27.130000      0.000000      0.000000
2715     27.140000      0.000000      0.000000
2716     27.150000      0.000000      0.000000
2717     27.160000      0.000000      0.000000
2718     27.170000      0.000000      0.000000
2719     27.180000      0.000000      0.000000
2720     27.190000      0.000000      0.000000
2721     27.200000      0.000000      0.000000
2722     27.210000      0.000000      0.000000
2723     27.220000      0.000000      0.000000
2724     27.230000      0.000000      0.000000
2725     27.240000      0.000000      0.000000
2726     27.250000      0.000000      0.000000
2727     27.260000      0.000000      0.000000
2728     27.270000      0.000000      0.000000
2729     27.280000      0.000000      0.000000
2730     27.290000      0.000000      0.000000
2731     27.300000      0.000000      0.000000
2732     27.310000      0.000000      0.000000
2733     27.320000      0.000000      0.000000
2734     27.330000      0.000000      0.000000
2735     27.340000      0.000000      0.000000
2736     27.350000      0.000000      0.000000
2737     27.360000      0.000000      0.000000
2738     27.370000      0.000000      0.000000
2739     27.380000      0.000000      0.000000
2740     27.390000      0.000000      0.000000
2741     27.400000      0.000000      0.000000
2742     27.410000      0.000000      0.000000
2743     27.420000      0.000000      0.000000
2744     27.430000      0.000000      0.000000
2745     27.440000      0.000000      0.000000
2746     27.450000      0.000000      0.000000
2747     27.460000      0.000000      0.000000
2748     27.470000      0.000000      0.000000
2749     27.480000      0.000000      0.000000
2750     27.490000      0.000000      0.000000
2751     27.500000      0.000000      0.000000
2752     27.510000      0.000000      0.000000
2753     27.520000      0.000000      0.000000
2754     27.530000      0.000000      0.000000
2755     27.540000      0.000000      0.000000
2756     27.550000      0.000000      0.000000
2757     27.560000      0.000000      0.000000
2758     27.570000      0.000000      0.000000
2759     27.580000      0.000000      0.000000
2760     27.590000      0.000000      0.000000
2761     27.600000      0.000000      0.000000
2762     27.610000      0.000000      0.000000
2763     27.620000      0.000000      0.000000
2764     27.630000      0.000000      0.000000
2765     27.640000      0.000000      0.000000
2766     27.650000      0.000000      0.000000
2767     27.660000      0.000000      0.000000
2768     27.670000      0.000000      0.000000
2769     27.680000      0.000000      0.000000
2770     27.690000      0.000000      0.000000
2771     27.700000      0.000000      0.000000
2772     27.710000      0.000000      0.000000
2773     27.720000      0.000000      0.000000
2774     27.730000      0.000000      0.000000
2775     27.740000      0.000000      0.000000
2776     27.750000      0.000000      0.000000
2777     27.760000      0.000000      0.000000
2778     27.770000      0.000000      0.000000
2779     27.780000      0.000000      0.000000
2780     27.790000      0.000000      0.000000
2781     27.800000      0.000000      0.000000
2782     27.810000      0.000000      0.000000
2783     27.820000      0.000000      0.000000
2784     27.830000      0.000000      0.000000
2785     27.840000      0.000000      0.000000
2786     27.850000      0.000000      0.000000
2787     27.860000      0.000000      0.000000
2788     27.870000      0.000000      0.000000
2789     27.880000      0.000000      0.000000
2790     27.890000      0.000000      0.000000
2791     27.900000      0.000000      0.000000
2792     27.910000      0.000000      0.000000
2793     27.920000      0.000000      0.000000
2794     27.930000      0.000000      0.000000
2795     27.940000      0.000000      0.000000
2796     27.950000      0.000000      0.000000
2797     27.960000      0.000000      0.000000
2798     27.970000      0.000000      0.000000
2799     27.980000      0.000000      0.000000
2800     27.990000      0.000000      0.000000
2801     28.000000      0.000000      0.000000
2802     28.010000      0.000000      0.000000
2803     28.020000      0.000000      0.000000
2804     28.030000      0.000000      0.000000
2805     28.040000      0.000000      0.000000
2806     28.050000      0.000000      0.000000
2807     28.060000      0.000000      0.000000
2808     28.070000      0.000000      0.000000
2809     28.080000      0.000000      0.000000
2810     28.090000      0.000000      0.000000
2811     28.100000      0.000000      0.000000
2812     28.110000      0.000000      0.000000
2813     28.120000      0.000000      0.000000
2814     28.130000      0.000000      0.000000
2815     28.140000      0.000000      0.000000
2816     28.150000      0.000000      0.000000
2817     28.160000      0.000000      0.000000
2818     28.170000      0.000000      0.000000
2819     28.180000      0.000000      0.000000
2820     28.190000      0.000000      0.000000
2821     28.200000      0.000000      0.000000
2822     28.210000      0.000000      0.000000
2823     28.220000      0.000000      0.000000
2824     28.230000      0.000000      0.000000
2825     28.240000      0.000000      0.000000
2826     28.250000      0.000000      0.000000
2827     28.260000      0.000000      0.000000
2828     28.270000      0.000000      0.000000
2829     28.280000      0.000000      0.000000
2830     28.290000      0.000000      0.000000
2831     28.300000      0.000000      0.000000
2832     28.310000      0.000000      0.000000
2833     28.320000      0.000000      0.000000
2834     28.330000      0.000000      0.000000
2835     28.340000      0.000000      0.000000
2836     28.350000      0.000000      0.000000
2837     28.360000      0.000000      0.000000
2838     28.370000      0.000000      0.000000
2839     28.380000      0.000000      0.000000
2840     28.390000      0.000000      0.000000
2841     28.400000      0.000000      0.000000
2842     28.410000      0.000000      0.000000
2843     28.420000      0.000000      0.000000
2844     28.430000      0.000000      0.000000
2845     28.440000      0.000000      0.000000
2846     28.450000      0.000000      0.000000
2847     28.460000      0.000000      0.000000
2848     28.470000      0.000000      0.000000
2849     28.480000      0.000000      0.000000
2850     28.490000      0.000000      0.000000
2851     28.500000      0.000000      0.000000
2852     28.510000      0.000000      0.000000
2853     28.520000      0.000000      0.000000
2854     28.530000      0.000000      0.000000
2855     28.540000      0.000000      0.000000
2856     28.550000      0.000000      0.000000
2857     28.560000      0.000000      0.000000
2858     28.570000      0.000000      0.000000
2859     28.580000      0.000000      0.000000
2860     28.590000      0.000000      0.000000
2861     28.600000      0.000000      0.000000
2862     28.610000      0.000000      0.000000
2863     28.620000      0.000000      0.000000
2864     28.630000      0.000000      0.000000
2865     28.640000      0.000000      0.000000
2866     28.650000      0.000000      0.000000
2867     28.660000      0.000000      0.000000
2868     28.670000      0.000000      0.000000
2869     28.680000      0.000000      0.000000
2870     28.690000      0.000000      0.000000
2871     28.700000      0.000000      0.000000
2872     28.710000      0.000000      0.000000
2873     28.720000      0.000000      0.000000
2874     28.730000      0.000000      0.000000
2875     28.740000      0.000000      0.000000
2876     28.750000      0.000000      0.000000
2877     28.760000      0.000000      0.000000
2878     28.770000      0.000000      0.000000
2879     28.780000      0.000000      0.000000
2880     28.790000      0.000000      0.000000
2881     28.800000      0.000000      0.000000
2882     28.810000      0.000000      0.000000
2883     28.820000      0.000000      0.000000
2884     28.830000      0.000000      0.000000
2885     28.840000      0.000000      0.000000
2886     28.850000      0.000000      0.000000
2887     28.860000      0.000000      0.000000
2888     28.870000      0.000000      0.000000
2889     28.880000      0.000000      0.000000
2890     28.890000      0.000000      0.000000
2891     28.900000      0.000000      0.000000
2892     28.910000      0.000000      0.000000
2893     28.920000      0.000000      0.000000
2894     28.930000      0.000000      0.000000
2895     28.940000      0.000000      0.000000
2896     28.950000      0.000000      0.000000
2897     28.960000      0.000000      0.000000
2898     28.970000      0.000000      0.000000
2899     28.980000      0.000000      0.000000
2900     28.990000      0.000000      0.000000
2901     29.000000      0.000000      0.000000
2902     29.010000      0.000000      0.000000
2903     29.020000      0.000000      0.000000
2904     29.030000      0.000000      0.000000
2905     29.040000      0.000000      0.000000
2906     29.050000      0.000000      0.000000
2907     29.060000      0.000000      0.000000
2908     29.070000      0.000000      0.000000
2909     29.080000      0.000000      0.000000
2910     29.090000      0.000000      0.000000
2911     29.100000      0.000000      0.000000
2912     29.110000      0.000000      0.000000
2913     29.120000      0.000000      0.000000
2914     29.130000      0.000000      0.000000
2915     29.140000      0.000000      0.000000
2916     29.150000      0.000000      0.000000
2917     29.160000      0.000000      0.000000
2918     29.170000      0.000000      0.000000
2919     29.180000      0.000000      0.000000
2920     29.190000      0.000000      0.000000
2921     29.200000      0.000000      0.000000
2922     29.210000      0.000000      0.000000
2923     29.220000      0.000000      0.000000
2924     29.230000      0.000000      0.000000
2925     29.240000      0.000000      0.000000
2926     29.250000      0.000000      0.000000
2927     29.260000      0.000000      0.000000
2928     29.270000      0.000000      0.000000
2929     29.280000      0.000000      0.000000
2930     29.290000      0.000000      0.000000
2931     29.300000      0.000000      0.000000
2932     29.310000      0.000000      0.000000
2933     29.320000      0.000000      0.000000
2934     29.330000      0.000000      0.000000
2935     29.340000      0.000000      0.000000
2936     29.350000      0.000000      0.000000
2937     29.360000      0.000000      0.000000
2938     29.370000      0.000000      0.000000
2939     29.380000      0.000000      0.000000
2940     29.390000      0.000000      0.000000
2941     29.400000      0.000000      0.000000
2942     29.410000      0.000000      0.000000
2943     29.420000      0.000000      0.000000
2944     29.430000      0.000000      0.000000
2945     29.440000      0.000000      0.000000
2946     29.450000      0.000000      0.000000
2947     29.460000      0.000000      0.000000
2948     29.470000      0.000000      0.000000
2949     29.480000      0.000000      0.000000
2950     29.490000      0.000000      0.000000
2951     29.500000      0.000000      0.000000
2952     29.510000      0.000000      0.000000
2953     29.520000      0.000000      0.000000
2954     29.530000      0.000000      0.000000
2955     29.540000      0.000000      0.000000
2956     29.550000      0.000000      0.000000
2957     29.560000      0.000000      0.000000
2958     29.570000      0.000000      0.000000
2959     29.580000      0.000000      0.000000
2960     29.590000      0.000000      0.000000
2961     29.600000      0.000000      0.000000
2962     29.610000      0.000000      0.000000
2963     29.620000      0.000000      0.000000
2964     29.630000      0.000000      0.000000
2965     29.640000      0.000000      0.000000
2966     29.650000      0.000000      0.000000
2967     29.660000      0.000000      0.000000
2968     29.670000      0.000000      0.000000
2969     29.680000      0.000000      0.000000
2970     29.690000      0.000000      0.000000
2971     29.700000      0.000000      0.000000
2972     29.710000      0.000000      0.000000
2973     29.720000      0.000000      0.000000
2974     29.730000      0.000000      0.000000
2975     29.740000      0.000000      0.000000
2976     29.750000      0.000000      0.000000
2977     29.760000      0.000000      0.000000
2978     29.770000      0.000000      0.000000
2979     29.780000      0.000000      0.000000
2980     29.790000      0.000000      0.000000
2981     29.800000      0.000000      0.000000
2982     29.810000      0.000000      0.000000
2983     29.820000      0.000000      0.000000
2984     29.830000      0.000000      0.000000
2985     29.840000      0.000000      0.000000
2986     29.850000      0.000000      0.000000
2987     29.860000      0.000000      0.000000
2988     29.870000      0.000000      0.000000
2989     29.880000      0.000000      0.000000
2990     29.890000      0.000000      0.000000
2991     29.900000      0.000000      0.000000
2992     29.910000      0.000000      0.000000
2993     29.920000      0.000000      0.000000
2994     29.930000      0.000000      0.000000
2995     29.940000      0.000000      0.000000
2996     29.950000      0.000000      0.000000
2997     29.960000      0.000000      0.000000
2998     29.970000      0.000000      0.000000
2999     29.980000      0.000000      0.000000
3000     29.990000      0.000000      0.000000
3001     30.000000      0.000000      0.000000
3002     30.010000      0.000000      0.000000
3003     30.020000      0.000000      0.000000
3004     30.030000      0.000000      0.000000
3005     30.040000      0.000000      0.000000
3006     30.050000      0.000000      0.000000
3007     30.060000      0.000000      0.000000
3008     30.070000      0.000000      0.000000
3009     30.080000      0.000000      0.000000
3010     30.090000      0.000000      0.000000
3011     30.100000      0.000000      0.000000
3012     30.110000      0.000000      0.000000
3013     30.120000      0.000000      0.000000
3014     30.130000      0.000000      0.000000
3015     30.140000      0.000000      0.000000
3016     30.150000      0.000000      0.000000
3017     30.160000      0.000000      0.000000
3018     30.170000      0.000000      0.000000
3019     30.180000      0.000000      0.000000
3020     30.190000      0.000000      0.000000
3021     30.200000      0.000000      0.000000
3022     30.210000      0.000000      0.000000
3023     30.220000      0.000000      0.000000
3024     30.230000      0.000000      0.000000
3025     30.240000      0.000000      0.000000
3026     30.250000      0.000000      0.000000
3027     30.260000      0.000000      0.000000
3028     30.270000      0.000000      0.000000
3029     30.280000      0.000000      0.000000
3030     30.290000      0.000000      0.000000
3031     30.300000      0.000000      0.000000
3032     30.310000      0.000000      0.000000
3033     30.320000      0.000000      0.000000
3034     30.330000      0.000000      0.000000
3035     30.340000      0.000000      0.000000
3036     30.350000      0.000000      0.000000
3037     30.360000      0.000000      0.000000
3038     30.370000      0.000000      0.000000
3039     30.380000      0.000000      0.000000
3040     30.390000      0.000000      0.000000
3041     30.400000      0.000000      0.000000
3042     30.410000      0.000000      0.000000
3043     30.420000      0.000000      0.000000
3044     30.430000      0.000000      0.000000
3045     30.440000      0.000000      0.000000
3046     30.450000      0.000000      0.000000
3047     30.460000      0.000000      0.000000
3048     30.470000      0.000000      0.000000
3049     30.480000      0.000000      0.000000
3050     30.490000      0.000000      0.000000
3051     30.500000      0.000000      0.000000
3052     30.510000      0.000000      0.000000
3053     30.520000      0.000000      0.000000
3054     30.530000      0.000000      0.000000
3055     30.540000      0.000000      0.000000
3056     30.550000      0.000000      0.000000
3057     30.560000      0.000000      0.000000
3058     30.570000      0.000000      0.000000
3059     30.580000      0.000000      0.000000
3060     30.590000      0.000000      0.000000
3061     30.600000      0.000000      0.000000
3062     30.610000      0.000000      0.000000
3063     30.620000      0.000000      0.000000
3064     30.630000      0.000000      0.000000
3065     30.640000      0.000000      0.000000
3066     30.650000      0.000000      0.000000
3067     30.660000      0.000000      0.000000
3068     30.670000      0.000000      0.000000
3069     30.680000      0.000000      0.000000
3070     30.690000      0.000000      0.000000
3071     30.700000      0.000000      0.000000
3072     30.710000      0.000000      0.000000
3073     30.720000      0.000000      0.000000
3074     30.730000      0.000000      0.000000
3075     30.740000      0.000000      0.000000
3076     30.750000      0.000000      0.000000
3077     30.760000      0.000000      0.000000
3078     30.770000      0.000000      0.000000
3079     30.780000      0.000000      0.000000
3080     30.790000      0.000000      0.000000
3081     30.800000      0.000000      0.000000
3082     30.810000      0.000000      0.000000
3083     30.820000      0.000000      0.000000
3084     30.830000      0.000000      0.000000
3085     30.840000      0.000000      0.000000
3086     30.850000      0.000000      0.000000
3087     30.860000      0.000000      0.000000
3088     30.870000      0.000000      0.000000
3089     30.880000      0.000000      0.000000
3090     30.890000      0.000000      0.000000
3091     30.900000      0.000000      0.000000
3092     30.910000      0.000000      0.000000
3093     30.920000      0.000000      0.000000
3094     30.930000      0.000000      0.000000
3095     30.940000      0.000000      0.000000
3096     30.950000      0.000000      0.000000
3097     30.960000      0.000000      0.000000
3098     30.970000      0.000000      0.000000
3099     30.980000      0.000000      0.000000
3100     30.990000      0.000000      0.000000
3101     31.000000      0.000000      0.000000
3102     31.010000      0.000000      0.000000
3103     31.020000      0.000000      0.000000
3104     31.030000      0.000000      0.000000
3105     31.040000      0.000000      0.000000
3106     31.050000      0.000000      0.000000
3107     31.060000      0.000000      0.000000
3108     31.070000      0.000000      0.000000
3109     31.080000      0.000000      0.000000
3110     31.090000      0.000000      0.000000
3111     31.100000      0.000000      0.000000
3112     31.110000      0.000000      0.000000
3113     31.120000      0.000000      0.000000
3114     31.130000      0.000000      0.000000
3115     31.140000      0.000000      0.000000
3116     31.150000      0.000000      0.000000
3117     31.160000      0.000000      0.000000
3118     31.170000      0.000000      0.000000
3119     31.180000      0.000000      0.000000
3120     31.190000      0.000000      0.000000
3121     31.200000      0.000000      0.000000
3122     31.210000      0.000000      0.000000
3123     31.220000      0.000000      0.000000
3124     31.230000      0.000000      0.000000
3125     31.240000      0.000000      0.000000
3126     31.250000      0.000000      0.000000
3127     31.260000      0.000000      0.000000
3128     31.270000      0.000000      0.000000
3129     31.280000      0.000000      0.000000
3130     31.290000      0.000000      0.000000
3131     31.300000      0.000000      0.000000
3132     31.310000      0.000000      0.000000
3133     31.320000      0.000000      0.000000
3134     31.330000      0.000000      0.000000
3135     31.340000      0.000000      0.000000
3136     31.350000      0.000000      0.000000
3137     31.360000      0.000000      0.000000
3138     31.370000      0.000000      0.000000
3139     31.380000      0.000000      0.000000
3140     31.390000      0.000000      0.000000
3141     31.400000      0.000000      0.000000
3142     31.410000      0.000000      0.000000
3143     31.420000      0.000000      0.000000
3144     31.430000      0.000000      0.000000
3145     31.440000      0.000000      0.000000
3146     31.450000      0.000000      0.000000
3147     31.460000      0.000000      0.000000
3148     31.470000      0.000000      0.000000
3149     31.480000      0.000000      0.000000
3150     31.490000      0.000000      0.000000
3151     31.500000      0.000000      0.000000
3152     31.510000      0.000000      0.000000
3153     31.520000      0.000000      0.000000
3154     31.530000      0.000000      0.000000
3155     31.540000      0.000000      0.000000
3156     31.550000      0.000000      0.000000
3157     31.560000      0.000000      0.000000
3158     31.570000      0.000000      0.000000
3159     31.580000      0.000000      0.000000
3160     31.590000      0.000000      0.000000
3161     31.600000      0.000000      0.000000
3162     31.610000      0.000000      0.000000
3163     31.620000      0.000000      0.000000
3164     31.630000      0.000000      0.000000
3165     31.640000      0.000000      0.000000
3166     31.650000      0.000000      0.000000
3167     31.660000      0.000000      0.000000
3168     31.670000      0.000000      0.000000
3169     31.680000      0.000000      0.000000
3170     31.690000      0.000000      0.000000
3171     31.700000      0.000000      0.000000
3172     31.710000      0.000000      0.000000
3173     31.720000      0.000000      0.000000
3174     31.730000      0.000000      0.000000
3175     31.740000      0.000000      0.000000
3176     31.750000      0.000000      0.000000
3177     31.760000      0.000000      0.000000
3178     31.770000      0.000000      0.000000
3179     31.780000      0.000000      0.000000
3180     31.790000      0.000000      0.000000
3181     31.800000      0.000000      0.000000
3182     31.810000      0.000000      0.000000
3183     31.820000      0.000000      0.000000
3184     31.830000      0.000000      0.000000
3185     31.840000      0.000000      0.000000
3186     31.850000      0.000000      0.000000
3187     31.860000      0.000000      0.000000
3188     31.870000      0.000000      0.000000
3189     31.880000      0.000000      0.000000
3190     31.890000      0.000000      0.000000
3191     31.900000      0.000000      0.000000
3192     31.910000      0.000000      0.000000
3193     31.920000      0.000000      0.000000
3194     31.930000      0.000000      0.000000
3195     31.940000      0.000000      0.000000
3196     31.950000      0.000000      0.000000
3197     31.960000      0.000000      0.000000
3198     31.970000      0.000000      0.000000
3199     31.980000      0.000000      0.000000
3200     31.990000      0.000000      0.000000
3201     32.000000      0.000000      0.000000
3202     32.010000      0.000000      0.000000
3203     32.020000      0.000000      0.000000
3204     32.030000      0.000000      0.000000
3205     32.040000      0.000000      0.000000
3206     32.050000      0.000000      0.000000
3207     32.060000      0.000000      0.000000
3208     32.070000      0.000000      0.000000
3209     32.080000      0.000000      0.000000
3210     32.090000      0.000000      0.000000
3211     32.100000      0.000000      0.000000
3212     32.110000      0.000000      0.000000
3213     32.120000      0.000000      0.000000
3214     32.130000      0.000000      0.000000
3215     32.140000      0.000000      0.000000
3216     32.150000      0.000000      0.000000
3217     32.160000      0.000000      0.000000
3218     32.170000      0.000000      0.000000
3219     32.180000      0.000000      0.000000
3220     32.190000      0.000000      0.000000
3221     32.200000      0.000000      0.000000
3222     32.210000      0.000000      0.000000
3223     32.220000      0.000000      0.000000
3224     32.230000      0.000000      0.000000
3225     32.240000      0.000000      0.000000
3226     32.250000      0.000000      0.000000
3227     32.260000      0.000000      0.000000
3228     32.270000      0.000000      0.000000
3229     32.280000      0.000000      0.000000
3230     32.290000      0.000000      0.000000
3231     32.300000      0.000000      0.000000
3232     32.310000      0.000000      0.000000
3233     32.320000      0.000000      0.000000
3234     32.330000      0.000000      0.000000
3235     32.340000      0.000000      0.000000
3236     32.350000      0.000000      0.000000
3237     32.360000      0.000000      0.000000
3238     32.370000      0.000000      0.000000
3239     32.380000      0.000000      0.000000
3240     32.390000      0.000000      0.000000
3241     32.400000      0.000000      0.000000
3242     32.410000      0.000000      0.000000
3243     32.420000      0.000000      0.000000
3244     32.430000      0.000000      0.000000
3245     32.440000      0.000000      0.000000
3246     32.450000      0.000000      0.000000
3247     32.460000      0.000000      0.000000
3248     32.470000      0.000000      0.000000
3249     32.480000      0.000000      0.000000
3250     32.490000      0.000000      0.000000
3251     32.500000      0.000000      0.000000
3252     32.510000      0.000000      0.000000
3253     32.520000      0.000000      0.000000
3254     32.530000      0.000000      0.000000
3255     32.540000      0.000000      0.000000
3256     32.550000      0.000000      0.000000
3257     32.560000      0.000000      0.000000
3258     32.570000      0.000000      0.000000
3259     32.580000      0.000000      0.000000
3260     32.590000      0.000000      0.000000
3261     32.600000      0.000000      0.000000
3262     32.610000      0.000000      0.000000
3263     32.620000      0.000000      0.000000
3264     32.630000      0.000000      0.000000
3265     32.640000      0.000000      0.000000
3266     32.650000      0.000000      0.000000
3267     32.660000      0.000000      0.000000
3268     32.670000      0.000000      0.000000
3269     32.680000      0.000000      0.000000
3270     32.690000      0.000000      0.000000
3271     32.700000      0.000000      0.000000
3272     32.710000      0.000000      0.000000
3273     32.720000      0.000000      0.000000
3274     32.730000      0.000000      0.000000
3275     32.740000      0.000000      0.000000
3276     32.750000      0.000000      0.000000
3277     32.760000      0.000000      0.000000
3278     32.770000      0.000000      0.000000
3279     32.780000      0.000000      0.000000
3280     32.790000      0.000000      0.000000
3281     32.800000      0.000000      0.000000
3282     32.810000      0.000000      0.000000
3283     32.820000      0.000000      0.000000
3284     32.830000      0.000000      0.000000
3285     32.840000      0.000000      0.000000
3286     32.850000      0.000000      0.000000
3287     32.860000      0.000000      0.000000
3288     32.870000      0.000000      0.000000
3289     32.880000      0.000000      0.000000
3290     32.890000      0.000000      0.000000
3291     32.900000      0.000000      0.000000
3292     32.910000      0.000000      0.000000
3293     32.920000      0.000000      0.000000
3294     32.930000      0.000000      0.000000
3295     32.940000      0.000000      0.000000
3296     32.950000      0.000000      0.000000
3297     32.960000      0.000000      0.000000
3298     32.970000      0.000000      0.000000
3299     32.980000      0.000000      0.000000
3300     32.990000      0.000000      0.000000
3301     33.000000      0.000000      0.000000
3302     33.010000      0.000000      0.000000
3303     33.020000      0.000000      0.000000
3304     33.030000      0.000000      0.000000
3305     33.040000      0.000000      0.000000
3306     33.050000      0.000000      0.000000
3307     33.060000      0.000000      0.000000
3308     33.070000      0.000000      0.000000
3309     33.080000      0.000000      0.000000
3310     33.090000      0.000000      0.000000
3311     33.100000      0.000000      0.000000
3312     33.110000      0.000000      0.000000
3313     33.120000      0.000000      0.000000
3314     33.130000      0.000000      0.000000
3315     33.140000      0.000000      0.000000
3316     33.150000      0.000000      0.000000
3317     33.160000      0.000000      0.000000
3318     33.170000      0.000000      0.000000
3319     33.180000      0.000000      0.000000
3320     33.190000      0.000000      0.000000
3321     33.200000      0.000000      0.000000
3322     33.210000      0.000000      0.000000
3323     33.220000      0.000000      0.000000
3324     33.230000      0.000000      0.000000
3325     33.240000      0.000000      0.000000
3326     33.250000      0.000000      0.000000
3327     33.260000      0.000000      0.000000
3328     33.270000      0.000000      0.000000
3329     33.280000      0.000000      0.000000
3330     33.290000      0.000000      0.000000
3331     33.300000      0.000000      0.000000
3332     33.310000      0.000000      0.000000
3333     33.320000      0.000000      0.000000
3334     33.330000      0.000000      0.000000
3335     33.340000      0.000000      0.000000
3336     33.350000      0.000000      0.000000
3337     33.360000      0.000000      0.000000
3338     33.370000      0.000000      0.000000
3339     33.380000      0.000000      0.000000
3340     33.390000      0.000000      0.000000
3341     33.400000      0.000000      0.000000
3342     33.410000      0.000000      0.000000
3343     33.420000      0.000000      0.000000
3344     33.430000      0.000000      0.000000
3345     33.440000      0.000000      0.000000
3346     33.450000      0.000000      0.000000
3347     33.460000      0.000000      0.000000
3348     33.470000      0.000000      0.000000
3349     33.480000      0.000000      0.000000
3350     33.490000      0.000000      0.000000
3351     33.500000      0.000000      0.000000
3352     33.510000      0.000000      0.000000
3353     33.520000      0.000000      0.000000
3354     33.530000      0.000000      0.000000
3355     33.540000      0.000000      0.000000
3356     33.550000      0.000000      0.000000
3357     33.560000      0.000000      0.000000
3358     33.570000      0.000000      0.000000
3359     33.580000      0.000000      0.000000
3360     33.590000      0.000000      0.000000
3361     33.600000      0.000000      0.000000
3362     33.610000      0.000000      0.000000
3363     33.620000      0.000000      0.000000
3364     33.630000      0.000000      0.000000
3365     33.640000      0.000000      0.000000
3366     33.650000      0.000000      0.000000
3367     33.660000      0.000000      0.000000
3368     33.670000      0.000000      0.000000
3369     33.680000      0.000000      0.000000
3370     33.690000      0.000000      0.000000
3371     33.700000      0.000000      0.000000
3372     33.710000      0.000000      0.000000
3373     33.720000      0.000000      0.000000
3374     33.730000      0.000000      0.000000
3375     33.740000      0.000000      0.000000
3376     33.750000      0.000000      0.000000
3377     33.760000      0.000000      0.000000
3378     33.770000      0.000000      0.000000
3379     33.780000      0.000000      0.000000
3380     33.790000      0.000000      0.000000
3381     33.800000      0.000000      0.000000
3382     33.810000      0.000000      0.000000
3383     33.820000      0.000000      0.000000
3384     33.830000      0.000000      0.000000
3385     33.840000      0.000000      0.000000
3386     33.850000      0.000000      0.000000
3387     33.860000      0.000000      0.000000
3388     33.870000      0.000000      0.000000
3389     33.880000      0.000000      0.000000
3390     33.890000      0.000000      0.000000
3391     33.900000      0.000000      0.000000
3392     33.910000      0.000000      0.000000
3393     33.920000      0.000000      0.000000
3394     33.930000      0.000000      0.000000
3395     33.940000      0.000000      0.000000
3396     33.950000      0.000000      0.000000
3397     33.960000      0.000000      0.000000
3398     33.970000      0.000000      0.000000
3399     33.980000      0.000000      0.000000
3400     33.990000      0.000000      0.000000
3401     34.000000      0.000000      0.000000
3402     34.010000      0.000000      0.000000
3403     34.020000      0.000000      0.000000
3404     34.030000      0.000000      0.000000
3405     34.040000      0.000000      0.000000
3406     34.050000      0.000000      0.000000
3407     34.060000      0.000000      0.000000
3408     34.070000      0.000000      0.000000
3409     34.080000      0.000000      0.000000
3410     34.090000      0.000000      0.000000
3411     34.100000      0.000000      0.000000
3412     34.110000      0.000000      0.000000
3413     34.120000      0.000000      0.000000
3414     34.130000      0.000000      0.000000
3415     34.140000      0.000000      0.000000
3416     34.150000      0.000000      0.000000
3417     34.160000      0.000000      0.000000
3418     34.170000      0.000000      0.000000
3419     34.180000      0.000000      0.000000
3420     34.190000      0.000000      0.000000
3421     34.200000      0.000000      0.000000
3422     34.210000      0.000000      0.000000
3423     34.220000      0.000000      0.000000
3424     34.230000      0.000000      0.000000
3425     34.240000      0.000000      0.000000
3426     34.250000      0.000000      0.000000
3427     34.260000      0.000000      0.000000
3428     34.270000      0.000000      0.000000
3429     34.280000      0.000000      0.000000
3430     34.290000      0.000000      0.000000
3431     34.300000      0.000000      0.000000
3432     34.310000      0.000000      0.000000
3433     34.320000      0.000000      0.000000
3434     34.330000      0.000000      0.000000
3435     34.340000      0.000000      0.000000
3436     34.350000      0.000000      0.000000
3437     34.360000      0.000000      0.000000
3438     34.370000      0.000000      0.000000
3439     34.380000      0.000000      0.000000
3440     34.390000      0.000000      0.000000
3441     34.400000      0.000000      0.000000
3442     34.410000      0.000000      0.000000
3443     34.420000      0.000000      0.000000
3444     34.430000      0.000000      0.000000
3445     34.440000      0.000000      0.000000
3446     34.450000      0.000000      0.000000
3447     34.460000      0.000000      0.000000
3448     34.470000      0.000000      0.000000
3449     34.480000      0.000000      0.000000
3450     34.490000      0.000000      0.000000
3451     34.500000      0.000000      0.000000
3452     34.510000      0.000000      0.000000
3453     34.520000      0.000000      0.000000
3454     34.530000      0.000000      0.000000
3455     34.540000      0.000000      0.000000
3456     34.550000      0.000000      0.000000
3457     34.560000      0.000000      0.000000
3458     34.570000      0.000000      0.000000
3459     34.580000      0.000000      0.000000
3460     34.590000      0.000000      0.000000
3461     34.600000      0.000000      0.000000
3462     34.610000      0.000000      0.000000
3463     34.620000      0.000000      0.000000
3464     34.630000      0.000000      0.000000
3465     34.640000      0.000000      0.000000
3466     34.650000      0.000000      0.000000
3467     34.660000      0.000000      0.000000
3468     34.670000      0.000000      0.000000
3469     34.680000      0.000000      0.000000
3470     34.690000      0.000000      0.000000
3471     34.700000      0.000000      0.000000
3472     34.710000      0.000000      0.000000
3473     34.720000      0.000000      0.000000
3474     34.730000      0.000000      0.000000
3475     34.740000      0.000000      0.000000
3476     34.750000      0.000000      0.000000
3477     34.760000      0.000000      0.000000
3478     34.770000      0.000000      0.000000
3479     34.780000      0.000000      0.000000
3480     34.790000      0.000000      0.000000
3481     34.800000      0.000000      0.000000
3482     34.810000      0.000000      0.000000
3483     34.820000      0.000000      0.000000
3484     34.830000      0.000000      0.000000
3485     34.840000      0.000000      0.000000
3486     34.850000      0.000000      0.000000
3487     34.860000      0.000000      0.000000
3488     34.870000      0.000000      0.000000
3489     34.880000      0.000000      0.000000
3490     34.890000      0.000000      0.000000
3491     34.900000      0.000000      0.000000
3492     34.910000      0.000000      0.000000
3493     34.920000      0.000000      0.000000
3494     34.930000      0.000000      0.000000
3495     34.940000      0.000000      0.000000
3496     34.950000      0.000000      0.000000
3497     34.960000      0.000000      0.000000
3498     34.970000      0.000000      0.000000
3499     34.980000      0.000000      0.000000
3500     34.990000      0.000000      0.000000
3501     35.000000      0.000000      0.000000
3502     35.010000      0.000000      0.000000
3503     35.020000      0.000000      0.000000
3504     35.030000      0.000000      0.000000
3505     35.040000      0.000000      0.000000
3506     35.050000      0.000000      0.000000
3507     35.060000      0.000000      0.000000
3508     35.070000      0.000000      0.000000
3509     35.080000      0.000000      0.000000
3510     35.090000      0.000000      0.000000
3511     35.100000      0.000000      0.000000
3512     35.110000      0.000000      0.000000
3513     35.120000      0.000000      0.000000
3514     35.130000      0.000000      0.000000
3515     35.140000      0.000000      0.000000
3516     35.150000      0.000000      0.000000
3517     35.160000      0.000000      0.000000
3518     35.170000      0.000000      0.000000
3519     35.180000      0.000000      0.000000
3520     35.190000      0.000000      0.000000
3521     35.200000      0.000000      0.000000
3522     35.210000      0.000000      0.000000
3523     35.220000      0.000000      0.000000
3524     35.230000      0.000000      0.000000
3525     35.240000      0.000000      0.000000
3526     35.250000      0.000000      0.000000
3527     35.260000      0.000000      0.000000
3528     35.270000      0.000000      0.000000
3529     35.280000      0.000000      0.000000
3530     35.290000      0.000000      0.000000
3531     35.300000      0.000000      0.000000
3532     35.310000      0.000000      0.000000
3533     35.320000      0.000000      0.000000
3534     35.330000      0.000000      0.000000
3535     35.340000      0.000000      0.000000
3536     35.350000      0.000000      0.000000
3537     35.360000      0.000000      0.000000
3538     35.370000      0.000000      0.000000
3539     35.380000      0.000000      0.000000
3540     35.390000      0.000000      0.000000
3541     35.400000      0.000000      0.000000
3542     35.410000      0.000000      0.000000
3543     35.420000      0.000000      0.000000
3544     35.430000      0.000000      0.000000
3545     35.440000      0.000000      0.000000
3546     35.450000      0.000000      0.000000
3547     35.460000      0.000000      0.000000
3548     35.470000      0.000000      0.000000
3549     35.480000      0.000000      0.000000
3550     35.490000      0.000000      0.000000
3551     35.500000      0.000000      0.000000
3552     35.510000      0.000000      0.000000
3553     35.520000      0.000000      0.000000
3554     35.530000      0.000000      0.000000
3555     35.540000      0.000000      0.000000
3556     35.550000      0.000000      0.000000
3557     35.560000      0.000000      0.000000
3558     35.570000      0.000000      0.000000
3559     35.580000      0.000000      0.000000
3560     35.590000      0.000000      0.000000
3561     35.600000      0.000000      0.000000
3562     35.610000      0.000000      0.000000
3563     35.620000      0.000000      0.000000
3564     35.630000      0.000000      0.000000
3565     35.640000      0.000000      0.000000
3566     35.650000      0.000000      0.000000
3567     35.660000      0.000000      0.000000
3568     35.670000      0.000000      0.000000
3569     35.680000      0.000000      0.000000
3570     35.690000      0.000000      0.000000
3571     35.700000      0.000000      0.000000
3572     35.710000      0.000000      0.000000
3573     35.720000      0.000000      0.000000
3574     35.730000      0.000000      0.000000
3575     35.740000      0.000000      0.000000
3576     35.750000      0.000000      0.000000
3577     35.760000      0.000000      0.000000
3578     35.770000      0.000000      0.000000
3579     35.780000      0.000000      0.000000
3580     35.790000      0.000000      0.000000
3581     35.800000      0.000000      0.000000
3582     35.810000      0.000000      0.000000
3583     35.820000      0.000000      0.000000
3584     35.830000      0.000000      0.000000
3585     35.840000      0.000000      0.000000
3586     35.850000      0.000000      0.000000
3587     35.860000      0.000000      0.000000
3588     35.870000      0.000000      0.000000
3589     35.880000      0.000000      0.000000
3590     35.890000      0.000000      0.000000
3591     35.900000      0.000000      0.000000
3592     35.910000      0.000000      0.000000
3593     35.920000      0.000000      0.000000
3594     35.930000      0.000000      0.000000
3595     35.940000      0.000000      0.000000
3596     35.950000      0.000000      0.000000
3597     35.960000      0.000000      0.000000
3598     35.970000      0.000000      0.000000
3599     35.980000      0.000000      0.000000
3600     35.990000      0.000000      0.000000
3601     36.000000      0.000000      0.000000
3602     36.010000      0.000000      0.000000
3603     36.020000      0.000000      0.000000
3604     36.030000      0.000000      0.000000
3605     36.040000      0.000000      0.000000
3606     36.050000      0.000000      0.000000
3607     36.060000      0.000000      0.000000
3608     36.070000      0.000000      0.000000
3609     36.080000      0.000000      0.000000
3610     36.090000      0.000000      0.000000
3611     36.100000      0.000000      0.000000
3612     36.110000      0.000000      0.000000
3613     36.120000      0.000000      0.000000
3614     36.130000      0.000000      0.000000
3615     36.140000      0.000000      0.000000
3616     36.150000      0.000000      0.000000
3617     36.160000      0.000000      0.000000
3618     36.170000      0.000000      0.000000
3619     36.180000      0.000000      0.000000
3620     36.190000      0.000000      0.000000
3621     36.200000      0.000000      0.000000
3622     36.210000      0.000000      0.000000
3623     36.220000      0.000000      0.000000
3624     36.230000      0.000000      0.000000
3625     36.240000      0.000000      0.000000
3626     36.250000      0.000000      0.000000
3627     36.260000      0.000000      0.000000
3628     36.270000      0.000000      0.000000
3629     36.280000      0.000000      0.000000
3630     36.290000      0.000000      0.000000
3631     36.300000      0.000000      0.000000
3632     36.310000      0.000000      0.000000
3633     36.320000      0.000000      0.000000
3634     36.330000      0.000000      0.000000
3635     36.340000      0.000000      0.000000
3636     36.350000      0.000000      0.000000
3637     36.360000      0.000000      0.000000
3638     36.370000      0.000000      0.000000
3639     36.380000      0.000000      0.000000
3640     36.390000      0.000000      0.000000
3641     36.400000      0.000000      0.000000
3642     36.410000      0.000000      0.000000
3643     36.420000      0.000000      0.000000
3644     36.430000      0.000000      0.000000
3645     36.440000      0.000000      0.000000
3646     36.450000      0.000000      0.000000
3647     36.460000      0.000000      0.000000
3648     36.470000      0.000000      0.000000
3649     36.480000      0.000000      0.000000
3650     36.490000      0.000000      0.000000
3651     36.500000      0.000000      0.000000
3652     36.510000      0.000000      0.000000
3653     36.520000      0.000000      0.000000
3654     36.530000      0.000000      0.000000
3655     36.540000      0.000000      0.000000
3656     36.550000      0.000000      0.000000
3657     36.560000      0.000000      0.000000
3658     36.570000      0.000000      0.000000
3659     36.580000      0.000000      0.000000
3660     36.590000      0.000000      0.000000
3661     36.600000      0.000000      0.000000
3662     36.610000      0.000000      0.000000
3663     36.620000      0.000000      0.000000
3664     36.630000      0.000000      0.000000
3665     36.640000      0.000000      0.000000
3666     36.650000      0.000000      0.000000
3667     36.660000      0.000000      0.000000
3668     36.670000      0.000000      0.000000
3669     36.680000      0.000000      0.000000
3670     36.690000      0.000000      0.000000
3671     36.700000      0.000000      0.000000
3672     36.710000      0.000000      0.000000
3673     36.720000      0.000000      0.000000
3674     36.730000      0.000000      0.000000
3675     36.740000      0.000000      0.000000
3676     36.750000      0.000000      0.000000
3677     36.760000      0.000000      0.000000
3678     36.770000      0.000000      0.000000
3679     36.780000      0.000000      0.000000
3680     36.790000      0.000000      0.000000
3681     36.800000      0.000000      0.000000
3682     36.810000      0.000000      0.000000
3683     36.820000      0.000000      0.000000
3684     36.830000      0.000000      0.000000
3685     36.840000      0.000000      0.000000
3686     36.850000      0.000000      0.000000
3687     36.860000      0.000000      0.000000
3688     36.870000      0.000000      0.000000
3689     36.880000      0.000000      0.000000
3690     36.890000      0.000000      0.000000
3691     36.900000      0.000000      0.000000
3692     36.910000      0.000000      0.000000
3693     36.920000      0.000000      0.000000
3694     36.930000      0.000000      0.000000
3695     36.940000      0.000000      0.000000
3696     36.950000      0.000000      0.000000
3697     36.960000      0.000000      0.000000
3698     36.970000      0.000000      0.000000
3699     36.980000      0.000000      0.000000
3700     36.990000      0.000000      0.000000
3701     37.000000      0.000000      0.000000
3702     37.010000      0.000000      0.000000
3703     37.020000      0.000000      0.000000
3704     37.030000      0.000000      0.000000
3705     37.040000      0.000000      0.000000
3706     37.050000      0.000000      0.000000
3707     37.060000      0.000000      0.000000
3708     37.070000      0.000000      0.000000
3709     37.080000      0.000000      0.000000
3710     37.090000      0.000000      0.000000
3711     37.100000      0.000000      0.000000
3712     37.110000      0.000000      0.000000
3713     37.120000      0.000000      0.000000
3714     37.130000      0.000000      0.000000
3715     37.140000      0.000000      0.000000
3716     37.150000      0.000000      0.000000
3717     37.160000      0.000000      0.000000
3718     37.170000      0.000000      0.000000
3719     37.180000      0.000000      0.000000
3720     37.190000      0.000000      0.000000
3721     37.200000      0.000000      0.000000
3722     37.210000      0.000000      0.000000
3723     37.220000      0.000000      0.000000
3724     37.230000      0.000000      0.000000
3725     37.240000      0.000000      0.000000
3726     37.250000      0.000000      0.000000
3727     37.260000      0.000000      0.000000
3728     37.270000      0.000000      0.000000
3729     37.280000      0.000000      0.000000
3730     37.290000      0.000000      0.000000
3731     37.300000      0.000000      0.000000
3732     37.310000      0.000000      0.000000
3733     37.320000      0.000000      0.000000
3734     37.330000      0.000000      0.000000
3735     37.340000      0.000000      0.000000
3736     37.350000      0.000000      0.000000
3737     37.360000      0.000000      0.000000
3738     37.370000      0.000000      0.000000
3739     37.380000      0.000000      0.000000
3740     37.390000      0.000000      0.000000
3741     37.400000      0.000000      0.000000
3742     37.410000      0.000000      0.000000
3743     37.420000      0.000000      0.000000
3744     37.430000      0.000000      0.000000
3745     37.440000      0.000000      0.000000
3746     37.450000      0.000000      0.000000
3747     37.460000      0.000000      0.000000
3748     37.470000      0.000000      0.000000
3749     37.480000      0.000000      0.000000
3750     37.490000      0.000000      0.000000
3751     37.500000      0.000000      0.000000
3752     37.510000      0.000000      0.000000
3753     37.520000      0.000000      0.000000
3754     37.530000      0.000000      0.000000
3755     37.540000      0.000000      0.000000
3756     37.550000      0.000000      0.000000
3757     37.560000      0.000000      0.000000
3758     37.570000      0.000000      0.000000
3759     37.580000      0.000000      0.000000
3760     37.590000      0.000000      0.000000
3761     37.600000      0.000000      0.000000
3762     37.610000      0.000000      0.000000
3763     37.620000      0.000000      0.000000
3764     37.630000      0.000000      0.000000
3765     37.640000      0.000000      0.000000
3766     37.650000      0.000000      0.000000
3767     37.660000      0.000000      0.000000
3768     37.670000      0.000000      0.000000
3769     37.680000      0.000000      0.000000
3770     37.690000      0.000000      0.000000
3771     37.700000      0.000000      0.000000
3772     37.710000      0.000000      0.000000
3773     37.720000      0.000000      0.000000
3774     37.730000      0.000000      0.000000
3775     37.740000      0.000000      0.000000
3776     37.750000      0.000000      0.000000
3777     37.760000      0.000000      0.000000
3778     37.770000      0.000000      0.000000
3779     37.780000      0.000000      0.000000
3780     37.790000      0.000000      0.000000
3781     37.800000      0.000000      0.000000
3782     37.810000      0.000000      0.000000
3783     37.820000      0.000000      0.000000
3784     37.830000      0.000000      0.000000
3785     37.840000      0.000000      0.000000
3786     37.850000      0.000000      0.000000
3787     37.860000      0.000000      0.000000
3788     37.870000      0.000000      0.000000
3789     37.880000      0.000000      0.000000
3790     37.890000      0.000000      0.000000
3791     37.900000      0.000000      0.000000
3792     37.910000      0.000000      0.000000
3793     37.920000      0.000000      0.000000
3794     37.930000      0.000000      0.000000
3795     37.940000      0.000000      0.000000
3796     37.950000      0.000000      0.000000
3797     37.960000      0.000000      0.000000
3798     37.970000      0.000000      0.000000
3799     37.980000      0.000000      0.000000
3800     37.990000      0.000000      0.000000
3801     38.000000      0.000000      0.000000
3802     38.010000      0.000000      0.000000
3803     38.020000      0.000000      0.000000
3804     38.030000      0.000000      0.000000
3805     38.040000      0.000000      0.000000
3806     38.050000      0.000000      0.000000
3807     38.060000      0.000000      0.000000
3808     38.070000      0.000000      0.000000
3809     38.080000      0.000000      0.000000
3810     38.090000      0.000000      0.000000
3811     38.100000      0.000000      0.000000
3812     38.110000      0.000000      0.000000
3813     38.120000      0.000000      0.000000
3814     38.130000      0.000000      0.000000
3815     38.140000      0.000000      0.000000
3816     38.150000      0.000000      0.000000
3817     38.160000      0.000000      0.000000
3818     38.170000      0.000000      0.000000
3819     38.180000      0.000000      0.000000
3820     38.190000      0.000000      0.000000
3821     38.200000      0.000000      0.000000
3822     38.210000      0.000000      0.000000
3823     38.220000      0.000000      0.000000
3824     38.230000      0.000000      0.000000
3825     38.240000      0.000000      0.000000
3826     38.250000      0.000000      0.000000
3827     38.260000      0.000000      0.000000
3828     38.270000      0.000000      0.000000
3829     38.280000      0.000000      0.000000
3830     38.290000      0.000000      0.000000
3831     38.300000      0.000000      0.000000
3832     38.310000      0.000000      0.000000
3833     38.320000      0.000000      0.000000
3834     38.330000      0.000000      0.000000
3835     38.340000      0.000000      0.000000
3836     38.350000      0.000000      0.000000
3837     38.360000      0.000000      0.000000
3838     38.370000      0.000000      0.000000
3839     38.380000      0.000000      0.000000
3840     38.390000      0.000000      0.000000
3841     38.400000      0.000000      0.000000
3842     38.410000      0.000000      0.000000
3843     38.420000      0.000000      0.000000
3844     38.430000      0.000000      0.000000
3845     38.440000      0.000000      0.000000
3846     38.450000      0.000000      0.000000
3847     38.460000      0.000000      0.000000
3848     38.470000      0.000000      0.000000
3849     38.480000      0.000000      0.000000
3850     38.490000      0.000000      0.000000
3851     38.500000      0.000000      0.000000
3852     38.510000      0.000000      0.000000
3853     38.520000      0.000000      0.000000
3854     38.530000      0.000000      0.000000
3855     38.540000      0.000000      0.000000
3856     38.550000      0.000000      0.000000
3857     38.560000      0.000000      0.000000
3858     38.570000      0.000000      0.000000
3859     38.580000      0.000000      0.000000
3860     38.590000      0.000000      0.000000
3861     38.600000      0.000000      0.000000
3862     38.610000      0.000000      0.000000
3863     38.620000      0.000000      0.000000
3864     38.630000      0.000000      0.000000
3865     38.640000      0.000000      0.000000
3866     38.650000      0.000000      0.000000
3867     38.660000      0.000000      0.000000
3868     38.670000      0.000000      0.000000
3869     38.680000      0.000000      0.000000
3870     38.690000      0.000000      0.000000
3871     38.700000      0.000000      0.000000
3872     38.710000      0.000000      0.000000
3873     38.720000      0.000000      0.000000
3874     38.730000      0.000000      0.000000
3875     38.740000      0.000000      0.000000
3876     38.750000      0.000000      0.000000
3877     38.760000      0.000000      0.000000
3878     38.770000      0.000000      0.000000
3879     38.780000      0.000000      0.000000
3880     38.790000      0.000000      0.000000
3881     38.800000      0.000000      0.000000
3882     38.810000      0.000000      0.000000
3883     38.820000      0.000000      0.000000
3884     38.830000      0.000000      0.000000
3885     38.840000      0.000000      0.000000
3886     38.850000      0.000000      0.000000
3887     38.860000      0.000000      0.000000
3888     38.870000      0.000000      0.000000
3889     38.880000      0.000000      0.000000
3890     38.890000      0.000000      0.000000
3891     38.900000      0.000000      0.000000
3892     38.910000      0.000000      0.000000
3893     38.920000      0.000000      0.000000
3894     38.930000      0.000000      0.000000
3895     38.940000      0.000000      0.000000
3896     38.950000      0.000000      0.000000
3897     38.960000      0.000000      0.000000
3898     38.970000      0.000000      0.000000
3899     38.980000      0.000000      0.000000
3900     38.990000      0.000000      0.000000
3901     39.000000      0.000000      0.000000
3902     39.010000      0.000000      0.000000
3903     39.020000      0.000000      0.000000
3904     39.030000      0.000000      0.000000
3905     39.040000      0.000000      0.000000
3906     39.050000      0.000000      0.000000
3907     39.060000      0.000000      0.000000
3908     39.070000      0.000000      0.000000
3909     39.080000      0.000000      0.000000
3910     39.090000      0.000000      0.000000
3911     39.100000      0.000000      0.000000
3912     39.110000      0.000000      0.000000
3913     39.120000      0.000000      0.000000
3914     39.130000      0.000000      0.000000
3915     39.140000      0.000000      0.000000
3916     39.150000      0.000000      0.000000
3917     39.160000      0.000000      0.000000
3918     39.170000      0.000000      0.000000
3919     39.180000      0.000000      0.000000
3920     39.190000      0.000000      0.000000
3921     39.200000      0.000000      0.000000
3922     39.210000      0.000000      0.000000
3923     39.220000      0.000000      0.000000
3924     39.230000      0.000000      0.000000
3925     39.240000      0.000000      0.000000
3926     39.250000      0.000000      0.000000
3927     39.260000      0.000000      0.000000
3928     39.270000      0.000000      0.000000
3929     39.280000      0.000000      0.000000
3930     39.290000      0.000000      0.000000
3931     39.300000      0.000000      0.000000
3932     39.310000      0.000000      0.000000
3933     39.320000      0.000000      0.000000
3934     39.330000      0.000000      0.000000
3935     39.340000      0.000000      0.000000
3936     39.350000      0.000000      0.000000
3937     39.360000      0.000000      0.000000
3938     39.370000      0.000000      0.000000
3939     39.380000      0.000000      0.000000
3940     39.390000      0.000000      0.000000
3941     39.400000      0.000000      0.000000
3942     39.410000      0.000000      0.000000
3943     39.420000      0.000000      0.000000
3944     39.430000      0.000000      0.000000
3945     39.440000      0.000000      0.000000
3946     39.450000      0.000000      0.000000
3947     39.460000      0.000000      0.000000
3948     39.470000      0.000000      0.000000
3949     39.480000      0.000000      0.000000
3950     39.490000      0.000000      0.000000
3951     39.500000      0.000000      0.000000
3952     39.510000      0.000000      0.000000
3953     39.520000      0.000000      0.000000
3954     39.530000      0.000000      0.000000
3955     39.540000      0.000000      0.000000
3956     39.550000      0.000000      0.000000
3957     39.560000      0.000000      0.000000
3958     39.570000      0.000000      0.000000
3959     39.580000      0.000000      0.000000
3960     39.590000      0.000000      0.000000
3961     39.600000      0.000000      0.000000
3962     39.610000      0.000000      0.000000
3963     39.620000      0.000000      0.000000
3964     39.630000      0.000000      0.000000
3965     39.640000      0.000000      0.000000
3966     39.650000      0.000000      0.000000
3967     39.660000      0.000000      0.000000
3968     39.670000      0.000000      0.000000
3969     39.680000      0.000000      0.000000
3970     39.690000      0.000000      0.000000
3971     39.700000      0.000000      0.000000
3972     39.710000      0.000000      0.000000
3973     39.720000      0.000000      0.000000
3974     39.730000      0.000000      0.000000
3975     39.740000      0.000000      0.000000
3976     39.750000      0.000000      0.000000
3977     39.760000      0.000000      0.000000
3978     39.770000      0.000000      0.000000
3979     39.780000      0.000000      0.000000
3980     39.790000      0.000000      0.000000
3981     39.800000      0.000000      0.000000
3982     39.810000      0.000000      0.000000
3983     39.820000      0.000000      0.000000
3984     39.830000      0.000000      0.000000
3985     39.840000      0.000000      0.000000
3986     39.850000      0.000000      0.000000
3987     39.860000      0.000000      0.000000
3988     39.870000      0.000000      0.000000
3989     39.880000      0.000000      0.000000
3990     39.890000      0.000000      0.000000
3991     39.900000      0.000000      0.000000
3992     39.910000      0.000000      0.000000
3993     39.920000      0.000000      0.000000
3994     39.930000      0.000000      0.000000
3995     39.940000      0.000000      0.000000
3996     39.950000      0.000000      0.000000
3997     39.960000      0.000000      0.000000
3998     39.970000      0.000000      0.000000
3999     39.980000      0.000000      0.000000
4000     39.990000      0.000000      0.000000
4001     40.000000      0.000000      0.000000
