# Supplementary material for: A Bottom-Up Coarse-Grained Model for Nucleosome–Nucleosome Interactions with Explicit Ions
Source: J Chem Theory Comput. 2022 May 17;18(6):3948–60. doi: 10.1021/acs.jctc.2c00083 (PMC9202350; doi:10.1021/acs.jctc.2c00083)
Supplement: Supplementary file 2 — ct2c00083_si_002.zip [file ct2c00083_si_002.zip › archive/CGMD_NCP-CO/pot_tables/CO_NA.table]

CO_NA
N 4001

1      0.000001    249.037070     84.690380
2      0.010000    248.190170     87.491810
3      0.020000    247.315250     90.008420
4      0.030000    246.415170     92.202830
5      0.040000    245.493140     94.047110
6      0.050000    244.552670     95.524260
7      0.060000    243.597430     96.629090
8      0.070000    242.631130     97.368290
9      0.080000    241.657450     97.759740
10      0.090000    240.679850     97.831240
11      0.100000    239.701540     97.618580
12      0.110000    238.725360     97.163400
13      0.120000    237.753720     96.510810
14      0.130000    236.788610     95.707110
15      0.140000    235.831540     94.797700
16      0.150000    234.883570     93.825330
17      0.160000    233.945310     92.828810
18      0.170000    233.017020     91.842100
19      0.180000    232.098600     90.893790
20      0.190000    231.189670     90.007000
21      0.200000    230.289600     89.199420
22      0.210000    229.397600     88.483700
23      0.220000    228.512760     87.867770
24      0.230000    227.634090     87.355400
25      0.240000    226.760530     86.946640
26      0.250000    225.891070     86.638360
27      0.260000    225.024680     86.424690
28      0.270000    224.160440     86.297580
29      0.280000    223.297460     86.247200
30      0.290000    222.434990     86.262480
31      0.300000    221.572360     86.331520
32      0.310000    220.709050     86.442070
33      0.320000    219.844630     86.581950
34      0.330000    218.978810     86.739370
35      0.340000    218.111410     86.903350
36      0.350000    217.242380     87.063860
37      0.360000    216.371740     87.212050
38      0.370000    215.499620     87.340370
39      0.380000    214.626220     87.442580
40      0.390000    213.751790     87.513780
41      0.400000    212.876650     87.550340
42      0.410000    212.001150     87.549880
43      0.420000    211.125650     87.511190
44      0.430000    210.250540     87.434120
45      0.440000    209.376200     87.319530
46      0.450000    208.503000     87.169180
47      0.460000    207.631310     86.985640
48      0.470000    206.761460     86.772160
49      0.480000    205.893730     86.532560
50      0.490000    205.028410     86.271070
51      0.500000    204.165700     85.992160
52      0.510000    203.305780     85.700390
53      0.520000    202.448770     85.400260
54      0.530000    201.594770     85.096010
55      0.540000    200.743810     84.791570
56      0.550000    199.895890     84.490380
57      0.560000    199.050990     84.195360
58      0.570000    198.209040     83.908910
59      0.580000    197.369950     83.632860
60      0.590000    196.533620     83.368490
61      0.600000    195.699930     83.116630
62      0.610000    194.868770     82.877660
63      0.620000    194.039990     82.651570
64      0.630000    193.213480     82.438060
65      0.640000    192.389090     82.236560
66      0.650000    191.566730     82.046280
67      0.660000    190.746270     81.866300
68      0.670000    189.927600     81.695580
69      0.680000    189.110650     81.532960
70      0.690000    188.295320     81.377270
71      0.700000    187.481540     81.227300
72      0.710000    186.669270     81.081830
73      0.720000    185.858450     80.939650
74      0.730000    185.049060     80.799600
75      0.740000    184.241060     80.660540
76      0.750000    183.434460     80.521420
77      0.760000    182.629240     80.381230
78      0.770000    181.825430     80.239070
79      0.780000    181.023040     80.094100
80      0.790000    180.222100     79.945620
81      0.800000    179.422640     79.793040
82      0.810000    178.624710     79.635870
83      0.820000    177.828350     79.473800
84      0.830000    177.033610     79.306660
85      0.840000    176.240550     79.134430
86      0.850000    175.449200     78.957270
87      0.860000    174.659630     78.775490
88      0.870000    173.871880     78.589530
89      0.880000    173.085980     78.399990
90      0.890000    172.301980     78.207540
91      0.900000    171.519910     78.012910
92      0.910000    170.739780     77.816870
93      0.920000    169.961610     77.620150
94      0.930000    169.185410     77.423430
95      0.940000    168.411170     77.227310
96      0.950000    167.638900     77.032250
97      0.960000    166.868580     76.838610
98      0.970000    166.100190     76.646590
99      0.980000    165.333720     76.456310
100      0.990000    164.569160     76.267730
101      1.000000    163.806480     76.080760
102      1.010000    163.045680     75.895220
103      1.020000    162.286720     75.710930
104      1.030000    161.529610     75.527670
105      1.040000    160.774340     75.345250
106      1.050000    160.020890     75.163510
107      1.060000    159.269250     74.982330
108      1.070000    158.519430     74.801640
109      1.080000    157.771410     74.621440
110      1.090000    157.025200     74.441760
111      1.100000    156.280780     74.262640
112      1.110000    155.538150     74.084160
113      1.120000    154.797310     73.906370
114      1.130000    154.058250     73.729310
115      1.140000    153.320950     73.552970
116      1.150000    152.585420     73.377280
117      1.160000    151.851650     73.202120
118      1.170000    151.119630     73.027320
119      1.180000    150.389360     72.852660
120      1.190000    149.660830     72.677880
121      1.200000    148.934050     72.502730
122      1.210000    148.209020     72.326920
123      1.220000    147.485750     72.150240
124      1.230000    146.764250     71.972490
125      1.240000    146.044530     71.793540
126      1.250000    145.326590     71.613340
127      1.260000    144.610460     71.431940
128      1.270000    143.896140     71.249440
129      1.280000    143.183640     71.066040
130      1.290000    142.472980     70.881980
131      1.300000    141.764160     70.697550
132      1.310000    141.057190     70.513060
133      1.320000    140.352060     70.328780
134      1.330000    139.648770     70.144980
135      1.340000    138.947320     69.961840
136      1.350000    138.247700     69.779480
137      1.360000    137.549910     69.597950
138      1.370000    136.853930     69.417200
139      1.380000    136.159760     69.237120
140      1.390000    135.467390     69.057550
141      1.400000    134.776810     68.878280
142      1.410000    134.088030     68.699080
143      1.420000    133.401040     68.519730
144      1.430000    132.715840     68.340040
145      1.440000    132.032440     68.159870
146      1.450000    131.350840     67.979120
147      1.460000    130.671050     67.797790
148      1.470000    129.993070     67.615920
149      1.480000    129.316910     67.433640
150      1.490000    128.642580     67.251110
151      1.500000    127.970060     67.068550
152      1.510000    127.299380     66.886160
153      1.520000    126.630520     66.704160
154      1.530000    125.963480     66.522710
155      1.540000    125.298250     66.341940
156      1.550000    124.634830     66.161890
157      1.560000    123.973210     65.982560
158      1.570000    123.313380     65.803870
159      1.580000    122.655350     65.625650
160      1.590000    121.999090     65.447710
161      1.600000    121.344610     65.269840
162      1.610000    120.691910     65.091790
163      1.620000    120.041000     64.913340
164      1.630000    119.391860     64.734300
165      1.640000    118.744520     64.554530
166      1.650000    118.098970     64.373970
167      1.660000    117.455230     64.192610
168      1.670000    116.813310     64.010530
169      1.680000    116.173200     63.827870
170      1.690000    115.534920     63.644830
171      1.700000    114.898480     63.461640
172      1.710000    114.263860     63.278540
173      1.720000    113.631070     63.095770
174      1.730000    113.000120     62.913530
175      1.740000    112.370980     62.731950
176      1.750000    111.743660     62.551110
177      1.760000    111.118150     62.371020
178      1.770000    110.494440     62.191610
179      1.780000    109.872520     62.012740
180      1.790000    109.252400     61.834230
181      1.800000    108.634050     61.655860
182      1.810000    108.017500     61.477400
183      1.820000    107.402720     61.298620
184      1.830000    106.789740     61.119340
185      1.840000    106.178540     60.939430
186      1.850000    105.569150     60.758800
187      1.860000    104.961560     60.577450
188      1.870000    104.355790     60.395440
189      1.880000    103.751830     60.212920
190      1.890000    103.149700     60.030070
191      1.900000    102.549400     59.847110
192      1.910000    101.950930     59.664270
193      1.920000    101.354290     59.481780
194      1.930000    100.759470     59.299820
195      1.940000    100.166470     59.118520
196      1.950000     99.575290     58.937970
197      1.960000     98.985910     58.758140
198      1.970000     98.398330     58.578970
199      1.980000     97.812540     58.400320
200      1.990000     97.228530     58.222000
201      2.000000     96.646310     58.043790
202      2.010000     96.065870     57.865460
203      2.020000     95.487220     57.686780
204      2.030000     94.910350     57.507580
205      2.040000     94.335280     57.327710
206      2.050000     93.762000     57.147100
207      2.060000     93.190530     56.965740
208      2.070000     92.620870     56.783720
209      2.080000     92.053030     56.601150
210      2.090000     91.487020     56.418240
211      2.100000     90.922840     56.235210
212      2.110000     90.360490     56.052290
213      2.120000     89.799960     55.869710
214      2.130000     89.241270     55.687660
215      2.140000     88.684390     55.506280
216      2.150000     88.129330     55.325620
217      2.160000     87.576070     55.145710
218      2.170000     87.024610     54.966450
219      2.180000     86.474950     54.787720
220      2.190000     85.927070     54.609330
221      2.200000     85.380980     54.431060
222      2.210000     84.836670     54.252670
223      2.220000     84.294140     54.073960
224      2.230000     83.753400     53.894720
225      2.240000     83.214460     53.714830
226      2.250000     82.677310     53.534210
227      2.260000     82.141970     53.352860
228      2.270000     81.608440     53.170840
229      2.280000     81.076730     52.988300
230      2.290000     80.546850     52.805410
231      2.300000     80.018790     52.622410
232      2.310000     79.492570     52.439530
233      2.320000     78.968170     52.256980
234      2.330000     78.445600     52.074970
235      2.340000     77.924850     51.893620
236      2.350000     77.405920     51.713000
237      2.360000     76.888790     51.533120
238      2.370000     76.373450     51.353890
239      2.380000     75.859920     51.175180
240      2.390000     75.348160     50.996810
241      2.400000     74.838200     50.818560
242      2.410000     74.330010     50.640180
243      2.420000     73.823610     50.461480
244      2.430000     73.318990     50.282250
245      2.440000     72.816170     50.102360
246      2.450000     72.315150     49.921740
247      2.460000     71.815930     49.740390
248      2.470000     71.318530     49.558370
249      2.480000     70.822940     49.375820
250      2.490000     70.329180     49.192930
251      2.500000     69.837260     49.009920
252      2.510000     69.347160     48.827030
253      2.520000     68.858890     48.644480
254      2.530000     68.372440     48.462450
255      2.540000     67.887820     48.281090
256      2.550000     67.405010     48.100460
257      2.560000     66.924000     47.920570
258      2.570000     66.444800     47.741330
259      2.580000     65.967380     47.562620
260      2.590000     65.491760     47.384240
261      2.600000     65.017910     47.205970
262      2.610000     64.545850     47.027590
263      2.620000     64.075580     46.848880
264      2.630000     63.607090     46.669650
265      2.640000     63.140390     46.489760
266      2.650000     62.675490     46.309140
267      2.660000     62.212400     46.127790
268      2.670000     61.751130     45.945770
269      2.680000     61.291670     45.763220
270      2.690000     60.834040     45.580340
271      2.700000     60.378230     45.397340
272      2.710000     59.924260     45.214450
273      2.720000     59.472110     45.031910
274      2.730000     59.021800     44.849890
275      2.740000     58.573300     44.668530
276      2.750000     58.126610     44.487910
277      2.760000     57.681730     44.308020
278      2.770000     57.238650     44.128780
279      2.780000     56.797360     43.950070
280      2.790000     56.357860     43.771690
281      2.800000     55.920150     43.593420
282      2.810000     55.484210     43.415040
283      2.820000     55.050060     43.236320
284      2.830000     54.617700     43.057080
285      2.840000     54.187130     42.877190
286      2.850000     53.758360     42.696570
287      2.860000     53.331390     42.515210
288      2.870000     52.906240     42.333190
289      2.880000     52.482910     42.150640
290      2.890000     52.061400     41.967750
291      2.900000     51.641720     41.784750
292      2.910000     51.223880     41.601860
293      2.920000     50.807860     41.419310
294      2.930000     50.393660     41.237290
295      2.940000     49.981290     41.055940
296      2.950000     49.570730     40.875310
297      2.960000     49.161980     40.695420
298      2.970000     48.755020     40.516190
299      2.980000     48.349860     40.337480
300      2.990000     47.946490     40.159100
301      3.000000     47.544900     39.980840
302      3.010000     47.145090     39.802460
303      3.020000     46.747060     39.623760
304      3.030000     46.350830     39.444530
305      3.040000     45.956380     39.264650
306      3.050000     45.563730     39.084030
307      3.060000     45.172890     38.902690
308      3.070000     44.783870     38.720680
309      3.080000     44.396660     38.538140
310      3.090000     44.011280     38.355270
311      3.100000     43.627730     38.172270
312      3.110000     43.246000     37.989390
313      3.120000     42.866110     37.806850
314      3.130000     42.488040     37.624830
315      3.140000     42.111790     37.443480
316      3.150000     41.737360     37.262860
317      3.160000     41.364730     37.082960
318      3.170000     40.993900     36.903720
319      3.180000     40.624860     36.724990
320      3.190000     40.257610     36.546600
321      3.200000     39.892150     36.368320
322      3.210000     39.528460     36.189920
323      3.220000     39.166560     36.011180
324      3.230000     38.806450     35.831920
325      3.240000     38.448130     35.652010
326      3.250000     38.091610     35.471360
327      3.260000     37.736900     35.289980
328      3.270000     37.384000     35.107930
329      3.280000     37.032920     34.925360
330      3.290000     36.683670     34.742460
331      3.300000     36.336240     34.559430
332      3.310000     35.990650     34.376530
333      3.320000     35.646880     34.193970
334      3.330000     35.304940     34.011950
335      3.340000     34.964820     33.830590
336      3.350000     34.626520     33.649980
337      3.360000     34.290020     33.470100
338      3.370000     33.955320     33.290890
339      3.380000     33.622410     33.112200
340      3.390000     33.291290     32.933860
341      3.400000     32.961950     32.755640
342      3.410000     32.634390     32.577310
343      3.420000     32.308620     32.398650
344      3.430000     31.984630     32.219480
345      3.440000     31.662440     32.039660
346      3.450000     31.342040     31.859110
347      3.460000     31.023450     31.677830
348      3.470000     30.706670     31.495890
349      3.480000     30.391710     31.313410
350      3.490000     30.078580     31.130590
351      3.500000     29.767270     30.947650
352      3.510000     29.457790     30.764810
353      3.520000     29.150150     30.582300
354      3.530000     28.844320     30.400310
355      3.540000     28.540320     30.218960
356      3.550000     28.238130     30.038320
357      3.560000     27.937750     29.858390
358      3.570000     27.639160     29.679090
359      3.580000     27.342370     29.500300
360      3.590000     27.047370     29.321810
361      3.600000     26.754150     29.143410
362      3.610000     26.462720     28.964880
363      3.620000     26.173070     28.785990
364      3.630000     25.885210     28.606560
365      3.640000     25.599140     28.426470
366      3.650000     25.314880     28.245630
367      3.660000     25.032420     28.064060
368      3.670000     24.751780     27.881820
369      3.680000     24.472960     27.699060
370      3.690000     24.195970     27.515980
371      3.700000     23.920810     27.332810
372      3.710000     23.647490     27.149780
373      3.720000     23.375990     26.967130
374      3.730000     23.106320     26.785060
375      3.740000     22.838470     26.603690
376      3.750000     22.572430     26.423130
377      3.760000     22.308200     26.243350
378      3.770000     22.045760     26.064290
379      3.780000     21.785120     25.885830
380      3.790000     21.526260     25.707760
381      3.800000     21.269180     25.529880
382      3.810000     21.013890     25.351940
383      3.820000     20.760370     25.173730
384      3.830000     20.508630     24.995040
385      3.840000     20.258680     24.815740
386      3.850000     20.010520     24.635730
387      3.860000     19.764160     24.455000
388      3.870000     19.519610     24.273610
389      3.880000     19.276880     24.091660
390      3.890000     19.035960     23.909330
391      3.900000     18.796870     23.726820
392      3.910000     18.559600     23.544340
393      3.920000     18.324160     23.362090
394      3.930000     18.090540     23.180240
395      3.940000     17.858730     22.998910
396      3.950000     17.628740     22.818140
397      3.960000     17.400560     22.637930
398      3.970000     17.174180     22.458190
399      3.980000     16.949600     22.278780
400      3.990000     16.726810     22.099500
401      4.000000     16.505820     21.920140
402      4.010000     16.286620     21.740480
403      4.020000     16.069210     21.560320
404      4.030000     15.853610     21.379490
405      4.040000     15.639810     21.197890
406      4.050000     15.427840     21.015470
407      4.060000     15.217680     20.832280
408      4.070000     15.009360     20.648440
409      4.080000     14.802870     20.464130
410      4.090000     14.598230     20.279620
411      4.100000     14.395440     20.095170
412      4.110000     14.194480     19.911100
413      4.120000     13.995370     19.727690
414      4.130000     13.798100     19.545180
415      4.140000     13.602640     19.363770
416      4.150000     13.409010     19.183580
417      4.160000     13.217170     19.004640
418      4.170000     13.027130     18.826900
419      4.180000     12.838860     18.650250
420      4.190000     12.652350     18.474500
421      4.200000     12.467610     18.299430
422      4.210000     12.284610     18.124760
423      4.220000     12.103370     17.950250
424      4.230000     11.923860     17.775630
425      4.240000     11.746110     17.600690
426      4.250000     11.570100     17.425240
427      4.260000     11.395850     17.249160
428      4.270000     11.223360     17.072390
429      4.280000     11.052630     16.894880
430      4.290000     10.883680     16.716670
431      4.300000     10.716520     16.537800
432      4.310000     10.551140     16.358320
433      4.320000     10.387560     16.178260
434      4.330000     10.225770     15.997660
435      4.340000     10.065800     15.816480
436      4.350000      9.907630     15.634650
437      4.360000      9.751290     15.452060
438      4.370000      9.596770     15.268550
439      4.380000      9.444080     15.083920
440      4.390000      9.293240     14.897980
441      4.400000      9.144260     14.710540
442      4.410000      8.997160     14.521430
443      4.420000      8.851940     14.330580
444      4.430000      8.708640     14.137980
445      4.440000      8.567260     13.943730
446      4.450000      8.427820     13.748070
447      4.460000      8.290340     13.551360
448      4.470000      8.154820     13.354080
449      4.480000      8.021280     13.156830
450      4.490000      7.889710     12.960310
451      4.500000      7.760110     12.765270
452      4.510000      7.632460     12.572470
453      4.520000      7.506730     12.382670
454      4.530000      7.382910     12.196550
455      4.540000      7.260940     12.014720
456      4.550000      7.140790     11.837650
457      4.560000      7.022420     11.665660
458      4.570000      6.905760     11.498920
459      4.580000      6.790770     11.337450
460      4.590000      6.677400     11.181080
461      4.600000      6.565590     11.029500
462      4.610000      6.455290     10.882250
463      4.620000      6.346470     10.738730
464      4.630000      6.239080     10.598210
465      4.640000      6.133100     10.459850
466      4.650000      6.028500     10.322710
467      4.660000      5.925270     10.185740
468      4.670000      5.823420     10.047820
469      4.680000      5.722940      9.907750
470      4.690000      5.623860      9.764300
471      4.700000      5.526220      9.616170
472      4.710000      5.430060      9.462070
473      4.720000      5.335440      9.300720
474      4.730000      5.242430      9.130840
475      4.740000      5.151120      8.951230
476      4.750000      5.061610      8.760790
477      4.760000      4.974000      8.558540
478      4.770000      4.888420      8.343650
479      4.780000      4.804980      8.115530
480      4.790000      4.723820      7.873840
481      4.800000      4.645080      7.618580
482      4.810000      4.568900      7.350120
483      4.820000      4.495400      7.069250
484      4.830000      4.424710      6.777280
485      4.840000      4.356930      6.476040
486      4.850000      4.292170      6.167890
487      4.860000      4.230490      5.855790
488      4.870000      4.171940      5.543180
489      4.880000      4.116500      5.233980
490      4.890000      4.064160      4.932510
491      4.900000      4.014840      4.643290
492      4.910000      3.968410      4.371000
493      4.920000      3.924700      4.120260
494      4.930000      3.883490      3.895520
495      4.940000      3.844540      3.700900
496      4.950000      3.807530      3.540100
497      4.960000      3.772130      3.416230
498      4.970000      3.737970      3.331820
499      4.980000      3.704650      3.288670
500      4.990000      3.671760      3.287880
501      5.000000      3.638880      3.329730
502      5.010000      3.605580      3.413710
503      5.020000      3.571450      3.538470
504      5.030000      3.536060      3.701780
505      5.040000      3.499050      3.900570
506      5.050000      3.460040      4.130880
507      5.060000      3.418730      4.387970
508      5.070000      3.374850      4.666320
509      5.080000      3.328190      4.959800
510      5.090000      3.278590      5.261800
511      5.100000      3.225970      5.565380
512      5.110000      3.170320      5.863510
513      5.120000      3.111680      6.149240
514      5.130000      3.050190      6.415950
515      5.140000      2.986030      6.657480
516      5.150000      2.919460      6.868330
517      5.160000      2.850770      7.043730
518      5.170000      2.780340      7.179770
519      5.180000      2.708540      7.273410
520      5.190000      2.635800      7.322540
521      5.200000      2.562580      7.325960
522      5.210000      2.489320      7.283390
523      5.220000      2.416480      7.195460
524      5.230000      2.344530      7.063690
525      5.240000      2.273890      6.890450
526      5.250000      2.204990      6.678930
527      5.260000      2.138200      6.433060
528      5.270000      2.073870      6.157470
529      5.280000      2.012290      5.857310
530      5.290000      1.953720      5.538160
531      5.300000      1.898340      5.205830
532      5.310000      1.846280      4.866210
533      5.320000      1.797620      4.525060
534      5.330000      1.752370      4.187840
535      5.340000      1.710490      3.859600
536      5.350000      1.671890      3.544780
537      5.360000      1.636450      3.247210
538      5.370000      1.603970      2.970010
539      5.380000      1.574270      2.715600
540      5.390000      1.547120      2.485690
541      5.400000      1.522260      2.281330
542      5.410000      1.499450      2.102950
543      5.420000      1.478420      1.950410
544      5.430000      1.458910      1.823050
545      5.440000      1.440680      1.719760
546      5.450000      1.423490      1.639000
547      5.460000      1.407100      1.578910
548      5.470000      1.391310      1.537320
549      5.480000      1.375930      1.511840
550      5.490000      1.360820      1.499920
551      5.500000      1.345820      1.498920
552      5.510000      1.330830      1.506190
553      5.520000      1.315770      1.519130
554      5.530000      1.300570      1.535270
555      5.540000      1.285220      1.552320
556      5.550000      1.269700      1.568200
557      5.560000      1.254020      1.581100
558      5.570000      1.238210      1.589480
559      5.580000      1.222310      1.592090
560      5.590000      1.206390      1.587960
561      5.600000      1.190510      1.576400
562      5.610000      1.174750      1.557000
563      5.620000      1.159180      1.529580
564      5.630000      1.143880      1.494220
565      5.640000      1.128940      1.451230
566      5.650000      1.114430      1.401120
567      5.660000      1.100410      1.344590
568      5.670000      1.086970      1.282500
569      5.680000      1.074140      1.215840
570      5.690000      1.061980      1.145720
571      5.700000      1.050530      1.073290
572      5.710000      1.039790      0.999740
573      5.720000      1.029800      0.926230
574      5.730000      1.020540      0.853880
575      5.740000      1.012000      0.783710
576      5.750000      1.004160      0.716650
577      5.760000      0.996990      0.653460
578      5.770000      0.990460      0.594820
579      5.780000      0.984510      0.541200
580      5.790000      0.979100      0.492980
581      5.800000      0.974170      0.450380
582      5.810000      0.969660      0.413500
583      5.820000      0.965530      0.382320
584      5.830000      0.961710      0.356700
585      5.840000      0.958140      0.336440
586      5.850000      0.954770      0.321210
587      5.860000      0.951560      0.310640
588      5.870000      0.948460      0.304280
589      5.880000      0.945410      0.301650
590      5.890000      0.942400      0.302210
591      5.900000      0.939370      0.305430
592      5.910000      0.936320      0.310770
593      5.920000      0.933210      0.317680
594      5.930000      0.930040      0.325660
595      5.940000      0.926780      0.334250
596      5.950000      0.923440      0.343030
597      5.960000      0.920010      0.351620
598      5.970000      0.916490      0.359730
599      5.980000      0.912890      0.367100
600      5.990000      0.909220      0.373530
601      6.000000      0.905490      0.378880
602      6.010000      0.901700      0.383070
603      6.020000      0.897870      0.386020
604      6.030000      0.894010      0.387750
605      6.040000      0.890130      0.388250
606      6.050000      0.886250      0.387600
607      6.060000      0.882370      0.385860
608      6.070000      0.878510      0.383120
609      6.080000      0.874680      0.379500
610      6.090000      0.870890      0.375120
611      6.100000      0.867140      0.370110
612      6.110000      0.863430      0.364590
613      6.120000      0.859790      0.358700
614      6.130000      0.856200      0.352550
615      6.140000      0.852680      0.346260
616      6.150000      0.849210      0.339920
617      6.160000      0.845810      0.333640
618      6.170000      0.842480      0.327470
619      6.180000      0.839200      0.321470
620      6.190000      0.835990      0.315700
621      6.200000      0.832830      0.310190
622      6.210000      0.829730      0.304950
623      6.220000      0.826680      0.300000
624      6.230000      0.823680      0.295330
625      6.240000      0.820730      0.290950
626      6.250000      0.817820      0.286840
627      6.260000      0.814950      0.282970
628      6.270000      0.812120      0.279330
629      6.280000      0.809330      0.275880
630      6.290000      0.806570      0.272600
631      6.300000      0.803840      0.269460
632      6.310000      0.801150      0.266430
633      6.320000      0.798480      0.263460
634      6.330000      0.795850      0.260540
635      6.340000      0.793240      0.257640
636      6.350000      0.790670      0.254720
637      6.360000      0.788120      0.251770
638      6.370000      0.785600      0.248760
639      6.380000      0.783110      0.245690
640      6.390000      0.780660      0.242540
641      6.400000      0.778230      0.239300
642      6.410000      0.775840      0.235980
643      6.420000      0.773480      0.232580
644      6.430000      0.771150      0.229120
645      6.440000      0.768860      0.225610
646      6.450000      0.766600      0.222080
647      6.460000      0.764380      0.218560
648      6.470000      0.762200      0.215090
649      6.480000      0.760050      0.211710
650      6.490000      0.757930      0.208470
651      6.500000      0.755850      0.205410
652      6.510000      0.753790      0.202600
653      6.520000      0.751770      0.200080
654      6.530000      0.749770      0.197900
655      6.540000      0.747790      0.196110
656      6.550000      0.745820      0.194760
657      6.560000      0.743880      0.193880
658      6.570000      0.741940      0.193510
659      6.580000      0.740000      0.193670
660      6.590000      0.738070      0.194380
661      6.600000      0.736120      0.195660
662      6.610000      0.734170      0.197510
663      6.620000      0.732190      0.199930
664      6.630000      0.730190      0.202910
665      6.640000      0.728160      0.206430
666      6.650000      0.726100      0.210460
667      6.660000      0.723990      0.214970
668      6.670000      0.721840      0.219920
669      6.680000      0.719640      0.225270
670      6.690000      0.717390      0.230960
671      6.700000      0.715080      0.236940
672      6.710000      0.712710      0.243170
673      6.720000      0.710280      0.249580
674      6.730000      0.707790      0.256140
675      6.740000      0.705220      0.262800
676      6.750000      0.702600      0.269530
677      6.760000      0.699900      0.276290
678      6.770000      0.697140      0.283060
679      6.780000      0.694310      0.289820
680      6.790000      0.691410      0.296560
681      6.800000      0.688440      0.303270
682      6.810000      0.685410      0.309920
683      6.820000      0.682310      0.316520
684      6.830000      0.679150      0.323040
685      6.840000      0.675920      0.329470
686      6.850000      0.672620      0.335790
687      6.860000      0.669260      0.341960
688      6.870000      0.665840      0.347950
689      6.880000      0.662360      0.353720
690      6.890000      0.658830      0.359230
691      6.900000      0.655230      0.364430
692      6.910000      0.651590      0.369260
693      6.920000      0.647900      0.373680
694      6.930000      0.644160      0.377630
695      6.940000      0.640380      0.381080
696      6.950000      0.636570      0.383980
697      6.960000      0.632730      0.386310
698      6.970000      0.628870      0.388030
699      6.980000      0.624990      0.389140
700      6.990000      0.621100      0.389640
701      7.000000      0.617200      0.389520
702      7.010000      0.613310      0.388800
703      7.020000      0.609420      0.387530
704      7.030000      0.605540      0.385730
705      7.040000      0.601690      0.383460
706      7.050000      0.597850      0.380790
707      7.060000      0.594040      0.377800
708      7.070000      0.590270      0.374570
709      7.080000      0.586520      0.371220
710      7.090000      0.582810      0.367830
711      7.100000      0.579130      0.364540
712      7.110000      0.575490      0.361440
713      7.120000      0.571870      0.358650
714      7.130000      0.568280      0.356270
715      7.140000      0.564720      0.354410
716      7.150000      0.561180      0.353160
717      7.160000      0.557650      0.352580
718      7.170000      0.554120      0.352760
719      7.180000      0.550590      0.353720
720      7.190000      0.547060      0.355510
721      7.200000      0.543500      0.358140
722      7.210000      0.539920      0.361610
723      7.220000      0.536300      0.365880
724      7.230000      0.532640      0.370920
725      7.240000      0.528930      0.376670
726      7.250000      0.525170      0.383040
727      7.260000      0.521340      0.389930
728      7.270000      0.517440      0.397230
729      7.280000      0.513470      0.404790
730      7.290000      0.509420      0.412480
731      7.300000      0.505290      0.420140
732      7.310000      0.501090      0.427620
733      7.320000      0.496820      0.434770
734      7.330000      0.492470      0.441430
735      7.340000      0.488050      0.447480
736      7.350000      0.483580      0.452790
737      7.360000      0.479050      0.457260
738      7.370000      0.474480      0.460790
739      7.380000      0.469870      0.463320
740      7.390000      0.465240      0.464800
741      7.400000      0.460590      0.465210
742      7.410000      0.455940      0.464520
743      7.420000      0.451290      0.462760
744      7.430000      0.446660      0.459940
745      7.440000      0.442070      0.456110
746      7.450000      0.437500      0.451330
747      7.460000      0.432990      0.445680
748      7.470000      0.428530      0.439240
749      7.480000      0.424140      0.432110
750      7.490000      0.419820      0.424400
751      7.500000      0.415580      0.416210
752      7.510000      0.411410      0.407660
753      7.520000      0.407340      0.398850
754      7.530000      0.403350      0.389870
755      7.540000      0.399450      0.380830
756      7.550000      0.395640      0.371800
757      7.560000      0.391920      0.362830
758      7.570000      0.388300      0.354000
759      7.580000      0.384760      0.345320
760      7.590000      0.381300      0.336830
761      7.600000      0.377930      0.328530
762      7.610000      0.374650      0.320430
763      7.620000      0.371440      0.312520
764      7.630000      0.368320      0.304790
765      7.640000      0.365270      0.297200
766      7.650000      0.362300      0.289740
767      7.660000      0.359400      0.282370
768      7.670000      0.356580      0.275060
769      7.680000      0.353830      0.267770
770      7.690000      0.351150      0.260450
771      7.700000      0.348550      0.253080
772      7.710000      0.346010      0.245610
773      7.720000      0.343560      0.238010
774      7.730000      0.341180      0.230220
775      7.740000      0.338880      0.222210
776      7.750000      0.336650      0.213950
777      7.760000      0.334510      0.205400
778      7.770000      0.332460      0.196530
779      7.780000      0.330500      0.187300
780      7.790000      0.328620      0.177710
781      7.800000      0.326850      0.167740
782      7.810000      0.325170      0.157390
783      7.820000      0.323590      0.146660
784      7.830000      0.322130      0.135570
785      7.840000      0.320770      0.124170
786      7.850000      0.319530      0.112500
787      7.860000      0.318410      0.100630
788      7.870000      0.317400      0.088640
789      7.880000      0.316510      0.076610
790      7.890000      0.315750      0.064650
791      7.900000      0.315100      0.052880
792      7.910000      0.314570      0.041390
793      7.920000      0.314160      0.030300
794      7.930000      0.313850      0.019720
795      7.940000      0.313660      0.009740
796      7.950000      0.313560      0.000440
797      7.960000      0.313560     -0.008090
798      7.970000      0.313640     -0.015820
799      7.980000      0.313790     -0.022690
800      7.990000      0.314020     -0.028690
801      8.000000      0.314310     -0.033800
802      8.010000      0.314650     -0.038030
803      8.020000      0.315030     -0.041410
804      8.030000      0.315440     -0.043970
805      8.040000      0.315880     -0.045750
806      8.050000      0.316340     -0.046830
807      8.060000      0.316810     -0.047270
808      8.070000      0.317280     -0.047150
809      8.080000      0.317750     -0.046570
810      8.090000      0.318220     -0.045610
811      8.100000      0.318670     -0.044390
812      8.110000      0.319120     -0.042990
813      8.120000      0.319550     -0.041510
814      8.130000      0.319960     -0.040050
815      8.140000      0.320360     -0.038690
816      8.150000      0.320750     -0.037500
817      8.160000      0.321120     -0.036550
818      8.170000      0.321490     -0.035900
819      8.180000      0.321850     -0.035590
820      8.190000      0.322200     -0.035660
821      8.200000      0.322560     -0.036100
822      8.210000      0.322920     -0.036950
823      8.220000      0.323290     -0.038190
824      8.230000      0.323670     -0.039810
825      8.240000      0.324070     -0.041780
826      8.250000      0.324490     -0.044060
827      8.260000      0.324930     -0.046610
828      8.270000      0.325400     -0.049370
829      8.280000      0.325890     -0.052290
830      8.290000      0.326410     -0.055290
831      8.300000      0.326960     -0.058310
832      8.310000      0.327550     -0.061270
833      8.320000      0.328160     -0.064100
834      8.330000      0.328800     -0.066730
835      8.340000      0.329470     -0.069100
836      8.350000      0.330160     -0.071160
837      8.360000      0.330870     -0.072850
838      8.370000      0.331600     -0.074130
839      8.380000      0.332340     -0.074980
840      8.390000      0.333090     -0.075360
841      8.400000      0.333840     -0.075270
842      8.410000      0.334600     -0.074710
843      8.420000      0.335340     -0.073670
844      8.430000      0.336080     -0.072180
845      8.440000      0.336800     -0.070260
846      8.450000      0.337510     -0.067940
847      8.460000      0.338190     -0.065270
848      8.470000      0.338840     -0.062290
849      8.480000      0.339460     -0.059060
850      8.490000      0.340050     -0.055640
851      8.500000      0.340610     -0.052090
852      8.510000      0.341130     -0.048470
853      8.520000      0.341610     -0.044850
854      8.530000      0.342060     -0.041280
855      8.540000      0.342470     -0.037810
856      8.550000      0.342850     -0.034500
857      8.560000      0.343200     -0.031370
858      8.570000      0.343510     -0.028470
859      8.580000      0.343800     -0.025810
860      8.590000      0.344050     -0.023400
861      8.600000      0.344290     -0.021250
862      8.610000      0.344500     -0.019360
863      8.620000      0.344690     -0.017720
864      8.630000      0.344870     -0.016290
865      8.640000      0.345030     -0.015070
866      8.650000      0.345190     -0.014010
867      8.660000      0.345330     -0.013070
868      8.670000      0.345460     -0.012200
869      8.680000      0.345580     -0.011360
870      8.690000      0.345690     -0.010490
871      8.700000      0.345800     -0.009520
872      8.710000      0.345890     -0.008420
873      8.720000      0.345980     -0.007100
874      8.730000      0.346050     -0.005530
875      8.740000      0.346100     -0.003630
876      8.750000      0.346140     -0.001380
877      8.760000      0.346150      0.001290
878      8.770000      0.346140      0.004400
879      8.780000      0.346100      0.007980
880      8.790000      0.346020      0.012060
881      8.800000      0.345900      0.016640
882      8.810000      0.345730      0.021730
883      8.820000      0.345510      0.027320
884      8.830000      0.345240      0.033390
885      8.840000      0.344900      0.039890
886      8.850000      0.344510      0.046790
887      8.860000      0.344040      0.054020
888      8.870000      0.343500      0.061520
889      8.880000      0.342880      0.069210
890      8.890000      0.342190      0.076990
891      8.900000      0.341420      0.084770
892      8.910000      0.340570      0.092470
893      8.920000      0.339650      0.099990
894      8.930000      0.338650      0.107240
895      8.940000      0.337580      0.114140
896      8.950000      0.336430      0.120620
897      8.960000      0.335230      0.126620
898      8.970000      0.333960      0.132090
899      8.980000      0.332640      0.136990
900      8.990000      0.331270      0.141310
901      9.000000      0.329860      0.145030
902      9.010000      0.328410      0.148150
903      9.020000      0.326930      0.150690
904      9.030000      0.325420      0.152670
905      9.040000      0.323890      0.154110
906      9.050000      0.322350      0.155060
907      9.060000      0.320800      0.155560
908      9.070000      0.319240      0.155680
909      9.080000      0.317690      0.155470
910      9.090000      0.316130      0.154990
911      9.100000      0.314580      0.154320
912      9.110000      0.313040      0.153510
913      9.120000      0.311510      0.152620
914      9.130000      0.309980      0.151730
915      9.140000      0.308460      0.150890
916      9.150000      0.306950      0.150150
917      9.160000      0.305450      0.149550
918      9.170000      0.303960      0.149130
919      9.180000      0.302460      0.148910
920      9.190000      0.300980      0.148930
921      9.200000      0.299490      0.149180
922      9.210000      0.297990      0.149690
923      9.220000      0.296500      0.150430
924      9.230000      0.294990      0.151410
925      9.240000      0.293480      0.152600
926      9.250000      0.291950      0.153980
927      9.260000      0.290410      0.155510
928      9.270000      0.288860      0.157170
929      9.280000      0.287290      0.158890
930      9.290000      0.285700      0.160650
931      9.300000      0.284090      0.162380
932      9.310000      0.282470      0.164040
933      9.320000      0.280830      0.165570
934      9.330000      0.279170      0.166940
935      9.340000      0.277500      0.168080
936      9.350000      0.275820      0.168970
937      9.360000      0.274130      0.169570
938      9.370000      0.272440      0.169850
939      9.380000      0.270740      0.169790
940      9.390000      0.269040      0.169360
941      9.400000      0.267350      0.168570
942      9.410000      0.265660      0.167410
943      9.420000      0.263990      0.165890
944      9.430000      0.262330      0.164020
945      9.440000      0.260690      0.161820
946      9.450000      0.259070      0.159320
947      9.460000      0.257480      0.156560
948      9.470000      0.255910      0.153570
949      9.480000      0.254370      0.150410
950      9.490000      0.252870      0.147120
951      9.500000      0.251400      0.143760
952      9.510000      0.249960      0.140370
953      9.520000      0.248560      0.137020
954      9.530000      0.247190      0.133740
955      9.540000      0.245850      0.130590
956      9.550000      0.244540      0.127610
957      9.560000      0.243270      0.124830
958      9.570000      0.242020      0.122280
959      9.580000      0.240800      0.119970
960      9.590000      0.239600      0.117920
961      9.600000      0.238420      0.116140
962      9.610000      0.237260      0.114630
963      9.620000      0.236110      0.113380
964      9.630000      0.234980      0.112380
965      9.640000      0.233850      0.111610
966      9.650000      0.232740      0.111050
967      9.660000      0.231630      0.110660
968      9.670000      0.230520      0.110430
969      9.680000      0.229410      0.110310
970      9.690000      0.228310      0.110260
971      9.700000      0.227210      0.110250
972      9.710000      0.226110      0.110240
973      9.720000      0.225000      0.110190
974      9.730000      0.223900      0.110060
975      9.740000      0.222800      0.109810
976      9.750000      0.221700      0.109420
977      9.760000      0.220610      0.108860
978      9.770000      0.219520      0.108090
979      9.780000      0.218440      0.107110
980      9.790000      0.217370      0.105910
981      9.800000      0.216310      0.104460
982      9.810000      0.215270      0.102770
983      9.820000      0.214240      0.100840
984      9.830000      0.213230      0.098670
985      9.840000      0.212240      0.096290
986      9.850000      0.211280      0.093710
987      9.860000      0.210340      0.090950
988      9.870000      0.209430      0.088040
989      9.880000      0.208550      0.085020
990      9.890000      0.207700      0.081920
991      9.900000      0.206880      0.078780
992      9.910000      0.206100      0.075630
993      9.920000      0.205340      0.072520
994      9.930000      0.204610      0.069480
995      9.940000      0.203920      0.066550
996      9.950000      0.203250      0.063740
997      9.960000      0.202620      0.061100
998      9.970000      0.202010      0.058630
999      9.980000      0.201420      0.056350
1000      9.990000      0.200860      0.054280
1001     10.000000      0.200310      0.052410
1002     10.010000      0.199790      0.050740
1003     10.020000      0.199280      0.049290
1004     10.030000      0.198790      0.048030
1005     10.040000      0.198310      0.046960
1006     10.050000      0.197840      0.046060
1007     10.060000      0.197380      0.045320
1008     10.070000      0.196920      0.044730
1009     10.080000      0.196480      0.044260
1010     10.090000      0.196030      0.043900
1011     10.100000      0.195600      0.043620
1012     10.110000      0.195160      0.043400
1013     10.120000      0.194730      0.043230
1014     10.130000      0.194290      0.043080
1015     10.140000      0.193860      0.042930
1016     10.150000      0.193430      0.042780
1017     10.160000      0.193010      0.042610
1018     10.170000      0.192580      0.042400
1019     10.180000      0.192160      0.042150
1020     10.190000      0.191730      0.041850
1021     10.200000      0.191310      0.041500
1022     10.210000      0.190900      0.041090
1023     10.220000      0.190490      0.040620
1024     10.230000      0.190080      0.040100
1025     10.240000      0.189680      0.039530
1026     10.250000      0.189290      0.038920
1027     10.260000      0.188900      0.038280
1028     10.270000      0.188510      0.037610
1029     10.280000      0.188140      0.036940
1030     10.290000      0.187770      0.036280
1031     10.300000      0.187410      0.035630
1032     10.310000      0.187050      0.035030
1033     10.320000      0.186700      0.034470
1034     10.330000      0.186350      0.033980
1035     10.340000      0.186020      0.033560
1036     10.350000      0.185680      0.033240
1037     10.360000      0.185350      0.033020
1038     10.370000      0.185020      0.032900
1039     10.380000      0.184690      0.032900
1040     10.390000      0.184360      0.033030
1041     10.400000      0.184030      0.033270
1042     10.410000      0.183700      0.033630
1043     10.420000      0.183360      0.034110
1044     10.430000      0.183020      0.034690
1045     10.440000      0.182670      0.035380
1046     10.450000      0.182320      0.036150
1047     10.460000      0.181960      0.037000
1048     10.470000      0.181590      0.037900
1049     10.480000      0.181210      0.038830
1050     10.490000      0.180820      0.039790
1051     10.500000      0.180420      0.040730
1052     10.510000      0.180010      0.041640
1053     10.520000      0.179600      0.042500
1054     10.530000      0.179170      0.043290
1055     10.540000      0.178740      0.043990
1056     10.550000      0.178300      0.044580
1057     10.560000      0.177850      0.045040
1058     10.570000      0.177400      0.045370
1059     10.580000      0.176950      0.045550
1060     10.590000      0.176490      0.045580
1061     10.600000      0.176040      0.045450
1062     10.610000      0.175580      0.045170
1063     10.620000      0.175130      0.044750
1064     10.630000      0.174680      0.044180
1065     10.640000      0.174240      0.043490
1066     10.650000      0.173810      0.042680
1067     10.660000      0.173380      0.041780
1068     10.670000      0.172960      0.040800
1069     10.680000      0.172560      0.039780
1070     10.690000      0.172160      0.038730
1071     10.700000      0.171770      0.037670
1072     10.710000      0.171390      0.036650
1073     10.720000      0.171030      0.035690
1074     10.730000      0.170670      0.034800
1075     10.740000      0.170320      0.034020
1076     10.750000      0.169980      0.033370
1077     10.760000      0.169650      0.032860
1078     10.770000      0.169320      0.032510
1079     10.780000      0.168990      0.032330
1080     10.790000      0.168670      0.032330
1081     10.800000      0.168350      0.032520
1082     10.810000      0.168020      0.032890
1083     10.820000      0.167690      0.033450
1084     10.830000      0.167360      0.034180
1085     10.840000      0.167020      0.035080
1086     10.850000      0.166670      0.036130
1087     10.860000      0.166310      0.037310
1088     10.870000      0.165930      0.038610
1089     10.880000      0.165550      0.040010
1090     10.890000      0.165150      0.041470
1091     10.900000      0.164730      0.042980
1092     10.910000      0.164300      0.044500
1093     10.920000      0.163860      0.046020
1094     10.930000      0.163400      0.047510
1095     10.940000      0.162920      0.048950
1096     10.950000      0.162430      0.050320
1097     10.960000      0.161930      0.051600
1098     10.970000      0.161410      0.052790
1099     10.980000      0.160880      0.053870
1100     10.990000      0.160350      0.054830
1101     11.000000      0.159800      0.055680
1102     11.010000      0.159240      0.056430
1103     11.020000      0.158680      0.057060
1104     11.030000      0.158110      0.057600
1105     11.040000      0.157530      0.058050
1106     11.050000      0.156950      0.058430
1107     11.060000      0.156370      0.058760
1108     11.070000      0.155780      0.059060
1109     11.080000      0.155190      0.059340
1110     11.090000      0.154590      0.059640
1111     11.100000      0.154000      0.059970
1112     11.110000      0.153400      0.060370
1113     11.120000      0.152790      0.060850
1114     11.130000      0.152190      0.061450
1115     11.140000      0.151570      0.062180
1116     11.150000      0.150950      0.063070
1117     11.160000      0.150320      0.064130
1118     11.170000      0.149680      0.065390
1119     11.180000      0.149020      0.066840
1120     11.190000      0.148350      0.068500
1121     11.200000      0.147670      0.070370
1122     11.210000      0.146970      0.072450
1123     11.220000      0.146240      0.074740
1124     11.230000      0.145490      0.077210
1125     11.240000      0.144720      0.079860
1126     11.250000      0.143920      0.082660
1127     11.260000      0.143100      0.085580
1128     11.270000      0.142240      0.088580
1129     11.280000      0.141360      0.091620
1130     11.290000      0.140440      0.094660
1131     11.300000      0.139490      0.097650
1132     11.310000      0.138520      0.100550
1133     11.320000      0.137510      0.103320
1134     11.330000      0.136480      0.105890
1135     11.340000      0.135420      0.108240
1136     11.350000      0.134340      0.110330
1137     11.360000      0.133230      0.112120
1138     11.370000      0.132110      0.113590
1139     11.380000      0.130980      0.114720
1140     11.390000      0.129830      0.115510
1141     11.400000      0.128670      0.115930
1142     11.410000      0.127510      0.116000
1143     11.420000      0.126350      0.115710
1144     11.430000      0.125200      0.115090
1145     11.440000      0.124050      0.114160
1146     11.450000      0.122900      0.112930
1147     11.460000      0.121780      0.111440
1148     11.470000      0.120660      0.109730
1149     11.480000      0.119560      0.107840
1150     11.490000      0.118480      0.105810
1151     11.500000      0.117430      0.103680
1152     11.510000      0.116390      0.101500
1153     11.520000      0.115380      0.099310
1154     11.530000      0.114380      0.097170
1155     11.540000      0.113410      0.095090
1156     11.550000      0.112460      0.093120
1157     11.560000      0.111530      0.091300
1158     11.570000      0.110620      0.089630
1159     11.580000      0.109720      0.088130
1160     11.590000      0.108840      0.086830
1161     11.600000      0.107970      0.085720
1162     11.610000      0.107110      0.084810
1163     11.620000      0.106260      0.084080
1164     11.630000      0.105420      0.083520
1165     11.640000      0.104590      0.083120
1166     11.650000      0.103760      0.082860
1167     11.660000      0.102930      0.082710
1168     11.670000      0.102100      0.082640
1169     11.680000      0.101270      0.082610
1170     11.690000      0.100450      0.082590
1171     11.700000      0.099620      0.082540
1172     11.710000      0.098800      0.082420
1173     11.720000      0.097970      0.082200
1174     11.730000      0.097150      0.081830
1175     11.740000      0.096330      0.081280
1176     11.750000      0.095520      0.080520
1177     11.760000      0.094710      0.079520
1178     11.770000      0.093920      0.078260
1179     11.780000      0.093140      0.076710
1180     11.790000      0.092370      0.074860
1181     11.800000      0.091620      0.072710
1182     11.810000      0.090890      0.070250
1183     11.820000      0.090190      0.067490
1184     11.830000      0.089520      0.064430
1185     11.840000      0.088870      0.061100
1186     11.850000      0.088260      0.057520
1187     11.860000      0.087690      0.053710
1188     11.870000      0.087150      0.049710
1189     11.880000      0.086650      0.045570
1190     11.890000      0.086200      0.041330
1191     11.900000      0.085780      0.037040
1192     11.910000      0.085410      0.032730
1193     11.920000      0.085090      0.028470
1194     11.930000      0.084800      0.024290
1195     11.940000      0.084560      0.020240
1196     11.950000      0.084360      0.016350
1197     11.960000      0.084190      0.012650
1198     11.970000      0.084070      0.009160
1199     11.980000      0.083970      0.005910
1200     11.990000      0.083910      0.002900
1201     12.000000      0.083890      0.000140
1202     12.010000      0.083880     -0.002380
1203     12.020000      0.083910     -0.004640
1204     12.030000      0.083950     -0.006680
1205     12.040000      0.084020     -0.008490
1206     12.050000      0.084110     -0.010090
1207     12.060000      0.084210     -0.011510
1208     12.070000      0.084320     -0.012760
1209     12.080000      0.084450     -0.013870
1210     12.090000      0.084590     -0.014860
1211     12.100000      0.084740     -0.015760
1212     12.110000      0.084890     -0.016590
1213     12.120000      0.085060     -0.017370
1214     12.130000      0.085230     -0.018130
1215     12.140000      0.085420     -0.018900
1216     12.150000      0.085600     -0.019680
1217     12.160000      0.085800     -0.020510
1218     12.170000      0.086010     -0.021380
1219     12.180000      0.086220     -0.022330
1220     12.190000      0.086440     -0.023350
1221     12.200000      0.086680     -0.024460
1222     12.210000      0.086920     -0.025660
1223     12.220000      0.087180     -0.026950
1224     12.230000      0.087450     -0.028330
1225     12.240000      0.087730     -0.029790
1226     12.250000      0.088030     -0.031330
1227     12.260000      0.088340     -0.032940
1228     12.270000      0.088670     -0.034610
1229     12.280000      0.089020     -0.036310
1230     12.290000      0.089380     -0.038050
1231     12.300000      0.089760     -0.039790
1232     12.310000      0.090160     -0.041530
1233     12.320000      0.090570     -0.043240
1234     12.330000      0.091010     -0.044920
1235     12.340000      0.091460     -0.046540
1236     12.350000      0.091920     -0.048090
1237     12.360000      0.092400     -0.049560
1238     12.370000      0.092900     -0.050940
1239     12.380000      0.093410     -0.052230
1240     12.390000      0.093930     -0.053420
1241     12.400000      0.094460     -0.054500
1242     12.410000      0.095010     -0.055490
1243     12.420000      0.095560     -0.056370
1244     12.430000      0.096130     -0.057140
1245     12.440000      0.096700     -0.057820
1246     12.450000      0.097280     -0.058400
1247     12.460000      0.097860     -0.058890
1248     12.470000      0.098450     -0.059290
1249     12.480000      0.099040     -0.059610
1250     12.490000      0.099640     -0.059840
1251     12.500000      0.100240     -0.060010
1252     12.510000      0.100840     -0.060100
1253     12.520000      0.101440     -0.060120
1254     12.530000      0.102040     -0.060090
1255     12.540000      0.102640     -0.059990
1256     12.550000      0.103240     -0.059840
1257     12.560000      0.103840     -0.059630
1258     12.570000      0.104440     -0.059370
1259     12.580000      0.105030     -0.059060
1260     12.590000      0.105620     -0.058700
1261     12.600000      0.106210     -0.058300
1262     12.610000      0.106790     -0.057840
1263     12.620000      0.107370     -0.057340
1264     12.630000      0.107940     -0.056790
1265     12.640000      0.108510     -0.056190
1266     12.650000      0.109070     -0.055550
1267     12.660000      0.109630     -0.054870
1268     12.670000      0.110180     -0.054150
1269     12.680000      0.110720     -0.053390
1270     12.690000      0.111250     -0.052590
1271     12.700000      0.111780     -0.051760
1272     12.710000      0.112290     -0.050900
1273     12.720000      0.112800     -0.050010
1274     12.730000      0.113300     -0.049090
1275     12.740000      0.113790     -0.048140
1276     12.750000      0.114280     -0.047170
1277     12.760000      0.114750     -0.046170
1278     12.770000      0.115210     -0.045150
1279     12.780000      0.115660     -0.044090
1280     12.790000      0.116100     -0.043010
1281     12.800000      0.116530     -0.041900
1282     12.810000      0.116950     -0.040760
1283     12.820000      0.117360     -0.039590
1284     12.830000      0.117750     -0.038380
1285     12.840000      0.118140     -0.037140
1286     12.850000      0.118510     -0.035870
1287     12.860000      0.118870     -0.034560
1288     12.870000      0.119210     -0.033220
1289     12.880000      0.119550     -0.031860
1290     12.890000      0.119860     -0.030460
1291     12.900000      0.120170     -0.029050
1292     12.910000      0.120460     -0.027610
1293     12.920000      0.120740     -0.026150
1294     12.930000      0.121000     -0.024670
1295     12.940000      0.121240     -0.023170
1296     12.950000      0.121480     -0.021670
1297     12.960000      0.121690     -0.020140
1298     12.970000      0.121890     -0.018600
1299     12.980000      0.122080     -0.017050
1300     12.990000      0.122250     -0.015480
1301     13.000000      0.122400     -0.013900
1302     13.010000      0.122540     -0.012300
1303     13.020000      0.122670     -0.010690
1304     13.030000      0.122770     -0.009060
1305     13.040000      0.122860     -0.007430
1306     13.050000      0.122940     -0.005790
1307     13.060000      0.123000     -0.004150
1308     13.070000      0.123040     -0.002530
1309     13.080000      0.123060     -0.000920
1310     13.090000      0.123070      0.000650
1311     13.100000      0.123070      0.002190
1312     13.110000      0.123040      0.003670
1313     13.120000      0.123010      0.005090
1314     13.130000      0.122960      0.006430
1315     13.140000      0.122890      0.007690
1316     13.150000      0.122820      0.008850
1317     13.160000      0.122730      0.009920
1318     13.170000      0.122630      0.010870
1319     13.180000      0.122520      0.011710
1320     13.190000      0.122400      0.012440
1321     13.200000      0.122280      0.013050
1322     13.210000      0.122150      0.013550
1323     13.220000      0.122010      0.013940
1324     13.230000      0.121870      0.014220
1325     13.240000      0.121730      0.014390
1326     13.250000      0.121590      0.014470
1327     13.260000      0.121440      0.014460
1328     13.270000      0.121300      0.014370
1329     13.280000      0.121150      0.014210
1330     13.290000      0.121010      0.013990
1331     13.300000      0.120870      0.013710
1332     13.310000      0.120730      0.013390
1333     13.320000      0.120600      0.013040
1334     13.330000      0.120470      0.012670
1335     13.340000      0.120340      0.012280
1336     13.350000      0.120220      0.011880
1337     13.360000      0.120100      0.011480
1338     13.370000      0.119990      0.011080
1339     13.380000      0.119880      0.010700
1340     13.390000      0.119770      0.010320
1341     13.400000      0.119670      0.009960
1342     13.410000      0.119570      0.009620
1343     13.420000      0.119470      0.009290
1344     13.430000      0.119380      0.008990
1345     13.440000      0.119290      0.008710
1346     13.450000      0.119200      0.008450
1347     13.460000      0.119120      0.008220
1348     13.470000      0.119030      0.008010
1349     13.480000      0.118950      0.007840
1350     13.490000      0.118870      0.007690
1351     13.500000      0.118800      0.007570
1352     13.510000      0.118720      0.007490
1353     13.520000      0.118650      0.007440
1354     13.530000      0.118570      0.007430
1355     13.540000      0.118500      0.007460
1356     13.550000      0.118420      0.007540
1357     13.560000      0.118350      0.007650
1358     13.570000      0.118270      0.007810
1359     13.580000      0.118190      0.008020
1360     13.590000      0.118110      0.008270
1361     13.600000      0.118030      0.008570
1362     13.610000      0.117940      0.008910
1363     13.620000      0.117860      0.009300
1364     13.630000      0.117760      0.009730
1365     13.640000      0.117670      0.010200
1366     13.650000      0.117560      0.010700
1367     13.660000      0.117460      0.011220
1368     13.670000      0.117340      0.011780
1369     13.680000      0.117230      0.012340
1370     13.690000      0.117100      0.012920
1371     13.700000      0.116970      0.013500
1372     13.710000      0.116840      0.014080
1373     13.720000      0.116700      0.014640
1374     13.730000      0.116550      0.015180
1375     13.740000      0.116400      0.015700
1376     13.750000      0.116240      0.016180
1377     13.760000      0.116080      0.016630
1378     13.770000      0.115910      0.017040
1379     13.780000      0.115740      0.017400
1380     13.790000      0.115570      0.017720
1381     13.800000      0.115390      0.017990
1382     13.810000      0.115210      0.018210
1383     13.820000      0.115030      0.018380
1384     13.830000      0.114850      0.018500
1385     13.840000      0.114660      0.018570
1386     13.850000      0.114480      0.018600
1387     13.860000      0.114290      0.018580
1388     13.870000      0.114100      0.018520
1389     13.880000      0.113920      0.018420
1390     13.890000      0.113740      0.018280
1391     13.900000      0.113550      0.018100
1392     13.910000      0.113370      0.017890
1393     13.920000      0.113190      0.017640
1394     13.930000      0.113020      0.017370
1395     13.940000      0.112840      0.017060
1396     13.950000      0.112670      0.016720
1397     13.960000      0.112500      0.016350
1398     13.970000      0.112340      0.015950
1399     13.980000      0.112180      0.015530
1400     13.990000      0.112030      0.015070
1401     14.000000      0.111880      0.014590
1402     14.010000      0.111730      0.014070
1403     14.020000      0.111590      0.013530
1404     14.030000      0.111450      0.012950
1405     14.040000      0.111320      0.012350
1406     14.050000      0.111200      0.011710
1407     14.060000      0.111080      0.011040
1408     14.070000      0.110970      0.010340
1409     14.080000      0.110870      0.009610
1410     14.090000      0.110770      0.008860
1411     14.100000      0.110690      0.008070
1412     14.110000      0.110600      0.007250
1413     14.120000      0.110530      0.006410
1414     14.130000      0.110470      0.005530
1415     14.140000      0.110410      0.004630
1416     14.150000      0.110370      0.003700
1417     14.160000      0.110330      0.002740
1418     14.170000      0.110300      0.001750
1419     14.180000      0.110280      0.000730
1420     14.190000      0.110280     -0.000330
1421     14.200000      0.110280     -0.001410
1422     14.210000      0.110290     -0.002530
1423     14.220000      0.110320     -0.003670
1424     14.230000      0.110360     -0.004840
1425     14.240000      0.110400     -0.006040
1426     14.250000      0.110470     -0.007260
1427     14.260000      0.110540     -0.008490
1428     14.270000      0.110620     -0.009730
1429     14.280000      0.110720     -0.010960
1430     14.290000      0.110830     -0.012190
1431     14.300000      0.110950     -0.013390
1432     14.310000      0.111090     -0.014560
1433     14.320000      0.111230     -0.015690
1434     14.330000      0.111390     -0.016770
1435     14.340000      0.111560     -0.017790
1436     14.350000      0.111730     -0.018740
1437     14.360000      0.111920     -0.019610
1438     14.370000      0.112120     -0.020400
1439     14.380000      0.112320     -0.021110
1440     14.390000      0.112530     -0.021730
1441     14.400000      0.112750     -0.022250
1442     14.410000      0.112970     -0.022680
1443     14.420000      0.113200     -0.023020
1444     14.430000      0.113430     -0.023270
1445     14.440000      0.113660     -0.023430
1446     14.450000      0.113900     -0.023490
1447     14.460000      0.114130     -0.023470
1448     14.470000      0.114370     -0.023360
1449     14.480000      0.114600     -0.023170
1450     14.490000      0.114830     -0.022890
1451     14.500000      0.115060     -0.022540
1452     14.510000      0.115290     -0.022110
1453     14.520000      0.115510     -0.021590
1454     14.530000      0.115720     -0.021010
1455     14.540000      0.115930     -0.020340
1456     14.550000      0.116140     -0.019610
1457     14.560000      0.116330     -0.018790
1458     14.570000      0.116520     -0.017910
1459     14.580000      0.116700     -0.016950
1460     14.590000      0.116870     -0.015910
1461     14.600000      0.117030     -0.014800
1462     14.610000      0.117180     -0.013630
1463     14.620000      0.117310     -0.012380
1464     14.630000      0.117440     -0.011080
1465     14.640000      0.117550     -0.009720
1466     14.650000      0.117640     -0.008310
1467     14.660000      0.117730     -0.006860
1468     14.670000      0.117800     -0.005390
1469     14.680000      0.117850     -0.003900
1470     14.690000      0.117890     -0.002420
1471     14.700000      0.117910     -0.000960
1472     14.710000      0.117920      0.000470
1473     14.720000      0.117920      0.001860
1474     14.730000      0.117900      0.003170
1475     14.740000      0.117870      0.004410
1476     14.750000      0.117820      0.005560
1477     14.760000      0.117770      0.006610
1478     14.770000      0.117700      0.007550
1479     14.780000      0.117630      0.008380
1480     14.790000      0.117540      0.009080
1481     14.800000      0.117450      0.009670
1482     14.810000      0.117350      0.010130
1483     14.820000      0.117250      0.010480
1484     14.830000      0.117150      0.010710
1485     14.840000      0.117040      0.010830
1486     14.850000      0.116930      0.010840
1487     14.860000      0.116820      0.010760
1488     14.870000      0.116720      0.010590
1489     14.880000      0.116610      0.010340
1490     14.890000      0.116510      0.010030
1491     14.900000      0.116410      0.009650
1492     14.910000      0.116310      0.009230
1493     14.920000      0.116220      0.008770
1494     14.930000      0.116130      0.008290
1495     14.940000      0.116050      0.007780
1496     14.950000      0.115970      0.007260
1497     14.960000      0.115900      0.006740
1498     14.970000      0.115830      0.006220
1499     14.980000      0.115770      0.005700
1500     14.990000      0.115710      0.005190
1501     15.000000      0.115660      0.004690
1502     15.010000      0.115610      0.004200
1503     15.020000      0.115570      0.003730
1504     15.030000      0.115530      0.003260
1505     15.040000      0.115500      0.002810
1506     15.050000      0.115470      0.002370
1507     15.060000      0.115450      0.001950
1508     15.070000      0.115430      0.001530
1509     15.080000      0.115410      0.001130
1510     15.090000      0.115400      0.000740
1511     15.100000      0.115390      0.000360
1512     15.110000      0.115390     -0.000010
1513     15.120000      0.115390     -0.000380
1514     15.130000      0.115390     -0.000730
1515     15.140000      0.115400     -0.001070
1516     15.150000      0.115410     -0.001410
1517     15.160000      0.115430     -0.001730
1518     15.170000      0.115440     -0.002050
1519     15.180000      0.115460     -0.002360
1520     15.190000      0.115490     -0.002660
1521     15.200000      0.115520     -0.002960
1522     15.210000      0.115540     -0.003250
1523     15.220000      0.115580     -0.003530
1524     15.230000      0.115610     -0.003800
1525     15.240000      0.115650     -0.004050
1526     15.250000      0.115690     -0.004300
1527     15.260000      0.115730     -0.004530
1528     15.270000      0.115780     -0.004740
1529     15.280000      0.115830     -0.004930
1530     15.290000      0.115880     -0.005090
1531     15.300000      0.115930     -0.005230
1532     15.310000      0.115980     -0.005330
1533     15.320000      0.116030     -0.005390
1534     15.330000      0.116090     -0.005410
1535     15.340000      0.116140     -0.005380
1536     15.350000      0.116190     -0.005300
1537     15.360000      0.116250     -0.005170
1538     15.370000      0.116300     -0.004980
1539     15.380000      0.116350     -0.004740
1540     15.390000      0.116400     -0.004430
1541     15.400000      0.116440     -0.004070
1542     15.410000      0.116480     -0.003640
1543     15.420000      0.116520     -0.003150
1544     15.430000      0.116550     -0.002610
1545     15.440000      0.116580     -0.002010
1546     15.450000      0.116600     -0.001360
1547     15.460000      0.116610     -0.000670
1548     15.470000      0.116620      0.000070
1549     15.480000      0.116610      0.000830
1550     15.490000      0.116610      0.001620
1551     15.500000      0.116590      0.002430
1552     15.510000      0.116570      0.003240
1553     15.520000      0.116530      0.004060
1554     15.530000      0.116490      0.004870
1555     15.540000      0.116440      0.005670
1556     15.550000      0.116390      0.006450
1557     15.560000      0.116320      0.007210
1558     15.570000      0.116250      0.007940
1559     15.580000      0.116170      0.008640
1560     15.590000      0.116090      0.009310
1561     15.600000      0.115990      0.009950
1562     15.610000      0.115890      0.010560
1563     15.620000      0.115790      0.011140
1564     15.630000      0.115680      0.011690
1565     15.640000      0.115560      0.012210
1566     15.650000      0.115440      0.012700
1567     15.660000      0.115310      0.013170
1568     15.670000      0.115180      0.013610
1569     15.680000      0.115040      0.014040
1570     15.690000      0.114900      0.014450
1571     15.700000      0.114760      0.014840
1572     15.710000      0.114610      0.015220
1573     15.720000      0.114460      0.015590
1574     15.730000      0.114300      0.015960
1575     15.740000      0.114140      0.016310
1576     15.750000      0.113980      0.016660
1577     15.760000      0.113810      0.017010
1578     15.770000      0.113640      0.017360
1579     15.780000      0.113470      0.017710
1580     15.790000      0.113290      0.018050
1581     15.800000      0.113110      0.018400
1582     15.810000      0.112930      0.018750
1583     15.820000      0.112740      0.019100
1584     15.830000      0.112550      0.019450
1585     15.840000      0.112350      0.019800
1586     15.850000      0.112150      0.020150
1587     15.860000      0.111950      0.020480
1588     15.870000      0.111750      0.020800
1589     15.880000      0.111540      0.021110
1590     15.890000      0.111330      0.021400
1591     15.900000      0.111110      0.021660
1592     15.910000      0.110900      0.021890
1593     15.920000      0.110680      0.022090
1594     15.930000      0.110460      0.022240
1595     15.940000      0.110240      0.022350
1596     15.950000      0.110010      0.022400
1597     15.960000      0.109790      0.022410
1598     15.970000      0.109560      0.022350
1599     15.980000      0.109340      0.022240
1600     15.990000      0.109120      0.022070
1601     16.000000      0.108900      0.021830
1602     16.010000      0.108680      0.021540
1603     16.020000      0.108460      0.021190
1604     16.030000      0.108250      0.020790
1605     16.040000      0.108040      0.020340
1606     16.050000      0.107840      0.019840
1607     16.060000      0.107640      0.019310
1608     16.070000      0.107450      0.018750
1609     16.080000      0.107260      0.018170
1610     16.090000      0.107080      0.017590
1611     16.100000      0.106900      0.017010
1612     16.110000      0.106730      0.016440
1613     16.120000      0.106570      0.015900
1614     16.130000      0.106410      0.015390
1615     16.140000      0.106260      0.014930
1616     16.150000      0.106110      0.014520
1617     16.160000      0.105960      0.014180
1618     16.170000      0.105820      0.013890
1619     16.180000      0.105680      0.013690
1620     16.190000      0.105540      0.013550
1621     16.200000      0.105410      0.013490
1622     16.210000      0.105270      0.013510
1623     16.220000      0.105140      0.013600
1624     16.230000      0.105000      0.013770
1625     16.240000      0.104870      0.014000
1626     16.250000      0.104730      0.014300
1627     16.260000      0.104580      0.014650
1628     16.270000      0.104440      0.015060
1629     16.280000      0.104290      0.015500
1630     16.290000      0.104130      0.015970
1631     16.300000      0.103970      0.016470
1632     16.310000      0.103810      0.016980
1633     16.320000      0.103640      0.017490
1634     16.330000      0.103460      0.017990
1635     16.340000      0.103280      0.018480
1636     16.350000      0.103100      0.018950
1637     16.360000      0.102910      0.019390
1638     16.370000      0.102710      0.019790
1639     16.380000      0.102520      0.020160
1640     16.390000      0.102310      0.020480
1641     16.400000      0.102110      0.020770
1642     16.410000      0.101900      0.021000
1643     16.420000      0.101690      0.021190
1644     16.430000      0.101480      0.021340
1645     16.440000      0.101270      0.021440
1646     16.450000      0.101050      0.021490
1647     16.460000      0.100840      0.021510
1648     16.470000      0.100620      0.021480
1649     16.480000      0.100410      0.021420
1650     16.490000      0.100190      0.021330
1651     16.500000      0.099980      0.021200
1652     16.510000      0.099770      0.021040
1653     16.520000      0.099560      0.020860
1654     16.530000      0.099350      0.020640
1655     16.540000      0.099140      0.020410
1656     16.550000      0.098940      0.020160
1657     16.560000      0.098740      0.019880
1658     16.570000      0.098540      0.019590
1659     16.580000      0.098340      0.019280
1660     16.590000      0.098150      0.018950
1661     16.600000      0.097960      0.018610
1662     16.610000      0.097770      0.018250
1663     16.620000      0.097590      0.017880
1664     16.630000      0.097410      0.017500
1665     16.640000      0.097240      0.017110
1666     16.650000      0.097070      0.016710
1667     16.660000      0.096900      0.016310
1668     16.670000      0.096740      0.015910
1669     16.680000      0.096580      0.015510
1670     16.690000      0.096420      0.015120
1671     16.700000      0.096270      0.014740
1672     16.710000      0.096120      0.014380
1673     16.720000      0.095980      0.014040
1674     16.730000      0.095840      0.013720
1675     16.740000      0.095700      0.013440
1676     16.750000      0.095570      0.013180
1677     16.760000      0.095440      0.012970
1678     16.770000      0.095310      0.012790
1679     16.780000      0.095180      0.012650
1680     16.790000      0.095050      0.012560
1681     16.800000      0.094930      0.012500
1682     16.810000      0.094800      0.012480
1683     16.820000      0.094680      0.012510
1684     16.830000      0.094550      0.012570
1685     16.840000      0.094420      0.012670
1686     16.850000      0.094300      0.012800
1687     16.860000      0.094170      0.012960
1688     16.870000      0.094040      0.013140
1689     16.880000      0.093910      0.013340
1690     16.890000      0.093780      0.013550
1691     16.900000      0.093640      0.013760
1692     16.910000      0.093500      0.013980
1693     16.920000      0.093360      0.014200
1694     16.930000      0.093220      0.014410
1695     16.940000      0.093080      0.014600
1696     16.950000      0.092930      0.014770
1697     16.960000      0.092780      0.014920
1698     16.970000      0.092630      0.015050
1699     16.980000      0.092480      0.015150
1700     16.990000      0.092330      0.015220
1701     17.000000      0.092180      0.015260
1702     17.010000      0.092030      0.015270
1703     17.020000      0.091870      0.015250
1704     17.030000      0.091720      0.015210
1705     17.040000      0.091570      0.015150
1706     17.050000      0.091420      0.015060
1707     17.060000      0.091270      0.014960
1708     17.070000      0.091120      0.014850
1709     17.080000      0.090970      0.014740
1710     17.090000      0.090820      0.014630
1711     17.100000      0.090680      0.014520
1712     17.110000      0.090530      0.014430
1713     17.120000      0.090390      0.014360
1714     17.130000      0.090240      0.014310
1715     17.140000      0.090100      0.014290
1716     17.150000      0.089960      0.014310
1717     17.160000      0.089810      0.014370
1718     17.170000      0.089670      0.014480
1719     17.180000      0.089530      0.014630
1720     17.190000      0.089380      0.014830
1721     17.200000      0.089230      0.015070
1722     17.210000      0.089080      0.015370
1723     17.220000      0.088930      0.015700
1724     17.230000      0.088770      0.016080
1725     17.240000      0.088610      0.016500
1726     17.250000      0.088440      0.016940
1727     17.260000      0.088270      0.017400
1728     17.270000      0.088100      0.017880
1729     17.280000      0.087920      0.018350
1730     17.290000      0.087740      0.018820
1731     17.300000      0.087550      0.019270
1732     17.310000      0.087360      0.019680
1733     17.320000      0.087160      0.020050
1734     17.330000      0.086960      0.020360
1735     17.340000      0.086760      0.020600
1736     17.350000      0.086550      0.020760
1737     17.360000      0.086340      0.020840
1738     17.370000      0.086130      0.020820
1739     17.380000      0.085930      0.020710
1740     17.390000      0.085720      0.020500
1741     17.400000      0.085510      0.020180
1742     17.410000      0.085310      0.019760
1743     17.420000      0.085110      0.019250
1744     17.430000      0.084920      0.018640
1745     17.440000      0.084740      0.017940
1746     17.450000      0.084560      0.017170
1747     17.460000      0.084380      0.016330
1748     17.470000      0.084220      0.015430
1749     17.480000      0.084070      0.014510
1750     17.490000      0.083920      0.013560
1751     17.500000      0.083790      0.012610
1752     17.510000      0.083660      0.011670
1753     17.520000      0.083540      0.010770
1754     17.530000      0.083440      0.009910
1755     17.540000      0.083340      0.009120
1756     17.550000      0.083250      0.008400
1757     17.560000      0.083160      0.007770
1758     17.570000      0.083080      0.007250
1759     17.580000      0.083010      0.006820
1760     17.590000      0.082940      0.006510
1761     17.600000      0.082880      0.006320
1762     17.610000      0.082810      0.006240
1763     17.620000      0.082750      0.006270
1764     17.630000      0.082690      0.006410
1765     17.640000      0.082630      0.006660
1766     17.650000      0.082560      0.007010
1767     17.660000      0.082490      0.007450
1768     17.670000      0.082410      0.007960
1769     17.680000      0.082330      0.008540
1770     17.690000      0.082250      0.009180
1771     17.700000      0.082160      0.009860
1772     17.710000      0.082060      0.010570
1773     17.720000      0.081950      0.011290
1774     17.730000      0.081840      0.012020
1775     17.740000      0.081720      0.012750
1776     17.750000      0.081590      0.013460
1777     17.760000      0.081460      0.014140
1778     17.770000      0.081320      0.014790
1779     17.780000      0.081170      0.015400
1780     17.790000      0.081010      0.015980
1781     17.800000      0.080850      0.016510
1782     17.810000      0.080690      0.016990
1783     17.820000      0.080520      0.017430
1784     17.830000      0.080350      0.017830
1785     17.840000      0.080170      0.018180
1786     17.850000      0.079990      0.018480
1787     17.860000      0.079800      0.018750
1788     17.870000      0.079610      0.018970
1789     17.880000      0.079420      0.019170
1790     17.890000      0.079230      0.019320
1791     17.900000      0.079040      0.019450
1792     17.910000      0.078840      0.019550
1793     17.920000      0.078650      0.019630
1794     17.930000      0.078450      0.019680
1795     17.940000      0.078260      0.019710
1796     17.950000      0.078060      0.019730
1797     17.960000      0.077860      0.019730
1798     17.970000      0.077660      0.019710
1799     17.980000      0.077470      0.019680
1800     17.990000      0.077270      0.019640
1801     18.000000      0.077070      0.019600
1802     18.010000      0.076880      0.019540
1803     18.020000      0.076680      0.019480
1804     18.030000      0.076490      0.019410
1805     18.040000      0.076290      0.019340
1806     18.050000      0.076100      0.019270
1807     18.060000      0.075910      0.019200
1808     18.070000      0.075720      0.019130
1809     18.080000      0.075520      0.019070
1810     18.090000      0.075330      0.019020
1811     18.100000      0.075140      0.018990
1812     18.110000      0.074950      0.018960
1813     18.120000      0.074760      0.018960
1814     18.130000      0.074570      0.018970
1815     18.140000      0.074380      0.019010
1816     18.150000      0.074190      0.019080
1817     18.160000      0.074000      0.019170
1818     18.170000      0.073810      0.019290
1819     18.180000      0.073620      0.019440
1820     18.190000      0.073420      0.019630
1821     18.200000      0.073230      0.019840
1822     18.210000      0.073030      0.020080
1823     18.220000      0.072830      0.020350
1824     18.230000      0.072630      0.020640
1825     18.240000      0.072420      0.020960
1826     18.250000      0.072210      0.021280
1827     18.260000      0.072000      0.021620
1828     18.270000      0.071780      0.021970
1829     18.280000      0.071560      0.022300
1830     18.290000      0.071340      0.022630
1831     18.300000      0.071110      0.022930
1832     18.310000      0.070880      0.023210
1833     18.320000      0.070650      0.023440
1834     18.330000      0.070420      0.023630
1835     18.340000      0.070180      0.023770
1836     18.350000      0.069940      0.023840
1837     18.360000      0.069700      0.023850
1838     18.370000      0.069460      0.023780
1839     18.380000      0.069230      0.023640
1840     18.390000      0.068990      0.023420
1841     18.400000      0.068760      0.023120
1842     18.410000      0.068520      0.022750
1843     18.420000      0.068300      0.022300
1844     18.430000      0.068070      0.021780
1845     18.440000      0.067860      0.021190
1846     18.450000      0.067640      0.020550
1847     18.460000      0.067440      0.019850
1848     18.470000      0.067240      0.019130
1849     18.480000      0.067050      0.018370
1850     18.490000      0.066870      0.017610
1851     18.500000      0.066690      0.016850
1852     18.510000      0.066520      0.016110
1853     18.520000      0.066360      0.015400
1854     18.530000      0.066210      0.014730
1855     18.540000      0.066060      0.014120
1856     18.550000      0.065920      0.013580
1857     18.560000      0.065780      0.013120
1858     18.570000      0.065650      0.012740
1859     18.580000      0.065520      0.012460
1860     18.590000      0.065400      0.012260
1861     18.600000      0.065280      0.012170
1862     18.610000      0.065150      0.012170
1863     18.620000      0.065030      0.012260
1864     18.630000      0.064910      0.012450
1865     18.640000      0.064790      0.012710
1866     18.650000      0.064660      0.013050
1867     18.660000      0.064530      0.013450
1868     18.670000      0.064390      0.013900
1869     18.680000      0.064250      0.014380
1870     18.690000      0.064110      0.014890
1871     18.700000      0.063960      0.015400
1872     18.710000      0.063810      0.015910
1873     18.720000      0.063650      0.016390
1874     18.730000      0.063480      0.016830
1875     18.740000      0.063320      0.017220
1876     18.750000      0.063140      0.017540
1877     18.760000      0.062970      0.017790
1878     18.770000      0.062790      0.017960
1879     18.780000      0.062610      0.018040
1880     18.790000      0.062430      0.018020
1881     18.800000      0.062250      0.017910
1882     18.810000      0.062070      0.017710
1883     18.820000      0.061890      0.017410
1884     18.830000      0.061720      0.017030
1885     18.840000      0.061550      0.016560
1886     18.850000      0.061380      0.016030
1887     18.860000      0.061220      0.015440
1888     18.870000      0.061070      0.014810
1889     18.880000      0.060920      0.014150
1890     18.890000      0.060780      0.013480
1891     18.900000      0.060650      0.012810
1892     18.910000      0.060520      0.012170
1893     18.920000      0.060400      0.011580
1894     18.930000      0.060280      0.011040
1895     18.940000      0.060170      0.010580
1896     18.950000      0.060060      0.010210
1897     18.960000      0.059960      0.009940
1898     18.970000      0.059860      0.009780
1899     18.980000      0.059760      0.009750
1900     18.990000      0.059670      0.009840
1901     19.000000      0.059570      0.010050
1902     19.010000      0.059470      0.010390
1903     19.020000      0.059360      0.010860
1904     19.030000      0.059260      0.011440
1905     19.040000      0.059140      0.012120
1906     19.050000      0.059020      0.012900
1907     19.060000      0.058890      0.013770
1908     19.070000      0.058750      0.014690
1909     19.080000      0.058610      0.015660
1910     19.090000      0.058450      0.016650
1911     19.100000      0.058280      0.017640
1912     19.110000      0.058110      0.018610
1913     19.120000      0.057920      0.019540
1914     19.130000      0.057730      0.020400
1915     19.140000      0.057520      0.021180
1916     19.150000      0.057310      0.021860
1917     19.160000      0.057090      0.022420
1918     19.170000      0.056870      0.022850
1919     19.180000      0.056640      0.023140
1920     19.190000      0.056410      0.023290
1921     19.200000      0.056170      0.023300
1922     19.210000      0.055940      0.023150
1923     19.220000      0.055710      0.022860
1924     19.230000      0.055480      0.022440
1925     19.240000      0.055260      0.021880
1926     19.250000      0.055040      0.021210
1927     19.260000      0.054830      0.020430
1928     19.270000      0.054620      0.019570
1929     19.280000      0.054430      0.018640
1930     19.290000      0.054240      0.017670
1931     19.300000      0.054060      0.016670
1932     19.310000      0.053900      0.015680
1933     19.320000      0.053740      0.014700
1934     19.330000      0.053590      0.013760
1935     19.340000      0.053450      0.012880
1936     19.350000      0.053330      0.012080
1937     19.360000      0.053200      0.011370
1938     19.370000      0.053090      0.010760
1939     19.380000      0.052980      0.010270
1940     19.390000      0.052880      0.009890
1941     19.400000      0.052780      0.009640
1942     19.410000      0.052690      0.009510
1943     19.420000      0.052590      0.009500
1944     19.430000      0.052500      0.009610
1945     19.440000      0.052400      0.009830
1946     19.450000      0.052300      0.010160
1947     19.460000      0.052200      0.010580
1948     19.470000      0.052090      0.011070
1949     19.480000      0.051980      0.011640
1950     19.490000      0.051870      0.012250
1951     19.500000      0.051740      0.012900
1952     19.510000      0.051620      0.013560
1953     19.520000      0.051480      0.014230
1954     19.530000      0.051340      0.014880
1955     19.540000      0.051190      0.015510
1956     19.550000      0.051030      0.016100
1957     19.560000      0.050870      0.016640
1958     19.570000      0.050710      0.017130
1959     19.580000      0.050530      0.017540
1960     19.590000      0.050360      0.017890
1961     19.600000      0.050180      0.018160
1962     19.610000      0.050000      0.018360
1963     19.620000      0.049820      0.018480
1964     19.630000      0.049630      0.018520
1965     19.640000      0.049450      0.018500
1966     19.650000      0.049260      0.018400
1967     19.660000      0.049080      0.018250
1968     19.670000      0.048890      0.018040
1969     19.680000      0.048710      0.017770
1970     19.690000      0.048540      0.017470
1971     19.700000      0.048360      0.017130
1972     19.710000      0.048190      0.016770
1973     19.720000      0.048020      0.016380
1974     19.730000      0.047860      0.015980
1975     19.740000      0.047700      0.015580
1976     19.750000      0.047540      0.015180
1977     19.760000      0.047390      0.014780
1978     19.770000      0.047240      0.014390
1979     19.780000      0.047100      0.014010
1980     19.790000      0.046960      0.013650
1981     19.800000      0.046820      0.013310
1982     19.810000      0.046690      0.012980
1983     19.820000      0.046560      0.012680
1984     19.830000      0.046430      0.012390
1985     19.840000      0.046310      0.012130
1986     19.850000      0.046190      0.011890
1987     19.860000      0.046070      0.011680
1988     19.870000      0.045950      0.011480
1989     19.880000      0.045840      0.011320
1990     19.890000      0.045720      0.011170
1991     19.900000      0.045610      0.011050
1992     19.910000      0.045500      0.010960
1993     19.920000      0.045390      0.010890
1994     19.930000      0.045280      0.010850
1995     19.940000      0.045170      0.010840
1996     19.950000      0.045070      0.010860
1997     19.960000      0.044960      0.010910
1998     19.970000      0.044850      0.010980
1999     19.980000      0.044740      0.011090
2000     19.990000      0.044630      0.011230
2001     20.000000      0.044520      0.011400
2002     20.010000      0.044400      0.011600
2003     20.020000      0.044290      0.011820
2004     20.030000      0.044170      0.012070
2005     20.040000      0.044050      0.012340
2006     20.050000      0.043920      0.012640
2007     20.060000      0.043800      0.012950
2008     20.070000      0.043670      0.013270
2009     20.080000      0.043530      0.013600
2010     20.090000      0.043400      0.013930
2011     20.100000      0.043260      0.014250
2012     20.110000      0.043120      0.014570
2013     20.120000      0.042970      0.014870
2014     20.130000      0.042820      0.015150
2015     20.140000      0.042670      0.015410
2016     20.150000      0.042520      0.015640
2017     20.160000      0.042360      0.015840
2018     20.170000      0.042200      0.016000
2019     20.180000      0.042040      0.016130
2020     20.190000      0.041880      0.016220
2021     20.200000      0.041720      0.016270
2022     20.210000      0.041560      0.016280
2023     20.220000      0.041390      0.016260
2024     20.230000      0.041230      0.016200
2025     20.240000      0.041070      0.016110
2026     20.250000      0.040910      0.015990
2027     20.260000      0.040750      0.015860
2028     20.270000      0.040590      0.015700
2029     20.280000      0.040430      0.015530
2030     20.290000      0.040280      0.015360
2031     20.300000      0.040120      0.015190
2032     20.310000      0.039970      0.015030
2033     20.320000      0.039820      0.014890
2034     20.330000      0.039670      0.014770
2035     20.340000      0.039520      0.014670
2036     20.350000      0.039380      0.014610
2037     20.360000      0.039230      0.014590
2038     20.370000      0.039090      0.014600
2039     20.380000      0.038940      0.014660
2040     20.390000      0.038790      0.014770
2041     20.400000      0.038650      0.014910
2042     20.410000      0.038500      0.015100
2043     20.420000      0.038340      0.015340
2044     20.430000      0.038190      0.015600
2045     20.440000      0.038040      0.015900
2046     20.450000      0.037880      0.016220
2047     20.460000      0.037710      0.016560
2048     20.470000      0.037550      0.016900
2049     20.480000      0.037380      0.017240
2050     20.490000      0.037210      0.017560
2051     20.500000      0.037030      0.017840
2052     20.510000      0.036850      0.018090
2053     20.520000      0.036670      0.018280
2054     20.530000      0.036490      0.018400
2055     20.540000      0.036310      0.018440
2056     20.550000      0.036120      0.018390
2057     20.560000      0.035940      0.018240
2058     20.570000      0.035750      0.017990
2059     20.580000      0.035570      0.017630
2060     20.590000      0.035400      0.017150
2061     20.600000      0.035230      0.016560
2062     20.610000      0.035060      0.015850
2063     20.620000      0.034900      0.015040
2064     20.630000      0.034750      0.014120
2065     20.640000      0.034610      0.013110
2066     20.650000      0.034480      0.012030
2067     20.660000      0.034360      0.010870
2068     20.670000      0.034250      0.009680
2069     20.680000      0.034150      0.008460
2070     20.690000      0.034070      0.007240
2071     20.700000      0.034000      0.006040
2072     20.710000      0.033940      0.004890
2073     20.720000      0.033890      0.003800
2074     20.730000      0.033850      0.002810
2075     20.740000      0.033820      0.001930
2076     20.750000      0.033800      0.001180
2077     20.760000      0.033790      0.000580
2078     20.770000      0.033790      0.000130
2079     20.780000      0.033780     -0.000140
2080     20.790000      0.033790     -0.000230
2081     20.800000      0.033790     -0.000140
2082     20.810000      0.033790      0.000120
2083     20.820000      0.033790      0.000560
2084     20.830000      0.033780      0.001170
2085     20.840000      0.033770      0.001930
2086     20.850000      0.033750      0.002830
2087     20.860000      0.033720      0.003860
2088     20.870000      0.033680      0.004990
2089     20.880000      0.033630      0.006190
2090     20.890000      0.033570      0.007440
2091     20.900000      0.033500      0.008720
2092     20.910000      0.033410      0.010000
2093     20.920000      0.033310      0.011250
2094     20.930000      0.033200      0.012440
2095     20.940000      0.033070      0.013560
2096     20.950000      0.032940      0.014570
2097     20.960000      0.032790      0.015470
2098     20.970000      0.032640      0.016240
2099     20.980000      0.032480      0.016870
2100     20.990000      0.032310      0.017340
2101     21.000000      0.032130      0.017660
2102     21.010000      0.031960      0.017820
2103     21.020000      0.031780      0.017830
2104     21.030000      0.031600      0.017690
2105     21.040000      0.031420      0.017400
2106     21.050000      0.031250      0.016990
2107     21.060000      0.031080      0.016470
2108     21.070000      0.030920      0.015840
2109     21.080000      0.030760      0.015140
2110     21.090000      0.030610      0.014380
2111     21.100000      0.030460      0.013570
2112     21.110000      0.030330      0.012750
2113     21.120000      0.030200      0.011920
2114     21.130000      0.030080      0.011120
2115     21.140000      0.029970      0.010350
2116     21.150000      0.029860      0.009630
2117     21.160000      0.029770      0.008990
2118     21.170000      0.029680      0.008420
2119     21.180000      0.029590      0.007940
2120     21.190000      0.029510      0.007550
2121     21.200000      0.029440      0.007250
2122     21.210000      0.029370      0.007060
2123     21.220000      0.029300      0.006960
2124     21.230000      0.029230      0.006950
2125     21.240000      0.029160      0.007030
2126     21.250000      0.029090      0.007190
2127     21.260000      0.029010      0.007420
2128     21.270000      0.028940      0.007710
2129     21.280000      0.028860      0.008040
2130     21.290000      0.028780      0.008410
2131     21.300000      0.028700      0.008790
2132     21.310000      0.028610      0.009180
2133     21.320000      0.028520      0.009560
2134     21.330000      0.028420      0.009920
2135     21.340000      0.028320      0.010240
2136     21.350000      0.028220      0.010510
2137     21.360000      0.028120      0.010730
2138     21.370000      0.028010      0.010880
2139     21.380000      0.027900      0.010960
2140     21.390000      0.027790      0.010970
2141     21.400000      0.027680      0.010900
2142     21.410000      0.027570      0.010760
2143     21.420000      0.027460      0.010540
2144     21.430000      0.027360      0.010250
2145     21.440000      0.027260      0.009890
2146     21.450000      0.027160      0.009470
2147     21.460000      0.027060      0.009000
2148     21.470000      0.026970      0.008500
2149     21.480000      0.026890      0.007960
2150     21.490000      0.026810      0.007420
2151     21.500000      0.026730      0.006870
2152     21.510000      0.026670      0.006330
2153     21.520000      0.026600      0.005820
2154     21.530000      0.026540      0.005350
2155     21.540000      0.026490      0.004940
2156     21.550000      0.026440      0.004580
2157     21.560000      0.026400      0.004300
2158     21.570000      0.026350      0.004100
2159     21.580000      0.026310      0.003980
2160     21.590000      0.026270      0.003950
2161     21.600000      0.026230      0.004010
2162     21.610000      0.026190      0.004160
2163     21.620000      0.026150      0.004400
2164     21.630000      0.026110      0.004730
2165     21.640000      0.026060      0.005130
2166     21.650000      0.026010      0.005600
2167     21.660000      0.025950      0.006140
2168     21.670000      0.025890      0.006720
2169     21.680000      0.025820      0.007330
2170     21.690000      0.025750      0.007970
2171     21.700000      0.025670      0.008610
2172     21.710000      0.025580      0.009250
2173     21.720000      0.025490      0.009860
2174     21.730000      0.025390      0.010430
2175     21.740000      0.025290      0.010950
2176     21.750000      0.025180      0.011410
2177     21.760000      0.025070      0.011790
2178     21.770000      0.024950      0.012100
2179     21.780000      0.024830      0.012310
2180     21.790000      0.024700      0.012440
2181     21.800000      0.024580      0.012470
2182     21.810000      0.024450      0.012410
2183     21.820000      0.024330      0.012250
2184     21.830000      0.024210      0.012010
2185     21.840000      0.024090      0.011680
2186     21.850000      0.023970      0.011280
2187     21.860000      0.023860      0.010810
2188     21.870000      0.023750      0.010280
2189     21.880000      0.023650      0.009710
2190     21.890000      0.023550      0.009120
2191     21.900000      0.023460      0.008500
2192     21.910000      0.023370      0.007880
2193     21.920000      0.023290      0.007270
2194     21.930000      0.023220      0.006690
2195     21.940000      0.023160      0.006140
2196     21.950000      0.023090      0.005640
2197     21.960000      0.023040      0.005190
2198     21.970000      0.022990      0.004810
2199     21.980000      0.022940      0.004500
2200     21.990000      0.022890      0.004250
2201     22.000000      0.022850      0.004090
2202     22.010000      0.022810      0.004000
2203     22.020000      0.022770      0.003980
2204     22.030000      0.022730      0.004040
2205     22.040000      0.022690      0.004160
2206     22.050000      0.022650      0.004350
2207     22.060000      0.022600      0.004590
2208     22.070000      0.022560      0.004870
2209     22.080000      0.022510      0.005200
2210     22.090000      0.022460      0.005550
2211     22.100000      0.022400      0.005920
2212     22.110000      0.022340      0.006290
2213     22.120000      0.022280      0.006660
2214     22.130000      0.022210      0.007020
2215     22.140000      0.022140      0.007360
2216     22.150000      0.022070      0.007660
2217     22.160000      0.021990      0.007930
2218     22.170000      0.021910      0.008150
2219     22.180000      0.021830      0.008330
2220     22.190000      0.021750      0.008460
2221     22.200000      0.021660      0.008530
2222     22.210000      0.021580      0.008550
2223     22.220000      0.021490      0.008520
2224     22.230000      0.021410      0.008430
2225     22.240000      0.021320      0.008300
2226     22.250000      0.021240      0.008120
2227     22.260000      0.021160      0.007910
2228     22.270000      0.021080      0.007660
2229     22.280000      0.021000      0.007380
2230     22.290000      0.020930      0.007090
2231     22.300000      0.020860      0.006780
2232     22.310000      0.020790      0.006470
2233     22.320000      0.020730      0.006170
2234     22.330000      0.020660      0.005870
2235     22.340000      0.020610      0.005590
2236     22.350000      0.020550      0.005330
2237     22.360000      0.020500      0.005110
2238     22.370000      0.020450      0.004910
2239     22.380000      0.020400      0.004750
2240     22.390000      0.020350      0.004630
2241     22.400000      0.020300      0.004550
2242     22.410000      0.020260      0.004500
2243     22.420000      0.020210      0.004500
2244     22.430000      0.020170      0.004530
2245     22.440000      0.020120      0.004600
2246     22.450000      0.020080      0.004700
2247     22.460000      0.020030      0.004830
2248     22.470000      0.019980      0.004980
2249     22.480000      0.019930      0.005150
2250     22.490000      0.019880      0.005340
2251     22.500000      0.019830      0.005530
2252     22.510000      0.019770      0.005730
2253     22.520000      0.019710      0.005920
2254     22.530000      0.019650      0.006100
2255     22.540000      0.019590      0.006280
2256     22.550000      0.019530      0.006430
2257     22.560000      0.019470      0.006560
2258     22.570000      0.019400      0.006670
2259     22.580000      0.019330      0.006750
2260     22.590000      0.019270      0.006800
2261     22.600000      0.019200      0.006830
2262     22.610000      0.019130      0.006820
2263     22.620000      0.019060      0.006780
2264     22.630000      0.018990      0.006710
2265     22.640000      0.018930      0.006610
2266     22.650000      0.018860      0.006490
2267     22.660000      0.018800      0.006340
2268     22.670000      0.018730      0.006180
2269     22.680000      0.018670      0.005990
2270     22.690000      0.018610      0.005800
2271     22.700000      0.018550      0.005590
2272     22.710000      0.018500      0.005380
2273     22.720000      0.018440      0.005160
2274     22.730000      0.018390      0.004950
2275     22.740000      0.018340      0.004740
2276     22.750000      0.018300      0.004540
2277     22.760000      0.018250      0.004350
2278     22.770000      0.018210      0.004170
2279     22.780000      0.018160      0.004000
2280     22.790000      0.018120      0.003850
2281     22.800000      0.018090      0.003720
2282     22.810000      0.018050      0.003600
2283     22.820000      0.018010      0.003500
2284     22.830000      0.017980      0.003420
2285     22.840000      0.017940      0.003350
2286     22.850000      0.017910      0.003290
2287     22.860000      0.017880      0.003250
2288     22.870000      0.017840      0.003220
2289     22.880000      0.017810      0.003200
2290     22.890000      0.017780      0.003190
2291     22.900000      0.017750      0.003190
2292     22.910000      0.017720      0.003200
2293     22.920000      0.017680      0.003210
2294     22.930000      0.017650      0.003220
2295     22.940000      0.017620      0.003240
2296     22.950000      0.017590      0.003250
2297     22.960000      0.017560      0.003270
2298     22.970000      0.017520      0.003290
2299     22.980000      0.017490      0.003310
2300     22.990000      0.017460      0.003320
2301     23.000000      0.017420      0.003330
2302     23.010000      0.017390      0.003340
2303     23.020000      0.017360      0.003350
2304     23.030000      0.017320      0.003350
2305     23.040000      0.017290      0.003350
2306     23.050000      0.017260      0.003350
2307     23.060000      0.017220      0.003340
2308     23.070000      0.017190      0.003330
2309     23.080000      0.017160      0.003310
2310     23.090000      0.017120      0.003300
2311     23.100000      0.017090      0.003270
2312     23.110000      0.017060      0.003250
2313     23.120000      0.017020      0.003220
2314     23.130000      0.016990      0.003190
2315     23.140000      0.016960      0.003150
2316     23.150000      0.016930      0.003110
2317     23.160000      0.016900      0.003060
2318     23.170000      0.016870      0.003020
2319     23.180000      0.016840      0.002970
2320     23.190000      0.016810      0.002910
2321     23.200000      0.016780      0.002850
2322     23.210000      0.016750      0.002790
2323     23.220000      0.016720      0.002730
2324     23.230000      0.016690      0.002660
2325     23.240000      0.016670      0.002590
2326     23.250000      0.016640      0.002520
2327     23.260000      0.016620      0.002450
2328     23.270000      0.016590      0.002380
2329     23.280000      0.016570      0.002320
2330     23.290000      0.016550      0.002250
2331     23.300000      0.016520      0.002200
2332     23.310000      0.016500      0.002140
2333     23.320000      0.016480      0.002100
2334     23.330000      0.016460      0.002070
2335     23.340000      0.016440      0.002040
2336     23.350000      0.016420      0.002030
2337     23.360000      0.016400      0.002030
2338     23.370000      0.016380      0.002040
2339     23.380000      0.016360      0.002070
2340     23.390000      0.016340      0.002110
2341     23.400000      0.016310      0.002170
2342     23.410000      0.016290      0.002240
2343     23.420000      0.016270      0.002330
2344     23.430000      0.016250      0.002430
2345     23.440000      0.016220      0.002540
2346     23.450000      0.016200      0.002660
2347     23.460000      0.016170      0.002790
2348     23.470000      0.016140      0.002940
2349     23.480000      0.016110      0.003090
2350     23.490000      0.016080      0.003240
2351     23.500000      0.016050      0.003400
2352     23.510000      0.016020      0.003560
2353     23.520000      0.015980      0.003710
2354     23.530000      0.015940      0.003870
2355     23.540000      0.015910      0.004010
2356     23.550000      0.015870      0.004150
2357     23.560000      0.015820      0.004290
2358     23.570000      0.015780      0.004410
2359     23.580000      0.015740      0.004530
2360     23.590000      0.015690      0.004630
2361     23.600000      0.015650      0.004720
2362     23.610000      0.015600      0.004810
2363     23.620000      0.015550      0.004880
2364     23.630000      0.015500      0.004940
2365     23.640000      0.015450      0.004990
2366     23.650000      0.015400      0.005030
2367     23.660000      0.015350      0.005070
2368     23.670000      0.015300      0.005090
2369     23.680000      0.015250      0.005110
2370     23.690000      0.015200      0.005120
2371     23.700000      0.015150      0.005130
2372     23.710000      0.015100      0.005140
2373     23.720000      0.015040      0.005140
2374     23.730000      0.014990      0.005140
2375     23.740000      0.014940      0.005140
2376     23.750000      0.014890      0.005140
2377     23.760000      0.014840      0.005140
2378     23.770000      0.014790      0.005150
2379     23.780000      0.014740      0.005150
2380     23.790000      0.014680      0.005160
2381     23.800000      0.014630      0.005170
2382     23.810000      0.014580      0.005180
2383     23.820000      0.014530      0.005200
2384     23.830000      0.014480      0.005220
2385     23.840000      0.014430      0.005250
2386     23.850000      0.014370      0.005270
2387     23.860000      0.014320      0.005310
2388     23.870000      0.014270      0.005350
2389     23.880000      0.014210      0.005390
2390     23.890000      0.014160      0.005440
2391     23.900000      0.014110      0.005490
2392     23.910000      0.014050      0.005550
2393     23.920000      0.014000      0.005610
2394     23.930000      0.013940      0.005670
2395     23.940000      0.013880      0.005750
2396     23.950000      0.013820      0.005820
2397     23.960000      0.013770      0.005900
2398     23.970000      0.013710      0.005990
2399     23.980000      0.013650      0.006080
2400     23.990000      0.013590      0.006180
2401     24.000000      0.013530      0.006280
2402     24.010000      0.013460      0.006380
2403     24.020000      0.013400      0.006490
2404     24.030000      0.013330      0.006600
2405     24.040000      0.013270      0.006720
2406     24.050000      0.013200      0.006830
2407     24.060000      0.013130      0.006930
2408     24.070000      0.013060      0.007040
2409     24.080000      0.012990      0.007140
2410     24.090000      0.012920      0.007220
2411     24.100000      0.012850      0.007300
2412     24.110000      0.012780      0.007360
2413     24.120000      0.012700      0.007400
2414     24.130000      0.012630      0.007420
2415     24.140000      0.012550      0.007420
2416     24.150000      0.012480      0.007400
2417     24.160000      0.012410      0.007340
2418     24.170000      0.012330      0.007260
2419     24.180000      0.012260      0.007140
2420     24.190000      0.012190      0.007000
2421     24.200000      0.012120      0.006820
2422     24.210000      0.012050      0.006620
2423     24.220000      0.011980      0.006380
2424     24.230000      0.011920      0.006120
2425     24.240000      0.011860      0.005830
2426     24.250000      0.011800      0.005510
2427     24.260000      0.011750      0.005180
2428     24.270000      0.011690      0.004830
2429     24.280000      0.011650      0.004480
2430     24.290000      0.011600      0.004120
2431     24.300000      0.011560      0.003760
2432     24.310000      0.011520      0.003410
2433     24.320000      0.011490      0.003070
2434     24.330000      0.011460      0.002750
2435     24.340000      0.011430      0.002450
2436     24.350000      0.011400      0.002180
2437     24.360000      0.011380      0.001940
2438     24.370000      0.011360      0.001740
2439     24.380000      0.011350      0.001560
2440     24.390000      0.011330      0.001420
2441     24.400000      0.011320      0.001320
2442     24.410000      0.011300      0.001240
2443     24.420000      0.011290      0.001200
2444     24.430000      0.011280      0.001190
2445     24.440000      0.011270      0.001190
2446     24.450000      0.011260      0.001210
2447     24.460000      0.011240      0.001240
2448     24.470000      0.011230      0.001270
2449     24.480000      0.011220      0.001290
2450     24.490000      0.011200      0.001300
2451     24.500000      0.011190      0.001280
2452     24.510000      0.011180      0.001220
2453     24.520000      0.011170      0.001120
2454     24.530000      0.011160      0.000960
2455     24.540000      0.011150      0.000740
2456     24.550000      0.011140      0.000450
2457     24.560000      0.011130      0.000080
2458     24.570000      0.011130     -0.000370
2459     24.580000      0.011140     -0.000910
2460     24.590000      0.011150     -0.001520
2461     24.600000      0.011160     -0.002210
2462     24.610000      0.011180     -0.002980
2463     24.620000      0.011210     -0.003810
2464     24.630000      0.011250     -0.004690
2465     24.640000      0.011300     -0.005610
2466     24.650000      0.011350     -0.006540
2467     24.660000      0.011420     -0.007450
2468     24.670000      0.011490     -0.008330
2469     24.680000      0.011580     -0.009130
2470     24.690000      0.011670     -0.009820
2471     24.700000      0.011770     -0.010370
2472     24.710000      0.011870     -0.010740
2473     24.720000      0.011980     -0.010880
2474     24.730000      0.012090     -0.010770
2475     24.740000      0.012190     -0.010380
2476     24.750000      0.012300     -0.009660
2477     24.760000      0.012400     -0.008590
2478     24.770000      0.012480     -0.007160
2479     24.780000      0.012550     -0.005340
2480     24.790000      0.012610     -0.003130
2481     24.800000      0.012640     -0.000530
2482     24.810000      0.012640      0.002460
2483     24.820000      0.012620      0.005820
2484     24.830000      0.012560      0.009520
2485     24.840000      0.012460      0.013540
2486     24.850000      0.012330      0.017810
2487     24.860000      0.012150      0.022290
2488     24.870000      0.011930      0.026920
2489     24.880000      0.011660      0.031610
2490     24.890000      0.011340      0.036290
2491     24.900000      0.010980      0.040880
2492     24.910000      0.010570      0.045280
2493     24.920000      0.010120      0.049420
2494     24.930000      0.009620      0.053210
2495     24.940000      0.009090      0.056570
2496     24.950000      0.008530      0.059450
2497     24.960000      0.007930      0.061780
2498     24.970000      0.007310      0.063510
2499     24.980000      0.006680      0.064610
2500     24.990000      0.006030      0.065050
2501     25.000000      0.005380      0.064830
2502     25.010000      0.000000      0.000000
2503     25.020000      0.000000      0.000000
2504     25.030000      0.000000      0.000000
2505     25.040000      0.000000      0.000000
2506     25.050000      0.000000      0.000000
2507     25.060000      0.000000      0.000000
2508     25.070000      0.000000      0.000000
2509     25.080000      0.000000      0.000000
2510     25.090000      0.000000      0.000000
2511     25.100000      0.000000      0.000000
2512     25.110000      0.000000      0.000000
2513     25.120000      0.000000      0.000000
2514     25.130000      0.000000      0.000000
2515     25.140000      0.000000      0.000000
2516     25.150000      0.000000      0.000000
2517     25.160000      0.000000      0.000000
2518     25.170000      0.000000      0.000000
2519     25.180000      0.000000      0.000000
2520     25.190000      0.000000      0.000000
2521     25.200000      0.000000      0.000000
2522     25.210000      0.000000      0.000000
2523     25.220000      0.000000      0.000000
2524     25.230000      0.000000      0.000000
2525     25.240000      0.000000      0.000000
2526     25.250000      0.000000      0.000000
2527     25.260000      0.000000      0.000000
2528     25.270000      0.000000      0.000000
2529     25.280000      0.000000      0.000000
2530     25.290000      0.000000      0.000000
2531     25.300000      0.000000      0.000000
2532     25.310000      0.000000      0.000000
2533     25.320000      0.000000      0.000000
2534     25.330000      0.000000      0.000000
2535     25.340000      0.000000      0.000000
2536     25.350000      0.000000      0.000000
2537     25.360000      0.000000      0.000000
2538     25.370000      0.000000      0.000000
2539     25.380000      0.000000      0.000000
2540     25.390000      0.000000      0.000000
2541     25.400000      0.000000      0.000000
2542     25.410000      0.000000      0.000000
2543     25.420000      0.000000      0.000000
2544     25.430000      0.000000      0.000000
2545     25.440000      0.000000      0.000000
2546     25.450000      0.000000      0.000000
2547     25.460000      0.000000      0.000000
2548     25.470000      0.000000      0.000000
2549     25.480000      0.000000      0.000000
2550     25.490000      0.000000      0.000000
2551     25.500000      0.000000      0.000000
2552     25.510000      0.000000      0.000000
2553     25.520000      0.000000      0.000000
2554     25.530000      0.000000      0.000000
2555     25.540000      0.000000      0.000000
2556     25.550000      0.000000      0.000000
2557     25.560000      0.000000      0.000000
2558     25.570000      0.000000      0.000000
2559     25.580000      0.000000      0.000000
2560     25.590000      0.000000      0.000000
2561     25.600000      0.000000      0.000000
2562     25.610000      0.000000      0.000000
2563     25.620000      0.000000      0.000000
2564     25.630000      0.000000      0.000000
2565     25.640000      0.000000      0.000000
2566     25.650000      0.000000      0.000000
2567     25.660000      0.000000      0.000000
2568     25.670000      0.000000      0.000000
2569     25.680000      0.000000      0.000000
2570     25.690000      0.000000      0.000000
2571     25.700000      0.000000      0.000000
2572     25.710000      0.000000      0.000000
2573     25.720000      0.000000      0.000000
2574     25.730000      0.000000      0.000000
2575     25.740000      0.000000      0.000000
2576     25.750000      0.000000      0.000000
2577     25.760000      0.000000      0.000000
2578     25.770000      0.000000      0.000000
2579     25.780000      0.000000      0.000000
2580     25.790000      0.000000      0.000000
2581     25.800000      0.000000      0.000000
2582     25.810000      0.000000      0.000000
2583     25.820000      0.000000      0.000000
2584     25.830000      0.000000      0.000000
2585     25.840000      0.000000      0.000000
2586     25.850000      0.000000      0.000000
2587     25.860000      0.000000      0.000000
2588     25.870000      0.000000      0.000000
2589     25.880000      0.000000      0.000000
2590     25.890000      0.000000      0.000000
2591     25.900000      0.000000      0.000000
2592     25.910000      0.000000      0.000000
2593     25.920000      0.000000      0.000000
2594     25.930000      0.000000      0.000000
2595     25.940000      0.000000      0.000000
2596     25.950000      0.000000      0.000000
2597     25.960000      0.000000      0.000000
2598     25.970000      0.000000      0.000000
2599     25.980000      0.000000      0.000000
2600     25.990000      0.000000      0.000000
2601     26.000000      0.000000      0.000000
2602     26.010000      0.000000      0.000000
2603     26.020000      0.000000      0.000000
2604     26.030000      0.000000      0.000000
2605     26.040000      0.000000      0.000000
2606     26.050000      0.000000      0.000000
2607     26.060000      0.000000      0.000000
2608     26.070000      0.000000      0.000000
2609     26.080000      0.000000      0.000000
2610     26.090000      0.000000      0.000000
2611     26.100000      0.000000      0.000000
2612     26.110000      0.000000      0.000000
2613     26.120000      0.000000      0.000000
2614     26.130000      0.000000      0.000000
2615     26.140000      0.000000      0.000000
2616     26.150000      0.000000      0.000000
2617     26.160000      0.000000      0.000000
2618     26.170000      0.000000      0.000000
2619     26.180000      0.000000      0.000000
2620     26.190000      0.000000      0.000000
2621     26.200000      0.000000      0.000000
2622     26.210000      0.000000      0.000000
2623     26.220000      0.000000      0.000000
2624     26.230000      0.000000      0.000000
2625     26.240000      0.000000      0.000000
2626     26.250000      0.000000      0.000000
2627     26.260000      0.000000      0.000000
2628     26.270000      0.000000      0.000000
2629     26.280000      0.000000      0.000000
2630     26.290000      0.000000      0.000000
2631     26.300000      0.000000      0.000000
2632     26.310000      0.000000      0.000000
2633     26.320000      0.000000      0.000000
2634     26.330000      0.000000      0.000000
2635     26.340000      0.000000      0.000000
2636     26.350000      0.000000      0.000000
2637     26.360000      0.000000      0.000000
2638     26.370000      0.000000      0.000000
2639     26.380000      0.000000      0.000000
2640     26.390000      0.000000      0.000000
2641     26.400000      0.000000      0.000000
2642     26.410000      0.000000      0.000000
2643     26.420000      0.000000      0.000000
2644     26.430000      0.000000      0.000000
2645     26.440000      0.000000      0.000000
2646     26.450000      0.000000      0.000000
2647     26.460000      0.000000      0.000000
2648     26.470000      0.000000      0.000000
2649     26.480000      0.000000      0.000000
2650     26.490000      0.000000      0.000000
2651     26.500000      0.000000      0.000000
2652     26.510000      0.000000      0.000000
2653     26.520000      0.000000      0.000000
2654     26.530000      0.000000      0.000000
2655     26.540000      0.000000      0.000000
2656     26.550000      0.000000      0.000000
2657     26.560000      0.000000      0.000000
2658     26.570000      0.000000      0.000000
2659     26.580000      0.000000      0.000000
2660     26.590000      0.000000      0.000000
2661     26.600000      0.000000      0.000000
2662     26.610000      0.000000      0.000000
2663     26.620000      0.000000      0.000000
2664     26.630000      0.000000      0.000000
2665     26.640000      0.000000      0.000000
2666     26.650000      0.000000      0.000000
2667     26.660000      0.000000      0.000000
2668     26.670000      0.000000      0.000000
2669     26.680000      0.000000      0.000000
2670     26.690000      0.000000      0.000000
2671     26.700000      0.000000      0.000000
2672     26.710000      0.000000      0.000000
2673     26.720000      0.000000      0.000000
2674     26.730000      0.000000      0.000000
2675     26.740000      0.000000      0.000000
2676     26.750000      0.000000      0.000000
2677     26.760000      0.000000      0.000000
2678     26.770000      0.000000      0.000000
2679     26.780000      0.000000      0.000000
2680     26.790000      0.000000      0.000000
2681     26.800000      0.000000      0.000000
2682     26.810000      0.000000      0.000000
2683     26.820000      0.000000      0.000000
2684     26.830000      0.000000      0.000000
2685     26.840000      0.000000      0.000000
2686     26.850000      0.000000      0.000000
2687     26.860000      0.000000      0.000000
2688     26.870000      0.000000      0.000000
2689     26.880000      0.000000      0.000000
2690     26.890000      0.000000      0.000000
2691     26.900000      0.000000      0.000000
2692     26.910000      0.000000      0.000000
2693     26.920000      0.000000      0.000000
2694     26.930000      0.000000      0.000000
2695     26.940000      0.000000      0.000000
2696     26.950000      0.000000      0.000000
2697     26.960000      0.000000      0.000000
2698     26.970000      0.000000      0.000000
2699     26.980000      0.000000      0.000000
2700     26.990000      0.000000      0.000000
2701     27.000000      0.000000      0.000000
2702     27.010000      0.000000      0.000000
2703     27.020000      0.000000      0.000000
2704     27.030000      0.000000      0.000000
2705     27.040000      0.000000      0.000000
2706     27.050000      0.000000      0.000000
2707     27.060000      0.000000      0.000000
2708     27.070000      0.000000      0.000000
2709     27.080000      0.000000      0.000000
2710     27.090000      0.000000      0.000000
2711     27.100000      0.000000      0.000000
2712     27.110000      0.000000      0.000000
2713     27.120000      0.000000      0.000000
2714     27.130000      0.000000      0.000000
2715     27.140000      0.000000      0.000000
2716     27.150000      0.000000      0.000000
2717     27.160000      0.000000      0.000000
2718     27.170000      0.000000      0.000000
2719     27.180000      0.000000      0.000000
2720     27.190000      0.000000      0.000000
2721     27.200000      0.000000      0.000000
2722     27.210000      0.000000      0.000000
2723     27.220000      0.000000      0.000000
2724     27.230000      0.000000      0.000000
2725     27.240000      0.000000      0.000000
2726     27.250000      0.000000      0.000000
2727     27.260000      0.000000      0.000000
2728     27.270000      0.000000      0.000000
2729     27.280000      0.000000      0.000000
2730     27.290000      0.000000      0.000000
2731     27.300000      0.000000      0.000000
2732     27.310000      0.000000      0.000000
2733     27.320000      0.000000      0.000000
2734     27.330000      0.000000      0.000000
2735     27.340000      0.000000      0.000000
2736     27.350000      0.000000      0.000000
2737     27.360000      0.000000      0.000000
2738     27.370000      0.000000      0.000000
2739     27.380000      0.000000      0.000000
2740     27.390000      0.000000      0.000000
2741     27.400000      0.000000      0.000000
2742     27.410000      0.000000      0.000000
2743     27.420000      0.000000      0.000000
2744     27.430000      0.000000      0.000000
2745     27.440000      0.000000      0.000000
2746     27.450000      0.000000      0.000000
2747     27.460000      0.000000      0.000000
2748     27.470000      0.000000      0.000000
2749     27.480000      0.000000      0.000000
2750     27.490000      0.000000      0.000000
2751     27.500000      0.000000      0.000000
2752     27.510000      0.000000      0.000000
2753     27.520000      0.000000      0.000000
2754     27.530000      0.000000      0.000000
2755     27.540000      0.000000      0.000000
2756     27.550000      0.000000      0.000000
2757     27.560000      0.000000      0.000000
2758     27.570000      0.000000      0.000000
2759     27.580000      0.000000      0.000000
2760     27.590000      0.000000      0.000000
2761     27.600000      0.000000      0.000000
2762     27.610000      0.000000      0.000000
2763     27.620000      0.000000      0.000000
2764     27.630000      0.000000      0.000000
2765     27.640000      0.000000      0.000000
2766     27.650000      0.000000      0.000000
2767     27.660000      0.000000      0.000000
2768     27.670000      0.000000      0.000000
2769     27.680000      0.000000      0.000000
2770     27.690000      0.000000      0.000000
2771     27.700000      0.000000      0.000000
2772     27.710000      0.000000      0.000000
2773     27.720000      0.000000      0.000000
2774     27.730000      0.000000      0.000000
2775     27.740000      0.000000      0.000000
2776     27.750000      0.000000      0.000000
2777     27.760000      0.000000      0.000000
2778     27.770000      0.000000      0.000000
2779     27.780000      0.000000      0.000000
2780     27.790000      0.000000      0.000000
2781     27.800000      0.000000      0.000000
2782     27.810000      0.000000      0.000000
2783     27.820000      0.000000      0.000000
2784     27.830000      0.000000      0.000000
2785     27.840000      0.000000      0.000000
2786     27.850000      0.000000      0.000000
2787     27.860000      0.000000      0.000000
2788     27.870000      0.000000      0.000000
2789     27.880000      0.000000      0.000000
2790     27.890000      0.000000      0.000000
2791     27.900000      0.000000      0.000000
2792     27.910000      0.000000      0.000000
2793     27.920000      0.000000      0.000000
2794     27.930000      0.000000      0.000000
2795     27.940000      0.000000      0.000000
2796     27.950000      0.000000      0.000000
2797     27.960000      0.000000      0.000000
2798     27.970000      0.000000      0.000000
2799     27.980000      0.000000      0.000000
2800     27.990000      0.000000      0.000000
2801     28.000000      0.000000      0.000000
2802     28.010000      0.000000      0.000000
2803     28.020000      0.000000      0.000000
2804     28.030000      0.000000      0.000000
2805     28.040000      0.000000      0.000000
2806     28.050000      0.000000      0.000000
2807     28.060000      0.000000      0.000000
2808     28.070000      0.000000      0.000000
2809     28.080000      0.000000      0.000000
2810     28.090000      0.000000      0.000000
2811     28.100000      0.000000      0.000000
2812     28.110000      0.000000      0.000000
2813     28.120000      0.000000      0.000000
2814     28.130000      0.000000      0.000000
2815     28.140000      0.000000      0.000000
2816     28.150000      0.000000      0.000000
2817     28.160000      0.000000      0.000000
2818     28.170000      0.000000      0.000000
2819     28.180000      0.000000      0.000000
2820     28.190000      0.000000      0.000000
2821     28.200000      0.000000      0.000000
2822     28.210000      0.000000      0.000000
2823     28.220000      0.000000      0.000000
2824     28.230000      0.000000      0.000000
2825     28.240000      0.000000      0.000000
2826     28.250000      0.000000      0.000000
2827     28.260000      0.000000      0.000000
2828     28.270000      0.000000      0.000000
2829     28.280000      0.000000      0.000000
2830     28.290000      0.000000      0.000000
2831     28.300000      0.000000      0.000000
2832     28.310000      0.000000      0.000000
2833     28.320000      0.000000      0.000000
2834     28.330000      0.000000      0.000000
2835     28.340000      0.000000      0.000000
2836     28.350000      0.000000      0.000000
2837     28.360000      0.000000      0.000000
2838     28.370000      0.000000      0.000000
2839     28.380000      0.000000      0.000000
2840     28.390000      0.000000      0.000000
2841     28.400000      0.000000      0.000000
2842     28.410000      0.000000      0.000000
2843     28.420000      0.000000      0.000000
2844     28.430000      0.000000      0.000000
2845     28.440000      0.000000      0.000000
2846     28.450000      0.000000      0.000000
2847     28.460000      0.000000      0.000000
2848     28.470000      0.000000      0.000000
2849     28.480000      0.000000      0.000000
2850     28.490000      0.000000      0.000000
2851     28.500000      0.000000      0.000000
2852     28.510000      0.000000      0.000000
2853     28.520000      0.000000      0.000000
2854     28.530000      0.000000      0.000000
2855     28.540000      0.000000      0.000000
2856     28.550000      0.000000      0.000000
2857     28.560000      0.000000      0.000000
2858     28.570000      0.000000      0.000000
2859     28.580000      0.000000      0.000000
2860     28.590000      0.000000      0.000000
2861     28.600000      0.000000      0.000000
2862     28.610000      0.000000      0.000000
2863     28.620000      0.000000      0.000000
2864     28.630000      0.000000      0.000000
2865     28.640000      0.000000      0.000000
2866     28.650000      0.000000      0.000000
2867     28.660000      0.000000      0.000000
2868     28.670000      0.000000      0.000000
2869     28.680000      0.000000      0.000000
2870     28.690000      0.000000      0.000000
2871     28.700000      0.000000      0.000000
2872     28.710000      0.000000      0.000000
2873     28.720000      0.000000      0.000000
2874     28.730000      0.000000      0.000000
2875     28.740000      0.000000      0.000000
2876     28.750000      0.000000      0.000000
2877     28.760000      0.000000      0.000000
2878     28.770000      0.000000      0.000000
2879     28.780000      0.000000      0.000000
2880     28.790000      0.000000      0.000000
2881     28.800000      0.000000      0.000000
2882     28.810000      0.000000      0.000000
2883     28.820000      0.000000      0.000000
2884     28.830000      0.000000      0.000000
2885     28.840000      0.000000      0.000000
2886     28.850000      0.000000      0.000000
2887     28.860000      0.000000      0.000000
2888     28.870000      0.000000      0.000000
2889     28.880000      0.000000      0.000000
2890     28.890000      0.000000      0.000000
2891     28.900000      0.000000      0.000000
2892     28.910000      0.000000      0.000000
2893     28.920000      0.000000      0.000000
2894     28.930000      0.000000      0.000000
2895     28.940000      0.000000      0.000000
2896     28.950000      0.000000      0.000000
2897     28.960000      0.000000      0.000000
2898     28.970000      0.000000      0.000000
2899     28.980000      0.000000      0.000000
2900     28.990000      0.000000      0.000000
2901     29.000000      0.000000      0.000000
2902     29.010000      0.000000      0.000000
2903     29.020000      0.000000      0.000000
2904     29.030000      0.000000      0.000000
2905     29.040000      0.000000      0.000000
2906     29.050000      0.000000      0.000000
2907     29.060000      0.000000      0.000000
2908     29.070000      0.000000      0.000000
2909     29.080000      0.000000      0.000000
2910     29.090000      0.000000      0.000000
2911     29.100000      0.000000      0.000000
2912     29.110000      0.000000      0.000000
2913     29.120000      0.000000      0.000000
2914     29.130000      0.000000      0.000000
2915     29.140000      0.000000      0.000000
2916     29.150000      0.000000      0.000000
2917     29.160000      0.000000      0.000000
2918     29.170000      0.000000      0.000000
2919     29.180000      0.000000      0.000000
2920     29.190000      0.000000      0.000000
2921     29.200000      0.000000      0.000000
2922     29.210000      0.000000      0.000000
2923     29.220000      0.000000      0.000000
2924     29.230000      0.000000      0.000000
2925     29.240000      0.000000      0.000000
2926     29.250000      0.000000      0.000000
2927     29.260000      0.000000      0.000000
2928     29.270000      0.000000      0.000000
2929     29.280000      0.000000      0.000000
2930     29.290000      0.000000      0.000000
2931     29.300000      0.000000      0.000000
2932     29.310000      0.000000      0.000000
2933     29.320000      0.000000      0.000000
2934     29.330000      0.000000      0.000000
2935     29.340000      0.000000      0.000000
2936     29.350000      0.000000      0.000000
2937     29.360000      0.000000      0.000000
2938     29.370000      0.000000      0.000000
2939     29.380000      0.000000      0.000000
2940     29.390000      0.000000      0.000000
2941     29.400000      0.000000      0.000000
2942     29.410000      0.000000      0.000000
2943     29.420000      0.000000      0.000000
2944     29.430000      0.000000      0.000000
2945     29.440000      0.000000      0.000000
2946     29.450000      0.000000      0.000000
2947     29.460000      0.000000      0.000000
2948     29.470000      0.000000      0.000000
2949     29.480000      0.000000      0.000000
2950     29.490000      0.000000      0.000000
2951     29.500000      0.000000      0.000000
2952     29.510000      0.000000      0.000000
2953     29.520000      0.000000      0.000000
2954     29.530000      0.000000      0.000000
2955     29.540000      0.000000      0.000000
2956     29.550000      0.000000      0.000000
2957     29.560000      0.000000      0.000000
2958     29.570000      0.000000      0.000000
2959     29.580000      0.000000      0.000000
2960     29.590000      0.000000      0.000000
2961     29.600000      0.000000      0.000000
2962     29.610000      0.000000      0.000000
2963     29.620000      0.000000      0.000000
2964     29.630000      0.000000      0.000000
2965     29.640000      0.000000      0.000000
2966     29.650000      0.000000      0.000000
2967     29.660000      0.000000      0.000000
2968     29.670000      0.000000      0.000000
2969     29.680000      0.000000      0.000000
2970     29.690000      0.000000      0.000000
2971     29.700000      0.000000      0.000000
2972     29.710000      0.000000      0.000000
2973     29.720000      0.000000      0.000000
2974     29.730000      0.000000      0.000000
2975     29.740000      0.000000      0.000000
2976     29.750000      0.000000      0.000000
2977     29.760000      0.000000      0.000000
2978     29.770000      0.000000      0.000000
2979     29.780000      0.000000      0.000000
2980     29.790000      0.000000      0.000000
2981     29.800000      0.000000      0.000000
2982     29.810000      0.000000      0.000000
2983     29.820000      0.000000      0.000000
2984     29.830000      0.000000      0.000000
2985     29.840000      0.000000      0.000000
2986     29.850000      0.000000      0.000000
2987     29.860000      0.000000      0.000000
2988     29.870000      0.000000      0.000000
2989     29.880000      0.000000      0.000000
2990     29.890000      0.000000      0.000000
2991     29.900000      0.000000      0.000000
2992     29.910000      0.000000      0.000000
2993     29.920000      0.000000      0.000000
2994     29.930000      0.000000      0.000000
2995     29.940000      0.000000      0.000000
2996     29.950000      0.000000      0.000000
2997     29.960000      0.000000      0.000000
2998     29.970000      0.000000      0.000000
2999     29.980000      0.000000      0.000000
3000     29.990000      0.000000      0.000000
3001     30.000000      0.000000      0.000000
3002     30.010000      0.000000      0.000000
3003     30.020000      0.000000      0.000000
3004     30.030000      0.000000      0.000000
3005     30.040000      0.000000      0.000000
3006     30.050000      0.000000      0.000000
3007     30.060000      0.000000      0.000000
3008     30.070000      0.000000      0.000000
3009     30.080000      0.000000      0.000000
3010     30.090000      0.000000      0.000000
3011     30.100000      0.000000      0.000000
3012     30.110000      0.000000      0.000000
3013     30.120000      0.000000      0.000000
3014     30.130000      0.000000      0.000000
3015     30.140000      0.000000      0.000000
3016     30.150000      0.000000      0.000000
3017     30.160000      0.000000      0.000000
3018     30.170000      0.000000      0.000000
3019     30.180000      0.000000      0.000000
3020     30.190000      0.000000      0.000000
3021     30.200000      0.000000      0.000000
3022     30.210000      0.000000      0.000000
3023     30.220000      0.000000      0.000000
3024     30.230000      0.000000      0.000000
3025     30.240000      0.000000      0.000000
3026     30.250000      0.000000      0.000000
3027     30.260000      0.000000      0.000000
3028     30.270000      0.000000      0.000000
3029     30.280000      0.000000      0.000000
3030     30.290000      0.000000      0.000000
3031     30.300000      0.000000      0.000000
3032     30.310000      0.000000      0.000000
3033     30.320000      0.000000      0.000000
3034     30.330000      0.000000      0.000000
3035     30.340000      0.000000      0.000000
3036     30.350000      0.000000      0.000000
3037     30.360000      0.000000      0.000000
3038     30.370000      0.000000      0.000000
3039     30.380000      0.000000      0.000000
3040     30.390000      0.000000      0.000000
3041     30.400000      0.000000      0.000000
3042     30.410000      0.000000      0.000000
3043     30.420000      0.000000      0.000000
3044     30.430000      0.000000      0.000000
3045     30.440000      0.000000      0.000000
3046     30.450000      0.000000      0.000000
3047     30.460000      0.000000      0.000000
3048     30.470000      0.000000      0.000000
3049     30.480000      0.000000      0.000000
3050     30.490000      0.000000      0.000000
3051     30.500000      0.000000      0.000000
3052     30.510000      0.000000      0.000000
3053     30.520000      0.000000      0.000000
3054     30.530000      0.000000      0.000000
3055     30.540000      0.000000      0.000000
3056     30.550000      0.000000      0.000000
3057     30.560000      0.000000      0.000000
3058     30.570000      0.000000      0.000000
3059     30.580000      0.000000      0.000000
3060     30.590000      0.000000      0.000000
3061     30.600000      0.000000      0.000000
3062     30.610000      0.000000      0.000000
3063     30.620000      0.000000      0.000000
3064     30.630000      0.000000      0.000000
3065     30.640000      0.000000      0.000000
3066     30.650000      0.000000      0.000000
3067     30.660000      0.000000      0.000000
3068     30.670000      0.000000      0.000000
3069     30.680000      0.000000      0.000000
3070     30.690000      0.000000      0.000000
3071     30.700000      0.000000      0.000000
3072     30.710000      0.000000      0.000000
3073     30.720000      0.000000      0.000000
3074     30.730000      0.000000      0.000000
3075     30.740000      0.000000      0.000000
3076     30.750000      0.000000      0.000000
3077     30.760000      0.000000      0.000000
3078     30.770000      0.000000      0.000000
3079     30.780000      0.000000      0.000000
3080     30.790000      0.000000      0.000000
3081     30.800000      0.000000      0.000000
3082     30.810000      0.000000      0.000000
3083     30.820000      0.000000      0.000000
3084     30.830000      0.000000      0.000000
3085     30.840000      0.000000      0.000000
3086     30.850000      0.000000      0.000000
3087     30.860000      0.000000      0.000000
3088     30.870000      0.000000      0.000000
3089     30.880000      0.000000      0.000000
3090     30.890000      0.000000      0.000000
3091     30.900000      0.000000      0.000000
3092     30.910000      0.000000      0.000000
3093     30.920000      0.000000      0.000000
3094     30.930000      0.000000      0.000000
3095     30.940000      0.000000      0.000000
3096     30.950000      0.000000      0.000000
3097     30.960000      0.000000      0.000000
3098     30.970000      0.000000      0.000000
3099     30.980000      0.000000      0.000000
3100     30.990000      0.000000      0.000000
3101     31.000000      0.000000      0.000000
3102     31.010000      0.000000      0.000000
3103     31.020000      0.000000      0.000000
3104     31.030000      0.000000      0.000000
3105     31.040000      0.000000      0.000000
3106     31.050000      0.000000      0.000000
3107     31.060000      0.000000      0.000000
3108     31.070000      0.000000      0.000000
3109     31.080000      0.000000      0.000000
3110     31.090000      0.000000      0.000000
3111     31.100000      0.000000      0.000000
3112     31.110000      0.000000      0.000000
3113     31.120000      0.000000      0.000000
3114     31.130000      0.000000      0.000000
3115     31.140000      0.000000      0.000000
3116     31.150000      0.000000      0.000000
3117     31.160000      0.000000      0.000000
3118     31.170000      0.000000      0.000000
3119     31.180000      0.000000      0.000000
3120     31.190000      0.000000      0.000000
3121     31.200000      0.000000      0.000000
3122     31.210000      0.000000      0.000000
3123     31.220000      0.000000      0.000000
3124     31.230000      0.000000      0.000000
3125     31.240000      0.000000      0.000000
3126     31.250000      0.000000      0.000000
3127     31.260000      0.000000      0.000000
3128     31.270000      0.000000      0.000000
3129     31.280000      0.000000      0.000000
3130     31.290000      0.000000      0.000000
3131     31.300000      0.000000      0.000000
3132     31.310000      0.000000      0.000000
3133     31.320000      0.000000      0.000000
3134     31.330000      0.000000      0.000000
3135     31.340000      0.000000      0.000000
3136     31.350000      0.000000      0.000000
3137     31.360000      0.000000      0.000000
3138     31.370000      0.000000      0.000000
3139     31.380000      0.000000      0.000000
3140     31.390000      0.000000      0.000000
3141     31.400000      0.000000      0.000000
3142     31.410000      0.000000      0.000000
3143     31.420000      0.000000      0.000000
3144     31.430000      0.000000      0.000000
3145     31.440000      0.000000      0.000000
3146     31.450000      0.000000      0.000000
3147     31.460000      0.000000      0.000000
3148     31.470000      0.000000      0.000000
3149     31.480000      0.000000      0.000000
3150     31.490000      0.000000      0.000000
3151     31.500000      0.000000      0.000000
3152     31.510000      0.000000      0.000000
3153     31.520000      0.000000      0.000000
3154     31.530000      0.000000      0.000000
3155     31.540000      0.000000      0.000000
3156     31.550000      0.000000      0.000000
3157     31.560000      0.000000      0.000000
3158     31.570000      0.000000      0.000000
3159     31.580000      0.000000      0.000000
3160     31.590000      0.000000      0.000000
3161     31.600000      0.000000      0.000000
3162     31.610000      0.000000      0.000000
3163     31.620000      0.000000      0.000000
3164     31.630000      0.000000      0.000000
3165     31.640000      0.000000      0.000000
3166     31.650000      0.000000      0.000000
3167     31.660000      0.000000      0.000000
3168     31.670000      0.000000      0.000000
3169     31.680000      0.000000      0.000000
3170     31.690000      0.000000      0.000000
3171     31.700000      0.000000      0.000000
3172     31.710000      0.000000      0.000000
3173     31.720000      0.000000      0.000000
3174     31.730000      0.000000      0.000000
3175     31.740000      0.000000      0.000000
3176     31.750000      0.000000      0.000000
3177     31.760000      0.000000      0.000000
3178     31.770000      0.000000      0.000000
3179     31.780000      0.000000      0.000000
3180     31.790000      0.000000      0.000000
3181     31.800000      0.000000      0.000000
3182     31.810000      0.000000      0.000000
3183     31.820000      0.000000      0.000000
3184     31.830000      0.000000      0.000000
3185     31.840000      0.000000      0.000000
3186     31.850000      0.000000      0.000000
3187     31.860000      0.000000      0.000000
3188     31.870000      0.000000      0.000000
3189     31.880000      0.000000      0.000000
3190     31.890000      0.000000      0.000000
3191     31.900000      0.000000      0.000000
3192     31.910000      0.000000      0.000000
3193     31.920000      0.000000      0.000000
3194     31.930000      0.000000      0.000000
3195     31.940000      0.000000      0.000000
3196     31.950000      0.000000      0.000000
3197     31.960000      0.000000      0.000000
3198     31.970000      0.000000      0.000000
3199     31.980000      0.000000      0.000000
3200     31.990000      0.000000      0.000000
3201     32.000000      0.000000      0.000000
3202     32.010000      0.000000      0.000000
3203     32.020000      0.000000      0.000000
3204     32.030000      0.000000      0.000000
3205     32.040000      0.000000      0.000000
3206     32.050000      0.000000      0.000000
3207     32.060000      0.000000      0.000000
3208     32.070000      0.000000      0.000000
3209     32.080000      0.000000      0.000000
3210     32.090000      0.000000      0.000000
3211     32.100000      0.000000      0.000000
3212     32.110000      0.000000      0.000000
3213     32.120000      0.000000      0.000000
3214     32.130000      0.000000      0.000000
3215     32.140000      0.000000      0.000000
3216     32.150000      0.000000      0.000000
3217     32.160000      0.000000      0.000000
3218     32.170000      0.000000      0.000000
3219     32.180000      0.000000      0.000000
3220     32.190000      0.000000      0.000000
3221     32.200000      0.000000      0.000000
3222     32.210000      0.000000      0.000000
3223     32.220000      0.000000      0.000000
3224     32.230000      0.000000      0.000000
3225     32.240000      0.000000      0.000000
3226     32.250000      0.000000      0.000000
3227     32.260000      0.000000      0.000000
3228     32.270000      0.000000      0.000000
3229     32.280000      0.000000      0.000000
3230     32.290000      0.000000      0.000000
3231     32.300000      0.000000      0.000000
3232     32.310000      0.000000      0.000000
3233     32.320000      0.000000      0.000000
3234     32.330000      0.000000      0.000000
3235     32.340000      0.000000      0.000000
3236     32.350000      0.000000      0.000000
3237     32.360000      0.000000      0.000000
3238     32.370000      0.000000      0.000000
3239     32.380000      0.000000      0.000000
3240     32.390000      0.000000      0.000000
3241     32.400000      0.000000      0.000000
3242     32.410000      0.000000      0.000000
3243     32.420000      0.000000      0.000000
3244     32.430000      0.000000      0.000000
3245     32.440000      0.000000      0.000000
3246     32.450000      0.000000      0.000000
3247     32.460000      0.000000      0.000000
3248     32.470000      0.000000      0.000000
3249     32.480000      0.000000      0.000000
3250     32.490000      0.000000      0.000000
3251     32.500000      0.000000      0.000000
3252     32.510000      0.000000      0.000000
3253     32.520000      0.000000      0.000000
3254     32.530000      0.000000      0.000000
3255     32.540000      0.000000      0.000000
3256     32.550000      0.000000      0.000000
3257     32.560000      0.000000      0.000000
3258     32.570000      0.000000      0.000000
3259     32.580000      0.000000      0.000000
3260     32.590000      0.000000      0.000000
3261     32.600000      0.000000      0.000000
3262     32.610000      0.000000      0.000000
3263     32.620000      0.000000      0.000000
3264     32.630000      0.000000      0.000000
3265     32.640000      0.000000      0.000000
3266     32.650000      0.000000      0.000000
3267     32.660000      0.000000      0.000000
3268     32.670000      0.000000      0.000000
3269     32.680000      0.000000      0.000000
3270     32.690000      0.000000      0.000000
3271     32.700000      0.000000      0.000000
3272     32.710000      0.000000      0.000000
3273     32.720000      0.000000      0.000000
3274     32.730000      0.000000      0.000000
3275     32.740000      0.000000      0.000000
3276     32.750000      0.000000      0.000000
3277     32.760000      0.000000      0.000000
3278     32.770000      0.000000      0.000000
3279     32.780000      0.000000      0.000000
3280     32.790000      0.000000      0.000000
3281     32.800000      0.000000      0.000000
3282     32.810000      0.000000      0.000000
3283     32.820000      0.000000      0.000000
3284     32.830000      0.000000      0.000000
3285     32.840000      0.000000      0.000000
3286     32.850000      0.000000      0.000000
3287     32.860000      0.000000      0.000000
3288     32.870000      0.000000      0.000000
3289     32.880000      0.000000      0.000000
3290     32.890000      0.000000      0.000000
3291     32.900000      0.000000      0.000000
3292     32.910000      0.000000      0.000000
3293     32.920000      0.000000      0.000000
3294     32.930000      0.000000      0.000000
3295     32.940000      0.000000      0.000000
3296     32.950000      0.000000      0.000000
3297     32.960000      0.000000      0.000000
3298     32.970000      0.000000      0.000000
3299     32.980000      0.000000      0.000000
3300     32.990000      0.000000      0.000000
3301     33.000000      0.000000      0.000000
3302     33.010000      0.000000      0.000000
3303     33.020000      0.000000      0.000000
3304     33.030000      0.000000      0.000000
3305     33.040000      0.000000      0.000000
3306     33.050000      0.000000      0.000000
3307     33.060000      0.000000      0.000000
3308     33.070000      0.000000      0.000000
3309     33.080000      0.000000      0.000000
3310     33.090000      0.000000      0.000000
3311     33.100000      0.000000      0.000000
3312     33.110000      0.000000      0.000000
3313     33.120000      0.000000      0.000000
3314     33.130000      0.000000      0.000000
3315     33.140000      0.000000      0.000000
3316     33.150000      0.000000      0.000000
3317     33.160000      0.000000      0.000000
3318     33.170000      0.000000      0.000000
3319     33.180000      0.000000      0.000000
3320     33.190000      0.000000      0.000000
3321     33.200000      0.000000      0.000000
3322     33.210000      0.000000      0.000000
3323     33.220000      0.000000      0.000000
3324     33.230000      0.000000      0.000000
3325     33.240000      0.000000      0.000000
3326     33.250000      0.000000      0.000000
3327     33.260000      0.000000      0.000000
3328     33.270000      0.000000      0.000000
3329     33.280000      0.000000      0.000000
3330     33.290000      0.000000      0.000000
3331     33.300000      0.000000      0.000000
3332     33.310000      0.000000      0.000000
3333     33.320000      0.000000      0.000000
3334     33.330000      0.000000      0.000000
3335     33.340000      0.000000      0.000000
3336     33.350000      0.000000      0.000000
3337     33.360000      0.000000      0.000000
3338     33.370000      0.000000      0.000000
3339     33.380000      0.000000      0.000000
3340     33.390000      0.000000      0.000000
3341     33.400000      0.000000      0.000000
3342     33.410000      0.000000      0.000000
3343     33.420000      0.000000      0.000000
3344     33.430000      0.000000      0.000000
3345     33.440000      0.000000      0.000000
3346     33.450000      0.000000      0.000000
3347     33.460000      0.000000      0.000000
3348     33.470000      0.000000      0.000000
3349     33.480000      0.000000      0.000000
3350     33.490000      0.000000      0.000000
3351     33.500000      0.000000      0.000000
3352     33.510000      0.000000      0.000000
3353     33.520000      0.000000      0.000000
3354     33.530000      0.000000      0.000000
3355     33.540000      0.000000      0.000000
3356     33.550000      0.000000      0.000000
3357     33.560000      0.000000      0.000000
3358     33.570000      0.000000      0.000000
3359     33.580000      0.000000      0.000000
3360     33.590000      0.000000      0.000000
3361     33.600000      0.000000      0.000000
3362     33.610000      0.000000      0.000000
3363     33.620000      0.000000      0.000000
3364     33.630000      0.000000      0.000000
3365     33.640000      0.000000      0.000000
3366     33.650000      0.000000      0.000000
3367     33.660000      0.000000      0.000000
3368     33.670000      0.000000      0.000000
3369     33.680000      0.000000      0.000000
3370     33.690000      0.000000      0.000000
3371     33.700000      0.000000      0.000000
3372     33.710000      0.000000      0.000000
3373     33.720000      0.000000      0.000000
3374     33.730000      0.000000      0.000000
3375     33.740000      0.000000      0.000000
3376     33.750000      0.000000      0.000000
3377     33.760000      0.000000      0.000000
3378     33.770000      0.000000      0.000000
3379     33.780000      0.000000      0.000000
3380     33.790000      0.000000      0.000000
3381     33.800000      0.000000      0.000000
3382     33.810000      0.000000      0.000000
3383     33.820000      0.000000      0.000000
3384     33.830000      0.000000      0.000000
3385     33.840000      0.000000      0.000000
3386     33.850000      0.000000      0.000000
3387     33.860000      0.000000      0.000000
3388     33.870000      0.000000      0.000000
3389     33.880000      0.000000      0.000000
3390     33.890000      0.000000      0.000000
3391     33.900000      0.000000      0.000000
3392     33.910000      0.000000      0.000000
3393     33.920000      0.000000      0.000000
3394     33.930000      0.000000      0.000000
3395     33.940000      0.000000      0.000000
3396     33.950000      0.000000      0.000000
3397     33.960000      0.000000      0.000000
3398     33.970000      0.000000      0.000000
3399     33.980000      0.000000      0.000000
3400     33.990000      0.000000      0.000000
3401     34.000000      0.000000      0.000000
3402     34.010000      0.000000      0.000000
3403     34.020000      0.000000      0.000000
3404     34.030000      0.000000      0.000000
3405     34.040000      0.000000      0.000000
3406     34.050000      0.000000      0.000000
3407     34.060000      0.000000      0.000000
3408     34.070000      0.000000      0.000000
3409     34.080000      0.000000      0.000000
3410     34.090000      0.000000      0.000000
3411     34.100000      0.000000      0.000000
3412     34.110000      0.000000      0.000000
3413     34.120000      0.000000      0.000000
3414     34.130000      0.000000      0.000000
3415     34.140000      0.000000      0.000000
3416     34.150000      0.000000      0.000000
3417     34.160000      0.000000      0.000000
3418     34.170000      0.000000      0.000000
3419     34.180000      0.000000      0.000000
3420     34.190000      0.000000      0.000000
3421     34.200000      0.000000      0.000000
3422     34.210000      0.000000      0.000000
3423     34.220000      0.000000      0.000000
3424     34.230000      0.000000      0.000000
3425     34.240000      0.000000      0.000000
3426     34.250000      0.000000      0.000000
3427     34.260000      0.000000      0.000000
3428     34.270000      0.000000      0.000000
3429     34.280000      0.000000      0.000000
3430     34.290000      0.000000      0.000000
3431     34.300000      0.000000      0.000000
3432     34.310000      0.000000      0.000000
3433     34.320000      0.000000      0.000000
3434     34.330000      0.000000      0.000000
3435     34.340000      0.000000      0.000000
3436     34.350000      0.000000      0.000000
3437     34.360000      0.000000      0.000000
3438     34.370000      0.000000      0.000000
3439     34.380000      0.000000      0.000000
3440     34.390000      0.000000      0.000000
3441     34.400000      0.000000      0.000000
3442     34.410000      0.000000      0.000000
3443     34.420000      0.000000      0.000000
3444     34.430000      0.000000      0.000000
3445     34.440000      0.000000      0.000000
3446     34.450000      0.000000      0.000000
3447     34.460000      0.000000      0.000000
3448     34.470000      0.000000      0.000000
3449     34.480000      0.000000      0.000000
3450     34.490000      0.000000      0.000000
3451     34.500000      0.000000      0.000000
3452     34.510000      0.000000      0.000000
3453     34.520000      0.000000      0.000000
3454     34.530000      0.000000      0.000000
3455     34.540000      0.000000      0.000000
3456     34.550000      0.000000      0.000000
3457     34.560000      0.000000      0.000000
3458     34.570000      0.000000      0.000000
3459     34.580000      0.000000      0.000000
3460     34.590000      0.000000      0.000000
3461     34.600000      0.000000      0.000000
3462     34.610000      0.000000      0.000000
3463     34.620000      0.000000      0.000000
3464     34.630000      0.000000      0.000000
3465     34.640000      0.000000      0.000000
3466     34.650000      0.000000      0.000000
3467     34.660000      0.000000      0.000000
3468     34.670000      0.000000      0.000000
3469     34.680000      0.000000      0.000000
3470     34.690000      0.000000      0.000000
3471     34.700000      0.000000      0.000000
3472     34.710000      0.000000      0.000000
3473     34.720000      0.000000      0.000000
3474     34.730000      0.000000      0.000000
3475     34.740000      0.000000      0.000000
3476     34.750000      0.000000      0.000000
3477     34.760000      0.000000      0.000000
3478     34.770000      0.000000      0.000000
3479     34.780000      0.000000      0.000000
3480     34.790000      0.000000      0.000000
3481     34.800000      0.000000      0.000000
3482     34.810000      0.000000      0.000000
3483     34.820000      0.000000      0.000000
3484     34.830000      0.000000      0.000000
3485     34.840000      0.000000      0.000000
3486     34.850000      0.000000      0.000000
3487     34.860000      0.000000      0.000000
3488     34.870000      0.000000      0.000000
3489     34.880000      0.000000      0.000000
3490     34.890000      0.000000      0.000000
3491     34.900000      0.000000      0.000000
3492     34.910000      0.000000      0.000000
3493     34.920000      0.000000      0.000000
3494     34.930000      0.000000      0.000000
3495     34.940000      0.000000      0.000000
3496     34.950000      0.000000      0.000000
3497     34.960000      0.000000      0.000000
3498     34.970000      0.000000      0.000000
3499     34.980000      0.000000      0.000000
3500     34.990000      0.000000      0.000000
3501     35.000000      0.000000      0.000000
3502     35.010000      0.000000      0.000000
3503     35.020000      0.000000      0.000000
3504     35.030000      0.000000      0.000000
3505     35.040000      0.000000      0.000000
3506     35.050000      0.000000      0.000000
3507     35.060000      0.000000      0.000000
3508     35.070000      0.000000      0.000000
3509     35.080000      0.000000      0.000000
3510     35.090000      0.000000      0.000000
3511     35.100000      0.000000      0.000000
3512     35.110000      0.000000      0.000000
3513     35.120000      0.000000      0.000000
3514     35.130000      0.000000      0.000000
3515     35.140000      0.000000      0.000000
3516     35.150000      0.000000      0.000000
3517     35.160000      0.000000      0.000000
3518     35.170000      0.000000      0.000000
3519     35.180000      0.000000      0.000000
3520     35.190000      0.000000      0.000000
3521     35.200000      0.000000      0.000000
3522     35.210000      0.000000      0.000000
3523     35.220000      0.000000      0.000000
3524     35.230000      0.000000      0.000000
3525     35.240000      0.000000      0.000000
3526     35.250000      0.000000      0.000000
3527     35.260000      0.000000      0.000000
3528     35.270000      0.000000      0.000000
3529     35.280000      0.000000      0.000000
3530     35.290000      0.000000      0.000000
3531     35.300000      0.000000      0.000000
3532     35.310000      0.000000      0.000000
3533     35.320000      0.000000      0.000000
3534     35.330000      0.000000      0.000000
3535     35.340000      0.000000      0.000000
3536     35.350000      0.000000      0.000000
3537     35.360000      0.000000      0.000000
3538     35.370000      0.000000      0.000000
3539     35.380000      0.000000      0.000000
3540     35.390000      0.000000      0.000000
3541     35.400000      0.000000      0.000000
3542     35.410000      0.000000      0.000000
3543     35.420000      0.000000      0.000000
3544     35.430000      0.000000      0.000000
3545     35.440000      0.000000      0.000000
3546     35.450000      0.000000      0.000000
3547     35.460000      0.000000      0.000000
3548     35.470000      0.000000      0.000000
3549     35.480000      0.000000      0.000000
3550     35.490000      0.000000      0.000000
3551     35.500000      0.000000      0.000000
3552     35.510000      0.000000      0.000000
3553     35.520000      0.000000      0.000000
3554     35.530000      0.000000      0.000000
3555     35.540000      0.000000      0.000000
3556     35.550000      0.000000      0.000000
3557     35.560000      0.000000      0.000000
3558     35.570000      0.000000      0.000000
3559     35.580000      0.000000      0.000000
3560     35.590000      0.000000      0.000000
3561     35.600000      0.000000      0.000000
3562     35.610000      0.000000      0.000000
3563     35.620000      0.000000      0.000000
3564     35.630000      0.000000      0.000000
3565     35.640000      0.000000      0.000000
3566     35.650000      0.000000      0.000000
3567     35.660000      0.000000      0.000000
3568     35.670000      0.000000      0.000000
3569     35.680000      0.000000      0.000000
3570     35.690000      0.000000      0.000000
3571     35.700000      0.000000      0.000000
3572     35.710000      0.000000      0.000000
3573     35.720000      0.000000      0.000000
3574     35.730000      0.000000      0.000000
3575     35.740000      0.000000      0.000000
3576     35.750000      0.000000      0.000000
3577     35.760000      0.000000      0.000000
3578     35.770000      0.000000      0.000000
3579     35.780000      0.000000      0.000000
3580     35.790000      0.000000      0.000000
3581     35.800000      0.000000      0.000000
3582     35.810000      0.000000      0.000000
3583     35.820000      0.000000      0.000000
3584     35.830000      0.000000      0.000000
3585     35.840000      0.000000      0.000000
3586     35.850000      0.000000      0.000000
3587     35.860000      0.000000      0.000000
3588     35.870000      0.000000      0.000000
3589     35.880000      0.000000      0.000000
3590     35.890000      0.000000      0.000000
3591     35.900000      0.000000      0.000000
3592     35.910000      0.000000      0.000000
3593     35.920000      0.000000      0.000000
3594     35.930000      0.000000      0.000000
3595     35.940000      0.000000      0.000000
3596     35.950000      0.000000      0.000000
3597     35.960000      0.000000      0.000000
3598     35.970000      0.000000      0.000000
3599     35.980000      0.000000      0.000000
3600     35.990000      0.000000      0.000000
3601     36.000000      0.000000      0.000000
3602     36.010000      0.000000      0.000000
3603     36.020000      0.000000      0.000000
3604     36.030000      0.000000      0.000000
3605     36.040000      0.000000      0.000000
3606     36.050000      0.000000      0.000000
3607     36.060000      0.000000      0.000000
3608     36.070000      0.000000      0.000000
3609     36.080000      0.000000      0.000000
3610     36.090000      0.000000      0.000000
3611     36.100000      0.000000      0.000000
3612     36.110000      0.000000      0.000000
3613     36.120000      0.000000      0.000000
3614     36.130000      0.000000      0.000000
3615     36.140000      0.000000      0.000000
3616     36.150000      0.000000      0.000000
3617     36.160000      0.000000      0.000000
3618     36.170000      0.000000      0.000000
3619     36.180000      0.000000      0.000000
3620     36.190000      0.000000      0.000000
3621     36.200000      0.000000      0.000000
3622     36.210000      0.000000      0.000000
3623     36.220000      0.000000      0.000000
3624     36.230000      0.000000      0.000000
3625     36.240000      0.000000      0.000000
3626     36.250000      0.000000      0.000000
3627     36.260000      0.000000      0.000000
3628     36.270000      0.000000      0.000000
3629     36.280000      0.000000      0.000000
3630     36.290000      0.000000      0.000000
3631     36.300000      0.000000      0.000000
3632     36.310000      0.000000      0.000000
3633     36.320000      0.000000      0.000000
3634     36.330000      0.000000      0.000000
3635     36.340000      0.000000      0.000000
3636     36.350000      0.000000      0.000000
3637     36.360000      0.000000      0.000000
3638     36.370000      0.000000      0.000000
3639     36.380000      0.000000      0.000000
3640     36.390000      0.000000      0.000000
3641     36.400000      0.000000      0.000000
3642     36.410000      0.000000      0.000000
3643     36.420000      0.000000      0.000000
3644     36.430000      0.000000      0.000000
3645     36.440000      0.000000      0.000000
3646     36.450000      0.000000      0.000000
3647     36.460000      0.000000      0.000000
3648     36.470000      0.000000      0.000000
3649     36.480000      0.000000      0.000000
3650     36.490000      0.000000      0.000000
3651     36.500000      0.000000      0.000000
3652     36.510000      0.000000      0.000000
3653     36.520000      0.000000      0.000000
3654     36.530000      0.000000      0.000000
3655     36.540000      0.000000      0.000000
3656     36.550000      0.000000      0.000000
3657     36.560000      0.000000      0.000000
3658     36.570000      0.000000      0.000000
3659     36.580000      0.000000      0.000000
3660     36.590000      0.000000      0.000000
3661     36.600000      0.000000      0.000000
3662     36.610000      0.000000      0.000000
3663     36.620000      0.000000      0.000000
3664     36.630000      0.000000      0.000000
3665     36.640000      0.000000      0.000000
3666     36.650000      0.000000      0.000000
3667     36.660000      0.000000      0.000000
3668     36.670000      0.000000      0.000000
3669     36.680000      0.000000      0.000000
3670     36.690000      0.000000      0.000000
3671     36.700000      0.000000      0.000000
3672     36.710000      0.000000      0.000000
3673     36.720000      0.000000      0.000000
3674     36.730000      0.000000      0.000000
3675     36.740000      0.000000      0.000000
3676     36.750000      0.000000      0.000000
3677     36.760000      0.000000      0.000000
3678     36.770000      0.000000      0.000000
3679     36.780000      0.000000      0.000000
3680     36.790000      0.000000      0.000000
3681     36.800000      0.000000      0.000000
3682     36.810000      0.000000      0.000000
3683     36.820000      0.000000      0.000000
3684     36.830000      0.000000      0.000000
3685     36.840000      0.000000      0.000000
3686     36.850000      0.000000      0.000000
3687     36.860000      0.000000      0.000000
3688     36.870000      0.000000      0.000000
3689     36.880000      0.000000      0.000000
3690     36.890000      0.000000      0.000000
3691     36.900000      0.000000      0.000000
3692     36.910000      0.000000      0.000000
3693     36.920000      0.000000      0.000000
3694     36.930000      0.000000      0.000000
3695     36.940000      0.000000      0.000000
3696     36.950000      0.000000      0.000000
3697     36.960000      0.000000      0.000000
3698     36.970000      0.000000      0.000000
3699     36.980000      0.000000      0.000000
3700     36.990000      0.000000      0.000000
3701     37.000000      0.000000      0.000000
3702     37.010000      0.000000      0.000000
3703     37.020000      0.000000      0.000000
3704     37.030000      0.000000      0.000000
3705     37.040000      0.000000      0.000000
3706     37.050000      0.000000      0.000000
3707     37.060000      0.000000      0.000000
3708     37.070000      0.000000      0.000000
3709     37.080000      0.000000      0.000000
3710     37.090000      0.000000      0.000000
3711     37.100000      0.000000      0.000000
3712     37.110000      0.000000      0.000000
3713     37.120000      0.000000      0.000000
3714     37.130000      0.000000      0.000000
3715     37.140000      0.000000      0.000000
3716     37.150000      0.000000      0.000000
3717     37.160000      0.000000      0.000000
3718     37.170000      0.000000      0.000000
3719     37.180000      0.000000      0.000000
3720     37.190000      0.000000      0.000000
3721     37.200000      0.000000      0.000000
3722     37.210000      0.000000      0.000000
3723     37.220000      0.000000      0.000000
3724     37.230000      0.000000      0.000000
3725     37.240000      0.000000      0.000000
3726     37.250000      0.000000      0.000000
3727     37.260000      0.000000      0.000000
3728     37.270000      0.000000      0.000000
3729     37.280000      0.000000      0.000000
3730     37.290000      0.000000      0.000000
3731     37.300000      0.000000      0.000000
3732     37.310000      0.000000      0.000000
3733     37.320000      0.000000      0.000000
3734     37.330000      0.000000      0.000000
3735     37.340000      0.000000      0.000000
3736     37.350000      0.000000      0.000000
3737     37.360000      0.000000      0.000000
3738     37.370000      0.000000      0.000000
3739     37.380000      0.000000      0.000000
3740     37.390000      0.000000      0.000000
3741     37.400000      0.000000      0.000000
3742     37.410000      0.000000      0.000000
3743     37.420000      0.000000      0.000000
3744     37.430000      0.000000      0.000000
3745     37.440000      0.000000      0.000000
3746     37.450000      0.000000      0.000000
3747     37.460000      0.000000      0.000000
3748     37.470000      0.000000      0.000000
3749     37.480000      0.000000      0.000000
3750     37.490000      0.000000      0.000000
3751     37.500000      0.000000      0.000000
3752     37.510000      0.000000      0.000000
3753     37.520000      0.000000      0.000000
3754     37.530000      0.000000      0.000000
3755     37.540000      0.000000      0.000000
3756     37.550000      0.000000      0.000000
3757     37.560000      0.000000      0.000000
3758     37.570000      0.000000      0.000000
3759     37.580000      0.000000      0.000000
3760     37.590000      0.000000      0.000000
3761     37.600000      0.000000      0.000000
3762     37.610000      0.000000      0.000000
3763     37.620000      0.000000      0.000000
3764     37.630000      0.000000      0.000000
3765     37.640000      0.000000      0.000000
3766     37.650000      0.000000      0.000000
3767     37.660000      0.000000      0.000000
3768     37.670000      0.000000      0.000000
3769     37.680000      0.000000      0.000000
3770     37.690000      0.000000      0.000000
3771     37.700000      0.000000      0.000000
3772     37.710000      0.000000      0.000000
3773     37.720000      0.000000      0.000000
3774     37.730000      0.000000      0.000000
3775     37.740000      0.000000      0.000000
3776     37.750000      0.000000      0.000000
3777     37.760000      0.000000      0.000000
3778     37.770000      0.000000      0.000000
3779     37.780000      0.000000      0.000000
3780     37.790000      0.000000      0.000000
3781     37.800000      0.000000      0.000000
3782     37.810000      0.000000      0.000000
3783     37.820000      0.000000      0.000000
3784     37.830000      0.000000      0.000000
3785     37.840000      0.000000      0.000000
3786     37.850000      0.000000      0.000000
3787     37.860000      0.000000      0.000000
3788     37.870000      0.000000      0.000000
3789     37.880000      0.000000      0.000000
3790     37.890000      0.000000      0.000000
3791     37.900000      0.000000      0.000000
3792     37.910000      0.000000      0.000000
3793     37.920000      0.000000      0.000000
3794     37.930000      0.000000      0.000000
3795     37.940000      0.000000      0.000000
3796     37.950000      0.000000      0.000000
3797     37.960000      0.000000      0.000000
3798     37.970000      0.000000      0.000000
3799     37.980000      0.000000      0.000000
3800     37.990000      0.000000      0.000000
3801     38.000000      0.000000      0.000000
3802     38.010000      0.000000      0.000000
3803     38.020000      0.000000      0.000000
3804     38.030000      0.000000      0.000000
3805     38.040000      0.000000      0.000000
3806     38.050000      0.000000      0.000000
3807     38.060000      0.000000      0.000000
3808     38.070000      0.000000      0.000000
3809     38.080000      0.000000      0.000000
3810     38.090000      0.000000      0.000000
3811     38.100000      0.000000      0.000000
3812     38.110000      0.000000      0.000000
3813     38.120000      0.000000      0.000000
3814     38.130000      0.000000      0.000000
3815     38.140000      0.000000      0.000000
3816     38.150000      0.000000      0.000000
3817     38.160000      0.000000      0.000000
3818     38.170000      0.000000      0.000000
3819     38.180000      0.000000      0.000000
3820     38.190000      0.000000      0.000000
3821     38.200000      0.000000      0.000000
3822     38.210000      0.000000      0.000000
3823     38.220000      0.000000      0.000000
3824     38.230000      0.000000      0.000000
3825     38.240000      0.000000      0.000000
3826     38.250000      0.000000      0.000000
3827     38.260000      0.000000      0.000000
3828     38.270000      0.000000      0.000000
3829     38.280000      0.000000      0.000000
3830     38.290000      0.000000      0.000000
3831     38.300000      0.000000      0.000000
3832     38.310000      0.000000      0.000000
3833     38.320000      0.000000      0.000000
3834     38.330000      0.000000      0.000000
3835     38.340000      0.000000      0.000000
3836     38.350000      0.000000      0.000000
3837     38.360000      0.000000      0.000000
3838     38.370000      0.000000      0.000000
3839     38.380000      0.000000      0.000000
3840     38.390000      0.000000      0.000000
3841     38.400000      0.000000      0.000000
3842     38.410000      0.000000      0.000000
3843     38.420000      0.000000      0.000000
3844     38.430000      0.000000      0.000000
3845     38.440000      0.000000      0.000000
3846     38.450000      0.000000      0.000000
3847     38.460000      0.000000      0.000000
3848     38.470000      0.000000      0.000000
3849     38.480000      0.000000      0.000000
3850     38.490000      0.000000      0.000000
3851     38.500000      0.000000      0.000000
3852     38.510000      0.000000      0.000000
3853     38.520000      0.000000      0.000000
3854     38.530000      0.000000      0.000000
3855     38.540000      0.000000      0.000000
3856     38.550000      0.000000      0.000000
3857     38.560000      0.000000      0.000000
3858     38.570000      0.000000      0.000000
3859     38.580000      0.000000      0.000000
3860     38.590000      0.000000      0.000000
3861     38.600000      0.000000      0.000000
3862     38.610000      0.000000      0.000000
3863     38.620000      0.000000      0.000000
3864     38.630000      0.000000      0.000000
3865     38.640000      0.000000      0.000000
3866     38.650000      0.000000      0.000000
3867     38.660000      0.000000      0.000000
3868     38.670000      0.000000      0.000000
3869     38.680000      0.000000      0.000000
3870     38.690000      0.000000      0.000000
3871     38.700000      0.000000      0.000000
3872     38.710000      0.000000      0.000000
3873     38.720000      0.000000      0.000000
3874     38.730000      0.000000      0.000000
3875     38.740000      0.000000      0.000000
3876     38.750000      0.000000      0.000000
3877     38.760000      0.000000      0.000000
3878     38.770000      0.000000      0.000000
3879     38.780000      0.000000      0.000000
3880     38.790000      0.000000      0.000000
3881     38.800000      0.000000      0.000000
3882     38.810000      0.000000      0.000000
3883     38.820000      0.000000      0.000000
3884     38.830000      0.000000      0.000000
3885     38.840000      0.000000      0.000000
3886     38.850000      0.000000      0.000000
3887     38.860000      0.000000      0.000000
3888     38.870000      0.000000      0.000000
3889     38.880000      0.000000      0.000000
3890     38.890000      0.000000      0.000000
3891     38.900000      0.000000      0.000000
3892     38.910000      0.000000      0.000000
3893     38.920000      0.000000      0.000000
3894     38.930000      0.000000      0.000000
3895     38.940000      0.000000      0.000000
3896     38.950000      0.000000      0.000000
3897     38.960000      0.000000      0.000000
3898     38.970000      0.000000      0.000000
3899     38.980000      0.000000      0.000000
3900     38.990000      0.000000      0.000000
3901     39.000000      0.000000      0.000000
3902     39.010000      0.000000      0.000000
3903     39.020000      0.000000      0.000000
3904     39.030000      0.000000      0.000000
3905     39.040000      0.000000      0.000000
3906     39.050000      0.000000      0.000000
3907     39.060000      0.000000      0.000000
3908     39.070000      0.000000      0.000000
3909     39.080000      0.000000      0.000000
3910     39.090000      0.000000      0.000000
3911     39.100000      0.000000      0.000000
3912     39.110000      0.000000      0.000000
3913     39.120000      0.000000      0.000000
3914     39.130000      0.000000      0.000000
3915     39.140000      0.000000      0.000000
3916     39.150000      0.000000      0.000000
3917     39.160000      0.000000      0.000000
3918     39.170000      0.000000      0.000000
3919     39.180000      0.000000      0.000000
3920     39.190000      0.000000      0.000000
3921     39.200000      0.000000      0.000000
3922     39.210000      0.000000      0.000000
3923     39.220000      0.000000      0.000000
3924     39.230000      0.000000      0.000000
3925     39.240000      0.000000      0.000000
3926     39.250000      0.000000      0.000000
3927     39.260000      0.000000      0.000000
3928     39.270000      0.000000      0.000000
3929     39.280000      0.000000      0.000000
3930     39.290000      0.000000      0.000000
3931     39.300000      0.000000      0.000000
3932     39.310000      0.000000      0.000000
3933     39.320000      0.000000      0.000000
3934     39.330000      0.000000      0.000000
3935     39.340000      0.000000      0.000000
3936     39.350000      0.000000      0.000000
3937     39.360000      0.000000      0.000000
3938     39.370000      0.000000      0.000000
3939     39.380000      0.000000      0.000000
3940     39.390000      0.000000      0.000000
3941     39.400000      0.000000      0.000000
3942     39.410000      0.000000      0.000000
3943     39.420000      0.000000      0.000000
3944     39.430000      0.000000      0.000000
3945     39.440000      0.000000      0.000000
3946     39.450000      0.000000      0.000000
3947     39.460000      0.000000      0.000000
3948     39.470000      0.000000      0.000000
3949     39.480000      0.000000      0.000000
3950     39.490000      0.000000      0.000000
3951     39.500000      0.000000      0.000000
3952     39.510000      0.000000      0.000000
3953     39.520000      0.000000      0.000000
3954     39.530000      0.000000      0.000000
3955     39.540000      0.000000      0.000000
3956     39.550000      0.000000      0.000000
3957     39.560000      0.000000      0.000000
3958     39.570000      0.000000      0.000000
3959     39.580000      0.000000      0.000000
3960     39.590000      0.000000      0.000000
3961     39.600000      0.000000      0.000000
3962     39.610000      0.000000      0.000000
3963     39.620000      0.000000      0.000000
3964     39.630000      0.000000      0.000000
3965     39.640000      0.000000      0.000000
3966     39.650000      0.000000      0.000000
3967     39.660000      0.000000      0.000000
3968     39.670000      0.000000      0.000000
3969     39.680000      0.000000      0.000000
3970     39.690000      0.000000      0.000000
3971     39.700000      0.000000      0.000000
3972     39.710000      0.000000      0.000000
3973     39.720000      0.000000      0.000000
3974     39.730000      0.000000      0.000000
3975     39.740000      0.000000      0.000000
3976     39.750000      0.000000      0.000000
3977     39.760000      0.000000      0.000000
3978     39.770000      0.000000      0.000000
3979     39.780000      0.000000      0.000000
3980     39.790000      0.000000      0.000000
3981     39.800000      0.000000      0.000000
3982     39.810000      0.000000      0.000000
3983     39.820000      0.000000      0.000000
3984     39.830000      0.000000      0.000000
3985     39.840000      0.000000      0.000000
3986     39.850000      0.000000      0.000000
3987     39.860000      0.000000      0.000000
3988     39.870000      0.000000      0.000000
3989     39.880000      0.000000      0.000000
3990     39.890000      0.000000      0.000000
3991     39.900000      0.000000      0.000000
3992     39.910000      0.000000      0.000000
3993     39.920000      0.000000      0.000000
3994     39.930000      0.000000      0.000000
3995     39.940000      0.000000      0.000000
3996     39.950000      0.000000      0.000000
3997     39.960000      0.000000      0.000000
3998     39.970000      0.000000      0.000000
3999     39.980000      0.000000      0.000000
4000     39.990000      0.000000      0.000000
4001     40.000000      0.000000      0.000000
