# Supplementary material for: A Bottom-Up Coarse-Grained Model for Nucleosome–Nucleosome Interactions with Explicit Ions
Source: J Chem Theory Comput. 2022 May 17;18(6):3948–60. doi: 10.1021/acs.jctc.2c00083 (PMC9202350; doi:10.1021/acs.jctc.2c00083)
Supplement: Supplementary file 2 — ct2c00083_si_002.zip [file ct2c00083_si_002.zip › archive/CGMD_NCP-CO/pot_tables/NCP.new.400.table]

NCP.new.400
N 3001

1      0.000001    253.451760     25.291000
2      0.010000    253.198850     25.463000
3      0.020000    252.942500     25.273000
4      0.030000    252.693400     25.014000
5      0.040000    252.442210     25.249000
6      0.050000    252.188420     25.329000
7      0.060000    251.935640     25.225000
8      0.070000    251.683930     25.180000
9      0.080000    251.432030     25.201000
10      0.090000    251.179920     25.200000
11      0.100000    250.928040     25.176000
12      0.110000    250.676390     25.161000
13      0.120000    250.424830     25.152000
14      0.130000    250.173340     25.142000
15      0.140000    249.921990     25.128000
16      0.150000    249.670780     25.116000
17      0.160000    249.419680     25.104000
18      0.170000    249.168690     25.092000
19      0.180000    248.917830     25.080000
20      0.190000    248.667090     25.068000
21      0.200000    248.416470     25.056000
22      0.210000    248.165970     25.044000
23      0.220000    247.915590     25.032000
24      0.230000    247.665330     25.020000
25      0.240000    247.415190     25.008000
26      0.250000    247.165170     24.996000
27      0.260000    246.915270     24.984000
28      0.270000    246.665490     24.972000
29      0.280000    246.415840     24.960000
30      0.290000    246.166300     24.948000
31      0.300000    245.916880     24.936000
32      0.310000    245.667590     24.924000
33      0.320000    245.418410     24.912000
34      0.330000    245.169360     24.900000
35      0.340000    244.920420     24.887000
36      0.350000    244.671610     24.875000
37      0.360000    244.422910     24.863000
38      0.370000    244.174340     24.851000
39      0.380000    243.925890     24.839000
40      0.390000    243.677550     24.827000
41      0.400000    243.429340     24.815000
42      0.410000    243.181250     24.803000
43      0.420000    242.933280     24.791000
44      0.430000    242.685430     24.779000
45      0.440000    242.437700     24.767000
46      0.450000    242.190080     24.755000
47      0.460000    241.942590     24.743000
48      0.470000    241.695230     24.731000
49      0.480000    241.447980     24.719000
50      0.490000    241.200850     24.707000
51      0.500000    240.953840     24.695000
52      0.510000    240.706950     24.683000
53      0.520000    240.460180     24.671000
54      0.530000    240.213540     24.659000
55      0.540000    239.967010     24.647000
56      0.550000    239.720600     24.635000
57      0.560000    239.474320     24.623000
58      0.570000    239.228150     24.611000
59      0.580000    238.982110     24.598000
60      0.590000    238.736180     24.586000
61      0.600000    238.490380     24.574000
62      0.610000    238.244700     24.562000
63      0.620000    237.999130     24.550000
64      0.630000    237.753690     24.538000
65      0.640000    237.508370     24.526000
66      0.650000    237.263170     24.514000
67      0.660000    237.018090     24.502000
68      0.670000    236.773120     24.490000
69      0.680000    236.528280     24.478000
70      0.690000    236.283560     24.466000
71      0.700000    236.038960     24.454000
72      0.710000    235.794480     24.442000
73      0.720000    235.550120     24.430000
74      0.730000    235.305890     24.418000
75      0.740000    235.061770     24.406000
76      0.750000    234.817770     24.394000
77      0.760000    234.573890     24.382000
78      0.770000    234.330140     24.370000
79      0.780000    234.086500     24.358000
80      0.790000    233.842980     24.346000
81      0.800000    233.599590     24.334000
82      0.810000    233.356310     24.322000
83      0.820000    233.113160     24.309000
84      0.830000    232.870120     24.297000
85      0.840000    232.627210     24.285000
86      0.850000    232.384420     24.273000
87      0.860000    232.141740     24.261000
88      0.870000    231.899190     24.249000
89      0.880000    231.656760     24.237000
90      0.890000    231.414450     24.225000
91      0.900000    231.172250     24.213000
92      0.910000    230.930180     24.201000
93      0.920000    230.688230     24.189000
94      0.930000    230.446400     24.177000
95      0.940000    230.204690     24.165000
96      0.950000    229.963100     24.153000
97      0.960000    229.721630     24.141000
98      0.970000    229.480290     24.129000
99      0.980000    229.239060     24.117000
100      0.990000    228.997950     24.105000
101      1.000000    228.756960     24.093000
102      1.010000    228.516100     24.081000
103      1.020000    228.275350     24.069000
104      1.030000    228.034720     24.057000
105      1.040000    227.794220     24.045000
106      1.050000    227.553830     24.032000
107      1.060000    227.313570     24.020000
108      1.070000    227.073420     24.008000
109      1.080000    226.833400     23.996000
110      1.090000    226.593500     23.984000
111      1.100000    226.353710     23.972000
112      1.110000    226.114050     23.960000
113      1.120000    225.874510     23.948000
114      1.130000    225.635090     23.936000
115      1.140000    225.395780     23.924000
116      1.150000    225.156600     23.912000
117      1.160000    224.917540     23.900000
118      1.170000    224.678600     23.888000
119      1.180000    224.439780     23.876000
120      1.190000    224.201080     23.864000
121      1.200000    223.962510     23.852000
122      1.210000    223.724050     23.840000
123      1.220000    223.485710     23.828000
124      1.230000    223.247490     23.816000
125      1.240000    223.009390     23.804000
126      1.250000    222.771420     23.792000
127      1.260000    222.533560     23.780000
128      1.270000    222.295820     23.768000
129      1.280000    222.058210     23.756000
130      1.290000    221.820710     23.743000
131      1.300000    221.583340     23.731000
132      1.310000    221.346080     23.719000
133      1.320000    221.108950     23.707000
134      1.330000    220.871940     23.695000
135      1.340000    220.635040     23.683000
136      1.350000    220.398270     23.671000
137      1.360000    220.161620     23.659000
138      1.370000    219.925090     23.647000
139      1.380000    219.688680     23.635000
140      1.390000    219.452390     23.623000
141      1.400000    219.216220     23.611000
142      1.410000    218.980160     23.599000
143      1.420000    218.744240     23.587000
144      1.430000    218.508430     23.575000
145      1.440000    218.272740     23.563000
146      1.450000    218.037170     23.551000
147      1.460000    217.801720     23.539000
148      1.470000    217.566390     23.527000
149      1.480000    217.331190     23.515000
150      1.490000    217.096100     23.503000
151      1.500000    216.861130     23.491000
152      1.510000    216.626290     23.479000
153      1.520000    216.391560     23.467000
154      1.530000    216.156960     23.454000
155      1.540000    215.922470     23.442000
156      1.550000    215.688110     23.430000
157      1.560000    215.453860     23.418000
158      1.570000    215.219740     23.406000
159      1.580000    214.985740     23.394000
160      1.590000    214.751850     23.382000
161      1.600000    214.518090     23.370000
162      1.610000    214.284450     23.358000
163      1.620000    214.050930     23.346000
164      1.630000    213.817530     23.334000
165      1.640000    213.584250     23.322000
166      1.650000    213.351090     23.310000
167      1.660000    213.118050     23.298000
168      1.670000    212.885130     23.286000
169      1.680000    212.652330     23.274000
170      1.690000    212.419650     23.262000
171      1.700000    212.187090     23.250000
172      1.710000    211.954660     23.238000
173      1.720000    211.722340     23.226000
174      1.730000    211.490140     23.214000
175      1.740000    211.258070     23.202000
176      1.750000    211.026110     23.190000
177      1.760000    210.794270     23.178000
178      1.770000    210.562560     23.165000
179      1.780000    210.330970     23.153000
180      1.790000    210.099490     23.141000
181      1.800000    209.868140     23.129000
182      1.810000    209.636900     23.117000
183      1.820000    209.405790     23.105000
184      1.830000    209.174800     23.093000
185      1.840000    208.943930     23.081000
186      1.850000    208.713170     23.069000
187      1.860000    208.482540     23.057000
188      1.870000    208.252030     23.045000
189      1.880000    208.021640     23.033000
190      1.890000    207.791370     23.021000
191      1.900000    207.561220     23.009000
192      1.910000    207.331190     22.997000
193      1.920000    207.101280     22.985000
194      1.930000    206.871500     22.973000
195      1.940000    206.641830     22.961000
196      1.950000    206.412280     22.949000
197      1.960000    206.182850     22.937000
198      1.970000    205.953550     22.925000
199      1.980000    205.724360     22.913000
200      1.990000    205.495290     22.901000
201      2.000000    205.266350     22.889000
202      2.010000    205.037520     22.876000
203      2.020000    204.808820     22.864000
204      2.030000    204.580240     22.852000
205      2.040000    204.351770     22.840000
206      2.050000    204.123430     22.828000
207      2.060000    203.895210     22.816000
208      2.070000    203.667100     22.804000
209      2.080000    203.439120     22.792000
210      2.090000    203.211260     22.780000
211      2.100000    202.983520     22.768000
212      2.110000    202.755900     22.756000
213      2.120000    202.528400     22.744000
214      2.130000    202.301020     22.732000
215      2.140000    202.073760     22.720000
216      2.150000    201.846620     22.708000
217      2.160000    201.619600     22.696000
218      2.170000    201.392700     22.684000
219      2.180000    201.165920     22.672000
220      2.190000    200.939270     22.660000
221      2.200000    200.712730     22.648000
222      2.210000    200.486310     22.636000
223      2.220000    200.260020     22.624000
224      2.230000    200.033840     22.612000
225      2.240000    199.807790     22.600000
226      2.250000    199.581850     22.587000
227      2.260000    199.356040     22.575000
228      2.270000    199.130340     22.563000
229      2.280000    198.904770     22.551000
230      2.290000    198.679310     22.539000
231      2.300000    198.453980     22.527000
232      2.310000    198.228770     22.515000
233      2.320000    198.003680     22.503000
234      2.330000    197.778710     22.491000
235      2.340000    197.553850     22.479000
236      2.350000    197.329120     22.467000
237      2.360000    197.104510     22.455000
238      2.370000    196.880020     22.443000
239      2.380000    196.655650     22.431000
240      2.390000    196.431410     22.419000
241      2.400000    196.207280     22.407000
242      2.410000    195.983270     22.395000
243      2.420000    195.759380     22.383000
244      2.430000    195.535610     22.371000
245      2.440000    195.311970     22.359000
246      2.450000    195.088440     22.347000
247      2.460000    194.865030     22.335000
248      2.470000    194.641750     22.323000
249      2.480000    194.418580     22.311000
250      2.490000    194.195540     22.298000
251      2.500000    193.972610     22.286000
252      2.510000    193.749810     22.274000
253      2.520000    193.527130     22.262000
254      2.530000    193.304560     22.250000
255      2.540000    193.082120     22.238000
256      2.550000    192.859800     22.226000
257      2.560000    192.637600     22.214000
258      2.570000    192.415510     22.202000
259      2.580000    192.193550     22.190000
260      2.590000    191.971710     22.178000
261      2.600000    191.749990     22.166000
262      2.610000    191.528390     22.154000
263      2.620000    191.306910     22.142000
264      2.630000    191.085550     22.130000
265      2.640000    190.864310     22.118000
266      2.650000    190.643200     22.106000
267      2.660000    190.422200     22.094000
268      2.670000    190.201320     22.082000
269      2.680000    189.980560     22.070000
270      2.690000    189.759930     22.058000
271      2.700000    189.539410     22.046000
272      2.710000    189.319020     22.034000
273      2.720000    189.098740     22.022000
274      2.730000    188.878590     22.009000
275      2.740000    188.658550     21.997000
276      2.750000    188.438640     21.985000
277      2.760000    188.218840     21.973000
278      2.770000    187.999170     21.961000
279      2.780000    187.779620     21.949000
280      2.790000    187.560190     21.937000
281      2.800000    187.340870     21.925000
282      2.810000    187.121680     21.913000
283      2.820000    186.902610     21.901000
284      2.830000    186.683660     21.889000
285      2.840000    186.464830     21.877000
286      2.850000    186.246120     21.865000
287      2.860000    186.027530     21.853000
288      2.870000    185.809060     21.841000
289      2.880000    185.590710     21.829000
290      2.890000    185.372490     21.817000
291      2.900000    185.154380     21.805000
292      2.910000    184.936390     21.793000
293      2.920000    184.718520     21.781000
294      2.930000    184.500780     21.769000
295      2.940000    184.283150     21.757000
296      2.950000    184.065650     21.745000
297      2.960000    183.848260     21.732000
298      2.970000    183.631000     21.720000
299      2.980000    183.413850     21.708000
300      2.990000    183.196830     21.696000
301      3.000000    182.979920     21.684000
302      3.010000    182.763140     21.672000
303      3.020000    182.546480     21.660000
304      3.030000    182.329940     21.648000
305      3.040000    182.113510     21.636000
306      3.050000    181.897210     21.624000
307      3.060000    181.681030     21.612000
308      3.070000    181.464970     21.600000
309      3.080000    181.249030     21.588000
310      3.090000    181.033210     21.576000
311      3.100000    180.817510     21.564000
312      3.110000    180.601930     21.552000
313      3.120000    180.386470     21.540000
314      3.130000    180.171140     21.528000
315      3.140000    179.955920     21.516000
316      3.150000    179.740820     21.504000
317      3.160000    179.525840     21.492000
318      3.170000    179.310990     21.480000
319      3.180000    179.096250     21.468000
320      3.190000    178.881640     21.456000
321      3.200000    178.667140     21.443000
322      3.210000    178.452770     21.431000
323      3.220000    178.238510     21.419000
324      3.230000    178.024380     21.407000
325      3.240000    177.810360     21.395000
326      3.250000    177.596470     21.383000
327      3.260000    177.382700     21.371000
328      3.270000    177.169050     21.359000
329      3.280000    176.955510     21.347000
330      3.290000    176.742100     21.335000
331      3.300000    176.528810     21.323000
332      3.310000    176.315640     21.311000
333      3.320000    176.102590     21.299000
334      3.330000    175.889660     21.287000
335      3.340000    175.676850     21.275000
336      3.350000    175.464160     21.263000
337      3.360000    175.251600     21.251000
338      3.370000    175.039150     21.239000
339      3.380000    174.826820     21.227000
340      3.390000    174.614610     21.215000
341      3.400000    174.402530     21.203000
342      3.410000    174.190560     21.191000
343      3.420000    173.978710     21.179000
344      3.430000    173.766990     21.167000
345      3.440000    173.555380     21.154000
346      3.450000    173.343900     21.142000
347      3.460000    173.132530     21.130000
348      3.470000    172.921290     21.118000
349      3.480000    172.710170     21.106000
350      3.490000    172.499160     21.094000
351      3.500000    172.288280     21.082000
352      3.510000    172.077520     21.070000
353      3.520000    171.866880     21.058000
354      3.530000    171.656360     21.046000
355      3.540000    171.445950     21.034000
356      3.550000    171.235670     21.022000
357      3.560000    171.025510     21.010000
358      3.570000    170.815470     20.998000
359      3.580000    170.605560     20.986000
360      3.590000    170.395760     20.974000
361      3.600000    170.186080     20.962000
362      3.610000    169.976520     20.950000
363      3.620000    169.767080     20.938000
364      3.630000    169.557760     20.926000
365      3.640000    169.348570     20.914000
366      3.650000    169.139490     20.902000
367      3.660000    168.930540     20.890000
368      3.670000    168.721700     20.878000
369      3.680000    168.512990     20.865000
370      3.690000    168.304390     20.853000
371      3.700000    168.095920     20.841000
372      3.710000    167.887560     20.829000
373      3.720000    167.679330     20.817000
374      3.730000    167.471220     20.805000
375      3.740000    167.263220     20.793000
376      3.750000    167.055350     20.781000
377      3.760000    166.847600     20.769000
378      3.770000    166.639970     20.757000
379      3.780000    166.432460     20.745000
380      3.790000    166.225070     20.733000
381      3.800000    166.017800     20.721000
382      3.810000    165.810650     20.709000
383      3.820000    165.603620     20.697000
384      3.830000    165.396710     20.685000
385      3.840000    165.189920     20.673000
386      3.850000    164.983250     20.661000
387      3.860000    164.776710     20.649000
388      3.870000    164.570280     20.637000
389      3.880000    164.363970     20.625000
390      3.890000    164.157790     20.613000
391      3.900000    163.951720     20.601000
392      3.910000    163.745770     20.589000
393      3.920000    163.539950     20.576000
394      3.930000    163.334240     20.564000
395      3.940000    163.128660     20.552000
396      3.950000    162.923200     20.540000
397      3.960000    162.717850     20.528000
398      3.970000    162.512630     20.516000
399      3.980000    162.307530     20.504000
400      3.990000    162.102550     20.492000
401      4.000000    161.897680     20.480000
402      4.010000    161.692940     20.468000
403      4.020000    161.488320     20.456000
404      4.030000    161.283820     20.444000
405      4.040000    161.079440     20.432000
406      4.050000    160.875180     20.420000
407      4.060000    160.671040     20.408000
408      4.070000    160.467020     20.396000
409      4.080000    160.263130     20.384000
410      4.090000    160.059350     20.372000
411      4.100000    159.855690     20.360000
412      4.110000    159.652150     20.348000
413      4.120000    159.448740     20.336000
414      4.130000    159.245440     20.324000
415      4.140000    159.042270     20.312000
416      4.150000    158.839210     20.300000
417      4.160000    158.636280     20.287000
418      4.170000    158.433460     20.275000
419      4.180000    158.230770     20.263000
420      4.190000    158.028190     20.251000
421      4.200000    157.825740     20.239000
422      4.210000    157.623410     20.227000
423      4.220000    157.421190     20.215000
424      4.230000    157.219100     20.203000
425      4.240000    157.017130     20.191000
426      4.250000    156.815280     20.179000
427      4.260000    156.613550     20.167000
428      4.270000    156.411940     20.155000
429      4.280000    156.210450     20.143000
430      4.290000    156.009080     20.131000
431      4.300000    155.807830     20.119000
432      4.310000    155.606700     20.107000
433      4.320000    155.405690     20.095000
434      4.330000    155.204800     20.083000
435      4.340000    155.004040     20.071000
436      4.350000    154.803390     20.059000
437      4.360000    154.602860     20.047000
438      4.370000    154.402460     20.035000
439      4.380000    154.202170     20.023000
440      4.390000    154.002010     20.011000
441      4.400000    153.801960     19.998000
442      4.410000    153.602040     19.986000
443      4.420000    153.402230     19.974000
444      4.430000    153.202550     19.962000
445      4.440000    153.002990     19.950000
446      4.450000    152.803540     19.938000
447      4.460000    152.604220     19.926000
448      4.470000    152.405020     19.914000
449      4.480000    152.205940     19.902000
450      4.490000    152.006980     19.890000
451      4.500000    151.808140     19.878000
452      4.510000    151.609410     19.866000
453      4.520000    151.410820     19.854000
454      4.530000    151.212340     19.842000
455      4.540000    151.013980     19.830000
456      4.550000    150.815740     19.818000
457      4.560000    150.617620     19.806000
458      4.570000    150.419620     19.794000
459      4.580000    150.221740     19.782000
460      4.590000    150.023990     19.770000
461      4.600000    149.826350     19.758000
462      4.610000    149.628830     19.746000
463      4.620000    149.431440     19.734000
464      4.630000    149.234160     19.722000
465      4.640000    149.037010     19.709000
466      4.650000    148.839970     19.697000
467      4.660000    148.643060     19.685000
468      4.670000    148.446270     19.673000
469      4.680000    148.249590     19.661000
470      4.690000    148.053040     19.649000
471      4.700000    147.856610     19.637000
472      4.710000    147.660300     19.625000
473      4.720000    147.464110     19.613000
474      4.730000    147.268030     19.601000
475      4.740000    147.072080     19.589000
476      4.750000    146.876250     19.577000
477      4.760000    146.680540     19.565000
478      4.770000    146.484950     19.553000
479      4.780000    146.289490     19.541000
480      4.790000    146.094140     19.529000
481      4.800000    145.898910     19.517000
482      4.810000    145.703800     19.505000
483      4.820000    145.508810     19.493000
484      4.830000    145.313950     19.481000
485      4.840000    145.119200     19.469000
486      4.850000    144.924570     19.457000
487      4.860000    144.730070     19.445000
488      4.870000    144.535680     19.433000
489      4.880000    144.341420     19.420000
490      4.890000    144.147270     19.408000
491      4.900000    143.953250     19.396000
492      4.910000    143.759350     19.384000
493      4.920000    143.565560     19.372000
494      4.930000    143.371900     19.360000
495      4.940000    143.178360     19.348000
496      4.950000    142.984940     19.336000
497      4.960000    142.791630     19.324000
498      4.970000    142.598450     19.312000
499      4.980000    142.405390     19.300000
500      4.990000    142.212450     19.288000
501      5.000000    142.019630     19.276000
502      5.010000    141.826930     19.264000
503      5.020000    141.634350     19.252000
504      5.030000    141.441900     19.240000
505      5.040000    141.249560     19.228000
506      5.050000    141.057340     19.216000
507      5.060000    140.865240     19.204000
508      5.070000    140.673270     19.192000
509      5.080000    140.481410     19.180000
510      5.090000    140.289670     19.168000
511      5.100000    140.098060     19.156000
512      5.110000    139.906560     19.143000
513      5.120000    139.715190     19.131000
514      5.130000    139.523930     19.119000
515      5.140000    139.332800     19.107000
516      5.150000    139.141790     19.095000
517      5.160000    138.950890     19.083000
518      5.170000    138.760120     19.071000
519      5.180000    138.569470     19.059000
520      5.190000    138.378940     19.047000
521      5.200000    138.188530     19.035000
522      5.210000    137.998230     19.023000
523      5.220000    137.808060     19.011000
524      5.230000    137.618010     18.999000
525      5.240000    137.428080     18.987000
526      5.250000    137.238270     18.975000
527      5.260000    137.048590     18.963000
528      5.270000    136.859020     18.951000
529      5.280000    136.669570     18.939000
530      5.290000    136.480240     18.927000
531      5.300000    136.291030     18.915000
532      5.310000    136.101950     18.903000
533      5.320000    135.912980     18.891000
534      5.330000    135.724130     18.879000
535      5.340000    135.535410     18.867000
536      5.350000    135.346800     18.854000
537      5.360000    135.158320     18.842000
538      5.370000    134.969950     18.830000
539      5.380000    134.781710     18.818000
540      5.390000    134.593590     18.806000
541      5.400000    134.405580     18.794000
542      5.410000    134.217700     18.782000
543      5.420000    134.029940     18.770000
544      5.430000    133.842300     18.758000
545      5.440000    133.654780     18.746000
546      5.450000    133.467380     18.734000
547      5.460000    133.280100     18.722000
548      5.470000    133.092930     18.710000
549      5.480000    132.905900     18.698000
550      5.490000    132.718980     18.686000
551      5.500000    132.532180     18.674000
552      5.510000    132.345500     18.662000
553      5.520000    132.158940     18.650000
554      5.530000    131.972500     18.638000
555      5.540000    131.786190     18.626000
556      5.550000    131.599990     18.614000
557      5.560000    131.413910     18.602000
558      5.570000    131.227960     18.590000
559      5.580000    131.042120     18.578000
560      5.590000    130.856410     18.565000
561      5.600000    130.670810     18.553000
562      5.610000    130.485340     18.541000
563      5.620000    130.299980     18.529000
564      5.630000    130.114750     18.517000
565      5.640000    129.929640     18.505000
566      5.650000    129.744640     18.493000
567      5.660000    129.559770     18.481000
568      5.670000    129.375020     18.469000
569      5.680000    129.190390     18.457000
570      5.690000    129.005880     18.445000
571      5.700000    128.821490     18.433000
572      5.710000    128.637220     18.421000
573      5.720000    128.453070     18.409000
574      5.730000    128.269040     18.397000
575      5.740000    128.085130     18.385000
576      5.750000    127.901340     18.373000
577      5.760000    127.717670     18.361000
578      5.770000    127.534130     18.349000
579      5.780000    127.350700     18.337000
580      5.790000    127.167390     18.325000
581      5.800000    126.984210     18.313000
582      5.810000    126.801140     18.301000
583      5.820000    126.618200     18.289000
584      5.830000    126.435370     18.276000
585      5.840000    126.252670     18.264000
586      5.850000    126.070080     18.252000
587      5.860000    125.887620     18.240000
588      5.870000    125.705270     18.228000
589      5.880000    125.523050     18.216000
590      5.890000    125.340950     18.204000
591      5.900000    125.158970     18.192000
592      5.910000    124.977100     18.180000
593      5.920000    124.795360     18.168000
594      5.930000    124.613740     18.156000
595      5.940000    124.432240     18.144000
596      5.950000    124.250860     18.132000
597      5.960000    124.069600     18.120000
598      5.970000    123.888460     18.108000
599      5.980000    123.707440     18.096000
600      5.990000    123.526550     18.084000
601      6.000000    123.345770     18.072000
602      6.010000    123.165110     18.060000
603      6.020000    122.984570     18.048000
604      6.030000    122.804160     18.036000
605      6.040000    122.623860     18.024000
606      6.050000    122.443680     18.012000
607      6.060000    122.263630     18.000000
608      6.070000    122.083690     17.987000
609      6.080000    121.903880     17.975000
610      6.090000    121.724190     17.963000
611      6.100000    121.544610     17.951000
612      6.110000    121.365160     17.939000
613      6.120000    121.185830     17.927000
614      6.130000    121.006610     17.915000
615      6.140000    120.827520     17.903000
616      6.150000    120.648550     17.891000
617      6.160000    120.469700     17.879000
618      6.170000    120.290970     17.867000
619      6.180000    120.112360     17.855000
620      6.190000    119.933870     17.843000
621      6.200000    119.755500     17.831000
622      6.210000    119.577250     17.819000
623      6.220000    119.399120     17.807000
624      6.230000    119.221110     17.795000
625      6.240000    119.043220     17.783000
626      6.250000    118.865460     17.771000
627      6.260000    118.687810     17.759000
628      6.270000    118.510280     17.747000
629      6.280000    118.332880     17.735000
630      6.290000    118.155590     17.723000
631      6.300000    117.978430     17.711000
632      6.310000    117.801380     17.698000
633      6.320000    117.624460     17.686000
634      6.330000    117.447650     17.674000
635      6.340000    117.270970     17.662000
636      6.350000    117.094400     17.650000
637      6.360000    116.917960     17.638000
638      6.370000    116.741640     17.626000
639      6.380000    116.565440     17.614000
640      6.390000    116.389360     17.602000
641      6.400000    116.213400     17.590000
642      6.410000    116.037550     17.578000
643      6.420000    115.861830     17.566000
644      6.430000    115.686230     17.554000
645      6.440000    115.510750     17.542000
646      6.450000    115.335400     17.530000
647      6.460000    115.160160     17.518000
648      6.470000    114.985040     17.506000
649      6.480000    114.810040     17.494000
650      6.490000    114.635160     17.482000
651      6.500000    114.460410     17.470000
652      6.510000    114.285770     17.458000
653      6.520000    114.111250     17.446000
654      6.530000    113.936860     17.434000
655      6.540000    113.762580     17.422000
656      6.550000    113.588430     17.409000
657      6.560000    113.414390     17.397000
658      6.570000    113.240480     17.385000
659      6.580000    113.066690     17.373000
660      6.590000    112.893010     17.361000
661      6.600000    112.719460     17.349000
662      6.610000    112.546030     17.337000
663      6.620000    112.372720     17.325000
664      6.630000    112.199520     17.313000
665      6.640000    112.026450     17.301000
666      6.650000    111.853500     17.289000
667      6.660000    111.680670     17.277000
668      6.670000    111.507960     17.265000
669      6.680000    111.335370     17.253000
670      6.690000    111.162900     17.241000
671      6.700000    110.990550     17.229000
672      6.710000    110.818330     17.217000
673      6.720000    110.646220     17.205000
674      6.730000    110.474230     17.193000
675      6.740000    110.302360     17.181000
676      6.750000    110.130620     17.169000
677      6.760000    109.958990     17.157000
678      6.770000    109.787490     17.145000
679      6.780000    109.616100     17.133000
680      6.790000    109.444840     17.120000
681      6.800000    109.273690     17.108000
682      6.810000    109.102670     17.096000
683      6.820000    108.931760     17.084000
684      6.830000    108.760980     17.072000
685      6.840000    108.590320     17.060000
686      6.850000    108.419780     17.048000
687      6.860000    108.249350     17.036000
688      6.870000    108.079050     17.024000
689      6.880000    107.908870     17.012000
690      6.890000    107.738810     17.000000
691      6.900000    107.568870     16.988000
692      6.910000    107.399050     16.976000
693      6.920000    107.229350     16.964000
694      6.930000    107.059770     16.952000
695      6.940000    106.890310     16.940000
696      6.950000    106.720980     16.928000
697      6.960000    106.551760     16.916000
698      6.970000    106.382660     16.904000
699      6.980000    106.213680     16.892000
700      6.990000    106.044830     16.880000
701      7.000000    105.876090     16.868000
702      7.010000    105.707480     16.856000
703      7.020000    105.538980     16.844000
704      7.030000    105.370610     16.831000
705      7.040000    105.202350     16.819000
706      7.050000    105.034220     16.807000
707      7.060000    104.866200     16.795000
708      7.070000    104.698310     16.783000
709      7.080000    104.530540     16.771000
710      7.090000    104.362890     16.759000
711      7.100000    104.195350     16.747000
712      7.110000    104.027940     16.735000
713      7.120000    103.860650     16.723000
714      7.130000    103.693480     16.711000
715      7.140000    103.526430     16.699000
716      7.150000    103.359500     16.687000
717      7.160000    103.192690     16.675000
718      7.170000    103.026000     16.663000
719      7.180000    102.859430     16.651000
720      7.190000    102.692990     16.639000
721      7.200000    102.526660     16.627000
722      7.210000    102.360450     16.615000
723      7.220000    102.194360     16.603000
724      7.230000    102.028400     16.591000
725      7.240000    101.862550     16.579000
726      7.250000    101.696830     16.567000
727      7.260000    101.531220     16.554000
728      7.270000    101.365740     16.542000
729      7.280000    101.200370     16.530000
730      7.290000    101.035130     16.518000
731      7.300000    100.870000     16.506000
732      7.310000    100.705000     16.494000
733      7.320000    100.540120     16.482000
734      7.330000    100.375360     16.470000
735      7.340000    100.210710     16.458000
736      7.350000    100.046190     16.446000
737      7.360000     99.881790     16.434000
738      7.370000     99.717510     16.422000
739      7.380000     99.553350     16.410000
740      7.390000     99.389310     16.398000
741      7.400000     99.225390     16.386000
742      7.410000     99.061590     16.374000
743      7.420000     98.897920     16.362000
744      7.430000     98.734360     16.350000
745      7.440000     98.570920     16.338000
746      7.450000     98.407600     16.326000
747      7.460000     98.244410     16.314000
748      7.470000     98.081330     16.302000
749      7.480000     97.918370     16.290000
750      7.490000     97.755540     16.278000
751      7.500000     97.592820     16.265000
752      7.510000     97.430230     16.253000
753      7.520000     97.267750     16.241000
754      7.530000     97.105400     16.229000
755      7.540000     96.943170     16.217000
756      7.550000     96.781050     16.205000
757      7.560000     96.619060     16.193000
758      7.570000     96.457190     16.181000
759      7.580000     96.295440     16.169000
760      7.590000     96.133810     16.157000
761      7.600000     95.972290     16.145000
762      7.610000     95.810900     16.133000
763      7.620000     95.649630     16.121000
764      7.630000     95.488480     16.109000
765      7.640000     95.327450     16.097000
766      7.650000     95.166550     16.085000
767      7.660000     95.005760     16.073000
768      7.670000     94.845090     16.061000
769      7.680000     94.684540     16.049000
770      7.690000     94.524110     16.037000
771      7.700000     94.363810     16.025000
772      7.710000     94.203620     16.013000
773      7.720000     94.043560     16.001000
774      7.730000     93.883610     15.989000
775      7.740000     93.723790     15.976000
776      7.750000     93.564080     15.964000
777      7.760000     93.404500     15.952000
778      7.770000     93.245030     15.940000
779      7.780000     93.085690     15.928000
780      7.790000     92.926470     15.916000
781      7.800000     92.767360     15.904000
782      7.810000     92.608380     15.892000
783      7.820000     92.449520     15.880000
784      7.830000     92.290780     15.868000
785      7.840000     92.132160     15.856000
786      7.850000     91.973660     15.844000
787      7.860000     91.815280     15.832000
788      7.870000     91.657020     15.820000
789      7.880000     91.498880     15.808000
790      7.890000     91.340860     15.796000
791      7.900000     91.182960     15.784000
792      7.910000     91.025180     15.772000
793      7.920000     90.867530     15.760000
794      7.930000     90.709990     15.748000
795      7.940000     90.552570     15.736000
796      7.950000     90.395280     15.724000
797      7.960000     90.238100     15.712000
798      7.970000     90.081040     15.700000
799      7.980000     89.924110     15.687000
800      7.990000     89.767290     15.675000
801      8.000000     89.610600     15.663000
802      8.010000     89.454030     15.651000
803      8.020000     89.297570     15.639000
804      8.030000     89.141240     15.627000
805      8.040000     88.985030     15.615000
806      8.050000     88.828940     15.603000
807      8.060000     88.672960     15.591000
808      8.070000     88.517110     15.579000
809      8.080000     88.361380     15.567000
810      8.090000     88.205770     15.555000
811      8.100000     88.050280     15.543000
812      8.110000     87.894910     15.531000
813      8.120000     87.739660     15.519000
814      8.130000     87.584530     15.507000
815      8.140000     87.429530     15.495000
816      8.150000     87.274640     15.483000
817      8.160000     87.119870     15.471000
818      8.170000     86.965220     15.459000
819      8.180000     86.810700     15.447000
820      8.190000     86.656290     15.435000
821      8.200000     86.502010     15.423000
822      8.210000     86.347840     15.411000
823      8.220000     86.193790     15.398000
824      8.230000     86.039870     15.386000
825      8.240000     85.886070     15.374000
826      8.250000     85.732380     15.362000
827      8.260000     85.578820     15.350000
828      8.270000     85.425380     15.338000
829      8.280000     85.272050     15.326000
830      8.290000     85.118850     15.314000
831      8.300000     84.965770     15.302000
832      8.310000     84.812810     15.290000
833      8.320000     84.659970     15.278000
834      8.330000     84.507250     15.266000
835      8.340000     84.354650     15.254000
836      8.350000     84.202170     15.242000
837      8.360000     84.049810     15.230000
838      8.370000     83.897570     15.218000
839      8.380000     83.745450     15.206000
840      8.390000     83.593450     15.194000
841      8.400000     83.441580     15.182000
842      8.410000     83.289820     15.170000
843      8.420000     83.138180     15.158000
844      8.430000     82.986670     15.146000
845      8.440000     82.835270     15.134000
846      8.450000     82.684000     15.122000
847      8.460000     82.532840     15.109000
848      8.470000     82.381810     15.097000
849      8.480000     82.230890     15.085000
850      8.490000     82.080100     15.073000
851      8.500000     81.929430     15.061000
852      8.510000     81.778870     15.049000
853      8.520000     81.628440     15.037000
854      8.530000     81.478130     15.025000
855      8.540000     81.327940     15.013000
856      8.550000     81.177870     15.001000
857      8.560000     81.027920     14.989000
858      8.570000     80.878080     14.977000
859      8.580000     80.728380     14.965000
860      8.590000     80.578790     14.953000
861      8.600000     80.429320     14.941000
862      8.610000     80.279970     14.929000
863      8.620000     80.130740     14.917000
864      8.630000     79.981630     14.905000
865      8.640000     79.832640     14.893000
866      8.650000     79.683780     14.881000
867      8.660000     79.535030     14.869000
868      8.670000     79.386400     14.857000
869      8.680000     79.237900     14.845000
870      8.690000     79.089510     14.833000
871      8.700000     78.941250     14.820000
872      8.710000     78.793100     14.808000
873      8.720000     78.645080     14.796000
874      8.730000     78.497180     14.784000
875      8.740000     78.349390     14.772000
876      8.750000     78.201730     14.760000
877      8.760000     78.054190     14.748000
878      8.770000     77.906770     14.736000
879      8.780000     77.759470     14.724000
880      8.790000     77.612280     14.712000
881      8.800000     77.465220     14.700000
882      8.810000     77.318280     14.688000
883      8.820000     77.171460     14.676000
884      8.830000     77.024760     14.664000
885      8.840000     76.878180     14.652000
886      8.850000     76.731730     14.640000
887      8.860000     76.585390     14.628000
888      8.870000     76.439170     14.616000
889      8.880000     76.293070     14.604000
890      8.890000     76.147100     14.592000
891      8.900000     76.001240     14.580000
892      8.910000     75.855500     14.568000
893      8.920000     75.709890     14.556000
894      8.930000     75.564390     14.544000
895      8.940000     75.419020     14.531000
896      8.950000     75.273760     14.519000
897      8.960000     75.128630     14.507000
898      8.970000     74.983620     14.495000
899      8.980000     74.838720     14.483000
900      8.990000     74.693950     14.471000
901      9.000000     74.549300     14.459000
902      9.010000     74.404770     14.447000
903      9.020000     74.260350     14.435000
904      9.030000     74.116060     14.423000
905      9.040000     73.971890     14.411000
906      9.050000     73.827840     14.399000
907      9.060000     73.683910     14.387000
908      9.070000     73.540100     14.375000
909      9.080000     73.396410     14.363000
910      9.090000     73.252850     14.351000
911      9.100000     73.109400     14.339000
912      9.110000     72.966070     14.327000
913      9.120000     72.822860     14.315000
914      9.130000     72.679780     14.303000
915      9.140000     72.536810     14.291000
916      9.150000     72.393960     14.279000
917      9.160000     72.251240     14.267000
918      9.170000     72.108630     14.254000
919      9.180000     71.966150     14.242000
920      9.190000     71.823780     14.230000
921      9.200000     71.681540     14.218000
922      9.210000     71.539420     14.206000
923      9.220000     71.397410     14.194000
924      9.230000     71.255530     14.182000
925      9.240000     71.113770     14.170000
926      9.250000     70.972130     14.158000
927      9.260000     70.830600     14.146000
928      9.270000     70.689200     14.134000
929      9.280000     70.547920     14.122000
930      9.290000     70.406760     14.110000
931      9.300000     70.265720     14.098000
932      9.310000     70.124800     14.086000
933      9.320000     69.984010     14.074000
934      9.330000     69.843330     14.062000
935      9.340000     69.702770     14.050000
936      9.350000     69.562330     14.038000
937      9.360000     69.422010     14.026000
938      9.370000     69.281820     14.014000
939      9.380000     69.141740     14.002000
940      9.390000     69.001780     13.990000
941      9.400000     68.861950     13.978000
942      9.410000     68.722230     13.965000
943      9.420000     68.582640     13.953000
944      9.430000     68.443160     13.941000
945      9.440000     68.303810     13.929000
946      9.450000     68.164580     13.917000
947      9.460000     68.025460     13.905000
948      9.470000     67.886470     13.893000
949      9.480000     67.747600     13.881000
950      9.490000     67.608850     13.869000
951      9.500000     67.470220     13.857000
952      9.510000     67.331710     13.845000
953      9.520000     67.193310     13.833000
954      9.530000     67.055040     13.821000
955      9.540000     66.916900     13.809000
956      9.550000     66.778870     13.797000
957      9.560000     66.640960     13.785000
958      9.570000     66.503170     13.773000
959      9.580000     66.365500     13.761000
960      9.590000     66.227950     13.749000
961      9.600000     66.090530     13.737000
962      9.610000     65.953220     13.725000
963      9.620000     65.816030     13.713000
964      9.630000     65.678970     13.701000
965      9.640000     65.542020     13.689000
966      9.650000     65.405200     13.676000
967      9.660000     65.268490     13.664000
968      9.670000     65.131910     13.652000
969      9.680000     64.995440     13.640000
970      9.690000     64.859100     13.628000
971      9.700000     64.722880     13.616000
972      9.710000     64.586770     13.604000
973      9.720000     64.450790     13.592000
974      9.730000     64.314930     13.580000
975      9.740000     64.179190     13.568000
976      9.750000     64.043570     13.556000
977      9.760000     63.908070     13.544000
978      9.770000     63.772690     13.532000
979      9.780000     63.637430     13.520000
980      9.790000     63.502290     13.508000
981      9.800000     63.367270     13.496000
982      9.810000     63.232370     13.484000
983      9.820000     63.097590     13.472000
984      9.830000     62.962940     13.460000
985      9.840000     62.828400     13.448000
986      9.850000     62.693980     13.436000
987      9.860000     62.559690     13.424000
988      9.870000     62.425510     13.412000
989      9.880000     62.291450     13.400000
990      9.890000     62.157520     13.387000
991      9.900000     62.023700     13.375000
992      9.910000     61.890010     13.363000
993      9.920000     61.756440     13.351000
994      9.930000     61.622980     13.339000
995      9.940000     61.489650     13.327000
996      9.950000     61.356440     13.315000
997      9.960000     61.223350     13.303000
998      9.970000     61.090370     13.291000
999      9.980000     60.957520     13.279000
1000      9.990000     60.824790     13.267000
1001     10.000000     60.692180     13.255000
1002     10.010000     60.559690     13.243000
1003     10.020000     60.427320     13.231000
1004     10.030000     60.295070     13.219000
1005     10.040000     60.162940     13.207000
1006     10.050000     60.030940     13.195000
1007     10.060000     59.899050     13.183000
1008     10.070000     59.767280     13.171000
1009     10.080000     59.635630     13.159000
1010     10.090000     59.504110     13.147000
1011     10.100000     59.372700     13.135000
1012     10.110000     59.241410     13.123000
1013     10.120000     59.110250     13.111000
1014     10.130000     58.979200     13.098000
1015     10.140000     58.848280     13.086000
1016     10.150000     58.717480     13.074000
1017     10.160000     58.586790     13.062000
1018     10.170000     58.456230     13.050000
1019     10.180000     58.325790     13.038000
1020     10.190000     58.195460     13.026000
1021     10.200000     58.065260     13.014000
1022     10.210000     57.935180     13.002000
1023     10.220000     57.805220     12.990000
1024     10.230000     57.675380     12.978000
1025     10.240000     57.545660     12.966000
1026     10.250000     57.416060     12.954000
1027     10.260000     57.286580     12.942000
1028     10.270000     57.157220     12.930000
1029     10.280000     57.027980     12.918000
1030     10.290000     56.898860     12.906000
1031     10.300000     56.769860     12.894000
1032     10.310000     56.640990     12.882000
1033     10.320000     56.512230     12.870000
1034     10.330000     56.383590     12.858000
1035     10.340000     56.255080     12.846000
1036     10.350000     56.126680     12.834000
1037     10.360000     55.998410     12.822000
1038     10.370000     55.870250     12.809000
1039     10.380000     55.742220     12.797000
1040     10.390000     55.614300     12.785000
1041     10.400000     55.486510     12.773000
1042     10.410000     55.358830     12.761000
1043     10.420000     55.231280     12.749000
1044     10.430000     55.103850     12.737000
1045     10.440000     54.976540     12.725000
1046     10.450000     54.849350     12.713000
1047     10.460000     54.722270     12.701000
1048     10.470000     54.595320     12.689000
1049     10.480000     54.468490     12.677000
1050     10.490000     54.341780     12.665000
1051     10.500000     54.215190     12.653000
1052     10.510000     54.088720     12.641000
1053     10.520000     53.962380     12.629000
1054     10.530000     53.836150     12.617000
1055     10.540000     53.710040     12.605000
1056     10.550000     53.584050     12.593000
1057     10.560000     53.458190     12.581000
1058     10.570000     53.332440     12.569000
1059     10.580000     53.206810     12.557000
1060     10.590000     53.081310     12.545000
1061     10.600000     52.955920     12.533000
1062     10.610000     52.830660     12.520000
1063     10.620000     52.705510     12.508000
1064     10.630000     52.580490     12.496000
1065     10.640000     52.455590     12.484000
1066     10.650000     52.330800     12.472000
1067     10.660000     52.206140     12.460000
1068     10.670000     52.081600     12.448000
1069     10.680000     51.957170     12.436000
1070     10.690000     51.832870     12.424000
1071     10.700000     51.708690     12.412000
1072     10.710000     51.584630     12.400000
1073     10.720000     51.460690     12.388000
1074     10.730000     51.336870     12.376000
1075     10.740000     51.213170     12.364000
1076     10.750000     51.089590     12.352000
1077     10.760000     50.966130     12.340000
1078     10.770000     50.842800     12.328000
1079     10.780000     50.719580     12.316000
1080     10.790000     50.596480     12.304000
1081     10.800000     50.473500     12.292000
1082     10.810000     50.350650     12.280000
1083     10.820000     50.227910     12.268000
1084     10.830000     50.105300     12.256000
1085     10.840000     49.982800     12.244000
1086     10.850000     49.860430     12.231000
1087     10.860000     49.738170     12.219000
1088     10.870000     49.616040     12.207000
1089     10.880000     49.494020     12.195000
1090     10.890000     49.372130     12.183000
1091     10.900000     49.250360     12.171000
1092     10.910000     49.128700     12.159000
1093     10.920000     49.007170     12.147000
1094     10.930000     48.885760     12.135000
1095     10.940000     48.764470     12.123000
1096     10.950000     48.643300     12.111000
1097     10.960000     48.522250     12.099000
1098     10.970000     48.401320     12.087000
1099     10.980000     48.280510     12.075000
1100     10.990000     48.159820     12.063000
1101     11.000000     48.039250     12.051000
1102     11.010000     47.918800     12.039000
1103     11.020000     47.798480     12.027000
1104     11.030000     47.678270     12.015000
1105     11.040000     47.558180     12.003000
1106     11.050000     47.438220     11.991000
1107     11.060000     47.318370     11.979000
1108     11.070000     47.198640     11.967000
1109     11.080000     47.079040     11.955000
1110     11.090000     46.959550     11.942000
1111     11.100000     46.840190     11.930000
1112     11.110000     46.720950     11.918000
1113     11.120000     46.601820     11.906000
1114     11.130000     46.482820     11.894000
1115     11.140000     46.363940     11.882000
1116     11.150000     46.245170     11.870000
1117     11.160000     46.126530     11.858000
1118     11.170000     46.008010     11.846000
1119     11.180000     45.889610     11.834000
1120     11.190000     45.771330     11.822000
1121     11.200000     45.653170     11.810000
1122     11.210000     45.535130     11.798000
1123     11.220000     45.417210     11.786000
1124     11.230000     45.299410     11.774000
1125     11.240000     45.181730     11.762000
1126     11.250000     45.064170     11.750000
1127     11.260000     44.946740     11.738000
1128     11.270000     44.829420     11.726000
1129     11.280000     44.712220     11.714000
1130     11.290000     44.595150     11.702000
1131     11.300000     44.478190     11.690000
1132     11.310000     44.361360     11.678000
1133     11.320000     44.244640     11.665000
1134     11.330000     44.128050     11.653000
1135     11.340000     44.011570     11.641000
1136     11.350000     43.895220     11.629000
1137     11.360000     43.778980     11.617000
1138     11.370000     43.662870     11.605000
1139     11.380000     43.546880     11.593000
1140     11.390000     43.431010     11.581000
1141     11.400000     43.315250     11.569000
1142     11.410000     43.199620     11.557000
1143     11.420000     43.084110     11.545000
1144     11.430000     42.968720     11.533000
1145     11.440000     42.853450     11.521000
1146     11.450000     42.738300     11.509000
1147     11.460000     42.623270     11.497000
1148     11.470000     42.508360     11.485000
1149     11.480000     42.393570     11.473000
1150     11.490000     42.278910     11.461000
1151     11.500000     42.164360     11.449000
1152     11.510000     42.049930     11.437000
1153     11.520000     41.935620     11.425000
1154     11.530000     41.821440     11.413000
1155     11.540000     41.707370     11.401000
1156     11.550000     41.593430     11.389000
1157     11.560000     41.479600     11.376000
1158     11.570000     41.365900     11.364000
1159     11.580000     41.252310     11.352000
1160     11.590000     41.138850     11.340000
1161     11.600000     41.025510     11.328000
1162     11.610000     40.912280     11.316000
1163     11.620000     40.799180     11.304000
1164     11.630000     40.686200     11.292000
1165     11.640000     40.573340     11.280000
1166     11.650000     40.460590     11.268000
1167     11.660000     40.347970     11.256000
1168     11.670000     40.235470     11.244000
1169     11.680000     40.123090     11.232000
1170     11.690000     40.010830     11.220000
1171     11.700000     39.898690     11.208000
1172     11.710000     39.786680     11.196000
1173     11.720000     39.674780     11.184000
1174     11.730000     39.563000     11.172000
1175     11.740000     39.451340     11.160000
1176     11.750000     39.339800     11.148000
1177     11.760000     39.228390     11.136000
1178     11.770000     39.117090     11.124000
1179     11.780000     39.005920     11.112000
1180     11.790000     38.894860     11.100000
1181     11.800000     38.783920     11.087000
1182     11.810000     38.673110     11.075000
1183     11.820000     38.562420     11.063000
1184     11.830000     38.451840     11.051000
1185     11.840000     38.341390     11.039000
1186     11.850000     38.231060     11.027000
1187     11.860000     38.120840     11.015000
1188     11.870000     38.010750     11.003000
1189     11.880000     37.900780     10.991000
1190     11.890000     37.790930     10.979000
1191     11.900000     37.681200     10.967000
1192     11.910000     37.571590     10.955000
1193     11.920000     37.462100     10.943000
1194     11.930000     37.352730     10.931000
1195     11.940000     37.243480     10.919000
1196     11.950000     37.134350     10.907000
1197     11.960000     37.025340     10.895000
1198     11.970000     36.916450     10.883000
1199     11.980000     36.807690     10.871000
1200     11.990000     36.699040     10.859000
1201     12.000000     36.590510     10.847000
1202     12.010000     36.482100     10.835000
1203     12.020000     36.373820     10.823000
1204     12.030000     36.265650     10.811000
1205     12.040000     36.157610     10.798000
1206     12.050000     36.049680     10.786000
1207     12.060000     35.941880     10.774000
1208     12.070000     35.834200     10.762000
1209     12.080000     35.726630     10.750000
1210     12.090000     35.619190     10.738000
1211     12.100000     35.511870     10.726000
1212     12.110000     35.404670     10.714000
1213     12.120000     35.297580     10.702000
1214     12.130000     35.190620     10.690000
1215     12.140000     35.083780     10.678000
1216     12.150000     34.977060     10.666000
1217     12.160000     34.870460     10.654000
1218     12.170000     34.763980     10.642000
1219     12.180000     34.657620     10.630000
1220     12.190000     34.551380     10.618000
1221     12.200000     34.445270     10.606000
1222     12.210000     34.339270     10.594000
1223     12.220000     34.233390     10.582000
1224     12.230000     34.127630     10.570000
1225     12.240000     34.022000     10.558000
1226     12.250000     33.916480     10.546000
1227     12.260000     33.811080     10.534000
1228     12.270000     33.705810     10.522000
1229     12.280000     33.600650     10.509000
1230     12.290000     33.495620     10.497000
1231     12.300000     33.390710     10.485000
1232     12.310000     33.285910     10.473000
1233     12.320000     33.181240     10.461000
1234     12.330000     33.076690     10.449000
1235     12.340000     32.972250     10.437000
1236     12.350000     32.867940     10.425000
1237     12.360000     32.763750     10.413000
1238     12.370000     32.659680     10.401000
1239     12.380000     32.555730     10.389000
1240     12.390000     32.451900     10.377000
1241     12.400000     32.348190     10.365000
1242     12.410000     32.244600     10.353000
1243     12.420000     32.141130     10.341000
1244     12.430000     32.037780     10.329000
1245     12.440000     31.934550     10.317000
1246     12.450000     31.831440     10.305000
1247     12.460000     31.728460     10.293000
1248     12.470000     31.625590     10.281000
1249     12.480000     31.522840     10.269000
1250     12.490000     31.420220     10.257000
1251     12.500000     31.317710     10.245000
1252     12.510000     31.215330     10.233000
1253     12.520000     31.113060     10.220000
1254     12.530000     31.010920     10.208000
1255     12.540000     30.908890     10.196000
1256     12.550000     30.806990     10.184000
1257     12.560000     30.705210     10.172000
1258     12.570000     30.603540     10.160000
1259     12.580000     30.502000     10.148000
1260     12.590000     30.400580     10.136000
1261     12.600000     30.299280     10.124000
1262     12.610000     30.198090     10.112000
1263     12.620000     30.097030     10.100000
1264     12.630000     29.996090     10.088000
1265     12.640000     29.895270     10.076000
1266     12.650000     29.794570     10.064000
1267     12.660000     29.694000     10.052000
1268     12.670000     29.593540     10.040000
1269     12.680000     29.493200     10.028000
1270     12.690000     29.392980     10.016000
1271     12.700000     29.292880     10.004000
1272     12.710000     29.192910      9.992000
1273     12.720000     29.093050      9.980000
1274     12.730000     28.993310      9.968000
1275     12.740000     28.893700      9.956000
1276     12.750000     28.794200      9.944000
1277     12.760000     28.694830      9.931000
1278     12.770000     28.595570      9.919000
1279     12.780000     28.496440      9.907000
1280     12.790000     28.397430      9.895000
1281     12.800000     28.298530      9.883000
1282     12.810000     28.199760      9.871000
1283     12.820000     28.101110      9.859000
1284     12.830000     28.002580      9.847000
1285     12.840000     27.904160      9.835000
1286     12.850000     27.805870      9.823000
1287     12.860000     27.707700      9.811000
1288     12.870000     27.609650      9.799000
1289     12.880000     27.511720      9.787000
1290     12.890000     27.413910      9.775000
1291     12.900000     27.316220      9.763000
1292     12.910000     27.218660      9.751000
1293     12.920000     27.121210      9.739000
1294     12.930000     27.023880      9.727000
1295     12.940000     26.926670      9.715000
1296     12.950000     26.829590      9.703000
1297     12.960000     26.732620      9.691000
1298     12.970000     26.635770      9.679000
1299     12.980000     26.539050      9.667000
1300     12.990000     26.442440      9.655000
1301     13.000000     26.345960      9.642000
1302     13.010000     26.249590      9.630000
1303     13.020000     26.153350      9.618000
1304     13.030000     26.057220      9.606000
1305     13.040000     25.961220      9.594000
1306     13.050000     25.865340      9.582000
1307     13.060000     25.769580      9.570000
1308     13.070000     25.673930      9.558000
1309     13.080000     25.578410      9.546000
1310     13.090000     25.483010      9.534000
1311     13.100000     25.387730      9.522000
1312     13.110000     25.292570      9.510000
1313     13.120000     25.197530      9.498000
1314     13.130000     25.102610      9.486000
1315     13.140000     25.007810      9.474000
1316     13.150000     24.913130      9.462000
1317     13.160000     24.818580      9.450000
1318     13.170000     24.724140      9.438000
1319     13.180000     24.629820      9.426000
1320     13.190000     24.535620      9.414000
1321     13.200000     24.441550      9.402000
1322     13.210000     24.347590      9.390000
1323     13.220000     24.253760      9.378000
1324     13.230000     24.160040      9.365000
1325     13.240000     24.066450      9.353000
1326     13.250000     23.972970      9.341000
1327     13.260000     23.879620      9.329000
1328     13.270000     23.786380      9.317000
1329     13.280000     23.693270      9.305000
1330     13.290000     23.600280      9.293000
1331     13.300000     23.507410      9.281000
1332     13.310000     23.414660      9.269000
1333     13.320000     23.322020      9.257000
1334     13.330000     23.229510      9.245000
1335     13.340000     23.137120      9.233000
1336     13.350000     23.044850      9.221000
1337     13.360000     22.952700      9.209000
1338     13.370000     22.860670      9.197000
1339     13.380000     22.768760      9.185000
1340     13.390000     22.676980      9.173000
1341     13.400000     22.585310      9.161000
1342     13.410000     22.493760      9.149000
1343     13.420000     22.402330      9.137000
1344     13.430000     22.311030      9.125000
1345     13.440000     22.219840      9.113000
1346     13.450000     22.128770      9.101000
1347     13.460000     22.037830      9.089000
1348     13.470000     21.947000      9.076000
1349     13.480000     21.856300      9.064000
1350     13.490000     21.765710      9.052000
1351     13.500000     21.675250      9.040000
1352     13.510000     21.584910      9.028000
1353     13.520000     21.494680      9.016000
1354     13.530000     21.404580      9.004000
1355     13.540000     21.314600      8.992000
1356     13.550000     21.224740      8.980000
1357     13.560000     21.135000      8.968000
1358     13.570000     21.045370      8.956000
1359     13.580000     20.955870      8.944000
1360     13.590000     20.866490      8.932000
1361     13.600000     20.777230      8.920000
1362     13.610000     20.688090      8.908000
1363     13.620000     20.599080      8.896000
1364     13.630000     20.510180      8.884000
1365     13.640000     20.421400      8.872000
1366     13.650000     20.332740      8.860000
1367     13.660000     20.244200      8.848000
1368     13.670000     20.155790      8.836000
1369     13.680000     20.067490      8.824000
1370     13.690000     19.979320      8.812000
1371     13.700000     19.891260      8.800000
1372     13.710000     19.803320      8.787000
1373     13.720000     19.715510      8.775000
1374     13.730000     19.627820      8.763000
1375     13.740000     19.540240      8.751000
1376     13.750000     19.452790      8.739000
1377     13.760000     19.365460      8.727000
1378     13.770000     19.278240      8.715000
1379     13.780000     19.191150      8.703000
1380     13.790000     19.104180      8.691000
1381     13.800000     19.017330      8.679000
1382     13.810000     18.930600      8.667000
1383     13.820000     18.843990      8.655000
1384     13.830000     18.757500      8.643000
1385     13.840000     18.671130      8.631000
1386     13.850000     18.584880      8.619000
1387     13.860000     18.498750      8.607000
1388     13.870000     18.412740      8.595000
1389     13.880000     18.326850      8.583000
1390     13.890000     18.241080      8.571000
1391     13.900000     18.155440      8.559000
1392     13.910000     18.069910      8.547000
1393     13.920000     17.984510      8.535000
1394     13.930000     17.899220      8.523000
1395     13.940000     17.814050      8.511000
1396     13.950000     17.729010      8.498000
1397     13.960000     17.644080      8.486000
1398     13.970000     17.559280      8.474000
1399     13.980000     17.474600      8.462000
1400     13.990000     17.390030      8.450000
1401     14.000000     17.305590      8.438000
1402     14.010000     17.221270      8.426000
1403     14.020000     17.137070      8.414000
1404     14.030000     17.052980      8.402000
1405     14.040000     16.969020      8.390000
1406     14.050000     16.885180      8.378000
1407     14.060000     16.801460      8.366000
1408     14.070000     16.717860      8.354000
1409     14.080000     16.634380      8.342000
1410     14.090000     16.551020      8.330000
1411     14.100000     16.467780      8.318000
1412     14.110000     16.384660      8.306000
1413     14.120000     16.301670      8.294000
1414     14.130000     16.218790      8.282000
1415     14.140000     16.136030      8.270000
1416     14.150000     16.053400      8.258000
1417     14.160000     15.970880      8.246000
1418     14.170000     15.888480      8.234000
1419     14.180000     15.806210      8.222000
1420     14.190000     15.724050      8.209000
1421     14.200000     15.642020      8.197000
1422     14.210000     15.560100      8.185000
1423     14.220000     15.478310      8.173000
1424     14.230000     15.396640      8.161000
1425     14.240000     15.315080      8.149000
1426     14.250000     15.233650      8.137000
1427     14.260000     15.152340      8.125000
1428     14.270000     15.071150      8.113000
1429     14.280000     14.990080      8.101000
1430     14.290000     14.909130      8.089000
1431     14.300000     14.828300      8.077000
1432     14.310000     14.747590      8.065000
1433     14.320000     14.667000      8.053000
1434     14.330000     14.586530      8.041000
1435     14.340000     14.506180      8.029000
1436     14.350000     14.425950      8.017000
1437     14.360000     14.345840      8.005000
1438     14.370000     14.265850      7.993000
1439     14.380000     14.185990      7.981000
1440     14.390000     14.106240      7.969000
1441     14.400000     14.026620      7.957000
1442     14.410000     13.947110      7.945000
1443     14.420000     13.867720      7.933000
1444     14.430000     13.788460      7.920000
1445     14.440000     13.709310      7.908000
1446     14.450000     13.630290      7.896000
1447     14.460000     13.551390      7.884000
1448     14.470000     13.472600      7.872000
1449     14.480000     13.393940      7.860000
1450     14.490000     13.315400      7.848000
1451     14.500000     13.236980      7.836000
1452     14.510000     13.158670      7.824000
1453     14.520000     13.080490      7.812000
1454     14.530000     13.002430      7.800000
1455     14.540000     12.924490      7.788000
1456     14.550000     12.846670      7.776000
1457     14.560000     12.768970      7.764000
1458     14.570000     12.691390      7.752000
1459     14.580000     12.613940      7.740000
1460     14.590000     12.536600      7.728000
1461     14.600000     12.459380      7.716000
1462     14.610000     12.382280      7.704000
1463     14.620000     12.305300      7.692000
1464     14.630000     12.228450      7.680000
1465     14.640000     12.151710      7.668000
1466     14.650000     12.075100      7.656000
1467     14.660000     11.998600      7.644000
1468     14.670000     11.922230      7.631000
1469     14.680000     11.845970      7.619000
1470     14.690000     11.769840      7.607000
1471     14.700000     11.693820      7.595000
1472     14.710000     11.617930      7.583000
1473     14.720000     11.542160      7.571000
1474     14.730000     11.466510      7.559000
1475     14.740000     11.390970      7.547000
1476     14.750000     11.315560      7.535000
1477     14.760000     11.240270      7.523000
1478     14.770000     11.165100      7.511000
1479     14.780000     11.090050      7.499000
1480     14.790000     11.015120      7.487000
1481     14.800000     10.940310      7.475000
1482     14.810000     10.865620      7.463000
1483     14.820000     10.791050      7.451000
1484     14.830000     10.716600      7.439000
1485     14.840000     10.642280      7.427000
1486     14.850000     10.568070      7.415000
1487     14.860000     10.493980      7.403000
1488     14.870000     10.420020      7.391000
1489     14.880000     10.346170      7.379000
1490     14.890000     10.272440      7.367000
1491     14.900000     10.198840      7.355000
1492     14.910000     10.125350      7.342000
1493     14.920000     10.051990      7.330000
1494     14.930000      9.978750      7.318000
1495     14.940000      9.905620      7.306000
1496     14.950000      9.832620      7.294000
1497     14.960000      9.759740      7.282000
1498     14.970000      9.686970      7.270000
1499     14.980000      9.614330      7.258000
1500     14.990000      9.541810      7.246000
1501     15.000000      9.469410      7.234000
1502     15.010000      9.397130      7.222000
1503     15.020000      9.324970      7.210000
1504     15.030000      9.252930      7.198000
1505     15.040000      9.181010      7.186000
1506     15.050000      9.109210      7.174000
1507     15.060000      9.037530      7.162000
1508     15.070000      8.965970      7.150000
1509     15.080000      8.894540      7.138000
1510     15.090000      8.823220      7.126000
1511     15.100000      8.752020      7.114000
1512     15.110000      8.680950      7.102000
1513     15.120000      8.609990      7.090000
1514     15.130000      8.539150      7.078000
1515     15.140000      8.468440      7.066000
1516     15.150000      8.397840      7.053000
1517     15.160000      8.327370      7.041000
1518     15.170000      8.257020      7.029000
1519     15.180000      8.186780      7.017000
1520     15.190000      8.116670      7.005000
1521     15.200000      8.046680      6.993000
1522     15.210000      7.976800      6.981000
1523     15.220000      7.907050      6.969000
1524     15.230000      7.837420      6.957000
1525     15.240000      7.767910      6.945000
1526     15.250000      7.698520      6.933000
1527     15.260000      7.629250      6.921000
1528     15.270000      7.560100      6.909000
1529     15.280000      7.491070      6.897000
1530     15.290000      7.422160      6.885000
1531     15.300000      7.353370      6.873000
1532     15.310000      7.284700      6.861000
1533     15.320000      7.216160      6.849000
1534     15.330000      7.147730      6.837000
1535     15.340000      7.079420      6.825000
1536     15.350000      7.011240      6.813000
1537     15.360000      6.943170      6.801000
1538     15.370000      6.875220      6.789000
1539     15.380000      6.807400      6.776000
1540     15.390000      6.739690      6.764000
1541     15.400000      6.672110      6.752000
1542     15.410000      6.604650      6.740000
1543     15.420000      6.537300      6.728000
1544     15.430000      6.470080      6.716000
1545     15.440000      6.402980      6.704000
1546     15.450000      6.335990      6.692000
1547     15.460000      6.269130      6.680000
1548     15.470000      6.202390      6.668000
1549     15.480000      6.135770      6.656000
1550     15.490000      6.069270      6.644000
1551     15.500000      6.002890      6.632000
1552     15.510000      5.936630      6.620000
1553     15.520000      5.870490      6.608000
1554     15.530000      5.804470      6.596000
1555     15.540000      5.738570      6.584000
1556     15.550000      5.672800      6.572000
1557     15.560000      5.607140      6.560000
1558     15.570000      5.541600      6.548000
1559     15.580000      5.476180      6.536000
1560     15.590000      5.410890      6.524000
1561     15.600000      5.345710      6.512000
1562     15.610000      5.280660      6.500000
1563     15.620000      5.215720      6.487000
1564     15.630000      5.150910      6.475000
1565     15.640000      5.086210      6.463000
1566     15.650000      5.021640      6.451000
1567     15.660000      4.957180      6.439000
1568     15.670000      4.892850      6.427000
1569     15.680000      4.828640      6.415000
1570     15.690000      4.764550      6.403000
1571     15.700000      4.700570      6.391000
1572     15.710000      4.636720      6.379000
1573     15.720000      4.572990      6.367000
1574     15.730000      4.509380      6.355000
1575     15.740000      4.445890      6.343000
1576     15.750000      4.382520      6.331000
1577     15.760000      4.319270      6.319000
1578     15.770000      4.256140      6.307000
1579     15.780000      4.193140      6.295000
1580     15.790000      4.130250      6.283000
1581     15.800000      4.067480      6.271000
1582     15.810000      4.004830      6.259000
1583     15.820000      3.942310      6.247000
1584     15.830000      3.879900      6.235000
1585     15.840000      3.817610      6.223000
1586     15.850000      3.755450      6.210000
1587     15.860000      3.693410      6.198000
1588     15.870000      3.631480      6.187000
1589     15.880000      3.569670      6.174000
1590     15.890000      3.507990      6.161000
1591     15.900000      3.446440      6.150000
1592     15.910000      3.384980      6.141000
1593     15.920000      3.323620      6.126000
1594     15.930000      3.262460      6.106000
1595     15.940000      3.201490      6.102000
1596     15.950000      3.140420      6.113000
1597     15.960000      3.079240      6.078000
1598     15.970000      3.018860      6.001000
1599     15.980000      2.959220      6.054000
1600     15.990000      2.897780      6.228000
1601     16.000000      2.834650      6.030000
1602     16.010000      2.777180      5.481000
1603     16.020000      2.725040      6.006000
1604     16.030000      2.657060      7.583000
1605     16.040000      2.573370      5.982000
1606     16.050000      2.537430     -0.459000
1607     16.060000      2.582560     -3.743000
1608     16.070000      2.612290      2.367000
1609     16.080000      2.535220     10.492000
1610     16.090000      2.402450     11.948000
1611     16.100000      2.296250      8.813000
1612     16.110000      2.226190      6.182000
1613     16.120000      2.172610      4.985000
1614     16.130000      2.126490      4.507000
1615     16.140000      2.082480      4.904000
1616     16.150000      2.028410      6.247000
1617     16.160000      1.957540      7.231000
1618     16.170000      1.883790      6.670000
1619     16.180000      1.824130      5.105000
1620     16.190000      1.781690      3.554000
1621     16.200000      1.753040      2.438000
1622     16.210000      1.732920      1.927000
1623     16.220000      1.714500      2.248000
1624     16.230000      1.687960      3.446000
1625     16.240000      1.645580      4.960000
1626     16.250000      1.588750      6.054000
1627     16.260000      1.524500      6.218000
1628     16.270000      1.464380      5.363000
1629     16.280000      1.417240      4.161000
1630     16.290000      1.381160      3.340000
1631     16.300000      1.350440      3.039000
1632     16.310000      1.320370      3.162000
1633     16.320000      1.287190      3.631000
1634     16.330000      1.247750      4.307000
1635     16.340000      1.201060      4.828000
1636     16.350000      1.151190      4.883000
1637     16.360000      1.103400      4.516000
1638     16.370000      1.060870      3.917000
1639     16.380000      1.025050      3.293000
1640     16.390000      0.995020      2.808000
1641     16.400000      0.968880      2.554000
1642     16.410000      0.943940      2.564000
1643     16.420000      0.917590      2.794000
1644     16.430000      0.888070      3.145000
1645     16.440000      0.854690      3.465000
1646     16.450000      0.818760      3.641000
1647     16.460000      0.781860      3.705000
1648     16.470000      0.744650      3.687000
1649     16.480000      0.708130      3.485000
1650     16.490000      0.674950      3.050000
1651     16.500000      0.647130      2.586000
1652     16.510000      0.623220      2.300000
1653     16.520000      0.601140      2.145000
1654     16.530000      0.580330      2.036000
1655     16.540000      0.560410      2.035000
1656     16.550000      0.539630      2.178000
1657     16.560000      0.516850      2.299000
1658     16.570000      0.493660      2.255000
1659     16.580000      0.471740      2.172000
1660     16.590000      0.450220      2.184000
1661     16.600000      0.428070      2.195000
1662     16.610000      0.406330      2.098000
1663     16.620000      0.386110      1.997000
1664     16.630000      0.366390      2.006000
1665     16.640000      0.345990      2.041000
1666     16.650000      0.325570      1.986000
1667     16.660000      0.306280      1.856000
1668     16.670000      0.288450      1.696000
1669     16.680000      0.272350      1.486000
1670     16.690000      0.258730      1.229000
1671     16.700000      0.247760      1.053000
1672     16.710000      0.237670      1.064000
1673     16.720000      0.226490      1.194000
1674     16.730000      0.213780      1.332000
1675     16.740000      0.199850      1.426000
1676     16.750000      0.185270      1.450000
1677     16.760000      0.170850      1.375000
1678     16.770000      0.157770      1.197000
1679     16.780000      0.146910      0.994000
1680     16.790000      0.137890      0.854000
1681     16.800000      0.129830      0.801000
1682     16.810000      0.121860      0.833000
1683     16.820000      0.113180      0.938000
1684     16.830000      0.103100      1.089000
1685     16.840000      0.091390      1.212000
1686     16.850000      0.078860      1.236000
1687     16.860000      0.066680      1.141000
1688     16.870000      0.056030      0.942000
1689     16.880000      0.047840      0.686000
1690     16.890000      0.042320      0.433000
1691     16.900000      0.039190      0.238000
1692     16.910000      0.037560      0.145000
1693     16.920000      0.036290      0.167000
1694     16.930000      0.034220      0.281000
1695     16.940000      0.030670      0.406000
1696     16.950000      0.026100      0.471000
1697     16.960000      0.021240      0.481000
1698     16.970000      0.016480      0.458000
1699     16.980000      0.012080      0.402000
1700     16.990000      0.008440      0.309000
1701     17.000000      0.005890      0.205000
1702     17.010000      0.004330      0.100000
1703     17.020000      0.003900     -0.060000
1704     17.030000      0.005520     -0.294000
1705     17.040000      0.009780     -0.498000
1706     17.050000      0.015470     -0.560000
1707     17.060000      0.020980     -0.496000
1708     17.070000      0.025390     -0.362000
1709     17.080000      0.028220     -0.197000
1710     17.090000      0.029330     -0.055000
1711     17.100000      0.029330     -0.044000
1712     17.110000      0.030210     -0.217000
1713     17.120000      0.033670     -0.450000
1714     17.130000      0.039210     -0.601000
1715     17.140000      0.045690     -0.662000
1716     17.150000      0.052450     -0.662000
1717     17.160000      0.058930     -0.589000
1718     17.170000      0.064240     -0.470000
1719     17.180000      0.068320     -0.454000
1720     17.190000      0.073330     -0.649000
1721     17.200000      0.081310     -0.926000
1722     17.210000      0.091850     -1.124000
1723     17.220000      0.103780     -1.236000
1724     17.230000      0.116560     -1.287000
1725     17.240000      0.129530     -1.232000
1726     17.250000      0.141210     -1.065000
1727     17.260000      0.150820     -0.946000
1728     17.270000      0.160140     -1.004000
1729     17.280000      0.170900     -1.110000
1730     17.290000      0.182340     -1.127000
1731     17.300000      0.193440     -1.132000
1732     17.310000      0.204990     -1.218000
1733     17.320000      0.217800     -1.293000
1734     17.330000      0.230860     -1.280000
1735     17.340000      0.243400     -1.306000
1736     17.350000      0.256980     -1.479000
1737     17.360000      0.272980     -1.650000
1738     17.370000      0.289980     -1.674000
1739     17.380000      0.306460     -1.669000
1740     17.390000      0.323360     -1.744000
1741     17.400000      0.341340     -1.733000
1742     17.410000      0.358030     -1.506000
1743     17.420000      0.371470     -1.290000
1744     17.430000      0.383830     -1.310000
1745     17.440000      0.397680     -1.436000
1746     17.450000      0.412540     -1.497000
1747     17.460000      0.427610     -1.589000
1748     17.470000      0.444310     -1.804000
1749     17.480000      0.463680     -1.958000
1750     17.490000      0.483470     -1.899000
1751     17.500000      0.501650     -1.823000
1752     17.510000      0.519920     -1.925000
1753     17.520000      0.540150     -2.047000
1754     17.530000      0.560860     -2.004000
1755     17.540000      0.580220     -1.907000
1756     17.550000      0.598990     -1.907000
1757     17.560000      0.618370     -1.947000
1758     17.570000      0.637930     -1.944000
1759     17.580000      0.657250     -1.976000
1760     17.590000      0.677450     -2.108000
1761     17.600000      0.699400     -2.211000
1762     17.610000      0.721670     -2.164000
1763     17.620000      0.742690     -2.059000
1764     17.630000      0.762840     -2.008000
1765     17.640000      0.782840     -1.969000
1766     17.650000      0.802230     -1.882000
1767     17.660000      0.820480     -1.801000
1768     17.670000      0.838250     -1.785000
1769     17.680000      0.856180     -1.784000
1770     17.690000      0.873920     -1.756000
1771     17.700000      0.891290     -1.781000
1772     17.710000      0.909530     -1.918000
1773     17.720000      0.929660     -2.060000
1774     17.730000      0.950740     -2.087000
1775     17.740000      0.971400     -2.026000
1776     17.750000      0.991260     -1.939000
1777     17.760000      1.010190     -1.821000
1778     17.770000      1.027680     -1.661000
1779     17.780000      1.043420     -1.517000
1780     17.790000      1.058030     -1.450000
1781     17.800000      1.072420     -1.465000
1782     17.810000      1.087320     -1.546000
1783     17.820000      1.103340     -1.686000
1784     17.830000      1.121040     -1.881000
1785     17.840000      1.140960     -2.115000
1786     17.850000      1.163350     -2.336000
1787     17.860000      1.187670     -2.419000
1788     17.870000      1.211730     -2.285000
1789     17.880000      1.233380     -2.024000
1790     17.890000      1.252220     -1.754000
1791     17.900000      1.268470     -1.494000
1792     17.910000      1.282100     -1.237000
1793     17.920000      1.293200     -1.024000
1794     17.930000      1.302580     -0.901000
1795     17.940000      1.311230     -0.866000
1796     17.950000      1.319890     -0.888000
1797     17.960000      1.328980     -0.924000
1798     17.970000      1.338370     -0.934000
1799     17.980000      1.347660     -0.895000
1800     17.990000      1.356270     -0.807000
1801     18.000000      1.363790     -0.707000
1802     18.010000      1.370410     -0.662000
1803     18.020000      1.377030     -0.755000
1804     18.030000      1.385500     -1.009000
1805     18.040000      1.397210     -1.295000
1806     18.050000      1.411410     -1.456000
1807     18.060000      1.426320     -1.425000
1808     18.070000      1.439910     -1.219000
1809     18.080000      1.450710     -0.945000
1810     18.090000      1.458810     -0.694000
1811     18.100000      1.464580     -0.455000
1812     18.110000      1.467900     -0.238000
1813     18.120000      1.469330     -0.184000
1814     18.130000      1.471580     -0.373000
1815     18.140000      1.476790     -0.601000
1816     18.150000      1.483600     -0.662000
1817     18.160000      1.490030     -0.625000
1818     18.170000      1.496090     -0.599000
1819     18.180000      1.502000     -0.526000
1820     18.190000      1.506620     -0.387000
1821     18.200000      1.509750     -0.412000
1822     18.210000      1.514860     -0.760000
1823     18.220000      1.524950     -1.160000
1824     18.230000      1.538070     -1.269000
1825     18.240000      1.550340     -1.016000
1826     18.250000      1.558390     -0.492000
1827     18.260000      1.560170      0.100000
1828     18.270000      1.556380      0.542000
1829     18.280000      1.549330      0.672000
1830     18.290000      1.542950      0.413000
1831     18.300000      1.541080     -0.137000
1832     18.310000      1.545690     -0.751000
1833     18.320000      1.556110     -1.076000
1834     18.330000      1.567210     -0.898000
1835     18.340000      1.574060     -0.452000
1836     18.350000      1.576260     -0.060000
1837     18.360000      1.575260      0.193000
1838     18.370000      1.572400      0.301000
1839     18.380000      1.569240      0.212000
1840     18.390000      1.568160     -0.043000
1841     18.400000      1.570110     -0.190000
1842     18.410000      1.571960     -0.021000
1843     18.420000      1.570530      0.262000
1844     18.430000      1.566710      0.379000
1845     18.440000      1.562960      0.270000
1846     18.450000      1.561310      0.007000
1847     18.460000      1.562820     -0.274000
1848     18.470000      1.566800     -0.410000
1849     18.480000      1.571010     -0.238000
1850     18.490000      1.571550      0.279000
1851     18.500000      1.565420      0.880000
1852     18.510000      1.553940      1.237000
1853     18.520000      1.540680      1.174000
1854     18.530000      1.530460      0.679000
1855     18.540000      1.527100     -0.015000
1856     18.550000      1.530760     -0.618000
1857     18.560000      1.539470     -0.941000
1858     18.570000      1.549580     -0.919000
1859     18.580000      1.557860     -0.692000
1860     18.590000      1.563410     -0.436000
1861     18.600000      1.566570     -0.240000
1862     18.610000      1.568210     -0.135000
1863     18.620000      1.569270     -0.114000
1864     18.630000      1.570490     -0.151000
1865     18.640000      1.572290     -0.206000
1866     18.650000      1.574610     -0.253000
1867     18.660000      1.577350     -0.309000
1868     18.670000      1.580780     -0.362000
1869     18.680000      1.584600     -0.307000
1870     18.690000      1.586910     -0.079000
1871     18.700000      1.586180      0.174000
1872     18.710000      1.583430      0.269000
1873     18.720000      1.580810      0.149000
1874     18.730000      1.580440     -0.142000
1875     18.740000      1.583650     -0.465000
1876     18.750000      1.589740     -0.662000
1877     18.760000      1.596900     -0.641000
1878     18.770000      1.602570     -0.387000
1879     18.780000      1.604630     -0.026000
1880     18.790000      1.603080      0.242000
1881     18.800000      1.599790      0.201000
1882     18.810000      1.599060     -0.221000
1883     18.820000      1.604200     -0.737000
1884     18.830000      1.613800     -1.033000
1885     18.840000      1.624870     -1.071000
1886     18.850000      1.635220     -0.911000
1887     18.860000      1.643100     -0.589000
1888     18.870000      1.646990     -0.207000
1889     18.880000      1.647240     -0.071000
1890     18.890000      1.648410     -0.390000
1891     18.900000      1.655050     -0.942000
1892     18.910000      1.667250     -1.407000
1893     18.920000      1.683180     -1.666000
1894     18.930000      1.700570     -1.693000
1895     18.940000      1.717050     -1.481000
1896     18.950000      1.730180     -1.092000
1897     18.960000      1.738900     -0.771000
1898     18.970000      1.745610     -0.745000
1899     18.980000      1.753790     -1.015000
1900     18.990000      1.765910     -1.463000
1901     19.000000      1.783050     -1.897000
1902     19.010000      1.803860     -2.146000
1903     19.020000      1.825970     -2.147000
1904     19.030000      1.846790     -1.931000
1905     19.040000      1.864580     -1.646000
1906     19.050000      1.879720     -1.439000
1907     19.060000      1.893360     -1.338000
1908     19.070000      1.906480     -1.332000
1909     19.080000      1.920000     -1.416000
1910     19.090000      1.934800     -1.564000
1911     19.100000      1.951280     -1.692000
1912     19.110000      1.968650     -1.772000
1913     19.120000      1.986710     -1.945000
1914     19.130000      2.007550     -2.308000
1915     19.140000      2.032880     -2.676000
1916     19.150000      2.061070     -2.840000
1917     19.160000      2.089670     -2.813000
1918     19.170000      2.117340     -2.647000
1919     19.180000      2.142610     -2.270000
1920     19.190000      2.162740     -1.684000
1921     19.200000      2.176300     -1.198000
1922     19.210000      2.186690     -1.097000
1923     19.220000      2.198240     -1.305000
1924     19.230000      2.212790     -1.641000
1925     19.240000      2.231050     -2.039000
1926     19.250000      2.253570     -2.480000
1927     19.260000      2.280650     -2.901000
1928     19.270000      2.311600     -3.239000
1929     19.280000      2.345430     -3.474000
1930     19.290000      2.381080     -3.610000
1931     19.300000      2.417620     -3.660000
1932     19.310000      2.454280     -3.630000
1933     19.320000      2.490220     -3.503000
1934     19.330000      2.524350     -3.296000
1935     19.340000      2.556130     -3.114000
1936     19.350000      2.586620     -3.039000
1937     19.360000      2.616920     -3.016000
1938     19.370000      2.646940     -2.984000
1939     19.380000      2.676610     -3.006000
1940     19.390000      2.707060     -3.102000
1941     19.400000      2.738650     -3.090000
1942     19.410000      2.768870     -2.838000
1943     19.420000      2.795400     -2.540000
1944     19.430000      2.819660     -2.466000
1945     19.440000      2.844720     -2.709000
1946     19.450000      2.873850     -3.281000
1947     19.460000      2.910340     -4.132000
1948     19.470000      2.956490     -5.020000
1949     19.480000      3.010730     -5.338000
1950     19.490000      3.063240     -4.727000
1951     19.500000      3.105270     -3.771000
1952     19.510000      3.138660     -3.137000
1953     19.520000      3.168010     -2.780000
1954     19.530000      3.194270     -2.536000
1955     19.540000      3.218730     -2.654000
1956     19.550000      3.247340     -3.228000
1957     19.560000      3.283290     -3.578000
1958     19.570000      3.318900     -3.241000
1959     19.580000      3.348110     -3.007000
1960     19.590000      3.379040     -3.642000
1961     19.600000      3.420960     -4.610000
1962     19.610000      3.471240     -5.177000
1963     19.620000      3.524500     -5.457000
1964     19.630000      3.580390     -5.639000
1965     19.640000      3.637280     -5.292000
1966     19.650000      3.686230     -4.473000
1967     19.660000      3.726750     -4.858000
1968     19.670000      3.783380     -7.259000
1969     19.680000      3.871940     -9.008000
1970     19.690000      3.963550     -7.808000
1971     19.700000      4.028090     -5.676000
1972     19.710000      4.077070     -5.165000
1973     19.720000      4.131390     -5.700000
1974     19.730000      4.191080     -5.889000
1975     19.740000      4.249170     -5.724000
1976     19.750000      4.305560     -5.675000
1977     19.760000      4.362670     -5.748000
1978     19.770000      4.420530     -5.782000
1979     19.780000      4.478300     -5.772000
1980     19.790000      4.535980     -5.777000
1981     19.800000      4.593850     -5.797000
1982     19.810000      4.651910     -5.811000
1983     19.820000      4.710070     -5.821000
1984     19.830000      4.768320     -5.832000
1985     19.840000      4.826700     -5.845000
1986     19.850000      4.885210     -5.857000
1987     19.860000      4.943840     -5.869000
1988     19.870000      5.002590     -5.881000
1989     19.880000      5.061460     -5.893000
1990     19.890000      5.120450     -5.905000
1991     19.900000      5.179560     -5.917000
1992     19.910000      5.238780     -5.929000
1993     19.920000      5.298130     -5.941000
1994     19.930000      5.357600     -5.953000
1995     19.940000      5.417200     -5.965000
1996     19.950000      5.476910     -5.977000
1997     19.960000      5.536740     -5.989000
1998     19.970000      5.596690     -6.001000
1999     19.980000      5.656760     -6.013000
2000     19.990000      5.716960     -6.025000
2001     20.000000      5.777270     -6.037000
2002     20.010000      5.837700     -6.049000
2003     20.020000      5.898260     -6.061000
2004     20.030000      5.958930     -6.073000
2005     20.040000      6.019730     -6.086000
2006     20.050000      6.080640     -6.098000
2007     20.060000      6.141680     -6.110000
2008     20.070000      6.202830     -6.122000
2009     20.080000      6.264110     -6.134000
2010     20.090000      6.325510     -6.146000
2011     20.100000      6.387020     -6.158000
2012     20.110000      6.448660     -6.170000
2013     20.120000      6.510420     -6.182000
2014     20.130000      6.572300     -6.194000
2015     20.140000      6.634300     -6.206000
2016     20.150000      6.696420     -6.218000
2017     20.160000      6.758660     -6.230000
2018     20.170000      6.821020     -6.242000
2019     20.180000      6.883500     -6.254000
2020     20.190000      6.946100     -6.266000
2021     20.200000      7.008820     -6.278000
2022     20.210000      7.071660     -6.290000
2023     20.220000      7.134630     -6.302000
2024     20.230000      7.197710     -6.314000
2025     20.240000      7.260910     -6.326000
2026     20.250000      7.324240     -6.338000
2027     20.260000      7.387680     -6.350000
2028     20.270000      7.451240     -6.362000
2029     20.280000      7.514930     -6.375000
2030     20.290000      7.578740     -6.387000
2031     20.300000      7.642660     -6.399000
2032     20.310000      7.706710     -6.411000
2033     20.320000      7.770870     -6.423000
2034     20.330000      7.835160     -6.435000
2035     20.340000      7.899570     -6.447000
2036     20.350000      7.964100     -6.459000
2037     20.360000      8.028750     -6.471000
2038     20.370000      8.093510     -6.483000
2039     20.380000      8.158400     -6.495000
2040     20.390000      8.223410     -6.507000
2041     20.400000      8.288540     -6.519000
2042     20.410000      8.353790     -6.531000
2043     20.420000      8.419160     -6.543000
2044     20.430000      8.484650     -6.555000
2045     20.440000      8.550270     -6.567000
2046     20.450000      8.616000     -6.579000
2047     20.460000      8.681850     -6.591000
2048     20.470000      8.747820     -6.603000
2049     20.480000      8.813920     -6.615000
2050     20.490000      8.880130     -6.627000
2051     20.500000      8.946470     -6.639000
2052     20.510000      9.012920     -6.651000
2053     20.520000      9.079500     -6.664000
2054     20.530000      9.146190     -6.676000
2055     20.540000      9.213010     -6.688000
2056     20.550000      9.279940     -6.700000
2057     20.560000      9.347000     -6.712000
2058     20.570000      9.414180     -6.724000
2059     20.580000      9.481470     -6.736000
2060     20.590000      9.548890     -6.748000
2061     20.600000      9.616430     -6.760000
2062     20.610000      9.684090     -6.772000
2063     20.620000      9.751870     -6.784000
2064     20.630000      9.819770     -6.796000
2065     20.640000      9.887790     -6.808000
2066     20.650000      9.955930     -6.820000
2067     20.660000     10.024190     -6.832000
2068     20.670000     10.092570     -6.844000
2069     20.680000     10.161070     -6.856000
2070     20.690000     10.229690     -6.868000
2071     20.700000     10.298440     -6.880000
2072     20.710000     10.367300     -6.892000
2073     20.720000     10.436280     -6.904000
2074     20.730000     10.505390     -6.916000
2075     20.740000     10.574610     -6.928000
2076     20.750000     10.643960     -6.940000
2077     20.760000     10.713420     -6.953000
2078     20.770000     10.783010     -6.965000
2079     20.780000     10.852710     -6.977000
2080     20.790000     10.922540     -6.989000
2081     20.800000     10.992490     -7.001000
2082     20.810000     11.062550     -7.013000
2083     20.820000     11.132740     -7.025000
2084     20.830000     11.203050     -7.037000
2085     20.840000     11.273480     -7.049000
2086     20.850000     11.344030     -7.061000
2087     20.860000     11.414700     -7.073000
2088     20.870000     11.485480     -7.085000
2089     20.880000     11.556400     -7.097000
2090     20.890000     11.627430     -7.109000
2091     20.900000     11.698580     -7.121000
2092     20.910000     11.769850     -7.133000
2093     20.920000     11.841240     -7.145000
2094     20.930000     11.912750     -7.157000
2095     20.940000     11.984380     -7.169000
2096     20.950000     12.056140     -7.181000
2097     20.960000     12.128010     -7.193000
2098     20.970000     12.200000     -7.205000
2099     20.980000     12.272120     -7.217000
2100     20.990000     12.344350     -7.229000
2101     21.000000     12.416710     -7.242000
2102     21.010000     12.489180     -7.254000
2103     21.020000     12.561780     -7.266000
2104     21.030000     12.634500     -7.278000
2105     21.040000     12.707330     -7.290000
2106     21.050000     12.780290     -7.302000
2107     21.060000     12.853370     -7.314000
2108     21.070000     12.926570     -7.326000
2109     21.080000     12.999890     -7.338000
2110     21.090000     13.073320     -7.350000
2111     21.100000     13.146880     -7.362000
2112     21.110000     13.220560     -7.374000
2113     21.120000     13.294360     -7.386000
2114     21.130000     13.368280     -7.398000
2115     21.140000     13.442320     -7.410000
2116     21.150000     13.516490     -7.422000
2117     21.160000     13.590770     -7.434000
2118     21.170000     13.665170     -7.446000
2119     21.180000     13.739690     -7.458000
2120     21.190000     13.814340     -7.470000
2121     21.200000     13.889100     -7.482000
2122     21.210000     13.963980     -7.494000
2123     21.220000     14.038990     -7.506000
2124     21.230000     14.114110     -7.518000
2125     21.240000     14.189360     -7.531000
2126     21.250000     14.264720     -7.543000
2127     21.260000     14.340210     -7.555000
2128     21.270000     14.415820     -7.567000
2129     21.280000     14.491540     -7.579000
2130     21.290000     14.567390     -7.591000
2131     21.300000     14.643360     -7.603000
2132     21.310000     14.719450     -7.615000
2133     21.320000     14.795650     -7.627000
2134     21.330000     14.871980     -7.639000
2135     21.340000     14.948430     -7.651000
2136     21.350000     15.025000     -7.663000
2137     21.360000     15.101690     -7.675000
2138     21.370000     15.178500     -7.687000
2139     21.380000     15.255430     -7.699000
2140     21.390000     15.332490     -7.711000
2141     21.400000     15.409660     -7.723000
2142     21.410000     15.486950     -7.735000
2143     21.420000     15.564360     -7.747000
2144     21.430000     15.641900     -7.759000
2145     21.440000     15.719550     -7.771000
2146     21.450000     15.797320     -7.783000
2147     21.460000     15.875220     -7.795000
2148     21.470000     15.953230     -7.808000
2149     21.480000     16.031370     -7.820000
2150     21.490000     16.109620     -7.832000
2151     21.500000     16.188000     -7.844000
2152     21.510000     16.266500     -7.856000
2153     21.520000     16.345110     -7.868000
2154     21.530000     16.423850     -7.880000
2155     21.540000     16.502710     -7.892000
2156     21.550000     16.581690     -7.904000
2157     21.560000     16.660780     -7.916000
2158     21.570000     16.740000     -7.928000
2159     21.580000     16.819340     -7.940000
2160     21.590000     16.898800     -7.952000
2161     21.600000     16.978380     -7.964000
2162     21.610000     17.058080     -7.976000
2163     21.620000     17.137900     -7.988000
2164     21.630000     17.217850     -8.000000
2165     21.640000     17.297910     -8.012000
2166     21.650000     17.378090     -8.024000
2167     21.660000     17.458390     -8.036000
2168     21.670000     17.538820     -8.048000
2169     21.680000     17.619360     -8.060000
2170     21.690000     17.700020     -8.072000
2171     21.700000     17.780810     -8.084000
2172     21.710000     17.861710     -8.097000
2173     21.720000     17.942740     -8.109000
2174     21.730000     18.023880     -8.121000
2175     21.740000     18.105150     -8.133000
2176     21.750000     18.186540     -8.145000
2177     21.760000     18.268040     -8.157000
2178     21.770000     18.349670     -8.169000
2179     21.780000     18.431420     -8.181000
2180     21.790000     18.513290     -8.193000
2181     21.800000     18.595280     -8.205000
2182     21.810000     18.677380     -8.217000
2183     21.820000     18.759610     -8.229000
2184     21.830000     18.841960     -8.241000
2185     21.840000     18.924430     -8.253000
2186     21.850000     19.007030     -8.265000
2187     21.860000     19.089740     -8.277000
2188     21.870000     19.172570     -8.289000
2189     21.880000     19.255520     -8.301000
2190     21.890000     19.338590     -8.313000
2191     21.900000     19.421790     -8.325000
2192     21.910000     19.505100     -8.337000
2193     21.920000     19.588530     -8.349000
2194     21.930000     19.672090     -8.361000
2195     21.940000     19.755760     -8.373000
2196     21.950000     19.839560     -8.386000
2197     21.960000     19.923470     -8.398000
2198     21.970000     20.007510     -8.410000
2199     21.980000     20.091660     -8.422000
2200     21.990000     20.175940     -8.434000
2201     22.000000     20.260340     -8.446000
2202     22.010000     20.344850     -8.458000
2203     22.020000     20.429490     -8.470000
2204     22.030000     20.514250     -8.482000
2205     22.040000     20.599130     -8.494000
2206     22.050000     20.684130     -8.506000
2207     22.060000     20.769250     -8.518000
2208     22.070000     20.854490     -8.530000
2209     22.080000     20.939850     -8.542000
2210     22.090000     21.025330     -8.554000
2211     22.100000     21.110930     -8.566000
2212     22.110000     21.196650     -8.578000
2213     22.120000     21.282490     -8.590000
2214     22.130000     21.368460     -8.602000
2215     22.140000     21.454540     -8.614000
2216     22.150000     21.540740     -8.626000
2217     22.160000     21.627070     -8.638000
2218     22.170000     21.713510     -8.650000
2219     22.180000     21.800070     -8.662000
2220     22.190000     21.886760     -8.675000
2221     22.200000     21.973560     -8.687000
2222     22.210000     22.060490     -8.699000
2223     22.220000     22.147540     -8.711000
2224     22.230000     22.234700     -8.723000
2225     22.240000     22.321990     -8.735000
2226     22.250000     22.409400     -8.747000
2227     22.260000     22.496930     -8.759000
2228     22.270000     22.584570     -8.771000
2229     22.280000     22.672340     -8.783000
2230     22.290000     22.760230     -8.795000
2231     22.300000     22.848240     -8.807000
2232     22.310000     22.936370     -8.819000
2233     22.320000     23.024620     -8.831000
2234     22.330000     23.112990     -8.843000
2235     22.340000     23.201480     -8.855000
2236     22.350000     23.290100     -8.867000
2237     22.360000     23.378830     -8.879000
2238     22.370000     23.467680     -8.891000
2239     22.380000     23.556650     -8.903000
2240     22.390000     23.645750     -8.915000
2241     22.400000     23.734960     -8.927000
2242     22.410000     23.824290     -8.939000
2243     22.420000     23.913750     -8.951000
2244     22.430000     24.003320     -8.964000
2245     22.440000     24.093020     -8.976000
2246     22.450000     24.182830     -8.988000
2247     22.460000     24.272770     -9.000000
2248     22.470000     24.362830     -9.012000
2249     22.480000     24.453000     -9.024000
2250     22.490000     24.543300     -9.036000
2251     22.500000     24.633720     -9.048000
2252     22.510000     24.724260     -9.060000
2253     22.520000     24.814920     -9.072000
2254     22.530000     24.905700     -9.084000
2255     22.540000     24.996600     -9.096000
2256     22.550000     25.087620     -9.108000
2257     22.560000     25.178760     -9.120000
2258     22.570000     25.270020     -9.132000
2259     22.580000     25.361400     -9.144000
2260     22.590000     25.452900     -9.156000
2261     22.600000     25.544520     -9.168000
2262     22.610000     25.636270     -9.180000
2263     22.620000     25.728130     -9.192000
2264     22.630000     25.820110     -9.204000
2265     22.640000     25.912220     -9.216000
2266     22.650000     26.004440     -9.228000
2267     22.660000     26.096780     -9.240000
2268     22.670000     26.189250     -9.253000
2269     22.680000     26.281830     -9.265000
2270     22.690000     26.374540     -9.277000
2271     22.700000     26.467370     -9.289000
2272     22.710000     26.560310     -9.301000
2273     22.720000     26.653380     -9.313000
2274     22.730000     26.746570     -9.325000
2275     22.740000     26.839880     -9.337000
2276     22.750000     26.933300     -9.349000
2277     22.760000     27.026850     -9.361000
2278     22.770000     27.120520     -9.373000
2279     22.780000     27.214310     -9.385000
2280     22.790000     27.308220     -9.397000
2281     22.800000     27.402250     -9.409000
2282     22.810000     27.496400     -9.421000
2283     22.820000     27.590680     -9.433000
2284     22.830000     27.685070     -9.445000
2285     22.840000     27.779580     -9.457000
2286     22.850000     27.874210     -9.469000
2287     22.860000     27.968960     -9.481000
2288     22.870000     28.063840     -9.493000
2289     22.880000     28.158830     -9.505000
2290     22.890000     28.253950     -9.517000
2291     22.900000     28.349180     -9.529000
2292     22.910000     28.444540     -9.542000
2293     22.920000     28.540010     -9.554000
2294     22.930000     28.635610     -9.566000
2295     22.940000     28.731320     -9.578000
2296     22.950000     28.827160     -9.590000
2297     22.960000     28.923120     -9.602000
2298     22.970000     29.019200     -9.614000
2299     22.980000     29.115390     -9.626000
2300     22.990000     29.211710     -9.638000
2301     23.000000     29.308150     -9.650000
2302     23.010000     29.404710     -9.662000
2303     23.020000     29.501390     -9.674000
2304     23.030000     29.598190     -9.686000
2305     23.040000     29.695110     -9.698000
2306     23.050000     29.792150     -9.710000
2307     23.060000     29.889310     -9.722000
2308     23.070000     29.986590     -9.734000
2309     23.080000     30.084000     -9.746000
2310     23.090000     30.181520     -9.758000
2311     23.100000     30.279160     -9.770000
2312     23.110000     30.376930     -9.782000
2313     23.120000     30.474810     -9.794000
2314     23.130000     30.572810     -9.806000
2315     23.140000     30.670940     -9.818000
2316     23.150000     30.769180     -9.831000
2317     23.160000     30.867550     -9.843000
2318     23.170000     30.966040     -9.855000
2319     23.180000     31.064640     -9.867000
2320     23.190000     31.163370     -9.879000
2321     23.200000     31.262220     -9.891000
2322     23.210000     31.361180     -9.903000
2323     23.220000     31.460270     -9.915000
2324     23.230000     31.559480     -9.927000
2325     23.240000     31.658810     -9.939000
2326     23.250000     31.758260     -9.951000
2327     23.260000     31.857830     -9.963000
2328     23.270000     31.957520     -9.975000
2329     23.280000     32.057330     -9.987000
2330     23.290000     32.157260     -9.999000
2331     23.300000     32.257310    -10.011000
2332     23.310000     32.357480    -10.023000
2333     23.320000     32.457780    -10.035000
2334     23.330000     32.558190    -10.047000
2335     23.340000     32.658720    -10.059000
2336     23.350000     32.759380    -10.071000
2337     23.360000     32.860150    -10.083000
2338     23.370000     32.961040    -10.095000
2339     23.380000     33.062060    -10.107000
2340     23.390000     33.163190    -10.120000
2341     23.400000     33.264450    -10.132000
2342     23.410000     33.365830    -10.144000
2343     23.420000     33.467320    -10.156000
2344     23.430000     33.568940    -10.168000
2345     23.440000     33.670680    -10.180000
2346     23.450000     33.772530    -10.192000
2347     23.460000     33.874510    -10.204000
2348     23.470000     33.976610    -10.216000
2349     23.480000     34.078830    -10.228000
2350     23.490000     34.181170    -10.240000
2351     23.500000     34.283630    -10.252000
2352     23.510000     34.386210    -10.264000
2353     23.520000     34.488910    -10.276000
2354     23.530000     34.591730    -10.288000
2355     23.540000     34.694670    -10.300000
2356     23.550000     34.797730    -10.312000
2357     23.560000     34.900920    -10.324000
2358     23.570000     35.004220    -10.336000
2359     23.580000     35.107640    -10.348000
2360     23.590000     35.211190    -10.360000
2361     23.600000     35.314850    -10.372000
2362     23.610000     35.418630    -10.384000
2363     23.620000     35.522540    -10.397000
2364     23.630000     35.626560    -10.409000
2365     23.640000     35.730710    -10.421000
2366     23.650000     35.834980    -10.433000
2367     23.660000     35.939360    -10.445000
2368     23.670000     36.043870    -10.457000
2369     23.680000     36.148500    -10.469000
2370     23.690000     36.253240    -10.481000
2371     23.700000     36.358110    -10.493000
2372     23.710000     36.463100    -10.505000
2373     23.720000     36.568210    -10.517000
2374     23.730000     36.673440    -10.529000
2375     23.740000     36.778790    -10.541000
2376     23.750000     36.884260    -10.553000
2377     23.760000     36.989850    -10.565000
2378     23.770000     37.095560    -10.577000
2379     23.780000     37.201390    -10.589000
2380     23.790000     37.307340    -10.601000
2381     23.800000     37.413420    -10.613000
2382     23.810000     37.519610    -10.625000
2383     23.820000     37.625920    -10.637000
2384     23.830000     37.732360    -10.649000
2385     23.840000     37.838910    -10.661000
2386     23.850000     37.945590    -10.673000
2387     23.860000     38.052380    -10.686000
2388     23.870000     38.159300    -10.698000
2389     23.880000     38.266330    -10.710000
2390     23.890000     38.373490    -10.722000
2391     23.900000     38.480760    -10.734000
2392     23.910000     38.588160    -10.746000
2393     23.920000     38.695680    -10.758000
2394     23.930000     38.803320    -10.770000
2395     23.940000     38.911070    -10.782000
2396     23.950000     39.018950    -10.794000
2397     23.960000     39.126950    -10.806000
2398     23.970000     39.235070    -10.818000
2399     23.980000     39.343310    -10.830000
2400     23.990000     39.451670    -10.842000
2401     24.000000     39.560150    -10.854000
2402     24.010000     39.668750    -10.866000
2403     24.020000     39.777480    -10.878000
2404     24.030000     39.886320    -10.890000
2405     24.040000     39.995280    -10.902000
2406     24.050000     40.104360    -10.914000
2407     24.060000     40.213570    -10.926000
2408     24.070000     40.322890    -10.938000
2409     24.080000     40.432330    -10.950000
2410     24.090000     40.541900    -10.962000
2411     24.100000     40.651580    -10.975000
2412     24.110000     40.761390    -10.987000
2413     24.120000     40.871310    -10.999000
2414     24.130000     40.981360    -11.011000
2415     24.140000     41.091530    -11.023000
2416     24.150000     41.201810    -11.035000
2417     24.160000     41.312220    -11.047000
2418     24.170000     41.422750    -11.059000
2419     24.180000     41.533400    -11.071000
2420     24.190000     41.644170    -11.083000
2421     24.200000     41.755060    -11.095000
2422     24.210000     41.866060    -11.107000
2423     24.220000     41.977200    -11.119000
2424     24.230000     42.088450    -11.131000
2425     24.240000     42.199820    -11.143000
2426     24.250000     42.311310    -11.155000
2427     24.260000     42.422920    -11.167000
2428     24.270000     42.534650    -11.179000
2429     24.280000     42.646500    -11.191000
2430     24.290000     42.758480    -11.203000
2431     24.300000     42.870570    -11.215000
2432     24.310000     42.982780    -11.227000
2433     24.320000     43.095120    -11.239000
2434     24.330000     43.207570    -11.251000
2435     24.340000     43.320150    -11.264000
2436     24.350000     43.432840    -11.276000
2437     24.360000     43.545660    -11.288000
2438     24.370000     43.658590    -11.300000
2439     24.380000     43.771650    -11.312000
2440     24.390000     43.884830    -11.324000
2441     24.400000     43.998130    -11.336000
2442     24.410000     44.111540    -11.348000
2443     24.420000     44.225080    -11.360000
2444     24.430000     44.338740    -11.372000
2445     24.440000     44.452520    -11.384000
2446     24.450000     44.566420    -11.396000
2447     24.460000     44.680440    -11.408000
2448     24.470000     44.794580    -11.420000
2449     24.480000     44.908840    -11.432000
2450     24.490000     45.023220    -11.444000
2451     24.500000     45.137720    -11.456000
2452     24.510000     45.252350    -11.468000
2453     24.520000     45.367090    -11.480000
2454     24.530000     45.481950    -11.492000
2455     24.540000     45.596930    -11.504000
2456     24.550000     45.712040    -11.516000
2457     24.560000     45.827260    -11.528000
2458     24.570000     45.942610    -11.540000
2459     24.580000     46.058070    -11.553000
2460     24.590000     46.173660    -11.565000
2461     24.600000     46.289360    -11.577000
2462     24.610000     46.405190    -11.589000
2463     24.620000     46.521140    -11.601000
2464     24.630000     46.637200    -11.613000
2465     24.640000     46.753390    -11.625000
2466     24.650000     46.869700    -11.637000
2467     24.660000     46.986130    -11.649000
2468     24.670000     47.102680    -11.661000
2469     24.680000     47.219350    -11.673000
2470     24.690000     47.336140    -11.685000
2471     24.700000     47.453050    -11.697000
2472     24.710000     47.570080    -11.709000
2473     24.720000     47.687230    -11.721000
2474     24.730000     47.804500    -11.733000
2475     24.740000     47.921890    -11.745000
2476     24.750000     48.039400    -11.757000
2477     24.760000     48.157030    -11.769000
2478     24.770000     48.274790    -11.781000
2479     24.780000     48.392660    -11.793000
2480     24.790000     48.510650    -11.805000
2481     24.800000     48.628770    -11.817000
2482     24.810000     48.747000    -11.829000
2483     24.820000     48.865360    -11.842000
2484     24.830000     48.983830    -11.854000
2485     24.840000     49.102430    -11.866000
2486     24.850000     49.221150    -11.878000
2487     24.860000     49.339980    -11.890000
2488     24.870000     49.458940    -11.902000
2489     24.880000     49.578020    -11.914000
2490     24.890000     49.697220    -11.926000
2491     24.900000     49.816530    -11.938000
2492     24.910000     49.935970    -11.950000
2493     24.920000     50.055530    -11.962000
2494     24.930000     50.175210    -11.974000
2495     24.940000     50.295010    -11.986000
2496     24.950000     50.414930    -11.998000
2497     24.960000     50.534970    -12.010000
2498     24.970000     50.655130    -12.022000
2499     24.980000     50.775420    -12.034000
2500     24.990000     50.895820    -12.046000
2501     25.000000     51.016340    -12.058000
2502     25.010000     51.136980    -12.070000
2503     25.020000     51.257750    -12.082000
2504     25.030000     51.378630    -12.094000
2505     25.040000     51.499640    -12.106000
2506     25.050000     51.620760    -12.118000
2507     25.060000     51.742010    -12.131000
2508     25.070000     51.863370    -12.143000
2509     25.080000     51.984860    -12.155000
2510     25.090000     52.106460    -12.167000
2511     25.100000     52.228190    -12.179000
2512     25.110000     52.350040    -12.191000
2513     25.120000     52.472010    -12.203000
2514     25.130000     52.594090    -12.215000
2515     25.140000     52.716300    -12.227000
2516     25.150000     52.838630    -12.239000
2517     25.160000     52.961080    -12.251000
2518     25.170000     53.083650    -12.263000
2519     25.180000     53.206340    -12.275000
2520     25.190000     53.329150    -12.287000
2521     25.200000     53.452080    -12.299000
2522     25.210000     53.575130    -12.311000
2523     25.220000     53.698310    -12.323000
2524     25.230000     53.821600    -12.335000
2525     25.240000     53.945010    -12.347000
2526     25.250000     54.068540    -12.359000
2527     25.260000     54.192200    -12.371000
2528     25.270000     54.315970    -12.383000
2529     25.280000     54.439860    -12.395000
2530     25.290000     54.563880    -12.407000
2531     25.300000     54.688010    -12.420000
2532     25.310000     54.812270    -12.432000
2533     25.320000     54.936650    -12.444000
2534     25.330000     55.061140    -12.456000
2535     25.340000     55.185760    -12.468000
2536     25.350000     55.310500    -12.480000
2537     25.360000     55.435350    -12.492000
2538     25.370000     55.560330    -12.504000
2539     25.380000     55.685430    -12.516000
2540     25.390000     55.810650    -12.528000
2541     25.400000     55.935990    -12.540000
2542     25.410000     56.061450    -12.552000
2543     25.420000     56.187030    -12.564000
2544     25.430000     56.312730    -12.576000
2545     25.440000     56.438550    -12.588000
2546     25.450000     56.564490    -12.600000
2547     25.460000     56.690550    -12.612000
2548     25.470000     56.816740    -12.624000
2549     25.480000     56.943040    -12.636000
2550     25.490000     57.069460    -12.648000
2551     25.500000     57.196010    -12.660000
2552     25.510000     57.322670    -12.672000
2553     25.520000     57.449450    -12.684000
2554     25.530000     57.576360    -12.697000
2555     25.540000     57.703380    -12.709000
2556     25.550000     57.830530    -12.721000
2557     25.560000     57.957800    -12.733000
2558     25.570000     58.085180    -12.745000
2559     25.580000     58.212690    -12.757000
2560     25.590000     58.340320    -12.769000
2561     25.600000     58.468060    -12.781000
2562     25.610000     58.595930    -12.793000
2563     25.620000     58.723920    -12.805000
2564     25.630000     58.852030    -12.817000
2565     25.640000     58.980260    -12.829000
2566     25.650000     59.108610    -12.841000
2567     25.660000     59.237080    -12.853000
2568     25.670000     59.365670    -12.865000
2569     25.680000     59.494380    -12.877000
2570     25.690000     59.623210    -12.889000
2571     25.700000     59.752170    -12.901000
2572     25.710000     59.881240    -12.913000
2573     25.720000     60.010430    -12.925000
2574     25.730000     60.139740    -12.937000
2575     25.740000     60.269180    -12.949000
2576     25.750000     60.398730    -12.961000
2577     25.760000     60.528410    -12.973000
2578     25.770000     60.658200    -12.986000
2579     25.780000     60.788120    -12.998000
2580     25.790000     60.918150    -13.010000
2581     25.800000     61.048310    -13.022000
2582     25.810000     61.178580    -13.034000
2583     25.820000     61.308980    -13.046000
2584     25.830000     61.439500    -13.058000
2585     25.840000     61.570140    -13.070000
2586     25.850000     61.700890    -13.082000
2587     25.860000     61.831770    -13.094000
2588     25.870000     61.962770    -13.106000
2589     25.880000     62.093890    -13.118000
2590     25.890000     62.225130    -13.130000
2591     25.900000     62.356490    -13.142000
2592     25.910000     62.487970    -13.154000
2593     25.920000     62.619570    -13.166000
2594     25.930000     62.751290    -13.178000
2595     25.940000     62.883140    -13.190000
2596     25.950000     63.015100    -13.202000
2597     25.960000     63.147180    -13.214000
2598     25.970000     63.279390    -13.226000
2599     25.980000     63.411710    -13.238000
2600     25.990000     63.544150    -13.250000
2601     26.000000     63.676720    -13.262000
2602     26.010000     63.809400    -13.275000
2603     26.020000     63.942210    -13.287000
2604     26.030000     64.075130    -13.299000
2605     26.040000     64.208180    -13.311000
2606     26.050000     64.341350    -13.323000
2607     26.060000     64.474630    -13.335000
2608     26.070000     64.608040    -13.347000
2609     26.080000     64.741570    -13.359000
2610     26.090000     64.875220    -13.371000
2611     26.100000     65.008990    -13.383000
2612     26.110000     65.142870    -13.395000
2613     26.120000     65.276880    -13.407000
2614     26.130000     65.411010    -13.419000
2615     26.140000     65.545260    -13.431000
2616     26.150000     65.679630    -13.443000
2617     26.160000     65.814130    -13.455000
2618     26.170000     65.948740    -13.467000
2619     26.180000     66.083470    -13.479000
2620     26.190000     66.218320    -13.491000
2621     26.200000     66.353300    -13.503000
2622     26.210000     66.488390    -13.515000
2623     26.220000     66.623600    -13.527000
2624     26.230000     66.758940    -13.539000
2625     26.240000     66.894390    -13.551000
2626     26.250000     67.029970    -13.564000
2627     26.260000     67.165660    -13.576000
2628     26.270000     67.301480    -13.588000
2629     26.280000     67.437410    -13.600000
2630     26.290000     67.573470    -13.612000
2631     26.300000     67.709650    -13.624000
2632     26.310000     67.845940    -13.636000
2633     26.320000     67.982360    -13.648000
2634     26.330000     68.118900    -13.660000
2635     26.340000     68.255560    -13.672000
2636     26.350000     68.392340    -13.684000
2637     26.360000     68.529240    -13.696000
2638     26.370000     68.666260    -13.708000
2639     26.380000     68.803400    -13.720000
2640     26.390000     68.940660    -13.732000
2641     26.400000     69.078040    -13.744000
2642     26.410000     69.215540    -13.756000
2643     26.420000     69.353160    -13.768000
2644     26.430000     69.490910    -13.780000
2645     26.440000     69.628770    -13.792000
2646     26.450000     69.766750    -13.804000
2647     26.460000     69.904860    -13.816000
2648     26.470000     70.043080    -13.828000
2649     26.480000     70.181430    -13.840000
2650     26.490000     70.319890    -13.853000
2651     26.500000     70.458480    -13.865000
2652     26.510000     70.597180    -13.877000
2653     26.520000     70.736010    -13.889000
2654     26.530000     70.874950    -13.901000
2655     26.540000     71.014020    -13.913000
2656     26.550000     71.153210    -13.925000
2657     26.560000     71.292520    -13.937000
2658     26.570000     71.431950    -13.949000
2659     26.580000     71.571490    -13.961000
2660     26.590000     71.711160    -13.973000
2661     26.600000     71.850950    -13.985000
2662     26.610000     71.990860    -13.997000
2663     26.620000     72.130890    -14.009000
2664     26.630000     72.271040    -14.021000
2665     26.640000     72.411320    -14.033000
2666     26.650000     72.551710    -14.045000
2667     26.660000     72.692220    -14.057000
2668     26.670000     72.832850    -14.069000
2669     26.680000     72.973610    -14.081000
2670     26.690000     73.114480    -14.093000
2671     26.700000     73.255470    -14.105000
2672     26.710000     73.396590    -14.117000
2673     26.720000     73.537820    -14.129000
2674     26.730000     73.679180    -14.142000
2675     26.740000     73.820650    -14.154000
2676     26.750000     73.962250    -14.166000
2677     26.760000     74.103960    -14.178000
2678     26.770000     74.245800    -14.190000
2679     26.780000     74.387760    -14.202000
2680     26.790000     74.529830    -14.214000
2681     26.800000     74.672030    -14.226000
2682     26.810000     74.814350    -14.238000
2683     26.820000     74.956790    -14.250000
2684     26.830000     75.099350    -14.262000
2685     26.840000     75.242030    -14.274000
2686     26.850000     75.384830    -14.286000
2687     26.860000     75.527750    -14.298000
2688     26.870000     75.670790    -14.310000
2689     26.880000     75.813950    -14.322000
2690     26.890000     75.957230    -14.334000
2691     26.900000     76.100640    -14.346000
2692     26.910000     76.244160    -14.358000
2693     26.920000     76.387800    -14.370000
2694     26.930000     76.531560    -14.382000
2695     26.940000     76.675450    -14.394000
2696     26.950000     76.819450    -14.406000
2697     26.960000     76.963580    -14.418000
2698     26.970000     77.107820    -14.431000
2699     26.980000     77.252190    -14.443000
2700     26.990000     77.396670    -14.455000
2701     27.000000     77.541280    -14.467000
2702     27.010000     77.686010    -14.479000
2703     27.020000     77.830850    -14.491000
2704     27.030000     77.975820    -14.503000
2705     27.040000     78.120910    -14.515000
2706     27.050000     78.266120    -14.527000
2707     27.060000     78.411450    -14.539000
2708     27.070000     78.556900    -14.551000
2709     27.080000     78.702470    -14.563000
2710     27.090000     78.848160    -14.575000
2711     27.100000     78.993970    -14.587000
2712     27.110000     79.139900    -14.599000
2713     27.120000     79.285950    -14.611000
2714     27.130000     79.432120    -14.623000
2715     27.140000     79.578410    -14.635000
2716     27.150000     79.724830    -14.647000
2717     27.160000     79.871360    -14.659000
2718     27.170000     80.018010    -14.671000
2719     27.180000     80.164790    -14.683000
2720     27.190000     80.311680    -14.695000
2721     27.200000     80.458700    -14.707000
2722     27.210000     80.605830    -14.720000
2723     27.220000     80.753090    -14.732000
2724     27.230000     80.900460    -14.744000
2725     27.240000     81.047960    -14.756000
2726     27.250000     81.195580    -14.768000
2727     27.260000     81.343310    -14.780000
2728     27.270000     81.491170    -14.792000
2729     27.280000     81.639150    -14.804000
2730     27.290000     81.787250    -14.816000
2731     27.300000     81.935470    -14.828000
2732     27.310000     82.083810    -14.840000
2733     27.320000     82.232270    -14.852000
2734     27.330000     82.380850    -14.864000
2735     27.340000     82.529550    -14.876000
2736     27.350000     82.678370    -14.888000
2737     27.360000     82.827310    -14.900000
2738     27.370000     82.976370    -14.912000
2739     27.380000     83.125550    -14.924000
2740     27.390000     83.274860    -14.936000
2741     27.400000     83.424280    -14.948000
2742     27.410000     83.573820    -14.960000
2743     27.420000     83.723490    -14.972000
2744     27.430000     83.873270    -14.984000
2745     27.440000     84.023180    -14.996000
2746     27.450000     84.173200    -15.009000
2747     27.460000     84.323350    -15.021000
2748     27.470000     84.473610    -15.033000
2749     27.480000     84.624000    -15.045000
2750     27.490000     84.774510    -15.057000
2751     27.500000     84.925130    -15.069000
2752     27.510000     85.075880    -15.081000
2753     27.520000     85.226750    -15.093000
2754     27.530000     85.377740    -15.105000
2755     27.540000     85.528850    -15.117000
2756     27.550000     85.680080    -15.129000
2757     27.560000     85.831430    -15.141000
2758     27.570000     85.982900    -15.153000
2759     27.580000     86.134490    -15.165000
2760     27.590000     86.286200    -15.177000
2761     27.600000     86.438030    -15.189000
2762     27.610000     86.589980    -15.201000
2763     27.620000     86.742050    -15.213000
2764     27.630000     86.894250    -15.225000
2765     27.640000     87.046560    -15.237000
2766     27.650000     87.198990    -15.249000
2767     27.660000     87.351550    -15.261000
2768     27.670000     87.504220    -15.273000
2769     27.680000     87.657020    -15.286000
2770     27.690000     87.809930    -15.298000
2771     27.700000     87.962970    -15.310000
2772     27.710000     88.116120    -15.322000
2773     27.720000     88.269400    -15.334000
2774     27.730000     88.422800    -15.346000
2775     27.740000     88.576310    -15.358000
2776     27.750000     88.729950    -15.370000
2777     27.760000     88.883710    -15.382000
2778     27.770000     89.037590    -15.394000
2779     27.780000     89.191590    -15.406000
2780     27.790000     89.345710    -15.418000
2781     27.800000     89.499950    -15.430000
2782     27.810000     89.654310    -15.442000
2783     27.820000     89.808790    -15.454000
2784     27.830000     89.963390    -15.466000
2785     27.840000     90.118110    -15.478000
2786     27.850000     90.272950    -15.490000
2787     27.860000     90.427910    -15.502000
2788     27.870000     90.583000    -15.514000
2789     27.880000     90.738200    -15.526000
2790     27.890000     90.893520    -15.538000
2791     27.900000     91.048970    -15.550000
2792     27.910000     91.204530    -15.562000
2793     27.920000     91.360220    -15.575000
2794     27.930000     91.516020    -15.587000
2795     27.940000     91.671950    -15.599000
2796     27.950000     91.827990    -15.611000
2797     27.960000     91.984160    -15.623000
2798     27.970000     92.140450    -15.635000
2799     27.980000     92.296860    -15.647000
2800     27.990000     92.453380    -15.659000
2801     28.000000     92.610030    -15.671000
2802     28.010000     92.766800    -15.683000
2803     28.020000     92.923690    -15.695000
2804     28.030000     93.080700    -15.707000
2805     28.040000     93.237830    -15.719000
2806     28.050000     93.395080    -15.731000
2807     28.060000     93.552450    -15.743000
2808     28.070000     93.709940    -15.755000
2809     28.080000     93.867550    -15.767000
2810     28.090000     94.025280    -15.779000
2811     28.100000     94.183140    -15.791000
2812     28.110000     94.341110    -15.803000
2813     28.120000     94.499200    -15.815000
2814     28.130000     94.657420    -15.827000
2815     28.140000     94.815750    -15.839000
2816     28.150000     94.974200    -15.851000
2817     28.160000     95.132780    -15.864000
2818     28.170000     95.291470    -15.876000
2819     28.180000     95.450290    -15.888000
2820     28.190000     95.609230    -15.900000
2821     28.200000     95.768280    -15.912000
2822     28.210000     95.927460    -15.924000
2823     28.220000     96.086760    -15.936000
2824     28.230000     96.246180    -15.948000
2825     28.240000     96.405710    -15.960000
2826     28.250000     96.565370    -15.972000
2827     28.260000     96.725150    -15.984000
2828     28.270000     96.885050    -15.996000
2829     28.280000     97.045070    -16.008000
2830     28.290000     97.205210    -16.020000
2831     28.300000     97.365470    -16.032000
2832     28.310000     97.525850    -16.044000
2833     28.320000     97.686360    -16.056000
2834     28.330000     97.846980    -16.068000
2835     28.340000     98.007720    -16.080000
2836     28.350000     98.168580    -16.092000
2837     28.360000     98.329570    -16.104000
2838     28.370000     98.490670    -16.116000
2839     28.380000     98.651890    -16.128000
2840     28.390000     98.813240    -16.140000
2841     28.400000     98.974700    -16.153000
2842     28.410000     99.136290    -16.165000
2843     28.420000     99.298000    -16.177000
2844     28.430000     99.459820    -16.189000
2845     28.440000     99.621770    -16.201000
2846     28.450000     99.783830    -16.213000
2847     28.460000     99.946020    -16.225000
2848     28.470000    100.108330    -16.237000
2849     28.480000    100.270760    -16.249000
2850     28.490000    100.433310    -16.261000
2851     28.500000    100.595980    -16.273000
2852     28.510000    100.758770    -16.285000
2853     28.520000    100.921680    -16.297000
2854     28.530000    101.084710    -16.309000
2855     28.540000    101.247860    -16.321000
2856     28.550000    101.411130    -16.333000
2857     28.560000    101.574520    -16.345000
2858     28.570000    101.738030    -16.357000
2859     28.580000    101.901670    -16.369000
2860     28.590000    102.065420    -16.381000
2861     28.600000    102.229290    -16.393000
2862     28.610000    102.393280    -16.405000
2863     28.620000    102.557400    -16.417000
2864     28.630000    102.721630    -16.429000
2865     28.640000    102.885990    -16.442000
2866     28.650000    103.050460    -16.454000
2867     28.660000    103.215060    -16.466000
2868     28.670000    103.379780    -16.478000
2869     28.680000    103.544610    -16.490000
2870     28.690000    103.709570    -16.502000
2871     28.700000    103.874650    -16.514000
2872     28.710000    104.039850    -16.526000
2873     28.720000    104.205160    -16.538000
2874     28.730000    104.370600    -16.550000
2875     28.740000    104.536160    -16.562000
2876     28.750000    104.701840    -16.574000
2877     28.760000    104.867640    -16.586000
2878     28.770000    105.033560    -16.598000
2879     28.780000    105.199600    -16.610000
2880     28.790000    105.365760    -16.622000
2881     28.800000    105.532050    -16.634000
2882     28.810000    105.698450    -16.646000
2883     28.820000    105.864970    -16.658000
2884     28.830000    106.031610    -16.670000
2885     28.840000    106.198380    -16.682000
2886     28.850000    106.365260    -16.694000
2887     28.860000    106.532270    -16.706000
2888     28.870000    106.699390    -16.718000
2889     28.880000    106.866640    -16.731000
2890     28.890000    107.034000    -16.743000
2891     28.900000    107.201490    -16.755000
2892     28.910000    107.369090    -16.767000
2893     28.920000    107.536820    -16.779000
2894     28.930000    107.704670    -16.791000
2895     28.940000    107.872630    -16.803000
2896     28.950000    108.040720    -16.815000
2897     28.960000    108.208930    -16.827000
2898     28.970000    108.377260    -16.839000
2899     28.980000    108.545710    -16.851000
2900     28.990000    108.714280    -16.863000
2901     29.000000    108.882970    -16.875000
2902     29.010000    109.051780    -16.887000
2903     29.020000    109.220710    -16.899000
2904     29.030000    109.389760    -16.911000
2905     29.040000    109.558930    -16.923000
2906     29.050000    109.728230    -16.935000
2907     29.060000    109.897640    -16.947000
2908     29.070000    110.067170    -16.959000
2909     29.080000    110.236820    -16.971000
2910     29.090000    110.406600    -16.983000
2911     29.100000    110.576490    -16.995000
2912     29.110000    110.746510    -17.007000
2913     29.120000    110.916640    -17.020000
2914     29.130000    111.086900    -17.032000
2915     29.140000    111.257270    -17.044000
2916     29.150000    111.427770    -17.056000
2917     29.160000    111.598390    -17.068000
2918     29.170000    111.769120    -17.080000
2919     29.180000    111.939980    -17.092000
2920     29.190000    112.110960    -17.104000
2921     29.200000    112.282060    -17.116000
2922     29.210000    112.453280    -17.128000
2923     29.220000    112.624620    -17.140000
2924     29.230000    112.796080    -17.152000
2925     29.240000    112.967660    -17.164000
2926     29.250000    113.139360    -17.176000
2927     29.260000    113.311180    -17.188000
2928     29.270000    113.483120    -17.200000
2929     29.280000    113.655180    -17.212000
2930     29.290000    113.827360    -17.224000
2931     29.300000    113.999670    -17.236000
2932     29.310000    114.172090    -17.248000
2933     29.320000    114.344630    -17.260000
2934     29.330000    114.517300    -17.272000
2935     29.340000    114.690080    -17.284000
2936     29.350000    114.862990    -17.296000
2937     29.360000    115.036010    -17.309000
2938     29.370000    115.209160    -17.321000
2939     29.380000    115.382420    -17.333000
2940     29.390000    115.555810    -17.345000
2941     29.400000    115.729320    -17.357000
2942     29.410000    115.902940    -17.369000
2943     29.420000    116.076690    -17.381000
2944     29.430000    116.250560    -17.393000
2945     29.440000    116.424550    -17.405000
2946     29.450000    116.598660    -17.417000
2947     29.460000    116.772890    -17.429000
2948     29.470000    116.947240    -17.441000
2949     29.480000    117.121710    -17.453000
2950     29.490000    117.296300    -17.465000
2951     29.500000    117.471010    -17.477000
2952     29.510000    117.645840    -17.489000
2953     29.520000    117.820790    -17.501000
2954     29.530000    117.995860    -17.513000
2955     29.540000    118.171060    -17.525000
2956     29.550000    118.346370    -17.537000
2957     29.560000    118.521800    -17.549000
2958     29.570000    118.697360    -17.561000
2959     29.580000    118.873030    -17.573000
2960     29.590000    119.048830    -17.586000
2961     29.600000    119.224740    -17.598000
2962     29.610000    119.400780    -17.610000
2963     29.620000    119.576930    -17.622000
2964     29.630000    119.753210    -17.634000
2965     29.640000    119.929610    -17.646000
2966     29.650000    120.106120    -17.658000
2967     29.660000    120.282760    -17.670000
2968     29.670000    120.459520    -17.682000
2969     29.680000    120.636400    -17.694000
2970     29.690000    120.813400    -17.706000
2971     29.700000    120.990520    -17.718000
2972     29.710000    121.167760    -17.730000
2973     29.720000    121.345120    -17.742000
2974     29.730000    121.522600    -17.754000
2975     29.740000    121.700200    -17.766000
2976     29.750000    121.877920    -17.778000
2977     29.760000    122.055760    -17.790000
2978     29.770000    122.233720    -17.802000
2979     29.780000    122.411810    -17.814000
2980     29.790000    122.590010    -17.826000
2981     29.800000    122.768330    -17.838000
2982     29.810000    122.946780    -17.850000
2983     29.820000    123.125340    -17.862000
2984     29.830000    123.304030    -17.875000
2985     29.840000    123.482830    -17.887000
2986     29.850000    123.661760    -17.898000
2987     29.860000    123.840800    -17.911000
2988     29.870000    124.019970    -17.923000
2989     29.880000    124.199270    -17.935000
2990     29.890000    124.378660    -17.945000
2991     29.900000    124.558170    -17.959000
2992     29.910000    124.737840    -17.976000
2993     29.920000    124.917680    -17.983000
2994     29.930000    125.097500    -17.981000
2995     29.940000    125.277300    -18.007000
2996     29.950000    125.457640    -18.058000
2997     29.960000    125.638470    -18.031000
2998     29.970000    125.818260    -17.937000
2999     29.980000    125.997220    -18.055000
3000     29.990000    126.179360    -18.144000
3001     30.000000    126.360090    -18.073000
