# Supplementary material for: A Bottom-Up Coarse-Grained Model for Nucleosome–Nucleosome Interactions with Explicit Ions
Source: J Chem Theory Comput. 2022 May 17;18(6):3948–60. doi: 10.1021/acs.jctc.2c00083 (PMC9202350; doi:10.1021/acs.jctc.2c00083)
Supplement: Supplementary file 2 — ct2c00083_si_002.zip [file ct2c00083_si_002.zip › archive/CGMD_NCP-CO/pot_tables/TGLY_TNEG.table]

TGLY_TNEG
N 4001

1      0.000001    123.213340     59.047390
2      0.010000    122.622870     61.031010
3      0.020000    122.012560     62.807150
4      0.030000    121.384490     64.348870
5      0.040000    120.741000     65.636110
6      0.050000    120.084640     66.656700
7      0.060000    119.418070     67.407050
8      0.070000    118.744000     67.892140
9      0.080000    118.065080     68.125070
10      0.090000    117.383830     68.126100
11      0.100000    116.702570     67.921290
12      0.110000    116.023350     67.540900
13      0.120000    115.347940     67.017680
14      0.130000    114.677770     66.385240
15      0.140000    114.013920     65.676500
16      0.150000    113.357150     64.922440
17      0.160000    112.707930     64.151150
18      0.170000    112.066410     63.387190
19      0.180000    111.432540     62.651230
20      0.190000    110.806030     61.959940
21      0.200000    110.186430     61.326060
22      0.210000    109.573170     60.758670
23      0.220000    108.965580     60.263470
24      0.230000    108.362950     59.843090
25      0.240000    107.764520     59.497560
26      0.250000    107.169540     59.224560
27      0.260000    106.577300     59.019860
28      0.270000    105.987100     58.877630
29      0.280000    105.398320     58.790800
30      0.290000    104.810410     58.751410
31      0.300000    104.222900     58.750900
32      0.310000    103.635390     58.780470
33      0.320000    103.047590     58.831360
34      0.330000    102.459270     58.895100
35      0.340000    101.870320     58.963760
36      0.350000    101.280680     59.030120
37      0.360000    100.690380     59.087760
38      0.370000    100.099500     59.131200
39      0.380000     99.508190     59.155880
40      0.390000     98.916630     59.158200
41      0.400000     98.325050     59.135480
42      0.410000     97.733700     59.085930
43      0.420000     97.142840     59.008600
44      0.430000     96.552750     58.903340
45      0.440000     95.963720     58.770740
46      0.450000     95.376010     58.612040
47      0.460000     94.789890     58.429100
48      0.470000     94.205600     58.224300
49      0.480000     93.623360     58.000450
50      0.490000     93.043350     57.760640
51      0.500000     92.465750     57.508190
52      0.510000     91.890660     57.246470
53      0.520000     91.318200     56.978780
54      0.530000     90.748410     56.708260
55      0.540000     90.181330     56.437790
56      0.550000     89.616950     56.169860
57      0.560000     89.055250     55.906620
58      0.570000     88.496190     55.649760
59      0.580000     87.939690     55.400580
60      0.590000     87.385680     55.159950
61      0.600000     86.834080     54.928400
62      0.610000     86.284800     54.706160
63      0.620000     85.737740     54.493150
64      0.630000     85.192810     54.289110
65      0.640000     84.649910     54.093570
66      0.650000     84.108980     53.905960
67      0.660000     83.569920     53.725610
68      0.670000     83.032660     53.551760
69      0.680000     82.497150     53.383640
70      0.690000     81.963310     53.220450
71      0.700000     81.431100     53.061350
72      0.710000     80.900490     52.905550
73      0.720000     80.371440     52.752230
74      0.730000     79.843910     52.600590
75      0.740000     79.317910     52.449860
76      0.750000     78.793410     52.299280
77      0.760000     78.270420     52.148130
78      0.770000     77.748940     51.995740
79      0.780000     77.228980     51.841460
80      0.790000     76.710560     51.684730
81      0.800000     76.193720     51.525060
82      0.810000     75.678470     51.362040
83      0.820000     75.164840     51.195380
84      0.830000     74.652890     51.024900
85      0.840000     74.142640     50.850560
86      0.850000     73.634140     50.672450
87      0.860000     73.127410     50.490780
88      0.870000     72.622500     50.305910
89      0.880000     72.119440     50.118300
90      0.890000     71.618260     49.928480
91      0.900000     71.118980     49.737060
92      0.910000     70.621610     49.544650
93      0.920000     70.126160     49.351840
94      0.930000     69.632640     49.159170
95      0.940000     69.141050     48.967120
96      0.950000     68.651380     48.776050
97      0.960000     68.163620     48.586200
98      0.970000     67.677760     48.397720
99      0.980000     67.193780     48.210630
100      0.990000     66.711670     48.024870
101      1.000000     66.231420     47.840300
102      1.010000     65.753020     47.656740
103      1.020000     65.276450     47.474000
104      1.030000     64.801710     47.291850
105      1.040000     64.328790     47.110130
106      1.050000     63.857690     46.928700
107      1.060000     63.388410     46.747470
108      1.070000     62.920930     46.566420
109      1.080000     62.455270     46.385570
110      1.090000     61.991410     46.205000
111      1.100000     61.529360     46.024810
112      1.110000     61.069110     45.845110
113      1.120000     60.610660     45.666010
114      1.130000     60.154000     45.487580
115      1.140000     59.699130     45.309850
116      1.150000     59.246030     45.132800
117      1.160000     58.794700     44.956330
118      1.170000     58.345140     44.780310
119      1.180000     57.897330     44.604530
120      1.190000     57.451290     44.428760
121      1.200000     57.007000     44.252740
122      1.210000     56.564470     44.076230
123      1.220000     56.123710     43.898980
124      1.230000     55.684720     43.720820
125      1.240000     55.247510     43.541610
126      1.250000     54.812100     43.361300
127      1.260000     54.378480     43.179900
128      1.270000     53.946690     42.997530
129      1.280000     53.516710     42.814360
130      1.290000     53.088570     42.630620
131      1.300000     52.662260     42.446580
132      1.310000     52.237790     42.262530
133      1.320000     51.815170     42.078730
134      1.330000     51.394380     41.895410
135      1.340000     50.975430     41.712770
136      1.350000     50.558300     41.530890
137      1.360000     50.142990     41.349810
138      1.370000     49.729490     41.169480
139      1.380000     49.317800     40.989790
140      1.390000     48.907900     40.810550
141      1.400000     48.499790     40.631560
142      1.410000     48.093480     40.452600
143      1.420000     47.688950     40.273430
144      1.430000     47.286220     40.093880
145      1.440000     46.885280     39.913790
146      1.450000     46.486140     39.733090
147      1.460000     46.088810     39.551760
148      1.470000     45.693290     39.369850
149      1.480000     45.299600     39.187510
150      1.490000     44.907720     39.004890
151      1.500000     44.517670     38.822210
152      1.510000     44.129450     38.639690
153      1.520000     43.743050     38.457530
154      1.530000     43.358480     38.275930
155      1.540000     42.975720     38.095000
156      1.550000     42.594770     37.914790
157      1.560000     42.215620     37.735310
158      1.570000     41.838270     37.556450
159      1.580000     41.462700     37.378090
160      1.590000     41.088920     37.200020
161      1.600000     40.716920     37.022030
162      1.610000     40.346700     36.843870
163      1.620000     39.978260     36.665330
164      1.630000     39.611610     36.486210
165      1.640000     39.246750     36.306390
166      1.650000     38.883680     36.125780
167      1.660000     38.522430     35.944400
168      1.670000     38.162980     35.762300
169      1.680000     37.805360     35.579650
170      1.690000     37.449560     35.396630
171      1.700000     37.095600     35.213470
172      1.710000     36.743460     35.030410
173      1.720000     36.393160     34.847690
174      1.730000     36.044680     34.665500
175      1.740000     35.698020     34.483980
176      1.750000     35.353180     34.303210
177      1.760000     35.010150     34.123190
178      1.770000     34.668920     33.943850
179      1.780000     34.329480     33.765060
180      1.790000     33.991830     33.586620
181      1.800000     33.655970     33.408330
182      1.810000     33.321880     33.229940
183      1.820000     32.989580     33.051240
184      1.830000     32.659070     32.872040
185      1.840000     32.330350     32.692200
186      1.850000     32.003430     32.511640
187      1.860000     31.678310     32.330360
188      1.870000     31.355010     32.148430
189      1.880000     31.033520     31.965970
190      1.890000     30.713860     31.783170
191      1.900000     30.396030     31.600250
192      1.910000     30.080030     31.417440
193      1.920000     29.765860     31.234960
194      1.930000     29.453510     31.053010
195      1.940000     29.142980     30.871700
196      1.950000     28.834260     30.691110
197      1.960000     28.527350     30.511230
198      1.970000     28.222240     30.331990
199      1.980000     27.918920     30.153240
200      1.990000     27.617380     29.974800
201      2.000000     27.317640     29.796450
202      2.010000     27.019670     29.617960
203      2.020000     26.723490     29.439110
204      2.030000     26.429100     29.259710
205      2.040000     26.136500     29.079640
206      2.050000     25.845710     28.898810
207      2.060000     25.556720     28.717240
208      2.070000     25.269550     28.535000
209      2.080000     24.984200     28.352230
210      2.090000     24.700670     28.169130
211      2.100000     24.418980     27.985930
212      2.110000     24.139120     27.802880
213      2.120000     23.861090     27.620200
214      2.130000     23.584890     27.438100
215      2.140000     23.310510     27.256720
216      2.150000     23.037940     27.076130
217      2.160000     22.767180     26.896330
218      2.170000     22.498220     26.717260
219      2.180000     22.231050     26.538780
220      2.190000     21.965660     26.360710
221      2.200000     21.702050     26.182820
222      2.210000     21.440220     26.004870
223      2.220000     21.180180     25.826650
224      2.230000     20.921910     25.647960
225      2.240000     20.665430     25.468650
226      2.250000     20.410740     25.288630
227      2.260000     20.157860     25.107890
228      2.270000     19.906780     24.926480
229      2.280000     19.657510     24.744520
230      2.290000     19.410070     24.562180
231      2.300000     19.164450     24.379650
232      2.310000     18.920650     24.197160
233      2.320000     18.678680     24.014900
234      2.330000     18.438530     23.833050
235      2.340000     18.200200     23.651720
236      2.350000     17.963680     23.470960
237      2.360000     17.728970     23.290760
238      2.370000     17.496060     23.111040
239      2.380000     17.264950     22.931650
240      2.390000     17.035640     22.752400
241      2.400000     16.808110     22.573070
242      2.410000     16.582380     22.393450
243      2.420000     16.358450     22.213320
244      2.430000     16.136310     22.032530
245      2.440000     15.915990     21.850960
246      2.450000     15.697480     21.668580
247      2.460000     15.480790     21.485420
248      2.470000     15.265940     21.301610
249      2.480000     15.052920     21.117330
250      2.490000     14.841750     20.932840
251      2.500000     14.632420     20.748410
252      2.510000     14.424940     20.564360
253      2.520000     14.219290     20.380950
254      2.530000     14.015480     20.198450
255      2.540000     13.813500     20.017030
256      2.550000     13.613330     19.836830
257      2.560000     13.414960     19.657870
258      2.570000     13.218380     19.480100
259      2.580000     13.023580     19.303420
260      2.590000     12.830550     19.127630
261      2.600000     12.639270     18.952490
262      2.610000     12.449750     18.777770
263      2.620000     12.261970     18.603180
264      2.630000     12.075940     18.428480
265      2.640000     11.891650     18.253450
266      2.650000     11.709120     18.077900
267      2.660000     11.528340     17.901730
268      2.670000     11.349320     17.724850
269      2.680000     11.172070     17.547250
270      2.690000     10.996600     17.368950
271      2.700000     10.822910     17.189990
272      2.710000     10.651010     17.010440
273      2.720000     10.480910     16.830340
274      2.730000     10.312600     16.649700
275      2.740000     10.146110     16.468520
276      2.750000      9.981420     16.286720
277      2.760000      9.818550     16.104180
278      2.770000      9.657510     15.920750
279      2.780000      9.498300     15.736240
280      2.790000      9.340940     15.550440
281      2.800000      9.185440     15.363170
282      2.810000      9.031810     15.174270
283      2.820000      8.880060     14.983650
284      2.830000      8.730230     14.791300
285      2.840000      8.582310     14.597320
286      2.850000      8.436340     14.401940
287      2.860000      8.292320     14.205510
288      2.870000      8.150270     14.008510
289      2.880000      8.010180     13.811540
290      2.890000      7.872070     13.615270
291      2.900000      7.735910     13.420440
292      2.910000      7.601710     13.227830
293      2.920000      7.469430     13.038150
294      2.930000      7.339050     12.852110
295      2.940000      7.210530     12.670290
296      2.950000      7.083820     12.493150
297      2.960000      6.958890     12.321010
298      2.970000      6.835680     12.154050
299      2.980000      6.714140     11.992250
300      2.990000      6.594220     11.835480
301      3.000000      6.475870     11.683410
302      3.010000      6.359030     11.535580
303      3.020000      6.243680     11.391410
304      3.030000      6.129760     11.250170
305      3.040000      6.017260     11.111040
306      3.050000      5.906150     10.973090
307      3.060000      5.796420     10.835300
308      3.070000      5.688070     10.696550
309      3.080000      5.581100     10.555690
310      3.090000      5.475540     10.411500
311      3.100000      5.371430     10.262720
312      3.110000      5.268800     10.108090
313      3.120000      5.167720      9.946340
314      3.130000      5.068260      9.776230
315      3.140000      4.970490      9.596600
316      3.150000      4.874530      9.406350
317      3.160000      4.780460      9.204510
318      3.170000      4.688420      8.990290
319      3.180000      4.598520      8.763100
320      3.190000      4.510890      8.522600
321      3.200000      4.425660      8.268770
322      3.210000      4.342970      8.001990
323      3.220000      4.262950      7.723020
324      3.230000      4.185720      7.433150
325      3.240000      4.111390      7.134150
326      3.250000      4.040050      6.828360
327      3.260000      3.971770      6.518660
328      3.270000      3.906580      6.208450
329      3.280000      3.844490      5.901570
330      3.290000      3.785480      5.602250
331      3.300000      3.729460      5.314950
332      3.310000      3.676310      5.044250
333      3.320000      3.625860      4.794700
334      3.330000      3.577920      4.570660
335      3.340000      3.532210      4.376200
336      3.350000      3.488450      4.214920
337      3.360000      3.446300      4.089910
338      3.370000      3.405400      4.003630
339      3.380000      3.365360      3.957880
340      3.390000      3.325780      3.953710
341      3.400000      3.286250      3.991430
342      3.410000      3.246330      4.070550
343      3.420000      3.205630      4.189750
344      3.430000      3.163730      4.346880
345      3.440000      3.120260      4.538940
346      3.450000      3.074870      4.762090
347      3.460000      3.027250      5.011710
348      3.470000      2.977130      5.282450
349      3.480000      2.924310      5.568340
350      3.490000      2.868630      5.862940
351      3.500000      2.810000      6.159510
352      3.510000      2.748400      6.451220
353      3.520000      2.683890      6.731320
354      3.530000      2.616580      6.993370
355      3.540000      2.546640      7.231380
356      3.550000      2.474330      7.439990
357      3.560000      2.399930      7.614590
358      3.570000      2.323780      7.751340
359      3.580000      2.246270      7.847280
360      3.590000      2.167800      7.900350
361      3.600000      2.088790      7.909320
362      3.610000      2.009700      7.873900
363      3.620000      1.930960      7.794620
364      3.630000      1.853010      7.672880
365      3.640000      1.776290      7.510860
366      3.650000      1.701180      7.311550
367      3.660000      1.628060      7.078630
368      3.670000      1.557280      6.816400
369      3.680000      1.489110      6.529700
370      3.690000      1.423810      6.223730
371      3.700000      1.361580      5.903930
372      3.710000      1.302540      5.575780
373      3.720000      1.246780      5.244680
374      3.730000      1.194330      4.915710
375      3.740000      1.145180      4.593560
376      3.750000      1.099240      4.282390
377      3.760000      1.056420      3.985750
378      3.770000      1.016560      3.706550
379      3.780000      0.979490      3.447050
380      3.790000      0.945020      3.208880
381      3.800000      0.912930      2.993050
382      3.810000      0.883000      2.800040
383      3.820000      0.855000      2.629830
384      3.830000      0.828710      2.481960
385      3.840000      0.803890      2.355580
386      3.850000      0.780330      2.249530
387      3.860000      0.757830      2.162350
388      3.870000      0.736210      2.092390
389      3.880000      0.715290      2.037810
390      3.890000      0.694910      1.996670
391      3.900000      0.674940      1.966970
392      3.910000      0.655270      1.946700
393      3.920000      0.635810      1.933920
394      3.930000      0.616470      1.926770
395      3.940000      0.597200      1.923530
396      3.950000      0.577960      1.922630
397      3.960000      0.558740      1.922710
398      3.970000      0.539510      1.922600
399      3.980000      0.520280      1.921310
400      3.990000      0.501070      1.918070
401      4.000000      0.481890      1.912270
402      4.010000      0.462770      1.903510
403      4.020000      0.443730      1.891510
404      4.030000      0.424820      1.876150
405      4.040000      0.406060      1.857450
406      4.050000      0.387480      1.835540
407      4.060000      0.369130      1.810640
408      4.070000      0.351020      1.783060
409      4.080000      0.333190      1.753180
410      4.090000      0.315660      1.721430
411      4.100000      0.298440      1.688280
412      4.110000      0.281560      1.654200
413      4.120000      0.265020      1.619650
414      4.130000      0.248820      1.585100
415      4.140000      0.232970      1.550950
416      4.150000      0.217460      1.517580
417      4.160000      0.202290      1.485310
418      4.170000      0.187430      1.454410
419      4.180000      0.172890      1.425080
420      4.190000      0.158640      1.397480
421      4.200000      0.144660      1.371710
422      4.210000      0.130950      1.347820
423      4.220000      0.117470      1.325820
424      4.230000      0.104210      1.305710
425      4.240000      0.091150      1.287420
426      4.250000      0.078280      1.270880
427      4.260000      0.065570      1.255990
428      4.270000      0.053010      1.242640
429      4.280000      0.040580      1.230700
430      4.290000      0.028280      1.220040
431      4.300000      0.016080      1.210520
432      4.310000      0.003970      1.202000
433      4.320000     -0.008050      1.194360
434      4.330000     -0.019990      1.187460
435      4.340000     -0.031870      1.181170
436      4.350000     -0.043680      1.175400
437      4.360000     -0.055430      1.170040
438      4.370000     -0.067130      1.164990
439      4.380000     -0.078780      1.160180
440      4.390000     -0.090390      1.155530
441      4.400000     -0.101940      1.150970
442      4.410000     -0.113450      1.146440
443      4.420000     -0.124920      1.141870
444      4.430000     -0.136330      1.137200
445      4.440000     -0.147710      1.132380
446      4.450000     -0.159030      1.127320
447      4.460000     -0.170300      1.121980
448      4.470000     -0.181520      1.116260
449      4.480000     -0.192690      1.110080
450      4.490000     -0.203790      1.103380
451      4.500000     -0.214820      1.096050
452      4.510000     -0.225780      1.088000
453      4.520000     -0.236660      1.079150
454      4.530000     -0.247450      1.069400
455      4.540000     -0.258150      1.058660
456      4.550000     -0.268730      1.046860
457      4.560000     -0.279200      1.033910
458      4.570000     -0.289540      1.019750
459      4.580000     -0.299740      1.004330
460      4.590000     -0.309780      0.987590
461      4.600000     -0.319660      0.969520
462      4.610000     -0.329350      0.950120
463      4.620000     -0.338850      0.929390
464      4.630000     -0.348150      0.907380
465      4.640000     -0.357220      0.884150
466      4.650000     -0.366060      0.859790
467      4.660000     -0.374660      0.834430
468      4.670000     -0.383000      0.808210
469      4.680000     -0.391090      0.781290
470      4.690000     -0.398900      0.753850
471      4.700000     -0.406440      0.726090
472      4.710000     -0.413700      0.698190
473      4.720000     -0.420680      0.670340
474      4.730000     -0.427380      0.642720
475      4.740000     -0.433810      0.615480
476      4.750000     -0.439970      0.588770
477      4.760000     -0.445850      0.562690
478      4.770000     -0.451480      0.537310
479      4.780000     -0.456850      0.512710
480      4.790000     -0.461980      0.488910
481      4.800000     -0.466870      0.465910
482      4.810000     -0.471530      0.443720
483      4.820000     -0.475970      0.422290
484      4.830000     -0.480190      0.401590
485      4.840000     -0.484210      0.381580
486      4.850000     -0.488020      0.362190
487      4.860000     -0.491640      0.343380
488      4.870000     -0.495080      0.325080
489      4.880000     -0.498330      0.307230
490      4.890000     -0.501400      0.289770
491      4.900000     -0.504300      0.272650
492      4.910000     -0.507020      0.255790
493      4.920000     -0.509580      0.239160
494      4.930000     -0.511970      0.222680
495      4.940000     -0.514200      0.206310
496      4.950000     -0.516260      0.189980
497      4.960000     -0.518160      0.173650
498      4.970000     -0.519900      0.157270
499      4.980000     -0.521470      0.140780
500      4.990000     -0.522880      0.124150
501      5.000000     -0.524120      0.107340
502      5.010000     -0.525200      0.090330
503      5.020000     -0.526100      0.073100
504      5.030000     -0.526830      0.055650
505      5.040000     -0.527390      0.037990
506      5.050000     -0.527770      0.020150
507      5.060000     -0.527970      0.002170
508      5.070000     -0.527990     -0.015890
509      5.080000     -0.527830     -0.033970
510      5.090000     -0.527490     -0.051980
511      5.100000     -0.526970     -0.069840
512      5.110000     -0.526270     -0.087460
513      5.120000     -0.525400     -0.104750
514      5.130000     -0.524350     -0.121630
515      5.140000     -0.523130     -0.138030
516      5.150000     -0.521750     -0.153870
517      5.160000     -0.520220     -0.169110
518      5.170000     -0.518520     -0.183710
519      5.180000     -0.516690     -0.197650
520      5.190000     -0.514710     -0.210910
521      5.200000     -0.512600     -0.223490
522      5.210000     -0.510370     -0.235410
523      5.220000     -0.508010     -0.246680
524      5.230000     -0.505550     -0.257330
525      5.240000     -0.502970     -0.267380
526      5.250000     -0.500300     -0.276870
527      5.260000     -0.497530     -0.285830
528      5.270000     -0.494670     -0.294310
529      5.280000     -0.491730     -0.302330
530      5.290000     -0.488710     -0.309940
531      5.300000     -0.485610     -0.317170
532      5.310000     -0.482430     -0.324050
533      5.320000     -0.479190     -0.330620
534      5.330000     -0.475890     -0.336920
535      5.340000     -0.472520     -0.342960
536      5.350000     -0.469090     -0.348780
537      5.360000     -0.465600     -0.354410
538      5.370000     -0.462060     -0.359860
539      5.380000     -0.458460     -0.365160
540      5.390000     -0.454810     -0.370330
541      5.400000     -0.451100     -0.375380
542      5.410000     -0.447350     -0.380330
543      5.420000     -0.443550     -0.385180
544      5.430000     -0.439690     -0.389940
545      5.440000     -0.435790     -0.394610
546      5.450000     -0.431850     -0.399180
547      5.460000     -0.427860     -0.403660
548      5.470000     -0.423820     -0.408030
549      5.480000     -0.419740     -0.412280
550      5.490000     -0.415620     -0.416380
551      5.500000     -0.411450     -0.420330
552      5.510000     -0.407250     -0.424110
553      5.520000     -0.403010     -0.427680
554      5.530000     -0.398730     -0.431050
555      5.540000     -0.394420     -0.434180
556      5.550000     -0.390080     -0.437060
557      5.560000     -0.385710     -0.439690
558      5.570000     -0.381310     -0.442060
559      5.580000     -0.376890     -0.444160
560      5.590000     -0.372450     -0.445990
561      5.600000     -0.367990     -0.447560
562      5.610000     -0.363510     -0.448890
563      5.620000     -0.359030     -0.449990
564      5.630000     -0.354530     -0.450880
565      5.640000     -0.350020     -0.451610
566      5.650000     -0.345500     -0.452190
567      5.660000     -0.340980     -0.452680
568      5.670000     -0.336450     -0.453120
569      5.680000     -0.331920     -0.453580
570      5.690000     -0.327390     -0.454090
571      5.700000     -0.322840     -0.454730
572      5.710000     -0.318300     -0.455560
573      5.720000     -0.313740     -0.456630
574      5.730000     -0.309180     -0.458010
575      5.740000     -0.304600     -0.459760
576      5.750000     -0.300000     -0.461920
577      5.760000     -0.295380     -0.464540
578      5.770000     -0.290730     -0.467670
579      5.780000     -0.286060     -0.471330
580      5.790000     -0.281340     -0.475550
581      5.800000     -0.276590     -0.480350
582      5.810000     -0.271780     -0.485730
583      5.820000     -0.266930     -0.491690
584      5.830000     -0.262010     -0.498210
585      5.840000     -0.257030     -0.505290
586      5.850000     -0.251970     -0.512870
587      5.860000     -0.246850     -0.520910
588      5.870000     -0.241640     -0.529370
589      5.880000     -0.236340     -0.538170
590      5.890000     -0.230960     -0.547260
591      5.900000     -0.225490     -0.556560
592      5.910000     -0.219920     -0.566000
593      5.920000     -0.214260     -0.575510
594      5.930000     -0.208510     -0.585020
595      5.940000     -0.202660     -0.594480
596      5.950000     -0.196710     -0.603840
597      5.960000     -0.190670     -0.613040
598      5.970000     -0.184540     -0.622060
599      5.980000     -0.178320     -0.630860
600      5.990000     -0.172020     -0.639440
601      6.000000     -0.165620     -0.647760
602      6.010000     -0.159140     -0.655830
603      6.020000     -0.152590     -0.663630
604      6.030000     -0.145950     -0.671160
605      6.040000     -0.139240     -0.678390
606      6.050000     -0.132450     -0.685320
607      6.060000     -0.125600     -0.691920
608      6.070000     -0.118680     -0.698180
609      6.080000     -0.111700     -0.704050
610      6.090000     -0.104660     -0.709520
611      6.100000     -0.097560     -0.714540
612      6.110000     -0.090420     -0.719070
613      6.120000     -0.083230     -0.723070
614      6.130000     -0.076000     -0.726510
615      6.140000     -0.068730     -0.729340
616      6.150000     -0.061440     -0.731540
617      6.160000     -0.054120     -0.733070
618      6.170000     -0.046790     -0.733910
619      6.180000     -0.039450     -0.734030
620      6.190000     -0.032110     -0.733440
621      6.200000     -0.024780     -0.732110
622      6.210000     -0.017460     -0.730060
623      6.220000     -0.010160     -0.727290
624      6.230000     -0.002880     -0.723820
625      6.240000      0.004350     -0.719670
626      6.250000      0.011550     -0.714870
627      6.260000      0.018700     -0.709470
628      6.270000      0.025790     -0.703490
629      6.280000      0.032830     -0.697010
630      6.290000      0.039800     -0.690060
631      6.300000      0.046700     -0.682700
632      6.310000      0.053530     -0.674980
633      6.320000      0.060280     -0.666960
634      6.330000      0.066950     -0.658680
635      6.340000      0.073530     -0.650180
636      6.350000      0.080040     -0.641490
637      6.360000      0.086450     -0.632640
638      6.370000      0.092780     -0.623640
639      6.380000      0.099010     -0.614500
640      6.390000      0.105160     -0.605210
641      6.400000      0.111210     -0.595790
642      6.410000      0.117170     -0.586200
643      6.420000      0.123030     -0.576440
644      6.430000      0.128790     -0.566500
645      6.440000      0.134460     -0.556360
646      6.450000      0.140020     -0.545990
647      6.460000      0.145480     -0.535390
648      6.470000      0.150840     -0.524550
649      6.480000      0.156080     -0.513430
650      6.490000      0.161220     -0.502040
651      6.500000      0.166240     -0.490360
652      6.510000      0.171140     -0.478380
653      6.520000      0.175920     -0.466070
654      6.530000      0.180590     -0.453430
655      6.540000      0.185120     -0.440440
656      6.550000      0.189520     -0.427060
657      6.560000      0.193790     -0.413290
658      6.570000      0.197930     -0.399090
659      6.580000      0.201920     -0.384440
660      6.590000      0.205760     -0.369320
661      6.600000      0.209460     -0.353720
662      6.610000      0.212990     -0.337620
663      6.620000      0.216370     -0.321050
664      6.630000      0.219580     -0.304000
665      6.640000      0.222620     -0.286520
666      6.650000      0.225480     -0.268650
667      6.660000      0.228170     -0.250450
668      6.670000      0.230680     -0.232010
669      6.680000      0.233000     -0.213430
670      6.690000      0.235130     -0.194810
671      6.700000      0.237080     -0.176260
672      6.710000      0.238840     -0.157900
673      6.720000      0.240420     -0.139850
674      6.730000      0.241820     -0.122210
675      6.740000      0.243040     -0.105090
676      6.750000      0.244090     -0.088560
677      6.760000      0.244980     -0.072690
678      6.770000      0.245700     -0.057540
679      6.780000      0.246280     -0.043140
680      6.790000      0.246710     -0.029500
681      6.800000      0.247010     -0.016630
682      6.810000      0.247170     -0.004510
683      6.820000      0.247220      0.006880
684      6.830000      0.247150      0.017580
685      6.840000      0.246970      0.027620
686      6.850000      0.246700      0.037060
687      6.860000      0.246330      0.045950
688      6.870000      0.245870      0.054340
689      6.880000      0.245320      0.062290
690      6.890000      0.244700      0.069870
691      6.900000      0.244000      0.077140
692      6.910000      0.243230      0.084140
693      6.920000      0.242390      0.090950
694      6.930000      0.241480      0.097610
695      6.940000      0.240500      0.104190
696      6.950000      0.239460      0.110720
697      6.960000      0.238350      0.117250
698      6.970000      0.237180      0.123840
699      6.980000      0.235940      0.130500
700      6.990000      0.234640      0.137280
701      7.000000      0.233270      0.144180
702      7.010000      0.231820      0.151250
703      7.020000      0.230310      0.158460
704      7.030000      0.228730      0.165840
705      7.040000      0.227070      0.173370
706      7.050000      0.225330      0.181030
707      7.060000      0.223520      0.188790
708      7.070000      0.221640      0.196630
709      7.080000      0.219670      0.204490
710      7.090000      0.217620      0.212320
711      7.100000      0.215500      0.220080
712      7.110000      0.213300      0.227720
713      7.120000      0.211020      0.235170
714      7.130000      0.208670      0.242380
715      7.140000      0.206250      0.249310
716      7.150000      0.203760      0.255920
717      7.160000      0.201200      0.262170
718      7.170000      0.198570      0.268030
719      7.180000      0.195890      0.273480
720      7.190000      0.193160      0.278510
721      7.200000      0.190370      0.283100
722      7.210000      0.187540      0.287260
723      7.220000      0.184670      0.290970
724      7.230000      0.181760      0.294250
725      7.240000      0.178820      0.297090
726      7.250000      0.175850      0.299500
727      7.260000      0.172850      0.301490
728      7.270000      0.169840      0.303050
729      7.280000      0.166810      0.304210
730      7.290000      0.163760      0.304950
731      7.300000      0.160720      0.305280
732      7.310000      0.157660      0.305210
733      7.320000      0.154610      0.304720
734      7.330000      0.151560      0.303830
735      7.340000      0.148520      0.302520
736      7.350000      0.145500      0.300790
737      7.360000      0.142490      0.298640
738      7.370000      0.139510      0.296060
739      7.380000      0.136540      0.293040
740      7.390000      0.133610      0.289600
741      7.400000      0.130720      0.285720
742      7.410000      0.127860      0.281420
743      7.420000      0.125050      0.276690
744      7.430000      0.122280      0.271550
745      7.440000      0.119560      0.266020
746      7.450000      0.116900      0.260130
747      7.460000      0.114300      0.253890
748      7.470000      0.111760      0.247350
749      7.480000      0.109290      0.240540
750      7.490000      0.106890      0.233510
751      7.500000      0.104550      0.226300
752      7.510000      0.102290      0.218960
753      7.520000      0.100100      0.211530
754      7.530000      0.097980      0.204060
755      7.540000      0.095940      0.196570
756      7.550000      0.093980      0.189100
757      7.560000      0.092090      0.181670
758      7.570000      0.090270      0.174300
759      7.580000      0.088530      0.167010
760      7.590000      0.086860      0.159790
761      7.600000      0.085260      0.152660
762      7.610000      0.083730      0.145610
763      7.620000      0.082270      0.138650
764      7.630000      0.080890      0.131770
765      7.640000      0.079570      0.124970
766      7.650000      0.078320      0.118260
767      7.660000      0.077140      0.111650
768      7.670000      0.076020      0.105150
769      7.680000      0.074970      0.098760
770      7.690000      0.073980      0.092500
771      7.700000      0.073060      0.086390
772      7.710000      0.072190      0.080450
773      7.720000      0.071390      0.074690
774      7.730000      0.070640      0.069140
775      7.740000      0.069950      0.063800
776      7.750000      0.069310      0.058700
777      7.760000      0.068730      0.053830
778      7.770000      0.068190      0.049210
779      7.780000      0.067700      0.044830
780      7.790000      0.067250      0.040710
781      7.800000      0.066840      0.036820
782      7.810000      0.066470      0.033170
783      7.820000      0.066140      0.029740
784      7.830000      0.065840      0.026520
785      7.840000      0.065580      0.023510
786      7.850000      0.065340      0.020680
787      7.860000      0.065140      0.018030
788      7.870000      0.064960      0.015530
789      7.880000      0.064800      0.013180
790      7.890000      0.064670      0.010950
791      7.900000      0.064560      0.008840
792      7.910000      0.064470      0.006820
793      7.920000      0.064400      0.004890
794      7.930000      0.064350      0.003030
795      7.940000      0.064320      0.001230
796      7.950000      0.064310     -0.000530
797      7.960000      0.064320     -0.002250
798      7.970000      0.064340     -0.003950
799      7.980000      0.064380     -0.005640
800      7.990000      0.064430     -0.007340
801      8.000000      0.064510     -0.009040
802      8.010000      0.064600     -0.010770
803      8.020000      0.064710     -0.012540
804      8.030000      0.064830     -0.014350
805      8.040000      0.064980     -0.016220
806      8.050000      0.065140     -0.018150
807      8.060000      0.065320     -0.020170
808      8.070000      0.065520     -0.022280
809      8.080000      0.065740     -0.024490
810      8.090000      0.065990     -0.026830
811      8.100000      0.066260     -0.029290
812      8.110000      0.066550     -0.031910
813      8.120000      0.066870     -0.034680
814      8.130000      0.067220     -0.037620
815      8.140000      0.067590     -0.040760
816      8.150000      0.068000     -0.044100
817      8.160000      0.068440     -0.047650
818      8.170000      0.068920     -0.051420
819      8.180000      0.069430     -0.055430
820      8.190000      0.069990     -0.059680
821      8.200000      0.070580     -0.064170
822      8.210000      0.071220     -0.068890
823      8.220000      0.071910     -0.073840
824      8.230000      0.072650     -0.078990
825      8.240000      0.073440     -0.084330
826      8.250000      0.074280     -0.089820
827      8.260000      0.075180     -0.095420
828      8.270000      0.076140     -0.101080
829      8.280000      0.077150     -0.106750
830      8.290000      0.078210     -0.112370
831      8.300000      0.079340     -0.117870
832      8.310000      0.080520     -0.123180
833      8.320000      0.081750     -0.128250
834      8.330000      0.083030     -0.133000
835      8.340000      0.084360     -0.137380
836      8.350000      0.085740     -0.141340
837      8.360000      0.087150     -0.144840
838      8.370000      0.088600     -0.147820
839      8.380000      0.090080     -0.150280
840      8.390000      0.091580     -0.152180
841      8.400000      0.093100     -0.153520
842      8.410000      0.094640     -0.154300
843      8.420000      0.096180     -0.154500
844      8.430000      0.097720     -0.154160
845      8.440000      0.099260     -0.153280
846      8.450000      0.100800     -0.151890
847      8.460000      0.102320     -0.150010
848      8.470000      0.103820     -0.147690
849      8.480000      0.105290     -0.144960
850      8.490000      0.106740     -0.141860
851      8.500000      0.108160     -0.138430
852      8.510000      0.109550     -0.134720
853      8.520000      0.110890     -0.130750
854      8.530000      0.112200     -0.126570
855      8.540000      0.113470     -0.122210
856      8.550000      0.114690     -0.117690
857      8.560000      0.115870     -0.113040
858      8.570000      0.117000     -0.108280
859      8.580000      0.118080     -0.103410
860      8.590000      0.119110     -0.098440
861      8.600000      0.120100     -0.093380
862      8.610000      0.121030     -0.088230
863      8.620000      0.121910     -0.082990
864      8.630000      0.122740     -0.077670
865      8.640000      0.123520     -0.072260
866      8.650000      0.124240     -0.066770
867      8.660000      0.124910     -0.061190
868      8.670000      0.125520     -0.055550
869      8.680000      0.126080     -0.049840
870      8.690000      0.126580     -0.044070
871      8.700000      0.127020     -0.038260
872      8.710000      0.127400     -0.032420
873      8.720000      0.127720     -0.026550
874      8.730000      0.127990     -0.020670
875      8.740000      0.128200     -0.014780
876      8.750000      0.128340     -0.008890
877      8.760000      0.128430     -0.002990
878      8.770000      0.128460      0.002910
879      8.780000      0.128430      0.008810
880      8.790000      0.128350      0.014720
881      8.800000      0.128200      0.020630
882      8.810000      0.127990      0.026550
883      8.820000      0.127730      0.032490
884      8.830000      0.127400      0.038430
885      8.840000      0.127020      0.044370
886      8.850000      0.126570      0.050290
887      8.860000      0.126070      0.056190
888      8.870000      0.125510      0.062040
889      8.880000      0.124890      0.067810
890      8.890000      0.124210      0.073470
891      8.900000      0.123480      0.079000
892      8.910000      0.122690      0.084360
893      8.920000      0.121840      0.089510
894      8.930000      0.120950      0.094430
895      8.940000      0.120000      0.099090
896      8.950000      0.119010      0.103450
897      8.960000      0.117980      0.107510
898      8.970000      0.116900      0.111240
899      8.980000      0.115790      0.114630
900      8.990000      0.114640      0.117680
901      9.000000      0.113470      0.120390
902      9.010000      0.112260      0.122750
903      9.020000      0.111030      0.124780
904      9.030000      0.109790      0.126490
905      9.040000      0.108520      0.127880
906      9.050000      0.107240      0.128970
907      9.060000      0.105950      0.129790
908      9.070000      0.104660      0.130360
909      9.080000      0.103350      0.130690
910      9.090000      0.102050      0.130810
911      9.100000      0.100740      0.130740
912      9.110000      0.099430      0.130500
913      9.120000      0.098120      0.130120
914      9.130000      0.096820      0.129610
915      9.140000      0.095530      0.128990
916      9.150000      0.094240      0.128290
917      9.160000      0.092950      0.127510
918      9.170000      0.091680      0.126670
919      9.180000      0.090410      0.125780
920      9.190000      0.089160      0.124840
921      9.200000      0.087910      0.123870
922      9.210000      0.086670      0.122880
923      9.220000      0.085440      0.121870
924      9.230000      0.084220      0.120850
925      9.240000      0.083010      0.119830
926      9.250000      0.081810      0.118820
927      9.260000      0.080630      0.117840
928      9.270000      0.079450      0.116890
929      9.280000      0.078280      0.115990
930      9.290000      0.077120      0.115150
931      9.300000      0.075970      0.114400
932      9.310000      0.074820      0.113750
933      9.320000      0.073690      0.113230
934      9.330000      0.072550      0.112830
935      9.340000      0.071420      0.112590
936      9.350000      0.070300      0.112520
937      9.360000      0.069170      0.112620
938      9.370000      0.068050      0.112930
939      9.380000      0.066920      0.113430
940      9.390000      0.065780      0.114150
941      9.400000      0.064640      0.115090
942      9.410000      0.063490      0.116260
943      9.420000      0.062330      0.117650
944      9.430000      0.061150      0.119260
945      9.440000      0.059960      0.121100
946      9.450000      0.058750      0.123170
947      9.460000      0.057520      0.125450
948      9.470000      0.056260      0.127940
949      9.480000      0.054980      0.130630
950      9.490000      0.053680      0.133520
951      9.500000      0.052340      0.136590
952      9.510000      0.050980      0.139830
953      9.520000      0.049580      0.143250
954      9.530000      0.048140      0.146820
955      9.540000      0.046680      0.150550
956      9.550000      0.045170      0.154430
957      9.560000      0.043630      0.158450
958      9.570000      0.042040      0.162630
959      9.580000      0.040420      0.166940
960      9.590000      0.038750      0.171390
961      9.600000      0.037030      0.175970
962      9.610000      0.035270      0.180670
963      9.620000      0.033470      0.185480
964      9.630000      0.031610      0.190380
965      9.640000      0.029710      0.195340
966      9.650000      0.027750      0.200320
967      9.660000      0.025750      0.205290
968      9.670000      0.023700      0.210180
969      9.680000      0.021600      0.214960
970      9.690000      0.019450      0.219550
971      9.700000      0.017250      0.223890
972      9.710000      0.015010      0.227910
973      9.720000      0.012730      0.231550
974      9.730000      0.010420      0.234730
975      9.740000      0.008070      0.237390
976      9.750000      0.005700      0.239490
977      9.760000      0.003300      0.240960
978      9.770000      0.000890      0.241770
979      9.780000     -0.001530      0.241880
980      9.790000     -0.003940      0.241270
981      9.800000     -0.006360      0.239930
982      9.810000     -0.008760      0.237850
983      9.820000     -0.011130      0.235030
984      9.830000     -0.013490      0.231480
985      9.840000     -0.015800      0.227230
986      9.850000     -0.018070      0.222310
987      9.860000     -0.020300      0.216750
988      9.870000     -0.022460      0.210600
989      9.880000     -0.024570      0.203910
990      9.890000     -0.026610      0.196730
991      9.900000     -0.028580      0.189130
992      9.910000     -0.030470      0.181140
993      9.920000     -0.032280      0.172840
994      9.930000     -0.034010      0.164260
995      9.940000     -0.035650      0.155450
996      9.950000     -0.037200      0.146440
997      9.960000     -0.038670      0.137270
998      9.970000     -0.040040      0.127940
999      9.980000     -0.041320      0.118480
1000      9.990000     -0.042500      0.108890
1001     10.000000     -0.043590      0.099170
1002     10.010000     -0.044590      0.089330
1003     10.020000     -0.045480      0.079360
1004     10.030000     -0.046270      0.069270
1005     10.040000     -0.046960      0.059060
1006     10.050000     -0.047560      0.048730
1007     10.060000     -0.048040      0.038300
1008     10.070000     -0.048430      0.027790
1009     10.080000     -0.048700      0.017210
1010     10.090000     -0.048880      0.006590
1011     10.100000     -0.048940     -0.004050
1012     10.110000     -0.048900     -0.014670
1013     10.120000     -0.048750     -0.025250
1014     10.130000     -0.048500     -0.035760
1015     10.140000     -0.048140     -0.046190
1016     10.150000     -0.047680     -0.056520
1017     10.160000     -0.047120     -0.066740
1018     10.170000     -0.046450     -0.076850
1019     10.180000     -0.045680     -0.086830
1020     10.190000     -0.044810     -0.096700
1021     10.200000     -0.043850     -0.106450
1022     10.210000     -0.042780     -0.116090
1023     10.220000     -0.041620     -0.125620
1024     10.230000     -0.040360     -0.135040
1025     10.240000     -0.039010     -0.144350
1026     10.250000     -0.037570     -0.153510
1027     10.260000     -0.036040     -0.162530
1028     10.270000     -0.034410     -0.171380
1029     10.280000     -0.032700     -0.180010
1030     10.290000     -0.030900     -0.188400
1031     10.300000     -0.029010     -0.196490
1032     10.310000     -0.027050     -0.204260
1033     10.320000     -0.025000     -0.211650
1034     10.330000     -0.022890     -0.218620
1035     10.340000     -0.020700     -0.225140
1036     10.350000     -0.018450     -0.231160
1037     10.360000     -0.016140     -0.236660
1038     10.370000     -0.013770     -0.241610
1039     10.380000     -0.011360     -0.246000
1040     10.390000     -0.008900     -0.249820
1041     10.400000     -0.006400     -0.253050
1042     10.410000     -0.003870     -0.255710
1043     10.420000     -0.001310     -0.257790
1044     10.430000      0.001270     -0.259300
1045     10.440000      0.003860     -0.260250
1046     10.450000      0.006460     -0.260660
1047     10.460000      0.009070     -0.260550
1048     10.470000      0.011680     -0.259920
1049     10.480000      0.014270     -0.258790
1050     10.490000      0.016860     -0.257200
1051     10.500000      0.019430     -0.255140
1052     10.510000      0.021990     -0.252640
1053     10.520000      0.024510     -0.249710
1054     10.530000      0.027010     -0.246360
1055     10.540000      0.029470     -0.242600
1056     10.550000      0.031900     -0.238430
1057     10.560000      0.034280     -0.233860
1058     10.570000      0.036620     -0.228890
1059     10.580000      0.038910     -0.223510
1060     10.590000      0.041150     -0.217730
1061     10.600000      0.043320     -0.211540
1062     10.610000      0.045440     -0.204950
1063     10.620000      0.047490     -0.197960
1064     10.630000      0.049470     -0.190590
1065     10.640000      0.051370     -0.182830
1066     10.650000      0.053200     -0.174720
1067     10.660000      0.054950     -0.166280
1068     10.670000      0.056610     -0.157540
1069     10.680000      0.058190     -0.148540
1070     10.690000      0.059670     -0.139320
1071     10.700000      0.061070     -0.129920
1072     10.710000      0.062360     -0.120390
1073     10.720000      0.063570     -0.110760
1074     10.730000      0.064680     -0.101090
1075     10.740000      0.065690     -0.091390
1076     10.750000      0.066600     -0.081710
1077     10.760000      0.067420     -0.072060
1078     10.770000      0.068140     -0.062460
1079     10.780000      0.068760     -0.052920
1080     10.790000      0.069290     -0.043440
1081     10.800000      0.069730     -0.034040
1082     10.810000      0.070070     -0.024720
1083     10.820000      0.070310     -0.015490
1084     10.830000      0.070470     -0.006340
1085     10.840000      0.070530      0.002690
1086     10.850000      0.070510      0.011590
1087     10.860000      0.070390      0.020330
1088     10.870000      0.070190      0.028880
1089     10.880000      0.069900      0.037200
1090     10.890000      0.069530      0.045230
1091     10.900000      0.069070      0.052920
1092     10.910000      0.068540      0.060230
1093     10.920000      0.067940      0.067090
1094     10.930000      0.067270      0.073460
1095     10.940000      0.066540      0.079290
1096     10.950000      0.065740      0.084530
1097     10.960000      0.064900      0.089150
1098     10.970000      0.064010      0.093120
1099     10.980000      0.063080      0.096420
1100     10.990000      0.062110      0.099050
1101     11.000000      0.061120      0.101000
1102     11.010000      0.060110      0.102280
1103     11.020000      0.059090      0.102920
1104     11.030000      0.058060      0.102930
1105     11.040000      0.057030      0.102360
1106     11.050000      0.056010      0.101250
1107     11.060000      0.054990      0.099650
1108     11.070000      0.054000      0.097630
1109     11.080000      0.053020      0.095240
1110     11.090000      0.052070      0.092560
1111     11.100000      0.051140      0.089670
1112     11.110000      0.050250      0.086630
1113     11.120000      0.049380      0.083510
1114     11.130000      0.048540      0.080370
1115     11.140000      0.047740      0.077290
1116     11.150000      0.046970      0.074320
1117     11.160000      0.046230      0.071490
1118     11.170000      0.045510      0.068850
1119     11.180000      0.044820      0.066430
1120     11.190000      0.044160      0.064240
1121     11.200000      0.043510      0.062290
1122     11.210000      0.042890      0.060600
1123     11.220000      0.042290      0.059140
1124     11.230000      0.041690      0.057920
1125     11.240000      0.041120      0.056910
1126     11.250000      0.040550      0.056090
1127     11.260000      0.039990      0.055430
1128     11.270000      0.039430      0.054890
1129     11.280000      0.038880      0.054440
1130     11.290000      0.038340      0.054030
1131     11.300000      0.037800      0.053620
1132     11.310000      0.037260      0.053170
1133     11.320000      0.036730      0.052630
1134     11.330000      0.036200      0.051970
1135     11.340000      0.035680      0.051140
1136     11.350000      0.035170      0.050110
1137     11.360000      0.034670      0.048840
1138     11.370000      0.034180      0.047320
1139     11.380000      0.033710      0.045510
1140     11.390000      0.033250      0.043400
1141     11.400000      0.032820      0.040990
1142     11.410000      0.032410      0.038280
1143     11.420000      0.032030      0.035260
1144     11.430000      0.031680      0.031950
1145     11.440000      0.031360      0.028390
1146     11.450000      0.031070      0.024580
1147     11.460000      0.030830      0.020580
1148     11.470000      0.030620      0.016420
1149     11.480000      0.030460      0.012160
1150     11.490000      0.030330      0.007860
1151     11.500000      0.030260      0.003560
1152     11.510000      0.030220     -0.000660
1153     11.520000      0.030230     -0.004760
1154     11.530000      0.030270     -0.008660
1155     11.540000      0.030360     -0.012340
1156     11.550000      0.030480     -0.015720
1157     11.560000      0.030640     -0.018780
1158     11.570000      0.030830     -0.021490
1159     11.580000      0.031040     -0.023810
1160     11.590000      0.031280     -0.025740
1161     11.600000      0.031540     -0.027260
1162     11.610000      0.031810     -0.028370
1163     11.620000      0.032100     -0.029080
1164     11.630000      0.032390     -0.029400
1165     11.640000      0.032680     -0.029340
1166     11.650000      0.032970     -0.028930
1167     11.660000      0.033260     -0.028190
1168     11.670000      0.033550     -0.027170
1169     11.680000      0.033820     -0.025900
1170     11.690000      0.034080     -0.024400
1171     11.700000      0.034320     -0.022740
1172     11.710000      0.034550     -0.020940
1173     11.720000      0.034760     -0.019040
1174     11.730000      0.034950     -0.017080
1175     11.740000      0.035120     -0.015090
1176     11.750000      0.035270     -0.013110
1177     11.760000      0.035400     -0.011150
1178     11.770000      0.035510     -0.009240
1179     11.780000      0.035600     -0.007400
1180     11.790000      0.035680     -0.005630
1181     11.800000      0.035730     -0.003930
1182     11.810000      0.035770     -0.002330
1183     11.820000      0.035800     -0.000800
1184     11.830000      0.035800      0.000650
1185     11.840000      0.035800      0.002030
1186     11.850000      0.035780      0.003350
1187     11.860000      0.035740      0.004620
1188     11.870000      0.035700      0.005860
1189     11.880000      0.035640      0.007070
1190     11.890000      0.035570      0.008270
1191     11.900000      0.035490      0.009480
1192     11.910000      0.035390      0.010720
1193     11.920000      0.035280      0.012000
1194     11.930000      0.035160      0.013330
1195     11.940000      0.035030      0.014740
1196     11.950000      0.034880      0.016230
1197     11.960000      0.034720      0.017820
1198     11.970000      0.034540      0.019520
1199     11.980000      0.034350      0.021330
1200     11.990000      0.034130      0.023270
1201     12.000000      0.033900      0.025330
1202     12.010000      0.033650      0.027510
1203     12.020000      0.033370      0.029820
1204     12.030000      0.033080      0.032230
1205     12.040000      0.032750      0.034740
1206     12.050000      0.032410      0.037320
1207     12.060000      0.032030      0.039970
1208     12.070000      0.031630      0.042640
1209     12.080000      0.031210      0.045300
1210     12.090000      0.030750      0.047930
1211     12.100000      0.030270      0.050480
1212     12.110000      0.029770      0.052920
1213     12.120000      0.029240      0.055220
1214     12.130000      0.028690      0.057320
1215     12.140000      0.028110      0.059210
1216     12.150000      0.027520      0.060840
1217     12.160000      0.026910      0.062200
1218     12.170000      0.026290      0.063270
1219     12.180000      0.025660      0.064020
1220     12.190000      0.025020      0.064440
1221     12.200000      0.024370      0.064530
1222     12.210000      0.023730      0.064280
1223     12.220000      0.023090      0.063700
1224     12.230000      0.022450      0.062800
1225     12.240000      0.021820      0.061580
1226     12.250000      0.021210      0.060070
1227     12.260000      0.020610      0.058270
1228     12.270000      0.020020      0.056230
1229     12.280000      0.019460      0.053960
1230     12.290000      0.018920      0.051490
1231     12.300000      0.018410      0.048850
1232     12.310000      0.017920      0.046070
1233     12.320000      0.017460      0.043170
1234     12.330000      0.017020      0.040190
1235     12.340000      0.016620      0.037150
1236     12.350000      0.016250      0.034070
1237     12.360000      0.015910      0.030970
1238     12.370000      0.015600      0.027850
1239     12.380000      0.015320      0.024740
1240     12.390000      0.015070      0.021630
1241     12.400000      0.014860      0.018540
1242     12.410000      0.014670      0.015460
1243     12.420000      0.014520      0.012410
1244     12.430000      0.014390      0.009390
1245     12.440000      0.014300      0.006400
1246     12.450000      0.014240      0.003440
1247     12.460000      0.014200      0.000530
1248     12.470000      0.014200     -0.002320
1249     12.480000      0.014220     -0.005110
1250     12.490000      0.014270     -0.007830
1251     12.500000      0.014350     -0.010450
1252     12.510000      0.014450     -0.012970
1253     12.520000      0.014580     -0.015370
1254     12.530000      0.014740     -0.017640
1255     12.540000      0.014910     -0.019760
1256     12.550000      0.015110     -0.021730
1257     12.560000      0.015330     -0.023530
1258     12.570000      0.015560     -0.025160
1259     12.580000      0.015820     -0.026620
1260     12.590000      0.016080     -0.027890
1261     12.600000      0.016360     -0.028990
1262     12.610000      0.016650     -0.029910
1263     12.620000      0.016950     -0.030650
1264     12.630000      0.017260     -0.031210
1265     12.640000      0.017570     -0.031610
1266     12.650000      0.017880     -0.031840
1267     12.660000      0.018200     -0.031910
1268     12.670000      0.018520     -0.031840
1269     12.680000      0.018840     -0.031620
1270     12.690000      0.019160     -0.031260
1271     12.700000      0.019470     -0.030770
1272     12.710000      0.019780     -0.030160
1273     12.720000      0.020080     -0.029440
1274     12.730000      0.020370     -0.028600
1275     12.740000      0.020660     -0.027650
1276     12.750000      0.020940     -0.026600
1277     12.760000      0.021200     -0.025440
1278     12.770000      0.021460     -0.024180
1279     12.780000      0.021700     -0.022830
1280     12.790000      0.021930     -0.021370
1281     12.800000      0.022140     -0.019820
1282     12.810000      0.022340     -0.018160
1283     12.820000      0.022520     -0.016410
1284     12.830000      0.022680     -0.014560
1285     12.840000      0.022830     -0.012620
1286     12.850000      0.022960     -0.010590
1287     12.860000      0.023060     -0.008480
1288     12.870000      0.023150     -0.006280
1289     12.880000      0.023210     -0.004020
1290     12.890000      0.023250     -0.001690
1291     12.900000      0.023270      0.000690
1292     12.910000      0.023260      0.003110
1293     12.920000      0.023230      0.005580
1294     12.930000      0.023170      0.008070
1295     12.940000      0.023090      0.010590
1296     12.950000      0.022990      0.013120
1297     12.960000      0.022850      0.015680
1298     12.970000      0.022700      0.018240
1299     12.980000      0.022510      0.020820
1300     12.990000      0.022310      0.023400
1301     13.000000      0.022070      0.026000
1302     13.010000      0.021810      0.028610
1303     13.020000      0.021530      0.031230
1304     13.030000      0.021210      0.033870
1305     13.040000      0.020880      0.036500
1306     13.050000      0.020510      0.039140
1307     13.060000      0.020120      0.041770
1308     13.070000      0.019700      0.044380
1309     13.080000      0.019260      0.046970
1310     13.090000      0.018790      0.049520
1311     13.100000      0.018290      0.052020
1312     13.110000      0.017770      0.054450
1313     13.120000      0.017230      0.056800
1314     13.130000      0.016660      0.059060
1315     13.140000      0.016070      0.061210
1316     13.150000      0.015460      0.063250
1317     13.160000      0.014820      0.065170
1318     13.170000      0.014170      0.066960
1319     13.180000      0.013500      0.068610
1320     13.190000      0.012820      0.070130
1321     13.200000      0.012120      0.071510
1322     13.210000      0.011400      0.072760
1323     13.220000      0.010670      0.073880
1324     13.230000      0.009930      0.074880
1325     13.240000      0.009190      0.075750
1326     13.250000      0.008430      0.076510
1327     13.260000      0.007660      0.077170
1328     13.270000      0.006890      0.077730
1329     13.280000      0.006110      0.078200
1330     13.290000      0.005330      0.078590
1331     13.300000      0.004550      0.078910
1332     13.310000      0.003760      0.079170
1333     13.320000      0.002970      0.079380
1334     13.330000      0.002170      0.079530
1335     13.340000      0.001380      0.079650
1336     13.350000      0.000580      0.079740
1337     13.360000     -0.000220      0.079790
1338     13.370000     -0.001020      0.079820
1339     13.380000     -0.001810      0.079830
1340     13.390000     -0.002610      0.079820
1341     13.400000     -0.003410      0.079780
1342     13.410000     -0.004210      0.079720
1343     13.420000     -0.005010      0.079640
1344     13.430000     -0.005800      0.079530
1345     13.440000     -0.006600      0.079390
1346     13.450000     -0.007390      0.079200
1347     13.460000     -0.008180      0.078960
1348     13.470000     -0.008970      0.078670
1349     13.480000     -0.009760      0.078310
1350     13.490000     -0.010540      0.077870
1351     13.500000     -0.011320      0.077340
1352     13.510000     -0.012090      0.076700
1353     13.520000     -0.012860      0.075950
1354     13.530000     -0.013620      0.075070
1355     13.540000     -0.014370      0.074050
1356     13.550000     -0.015110      0.072870
1357     13.560000     -0.015840      0.071540
1358     13.570000     -0.016560      0.070030
1359     13.580000     -0.017260      0.068350
1360     13.590000     -0.017940      0.066490
1361     13.600000     -0.018600      0.064450
1362     13.610000     -0.019250      0.062240
1363     13.620000     -0.019870      0.059850
1364     13.630000     -0.020470      0.057300
1365     13.640000     -0.021040      0.054610
1366     13.650000     -0.021590      0.051800
1367     13.660000     -0.022110      0.048880
1368     13.670000     -0.022600      0.045900
1369     13.680000     -0.023050      0.042880
1370     13.690000     -0.023480      0.039870
1371     13.700000     -0.023880      0.036890
1372     13.710000     -0.024250      0.034000
1373     13.720000     -0.024590      0.031220
1374     13.730000     -0.024900      0.028600
1375     13.740000     -0.025190      0.026170
1376     13.750000     -0.025450      0.023960
1377     13.760000     -0.025690      0.022000
1378     13.770000     -0.025910      0.020300
1379     13.780000     -0.026110      0.018880
1380     13.790000     -0.026300      0.017750
1381     13.800000     -0.026480      0.016910
1382     13.810000     -0.026650      0.016370
1383     13.820000     -0.026810      0.016100
1384     13.830000     -0.026970      0.016100
1385     13.840000     -0.027140      0.016350
1386     13.850000     -0.027300      0.016810
1387     13.860000     -0.027470      0.017460
1388     13.870000     -0.027640      0.018270
1389     13.880000     -0.027820      0.019190
1390     13.890000     -0.028020      0.020190
1391     13.900000     -0.028220      0.021210
1392     13.910000     -0.028430      0.022220
1393     13.920000     -0.028650      0.023170
1394     13.930000     -0.028880      0.024020
1395     13.940000     -0.029120      0.024730
1396     13.950000     -0.029370      0.025270
1397     13.960000     -0.029620      0.025600
1398     13.970000     -0.029880      0.025710
1399     13.980000     -0.030140      0.025570
1400     13.990000     -0.030390      0.025170
1401     14.000000     -0.030640      0.024490
1402     14.010000     -0.030890      0.023550
1403     14.020000     -0.031120      0.022340
1404     14.030000     -0.031350      0.020870
1405     14.040000     -0.031560      0.019160
1406     14.050000     -0.031750      0.017230
1407     14.060000     -0.031920      0.015100
1408     14.070000     -0.032070      0.012820
1409     14.080000     -0.032200      0.010420
1410     14.090000     -0.032300      0.007930
1411     14.100000     -0.032380      0.005390
1412     14.110000     -0.032440      0.002860
1413     14.120000     -0.032470      0.000360
1414     14.130000     -0.032470     -0.002050
1415     14.140000     -0.032450     -0.004350
1416     14.150000     -0.032410     -0.006510
1417     14.160000     -0.032340     -0.008490
1418     14.170000     -0.032260     -0.010270
1419     14.180000     -0.032150     -0.011840
1420     14.190000     -0.032030     -0.013190
1421     14.200000     -0.031900     -0.014320
1422     14.210000     -0.031760     -0.015210
1423     14.220000     -0.031610     -0.015880
1424     14.230000     -0.031450     -0.016350
1425     14.240000     -0.031280     -0.016610
1426     14.250000     -0.031120     -0.016700
1427     14.260000     -0.030950     -0.016640
1428     14.270000     -0.030790     -0.016450
1429     14.280000     -0.030620     -0.016160
1430     14.290000     -0.030460     -0.015820
1431     14.300000     -0.030300     -0.015440
1432     14.310000     -0.030150     -0.015070
1433     14.320000     -0.030000     -0.014730
1434     14.330000     -0.029850     -0.014460
1435     14.340000     -0.029700     -0.014300
1436     14.350000     -0.029560     -0.014260
1437     14.360000     -0.029420     -0.014360
1438     14.370000     -0.029270     -0.014640
1439     14.380000     -0.029130     -0.015100
1440     14.390000     -0.028980     -0.015750
1441     14.400000     -0.028820     -0.016600
1442     14.410000     -0.028650     -0.017650
1443     14.420000     -0.028480     -0.018890
1444     14.430000     -0.028290     -0.020310
1445     14.440000     -0.028090     -0.021890
1446     14.450000     -0.027870     -0.023620
1447     14.460000     -0.027630     -0.025460
1448     14.470000     -0.027380     -0.027390
1449     14.480000     -0.027100     -0.029360
1450     14.490000     -0.026810     -0.031340
1451     14.500000     -0.026490     -0.033290
1452     14.510000     -0.026160     -0.035160
1453     14.520000     -0.025810     -0.036920
1454     14.530000     -0.025440     -0.038520
1455     14.540000     -0.025060     -0.039920
1456     14.550000     -0.024660     -0.041100
1457     14.560000     -0.024250     -0.042020
1458     14.570000     -0.023830     -0.042670
1459     14.580000     -0.023400     -0.043010
1460     14.590000     -0.022970     -0.043040
1461     14.600000     -0.022540     -0.042750
1462     14.610000     -0.022110     -0.042150
1463     14.620000     -0.021690     -0.041230
1464     14.630000     -0.021280     -0.040000
1465     14.640000     -0.020880     -0.038490
1466     14.650000     -0.020490     -0.036710
1467     14.660000     -0.020120     -0.034700
1468     14.670000     -0.019780     -0.032480
1469     14.680000     -0.019450     -0.030090
1470     14.690000     -0.019150     -0.027570
1471     14.700000     -0.018880     -0.024950
1472     14.710000     -0.018630     -0.022290
1473     14.720000     -0.018400     -0.019620
1474     14.730000     -0.018210     -0.016980
1475     14.740000     -0.018040     -0.014390
1476     14.750000     -0.017890     -0.011910
1477     14.760000     -0.017780     -0.009540
1478     14.770000     -0.017680     -0.007310
1479     14.780000     -0.017610     -0.005240
1480     14.790000     -0.017550     -0.003340
1481     14.800000     -0.017520     -0.001620
1482     14.810000     -0.017500     -0.000080
1483     14.820000     -0.017500      0.001290
1484     14.830000     -0.017520      0.002480
1485     14.840000     -0.017540      0.003510
1486     14.850000     -0.017580      0.004390
1487     14.860000     -0.017620      0.005120
1488     14.870000     -0.017670      0.005720
1489     14.880000     -0.017730      0.006210
1490     14.890000     -0.017790      0.006600
1491     14.900000     -0.017860      0.006910
1492     14.910000     -0.017930      0.007160
1493     14.920000     -0.018000      0.007360
1494     14.930000     -0.018070      0.007530
1495     14.940000     -0.018150      0.007690
1496     14.950000     -0.018220      0.007840
1497     14.960000     -0.018300      0.008000
1498     14.970000     -0.018380      0.008190
1499     14.980000     -0.018460      0.008400
1500     14.990000     -0.018550      0.008650
1501     15.000000     -0.018630      0.008950
1502     15.010000     -0.018720      0.009300
1503     15.020000     -0.018820      0.009700
1504     15.030000     -0.018910      0.010160
1505     15.040000     -0.019020      0.010680
1506     15.050000     -0.019120      0.011260
1507     15.060000     -0.019230      0.011890
1508     15.070000     -0.019350      0.012600
1509     15.080000     -0.019480      0.013360
1510     15.090000     -0.019610      0.014190
1511     15.100000     -0.019750      0.015070
1512     15.110000     -0.019910      0.016020
1513     15.120000     -0.020070      0.017030
1514     15.130000     -0.020240      0.018100
1515     15.140000     -0.020420      0.019240
1516     15.150000     -0.020610      0.020430
1517     15.160000     -0.020810      0.021690
1518     15.170000     -0.021030      0.023020
1519     15.180000     -0.021260      0.024410
1520     15.190000     -0.021500      0.025860
1521     15.200000     -0.021760      0.027380
1522     15.210000     -0.022040      0.028970
1523     15.220000     -0.022330      0.030610
1524     15.230000     -0.022630      0.032310
1525     15.240000     -0.022960      0.034060
1526     15.250000     -0.023300      0.035850
1527     15.260000     -0.023660      0.037670
1528     15.270000     -0.024030      0.039500
1529     15.280000     -0.024430      0.041340
1530     15.290000     -0.024840      0.043150
1531     15.300000     -0.025270      0.044930
1532     15.310000     -0.025720      0.046660
1533     15.320000     -0.026190      0.048320
1534     15.330000     -0.026670      0.049890
1535     15.340000     -0.027170      0.051350
1536     15.350000     -0.027680      0.052700
1537     15.360000     -0.028210      0.053910
1538     15.370000     -0.028750      0.054990
1539     15.380000     -0.029300      0.055920
1540     15.390000     -0.029860      0.056700
1541     15.400000     -0.030430      0.057320
1542     15.410000     -0.031000      0.057790
1543     15.420000     -0.031580      0.058100
1544     15.430000     -0.032160      0.058270
1545     15.440000     -0.032740      0.058300
1546     15.450000     -0.033320      0.058200
1547     15.460000     -0.033910      0.057970
1548     15.470000     -0.034490      0.057630
1549     15.480000     -0.035060      0.057190
1550     15.490000     -0.035630      0.056670
1551     15.500000     -0.036200      0.056070
1552     15.510000     -0.036760      0.055410
1553     15.520000     -0.037320      0.054700
1554     15.530000     -0.037860      0.053960
1555     15.540000     -0.038400      0.053190
1556     15.550000     -0.038930      0.052410
1557     15.560000     -0.039460      0.051610
1558     15.570000     -0.039970      0.050820
1559     15.580000     -0.040480      0.050030
1560     15.590000     -0.040980      0.049240
1561     15.600000     -0.041470      0.048460
1562     15.610000     -0.041960      0.047690
1563     15.620000     -0.042440      0.046920
1564     15.630000     -0.042910      0.046160
1565     15.640000     -0.043370      0.045400
1566     15.650000     -0.043820      0.044630
1567     15.660000     -0.044270      0.043850
1568     15.670000     -0.044710      0.043060
1569     15.680000     -0.045140      0.042260
1570     15.690000     -0.045560      0.041420
1571     15.700000     -0.045970      0.040560
1572     15.710000     -0.046380      0.039650
1573     15.720000     -0.046780      0.038700
1574     15.730000     -0.047160      0.037710
1575     15.740000     -0.047540      0.036650
1576     15.750000     -0.047910      0.035530
1577     15.760000     -0.048260      0.034330
1578     15.770000     -0.048600      0.033070
1579     15.780000     -0.048940      0.031720
1580     15.790000     -0.049250      0.030290
1581     15.800000     -0.049560      0.028780
1582     15.810000     -0.049840      0.027180
1583     15.820000     -0.050120      0.025500
1584     15.830000     -0.050370      0.023740
1585     15.840000     -0.050610      0.021910
1586     15.850000     -0.050830      0.020010
1587     15.860000     -0.051030      0.018050
1588     15.870000     -0.051210      0.016050
1589     15.880000     -0.051370      0.014020
1590     15.890000     -0.051510      0.011980
1591     15.900000     -0.051630      0.009950
1592     15.910000     -0.051730      0.007940
1593     15.920000     -0.051810      0.005970
1594     15.930000     -0.051870      0.004060
1595     15.940000     -0.051910      0.002220
1596     15.950000     -0.051930      0.000460
1597     15.960000     -0.051930     -0.001200
1598     15.970000     -0.051920     -0.002750
1599     15.980000     -0.051890     -0.004200
1600     15.990000     -0.051850     -0.005530
1601     16.000000     -0.051800     -0.006750
1602     16.010000     -0.051730     -0.007860
1603     16.020000     -0.051650     -0.008860
1604     16.030000     -0.051560     -0.009760
1605     16.040000     -0.051460     -0.010560
1606     16.050000     -0.051360     -0.011280
1607     16.060000     -0.051250     -0.011920
1608     16.070000     -0.051130     -0.012490
1609     16.080000     -0.051000     -0.013010
1610     16.090000     -0.050870     -0.013490
1611     16.100000     -0.050740     -0.013940
1612     16.110000     -0.050600     -0.014380
1613     16.120000     -0.050450     -0.014810
1614     16.130000     -0.050310     -0.015260
1615     16.140000     -0.050150     -0.015720
1616     16.150000     -0.050000     -0.016220
1617     16.160000     -0.049830     -0.016760
1618     16.170000     -0.049670     -0.017340
1619     16.180000     -0.049490     -0.017980
1620     16.190000     -0.049310     -0.018670
1621     16.200000     -0.049130     -0.019420
1622     16.210000     -0.048930     -0.020220
1623     16.220000     -0.048730     -0.021080
1624     16.230000     -0.048520     -0.021980
1625     16.240000     -0.048300     -0.022920
1626     16.250000     -0.048070     -0.023880
1627     16.260000     -0.047830     -0.024850
1628     16.270000     -0.047580     -0.025800
1629     16.280000     -0.047320     -0.026730
1630     16.290000     -0.047060     -0.027610
1631     16.300000     -0.046780     -0.028410
1632     16.310000     -0.046500     -0.029110
1633     16.320000     -0.046210     -0.029690
1634     16.330000     -0.045910     -0.030120
1635     16.340000     -0.045610     -0.030380
1636     16.350000     -0.045300     -0.030460
1637     16.360000     -0.045000     -0.030330
1638     16.370000     -0.044700     -0.029980
1639     16.380000     -0.044400     -0.029410
1640     16.390000     -0.044100     -0.028590
1641     16.400000     -0.043820     -0.027540
1642     16.410000     -0.043540     -0.026240
1643     16.420000     -0.043280     -0.024720
1644     16.430000     -0.043030     -0.022960
1645     16.440000     -0.042800     -0.021000
1646     16.450000     -0.042590     -0.018850
1647     16.460000     -0.042400     -0.016530
1648     16.470000     -0.042240     -0.014080
1649     16.480000     -0.042100     -0.011520
1650     16.490000     -0.041980     -0.008890
1651     16.500000     -0.041890     -0.006220
1652     16.510000     -0.041830     -0.003560
1653     16.520000     -0.041800     -0.000930
1654     16.530000     -0.041790      0.001620
1655     16.540000     -0.041800      0.004070
1656     16.550000     -0.041840      0.006380
1657     16.560000     -0.041910      0.008540
1658     16.570000     -0.041990      0.010520
1659     16.580000     -0.042100      0.012320
1660     16.590000     -0.042220      0.013910
1661     16.600000     -0.042360      0.015290
1662     16.610000     -0.042510      0.016460
1663     16.620000     -0.042680      0.017420
1664     16.630000     -0.042850      0.018180
1665     16.640000     -0.043030      0.018730
1666     16.650000     -0.043220      0.019100
1667     16.660000     -0.043410      0.019290
1668     16.670000     -0.043600      0.019310
1669     16.680000     -0.043800      0.019190
1670     16.690000     -0.043990      0.018930
1671     16.700000     -0.044180      0.018550
1672     16.710000     -0.044360      0.018060
1673     16.720000     -0.044540      0.017480
1674     16.730000     -0.044720      0.016830
1675     16.740000     -0.044890      0.016120
1676     16.750000     -0.045050      0.015350
1677     16.760000     -0.045200      0.014540
1678     16.770000     -0.045350      0.013690
1679     16.780000     -0.045480      0.012810
1680     16.790000     -0.045610      0.011910
1681     16.800000     -0.045730      0.010980
1682     16.810000     -0.045840      0.010030
1683     16.820000     -0.045940      0.009060
1684     16.830000     -0.046030      0.008070
1685     16.840000     -0.046110      0.007060
1686     16.850000     -0.046180      0.006020
1687     16.860000     -0.046240      0.004970
1688     16.870000     -0.046290      0.003890
1689     16.880000     -0.046330      0.002780
1690     16.890000     -0.046360      0.001650
1691     16.900000     -0.046380      0.000490
1692     16.910000     -0.046380     -0.000700
1693     16.920000     -0.046370     -0.001920
1694     16.930000     -0.046360     -0.003170
1695     16.940000     -0.046320     -0.004460
1696     16.950000     -0.046280     -0.005780
1697     16.960000     -0.046220     -0.007140
1698     16.970000     -0.046150     -0.008540
1699     16.980000     -0.046060     -0.009990
1700     16.990000     -0.045960     -0.011480
1701     17.000000     -0.045850     -0.013020
1702     17.010000     -0.045720     -0.014600
1703     17.020000     -0.045570     -0.016230
1704     17.030000     -0.045410     -0.017900
1705     17.040000     -0.045230     -0.019610
1706     17.050000     -0.045040     -0.021360
1707     17.060000     -0.044820     -0.023120
1708     17.070000     -0.044590     -0.024910
1709     17.080000     -0.044340     -0.026700
1710     17.090000     -0.044080     -0.028470
1711     17.100000     -0.043790     -0.030230
1712     17.110000     -0.043490     -0.031950
1713     17.120000     -0.043170     -0.033620
1714     17.130000     -0.042830     -0.035230
1715     17.140000     -0.042480     -0.036760
1716     17.150000     -0.042110     -0.038210
1717     17.160000     -0.041730     -0.039570
1718     17.170000     -0.041340     -0.040820
1719     17.180000     -0.040930     -0.041970
1720     17.190000     -0.040510     -0.043000
1721     17.200000     -0.040080     -0.043930
1722     17.210000     -0.039640     -0.044750
1723     17.220000     -0.039190     -0.045460
1724     17.230000     -0.038740     -0.046060
1725     17.240000     -0.038280     -0.046560
1726     17.250000     -0.037810     -0.046960
1727     17.260000     -0.037340     -0.047270
1728     17.270000     -0.036870     -0.047500
1729     17.280000     -0.036390     -0.047650
1730     17.290000     -0.035920     -0.047730
1731     17.300000     -0.035440     -0.047750
1732     17.310000     -0.034960     -0.047700
1733     17.320000     -0.034480     -0.047610
1734     17.330000     -0.034010     -0.047480
1735     17.340000     -0.033530     -0.047300
1736     17.350000     -0.033060     -0.047090
1737     17.360000     -0.032590     -0.046860
1738     17.370000     -0.032120     -0.046590
1739     17.380000     -0.031650     -0.046310
1740     17.390000     -0.031190     -0.046000
1741     17.400000     -0.030730     -0.045680
1742     17.410000     -0.030270     -0.045340
1743     17.420000     -0.029820     -0.044980
1744     17.430000     -0.029370     -0.044610
1745     17.440000     -0.028930     -0.044230
1746     17.450000     -0.028480     -0.043840
1747     17.460000     -0.028040     -0.043430
1748     17.470000     -0.027610     -0.043010
1749     17.480000     -0.027180     -0.042590
1750     17.490000     -0.026750     -0.042160
1751     17.500000     -0.026330     -0.041720
1752     17.510000     -0.025920     -0.041290
1753     17.520000     -0.025500     -0.040840
1754     17.530000     -0.025090     -0.040400
1755     17.540000     -0.024690     -0.039960
1756     17.550000     -0.024290     -0.039520
1757     17.560000     -0.023900     -0.039080
1758     17.570000     -0.023500     -0.038650
1759     17.580000     -0.023120     -0.038220
1760     17.590000     -0.022740     -0.037780
1761     17.600000     -0.022360     -0.037350
1762     17.610000     -0.021980     -0.036920
1763     17.620000     -0.021620     -0.036500
1764     17.630000     -0.021250     -0.036070
1765     17.640000     -0.020890     -0.035630
1766     17.650000     -0.020530     -0.035200
1767     17.660000     -0.020180     -0.034770
1768     17.670000     -0.019830     -0.034330
1769     17.680000     -0.019490     -0.033890
1770     17.690000     -0.019150     -0.033440
1771     17.700000     -0.018820     -0.033000
1772     17.710000     -0.018490     -0.032550
1773     17.720000     -0.018160     -0.032090
1774     17.730000     -0.017840     -0.031630
1775     17.740000     -0.017520     -0.031170
1776     17.750000     -0.017210     -0.030700
1777     17.760000     -0.016910     -0.030230
1778     17.770000     -0.016600     -0.029750
1779     17.780000     -0.016310     -0.029260
1780     17.790000     -0.016010     -0.028760
1781     17.800000     -0.015730     -0.028250
1782     17.810000     -0.015440     -0.027730
1783     17.820000     -0.015170     -0.027200
1784     17.830000     -0.014890     -0.026650
1785     17.840000     -0.014630     -0.026080
1786     17.850000     -0.014370     -0.025500
1787     17.860000     -0.014110     -0.024900
1788     17.870000     -0.013860     -0.024280
1789     17.880000     -0.013620     -0.023640
1790     17.890000     -0.013380     -0.022980
1791     17.900000     -0.013150     -0.022300
1792     17.910000     -0.012930     -0.021590
1793     17.920000     -0.012720     -0.020860
1794     17.930000     -0.012510     -0.020100
1795     17.940000     -0.012310     -0.019320
1796     17.950000     -0.012110     -0.018510
1797     17.960000     -0.011930     -0.017670
1798     17.970000     -0.011750     -0.016790
1799     17.980000     -0.011580     -0.015890
1800     17.990000     -0.011420     -0.014950
1801     18.000000     -0.011270     -0.013970
1802     18.010000     -0.011130     -0.012960
1803     18.020000     -0.011000     -0.011920
1804     18.030000     -0.010890     -0.010840
1805     18.040000     -0.010780     -0.009720
1806     18.050000     -0.010680     -0.008580
1807     18.060000     -0.010590     -0.007410
1808     18.070000     -0.010520     -0.006220
1809     18.080000     -0.010460     -0.005020
1810     18.090000     -0.010410     -0.003810
1811     18.100000     -0.010370     -0.002600
1812     18.110000     -0.010340     -0.001400
1813     18.120000     -0.010330     -0.000210
1814     18.130000     -0.010330      0.000960
1815     18.140000     -0.010340      0.002100
1816     18.150000     -0.010360      0.003210
1817     18.160000     -0.010390      0.004280
1818     18.170000     -0.010430      0.005320
1819     18.180000     -0.010490      0.006310
1820     18.190000     -0.010550      0.007260
1821     18.200000     -0.010620      0.008170
1822     18.210000     -0.010700      0.009030
1823     18.220000     -0.010790      0.009850
1824     18.230000     -0.010890      0.010630
1825     18.240000     -0.011000      0.011370
1826     18.250000     -0.011110      0.012070
1827     18.260000     -0.011230      0.012730
1828     18.270000     -0.011360      0.013350
1829     18.280000     -0.011490      0.013930
1830     18.290000     -0.011630      0.014480
1831     18.300000     -0.011780      0.015000
1832     18.310000     -0.011930      0.015470
1833     18.320000     -0.012080      0.015920
1834     18.330000     -0.012240      0.016320
1835     18.340000     -0.012410      0.016690
1836     18.350000     -0.012570      0.017030
1837     18.360000     -0.012740      0.017320
1838     18.370000     -0.012920      0.017590
1839     18.380000     -0.013090      0.017810
1840     18.390000     -0.013270      0.018010
1841     18.400000     -0.013450      0.018160
1842     18.410000     -0.013630      0.018290
1843     18.420000     -0.013810      0.018370
1844     18.430000     -0.014000      0.018430
1845     18.440000     -0.014180      0.018450
1846     18.450000     -0.014370      0.018430
1847     18.460000     -0.014550      0.018390
1848     18.470000     -0.014730      0.018310
1849     18.480000     -0.014920      0.018200
1850     18.490000     -0.015100      0.018050
1851     18.500000     -0.015280      0.017870
1852     18.510000     -0.015460      0.017660
1853     18.520000     -0.015640      0.017410
1854     18.530000     -0.015810      0.017120
1855     18.540000     -0.015980      0.016800
1856     18.550000     -0.016150      0.016440
1857     18.560000     -0.016310      0.016050
1858     18.570000     -0.016470      0.015610
1859     18.580000     -0.016630      0.015130
1860     18.590000     -0.016780      0.014610
1861     18.600000     -0.016930      0.014050
1862     18.610000     -0.017070      0.013440
1863     18.620000     -0.017200      0.012800
1864     18.630000     -0.017330      0.012100
1865     18.640000     -0.017450      0.011360
1866     18.650000     -0.017560      0.010580
1867     18.660000     -0.017670      0.009760
1868     18.670000     -0.017770      0.008900
1869     18.680000     -0.017860      0.008000
1870     18.690000     -0.017940      0.007060
1871     18.700000     -0.018010      0.006090
1872     18.710000     -0.018070      0.005090
1873     18.720000     -0.018120      0.004070
1874     18.730000     -0.018160      0.003010
1875     18.740000     -0.018190      0.001930
1876     18.750000     -0.018210      0.000820
1877     18.760000     -0.018220     -0.000310
1878     18.770000     -0.018220     -0.001460
1879     18.780000     -0.018200     -0.002640
1880     18.790000     -0.018170     -0.003850
1881     18.800000     -0.018140     -0.005080
1882     18.810000     -0.018080     -0.006330
1883     18.820000     -0.018020     -0.007620
1884     18.830000     -0.017950     -0.008930
1885     18.840000     -0.017860     -0.010260
1886     18.850000     -0.017750     -0.011620
1887     18.860000     -0.017640     -0.012990
1888     18.870000     -0.017510     -0.014380
1889     18.880000     -0.017360     -0.015780
1890     18.890000     -0.017210     -0.017190
1891     18.900000     -0.017030     -0.018590
1892     18.910000     -0.016850     -0.019990
1893     18.920000     -0.016650     -0.021370
1894     18.930000     -0.016430     -0.022740
1895     18.940000     -0.016210     -0.024070
1896     18.950000     -0.015970     -0.025380
1897     18.960000     -0.015710     -0.026660
1898     18.970000     -0.015450     -0.027900
1899     18.980000     -0.015170     -0.029110
1900     18.990000     -0.014880     -0.030280
1901     19.000000     -0.014570     -0.031410
1902     19.010000     -0.014260     -0.032500
1903     19.020000     -0.013930     -0.033550
1904     19.030000     -0.013600     -0.034570
1905     19.040000     -0.013250     -0.035550
1906     19.050000     -0.012900     -0.036490
1907     19.060000     -0.012530     -0.037390
1908     19.070000     -0.012160     -0.038250
1909     19.080000     -0.011780     -0.039060
1910     19.090000     -0.011390     -0.039830
1911     19.100000     -0.010990     -0.040560
1912     19.110000     -0.010580     -0.041230
1913     19.120000     -0.010170     -0.041840
1914     19.130000     -0.009750     -0.042400
1915     19.140000     -0.009330     -0.042900
1916     19.150000     -0.008900     -0.043330
1917     19.160000     -0.008460     -0.043700
1918     19.170000     -0.008030     -0.044000
1919     19.180000     -0.007590     -0.044240
1920     19.190000     -0.007140     -0.044400
1921     19.200000     -0.006700     -0.044510
1922     19.210000     -0.006260     -0.044540
1923     19.220000     -0.005810     -0.044520
1924     19.230000     -0.005370     -0.044430
1925     19.240000     -0.004920     -0.044300
1926     19.250000     -0.004480     -0.044110
1927     19.260000     -0.004040     -0.043880
1928     19.270000     -0.003600     -0.043620
1929     19.280000     -0.003160     -0.043330
1930     19.290000     -0.002730     -0.043030
1931     19.300000     -0.002300     -0.042720
1932     19.310000     -0.001870     -0.042410
1933     19.320000     -0.001450     -0.042100
1934     19.330000     -0.001030     -0.041820
1935     19.340000     -0.000610     -0.041560
1936     19.350000     -0.000190     -0.041340
1937     19.360000      0.000220     -0.041150
1938     19.370000      0.000630     -0.041010
1939     19.380000      0.001040     -0.040910
1940     19.390000      0.001450     -0.040870
1941     19.400000      0.001860     -0.040870
1942     19.410000      0.002270     -0.040930
1943     19.420000      0.002680     -0.041040
1944     19.430000      0.003090     -0.041200
1945     19.440000      0.003500     -0.041400
1946     19.450000      0.003920     -0.041640
1947     19.460000      0.004330     -0.041920
1948     19.470000      0.004750     -0.042230
1949     19.480000      0.005170     -0.042550
1950     19.490000      0.005600     -0.042890
1951     19.500000      0.006030     -0.043230
1952     19.510000      0.006460     -0.043570
1953     19.520000      0.006900     -0.043890
1954     19.530000      0.007330     -0.044200
1955     19.540000      0.007780     -0.044470
1956     19.550000      0.008220     -0.044710
1957     19.560000      0.008670     -0.044910
1958     19.570000      0.009120     -0.045060
1959     19.580000      0.009570     -0.045160
1960     19.590000      0.010020     -0.045220
1961     19.600000      0.010470     -0.045210
1962     19.610000      0.010920     -0.045160
1963     19.620000      0.011380     -0.045050
1964     19.630000      0.011830     -0.044890
1965     19.640000      0.012270     -0.044680
1966     19.650000      0.012720     -0.044430
1967     19.660000      0.013170     -0.044140
1968     19.670000      0.013610     -0.043810
1969     19.680000      0.014050     -0.043450
1970     19.690000      0.014480     -0.043070
1971     19.700000      0.014910     -0.042680
1972     19.710000      0.015340     -0.042280
1973     19.720000      0.015760     -0.041870
1974     19.730000      0.016180     -0.041480
1975     19.740000      0.016590     -0.041090
1976     19.750000      0.017000     -0.040720
1977     19.760000      0.017410     -0.040360
1978     19.770000      0.017820     -0.040040
1979     19.780000      0.018220     -0.039730
1980     19.790000      0.018610     -0.039460
1981     19.800000      0.019010     -0.039210
1982     19.810000      0.019400     -0.038980
1983     19.820000      0.019790     -0.038790
1984     19.830000      0.020180     -0.038610
1985     19.840000      0.020560     -0.038450
1986     19.850000      0.020950     -0.038300
1987     19.860000      0.021330     -0.038160
1988     19.870000      0.021710     -0.038020
1989     19.880000      0.022090     -0.037870
1990     19.890000      0.022470     -0.037710
1991     19.900000      0.022850     -0.037520
1992     19.910000      0.023220     -0.037300
1993     19.920000      0.023600     -0.037050
1994     19.930000      0.023970     -0.036740
1995     19.940000      0.024330     -0.036380
1996     19.950000      0.024700     -0.035960
1997     19.960000      0.025060     -0.035470
1998     19.970000      0.025410     -0.034900
1999     19.980000      0.025760     -0.034260
2000     19.990000      0.026100     -0.033540
2001     20.000000      0.026440     -0.032730
2002     20.010000      0.026770     -0.031830
2003     20.020000      0.027090     -0.030860
2004     20.030000      0.027390     -0.029810
2005     20.040000      0.027690     -0.028680
2006     20.050000      0.027980     -0.027490
2007     20.060000      0.028250     -0.026240
2008     20.070000      0.028520     -0.024940
2009     20.080000      0.028770     -0.023610
2010     20.090000      0.029000     -0.022250
2011     20.100000      0.029220     -0.020890
2012     20.110000      0.029430     -0.019530
2013     20.120000      0.029630     -0.018200
2014     20.130000      0.029810     -0.016900
2015     20.140000      0.029980     -0.015640
2016     20.150000      0.030140     -0.014440
2017     20.160000      0.030280     -0.013300
2018     20.170000      0.030410     -0.012230
2019     20.180000      0.030540     -0.011240
2020     20.190000      0.030650     -0.010330
2021     20.200000      0.030750     -0.009490
2022     20.210000      0.030850     -0.008730
2023     20.220000      0.030930     -0.008050
2024     20.230000      0.031010     -0.007430
2025     20.240000      0.031090     -0.006880
2026     20.250000      0.031160     -0.006390
2027     20.260000      0.031220     -0.005940
2028     20.270000      0.031280     -0.005520
2029     20.280000      0.031340     -0.005140
2030     20.290000      0.031390     -0.004760
2031     20.300000      0.031430     -0.004390
2032     20.310000      0.031480     -0.004000
2033     20.320000      0.031520     -0.003590
2034     20.330000      0.031550     -0.003150
2035     20.340000      0.031590     -0.002660
2036     20.350000      0.031610     -0.002110
2037     20.360000      0.031630     -0.001500
2038     20.370000      0.031650     -0.000810
2039     20.380000      0.031660     -0.000040
2040     20.390000      0.031660      0.000810
2041     20.400000      0.031650      0.001760
2042     20.410000      0.031630      0.002790
2043     20.420000      0.031600      0.003920
2044     20.430000      0.031560      0.005130
2045     20.440000      0.031510      0.006420
2046     20.450000      0.031450      0.007790
2047     20.460000      0.031370      0.009230
2048     20.470000      0.031280      0.010730
2049     20.480000      0.031170      0.012270
2050     20.490000      0.031050      0.013850
2051     20.500000      0.030910      0.015440
2052     20.510000      0.030760      0.017040
2053     20.520000      0.030580      0.018620
2054     20.530000      0.030400      0.020190
2055     20.540000      0.030200      0.021710
2056     20.550000      0.029980      0.023190
2057     20.560000      0.029750      0.024620
2058     20.570000      0.029500      0.025990
2059     20.580000      0.029240      0.027280
2060     20.590000      0.028970      0.028510
2061     20.600000      0.028680      0.029660
2062     20.610000      0.028390      0.030740
2063     20.620000      0.028080      0.031740
2064     20.630000      0.027760      0.032670
2065     20.640000      0.027440      0.033530
2066     20.650000      0.027100      0.034320
2067     20.660000      0.026760      0.035040
2068     20.670000      0.026410      0.035700
2069     20.680000      0.026050      0.036300
2070     20.690000      0.025690      0.036840
2071     20.700000      0.025320      0.037310
2072     20.710000      0.024950      0.037740
2073     20.720000      0.024570      0.038110
2074     20.730000      0.024190      0.038420
2075     20.740000      0.023800      0.038690
2076     20.750000      0.023420      0.038910
2077     20.760000      0.023030      0.039070
2078     20.770000      0.022640      0.039190
2079     20.780000      0.022240      0.039270
2080     20.790000      0.021850      0.039300
2081     20.800000      0.021460      0.039290
2082     20.810000      0.021070      0.039240
2083     20.820000      0.020670      0.039150
2084     20.830000      0.020280      0.039030
2085     20.840000      0.019890      0.038870
2086     20.850000      0.019500      0.038690
2087     20.860000      0.019120      0.038480
2088     20.870000      0.018730      0.038250
2089     20.880000      0.018350      0.038000
2090     20.890000      0.017970      0.037750
2091     20.900000      0.017590      0.037490
2092     20.910000      0.017220      0.037240
2093     20.920000      0.016840      0.036990
2094     20.930000      0.016470      0.036760
2095     20.940000      0.016110      0.036540
2096     20.950000      0.015740      0.036350
2097     20.960000      0.015380      0.036190
2098     20.970000      0.015020      0.036050
2099     20.980000      0.014650      0.035960
2100     20.990000      0.014300      0.035890
2101     21.000000      0.013940      0.035870
2102     21.010000      0.013580      0.035880
2103     21.020000      0.013220      0.035940
2104     21.030000      0.012860      0.036030
2105     21.040000      0.012500      0.036170
2106     21.050000      0.012140      0.036350
2107     21.060000      0.011770      0.036570
2108     21.070000      0.011410      0.036840
2109     21.080000      0.011040      0.037150
2110     21.090000      0.010670      0.037500
2111     21.100000      0.010290      0.037900
2112     21.110000      0.009910      0.038340
2113     21.120000      0.009530      0.038830
2114     21.130000      0.009140      0.039360
2115     21.140000      0.008750      0.039930
2116     21.150000      0.008350      0.040560
2117     21.160000      0.007940      0.041230
2118     21.170000      0.007530      0.041950
2119     21.180000      0.007110      0.042720
2120     21.190000      0.006680      0.043530
2121     21.200000      0.006250      0.044400
2122     21.210000      0.005810      0.045320
2123     21.220000      0.005350      0.046280
2124     21.230000      0.004890      0.047280
2125     21.240000      0.004420      0.048320
2126     21.250000      0.003930      0.049390
2127     21.260000      0.003440      0.050480
2128     21.270000      0.002940      0.051590
2129     21.280000      0.002420      0.052700
2130     21.290000      0.001890      0.053800
2131     21.300000      0.001350      0.054880
2132     21.310000      0.000810      0.055930
2133     21.320000      0.000250      0.056940
2134     21.330000     -0.000320      0.057890
2135     21.340000     -0.000900      0.058770
2136     21.350000     -0.001490      0.059570
2137     21.360000     -0.002090      0.060280
2138     21.370000     -0.002690      0.060900
2139     21.380000     -0.003300      0.061420
2140     21.390000     -0.003910      0.061830
2141     21.400000     -0.004530      0.062140
2142     21.410000     -0.005150      0.062330
2143     21.420000     -0.005770      0.062410
2144     21.430000     -0.006400      0.062380
2145     21.440000     -0.007020      0.062240
2146     21.450000     -0.007640      0.061980
2147     21.460000     -0.008260      0.061620
2148     21.470000     -0.008880      0.061150
2149     21.480000     -0.009490      0.060560
2150     21.490000     -0.010100      0.059880
2151     21.500000     -0.010700      0.059090
2152     21.510000     -0.011290      0.058200
2153     21.520000     -0.011870      0.057200
2154     21.530000     -0.012440      0.056110
2155     21.540000     -0.013000      0.054920
2156     21.550000     -0.013550      0.053620
2157     21.560000     -0.014090      0.052230
2158     21.570000     -0.014610      0.050730
2159     21.580000     -0.015120      0.049130
2160     21.590000     -0.015610      0.047430
2161     21.600000     -0.016080      0.045640
2162     21.610000     -0.016540      0.043740
2163     21.620000     -0.016980      0.041750
2164     21.630000     -0.017390      0.039680
2165     21.640000     -0.017790      0.037530
2166     21.650000     -0.018170      0.035320
2167     21.660000     -0.018520      0.033050
2168     21.670000     -0.018850      0.030760
2169     21.680000     -0.019160      0.028460
2170     21.690000     -0.019440      0.026170
2171     21.700000     -0.019700      0.023920
2172     21.710000     -0.019940      0.021720
2173     21.720000     -0.020160      0.019610
2174     21.730000     -0.020360      0.017610
2175     21.740000     -0.020530      0.015730
2176     21.750000     -0.020690      0.014010
2177     21.760000     -0.020830      0.012440
2178     21.770000     -0.020950      0.011040
2179     21.780000     -0.021070      0.009830
2180     21.790000     -0.021160      0.008810
2181     21.800000     -0.021250      0.007970
2182     21.810000     -0.021330      0.007330
2183     21.820000     -0.021400      0.006870
2184     21.830000     -0.021470      0.006590
2185     21.840000     -0.021540      0.006470
2186     21.850000     -0.021600      0.006510
2187     21.860000     -0.021670      0.006680
2188     21.870000     -0.021740      0.006980
2189     21.880000     -0.021810      0.007380
2190     21.890000     -0.021880      0.007850
2191     21.900000     -0.021960      0.008380
2192     21.910000     -0.022040      0.008950
2193     21.920000     -0.022130      0.009540
2194     21.930000     -0.022230      0.010110
2195     21.940000     -0.022330      0.010670
2196     21.950000     -0.022430      0.011180
2197     21.960000     -0.022550      0.011640
2198     21.970000     -0.022660      0.012020
2199     21.980000     -0.022780      0.012340
2200     21.990000     -0.022910      0.012560
2201     22.000000     -0.023030      0.012700
2202     22.010000     -0.023160      0.012750
2203     22.020000     -0.023290      0.012700
2204     22.030000     -0.023410      0.012570
2205     22.040000     -0.023540      0.012350
2206     22.050000     -0.023660      0.012060
2207     22.060000     -0.023780      0.011690
2208     22.070000     -0.023900      0.011260
2209     22.080000     -0.024010      0.010780
2210     22.090000     -0.024120      0.010250
2211     22.100000     -0.024220      0.009710
2212     22.110000     -0.024320      0.009140
2213     22.120000     -0.024410      0.008570
2214     22.130000     -0.024500      0.008000
2215     22.140000     -0.024580      0.007460
2216     22.150000     -0.024650      0.006940
2217     22.160000     -0.024720      0.006450
2218     22.170000     -0.024790      0.006000
2219     22.180000     -0.024850      0.005600
2220     22.190000     -0.024900      0.005250
2221     22.200000     -0.024950      0.004960
2222     22.210000     -0.025000      0.004710
2223     22.220000     -0.025050      0.004520
2224     22.230000     -0.025100      0.004390
2225     22.240000     -0.025140      0.004300
2226     22.250000     -0.025180      0.004260
2227     22.260000     -0.025230      0.004270
2228     22.270000     -0.025270      0.004310
2229     22.280000     -0.025310      0.004390
2230     22.290000     -0.025360      0.004500
2231     22.300000     -0.025400      0.004640
2232     22.310000     -0.025450      0.004790
2233     22.320000     -0.025490      0.004960
2234     22.330000     -0.025540      0.005140
2235     22.340000     -0.025600      0.005320
2236     22.350000     -0.025650      0.005510
2237     22.360000     -0.025700      0.005690
2238     22.370000     -0.025760      0.005860
2239     22.380000     -0.025820      0.006030
2240     22.390000     -0.025880      0.006180
2241     22.400000     -0.025940      0.006320
2242     22.410000     -0.026000      0.006450
2243     22.420000     -0.026070      0.006560
2244     22.430000     -0.026130      0.006650
2245     22.440000     -0.026200      0.006730
2246     22.450000     -0.026270      0.006790
2247     22.460000     -0.026340      0.006830
2248     22.470000     -0.026400      0.006850
2249     22.480000     -0.026470      0.006850
2250     22.490000     -0.026540      0.006830
2251     22.500000     -0.026610      0.006780
2252     22.510000     -0.026680      0.006720
2253     22.520000     -0.026750      0.006620
2254     22.530000     -0.026810      0.006500
2255     22.540000     -0.026880      0.006360
2256     22.550000     -0.026940      0.006180
2257     22.560000     -0.027000      0.005980
2258     22.570000     -0.027060      0.005740
2259     22.580000     -0.027120      0.005470
2260     22.590000     -0.027170      0.005160
2261     22.600000     -0.027230      0.004830
2262     22.610000     -0.027270      0.004460
2263     22.620000     -0.027320      0.004050
2264     22.630000     -0.027360      0.003610
2265     22.640000     -0.027390      0.003130
2266     22.650000     -0.027430      0.002630
2267     22.660000     -0.027450      0.002090
2268     22.670000     -0.027470      0.001520
2269     22.680000     -0.027490      0.000920
2270     22.690000     -0.027500      0.000290
2271     22.700000     -0.027500     -0.000350
2272     22.710000     -0.027500     -0.001020
2273     22.720000     -0.027490     -0.001710
2274     22.730000     -0.027470     -0.002420
2275     22.740000     -0.027450     -0.003140
2276     22.750000     -0.027410     -0.003880
2277     22.760000     -0.027380     -0.004630
2278     22.770000     -0.027330     -0.005400
2279     22.780000     -0.027270     -0.006170
2280     22.790000     -0.027210     -0.006970
2281     22.800000     -0.027140     -0.007770
2282     22.810000     -0.027070     -0.008580
2283     22.820000     -0.026980     -0.009400
2284     22.830000     -0.026890     -0.010230
2285     22.840000     -0.026780     -0.011070
2286     22.850000     -0.026670     -0.011910
2287     22.860000     -0.026550     -0.012740
2288     22.870000     -0.026430     -0.013560
2289     22.880000     -0.026290     -0.014370
2290     22.890000     -0.026150     -0.015160
2291     22.900000     -0.026000     -0.015910
2292     22.910000     -0.025840     -0.016630
2293     22.920000     -0.025670     -0.017310
2294     22.930000     -0.025500     -0.017930
2295     22.940000     -0.025320     -0.018490
2296     22.950000     -0.025130     -0.018990
2297     22.960000     -0.024940     -0.019410
2298     22.970000     -0.024750     -0.019770
2299     22.980000     -0.024550     -0.020040
2300     22.990000     -0.024350     -0.020240
2301     23.000000     -0.024150     -0.020360
2302     23.010000     -0.023940     -0.020400
2303     23.020000     -0.023740     -0.020360
2304     23.030000     -0.023540     -0.020250
2305     23.040000     -0.023330     -0.020080
2306     23.050000     -0.023130     -0.019840
2307     23.060000     -0.022940     -0.019560
2308     23.070000     -0.022740     -0.019220
2309     23.080000     -0.022550     -0.018860
2310     23.090000     -0.022360     -0.018460
2311     23.100000     -0.022170     -0.018060
2312     23.110000     -0.021990     -0.017650
2313     23.120000     -0.021820     -0.017240
2314     23.130000     -0.021640     -0.016860
2315     23.140000     -0.021480     -0.016490
2316     23.150000     -0.021310     -0.016160
2317     23.160000     -0.021150     -0.015870
2318     23.170000     -0.020990     -0.015630
2319     23.180000     -0.020830     -0.015430
2320     23.190000     -0.020680     -0.015280
2321     23.200000     -0.020530     -0.015190
2322     23.210000     -0.020380     -0.015140
2323     23.220000     -0.020220     -0.015140
2324     23.230000     -0.020070     -0.015180
2325     23.240000     -0.019920     -0.015260
2326     23.250000     -0.019770     -0.015370
2327     23.260000     -0.019610     -0.015490
2328     23.270000     -0.019460     -0.015620
2329     23.280000     -0.019300     -0.015750
2330     23.290000     -0.019150     -0.015850
2331     23.300000     -0.018990     -0.015930
2332     23.310000     -0.018830     -0.015950
2333     23.320000     -0.018670     -0.015920
2334     23.330000     -0.018510     -0.015810
2335     23.340000     -0.018350     -0.015610
2336     23.350000     -0.018200     -0.015320
2337     23.360000     -0.018040     -0.014910
2338     23.370000     -0.017890     -0.014380
2339     23.380000     -0.017750     -0.013730
2340     23.390000     -0.017610     -0.012950
2341     23.400000     -0.017480     -0.012030
2342     23.410000     -0.017360     -0.010980
2343     23.420000     -0.017250     -0.009800
2344     23.430000     -0.017150     -0.008490
2345     23.440000     -0.017070     -0.007060
2346     23.450000     -0.017000     -0.005530
2347     23.460000     -0.016940     -0.003910
2348     23.470000     -0.016900     -0.002210
2349     23.480000     -0.016880     -0.000460
2350     23.490000     -0.016880      0.001340
2351     23.500000     -0.016890      0.003140
2352     23.510000     -0.016920      0.004940
2353     23.520000     -0.016970      0.006720
2354     23.530000     -0.017040      0.008440
2355     23.540000     -0.017120      0.010100
2356     23.550000     -0.017220      0.011670
2357     23.560000     -0.017340      0.013150
2358     23.570000     -0.017470      0.014520
2359     23.580000     -0.017620      0.015770
2360     23.590000     -0.017780      0.016890
2361     23.600000     -0.017940      0.017900
2362     23.610000     -0.018120      0.018770
2363     23.620000     -0.018310      0.019520
2364     23.630000     -0.018510      0.020150
2365     23.640000     -0.018710      0.020670
2366     23.650000     -0.018910      0.021080
2367     23.660000     -0.019130      0.021390
2368     23.670000     -0.019340      0.021610
2369     23.680000     -0.019560      0.021760
2370     23.690000     -0.019770      0.021830
2371     23.700000     -0.019990      0.021860
2372     23.710000     -0.020210      0.021840
2373     23.720000     -0.020430      0.021790
2374     23.730000     -0.020650      0.021710
2375     23.740000     -0.020860      0.021630
2376     23.750000     -0.021080      0.021550
2377     23.760000     -0.021290      0.021470
2378     23.770000     -0.021510      0.021400
2379     23.780000     -0.021720      0.021360
2380     23.790000     -0.021940      0.021330
2381     23.800000     -0.022150      0.021330
2382     23.810000     -0.022360      0.021350
2383     23.820000     -0.022580      0.021410
2384     23.830000     -0.022790      0.021480
2385     23.840000     -0.023010      0.021580
2386     23.850000     -0.023220      0.021700
2387     23.860000     -0.023440      0.021830
2388     23.870000     -0.023660      0.021980
2389     23.880000     -0.023880      0.022130
2390     23.890000     -0.024100      0.022290
2391     23.900000     -0.024320      0.022430
2392     23.910000     -0.024550      0.022570
2393     23.920000     -0.024770      0.022680
2394     23.930000     -0.025000      0.022770
2395     23.940000     -0.025230      0.022830
2396     23.950000     -0.025450      0.022860
2397     23.960000     -0.025680      0.022840
2398     23.970000     -0.025910      0.022780
2399     23.980000     -0.026140      0.022680
2400     23.990000     -0.026370      0.022520
2401     24.000000     -0.026590      0.022320
2402     24.010000     -0.026810      0.022070
2403     24.020000     -0.027030      0.021780
2404     24.030000     -0.027250      0.021440
2405     24.040000     -0.027470      0.021070
2406     24.050000     -0.027680      0.020660
2407     24.060000     -0.027880      0.020230
2408     24.070000     -0.028090      0.019780
2409     24.080000     -0.028280      0.019330
2410     24.090000     -0.028480      0.018880
2411     24.100000     -0.028670      0.018440
2412     24.110000     -0.028850      0.018020
2413     24.120000     -0.029030      0.017650
2414     24.130000     -0.029210      0.017310
2415     24.140000     -0.029380      0.017030
2416     24.150000     -0.029550      0.016820
2417     24.160000     -0.029720      0.016670
2418     24.170000     -0.029890      0.016600
2419     24.180000     -0.030050      0.016610
2420     24.190000     -0.030220      0.016700
2421     24.200000     -0.030390      0.016870
2422     24.210000     -0.030550      0.017120
2423     24.220000     -0.030720      0.017440
2424     24.230000     -0.030900      0.017830
2425     24.240000     -0.031080      0.018280
2426     24.250000     -0.031260      0.018780
2427     24.260000     -0.031450      0.019320
2428     24.270000     -0.031640      0.019870
2429     24.280000     -0.031840      0.020430
2430     24.290000     -0.032040      0.020980
2431     24.300000     -0.032250      0.021480
2432     24.310000     -0.032470      0.021940
2433     24.320000     -0.032690      0.022320
2434     24.330000     -0.032910      0.022620
2435     24.340000     -0.033140      0.022800
2436     24.350000     -0.033370      0.022870
2437     24.360000     -0.033590      0.022800
2438     24.370000     -0.033820      0.022590
2439     24.380000     -0.034050      0.022230
2440     24.390000     -0.034270      0.021720
2441     24.400000     -0.034490      0.021070
2442     24.410000     -0.034700      0.020280
2443     24.420000     -0.034900      0.019370
2444     24.430000     -0.035100      0.018340
2445     24.440000     -0.035280      0.017230
2446     24.450000     -0.035450      0.016060
2447     24.460000     -0.035610      0.014860
2448     24.470000     -0.035760      0.013690
2449     24.480000     -0.035900      0.012560
2450     24.490000     -0.036020      0.011540
2451     24.500000     -0.036140      0.010680
2452     24.510000     -0.036240      0.010010
2453     24.520000     -0.036340      0.009590
2454     24.530000     -0.036440      0.009470
2455     24.540000     -0.036540      0.009680
2456     24.550000     -0.036630      0.010270
2457     24.560000     -0.036740      0.011260
2458     24.570000     -0.036850      0.012680
2459     24.580000     -0.036970      0.014540
2460     24.590000     -0.037120      0.016830
2461     24.600000     -0.037290      0.019550
2462     24.610000     -0.037480      0.022670
2463     24.620000     -0.037710      0.026160
2464     24.630000     -0.037970      0.029940
2465     24.640000     -0.038270      0.033960
2466     24.650000     -0.038610      0.038110
2467     24.660000     -0.038990      0.042280
2468     24.670000     -0.039410      0.046360
2469     24.680000     -0.039880      0.050190
2470     24.690000     -0.040380      0.053630
2471     24.700000     -0.040920      0.056500
2472     24.710000     -0.041480      0.058660
2473     24.720000     -0.042070      0.059930
2474     24.730000     -0.042670      0.060160
2475     24.740000     -0.043270      0.059190
2476     24.750000     -0.043860      0.056890
2477     24.760000     -0.044430      0.053150
2478     24.770000     -0.044960      0.047880
2479     24.780000     -0.045440      0.041000
2480     24.790000     -0.045850      0.032470
2481     24.800000     -0.046170      0.022290
2482     24.810000     -0.046400      0.010480
2483     24.820000     -0.046500     -0.002890
2484     24.830000     -0.046470     -0.017720
2485     24.840000     -0.046300     -0.033870
2486     24.850000     -0.045960     -0.051140
2487     24.860000     -0.045450     -0.069310
2488     24.870000     -0.044750     -0.088120
2489     24.880000     -0.043870     -0.107260
2490     24.890000     -0.042800     -0.126410
2491     24.900000     -0.041540     -0.145230
2492     24.910000     -0.040080     -0.163360
2493     24.920000     -0.038450     -0.180470
2494     24.930000     -0.036640     -0.196230
2495     24.940000     -0.034680     -0.210320
2496     24.950000     -0.032580     -0.222480
2497     24.960000     -0.030350     -0.232470
2498     24.970000     -0.028030     -0.240090
2499     24.980000     -0.025630     -0.245200
2500     24.990000     -0.023180     -0.247700
2501     25.000000     -0.020700     -0.247550
2502     25.010000      0.000000      0.000000
2503     25.020000      0.000000      0.000000
2504     25.030000      0.000000      0.000000
2505     25.040000      0.000000      0.000000
2506     25.050000      0.000000      0.000000
2507     25.060000      0.000000      0.000000
2508     25.070000      0.000000      0.000000
2509     25.080000      0.000000      0.000000
2510     25.090000      0.000000      0.000000
2511     25.100000      0.000000      0.000000
2512     25.110000      0.000000      0.000000
2513     25.120000      0.000000      0.000000
2514     25.130000      0.000000      0.000000
2515     25.140000      0.000000      0.000000
2516     25.150000      0.000000      0.000000
2517     25.160000      0.000000      0.000000
2518     25.170000      0.000000      0.000000
2519     25.180000      0.000000      0.000000
2520     25.190000      0.000000      0.000000
2521     25.200000      0.000000      0.000000
2522     25.210000      0.000000      0.000000
2523     25.220000      0.000000      0.000000
2524     25.230000      0.000000      0.000000
2525     25.240000      0.000000      0.000000
2526     25.250000      0.000000      0.000000
2527     25.260000      0.000000      0.000000
2528     25.270000      0.000000      0.000000
2529     25.280000      0.000000      0.000000
2530     25.290000      0.000000      0.000000
2531     25.300000      0.000000      0.000000
2532     25.310000      0.000000      0.000000
2533     25.320000      0.000000      0.000000
2534     25.330000      0.000000      0.000000
2535     25.340000      0.000000      0.000000
2536     25.350000      0.000000      0.000000
2537     25.360000      0.000000      0.000000
2538     25.370000      0.000000      0.000000
2539     25.380000      0.000000      0.000000
2540     25.390000      0.000000      0.000000
2541     25.400000      0.000000      0.000000
2542     25.410000      0.000000      0.000000
2543     25.420000      0.000000      0.000000
2544     25.430000      0.000000      0.000000
2545     25.440000      0.000000      0.000000
2546     25.450000      0.000000      0.000000
2547     25.460000      0.000000      0.000000
2548     25.470000      0.000000      0.000000
2549     25.480000      0.000000      0.000000
2550     25.490000      0.000000      0.000000
2551     25.500000      0.000000      0.000000
2552     25.510000      0.000000      0.000000
2553     25.520000      0.000000      0.000000
2554     25.530000      0.000000      0.000000
2555     25.540000      0.000000      0.000000
2556     25.550000      0.000000      0.000000
2557     25.560000      0.000000      0.000000
2558     25.570000      0.000000      0.000000
2559     25.580000      0.000000      0.000000
2560     25.590000      0.000000      0.000000
2561     25.600000      0.000000      0.000000
2562     25.610000      0.000000      0.000000
2563     25.620000      0.000000      0.000000
2564     25.630000      0.000000      0.000000
2565     25.640000      0.000000      0.000000
2566     25.650000      0.000000      0.000000
2567     25.660000      0.000000      0.000000
2568     25.670000      0.000000      0.000000
2569     25.680000      0.000000      0.000000
2570     25.690000      0.000000      0.000000
2571     25.700000      0.000000      0.000000
2572     25.710000      0.000000      0.000000
2573     25.720000      0.000000      0.000000
2574     25.730000      0.000000      0.000000
2575     25.740000      0.000000      0.000000
2576     25.750000      0.000000      0.000000
2577     25.760000      0.000000      0.000000
2578     25.770000      0.000000      0.000000
2579     25.780000      0.000000      0.000000
2580     25.790000      0.000000      0.000000
2581     25.800000      0.000000      0.000000
2582     25.810000      0.000000      0.000000
2583     25.820000      0.000000      0.000000
2584     25.830000      0.000000      0.000000
2585     25.840000      0.000000      0.000000
2586     25.850000      0.000000      0.000000
2587     25.860000      0.000000      0.000000
2588     25.870000      0.000000      0.000000
2589     25.880000      0.000000      0.000000
2590     25.890000      0.000000      0.000000
2591     25.900000      0.000000      0.000000
2592     25.910000      0.000000      0.000000
2593     25.920000      0.000000      0.000000
2594     25.930000      0.000000      0.000000
2595     25.940000      0.000000      0.000000
2596     25.950000      0.000000      0.000000
2597     25.960000      0.000000      0.000000
2598     25.970000      0.000000      0.000000
2599     25.980000      0.000000      0.000000
2600     25.990000      0.000000      0.000000
2601     26.000000      0.000000      0.000000
2602     26.010000      0.000000      0.000000
2603     26.020000      0.000000      0.000000
2604     26.030000      0.000000      0.000000
2605     26.040000      0.000000      0.000000
2606     26.050000      0.000000      0.000000
2607     26.060000      0.000000      0.000000
2608     26.070000      0.000000      0.000000
2609     26.080000      0.000000      0.000000
2610     26.090000      0.000000      0.000000
2611     26.100000      0.000000      0.000000
2612     26.110000      0.000000      0.000000
2613     26.120000      0.000000      0.000000
2614     26.130000      0.000000      0.000000
2615     26.140000      0.000000      0.000000
2616     26.150000      0.000000      0.000000
2617     26.160000      0.000000      0.000000
2618     26.170000      0.000000      0.000000
2619     26.180000      0.000000      0.000000
2620     26.190000      0.000000      0.000000
2621     26.200000      0.000000      0.000000
2622     26.210000      0.000000      0.000000
2623     26.220000      0.000000      0.000000
2624     26.230000      0.000000      0.000000
2625     26.240000      0.000000      0.000000
2626     26.250000      0.000000      0.000000
2627     26.260000      0.000000      0.000000
2628     26.270000      0.000000      0.000000
2629     26.280000      0.000000      0.000000
2630     26.290000      0.000000      0.000000
2631     26.300000      0.000000      0.000000
2632     26.310000      0.000000      0.000000
2633     26.320000      0.000000      0.000000
2634     26.330000      0.000000      0.000000
2635     26.340000      0.000000      0.000000
2636     26.350000      0.000000      0.000000
2637     26.360000      0.000000      0.000000
2638     26.370000      0.000000      0.000000
2639     26.380000      0.000000      0.000000
2640     26.390000      0.000000      0.000000
2641     26.400000      0.000000      0.000000
2642     26.410000      0.000000      0.000000
2643     26.420000      0.000000      0.000000
2644     26.430000      0.000000      0.000000
2645     26.440000      0.000000      0.000000
2646     26.450000      0.000000      0.000000
2647     26.460000      0.000000      0.000000
2648     26.470000      0.000000      0.000000
2649     26.480000      0.000000      0.000000
2650     26.490000      0.000000      0.000000
2651     26.500000      0.000000      0.000000
2652     26.510000      0.000000      0.000000
2653     26.520000      0.000000      0.000000
2654     26.530000      0.000000      0.000000
2655     26.540000      0.000000      0.000000
2656     26.550000      0.000000      0.000000
2657     26.560000      0.000000      0.000000
2658     26.570000      0.000000      0.000000
2659     26.580000      0.000000      0.000000
2660     26.590000      0.000000      0.000000
2661     26.600000      0.000000      0.000000
2662     26.610000      0.000000      0.000000
2663     26.620000      0.000000      0.000000
2664     26.630000      0.000000      0.000000
2665     26.640000      0.000000      0.000000
2666     26.650000      0.000000      0.000000
2667     26.660000      0.000000      0.000000
2668     26.670000      0.000000      0.000000
2669     26.680000      0.000000      0.000000
2670     26.690000      0.000000      0.000000
2671     26.700000      0.000000      0.000000
2672     26.710000      0.000000      0.000000
2673     26.720000      0.000000      0.000000
2674     26.730000      0.000000      0.000000
2675     26.740000      0.000000      0.000000
2676     26.750000      0.000000      0.000000
2677     26.760000      0.000000      0.000000
2678     26.770000      0.000000      0.000000
2679     26.780000      0.000000      0.000000
2680     26.790000      0.000000      0.000000
2681     26.800000      0.000000      0.000000
2682     26.810000      0.000000      0.000000
2683     26.820000      0.000000      0.000000
2684     26.830000      0.000000      0.000000
2685     26.840000      0.000000      0.000000
2686     26.850000      0.000000      0.000000
2687     26.860000      0.000000      0.000000
2688     26.870000      0.000000      0.000000
2689     26.880000      0.000000      0.000000
2690     26.890000      0.000000      0.000000
2691     26.900000      0.000000      0.000000
2692     26.910000      0.000000      0.000000
2693     26.920000      0.000000      0.000000
2694     26.930000      0.000000      0.000000
2695     26.940000      0.000000      0.000000
2696     26.950000      0.000000      0.000000
2697     26.960000      0.000000      0.000000
2698     26.970000      0.000000      0.000000
2699     26.980000      0.000000      0.000000
2700     26.990000      0.000000      0.000000
2701     27.000000      0.000000      0.000000
2702     27.010000      0.000000      0.000000
2703     27.020000      0.000000      0.000000
2704     27.030000      0.000000      0.000000
2705     27.040000      0.000000      0.000000
2706     27.050000      0.000000      0.000000
2707     27.060000      0.000000      0.000000
2708     27.070000      0.000000      0.000000
2709     27.080000      0.000000      0.000000
2710     27.090000      0.000000      0.000000
2711     27.100000      0.000000      0.000000
2712     27.110000      0.000000      0.000000
2713     27.120000      0.000000      0.000000
2714     27.130000      0.000000      0.000000
2715     27.140000      0.000000      0.000000
2716     27.150000      0.000000      0.000000
2717     27.160000      0.000000      0.000000
2718     27.170000      0.000000      0.000000
2719     27.180000      0.000000      0.000000
2720     27.190000      0.000000      0.000000
2721     27.200000      0.000000      0.000000
2722     27.210000      0.000000      0.000000
2723     27.220000      0.000000      0.000000
2724     27.230000      0.000000      0.000000
2725     27.240000      0.000000      0.000000
2726     27.250000      0.000000      0.000000
2727     27.260000      0.000000      0.000000
2728     27.270000      0.000000      0.000000
2729     27.280000      0.000000      0.000000
2730     27.290000      0.000000      0.000000
2731     27.300000      0.000000      0.000000
2732     27.310000      0.000000      0.000000
2733     27.320000      0.000000      0.000000
2734     27.330000      0.000000      0.000000
2735     27.340000      0.000000      0.000000
2736     27.350000      0.000000      0.000000
2737     27.360000      0.000000      0.000000
2738     27.370000      0.000000      0.000000
2739     27.380000      0.000000      0.000000
2740     27.390000      0.000000      0.000000
2741     27.400000      0.000000      0.000000
2742     27.410000      0.000000      0.000000
2743     27.420000      0.000000      0.000000
2744     27.430000      0.000000      0.000000
2745     27.440000      0.000000      0.000000
2746     27.450000      0.000000      0.000000
2747     27.460000      0.000000      0.000000
2748     27.470000      0.000000      0.000000
2749     27.480000      0.000000      0.000000
2750     27.490000      0.000000      0.000000
2751     27.500000      0.000000      0.000000
2752     27.510000      0.000000      0.000000
2753     27.520000      0.000000      0.000000
2754     27.530000      0.000000      0.000000
2755     27.540000      0.000000      0.000000
2756     27.550000      0.000000      0.000000
2757     27.560000      0.000000      0.000000
2758     27.570000      0.000000      0.000000
2759     27.580000      0.000000      0.000000
2760     27.590000      0.000000      0.000000
2761     27.600000      0.000000      0.000000
2762     27.610000      0.000000      0.000000
2763     27.620000      0.000000      0.000000
2764     27.630000      0.000000      0.000000
2765     27.640000      0.000000      0.000000
2766     27.650000      0.000000      0.000000
2767     27.660000      0.000000      0.000000
2768     27.670000      0.000000      0.000000
2769     27.680000      0.000000      0.000000
2770     27.690000      0.000000      0.000000
2771     27.700000      0.000000      0.000000
2772     27.710000      0.000000      0.000000
2773     27.720000      0.000000      0.000000
2774     27.730000      0.000000      0.000000
2775     27.740000      0.000000      0.000000
2776     27.750000      0.000000      0.000000
2777     27.760000      0.000000      0.000000
2778     27.770000      0.000000      0.000000
2779     27.780000      0.000000      0.000000
2780     27.790000      0.000000      0.000000
2781     27.800000      0.000000      0.000000
2782     27.810000      0.000000      0.000000
2783     27.820000      0.000000      0.000000
2784     27.830000      0.000000      0.000000
2785     27.840000      0.000000      0.000000
2786     27.850000      0.000000      0.000000
2787     27.860000      0.000000      0.000000
2788     27.870000      0.000000      0.000000
2789     27.880000      0.000000      0.000000
2790     27.890000      0.000000      0.000000
2791     27.900000      0.000000      0.000000
2792     27.910000      0.000000      0.000000
2793     27.920000      0.000000      0.000000
2794     27.930000      0.000000      0.000000
2795     27.940000      0.000000      0.000000
2796     27.950000      0.000000      0.000000
2797     27.960000      0.000000      0.000000
2798     27.970000      0.000000      0.000000
2799     27.980000      0.000000      0.000000
2800     27.990000      0.000000      0.000000
2801     28.000000      0.000000      0.000000
2802     28.010000      0.000000      0.000000
2803     28.020000      0.000000      0.000000
2804     28.030000      0.000000      0.000000
2805     28.040000      0.000000      0.000000
2806     28.050000      0.000000      0.000000
2807     28.060000      0.000000      0.000000
2808     28.070000      0.000000      0.000000
2809     28.080000      0.000000      0.000000
2810     28.090000      0.000000      0.000000
2811     28.100000      0.000000      0.000000
2812     28.110000      0.000000      0.000000
2813     28.120000      0.000000      0.000000
2814     28.130000      0.000000      0.000000
2815     28.140000      0.000000      0.000000
2816     28.150000      0.000000      0.000000
2817     28.160000      0.000000      0.000000
2818     28.170000      0.000000      0.000000
2819     28.180000      0.000000      0.000000
2820     28.190000      0.000000      0.000000
2821     28.200000      0.000000      0.000000
2822     28.210000      0.000000      0.000000
2823     28.220000      0.000000      0.000000
2824     28.230000      0.000000      0.000000
2825     28.240000      0.000000      0.000000
2826     28.250000      0.000000      0.000000
2827     28.260000      0.000000      0.000000
2828     28.270000      0.000000      0.000000
2829     28.280000      0.000000      0.000000
2830     28.290000      0.000000      0.000000
2831     28.300000      0.000000      0.000000
2832     28.310000      0.000000      0.000000
2833     28.320000      0.000000      0.000000
2834     28.330000      0.000000      0.000000
2835     28.340000      0.000000      0.000000
2836     28.350000      0.000000      0.000000
2837     28.360000      0.000000      0.000000
2838     28.370000      0.000000      0.000000
2839     28.380000      0.000000      0.000000
2840     28.390000      0.000000      0.000000
2841     28.400000      0.000000      0.000000
2842     28.410000      0.000000      0.000000
2843     28.420000      0.000000      0.000000
2844     28.430000      0.000000      0.000000
2845     28.440000      0.000000      0.000000
2846     28.450000      0.000000      0.000000
2847     28.460000      0.000000      0.000000
2848     28.470000      0.000000      0.000000
2849     28.480000      0.000000      0.000000
2850     28.490000      0.000000      0.000000
2851     28.500000      0.000000      0.000000
2852     28.510000      0.000000      0.000000
2853     28.520000      0.000000      0.000000
2854     28.530000      0.000000      0.000000
2855     28.540000      0.000000      0.000000
2856     28.550000      0.000000      0.000000
2857     28.560000      0.000000      0.000000
2858     28.570000      0.000000      0.000000
2859     28.580000      0.000000      0.000000
2860     28.590000      0.000000      0.000000
2861     28.600000      0.000000      0.000000
2862     28.610000      0.000000      0.000000
2863     28.620000      0.000000      0.000000
2864     28.630000      0.000000      0.000000
2865     28.640000      0.000000      0.000000
2866     28.650000      0.000000      0.000000
2867     28.660000      0.000000      0.000000
2868     28.670000      0.000000      0.000000
2869     28.680000      0.000000      0.000000
2870     28.690000      0.000000      0.000000
2871     28.700000      0.000000      0.000000
2872     28.710000      0.000000      0.000000
2873     28.720000      0.000000      0.000000
2874     28.730000      0.000000      0.000000
2875     28.740000      0.000000      0.000000
2876     28.750000      0.000000      0.000000
2877     28.760000      0.000000      0.000000
2878     28.770000      0.000000      0.000000
2879     28.780000      0.000000      0.000000
2880     28.790000      0.000000      0.000000
2881     28.800000      0.000000      0.000000
2882     28.810000      0.000000      0.000000
2883     28.820000      0.000000      0.000000
2884     28.830000      0.000000      0.000000
2885     28.840000      0.000000      0.000000
2886     28.850000      0.000000      0.000000
2887     28.860000      0.000000      0.000000
2888     28.870000      0.000000      0.000000
2889     28.880000      0.000000      0.000000
2890     28.890000      0.000000      0.000000
2891     28.900000      0.000000      0.000000
2892     28.910000      0.000000      0.000000
2893     28.920000      0.000000      0.000000
2894     28.930000      0.000000      0.000000
2895     28.940000      0.000000      0.000000
2896     28.950000      0.000000      0.000000
2897     28.960000      0.000000      0.000000
2898     28.970000      0.000000      0.000000
2899     28.980000      0.000000      0.000000
2900     28.990000      0.000000      0.000000
2901     29.000000      0.000000      0.000000
2902     29.010000      0.000000      0.000000
2903     29.020000      0.000000      0.000000
2904     29.030000      0.000000      0.000000
2905     29.040000      0.000000      0.000000
2906     29.050000      0.000000      0.000000
2907     29.060000      0.000000      0.000000
2908     29.070000      0.000000      0.000000
2909     29.080000      0.000000      0.000000
2910     29.090000      0.000000      0.000000
2911     29.100000      0.000000      0.000000
2912     29.110000      0.000000      0.000000
2913     29.120000      0.000000      0.000000
2914     29.130000      0.000000      0.000000
2915     29.140000      0.000000      0.000000
2916     29.150000      0.000000      0.000000
2917     29.160000      0.000000      0.000000
2918     29.170000      0.000000      0.000000
2919     29.180000      0.000000      0.000000
2920     29.190000      0.000000      0.000000
2921     29.200000      0.000000      0.000000
2922     29.210000      0.000000      0.000000
2923     29.220000      0.000000      0.000000
2924     29.230000      0.000000      0.000000
2925     29.240000      0.000000      0.000000
2926     29.250000      0.000000      0.000000
2927     29.260000      0.000000      0.000000
2928     29.270000      0.000000      0.000000
2929     29.280000      0.000000      0.000000
2930     29.290000      0.000000      0.000000
2931     29.300000      0.000000      0.000000
2932     29.310000      0.000000      0.000000
2933     29.320000      0.000000      0.000000
2934     29.330000      0.000000      0.000000
2935     29.340000      0.000000      0.000000
2936     29.350000      0.000000      0.000000
2937     29.360000      0.000000      0.000000
2938     29.370000      0.000000      0.000000
2939     29.380000      0.000000      0.000000
2940     29.390000      0.000000      0.000000
2941     29.400000      0.000000      0.000000
2942     29.410000      0.000000      0.000000
2943     29.420000      0.000000      0.000000
2944     29.430000      0.000000      0.000000
2945     29.440000      0.000000      0.000000
2946     29.450000      0.000000      0.000000
2947     29.460000      0.000000      0.000000
2948     29.470000      0.000000      0.000000
2949     29.480000      0.000000      0.000000
2950     29.490000      0.000000      0.000000
2951     29.500000      0.000000      0.000000
2952     29.510000      0.000000      0.000000
2953     29.520000      0.000000      0.000000
2954     29.530000      0.000000      0.000000
2955     29.540000      0.000000      0.000000
2956     29.550000      0.000000      0.000000
2957     29.560000      0.000000      0.000000
2958     29.570000      0.000000      0.000000
2959     29.580000      0.000000      0.000000
2960     29.590000      0.000000      0.000000
2961     29.600000      0.000000      0.000000
2962     29.610000      0.000000      0.000000
2963     29.620000      0.000000      0.000000
2964     29.630000      0.000000      0.000000
2965     29.640000      0.000000      0.000000
2966     29.650000      0.000000      0.000000
2967     29.660000      0.000000      0.000000
2968     29.670000      0.000000      0.000000
2969     29.680000      0.000000      0.000000
2970     29.690000      0.000000      0.000000
2971     29.700000      0.000000      0.000000
2972     29.710000      0.000000      0.000000
2973     29.720000      0.000000      0.000000
2974     29.730000      0.000000      0.000000
2975     29.740000      0.000000      0.000000
2976     29.750000      0.000000      0.000000
2977     29.760000      0.000000      0.000000
2978     29.770000      0.000000      0.000000
2979     29.780000      0.000000      0.000000
2980     29.790000      0.000000      0.000000
2981     29.800000      0.000000      0.000000
2982     29.810000      0.000000      0.000000
2983     29.820000      0.000000      0.000000
2984     29.830000      0.000000      0.000000
2985     29.840000      0.000000      0.000000
2986     29.850000      0.000000      0.000000
2987     29.860000      0.000000      0.000000
2988     29.870000      0.000000      0.000000
2989     29.880000      0.000000      0.000000
2990     29.890000      0.000000      0.000000
2991     29.900000      0.000000      0.000000
2992     29.910000      0.000000      0.000000
2993     29.920000      0.000000      0.000000
2994     29.930000      0.000000      0.000000
2995     29.940000      0.000000      0.000000
2996     29.950000      0.000000      0.000000
2997     29.960000      0.000000      0.000000
2998     29.970000      0.000000      0.000000
2999     29.980000      0.000000      0.000000
3000     29.990000      0.000000      0.000000
3001     30.000000      0.000000      0.000000
3002     30.010000      0.000000      0.000000
3003     30.020000      0.000000      0.000000
3004     30.030000      0.000000      0.000000
3005     30.040000      0.000000      0.000000
3006     30.050000      0.000000      0.000000
3007     30.060000      0.000000      0.000000
3008     30.070000      0.000000      0.000000
3009     30.080000      0.000000      0.000000
3010     30.090000      0.000000      0.000000
3011     30.100000      0.000000      0.000000
3012     30.110000      0.000000      0.000000
3013     30.120000      0.000000      0.000000
3014     30.130000      0.000000      0.000000
3015     30.140000      0.000000      0.000000
3016     30.150000      0.000000      0.000000
3017     30.160000      0.000000      0.000000
3018     30.170000      0.000000      0.000000
3019     30.180000      0.000000      0.000000
3020     30.190000      0.000000      0.000000
3021     30.200000      0.000000      0.000000
3022     30.210000      0.000000      0.000000
3023     30.220000      0.000000      0.000000
3024     30.230000      0.000000      0.000000
3025     30.240000      0.000000      0.000000
3026     30.250000      0.000000      0.000000
3027     30.260000      0.000000      0.000000
3028     30.270000      0.000000      0.000000
3029     30.280000      0.000000      0.000000
3030     30.290000      0.000000      0.000000
3031     30.300000      0.000000      0.000000
3032     30.310000      0.000000      0.000000
3033     30.320000      0.000000      0.000000
3034     30.330000      0.000000      0.000000
3035     30.340000      0.000000      0.000000
3036     30.350000      0.000000      0.000000
3037     30.360000      0.000000      0.000000
3038     30.370000      0.000000      0.000000
3039     30.380000      0.000000      0.000000
3040     30.390000      0.000000      0.000000
3041     30.400000      0.000000      0.000000
3042     30.410000      0.000000      0.000000
3043     30.420000      0.000000      0.000000
3044     30.430000      0.000000      0.000000
3045     30.440000      0.000000      0.000000
3046     30.450000      0.000000      0.000000
3047     30.460000      0.000000      0.000000
3048     30.470000      0.000000      0.000000
3049     30.480000      0.000000      0.000000
3050     30.490000      0.000000      0.000000
3051     30.500000      0.000000      0.000000
3052     30.510000      0.000000      0.000000
3053     30.520000      0.000000      0.000000
3054     30.530000      0.000000      0.000000
3055     30.540000      0.000000      0.000000
3056     30.550000      0.000000      0.000000
3057     30.560000      0.000000      0.000000
3058     30.570000      0.000000      0.000000
3059     30.580000      0.000000      0.000000
3060     30.590000      0.000000      0.000000
3061     30.600000      0.000000      0.000000
3062     30.610000      0.000000      0.000000
3063     30.620000      0.000000      0.000000
3064     30.630000      0.000000      0.000000
3065     30.640000      0.000000      0.000000
3066     30.650000      0.000000      0.000000
3067     30.660000      0.000000      0.000000
3068     30.670000      0.000000      0.000000
3069     30.680000      0.000000      0.000000
3070     30.690000      0.000000      0.000000
3071     30.700000      0.000000      0.000000
3072     30.710000      0.000000      0.000000
3073     30.720000      0.000000      0.000000
3074     30.730000      0.000000      0.000000
3075     30.740000      0.000000      0.000000
3076     30.750000      0.000000      0.000000
3077     30.760000      0.000000      0.000000
3078     30.770000      0.000000      0.000000
3079     30.780000      0.000000      0.000000
3080     30.790000      0.000000      0.000000
3081     30.800000      0.000000      0.000000
3082     30.810000      0.000000      0.000000
3083     30.820000      0.000000      0.000000
3084     30.830000      0.000000      0.000000
3085     30.840000      0.000000      0.000000
3086     30.850000      0.000000      0.000000
3087     30.860000      0.000000      0.000000
3088     30.870000      0.000000      0.000000
3089     30.880000      0.000000      0.000000
3090     30.890000      0.000000      0.000000
3091     30.900000      0.000000      0.000000
3092     30.910000      0.000000      0.000000
3093     30.920000      0.000000      0.000000
3094     30.930000      0.000000      0.000000
3095     30.940000      0.000000      0.000000
3096     30.950000      0.000000      0.000000
3097     30.960000      0.000000      0.000000
3098     30.970000      0.000000      0.000000
3099     30.980000      0.000000      0.000000
3100     30.990000      0.000000      0.000000
3101     31.000000      0.000000      0.000000
3102     31.010000      0.000000      0.000000
3103     31.020000      0.000000      0.000000
3104     31.030000      0.000000      0.000000
3105     31.040000      0.000000      0.000000
3106     31.050000      0.000000      0.000000
3107     31.060000      0.000000      0.000000
3108     31.070000      0.000000      0.000000
3109     31.080000      0.000000      0.000000
3110     31.090000      0.000000      0.000000
3111     31.100000      0.000000      0.000000
3112     31.110000      0.000000      0.000000
3113     31.120000      0.000000      0.000000
3114     31.130000      0.000000      0.000000
3115     31.140000      0.000000      0.000000
3116     31.150000      0.000000      0.000000
3117     31.160000      0.000000      0.000000
3118     31.170000      0.000000      0.000000
3119     31.180000      0.000000      0.000000
3120     31.190000      0.000000      0.000000
3121     31.200000      0.000000      0.000000
3122     31.210000      0.000000      0.000000
3123     31.220000      0.000000      0.000000
3124     31.230000      0.000000      0.000000
3125     31.240000      0.000000      0.000000
3126     31.250000      0.000000      0.000000
3127     31.260000      0.000000      0.000000
3128     31.270000      0.000000      0.000000
3129     31.280000      0.000000      0.000000
3130     31.290000      0.000000      0.000000
3131     31.300000      0.000000      0.000000
3132     31.310000      0.000000      0.000000
3133     31.320000      0.000000      0.000000
3134     31.330000      0.000000      0.000000
3135     31.340000      0.000000      0.000000
3136     31.350000      0.000000      0.000000
3137     31.360000      0.000000      0.000000
3138     31.370000      0.000000      0.000000
3139     31.380000      0.000000      0.000000
3140     31.390000      0.000000      0.000000
3141     31.400000      0.000000      0.000000
3142     31.410000      0.000000      0.000000
3143     31.420000      0.000000      0.000000
3144     31.430000      0.000000      0.000000
3145     31.440000      0.000000      0.000000
3146     31.450000      0.000000      0.000000
3147     31.460000      0.000000      0.000000
3148     31.470000      0.000000      0.000000
3149     31.480000      0.000000      0.000000
3150     31.490000      0.000000      0.000000
3151     31.500000      0.000000      0.000000
3152     31.510000      0.000000      0.000000
3153     31.520000      0.000000      0.000000
3154     31.530000      0.000000      0.000000
3155     31.540000      0.000000      0.000000
3156     31.550000      0.000000      0.000000
3157     31.560000      0.000000      0.000000
3158     31.570000      0.000000      0.000000
3159     31.580000      0.000000      0.000000
3160     31.590000      0.000000      0.000000
3161     31.600000      0.000000      0.000000
3162     31.610000      0.000000      0.000000
3163     31.620000      0.000000      0.000000
3164     31.630000      0.000000      0.000000
3165     31.640000      0.000000      0.000000
3166     31.650000      0.000000      0.000000
3167     31.660000      0.000000      0.000000
3168     31.670000      0.000000      0.000000
3169     31.680000      0.000000      0.000000
3170     31.690000      0.000000      0.000000
3171     31.700000      0.000000      0.000000
3172     31.710000      0.000000      0.000000
3173     31.720000      0.000000      0.000000
3174     31.730000      0.000000      0.000000
3175     31.740000      0.000000      0.000000
3176     31.750000      0.000000      0.000000
3177     31.760000      0.000000      0.000000
3178     31.770000      0.000000      0.000000
3179     31.780000      0.000000      0.000000
3180     31.790000      0.000000      0.000000
3181     31.800000      0.000000      0.000000
3182     31.810000      0.000000      0.000000
3183     31.820000      0.000000      0.000000
3184     31.830000      0.000000      0.000000
3185     31.840000      0.000000      0.000000
3186     31.850000      0.000000      0.000000
3187     31.860000      0.000000      0.000000
3188     31.870000      0.000000      0.000000
3189     31.880000      0.000000      0.000000
3190     31.890000      0.000000      0.000000
3191     31.900000      0.000000      0.000000
3192     31.910000      0.000000      0.000000
3193     31.920000      0.000000      0.000000
3194     31.930000      0.000000      0.000000
3195     31.940000      0.000000      0.000000
3196     31.950000      0.000000      0.000000
3197     31.960000      0.000000      0.000000
3198     31.970000      0.000000      0.000000
3199     31.980000      0.000000      0.000000
3200     31.990000      0.000000      0.000000
3201     32.000000      0.000000      0.000000
3202     32.010000      0.000000      0.000000
3203     32.020000      0.000000      0.000000
3204     32.030000      0.000000      0.000000
3205     32.040000      0.000000      0.000000
3206     32.050000      0.000000      0.000000
3207     32.060000      0.000000      0.000000
3208     32.070000      0.000000      0.000000
3209     32.080000      0.000000      0.000000
3210     32.090000      0.000000      0.000000
3211     32.100000      0.000000      0.000000
3212     32.110000      0.000000      0.000000
3213     32.120000      0.000000      0.000000
3214     32.130000      0.000000      0.000000
3215     32.140000      0.000000      0.000000
3216     32.150000      0.000000      0.000000
3217     32.160000      0.000000      0.000000
3218     32.170000      0.000000      0.000000
3219     32.180000      0.000000      0.000000
3220     32.190000      0.000000      0.000000
3221     32.200000      0.000000      0.000000
3222     32.210000      0.000000      0.000000
3223     32.220000      0.000000      0.000000
3224     32.230000      0.000000      0.000000
3225     32.240000      0.000000      0.000000
3226     32.250000      0.000000      0.000000
3227     32.260000      0.000000      0.000000
3228     32.270000      0.000000      0.000000
3229     32.280000      0.000000      0.000000
3230     32.290000      0.000000      0.000000
3231     32.300000      0.000000      0.000000
3232     32.310000      0.000000      0.000000
3233     32.320000      0.000000      0.000000
3234     32.330000      0.000000      0.000000
3235     32.340000      0.000000      0.000000
3236     32.350000      0.000000      0.000000
3237     32.360000      0.000000      0.000000
3238     32.370000      0.000000      0.000000
3239     32.380000      0.000000      0.000000
3240     32.390000      0.000000      0.000000
3241     32.400000      0.000000      0.000000
3242     32.410000      0.000000      0.000000
3243     32.420000      0.000000      0.000000
3244     32.430000      0.000000      0.000000
3245     32.440000      0.000000      0.000000
3246     32.450000      0.000000      0.000000
3247     32.460000      0.000000      0.000000
3248     32.470000      0.000000      0.000000
3249     32.480000      0.000000      0.000000
3250     32.490000      0.000000      0.000000
3251     32.500000      0.000000      0.000000
3252     32.510000      0.000000      0.000000
3253     32.520000      0.000000      0.000000
3254     32.530000      0.000000      0.000000
3255     32.540000      0.000000      0.000000
3256     32.550000      0.000000      0.000000
3257     32.560000      0.000000      0.000000
3258     32.570000      0.000000      0.000000
3259     32.580000      0.000000      0.000000
3260     32.590000      0.000000      0.000000
3261     32.600000      0.000000      0.000000
3262     32.610000      0.000000      0.000000
3263     32.620000      0.000000      0.000000
3264     32.630000      0.000000      0.000000
3265     32.640000      0.000000      0.000000
3266     32.650000      0.000000      0.000000
3267     32.660000      0.000000      0.000000
3268     32.670000      0.000000      0.000000
3269     32.680000      0.000000      0.000000
3270     32.690000      0.000000      0.000000
3271     32.700000      0.000000      0.000000
3272     32.710000      0.000000      0.000000
3273     32.720000      0.000000      0.000000
3274     32.730000      0.000000      0.000000
3275     32.740000      0.000000      0.000000
3276     32.750000      0.000000      0.000000
3277     32.760000      0.000000      0.000000
3278     32.770000      0.000000      0.000000
3279     32.780000      0.000000      0.000000
3280     32.790000      0.000000      0.000000
3281     32.800000      0.000000      0.000000
3282     32.810000      0.000000      0.000000
3283     32.820000      0.000000      0.000000
3284     32.830000      0.000000      0.000000
3285     32.840000      0.000000      0.000000
3286     32.850000      0.000000      0.000000
3287     32.860000      0.000000      0.000000
3288     32.870000      0.000000      0.000000
3289     32.880000      0.000000      0.000000
3290     32.890000      0.000000      0.000000
3291     32.900000      0.000000      0.000000
3292     32.910000      0.000000      0.000000
3293     32.920000      0.000000      0.000000
3294     32.930000      0.000000      0.000000
3295     32.940000      0.000000      0.000000
3296     32.950000      0.000000      0.000000
3297     32.960000      0.000000      0.000000
3298     32.970000      0.000000      0.000000
3299     32.980000      0.000000      0.000000
3300     32.990000      0.000000      0.000000
3301     33.000000      0.000000      0.000000
3302     33.010000      0.000000      0.000000
3303     33.020000      0.000000      0.000000
3304     33.030000      0.000000      0.000000
3305     33.040000      0.000000      0.000000
3306     33.050000      0.000000      0.000000
3307     33.060000      0.000000      0.000000
3308     33.070000      0.000000      0.000000
3309     33.080000      0.000000      0.000000
3310     33.090000      0.000000      0.000000
3311     33.100000      0.000000      0.000000
3312     33.110000      0.000000      0.000000
3313     33.120000      0.000000      0.000000
3314     33.130000      0.000000      0.000000
3315     33.140000      0.000000      0.000000
3316     33.150000      0.000000      0.000000
3317     33.160000      0.000000      0.000000
3318     33.170000      0.000000      0.000000
3319     33.180000      0.000000      0.000000
3320     33.190000      0.000000      0.000000
3321     33.200000      0.000000      0.000000
3322     33.210000      0.000000      0.000000
3323     33.220000      0.000000      0.000000
3324     33.230000      0.000000      0.000000
3325     33.240000      0.000000      0.000000
3326     33.250000      0.000000      0.000000
3327     33.260000      0.000000      0.000000
3328     33.270000      0.000000      0.000000
3329     33.280000      0.000000      0.000000
3330     33.290000      0.000000      0.000000
3331     33.300000      0.000000      0.000000
3332     33.310000      0.000000      0.000000
3333     33.320000      0.000000      0.000000
3334     33.330000      0.000000      0.000000
3335     33.340000      0.000000      0.000000
3336     33.350000      0.000000      0.000000
3337     33.360000      0.000000      0.000000
3338     33.370000      0.000000      0.000000
3339     33.380000      0.000000      0.000000
3340     33.390000      0.000000      0.000000
3341     33.400000      0.000000      0.000000
3342     33.410000      0.000000      0.000000
3343     33.420000      0.000000      0.000000
3344     33.430000      0.000000      0.000000
3345     33.440000      0.000000      0.000000
3346     33.450000      0.000000      0.000000
3347     33.460000      0.000000      0.000000
3348     33.470000      0.000000      0.000000
3349     33.480000      0.000000      0.000000
3350     33.490000      0.000000      0.000000
3351     33.500000      0.000000      0.000000
3352     33.510000      0.000000      0.000000
3353     33.520000      0.000000      0.000000
3354     33.530000      0.000000      0.000000
3355     33.540000      0.000000      0.000000
3356     33.550000      0.000000      0.000000
3357     33.560000      0.000000      0.000000
3358     33.570000      0.000000      0.000000
3359     33.580000      0.000000      0.000000
3360     33.590000      0.000000      0.000000
3361     33.600000      0.000000      0.000000
3362     33.610000      0.000000      0.000000
3363     33.620000      0.000000      0.000000
3364     33.630000      0.000000      0.000000
3365     33.640000      0.000000      0.000000
3366     33.650000      0.000000      0.000000
3367     33.660000      0.000000      0.000000
3368     33.670000      0.000000      0.000000
3369     33.680000      0.000000      0.000000
3370     33.690000      0.000000      0.000000
3371     33.700000      0.000000      0.000000
3372     33.710000      0.000000      0.000000
3373     33.720000      0.000000      0.000000
3374     33.730000      0.000000      0.000000
3375     33.740000      0.000000      0.000000
3376     33.750000      0.000000      0.000000
3377     33.760000      0.000000      0.000000
3378     33.770000      0.000000      0.000000
3379     33.780000      0.000000      0.000000
3380     33.790000      0.000000      0.000000
3381     33.800000      0.000000      0.000000
3382     33.810000      0.000000      0.000000
3383     33.820000      0.000000      0.000000
3384     33.830000      0.000000      0.000000
3385     33.840000      0.000000      0.000000
3386     33.850000      0.000000      0.000000
3387     33.860000      0.000000      0.000000
3388     33.870000      0.000000      0.000000
3389     33.880000      0.000000      0.000000
3390     33.890000      0.000000      0.000000
3391     33.900000      0.000000      0.000000
3392     33.910000      0.000000      0.000000
3393     33.920000      0.000000      0.000000
3394     33.930000      0.000000      0.000000
3395     33.940000      0.000000      0.000000
3396     33.950000      0.000000      0.000000
3397     33.960000      0.000000      0.000000
3398     33.970000      0.000000      0.000000
3399     33.980000      0.000000      0.000000
3400     33.990000      0.000000      0.000000
3401     34.000000      0.000000      0.000000
3402     34.010000      0.000000      0.000000
3403     34.020000      0.000000      0.000000
3404     34.030000      0.000000      0.000000
3405     34.040000      0.000000      0.000000
3406     34.050000      0.000000      0.000000
3407     34.060000      0.000000      0.000000
3408     34.070000      0.000000      0.000000
3409     34.080000      0.000000      0.000000
3410     34.090000      0.000000      0.000000
3411     34.100000      0.000000      0.000000
3412     34.110000      0.000000      0.000000
3413     34.120000      0.000000      0.000000
3414     34.130000      0.000000      0.000000
3415     34.140000      0.000000      0.000000
3416     34.150000      0.000000      0.000000
3417     34.160000      0.000000      0.000000
3418     34.170000      0.000000      0.000000
3419     34.180000      0.000000      0.000000
3420     34.190000      0.000000      0.000000
3421     34.200000      0.000000      0.000000
3422     34.210000      0.000000      0.000000
3423     34.220000      0.000000      0.000000
3424     34.230000      0.000000      0.000000
3425     34.240000      0.000000      0.000000
3426     34.250000      0.000000      0.000000
3427     34.260000      0.000000      0.000000
3428     34.270000      0.000000      0.000000
3429     34.280000      0.000000      0.000000
3430     34.290000      0.000000      0.000000
3431     34.300000      0.000000      0.000000
3432     34.310000      0.000000      0.000000
3433     34.320000      0.000000      0.000000
3434     34.330000      0.000000      0.000000
3435     34.340000      0.000000      0.000000
3436     34.350000      0.000000      0.000000
3437     34.360000      0.000000      0.000000
3438     34.370000      0.000000      0.000000
3439     34.380000      0.000000      0.000000
3440     34.390000      0.000000      0.000000
3441     34.400000      0.000000      0.000000
3442     34.410000      0.000000      0.000000
3443     34.420000      0.000000      0.000000
3444     34.430000      0.000000      0.000000
3445     34.440000      0.000000      0.000000
3446     34.450000      0.000000      0.000000
3447     34.460000      0.000000      0.000000
3448     34.470000      0.000000      0.000000
3449     34.480000      0.000000      0.000000
3450     34.490000      0.000000      0.000000
3451     34.500000      0.000000      0.000000
3452     34.510000      0.000000      0.000000
3453     34.520000      0.000000      0.000000
3454     34.530000      0.000000      0.000000
3455     34.540000      0.000000      0.000000
3456     34.550000      0.000000      0.000000
3457     34.560000      0.000000      0.000000
3458     34.570000      0.000000      0.000000
3459     34.580000      0.000000      0.000000
3460     34.590000      0.000000      0.000000
3461     34.600000      0.000000      0.000000
3462     34.610000      0.000000      0.000000
3463     34.620000      0.000000      0.000000
3464     34.630000      0.000000      0.000000
3465     34.640000      0.000000      0.000000
3466     34.650000      0.000000      0.000000
3467     34.660000      0.000000      0.000000
3468     34.670000      0.000000      0.000000
3469     34.680000      0.000000      0.000000
3470     34.690000      0.000000      0.000000
3471     34.700000      0.000000      0.000000
3472     34.710000      0.000000      0.000000
3473     34.720000      0.000000      0.000000
3474     34.730000      0.000000      0.000000
3475     34.740000      0.000000      0.000000
3476     34.750000      0.000000      0.000000
3477     34.760000      0.000000      0.000000
3478     34.770000      0.000000      0.000000
3479     34.780000      0.000000      0.000000
3480     34.790000      0.000000      0.000000
3481     34.800000      0.000000      0.000000
3482     34.810000      0.000000      0.000000
3483     34.820000      0.000000      0.000000
3484     34.830000      0.000000      0.000000
3485     34.840000      0.000000      0.000000
3486     34.850000      0.000000      0.000000
3487     34.860000      0.000000      0.000000
3488     34.870000      0.000000      0.000000
3489     34.880000      0.000000      0.000000
3490     34.890000      0.000000      0.000000
3491     34.900000      0.000000      0.000000
3492     34.910000      0.000000      0.000000
3493     34.920000      0.000000      0.000000
3494     34.930000      0.000000      0.000000
3495     34.940000      0.000000      0.000000
3496     34.950000      0.000000      0.000000
3497     34.960000      0.000000      0.000000
3498     34.970000      0.000000      0.000000
3499     34.980000      0.000000      0.000000
3500     34.990000      0.000000      0.000000
3501     35.000000      0.000000      0.000000
3502     35.010000      0.000000      0.000000
3503     35.020000      0.000000      0.000000
3504     35.030000      0.000000      0.000000
3505     35.040000      0.000000      0.000000
3506     35.050000      0.000000      0.000000
3507     35.060000      0.000000      0.000000
3508     35.070000      0.000000      0.000000
3509     35.080000      0.000000      0.000000
3510     35.090000      0.000000      0.000000
3511     35.100000      0.000000      0.000000
3512     35.110000      0.000000      0.000000
3513     35.120000      0.000000      0.000000
3514     35.130000      0.000000      0.000000
3515     35.140000      0.000000      0.000000
3516     35.150000      0.000000      0.000000
3517     35.160000      0.000000      0.000000
3518     35.170000      0.000000      0.000000
3519     35.180000      0.000000      0.000000
3520     35.190000      0.000000      0.000000
3521     35.200000      0.000000      0.000000
3522     35.210000      0.000000      0.000000
3523     35.220000      0.000000      0.000000
3524     35.230000      0.000000      0.000000
3525     35.240000      0.000000      0.000000
3526     35.250000      0.000000      0.000000
3527     35.260000      0.000000      0.000000
3528     35.270000      0.000000      0.000000
3529     35.280000      0.000000      0.000000
3530     35.290000      0.000000      0.000000
3531     35.300000      0.000000      0.000000
3532     35.310000      0.000000      0.000000
3533     35.320000      0.000000      0.000000
3534     35.330000      0.000000      0.000000
3535     35.340000      0.000000      0.000000
3536     35.350000      0.000000      0.000000
3537     35.360000      0.000000      0.000000
3538     35.370000      0.000000      0.000000
3539     35.380000      0.000000      0.000000
3540     35.390000      0.000000      0.000000
3541     35.400000      0.000000      0.000000
3542     35.410000      0.000000      0.000000
3543     35.420000      0.000000      0.000000
3544     35.430000      0.000000      0.000000
3545     35.440000      0.000000      0.000000
3546     35.450000      0.000000      0.000000
3547     35.460000      0.000000      0.000000
3548     35.470000      0.000000      0.000000
3549     35.480000      0.000000      0.000000
3550     35.490000      0.000000      0.000000
3551     35.500000      0.000000      0.000000
3552     35.510000      0.000000      0.000000
3553     35.520000      0.000000      0.000000
3554     35.530000      0.000000      0.000000
3555     35.540000      0.000000      0.000000
3556     35.550000      0.000000      0.000000
3557     35.560000      0.000000      0.000000
3558     35.570000      0.000000      0.000000
3559     35.580000      0.000000      0.000000
3560     35.590000      0.000000      0.000000
3561     35.600000      0.000000      0.000000
3562     35.610000      0.000000      0.000000
3563     35.620000      0.000000      0.000000
3564     35.630000      0.000000      0.000000
3565     35.640000      0.000000      0.000000
3566     35.650000      0.000000      0.000000
3567     35.660000      0.000000      0.000000
3568     35.670000      0.000000      0.000000
3569     35.680000      0.000000      0.000000
3570     35.690000      0.000000      0.000000
3571     35.700000      0.000000      0.000000
3572     35.710000      0.000000      0.000000
3573     35.720000      0.000000      0.000000
3574     35.730000      0.000000      0.000000
3575     35.740000      0.000000      0.000000
3576     35.750000      0.000000      0.000000
3577     35.760000      0.000000      0.000000
3578     35.770000      0.000000      0.000000
3579     35.780000      0.000000      0.000000
3580     35.790000      0.000000      0.000000
3581     35.800000      0.000000      0.000000
3582     35.810000      0.000000      0.000000
3583     35.820000      0.000000      0.000000
3584     35.830000      0.000000      0.000000
3585     35.840000      0.000000      0.000000
3586     35.850000      0.000000      0.000000
3587     35.860000      0.000000      0.000000
3588     35.870000      0.000000      0.000000
3589     35.880000      0.000000      0.000000
3590     35.890000      0.000000      0.000000
3591     35.900000      0.000000      0.000000
3592     35.910000      0.000000      0.000000
3593     35.920000      0.000000      0.000000
3594     35.930000      0.000000      0.000000
3595     35.940000      0.000000      0.000000
3596     35.950000      0.000000      0.000000
3597     35.960000      0.000000      0.000000
3598     35.970000      0.000000      0.000000
3599     35.980000      0.000000      0.000000
3600     35.990000      0.000000      0.000000
3601     36.000000      0.000000      0.000000
3602     36.010000      0.000000      0.000000
3603     36.020000      0.000000      0.000000
3604     36.030000      0.000000      0.000000
3605     36.040000      0.000000      0.000000
3606     36.050000      0.000000      0.000000
3607     36.060000      0.000000      0.000000
3608     36.070000      0.000000      0.000000
3609     36.080000      0.000000      0.000000
3610     36.090000      0.000000      0.000000
3611     36.100000      0.000000      0.000000
3612     36.110000      0.000000      0.000000
3613     36.120000      0.000000      0.000000
3614     36.130000      0.000000      0.000000
3615     36.140000      0.000000      0.000000
3616     36.150000      0.000000      0.000000
3617     36.160000      0.000000      0.000000
3618     36.170000      0.000000      0.000000
3619     36.180000      0.000000      0.000000
3620     36.190000      0.000000      0.000000
3621     36.200000      0.000000      0.000000
3622     36.210000      0.000000      0.000000
3623     36.220000      0.000000      0.000000
3624     36.230000      0.000000      0.000000
3625     36.240000      0.000000      0.000000
3626     36.250000      0.000000      0.000000
3627     36.260000      0.000000      0.000000
3628     36.270000      0.000000      0.000000
3629     36.280000      0.000000      0.000000
3630     36.290000      0.000000      0.000000
3631     36.300000      0.000000      0.000000
3632     36.310000      0.000000      0.000000
3633     36.320000      0.000000      0.000000
3634     36.330000      0.000000      0.000000
3635     36.340000      0.000000      0.000000
3636     36.350000      0.000000      0.000000
3637     36.360000      0.000000      0.000000
3638     36.370000      0.000000      0.000000
3639     36.380000      0.000000      0.000000
3640     36.390000      0.000000      0.000000
3641     36.400000      0.000000      0.000000
3642     36.410000      0.000000      0.000000
3643     36.420000      0.000000      0.000000
3644     36.430000      0.000000      0.000000
3645     36.440000      0.000000      0.000000
3646     36.450000      0.000000      0.000000
3647     36.460000      0.000000      0.000000
3648     36.470000      0.000000      0.000000
3649     36.480000      0.000000      0.000000
3650     36.490000      0.000000      0.000000
3651     36.500000      0.000000      0.000000
3652     36.510000      0.000000      0.000000
3653     36.520000      0.000000      0.000000
3654     36.530000      0.000000      0.000000
3655     36.540000      0.000000      0.000000
3656     36.550000      0.000000      0.000000
3657     36.560000      0.000000      0.000000
3658     36.570000      0.000000      0.000000
3659     36.580000      0.000000      0.000000
3660     36.590000      0.000000      0.000000
3661     36.600000      0.000000      0.000000
3662     36.610000      0.000000      0.000000
3663     36.620000      0.000000      0.000000
3664     36.630000      0.000000      0.000000
3665     36.640000      0.000000      0.000000
3666     36.650000      0.000000      0.000000
3667     36.660000      0.000000      0.000000
3668     36.670000      0.000000      0.000000
3669     36.680000      0.000000      0.000000
3670     36.690000      0.000000      0.000000
3671     36.700000      0.000000      0.000000
3672     36.710000      0.000000      0.000000
3673     36.720000      0.000000      0.000000
3674     36.730000      0.000000      0.000000
3675     36.740000      0.000000      0.000000
3676     36.750000      0.000000      0.000000
3677     36.760000      0.000000      0.000000
3678     36.770000      0.000000      0.000000
3679     36.780000      0.000000      0.000000
3680     36.790000      0.000000      0.000000
3681     36.800000      0.000000      0.000000
3682     36.810000      0.000000      0.000000
3683     36.820000      0.000000      0.000000
3684     36.830000      0.000000      0.000000
3685     36.840000      0.000000      0.000000
3686     36.850000      0.000000      0.000000
3687     36.860000      0.000000      0.000000
3688     36.870000      0.000000      0.000000
3689     36.880000      0.000000      0.000000
3690     36.890000      0.000000      0.000000
3691     36.900000      0.000000      0.000000
3692     36.910000      0.000000      0.000000
3693     36.920000      0.000000      0.000000
3694     36.930000      0.000000      0.000000
3695     36.940000      0.000000      0.000000
3696     36.950000      0.000000      0.000000
3697     36.960000      0.000000      0.000000
3698     36.970000      0.000000      0.000000
3699     36.980000      0.000000      0.000000
3700     36.990000      0.000000      0.000000
3701     37.000000      0.000000      0.000000
3702     37.010000      0.000000      0.000000
3703     37.020000      0.000000      0.000000
3704     37.030000      0.000000      0.000000
3705     37.040000      0.000000      0.000000
3706     37.050000      0.000000      0.000000
3707     37.060000      0.000000      0.000000
3708     37.070000      0.000000      0.000000
3709     37.080000      0.000000      0.000000
3710     37.090000      0.000000      0.000000
3711     37.100000      0.000000      0.000000
3712     37.110000      0.000000      0.000000
3713     37.120000      0.000000      0.000000
3714     37.130000      0.000000      0.000000
3715     37.140000      0.000000      0.000000
3716     37.150000      0.000000      0.000000
3717     37.160000      0.000000      0.000000
3718     37.170000      0.000000      0.000000
3719     37.180000      0.000000      0.000000
3720     37.190000      0.000000      0.000000
3721     37.200000      0.000000      0.000000
3722     37.210000      0.000000      0.000000
3723     37.220000      0.000000      0.000000
3724     37.230000      0.000000      0.000000
3725     37.240000      0.000000      0.000000
3726     37.250000      0.000000      0.000000
3727     37.260000      0.000000      0.000000
3728     37.270000      0.000000      0.000000
3729     37.280000      0.000000      0.000000
3730     37.290000      0.000000      0.000000
3731     37.300000      0.000000      0.000000
3732     37.310000      0.000000      0.000000
3733     37.320000      0.000000      0.000000
3734     37.330000      0.000000      0.000000
3735     37.340000      0.000000      0.000000
3736     37.350000      0.000000      0.000000
3737     37.360000      0.000000      0.000000
3738     37.370000      0.000000      0.000000
3739     37.380000      0.000000      0.000000
3740     37.390000      0.000000      0.000000
3741     37.400000      0.000000      0.000000
3742     37.410000      0.000000      0.000000
3743     37.420000      0.000000      0.000000
3744     37.430000      0.000000      0.000000
3745     37.440000      0.000000      0.000000
3746     37.450000      0.000000      0.000000
3747     37.460000      0.000000      0.000000
3748     37.470000      0.000000      0.000000
3749     37.480000      0.000000      0.000000
3750     37.490000      0.000000      0.000000
3751     37.500000      0.000000      0.000000
3752     37.510000      0.000000      0.000000
3753     37.520000      0.000000      0.000000
3754     37.530000      0.000000      0.000000
3755     37.540000      0.000000      0.000000
3756     37.550000      0.000000      0.000000
3757     37.560000      0.000000      0.000000
3758     37.570000      0.000000      0.000000
3759     37.580000      0.000000      0.000000
3760     37.590000      0.000000      0.000000
3761     37.600000      0.000000      0.000000
3762     37.610000      0.000000      0.000000
3763     37.620000      0.000000      0.000000
3764     37.630000      0.000000      0.000000
3765     37.640000      0.000000      0.000000
3766     37.650000      0.000000      0.000000
3767     37.660000      0.000000      0.000000
3768     37.670000      0.000000      0.000000
3769     37.680000      0.000000      0.000000
3770     37.690000      0.000000      0.000000
3771     37.700000      0.000000      0.000000
3772     37.710000      0.000000      0.000000
3773     37.720000      0.000000      0.000000
3774     37.730000      0.000000      0.000000
3775     37.740000      0.000000      0.000000
3776     37.750000      0.000000      0.000000
3777     37.760000      0.000000      0.000000
3778     37.770000      0.000000      0.000000
3779     37.780000      0.000000      0.000000
3780     37.790000      0.000000      0.000000
3781     37.800000      0.000000      0.000000
3782     37.810000      0.000000      0.000000
3783     37.820000      0.000000      0.000000
3784     37.830000      0.000000      0.000000
3785     37.840000      0.000000      0.000000
3786     37.850000      0.000000      0.000000
3787     37.860000      0.000000      0.000000
3788     37.870000      0.000000      0.000000
3789     37.880000      0.000000      0.000000
3790     37.890000      0.000000      0.000000
3791     37.900000      0.000000      0.000000
3792     37.910000      0.000000      0.000000
3793     37.920000      0.000000      0.000000
3794     37.930000      0.000000      0.000000
3795     37.940000      0.000000      0.000000
3796     37.950000      0.000000      0.000000
3797     37.960000      0.000000      0.000000
3798     37.970000      0.000000      0.000000
3799     37.980000      0.000000      0.000000
3800     37.990000      0.000000      0.000000
3801     38.000000      0.000000      0.000000
3802     38.010000      0.000000      0.000000
3803     38.020000      0.000000      0.000000
3804     38.030000      0.000000      0.000000
3805     38.040000      0.000000      0.000000
3806     38.050000      0.000000      0.000000
3807     38.060000      0.000000      0.000000
3808     38.070000      0.000000      0.000000
3809     38.080000      0.000000      0.000000
3810     38.090000      0.000000      0.000000
3811     38.100000      0.000000      0.000000
3812     38.110000      0.000000      0.000000
3813     38.120000      0.000000      0.000000
3814     38.130000      0.000000      0.000000
3815     38.140000      0.000000      0.000000
3816     38.150000      0.000000      0.000000
3817     38.160000      0.000000      0.000000
3818     38.170000      0.000000      0.000000
3819     38.180000      0.000000      0.000000
3820     38.190000      0.000000      0.000000
3821     38.200000      0.000000      0.000000
3822     38.210000      0.000000      0.000000
3823     38.220000      0.000000      0.000000
3824     38.230000      0.000000      0.000000
3825     38.240000      0.000000      0.000000
3826     38.250000      0.000000      0.000000
3827     38.260000      0.000000      0.000000
3828     38.270000      0.000000      0.000000
3829     38.280000      0.000000      0.000000
3830     38.290000      0.000000      0.000000
3831     38.300000      0.000000      0.000000
3832     38.310000      0.000000      0.000000
3833     38.320000      0.000000      0.000000
3834     38.330000      0.000000      0.000000
3835     38.340000      0.000000      0.000000
3836     38.350000      0.000000      0.000000
3837     38.360000      0.000000      0.000000
3838     38.370000      0.000000      0.000000
3839     38.380000      0.000000      0.000000
3840     38.390000      0.000000      0.000000
3841     38.400000      0.000000      0.000000
3842     38.410000      0.000000      0.000000
3843     38.420000      0.000000      0.000000
3844     38.430000      0.000000      0.000000
3845     38.440000      0.000000      0.000000
3846     38.450000      0.000000      0.000000
3847     38.460000      0.000000      0.000000
3848     38.470000      0.000000      0.000000
3849     38.480000      0.000000      0.000000
3850     38.490000      0.000000      0.000000
3851     38.500000      0.000000      0.000000
3852     38.510000      0.000000      0.000000
3853     38.520000      0.000000      0.000000
3854     38.530000      0.000000      0.000000
3855     38.540000      0.000000      0.000000
3856     38.550000      0.000000      0.000000
3857     38.560000      0.000000      0.000000
3858     38.570000      0.000000      0.000000
3859     38.580000      0.000000      0.000000
3860     38.590000      0.000000      0.000000
3861     38.600000      0.000000      0.000000
3862     38.610000      0.000000      0.000000
3863     38.620000      0.000000      0.000000
3864     38.630000      0.000000      0.000000
3865     38.640000      0.000000      0.000000
3866     38.650000      0.000000      0.000000
3867     38.660000      0.000000      0.000000
3868     38.670000      0.000000      0.000000
3869     38.680000      0.000000      0.000000
3870     38.690000      0.000000      0.000000
3871     38.700000      0.000000      0.000000
3872     38.710000      0.000000      0.000000
3873     38.720000      0.000000      0.000000
3874     38.730000      0.000000      0.000000
3875     38.740000      0.000000      0.000000
3876     38.750000      0.000000      0.000000
3877     38.760000      0.000000      0.000000
3878     38.770000      0.000000      0.000000
3879     38.780000      0.000000      0.000000
3880     38.790000      0.000000      0.000000
3881     38.800000      0.000000      0.000000
3882     38.810000      0.000000      0.000000
3883     38.820000      0.000000      0.000000
3884     38.830000      0.000000      0.000000
3885     38.840000      0.000000      0.000000
3886     38.850000      0.000000      0.000000
3887     38.860000      0.000000      0.000000
3888     38.870000      0.000000      0.000000
3889     38.880000      0.000000      0.000000
3890     38.890000      0.000000      0.000000
3891     38.900000      0.000000      0.000000
3892     38.910000      0.000000      0.000000
3893     38.920000      0.000000      0.000000
3894     38.930000      0.000000      0.000000
3895     38.940000      0.000000      0.000000
3896     38.950000      0.000000      0.000000
3897     38.960000      0.000000      0.000000
3898     38.970000      0.000000      0.000000
3899     38.980000      0.000000      0.000000
3900     38.990000      0.000000      0.000000
3901     39.000000      0.000000      0.000000
3902     39.010000      0.000000      0.000000
3903     39.020000      0.000000      0.000000
3904     39.030000      0.000000      0.000000
3905     39.040000      0.000000      0.000000
3906     39.050000      0.000000      0.000000
3907     39.060000      0.000000      0.000000
3908     39.070000      0.000000      0.000000
3909     39.080000      0.000000      0.000000
3910     39.090000      0.000000      0.000000
3911     39.100000      0.000000      0.000000
3912     39.110000      0.000000      0.000000
3913     39.120000      0.000000      0.000000
3914     39.130000      0.000000      0.000000
3915     39.140000      0.000000      0.000000
3916     39.150000      0.000000      0.000000
3917     39.160000      0.000000      0.000000
3918     39.170000      0.000000      0.000000
3919     39.180000      0.000000      0.000000
3920     39.190000      0.000000      0.000000
3921     39.200000      0.000000      0.000000
3922     39.210000      0.000000      0.000000
3923     39.220000      0.000000      0.000000
3924     39.230000      0.000000      0.000000
3925     39.240000      0.000000      0.000000
3926     39.250000      0.000000      0.000000
3927     39.260000      0.000000      0.000000
3928     39.270000      0.000000      0.000000
3929     39.280000      0.000000      0.000000
3930     39.290000      0.000000      0.000000
3931     39.300000      0.000000      0.000000
3932     39.310000      0.000000      0.000000
3933     39.320000      0.000000      0.000000
3934     39.330000      0.000000      0.000000
3935     39.340000      0.000000      0.000000
3936     39.350000      0.000000      0.000000
3937     39.360000      0.000000      0.000000
3938     39.370000      0.000000      0.000000
3939     39.380000      0.000000      0.000000
3940     39.390000      0.000000      0.000000
3941     39.400000      0.000000      0.000000
3942     39.410000      0.000000      0.000000
3943     39.420000      0.000000      0.000000
3944     39.430000      0.000000      0.000000
3945     39.440000      0.000000      0.000000
3946     39.450000      0.000000      0.000000
3947     39.460000      0.000000      0.000000
3948     39.470000      0.000000      0.000000
3949     39.480000      0.000000      0.000000
3950     39.490000      0.000000      0.000000
3951     39.500000      0.000000      0.000000
3952     39.510000      0.000000      0.000000
3953     39.520000      0.000000      0.000000
3954     39.530000      0.000000      0.000000
3955     39.540000      0.000000      0.000000
3956     39.550000      0.000000      0.000000
3957     39.560000      0.000000      0.000000
3958     39.570000      0.000000      0.000000
3959     39.580000      0.000000      0.000000
3960     39.590000      0.000000      0.000000
3961     39.600000      0.000000      0.000000
3962     39.610000      0.000000      0.000000
3963     39.620000      0.000000      0.000000
3964     39.630000      0.000000      0.000000
3965     39.640000      0.000000      0.000000
3966     39.650000      0.000000      0.000000
3967     39.660000      0.000000      0.000000
3968     39.670000      0.000000      0.000000
3969     39.680000      0.000000      0.000000
3970     39.690000      0.000000      0.000000
3971     39.700000      0.000000      0.000000
3972     39.710000      0.000000      0.000000
3973     39.720000      0.000000      0.000000
3974     39.730000      0.000000      0.000000
3975     39.740000      0.000000      0.000000
3976     39.750000      0.000000      0.000000
3977     39.760000      0.000000      0.000000
3978     39.770000      0.000000      0.000000
3979     39.780000      0.000000      0.000000
3980     39.790000      0.000000      0.000000
3981     39.800000      0.000000      0.000000
3982     39.810000      0.000000      0.000000
3983     39.820000      0.000000      0.000000
3984     39.830000      0.000000      0.000000
3985     39.840000      0.000000      0.000000
3986     39.850000      0.000000      0.000000
3987     39.860000      0.000000      0.000000
3988     39.870000      0.000000      0.000000
3989     39.880000      0.000000      0.000000
3990     39.890000      0.000000      0.000000
3991     39.900000      0.000000      0.000000
3992     39.910000      0.000000      0.000000
3993     39.920000      0.000000      0.000000
3994     39.930000      0.000000      0.000000
3995     39.940000      0.000000      0.000000
3996     39.950000      0.000000      0.000000
3997     39.960000      0.000000      0.000000
3998     39.970000      0.000000      0.000000
3999     39.980000      0.000000      0.000000
4000     39.990000      0.000000      0.000000
4001     40.000000      0.000000      0.000000
