# Supplementary material for: A Bottom-Up Coarse-Grained Model for Nucleosome–Nucleosome Interactions with Explicit Ions
Source: J Chem Theory Comput. 2022 May 17;18(6):3948–60. doi: 10.1021/acs.jctc.2c00083 (PMC9202350; doi:10.1021/acs.jctc.2c00083)
Supplement: Supplementary file 2 — ct2c00083_si_002.zip [file ct2c00083_si_002.zip › archive/CGMD_NCP-CO/pot_tables/TPOL_TPOL.table]

TPOL_TPOL
N 4001

1      0.000001    136.977430     62.361060
2      0.010000    136.353820     64.452630
3      0.020000    135.709290     66.326520
4      0.030000    135.046030     67.954410
5      0.040000    134.366480     69.315180
6      0.050000    133.673330     70.396040
7      0.060000    132.969370     71.193180
8      0.070000    132.257440     71.711810
9      0.080000    131.540320     71.965670
10      0.090000    130.820660     71.976010
11      0.100000    130.100900     71.770160
12      0.110000    129.383200     71.379890
13      0.120000    128.669400     70.839600
14      0.130000    127.961010     70.184560
15      0.140000    127.259160     69.449320
16      0.150000    126.564670     68.666440
17      0.160000    125.878000     67.865420
18      0.170000    125.199350     67.072060
19      0.180000    124.528630     66.308070
20      0.190000    123.865550     65.590960
21      0.200000    123.209640     64.934160
22      0.210000    122.560300     64.347190
23      0.220000    121.916820     63.836040
24      0.230000    121.278460     63.403530
25      0.240000    120.644430     63.049650
26      0.250000    120.013930     62.771990
27      0.260000    119.386210     62.566100
28      0.270000    118.760550     62.425870
29      0.280000    118.136290     62.343860
30      0.290000    117.512850     62.311680
31      0.300000    116.889740     62.320350
32      0.310000    116.266530     62.360610
33      0.320000    115.642930     62.423250
34      0.330000    115.018700     62.499360
35      0.340000    114.393700     62.580600
36      0.350000    113.767900     62.659390
37      0.360000    113.141300     62.728980
38      0.370000    112.514010     62.783630
39      0.380000    111.886180     62.818540
40      0.390000    111.257990     62.829960
41      0.400000    110.629690     62.815060
42      0.410000    110.001540     62.771990
43      0.420000    109.373820     62.699760
44      0.430000    108.746820     62.598220
45      0.440000    108.120840     62.468000
46      0.450000    107.496160     62.310400
47      0.460000    106.873060     62.127380
48      0.470000    106.251780     61.921440
49      0.480000    105.632570     61.695510
50      0.490000    105.015610     61.452840
51      0.500000    104.401080     61.196890
52      0.510000    103.789120     60.931200
53      0.520000    103.179800     60.659230
54      0.530000    102.573210     60.384270
55      0.540000    101.969370     60.109300
56      0.550000    101.368280     59.836990
57      0.560000    100.769910     59.569550
58      0.570000    100.174210     59.308790
59      0.580000     99.581120     59.056050
60      0.590000     98.990560     58.812290
61      0.600000     98.402440     58.578070
62      0.610000     97.816660     58.353610
63      0.620000     97.233120     58.138880
64      0.630000     96.651730     57.933580
65      0.640000     96.072400     57.737260
66      0.650000     95.495030     57.549300
67      0.660000     94.919530     57.368990
68      0.670000     94.345840     57.195560
69      0.680000     93.773890     57.028170
70      0.690000     93.203600     56.865960
71      0.700000     92.634950     56.708070
72      0.710000     92.067860     56.553630
73      0.720000     91.502330     56.401780
74      0.730000     90.938310     56.251670
75      0.740000     90.375790     56.102480
76      0.750000     89.814770     55.953420
77      0.760000     89.255230     55.803720
78      0.770000     88.697200     55.652670
79      0.780000     88.140670     55.499620
80      0.790000     87.585670     55.343980
81      0.800000     87.032230     55.185250
82      0.810000     86.480380     55.023000
83      0.820000     85.930150     54.856950
84      0.830000     85.381580     54.686910
85      0.840000     84.834710     54.512850
86      0.850000     84.289590     54.334860
87      0.860000     83.746240     54.153180
88      0.870000     83.204700     53.968170
89      0.880000     82.665020     53.780300
90      0.890000     82.127220     53.590140
91      0.900000     81.591320     53.398290
92      0.910000     81.057340     53.205400
93      0.920000     80.525280     53.012070
94      0.930000     79.995160     52.818880
95      0.940000     79.466970     52.626290
96      0.950000     78.940710     52.434690
97      0.960000     78.416360     52.244340
98      0.970000     77.893920     52.055390
99      0.980000     77.373360     51.867880
100      0.990000     76.854690     51.681740
101      1.000000     76.337870     51.496860
102      1.010000     75.822900     51.313040
103      1.020000     75.309770     51.130090
104      1.030000     74.798470     50.947790
105      1.040000     74.288990     50.765980
106      1.050000     73.781330     50.584500
107      1.060000     73.275490     50.403280
108      1.070000     72.771450     50.222280
109      1.080000     72.269230     50.041510
110      1.090000     71.768820     49.861060
111      1.100000     71.270200     49.681010
112      1.110000     70.773390     49.501470
113      1.120000     70.278380     49.322540
114      1.130000     69.785150     49.144290
115      1.140000     69.293710     48.966750
116      1.150000     68.804040     48.789880
117      1.160000     68.316150     48.613580
118      1.170000     67.830010     48.437720
119      1.180000     67.345630     48.262090
120      1.190000     66.863010     48.086450
121      1.200000     66.382150     47.910550
122      1.210000     65.903040     47.734140
123      1.220000     65.425700     47.556970
124      1.230000     64.950130     47.378860
125      1.240000     64.476340     47.199690
126      1.250000     64.004340     47.019390
127      1.260000     63.534150     46.838000
128      1.270000     63.065770     46.655620
129      1.280000     62.599210     46.472420
130      1.290000     62.134490     46.288640
131      1.300000     61.671600     46.104550
132      1.310000     61.210560     45.920440
133      1.320000     60.751350     45.736580
134      1.330000     60.293990     45.553210
135      1.340000     59.838460     45.370490
136      1.350000     59.384750     45.188550
137      1.360000     58.932870     45.007410
138      1.370000     58.482790     44.827030
139      1.380000     58.034520     44.647280
140      1.390000     57.588050     44.467990
141      1.400000     57.143370     44.288960
142      1.410000     56.700480     44.109950
143      1.420000     56.259380     43.930750
144      1.430000     55.820070     43.751170
145      1.440000     55.382560     43.571060
146      1.450000     54.946850     43.390350
147      1.460000     54.512950     43.209000
148      1.470000     54.080860     43.027100
149      1.480000     53.650590     42.844750
150      1.490000     53.222140     42.662130
151      1.500000     52.795520     42.479460
152      1.510000     52.370720     42.296950
153      1.520000     51.947750     42.114810
154      1.530000     51.526600     41.933230
155      1.540000     51.107270     41.752310
156      1.550000     50.689750     41.572130
157      1.560000     50.274030     41.392670
158      1.570000     49.860100     41.213850
159      1.580000     49.447960     41.035520
160      1.590000     49.037610     40.857480
161      1.600000     48.629030     40.679520
162      1.610000     48.222240     40.501400
163      1.620000     47.817220     40.322890
164      1.630000     47.413990     40.143810
165      1.640000     47.012560     39.964020
166      1.650000     46.612920     39.783450
167      1.660000     46.215080     39.602100
168      1.670000     45.819060     39.420040
169      1.680000     45.424860     39.237420
170      1.690000     45.032490     39.054420
171      1.700000     44.641940     38.871280
172      1.710000     44.253230     38.688240
173      1.720000     43.866350     38.505520
174      1.730000     43.481290     38.323330
175      1.740000     43.098060     38.141810
176      1.750000     42.716640     37.961020
177      1.760000     42.337030     37.780980
178      1.770000     41.959220     37.601600
179      1.780000     41.583200     37.422770
180      1.790000     41.208980     37.244280
181      1.800000     40.836530     37.065920
182      1.810000     40.465870     36.887460
183      1.820000     40.097000     36.708680
184      1.830000     39.729910     36.529390
185      1.840000     39.364620     36.349460
186      1.850000     39.001120     36.168810
187      1.860000     38.639440     35.987430
188      1.870000     38.279560     35.805400
189      1.880000     37.921510     35.622850
190      1.890000     37.565280     35.439960
191      1.900000     37.210880     35.256970
192      1.910000     36.858310     35.074100
193      1.920000     36.507570     34.891590
194      1.930000     36.158650     34.709600
195      1.940000     35.811560     34.528300
196      1.950000     35.466270     34.347730
197      1.960000     35.122800     34.167900
198      1.970000     34.781120     33.988740
199      1.980000     34.441230     33.810100
200      1.990000     34.103130     33.631810
201      2.000000     33.766810     33.453630
202      2.010000     33.432280     33.275330
203      2.020000     33.099520     33.096700
204      2.030000     32.768550     32.917550
205      2.040000     32.439380     32.737740
206      2.050000     32.112000     32.557190
207      2.060000     31.786430     32.375900
208      2.070000     31.462670     32.193940
209      2.080000     31.140730     32.011450
210      2.090000     30.820620     31.828600
211      2.100000     30.502330     31.645620
212      2.110000     30.185870     31.462750
213      2.120000     29.871250     31.280210
214      2.130000     29.558450     31.098190
215      2.140000     29.247460     30.916810
216      2.150000     28.938300     30.736150
217      2.160000     28.630930     30.556210
218      2.170000     28.325370     30.376910
219      2.180000     28.021600     30.198110
220      2.190000     27.719620     30.019630
221      2.200000     27.419430     29.841240
222      2.210000     27.121010     29.662720
223      2.220000     26.824390     29.483850
224      2.230000     26.529550     29.304450
225      2.240000     26.236500     29.124370
226      2.250000     25.945260     28.943560
227      2.260000     25.655820     28.762000
228      2.270000     25.368200     28.579780
229      2.280000     25.082410     28.397040
230      2.290000     24.798440     28.213980
231      2.300000     24.516300     28.030820
232      2.310000     24.235990     27.847800
233      2.320000     23.957510     27.665160
234      2.330000     23.680860     27.483090
235      2.340000     23.406030     27.301730
236      2.350000     23.133010     27.121160
237      2.360000     22.861800     26.941380
238      2.370000     22.592380     26.762320
239      2.380000     22.324760     26.583840
240      2.390000     22.058920     26.405750
241      2.400000     21.794860     26.227840
242      2.410000     21.532590     26.049880
243      2.420000     21.272090     25.871620
244      2.430000     21.013370     25.692890
245      2.440000     20.756440     25.513540
246      2.450000     20.501310     25.333480
247      2.460000     20.247970     25.152690
248      2.470000     19.996450     24.971230
249      2.480000     19.746730     24.789220
250      2.490000     19.498840     24.606830
251      2.500000     19.252770     24.424260
252      2.510000     19.008530     24.241730
253      2.520000     18.766110     24.059450
254      2.530000     18.525520     23.877570
255      2.540000     18.286740     23.696230
256      2.550000     18.049780     23.515480
257      2.560000     17.814630     23.335300
258      2.570000     17.581270     23.155610
259      2.580000     17.349720     22.976260
260      2.590000     17.119950     22.797070
261      2.600000     16.891980     22.617820
262      2.610000     16.665800     22.438290
263      2.620000     16.441420     22.258270
264      2.630000     16.218840     22.077600
265      2.640000     15.998060     21.896160
266      2.650000     15.779100     21.713920
267      2.660000     15.561960     21.530900
268      2.670000     15.346650     21.347230
269      2.680000     15.133180     21.163090
270      2.690000     14.921550     20.978720
271      2.700000     14.711760     20.794410
272      2.710000     14.503820     20.610450
273      2.720000     14.297710     20.427110
274      2.730000     14.093440     20.244650
275      2.740000     13.891000     20.063240
276      2.750000     13.690360     19.883010
277      2.760000     13.491530     19.703980
278      2.770000     13.294490     19.526100
279      2.780000     13.099230     19.349260
280      2.790000     12.905740     19.173270
281      2.800000     12.714010     18.997890
282      2.810000     12.524030     18.822880
283      2.820000     12.335800     18.647970
284      2.830000     12.149320     18.472920
285      2.840000     11.964590     18.297500
286      2.850000     11.781620     18.121570
287      2.860000     11.600400     17.944980
288      2.870000     11.420950     17.767700
289      2.880000     11.243270     17.589710
290      2.890000     11.067380     17.411050
291      2.900000     10.893270     17.231780
292      2.910000     10.720950     17.051970
293      2.920000     10.550430     16.871670
294      2.930000     10.381710     16.690930
295      2.940000     10.214800     16.509730
296      2.950000     10.049710     16.328020
297      2.960000      9.886420     16.145690
298      2.970000      9.724970     15.962590
299      2.980000      9.565340     15.778530
300      2.990000      9.407560     15.593310
301      3.000000      9.251620     15.406750
302      3.010000      9.097560     15.218670
303      3.020000      8.945370     15.028980
304      3.030000      8.795080     14.837660
305      3.040000      8.646700     14.644780
306      3.050000      8.500260     14.450550
307      3.060000      8.355750     14.255300
308      3.070000      8.213200     14.059470
309      3.080000      8.072600     13.863620
310      3.090000      7.933970     13.668390
311      3.100000      7.797280     13.474490
312      3.110000      7.662540     13.282630
313      3.120000      7.529710     13.093520
314      3.130000      7.398780     12.907790
315      3.140000      7.269700     12.726000
316      3.150000      7.142440     12.548590
317      3.160000      7.016950     12.375850
318      3.170000      6.893190     12.207930
319      3.180000      6.771110     12.044820
320      3.190000      6.650670     11.886360
321      3.200000      6.531800     11.732240
322      3.210000      6.414480     11.582030
323      3.220000      6.298660     11.435160
324      3.230000      6.184310     11.290950
325      3.240000      6.071400     11.148640
326      3.250000      5.959910     11.007350
327      3.260000      5.849840     10.866140
328      3.270000      5.741180     10.724010
329      3.280000      5.633940     10.579890
330      3.290000      5.528140     10.432680
331      3.300000      5.423810     10.281230
332      3.310000      5.321000     10.124400
333      3.320000      5.219750      9.961030
334      3.330000      5.120140      9.790010
335      3.340000      5.022240      9.610260
336      3.350000      4.926140      9.420780
337      3.360000      4.831930      9.220680
338      3.370000      4.739730      9.009220
339      3.380000      4.649640      8.785840
340      3.390000      4.561780      8.550210
341      3.400000      4.476270      8.302310
342      3.410000      4.393250      8.042430
343      3.420000      4.312830      7.771290
344      3.430000      4.235110      7.490030
345      3.440000      4.160210      7.200290
346      3.450000      4.088210      6.904210
347      3.460000      4.019170      6.604430
348      3.470000      3.953120      6.304090
349      3.480000      3.890080      6.006750
350      3.490000      3.830020      5.716300
351      3.500000      3.772850      5.436870
352      3.510000      3.718480      5.172720
353      3.520000      3.666760      4.928040
354      3.530000      3.617480      4.706880
355      3.540000      3.570410      4.512990
356      3.550000      3.525280      4.349730
357      3.560000      3.481780      4.219950
358      3.570000      3.439580      4.125930
359      3.580000      3.398320      4.069370
360      3.590000      3.357630      4.051260
361      3.600000      3.317120      4.071940
362      3.610000      3.276400      4.131000
363      3.620000      3.235090      4.227330
364      3.630000      3.192810      4.359030
365      3.640000      3.149220      4.523490
366      3.650000      3.103990      4.717330
367      3.660000      3.056810      4.936500
368      3.670000      3.007450      5.176290
369      3.680000      2.955690      5.431470
370      3.690000      2.901370      5.696370
371      3.700000      2.844410      5.965110
372      3.710000      2.784760      6.231670
373      3.720000      2.722440      6.490160
374      3.730000      2.657540      6.734950
375      3.740000      2.590190      6.960800
376      3.750000      2.520580      7.163030
377      3.760000      2.448950      7.337590
378      3.770000      2.375580      7.481140
379      3.780000      2.300760      7.591070
380      3.790000      2.224850      7.665500
381      3.800000      2.148200      7.703300
382      3.810000      2.071170      7.704070
383      3.820000      1.994120      7.668110
384      3.830000      1.917440      7.596390
385      3.840000      1.841480      7.490510
386      3.850000      1.766570      7.352670
387      3.860000      1.693050      7.185640
388      3.870000      1.621190      6.992640
389      3.880000      1.551260      6.777260
390      3.890000      1.483490      6.543400
391      3.900000      1.418060      6.295110
392      3.910000      1.355110      6.036450
393      3.920000      1.294740      5.771420
394      3.930000      1.237030      5.503760
395      3.940000      1.181990      5.236910
396      3.950000      1.129620      4.973910
397      3.960000      1.079880      4.717340
398      3.970000      1.032710      4.469320
399      3.980000      0.988020      4.231470
400      3.990000      0.945700      4.004980
401      4.000000      0.905650      3.790620
402      4.010000      0.867750      3.588780
403      4.020000      0.831860      3.399550
404      4.030000      0.797860      3.222760
405      4.040000      0.765630      3.058030
406      4.050000      0.735050      2.904800
407      4.060000      0.706010      2.762390
408      4.070000      0.678380      2.630060
409      4.080000      0.652080      2.506970
410      4.090000      0.627010      2.392280
411      4.100000      0.603090      2.285130
412      4.110000      0.580240      2.184650
413      4.120000      0.558390      2.090040
414      4.130000      0.537490      2.000480
415      4.140000      0.517490      1.915250
416      4.150000      0.498330      1.833650
417      4.160000      0.480000      1.755060
418      4.170000      0.462450      1.678950
419      4.180000      0.445660      1.604840
420      4.190000      0.429610      1.532370
421      4.200000      0.414290      1.461230
422      4.210000      0.399670      1.391250
423      4.220000      0.385760      1.322360
424      4.230000      0.372540      1.254580
425      4.240000      0.359990      1.188060
426      4.250000      0.348110      1.123080
427      4.260000      0.336880      1.060020
428      4.270000      0.326280      0.999370
429      4.280000      0.316290      0.941720
430      4.290000      0.306870      0.887730
431      4.300000      0.297990      0.838120
432      4.310000      0.289610      0.793670
433      4.320000      0.281670      0.755130
434      4.330000      0.274120      0.723260
435      4.340000      0.266890      0.698750
436      4.350000      0.259900      0.682260
437      4.360000      0.253080      0.674330
438      4.370000      0.246340      0.675420
439      4.380000      0.239580      0.685860
440      4.390000      0.232720      0.705870
441      4.400000      0.225660      0.735500
442      4.410000      0.218310      0.774670
443      4.420000      0.210560      0.823140
444      4.430000      0.202330      0.880470
445      4.440000      0.193530      0.946080
446      4.450000      0.184070      1.019200
447      4.460000      0.173870      1.098880
448      4.470000      0.162890      1.184040
449      4.480000      0.151040      1.273450
450      4.490000      0.138310      1.365770
451      4.500000      0.124650      1.459610
452      4.510000      0.110060      1.553580
453      4.520000      0.094520      1.646260
454      4.530000      0.078060      1.736360
455      4.540000      0.060690      1.822640
456      4.550000      0.042470      1.904030
457      4.560000      0.023430      1.979600
458      4.570000      0.003630      2.048590
459      4.580000     -0.016850      2.110400
460      4.590000     -0.037960      2.164610
461      4.600000     -0.059600      2.210950
462      4.610000     -0.081710      2.249290
463      4.620000     -0.104210      2.279650
464      4.630000     -0.127000      2.302130
465      4.640000     -0.150020      2.316970
466      4.650000     -0.173190      2.324470
467      4.660000     -0.196440      2.325030
468      4.670000     -0.219690      2.319080
469      4.680000     -0.242880      2.307100
470      4.690000     -0.265950      2.289600
471      4.700000     -0.288850      2.267120
472      4.710000     -0.311520      2.240150
473      4.720000     -0.333920      2.209180
474      4.730000     -0.356010      2.174680
475      4.740000     -0.377760      2.137040
476      4.750000     -0.399130      2.096620
477      4.760000     -0.420090      2.053710
478      4.770000     -0.440630      2.008570
479      4.780000     -0.460720      1.961360
480      4.790000     -0.480330      1.912240
481      4.800000     -0.499450      1.861330
482      4.810000     -0.518070      1.808700
483      4.820000     -0.536150      1.754440
484      4.830000     -0.553700      1.698620
485      4.840000     -0.570680      1.641340
486      4.850000     -0.587100      1.582710
487      4.860000     -0.602930      1.522860
488      4.870000     -0.618150      1.461940
489      4.880000     -0.632770      1.400150
490      4.890000     -0.646770      1.337680
491      4.900000     -0.660150      1.274750
492      4.910000     -0.672900      1.211570
493      4.920000     -0.685010      1.148340
494      4.930000     -0.696500      1.085250
495      4.940000     -0.707350      1.022450
496      4.950000     -0.717580      0.960070
497      4.960000     -0.727180      0.898190
498      4.970000     -0.736160      0.836850
499      4.980000     -0.744530      0.776070
500      4.990000     -0.752290      0.715840
501      5.000000     -0.759450      0.656100
502      5.010000     -0.766010      0.596810
503      5.020000     -0.771970      0.537920
504      5.030000     -0.777350      0.479370
505      5.040000     -0.782150      0.421120
506      5.050000     -0.786360      0.363170
507      5.060000     -0.789990      0.305500
508      5.070000     -0.793050      0.248160
509      5.080000     -0.795530      0.191190
510      5.090000     -0.797440      0.134660
511      5.100000     -0.798790      0.078660
512      5.110000     -0.799570      0.023290
513      5.120000     -0.799800     -0.031370
514      5.130000     -0.799490     -0.085230
515      5.140000     -0.798640     -0.138220
516      5.150000     -0.797260     -0.190290
517      5.160000     -0.795350     -0.241400
518      5.170000     -0.792940     -0.291540
519      5.180000     -0.790020     -0.340700
520      5.190000     -0.786620     -0.388890
521      5.200000     -0.782730     -0.436130
522      5.210000     -0.778370     -0.482420
523      5.220000     -0.773540     -0.527750
524      5.230000     -0.768270     -0.572090
525      5.240000     -0.762540     -0.615380
526      5.250000     -0.756390     -0.657530
527      5.260000     -0.749820     -0.698410
528      5.270000     -0.742830     -0.737850
529      5.280000     -0.735450     -0.775650
530      5.290000     -0.727700     -0.811590
531      5.300000     -0.719580     -0.845400
532      5.310000     -0.711130     -0.876820
533      5.320000     -0.702360     -0.905580
534      5.330000     -0.693300     -0.931410
535      5.340000     -0.683990     -0.954060
536      5.350000     -0.674450     -0.973310
537      5.360000     -0.664710     -0.988970
538      5.370000     -0.654820     -1.000880
539      5.380000     -0.644820     -1.008920
540      5.390000     -0.634730     -1.013010
541      5.400000     -0.624600     -1.013140
542      5.410000     -0.614470     -1.009320
543      5.420000     -0.604370     -1.001610
544      5.430000     -0.594360     -0.990130
545      5.440000     -0.584450     -0.975030
546      5.450000     -0.574700     -0.956540
547      5.460000     -0.565140     -0.934890
548      5.470000     -0.555790     -0.910370
549      5.480000     -0.546690     -0.883320
550      5.490000     -0.537850     -0.854060
551      5.500000     -0.529310     -0.822970
552      5.510000     -0.521080     -0.790380
553      5.520000     -0.513180     -0.756660
554      5.530000     -0.505610     -0.722110
555      5.540000     -0.498390     -0.687030
556      5.550000     -0.491520     -0.651670
557      5.560000     -0.485000     -0.616250
558      5.570000     -0.478840     -0.580940
559      5.580000     -0.473030     -0.545860
560      5.590000     -0.467570     -0.511140
561      5.600000     -0.462460     -0.476830
562      5.610000     -0.457690     -0.443000
563      5.620000     -0.453260     -0.409710
564      5.630000     -0.449170     -0.377000
565      5.640000     -0.445400     -0.344930
566      5.650000     -0.441950     -0.313570
567      5.660000     -0.438810     -0.283030
568      5.670000     -0.435980     -0.253410
569      5.680000     -0.433450     -0.224840
570      5.690000     -0.431200     -0.197490
571      5.700000     -0.429220     -0.171500
572      5.710000     -0.427510     -0.147060
573      5.720000     -0.426040     -0.124340
574      5.730000     -0.424800     -0.103500
575      5.740000     -0.423760     -0.084710
576      5.750000     -0.422910     -0.068100
577      5.760000     -0.422230     -0.053790
578      5.770000     -0.421690     -0.041880
579      5.780000     -0.421280     -0.032430
580      5.790000     -0.420950     -0.025480
581      5.800000     -0.420700     -0.021040
582      5.810000     -0.420490     -0.019110
583      5.820000     -0.420300     -0.019640
584      5.830000     -0.420100     -0.022570
585      5.840000     -0.419870     -0.027790
586      5.850000     -0.419600     -0.035210
587      5.860000     -0.419240     -0.044680
588      5.870000     -0.418800     -0.056060
589      5.880000     -0.418240     -0.069160
590      5.890000     -0.417540     -0.083820
591      5.900000     -0.416710     -0.099860
592      5.910000     -0.415710     -0.117100
593      5.920000     -0.414540     -0.135360
594      5.930000     -0.413180     -0.154490
595      5.940000     -0.411640     -0.174350
596      5.950000     -0.409890     -0.194820
597      5.960000     -0.407950     -0.215800
598      5.970000     -0.405790     -0.237200
599      5.980000     -0.403420     -0.258960
600      5.990000     -0.400830     -0.281050
601      6.000000     -0.398020     -0.303410
602      6.010000     -0.394980     -0.326030
603      6.020000     -0.391720     -0.348860
604      6.030000     -0.388230     -0.371870
605      6.040000     -0.384510     -0.395010
606      6.050000     -0.380560     -0.418230
607      6.060000     -0.376380     -0.441440
608      6.070000     -0.371970     -0.464560
609      6.080000     -0.367320     -0.487480
610      6.090000     -0.362450     -0.510080
611      6.100000     -0.357350     -0.532220
612      6.110000     -0.352020     -0.553790
613      6.120000     -0.346490     -0.574640
614      6.130000     -0.340740     -0.594660
615      6.140000     -0.334790     -0.613720
616      6.150000     -0.328660     -0.631730
617      6.160000     -0.322340     -0.648610
618      6.170000     -0.315850     -0.664270
619      6.180000     -0.309210     -0.678680
620      6.190000     -0.302420     -0.691810
621      6.200000     -0.295500     -0.703620
622      6.210000     -0.288470     -0.714120
623      6.220000     -0.281330     -0.723310
624      6.230000     -0.274090     -0.731190
625      6.240000     -0.266780     -0.737790
626      6.250000     -0.259400     -0.743120
627      6.260000     -0.251970     -0.747190
628      6.270000     -0.244500     -0.750040
629      6.280000     -0.237000     -0.751660
630      6.290000     -0.229480     -0.752080
631      6.300000     -0.221960     -0.751310
632      6.310000     -0.214450     -0.749340
633      6.320000     -0.206960     -0.746190
634      6.330000     -0.199500     -0.741840
635      6.340000     -0.192080     -0.736290
636      6.350000     -0.184710     -0.729540
637      6.360000     -0.177420     -0.721580
638      6.370000     -0.170200     -0.712380
639      6.380000     -0.163080     -0.701960
640      6.390000     -0.156060     -0.690320
641      6.400000     -0.149160     -0.677450
642      6.410000     -0.142380     -0.663390
643      6.420000     -0.135750     -0.648180
644      6.430000     -0.129270     -0.631880
645      6.440000     -0.122950     -0.614550
646      6.450000     -0.116800     -0.596320
647      6.460000     -0.110840     -0.577290
648      6.470000     -0.105070     -0.557630
649      6.480000     -0.099490     -0.537490
650      6.490000     -0.094110     -0.517060
651      6.500000     -0.088940     -0.496520
652      6.510000     -0.083980     -0.476080
653      6.520000     -0.079220     -0.455920
654      6.530000     -0.074660     -0.436220
655      6.540000     -0.070300     -0.417140
656      6.550000     -0.066120     -0.398820
657      6.560000     -0.062140     -0.381400
658      6.570000     -0.058320     -0.364950
659      6.580000     -0.054670     -0.349550
660      6.590000     -0.051180     -0.335250
661      6.600000     -0.047830     -0.322050
662      6.610000     -0.044600     -0.309970
663      6.620000     -0.041500     -0.298980
664      6.630000     -0.038520     -0.289050
665      6.640000     -0.035620     -0.280130
666      6.650000     -0.032820     -0.272160
667      6.660000     -0.030100     -0.265080
668      6.670000     -0.027450     -0.258800
669      6.680000     -0.024860     -0.253260
670      6.690000     -0.022330     -0.248360
671      6.700000     -0.019850     -0.244030
672      6.710000     -0.017410     -0.240190
673      6.720000     -0.015000     -0.236750
674      6.730000     -0.012640     -0.233630
675      6.740000     -0.010300     -0.230780
676      6.750000     -0.007990     -0.228120
677      6.760000     -0.005710     -0.225590
678      6.770000     -0.003460     -0.223150
679      6.780000     -0.001220     -0.220750
680      6.790000      0.000980     -0.218350
681      6.800000      0.003170     -0.215930
682      6.810000      0.005330     -0.213460
683      6.820000      0.007460     -0.210920
684      6.830000      0.009570     -0.208300
685      6.840000      0.011650     -0.205590
686      6.850000      0.013710     -0.202780
687      6.860000      0.015740     -0.199890
688      6.870000      0.017740     -0.196900
689      6.880000      0.019700     -0.193840
690      6.890000      0.021640     -0.190700
691      6.900000      0.023550     -0.187500
692      6.910000      0.025420     -0.184250
693      6.920000      0.027270     -0.180950
694      6.930000      0.029080     -0.177630
695      6.940000      0.030850     -0.174280
696      6.950000      0.032600     -0.170910
697      6.960000      0.034300     -0.167530
698      6.970000      0.035980     -0.164150
699      6.980000      0.037620     -0.160760
700      6.990000      0.039230     -0.157350
701      7.000000      0.040800     -0.153940
702      7.010000      0.042340     -0.150520
703      7.020000      0.043850     -0.147090
704      7.030000      0.045320     -0.143640
705      7.040000      0.046750     -0.140180
706      7.050000      0.048160     -0.136710
707      7.060000      0.049520     -0.133220
708      7.070000      0.050860     -0.129730
709      7.080000      0.052150     -0.126240
710      7.090000      0.053420     -0.122740
711      7.100000      0.054640     -0.119270
712      7.110000      0.055840     -0.115800
713      7.120000      0.056990     -0.112370
714      7.130000      0.058120     -0.108960
715      7.140000      0.059210     -0.105590
716      7.150000      0.060260     -0.102260
717      7.160000      0.061290     -0.098970
718      7.170000      0.062270     -0.095720
719      7.180000      0.063230     -0.092510
720      7.190000      0.064160     -0.089340
721      7.200000      0.065050     -0.086200
722      7.210000      0.065910     -0.083090
723      7.220000      0.066740     -0.080010
724      7.230000      0.067540     -0.076940
725      7.240000      0.068310     -0.073890
726      7.250000      0.069050     -0.070850
727      7.260000      0.069760     -0.067820
728      7.270000      0.070440     -0.064800
729      7.280000      0.071090     -0.061780
730      7.290000      0.071700     -0.058770
731      7.300000      0.072290     -0.055770
732      7.310000      0.072850     -0.052780
733      7.320000      0.073380     -0.049800
734      7.330000      0.073880     -0.046820
735      7.340000      0.074340     -0.043860
736      7.350000      0.074780     -0.040910
737      7.360000      0.075190     -0.037960
738      7.370000      0.075570     -0.035020
739      7.380000      0.075920     -0.032070
740      7.390000      0.076240     -0.029130
741      7.400000      0.076530     -0.026180
742      7.410000      0.076800     -0.023220
743      7.420000      0.077030     -0.020250
744      7.430000      0.077230     -0.017270
745      7.440000      0.077400     -0.014280
746      7.450000      0.077550     -0.011280
747      7.460000      0.077660     -0.008280
748      7.470000      0.077740     -0.005290
749      7.480000      0.077790     -0.002310
750      7.490000      0.077820      0.000650
751      7.500000      0.077810      0.003560
752      7.510000      0.077770      0.006440
753      7.520000      0.077710      0.009250
754      7.530000      0.077620      0.011990
755      7.540000      0.077500      0.014650
756      7.550000      0.077350      0.017220
757      7.560000      0.077180      0.019700
758      7.570000      0.076980      0.022080
759      7.580000      0.076760      0.024350
760      7.590000      0.076520      0.026520
761      7.600000      0.076250      0.028590
762      7.610000      0.075970      0.030560
763      7.620000      0.075660      0.032430
764      7.630000      0.075340      0.034200
765      7.640000      0.075000      0.035890
766      7.650000      0.074640      0.037490
767      7.660000      0.074260      0.039020
768      7.670000      0.073870      0.040470
769      7.680000      0.073470      0.041840
770      7.690000      0.073050      0.043160
771      7.700000      0.072620      0.044410
772      7.710000      0.072170      0.045610
773      7.720000      0.071720      0.046760
774      7.730000      0.071250      0.047870
775      7.740000      0.070770      0.048930
776      7.750000      0.070280      0.049960
777      7.760000      0.069780      0.050970
778      7.770000      0.069270      0.051950
779      7.780000      0.068750      0.052920
780      7.790000      0.068220      0.053890
781      7.800000      0.067680      0.054880
782      7.810000      0.067130      0.055880
783      7.820000      0.066580      0.056930
784      7.830000      0.066010      0.058040
785      7.840000      0.065430      0.059230
786      7.850000      0.064830      0.060530
787      7.860000      0.064230      0.061960
788      7.870000      0.063610      0.063550
789      7.880000      0.062970      0.065350
790      7.890000      0.062320      0.067370
791      7.900000      0.061650      0.069670
792      7.910000      0.060950      0.072280
793      7.920000      0.060230      0.075240
794      7.930000      0.059470      0.078590
795      7.940000      0.058690      0.082350
796      7.950000      0.057870      0.086580
797      7.960000      0.057000      0.091290
798      7.970000      0.056090      0.096510
799      7.980000      0.055120      0.102250
800      7.990000      0.054100      0.108530
801      8.000000      0.053010      0.115330
802      8.010000      0.051860      0.122650
803      8.020000      0.050630      0.130460
804      8.030000      0.049330      0.138710
805      8.040000      0.047940      0.147340
806      8.050000      0.046470      0.156270
807      8.060000      0.044910      0.165400
808      8.070000      0.043250      0.174630
809      8.080000      0.041510      0.183820
810      8.090000      0.039670      0.192840
811      8.100000      0.037740      0.201530
812      8.110000      0.035720      0.209760
813      8.120000      0.033630      0.217350
814      8.130000      0.031450      0.224180
815      8.140000      0.029210      0.230110
816      8.150000      0.026910      0.235020
817      8.160000      0.024560      0.238800
818      8.170000      0.022170      0.241370
819      8.180000      0.019760      0.242660
820      8.190000      0.017330      0.242630
821      8.200000      0.014900      0.241260
822      8.210000      0.012490      0.238550
823      8.220000      0.010110      0.234520
824      8.230000      0.007760      0.229220
825      8.240000      0.005470      0.222720
826      8.250000      0.003240      0.215100
827      8.260000      0.001090      0.206490
828      8.270000     -0.000970      0.197020
829      8.280000     -0.002940      0.186820
830      8.290000     -0.004810      0.176070
831      8.300000     -0.006570      0.164910
832      8.310000     -0.008220      0.153530
833      8.320000     -0.009760      0.142080
834      8.330000     -0.011180      0.130720
835      8.340000     -0.012490      0.119590
836      8.350000     -0.013680      0.108820
837      8.360000     -0.014770      0.098510
838      8.370000     -0.015750      0.088750
839      8.380000     -0.016640      0.079620
840      8.390000     -0.017440      0.071150
841      8.400000     -0.018150      0.063400
842      8.410000     -0.018780      0.056380
843      8.420000     -0.019350      0.050080
844      8.430000     -0.019850      0.044520
845      8.440000     -0.020290      0.039670
846      8.450000     -0.020690      0.035520
847      8.460000     -0.021050      0.032040
848      8.470000     -0.021370      0.029200
849      8.480000     -0.021660      0.026980
850      8.490000     -0.021930      0.025330
851      8.500000     -0.022180      0.024240
852      8.510000     -0.022420      0.023660
853      8.520000     -0.022660      0.023580
854      8.530000     -0.022900      0.023960
855      8.540000     -0.023140      0.024790
856      8.550000     -0.023380      0.026040
857      8.560000     -0.023640      0.027680
858      8.570000     -0.023920      0.029720
859      8.580000     -0.024220      0.032130
860      8.590000     -0.024540      0.034890
861      8.600000     -0.024890      0.038000
862      8.610000     -0.025270      0.041430
863      8.620000     -0.025680      0.045160
864      8.630000     -0.026130      0.049170
865      8.640000     -0.026630      0.053430
866      8.650000     -0.027160      0.057910
867      8.660000     -0.027740      0.062550
868      8.670000     -0.028360      0.067320
869      8.680000     -0.029040      0.072160
870      8.690000     -0.029760      0.077010
871      8.700000     -0.030530      0.081820
872      8.710000     -0.031350      0.086520
873      8.720000     -0.032210      0.091050
874      8.730000     -0.033120      0.095360
875      8.740000     -0.034080      0.099400
876      8.750000     -0.035070      0.103120
877      8.760000     -0.036100      0.106490
878      8.770000     -0.037170      0.109460
879      8.780000     -0.038260      0.112030
880      8.790000     -0.039380      0.114170
881      8.800000     -0.040520      0.115880
882      8.810000     -0.041680      0.117170
883      8.820000     -0.042850      0.118030
884      8.830000     -0.044030      0.118510
885      8.840000     -0.045220      0.118600
886      8.850000     -0.046410      0.118360
887      8.860000     -0.047590      0.117810
888      8.870000     -0.048770      0.117010
889      8.880000     -0.049940      0.115980
890      8.890000     -0.051100      0.114800
891      8.900000     -0.052240      0.113500
892      8.910000     -0.053380      0.112140
893      8.920000     -0.054500      0.110780
894      8.930000     -0.055610      0.109450
895      8.940000     -0.056700      0.108200
896      8.950000     -0.057790      0.107070
897      8.960000     -0.058860      0.106090
898      8.970000     -0.059920      0.105290
899      8.980000     -0.060970      0.104690
900      8.990000     -0.062020      0.104280
901      9.000000     -0.063060      0.104070
902      9.010000     -0.064100      0.104060
903      9.020000     -0.065140      0.104220
904      9.030000     -0.066180      0.104530
905      9.040000     -0.067230      0.104950
906      9.050000     -0.068280      0.105420
907      9.060000     -0.069330      0.105910
908      9.070000     -0.070390      0.106320
909      9.080000     -0.071450      0.106610
910      9.090000     -0.072520      0.106680
911      9.100000     -0.073590      0.106460
912      9.110000     -0.074650      0.105850
913      9.120000     -0.075710      0.104770
914      9.130000     -0.076760      0.103150
915      9.140000     -0.077790      0.100890
916      9.150000     -0.078800      0.097930
917      9.160000     -0.079780      0.094190
918      9.170000     -0.080720      0.089640
919      9.180000     -0.081620      0.084210
920      9.190000     -0.082460      0.077880
921      9.200000     -0.083240      0.070630
922      9.210000     -0.083940      0.062460
923      9.220000     -0.084570      0.053380
924      9.230000     -0.085100      0.043420
925      9.240000     -0.085540      0.032640
926      9.250000     -0.085860      0.021110
927      9.260000     -0.086070      0.008900
928      9.270000     -0.086160     -0.003870
929      9.280000     -0.086120     -0.017090
930      9.290000     -0.085950     -0.030630
931      9.300000     -0.085650     -0.044350
932      9.310000     -0.085200     -0.058110
933      9.320000     -0.084620     -0.071790
934      9.330000     -0.083900     -0.085250
935      9.340000     -0.083050     -0.098370
936      9.350000     -0.082070     -0.111050
937      9.360000     -0.080960     -0.123210
938      9.370000     -0.079730     -0.134770
939      9.380000     -0.078380     -0.145690
940      9.390000     -0.076920     -0.155910
941      9.400000     -0.075360     -0.165430
942      9.410000     -0.073710     -0.174230
943      9.420000     -0.071970     -0.182300
944      9.430000     -0.070140     -0.189660
945      9.440000     -0.068250     -0.196320
946      9.450000     -0.066280     -0.202300
947      9.460000     -0.064260     -0.207610
948      9.470000     -0.062180     -0.212280
949      9.480000     -0.060060     -0.216330
950      9.490000     -0.057900     -0.219770
951      9.500000     -0.055700     -0.222630
952      9.510000     -0.053470     -0.224920
953      9.520000     -0.051220     -0.226660
954      9.530000     -0.048960     -0.227860
955      9.540000     -0.046680     -0.228530
956      9.550000     -0.044390     -0.228680
957      9.560000     -0.042110     -0.228320
958      9.570000     -0.039820     -0.227450
959      9.580000     -0.037550     -0.226070
960      9.590000     -0.035290     -0.224200
961      9.600000     -0.033050     -0.221840
962      9.610000     -0.030830     -0.218990
963      9.620000     -0.028640     -0.215660
964      9.630000     -0.026480     -0.211870
965      9.640000     -0.024360     -0.207620
966      9.650000     -0.022290     -0.202940
967      9.660000     -0.020260     -0.197840
968      9.670000     -0.018280     -0.192350
969      9.680000     -0.016360     -0.186490
970      9.690000     -0.014490     -0.180290
971      9.700000     -0.012690     -0.173780
972      9.710000     -0.010950     -0.166980
973      9.720000     -0.009280     -0.159930
974      9.730000     -0.007680     -0.152630
975      9.740000     -0.006150     -0.145110
976      9.750000     -0.004700     -0.137390
977      9.760000     -0.003330     -0.129470
978      9.770000     -0.002030     -0.121360
979      9.780000     -0.000820     -0.113060
980      9.790000      0.000310     -0.104570
981      9.800000      0.001360     -0.095900
982      9.810000      0.002310     -0.087040
983      9.820000      0.003180     -0.077990
984      9.830000      0.003960     -0.068770
985      9.840000      0.004650     -0.059400
986      9.850000      0.005250     -0.049880
987      9.860000      0.005750     -0.040250
988      9.870000      0.006150     -0.030550
989      9.880000      0.006450     -0.020820
990      9.890000      0.006660     -0.011090
991      9.900000      0.006770     -0.001440
992      9.910000      0.006790      0.008100
993      9.920000      0.006710      0.017470
994      9.930000      0.006530      0.026630
995      9.940000      0.006260      0.035520
996      9.950000      0.005910      0.044120
997      9.960000      0.005470      0.052380
998      9.970000      0.004940      0.060290
999      9.980000      0.004340      0.067840
1000      9.990000      0.003660      0.075000
1001     10.000000      0.002910      0.081780
1002     10.010000      0.002100      0.088180
1003     10.020000      0.001210      0.094200
1004     10.030000      0.000270      0.099840
1005     10.040000     -0.000730      0.105120
1006     10.050000     -0.001780      0.110030
1007     10.060000     -0.002880      0.114590
1008     10.070000     -0.004020      0.118790
1009     10.080000     -0.005210      0.122630
1010     10.090000     -0.006440      0.126130
1011     10.100000     -0.007700      0.129270
1012     10.110000     -0.008990      0.132040
1013     10.120000     -0.010310      0.134460
1014     10.130000     -0.011660      0.136500
1015     10.140000     -0.013020      0.138160
1016     10.150000     -0.014400      0.139450
1017     10.160000     -0.015800      0.140340
1018     10.170000     -0.017200      0.140850
1019     10.180000     -0.018610      0.140960
1020     10.190000     -0.020020      0.140680
1021     10.200000     -0.021430      0.140020
1022     10.210000     -0.022830      0.138970
1023     10.220000     -0.024220      0.137550
1024     10.230000     -0.025590      0.135760
1025     10.240000     -0.026950      0.133640
1026     10.250000     -0.028290      0.131180
1027     10.260000     -0.029600      0.128430
1028     10.270000     -0.030880      0.125400
1029     10.280000     -0.032140      0.122120
1030     10.290000     -0.033360      0.118630
1031     10.300000     -0.034540      0.114970
1032     10.310000     -0.035690      0.111150
1033     10.320000     -0.036800      0.107220
1034     10.330000     -0.037880      0.103210
1035     10.340000     -0.038910      0.099130
1036     10.350000     -0.039900      0.095020
1037     10.360000     -0.040850      0.090890
1038     10.370000     -0.041760      0.086770
1039     10.380000     -0.042630      0.082650
1040     10.390000     -0.043450      0.078550
1041     10.400000     -0.044240      0.074480
1042     10.410000     -0.044980      0.070440
1043     10.420000     -0.045690      0.066450
1044     10.430000     -0.046350      0.062510
1045     10.440000     -0.046980      0.058640
1046     10.450000     -0.047560      0.054840
1047     10.460000     -0.048110      0.051130
1048     10.470000     -0.048620      0.047540
1049     10.480000     -0.049100      0.044080
1050     10.490000     -0.049540      0.040790
1051     10.500000     -0.049950      0.037690
1052     10.510000     -0.050320      0.034820
1053     10.520000     -0.050670      0.032200
1054     10.530000     -0.051000      0.029860
1055     10.540000     -0.051290      0.027840
1056     10.550000     -0.051570      0.026140
1057     10.560000     -0.051830      0.024800
1058     10.570000     -0.052080      0.023840
1059     10.580000     -0.052320      0.023260
1060     10.590000     -0.052550      0.023070
1061     10.600000     -0.052780      0.023270
1062     10.610000     -0.053020      0.023870
1063     10.620000     -0.053250      0.024850
1064     10.630000     -0.053500      0.026200
1065     10.640000     -0.053760      0.027900
1066     10.650000     -0.054040      0.029930
1067     10.660000     -0.054340      0.032250
1068     10.670000     -0.054670      0.034850
1069     10.680000     -0.055010      0.037670
1070     10.690000     -0.055390      0.040680
1071     10.700000     -0.055800      0.043840
1072     10.710000     -0.056240      0.047110
1073     10.720000     -0.056710      0.050440
1074     10.730000     -0.057210      0.053800
1075     10.740000     -0.057750      0.057160
1076     10.750000     -0.058320      0.060490
1077     10.760000     -0.058930      0.063750
1078     10.770000     -0.059560      0.066930
1079     10.780000     -0.060230      0.070020
1080     10.790000     -0.060930      0.073010
1081     10.800000     -0.061660      0.075880
1082     10.810000     -0.062420      0.078630
1083     10.820000     -0.063210      0.081270
1084     10.830000     -0.064020      0.083790
1085     10.840000     -0.064860      0.086190
1086     10.850000     -0.065720      0.088490
1087     10.860000     -0.066610      0.090680
1088     10.870000     -0.067510      0.092770
1089     10.880000     -0.068440      0.094770
1090     10.890000     -0.069390      0.096670
1091     10.900000     -0.070350      0.098480
1092     10.910000     -0.071340      0.100200
1093     10.920000     -0.072340      0.101840
1094     10.930000     -0.073360      0.103400
1095     10.940000     -0.074390      0.104870
1096     10.950000     -0.075440      0.106280
1097     10.960000     -0.076510      0.107610
1098     10.970000     -0.077580      0.108870
1099     10.980000     -0.078670      0.110060
1100     10.990000     -0.079770      0.111190
1101     11.000000     -0.080880      0.112260
1102     11.010000     -0.082010      0.113260
1103     11.020000     -0.083140      0.114200
1104     11.030000     -0.084280      0.115080
1105     11.040000     -0.085430      0.115900
1106     11.050000     -0.086590      0.116650
1107     11.060000     -0.087760      0.117330
1108     11.070000     -0.088930      0.117940
1109     11.080000     -0.090110      0.118480
1110     11.090000     -0.091290      0.118930
1111     11.100000     -0.092480      0.119290
1112     11.110000     -0.093680      0.119550
1113     11.120000     -0.094870      0.119710
1114     11.130000     -0.096070      0.119750
1115     11.140000     -0.097270      0.119670
1116     11.150000     -0.098460      0.119470
1117     11.160000     -0.099660      0.119130
1118     11.170000     -0.100850      0.118650
1119     11.180000     -0.102040      0.118040
1120     11.190000     -0.103220      0.117280
1121     11.200000     -0.104390      0.116380
1122     11.210000     -0.105550      0.115330
1123     11.220000     -0.106710      0.114160
1124     11.230000     -0.107850      0.112850
1125     11.240000     -0.108980      0.111430
1126     11.250000     -0.110090      0.109900
1127     11.260000     -0.111190      0.108290
1128     11.270000     -0.112270      0.106600
1129     11.280000     -0.113340      0.104860
1130     11.290000     -0.114390      0.103100
1131     11.300000     -0.115420      0.101320
1132     11.310000     -0.116430      0.099570
1133     11.320000     -0.117430      0.097850
1134     11.330000     -0.118400      0.096200
1135     11.340000     -0.119370      0.094630
1136     11.350000     -0.120310      0.093160
1137     11.360000     -0.121240      0.091800
1138     11.370000     -0.122160      0.090570
1139     11.380000     -0.123070      0.089460
1140     11.390000     -0.123960      0.088490
1141     11.400000     -0.124850      0.087650
1142     11.410000     -0.125720      0.086940
1143     11.420000     -0.126590      0.086360
1144     11.430000     -0.127460      0.085880
1145     11.440000     -0.128320      0.085490
1146     11.450000     -0.129170      0.085170
1147     11.460000     -0.130020      0.084910
1148     11.470000     -0.130870      0.084660
1149     11.480000     -0.131720      0.084410
1150     11.490000     -0.132560      0.084120
1151     11.500000     -0.133400      0.083750
1152     11.510000     -0.134240      0.083280
1153     11.520000     -0.135070      0.082670
1154     11.530000     -0.135900      0.081880
1155     11.540000     -0.136720      0.080890
1156     11.550000     -0.137530      0.079670
1157     11.560000     -0.138330      0.078190
1158     11.570000     -0.139110      0.076420
1159     11.580000     -0.139870      0.074360
1160     11.590000     -0.140610      0.071980
1161     11.600000     -0.141330      0.069270
1162     11.610000     -0.142030      0.066240
1163     11.620000     -0.142690      0.062890
1164     11.630000     -0.143320      0.059220
1165     11.640000     -0.143910      0.055240
1166     11.650000     -0.144460      0.050980
1167     11.660000     -0.144970      0.046470
1168     11.670000     -0.145440      0.041720
1169     11.680000     -0.145850      0.036790
1170     11.690000     -0.146220      0.031700
1171     11.700000     -0.146540      0.026500
1172     11.710000     -0.146800      0.021240
1173     11.720000     -0.147020      0.015940
1174     11.730000     -0.147180      0.010650
1175     11.740000     -0.147280      0.005410
1176     11.750000     -0.147340      0.000240
1177     11.760000     -0.147340     -0.004840
1178     11.770000     -0.147290     -0.009800
1179     11.780000     -0.147190     -0.014640
1180     11.790000     -0.147050     -0.019340
1181     11.800000     -0.146850     -0.023900
1182     11.810000     -0.146610     -0.028320
1183     11.820000     -0.146330     -0.032610
1184     11.830000     -0.146010     -0.036760
1185     11.840000     -0.145640     -0.040800
1186     11.850000     -0.145230     -0.044710
1187     11.860000     -0.144780     -0.048520
1188     11.870000     -0.144300     -0.052220
1189     11.880000     -0.143780     -0.055830
1190     11.890000     -0.143220     -0.059350
1191     11.900000     -0.142620     -0.062780
1192     11.910000     -0.142000     -0.066130
1193     11.920000     -0.141330     -0.069410
1194     11.930000     -0.140640     -0.072620
1195     11.940000     -0.139910     -0.075760
1196     11.950000     -0.139160     -0.078840
1197     11.960000     -0.138370     -0.081860
1198     11.970000     -0.137550     -0.084840
1199     11.980000     -0.136700     -0.087770
1200     11.990000     -0.135820     -0.090660
1201     12.000000     -0.134920     -0.093510
1202     12.010000     -0.133980     -0.096330
1203     12.020000     -0.133020     -0.099120
1204     12.030000     -0.132030     -0.101870
1205     12.040000     -0.131010     -0.104580
1206     12.050000     -0.129960     -0.107250
1207     12.060000     -0.128890     -0.109860
1208     12.070000     -0.127790     -0.112400
1209     12.080000     -0.126670     -0.114860
1210     12.090000     -0.125520     -0.117220
1211     12.100000     -0.124350     -0.119460
1212     12.110000     -0.123150     -0.121560
1213     12.120000     -0.121940     -0.123500
1214     12.130000     -0.120700     -0.125260
1215     12.140000     -0.119450     -0.126820
1216     12.150000     -0.118180     -0.128180
1217     12.160000     -0.116900     -0.129300
1218     12.170000     -0.115610     -0.130180
1219     12.180000     -0.114300     -0.130810
1220     12.190000     -0.113000     -0.131190
1221     12.200000     -0.111680     -0.131300
1222     12.210000     -0.110370     -0.131160
1223     12.220000     -0.109060     -0.130760
1224     12.230000     -0.107750     -0.130100
1225     12.240000     -0.106450     -0.129190
1226     12.250000     -0.105160     -0.128050
1227     12.260000     -0.103880     -0.126690
1228     12.270000     -0.102610     -0.125110
1229     12.280000     -0.101360     -0.123330
1230     12.290000     -0.100130     -0.121380
1231     12.300000     -0.098910     -0.119270
1232     12.310000     -0.097720     -0.117010
1233     12.320000     -0.096550     -0.114620
1234     12.330000     -0.095400     -0.112110
1235     12.340000     -0.094280     -0.109500
1236     12.350000     -0.093190     -0.106810
1237     12.360000     -0.092120     -0.104020
1238     12.370000     -0.091080     -0.101170
1239     12.380000     -0.090070     -0.098240
1240     12.390000     -0.089090     -0.095240
1241     12.400000     -0.088130     -0.092190
1242     12.410000     -0.087210     -0.089070
1243     12.420000     -0.086320     -0.085900
1244     12.430000     -0.085460     -0.082680
1245     12.440000     -0.084640     -0.079420
1246     12.450000     -0.083840     -0.076130
1247     12.460000     -0.083080     -0.072830
1248     12.470000     -0.082350     -0.069530
1249     12.480000     -0.081660     -0.066250
1250     12.490000     -0.080990     -0.063020
1251     12.500000     -0.080360     -0.059850
1252     12.510000     -0.079760     -0.056770
1253     12.520000     -0.079200     -0.053810
1254     12.530000     -0.078660     -0.050990
1255     12.540000     -0.078150     -0.048320
1256     12.550000     -0.077670     -0.045820
1257     12.560000     -0.077210     -0.043520
1258     12.570000     -0.076770     -0.041420
1259     12.580000     -0.076360     -0.039530
1260     12.590000     -0.075960     -0.037850
1261     12.600000     -0.075580     -0.036390
1262     12.610000     -0.075220     -0.035140
1263     12.620000     -0.074870     -0.034110
1264     12.630000     -0.074530     -0.033270
1265     12.640000     -0.074200     -0.032630
1266     12.650000     -0.073870     -0.032170
1267     12.660000     -0.073550     -0.031880
1268     12.670000     -0.073230     -0.031740
1269     12.680000     -0.072910     -0.031730
1270     12.690000     -0.072590     -0.031840
1271     12.700000     -0.072280     -0.032050
1272     12.710000     -0.071960     -0.032340
1273     12.720000     -0.071630     -0.032700
1274     12.730000     -0.071300     -0.033100
1275     12.740000     -0.070970     -0.033540
1276     12.750000     -0.070640     -0.034000
1277     12.760000     -0.070300     -0.034470
1278     12.770000     -0.069950     -0.034930
1279     12.780000     -0.069600     -0.035390
1280     12.790000     -0.069250     -0.035840
1281     12.800000     -0.068890     -0.036260
1282     12.810000     -0.068530     -0.036670
1283     12.820000     -0.068160     -0.037050
1284     12.830000     -0.067790     -0.037410
1285     12.840000     -0.067420     -0.037740
1286     12.850000     -0.067040     -0.038050
1287     12.860000     -0.066660     -0.038340
1288     12.870000     -0.066280     -0.038620
1289     12.880000     -0.065890     -0.038870
1290     12.890000     -0.065500     -0.039110
1291     12.900000     -0.065110     -0.039330
1292     12.910000     -0.064720     -0.039550
1293     12.920000     -0.064320     -0.039750
1294     12.930000     -0.063920     -0.039960
1295     12.940000     -0.063530     -0.040160
1296     12.950000     -0.063120     -0.040350
1297     12.960000     -0.062720     -0.040550
1298     12.970000     -0.062310     -0.040750
1299     12.980000     -0.061910     -0.040960
1300     12.990000     -0.061500     -0.041170
1301     13.000000     -0.061090     -0.041380
1302     13.010000     -0.060670     -0.041600
1303     13.020000     -0.060260     -0.041830
1304     13.030000     -0.059840     -0.042050
1305     13.040000     -0.059420     -0.042280
1306     13.050000     -0.058990     -0.042510
1307     13.060000     -0.058570     -0.042730
1308     13.070000     -0.058140     -0.042950
1309     13.080000     -0.057710     -0.043150
1310     13.090000     -0.057280     -0.043340
1311     13.100000     -0.056850     -0.043500
1312     13.110000     -0.056410     -0.043640
1313     13.120000     -0.055980     -0.043750
1314     13.130000     -0.055540     -0.043820
1315     13.140000     -0.055100     -0.043850
1316     13.150000     -0.054660     -0.043830
1317     13.160000     -0.054220     -0.043760
1318     13.170000     -0.053790     -0.043640
1319     13.180000     -0.053350     -0.043460
1320     13.190000     -0.052920     -0.043220
1321     13.200000     -0.052480     -0.042920
1322     13.210000     -0.052050     -0.042560
1323     13.220000     -0.051630     -0.042130
1324     13.230000     -0.051210     -0.041650
1325     13.240000     -0.050790     -0.041110
1326     13.250000     -0.050380     -0.040510
1327     13.260000     -0.049970     -0.039850
1328     13.270000     -0.049580     -0.039150
1329     13.280000     -0.049180     -0.038400
1330     13.290000     -0.048800     -0.037610
1331     13.300000     -0.048420     -0.036780
1332     13.310000     -0.048060     -0.035910
1333     13.320000     -0.047700     -0.035020
1334     13.330000     -0.047350     -0.034100
1335     13.340000     -0.047010     -0.033160
1336     13.350000     -0.046670     -0.032210
1337     13.360000     -0.046350     -0.031230
1338     13.370000     -0.046040     -0.030250
1339     13.380000     -0.045740     -0.029240
1340     13.390000     -0.045450     -0.028230
1341     13.400000     -0.045160     -0.027200
1342     13.410000     -0.044890     -0.026160
1343     13.420000     -0.044630     -0.025110
1344     13.430000     -0.044380     -0.024040
1345     13.440000     -0.044140     -0.022970
1346     13.450000     -0.043910     -0.021890
1347     13.460000     -0.043690     -0.020810
1348     13.470000     -0.043480     -0.019730
1349     13.480000     -0.043280     -0.018650
1350     13.490000     -0.043100     -0.017580
1351     13.500000     -0.042920     -0.016520
1352     13.510000     -0.042760     -0.015490
1353     13.520000     -0.042600     -0.014480
1354     13.530000     -0.042460     -0.013500
1355     13.540000     -0.042320     -0.012560
1356     13.550000     -0.042200     -0.011650
1357     13.560000     -0.042080     -0.010790
1358     13.570000     -0.041970     -0.009970
1359     13.580000     -0.041870     -0.009190
1360     13.590000     -0.041780     -0.008470
1361     13.600000     -0.041700     -0.007780
1362     13.610000     -0.041620     -0.007140
1363     13.620000     -0.041550     -0.006550
1364     13.630000     -0.041480     -0.005990
1365     13.640000     -0.041420     -0.005470
1366     13.650000     -0.041370     -0.004980
1367     13.660000     -0.041320     -0.004530
1368     13.670000     -0.041270     -0.004100
1369     13.680000     -0.041230     -0.003690
1370     13.690000     -0.041190     -0.003300
1371     13.700000     -0.041160     -0.002920
1372     13.710000     -0.041130     -0.002550
1373     13.720000     -0.041110     -0.002190
1374     13.730000     -0.041080     -0.001830
1375     13.740000     -0.041060     -0.001460
1376     13.750000     -0.041050     -0.001090
1377     13.760000     -0.041040     -0.000710
1378     13.770000     -0.041030     -0.000320
1379     13.780000     -0.041030      0.000090
1380     13.790000     -0.041030      0.000510
1381     13.800000     -0.041040      0.000950
1382     13.810000     -0.041040      0.001400
1383     13.820000     -0.041060      0.001870
1384     13.830000     -0.041080      0.002350
1385     13.840000     -0.041100      0.002840
1386     13.850000     -0.041130      0.003340
1387     13.860000     -0.041160      0.003840
1388     13.870000     -0.041200      0.004340
1389     13.880000     -0.041240      0.004830
1390     13.890000     -0.041290      0.005300
1391     13.900000     -0.041350      0.005750
1392     13.910000     -0.041400      0.006160
1393     13.920000     -0.041460      0.006540
1394     13.930000     -0.041530      0.006870
1395     13.940000     -0.041600      0.007150
1396     13.950000     -0.041670      0.007370
1397     13.960000     -0.041740      0.007520
1398     13.970000     -0.041820      0.007610
1399     13.980000     -0.041900      0.007620
1400     13.990000     -0.041970      0.007560
1401     14.000000     -0.042050      0.007430
1402     14.010000     -0.042120      0.007230
1403     14.020000     -0.042190      0.006950
1404     14.030000     -0.042260      0.006610
1405     14.040000     -0.042330      0.006210
1406     14.050000     -0.042390      0.005760
1407     14.060000     -0.042450      0.005270
1408     14.070000     -0.042500      0.004740
1409     14.080000     -0.042550      0.004180
1410     14.090000     -0.042590      0.003620
1411     14.100000     -0.042630      0.003060
1412     14.110000     -0.042660      0.002520
1413     14.120000     -0.042680      0.002000
1414     14.130000     -0.042700      0.001530
1415     14.140000     -0.042720      0.001110
1416     14.150000     -0.042730      0.000750
1417     14.160000     -0.042740      0.000460
1418     14.170000     -0.042740      0.000260
1419     14.180000     -0.042740      0.000130
1420     14.190000     -0.042750      0.000100
1421     14.200000     -0.042750      0.000150
1422     14.210000     -0.042750      0.000300
1423     14.220000     -0.042750      0.000530
1424     14.230000     -0.042760      0.000850
1425     14.240000     -0.042760      0.001240
1426     14.250000     -0.042780      0.001720
1427     14.260000     -0.042790      0.002250
1428     14.270000     -0.042820      0.002840
1429     14.280000     -0.042850      0.003480
1430     14.290000     -0.042880      0.004150
1431     14.300000     -0.042920      0.004830
1432     14.310000     -0.042970      0.005530
1433     14.320000     -0.043030      0.006220
1434     14.330000     -0.043090      0.006890
1435     14.340000     -0.043160      0.007540
1436     14.350000     -0.043230      0.008150
1437     14.360000     -0.043310      0.008710
1438     14.370000     -0.043400      0.009230
1439     14.380000     -0.043490      0.009690
1440     14.390000     -0.043590      0.010090
1441     14.400000     -0.043690      0.010430
1442     14.410000     -0.043790      0.010710
1443     14.420000     -0.043900      0.010930
1444     14.430000     -0.044010      0.011110
1445     14.440000     -0.044120      0.011230
1446     14.450000     -0.044230      0.011310
1447     14.460000     -0.044350      0.011360
1448     14.470000     -0.044460      0.011380
1449     14.480000     -0.044580      0.011390
1450     14.490000     -0.044690      0.011400
1451     14.500000     -0.044800      0.011410
1452     14.510000     -0.044920      0.011440
1453     14.520000     -0.045030      0.011500
1454     14.530000     -0.045150      0.011610
1455     14.540000     -0.045260      0.011770
1456     14.550000     -0.045380      0.011980
1457     14.560000     -0.045500      0.012270
1458     14.570000     -0.045620      0.012640
1459     14.580000     -0.045750      0.013090
1460     14.590000     -0.045880      0.013630
1461     14.600000     -0.046020      0.014250
1462     14.610000     -0.046160      0.014970
1463     14.620000     -0.046310      0.015780
1464     14.630000     -0.046470      0.016670
1465     14.640000     -0.046630      0.017650
1466     14.650000     -0.046810      0.018700
1467     14.660000     -0.047000      0.019820
1468     14.670000     -0.047190      0.021000
1469     14.680000     -0.047400      0.022220
1470     14.690000     -0.047630      0.023480
1471     14.700000     -0.047860      0.024750
1472     14.710000     -0.048110      0.026030
1473     14.720000     -0.048370      0.027310
1474     14.730000     -0.048640      0.028560
1475     14.740000     -0.048930      0.029780
1476     14.750000     -0.049230      0.030960
1477     14.760000     -0.049540      0.032090
1478     14.770000     -0.049860      0.033160
1479     14.780000     -0.050190      0.034170
1480     14.790000     -0.050530      0.035110
1481     14.800000     -0.050880      0.035980
1482     14.810000     -0.051240      0.036780
1483     14.820000     -0.051610      0.037520
1484     14.830000     -0.051980      0.038180
1485     14.840000     -0.052370      0.038780
1486     14.850000     -0.052750      0.039310
1487     14.860000     -0.053150      0.039780
1488     14.870000     -0.053540      0.040190
1489     14.880000     -0.053950      0.040540
1490     14.890000     -0.054350      0.040840
1491     14.900000     -0.054760      0.041090
1492     14.910000     -0.055170      0.041280
1493     14.920000     -0.055580      0.041430
1494     14.930000     -0.056000      0.041540
1495     14.940000     -0.056410      0.041600
1496     14.950000     -0.056830      0.041620
1497     14.960000     -0.057250      0.041600
1498     14.970000     -0.057660      0.041550
1499     14.980000     -0.058080      0.041450
1500     14.990000     -0.058490      0.041320
1501     15.000000     -0.058900      0.041150
1502     15.010000     -0.059320      0.040940
1503     15.020000     -0.059730      0.040700
1504     15.030000     -0.060130      0.040410
1505     15.040000     -0.060540      0.040100
1506     15.050000     -0.060940      0.039740
1507     15.060000     -0.061340      0.039360
1508     15.070000     -0.061730      0.038930
1509     15.080000     -0.062120      0.038470
1510     15.090000     -0.062500      0.037970
1511     15.100000     -0.062880      0.037440
1512     15.110000     -0.063260      0.036870
1513     15.120000     -0.063630      0.036270
1514     15.130000     -0.063990      0.035630
1515     15.140000     -0.064340      0.034950
1516     15.150000     -0.064690      0.034240
1517     15.160000     -0.065040      0.033490
1518     15.170000     -0.065370      0.032690
1519     15.180000     -0.065700      0.031860
1520     15.190000     -0.066020      0.030980
1521     15.200000     -0.066330      0.030060
1522     15.210000     -0.066630      0.029100
1523     15.220000     -0.066920      0.028100
1524     15.230000     -0.067200      0.027060
1525     15.240000     -0.067470      0.025980
1526     15.250000     -0.067730      0.024860
1527     15.260000     -0.067980      0.023720
1528     15.270000     -0.068220      0.022550
1529     15.280000     -0.068440      0.021370
1530     15.290000     -0.068660      0.020170
1531     15.300000     -0.068860      0.018970
1532     15.310000     -0.069050      0.017780
1533     15.320000     -0.069220      0.016600
1534     15.330000     -0.069390      0.015440
1535     15.340000     -0.069540      0.014310
1536     15.350000     -0.069690      0.013210
1537     15.360000     -0.069820      0.012150
1538     15.370000     -0.069940      0.011130
1539     15.380000     -0.070050      0.010160
1540     15.390000     -0.070150      0.009230
1541     15.400000     -0.070250      0.008350
1542     15.410000     -0.070330      0.007510
1543     15.420000     -0.070410      0.006730
1544     15.430000     -0.070470      0.005990
1545     15.440000     -0.070530      0.005290
1546     15.450000     -0.070590      0.004650
1547     15.460000     -0.070630      0.004040
1548     15.470000     -0.070670      0.003490
1549     15.480000     -0.070710      0.002980
1550     15.490000     -0.070740      0.002520
1551     15.500000     -0.070760      0.002100
1552     15.510000     -0.070780      0.001730
1553     15.520000     -0.070800      0.001410
1554     15.530000     -0.070810      0.001150
1555     15.540000     -0.070830      0.000930
1556     15.550000     -0.070840      0.000760
1557     15.560000     -0.070840      0.000640
1558     15.570000     -0.070850      0.000580
1559     15.580000     -0.070860      0.000570
1560     15.590000     -0.070860      0.000600
1561     15.600000     -0.070870      0.000690
1562     15.610000     -0.070870      0.000830
1563     15.620000     -0.070880      0.001000
1564     15.630000     -0.070890      0.001220
1565     15.640000     -0.070900      0.001480
1566     15.650000     -0.070920      0.001760
1567     15.660000     -0.070940      0.002070
1568     15.670000     -0.070960      0.002390
1569     15.680000     -0.070980      0.002720
1570     15.690000     -0.071010      0.003050
1571     15.700000     -0.071040      0.003360
1572     15.710000     -0.071070      0.003650
1573     15.720000     -0.071110      0.003910
1574     15.730000     -0.071150      0.004130
1575     15.740000     -0.071190      0.004310
1576     15.750000     -0.071230      0.004420
1577     15.760000     -0.071280      0.004470
1578     15.770000     -0.071320      0.004450
1579     15.780000     -0.071370      0.004360
1580     15.790000     -0.071410      0.004200
1581     15.800000     -0.071450      0.003950
1582     15.810000     -0.071490      0.003640
1583     15.820000     -0.071530      0.003240
1584     15.830000     -0.071560      0.002780
1585     15.840000     -0.071590      0.002260
1586     15.850000     -0.071610      0.001680
1587     15.860000     -0.071630      0.001050
1588     15.870000     -0.071640      0.000380
1589     15.880000     -0.071640     -0.000310
1590     15.890000     -0.071640     -0.001010
1591     15.900000     -0.071630     -0.001720
1592     15.910000     -0.071610     -0.002400
1593     15.920000     -0.071590     -0.003060
1594     15.930000     -0.071560     -0.003680
1595     15.940000     -0.071520     -0.004250
1596     15.950000     -0.071480     -0.004750
1597     15.960000     -0.071430     -0.005180
1598     15.970000     -0.071380     -0.005540
1599     15.980000     -0.071320     -0.005800
1600     15.990000     -0.071260     -0.005980
1601     16.000000     -0.071200     -0.006070
1602     16.010000     -0.071140     -0.006060
1603     16.020000     -0.071080     -0.005970
1604     16.030000     -0.071020     -0.005790
1605     16.040000     -0.070970     -0.005540
1606     16.050000     -0.070910     -0.005210
1607     16.060000     -0.070860     -0.004810
1608     16.070000     -0.070810     -0.004370
1609     16.080000     -0.070770     -0.003880
1610     16.090000     -0.070730     -0.003370
1611     16.100000     -0.070690     -0.002830
1612     16.110000     -0.070670     -0.002300
1613     16.120000     -0.070640     -0.001780
1614     16.130000     -0.070630     -0.001270
1615     16.140000     -0.070610     -0.000810
1616     16.150000     -0.070600     -0.000380
1617     16.160000     -0.070600     -0.000010
1618     16.170000     -0.070600      0.000300
1619     16.180000     -0.070600      0.000540
1620     16.190000     -0.070610      0.000720
1621     16.200000     -0.070620      0.000820
1622     16.210000     -0.070620      0.000850
1623     16.220000     -0.070630      0.000800
1624     16.230000     -0.070640      0.000690
1625     16.240000     -0.070650      0.000510
1626     16.250000     -0.070650      0.000280
1627     16.260000     -0.070660     -0.000010
1628     16.270000     -0.070660     -0.000350
1629     16.280000     -0.070650     -0.000730
1630     16.290000     -0.070640     -0.001130
1631     16.300000     -0.070630     -0.001550
1632     16.310000     -0.070620     -0.001980
1633     16.320000     -0.070600     -0.002410
1634     16.330000     -0.070570     -0.002820
1635     16.340000     -0.070550     -0.003220
1636     16.350000     -0.070510     -0.003590
1637     16.360000     -0.070480     -0.003930
1638     16.370000     -0.070440     -0.004240
1639     16.380000     -0.070400     -0.004490
1640     16.390000     -0.070350     -0.004710
1641     16.400000     -0.070300     -0.004870
1642     16.410000     -0.070250     -0.004990
1643     16.420000     -0.070210     -0.005060
1644     16.430000     -0.070150     -0.005080
1645     16.440000     -0.070100     -0.005060
1646     16.450000     -0.070050     -0.005000
1647     16.460000     -0.070000     -0.004900
1648     16.470000     -0.069950     -0.004770
1649     16.480000     -0.069910     -0.004610
1650     16.490000     -0.069860     -0.004420
1651     16.500000     -0.069820     -0.004230
1652     16.510000     -0.069770     -0.004020
1653     16.520000     -0.069730     -0.003810
1654     16.530000     -0.069700     -0.003590
1655     16.540000     -0.069660     -0.003390
1656     16.550000     -0.069630     -0.003190
1657     16.560000     -0.069590     -0.003010
1658     16.570000     -0.069560     -0.002840
1659     16.580000     -0.069540     -0.002700
1660     16.590000     -0.069510     -0.002580
1661     16.600000     -0.069480     -0.002480
1662     16.610000     -0.069460     -0.002400
1663     16.620000     -0.069430     -0.002350
1664     16.630000     -0.069410     -0.002310
1665     16.640000     -0.069390     -0.002310
1666     16.650000     -0.069360     -0.002320
1667     16.660000     -0.069340     -0.002340
1668     16.670000     -0.069320     -0.002390
1669     16.680000     -0.069290     -0.002450
1670     16.690000     -0.069270     -0.002510
1671     16.700000     -0.069240     -0.002590
1672     16.710000     -0.069220     -0.002670
1673     16.720000     -0.069190     -0.002750
1674     16.730000     -0.069160     -0.002830
1675     16.740000     -0.069140     -0.002900
1676     16.750000     -0.069110     -0.002970
1677     16.760000     -0.069080     -0.003030
1678     16.770000     -0.069050     -0.003090
1679     16.780000     -0.069020     -0.003130
1680     16.790000     -0.068980     -0.003160
1681     16.800000     -0.068950     -0.003180
1682     16.810000     -0.068920     -0.003180
1683     16.820000     -0.068890     -0.003180
1684     16.830000     -0.068860     -0.003160
1685     16.840000     -0.068830     -0.003140
1686     16.850000     -0.068790     -0.003110
1687     16.860000     -0.068760     -0.003080
1688     16.870000     -0.068730     -0.003040
1689     16.880000     -0.068700     -0.003010
1690     16.890000     -0.068670     -0.002980
1691     16.900000     -0.068640     -0.002960
1692     16.910000     -0.068610     -0.002950
1693     16.920000     -0.068580     -0.002950
1694     16.930000     -0.068550     -0.002980
1695     16.940000     -0.068520     -0.003020
1696     16.950000     -0.068490     -0.003090
1697     16.960000     -0.068460     -0.003180
1698     16.970000     -0.068430     -0.003310
1699     16.980000     -0.068400     -0.003460
1700     16.990000     -0.068360     -0.003640
1701     17.000000     -0.068330     -0.003860
1702     17.010000     -0.068290     -0.004110
1703     17.020000     -0.068250     -0.004380
1704     17.030000     -0.068200     -0.004690
1705     17.040000     -0.068160     -0.005020
1706     17.050000     -0.068110     -0.005380
1707     17.060000     -0.068050     -0.005750
1708     17.070000     -0.067990     -0.006140
1709     17.080000     -0.067930     -0.006540
1710     17.090000     -0.067870     -0.006950
1711     17.100000     -0.067800     -0.007350
1712     17.110000     -0.067720     -0.007740
1713     17.120000     -0.067650     -0.008120
1714     17.130000     -0.067570     -0.008480
1715     17.140000     -0.067480     -0.008810
1716     17.150000     -0.067390     -0.009120
1717     17.160000     -0.067300     -0.009380
1718     17.170000     -0.067210     -0.009620
1719     17.180000     -0.067110     -0.009810
1720     17.190000     -0.067010     -0.009950
1721     17.200000     -0.066910     -0.010060
1722     17.210000     -0.066810     -0.010120
1723     17.220000     -0.066710     -0.010140
1724     17.230000     -0.066610     -0.010110
1725     17.240000     -0.066510     -0.010040
1726     17.250000     -0.066410     -0.009940
1727     17.260000     -0.066310     -0.009790
1728     17.270000     -0.066210     -0.009610
1729     17.280000     -0.066120     -0.009400
1730     17.290000     -0.066020     -0.009170
1731     17.300000     -0.065930     -0.008910
1732     17.310000     -0.065840     -0.008620
1733     17.320000     -0.065760     -0.008320
1734     17.330000     -0.065670     -0.008010
1735     17.340000     -0.065590     -0.007690
1736     17.350000     -0.065520     -0.007350
1737     17.360000     -0.065440     -0.007020
1738     17.370000     -0.065370     -0.006670
1739     17.380000     -0.065300     -0.006330
1740     17.390000     -0.065240     -0.005980
1741     17.400000     -0.065180     -0.005630
1742     17.410000     -0.065130     -0.005280
1743     17.420000     -0.065070     -0.004940
1744     17.430000     -0.065020     -0.004600
1745     17.440000     -0.064980     -0.004260
1746     17.450000     -0.064930     -0.003930
1747     17.460000     -0.064900     -0.003600
1748     17.470000     -0.064860     -0.003290
1749     17.480000     -0.064830     -0.003000
1750     17.490000     -0.064800     -0.002720
1751     17.500000     -0.064770     -0.002460
1752     17.510000     -0.064740     -0.002230
1753     17.520000     -0.064720     -0.002020
1754     17.530000     -0.064700     -0.001850
1755     17.540000     -0.064680     -0.001710
1756     17.550000     -0.064670     -0.001610
1757     17.560000     -0.064650     -0.001540
1758     17.570000     -0.064640     -0.001520
1759     17.580000     -0.064620     -0.001540
1760     17.590000     -0.064600     -0.001610
1761     17.600000     -0.064590     -0.001720
1762     17.610000     -0.064570     -0.001870
1763     17.620000     -0.064550     -0.002060
1764     17.630000     -0.064530     -0.002290
1765     17.640000     -0.064510     -0.002560
1766     17.650000     -0.064480     -0.002860
1767     17.660000     -0.064450     -0.003180
1768     17.670000     -0.064420     -0.003530
1769     17.680000     -0.064390     -0.003890
1770     17.690000     -0.064350     -0.004250
1771     17.700000     -0.064310     -0.004620
1772     17.710000     -0.064260     -0.004980
1773     17.720000     -0.064210     -0.005330
1774     17.730000     -0.064160     -0.005650
1775     17.740000     -0.064100     -0.005950
1776     17.750000     -0.064040     -0.006220
1777     17.760000     -0.063980     -0.006450
1778     17.770000     -0.063910     -0.006630
1779     17.780000     -0.063850     -0.006780
1780     17.790000     -0.063780     -0.006870
1781     17.800000     -0.063710     -0.006920
1782     17.810000     -0.063640     -0.006920
1783     17.820000     -0.063570     -0.006880
1784     17.830000     -0.063500     -0.006790
1785     17.840000     -0.063440     -0.006660
1786     17.850000     -0.063370     -0.006500
1787     17.860000     -0.063300     -0.006300
1788     17.870000     -0.063240     -0.006080
1789     17.880000     -0.063180     -0.005830
1790     17.890000     -0.063120     -0.005580
1791     17.900000     -0.063070     -0.005320
1792     17.910000     -0.063010     -0.005060
1793     17.920000     -0.062960     -0.004810
1794     17.930000     -0.062920     -0.004570
1795     17.940000     -0.062870     -0.004360
1796     17.950000     -0.062830     -0.004170
1797     17.960000     -0.062780     -0.004020
1798     17.970000     -0.062740     -0.003900
1799     17.980000     -0.062700     -0.003830
1800     17.990000     -0.062670     -0.003790
1801     18.000000     -0.062630     -0.003800
1802     18.010000     -0.062590     -0.003860
1803     18.020000     -0.062550     -0.003960
1804     18.030000     -0.062510     -0.004100
1805     18.040000     -0.062470     -0.004290
1806     18.050000     -0.062430     -0.004510
1807     18.060000     -0.062380     -0.004780
1808     18.070000     -0.062340     -0.005070
1809     18.080000     -0.062290     -0.005390
1810     18.090000     -0.062230     -0.005740
1811     18.100000     -0.062170     -0.006100
1812     18.110000     -0.062110     -0.006480
1813     18.120000     -0.062050     -0.006860
1814     18.130000     -0.061980     -0.007250
1815     18.140000     -0.061910     -0.007640
1816     18.150000     -0.061830     -0.008030
1817     18.160000     -0.061750     -0.008400
1818     18.170000     -0.061670     -0.008770
1819     18.180000     -0.061580     -0.009130
1820     18.190000     -0.061490     -0.009470
1821     18.200000     -0.061390     -0.009800
1822     18.210000     -0.061290     -0.010120
1823     18.220000     -0.061190     -0.010420
1824     18.230000     -0.061090     -0.010700
1825     18.240000     -0.060980     -0.010960
1826     18.250000     -0.060870     -0.011210
1827     18.260000     -0.060760     -0.011440
1828     18.270000     -0.060650     -0.011640
1829     18.280000     -0.060530     -0.011830
1830     18.290000     -0.060410     -0.012000
1831     18.300000     -0.060290     -0.012150
1832     18.310000     -0.060170     -0.012270
1833     18.320000     -0.060050     -0.012370
1834     18.330000     -0.059920     -0.012440
1835     18.340000     -0.059800     -0.012480
1836     18.350000     -0.059670     -0.012500
1837     18.360000     -0.059550     -0.012480
1838     18.370000     -0.059420     -0.012440
1839     18.380000     -0.059300     -0.012370
1840     18.390000     -0.059180     -0.012270
1841     18.400000     -0.059050     -0.012130
1842     18.410000     -0.058930     -0.011970
1843     18.420000     -0.058810     -0.011780
1844     18.430000     -0.058690     -0.011560
1845     18.440000     -0.058580     -0.011320
1846     18.450000     -0.058470     -0.011050
1847     18.460000     -0.058360     -0.010760
1848     18.470000     -0.058250     -0.010460
1849     18.480000     -0.058140     -0.010150
1850     18.490000     -0.058040     -0.009820
1851     18.500000     -0.057940     -0.009500
1852     18.510000     -0.057850     -0.009170
1853     18.520000     -0.057760     -0.008850
1854     18.530000     -0.057670     -0.008540
1855     18.540000     -0.057580     -0.008240
1856     18.550000     -0.057500     -0.007960
1857     18.560000     -0.057420     -0.007700
1858     18.570000     -0.057340     -0.007460
1859     18.580000     -0.057270     -0.007250
1860     18.590000     -0.057200     -0.007060
1861     18.600000     -0.057130     -0.006890
1862     18.610000     -0.057060     -0.006760
1863     18.620000     -0.056990     -0.006650
1864     18.630000     -0.056920     -0.006570
1865     18.640000     -0.056860     -0.006510
1866     18.650000     -0.056790     -0.006490
1867     18.660000     -0.056730     -0.006480
1868     18.670000     -0.056660     -0.006500
1869     18.680000     -0.056600     -0.006550
1870     18.690000     -0.056530     -0.006620
1871     18.700000     -0.056470     -0.006700
1872     18.710000     -0.056400     -0.006810
1873     18.720000     -0.056330     -0.006940
1874     18.730000     -0.056260     -0.007090
1875     18.740000     -0.056190     -0.007250
1876     18.750000     -0.056120     -0.007430
1877     18.760000     -0.056040     -0.007630
1878     18.770000     -0.055970     -0.007840
1879     18.780000     -0.055890     -0.008070
1880     18.790000     -0.055810     -0.008320
1881     18.800000     -0.055730     -0.008570
1882     18.810000     -0.055640     -0.008850
1883     18.820000     -0.055550     -0.009130
1884     18.830000     -0.055460     -0.009420
1885     18.840000     -0.055370     -0.009720
1886     18.850000     -0.055270     -0.010030
1887     18.860000     -0.055170     -0.010340
1888     18.870000     -0.055060     -0.010650
1889     18.880000     -0.054960     -0.010950
1890     18.890000     -0.054850     -0.011240
1891     18.900000     -0.054740     -0.011520
1892     18.910000     -0.054620     -0.011790
1893     18.920000     -0.054500     -0.012020
1894     18.930000     -0.054380     -0.012230
1895     18.940000     -0.054260     -0.012410
1896     18.950000     -0.054140     -0.012560
1897     18.960000     -0.054010     -0.012670
1898     18.970000     -0.053880     -0.012730
1899     18.980000     -0.053760     -0.012760
1900     18.990000     -0.053630     -0.012740
1901     19.000000     -0.053500     -0.012680
1902     19.010000     -0.053380     -0.012580
1903     19.020000     -0.053250     -0.012450
1904     19.030000     -0.053120     -0.012280
1905     19.040000     -0.053000     -0.012080
1906     19.050000     -0.052880     -0.011860
1907     19.060000     -0.052760     -0.011620
1908     19.070000     -0.052650     -0.011370
1909     19.080000     -0.052530     -0.011120
1910     19.090000     -0.052420     -0.010880
1911     19.100000     -0.052310     -0.010670
1912     19.110000     -0.052210     -0.010480
1913     19.120000     -0.052100     -0.010330
1914     19.130000     -0.052000     -0.010240
1915     19.140000     -0.051900     -0.010200
1916     19.150000     -0.051790     -0.010230
1917     19.160000     -0.051690     -0.010340
1918     19.170000     -0.051590     -0.010530
1919     19.180000     -0.051480     -0.010810
1920     19.190000     -0.051370     -0.011170
1921     19.200000     -0.051260     -0.011630
1922     19.210000     -0.051150     -0.012180
1923     19.220000     -0.051020     -0.012810
1924     19.230000     -0.050900     -0.013530
1925     19.240000     -0.050760     -0.014330
1926     19.250000     -0.050620     -0.015200
1927     19.260000     -0.050470     -0.016130
1928     19.270000     -0.050300     -0.017110
1929     19.280000     -0.050130     -0.018120
1930     19.290000     -0.049950     -0.019160
1931     19.300000     -0.049760     -0.020210
1932     19.310000     -0.049560     -0.021240
1933     19.320000     -0.049350     -0.022250
1934     19.330000     -0.049120     -0.023230
1935     19.340000     -0.048890     -0.024150
1936     19.350000     -0.048650     -0.025020
1937     19.360000     -0.048400     -0.025810
1938     19.370000     -0.048140     -0.026520
1939     19.380000     -0.047880     -0.027140
1940     19.390000     -0.047600     -0.027670
1941     19.400000     -0.047330     -0.028100
1942     19.410000     -0.047050     -0.028450
1943     19.420000     -0.046760     -0.028690
1944     19.430000     -0.046480     -0.028840
1945     19.440000     -0.046190     -0.028910
1946     19.450000     -0.045900     -0.028880
1947     19.460000     -0.045610     -0.028780
1948     19.470000     -0.045320     -0.028600
1949     19.480000     -0.045040     -0.028360
1950     19.490000     -0.044750     -0.028050
1951     19.500000     -0.044470     -0.027690
1952     19.510000     -0.044190     -0.027290
1953     19.520000     -0.043920     -0.026850
1954     19.530000     -0.043650     -0.026380
1955     19.540000     -0.043390     -0.025880
1956     19.550000     -0.043130     -0.025360
1957     19.560000     -0.042880     -0.024820
1958     19.570000     -0.042630     -0.024280
1959     19.580000     -0.042390     -0.023720
1960     19.590000     -0.042150     -0.023160
1961     19.600000     -0.041920     -0.022590
1962     19.610000     -0.041690     -0.022020
1963     19.620000     -0.041470     -0.021450
1964     19.630000     -0.041260     -0.020870
1965     19.640000     -0.041050     -0.020300
1966     19.650000     -0.040840     -0.019720
1967     19.660000     -0.040650     -0.019140
1968     19.670000     -0.040460     -0.018570
1969     19.680000     -0.040270     -0.018010
1970     19.690000     -0.040090     -0.017450
1971     19.700000     -0.039920     -0.016890
1972     19.710000     -0.039750     -0.016350
1973     19.720000     -0.039580     -0.015830
1974     19.730000     -0.039430     -0.015320
1975     19.740000     -0.039270     -0.014820
1976     19.750000     -0.039120     -0.014350
1977     19.760000     -0.038980     -0.013890
1978     19.770000     -0.038840     -0.013460
1979     19.780000     -0.038710     -0.013040
1980     19.790000     -0.038580     -0.012650
1981     19.800000     -0.038450     -0.012280
1982     19.810000     -0.038330     -0.011930
1983     19.820000     -0.038210     -0.011600
1984     19.830000     -0.038090     -0.011290
1985     19.840000     -0.037980     -0.010990
1986     19.850000     -0.037870     -0.010720
1987     19.860000     -0.037760     -0.010470
1988     19.870000     -0.037660     -0.010230
1989     19.880000     -0.037560     -0.010010
1990     19.890000     -0.037450     -0.009810
1991     19.900000     -0.037360     -0.009620
1992     19.910000     -0.037260     -0.009450
1993     19.920000     -0.037170     -0.009300
1994     19.930000     -0.037070     -0.009160
1995     19.940000     -0.036980     -0.009040
1996     19.950000     -0.036890     -0.008930
1997     19.960000     -0.036800     -0.008850
1998     19.970000     -0.036710     -0.008770
1999     19.980000     -0.036630     -0.008720
2000     19.990000     -0.036540     -0.008680
2001     20.000000     -0.036450     -0.008650
2002     20.010000     -0.036370     -0.008640
2003     20.020000     -0.036280     -0.008640
2004     20.030000     -0.036190     -0.008660
2005     20.040000     -0.036110     -0.008690
2006     20.050000     -0.036020     -0.008730
2007     20.060000     -0.035930     -0.008790
2008     20.070000     -0.035840     -0.008850
2009     20.080000     -0.035760     -0.008920
2010     20.090000     -0.035670     -0.009000
2011     20.100000     -0.035580     -0.009090
2012     20.110000     -0.035490     -0.009180
2013     20.120000     -0.035390     -0.009270
2014     20.130000     -0.035300     -0.009370
2015     20.140000     -0.035210     -0.009460
2016     20.150000     -0.035110     -0.009560
2017     20.160000     -0.035020     -0.009650
2018     20.170000     -0.034920     -0.009740
2019     20.180000     -0.034820     -0.009830
2020     20.190000     -0.034720     -0.009920
2021     20.200000     -0.034630     -0.010000
2022     20.210000     -0.034530     -0.010070
2023     20.220000     -0.034420     -0.010140
2024     20.230000     -0.034320     -0.010200
2025     20.240000     -0.034220     -0.010240
2026     20.250000     -0.034120     -0.010280
2027     20.260000     -0.034020     -0.010310
2028     20.270000     -0.033910     -0.010310
2029     20.280000     -0.033810     -0.010300
2030     20.290000     -0.033710     -0.010270
2031     20.300000     -0.033600     -0.010220
2032     20.310000     -0.033500     -0.010140
2033     20.320000     -0.033400     -0.010030
2034     20.330000     -0.033300     -0.009890
2035     20.340000     -0.033200     -0.009710
2036     20.350000     -0.033100     -0.009500
2037     20.360000     -0.033010     -0.009250
2038     20.370000     -0.032920     -0.008950
2039     20.380000     -0.032830     -0.008610
2040     20.390000     -0.032740     -0.008230
2041     20.400000     -0.032660     -0.007810
2042     20.410000     -0.032580     -0.007350
2043     20.420000     -0.032510     -0.006840
2044     20.430000     -0.032440     -0.006300
2045     20.440000     -0.032380     -0.005730
2046     20.450000     -0.032320     -0.005130
2047     20.460000     -0.032270     -0.004510
2048     20.470000     -0.032220     -0.003870
2049     20.480000     -0.032180     -0.003240
2050     20.490000     -0.032150     -0.002600
2051     20.500000     -0.032120     -0.001990
2052     20.510000     -0.032100     -0.001400
2053     20.520000     -0.032090     -0.000850
2054     20.530000     -0.032080     -0.000340
2055     20.540000     -0.032080      0.000110
2056     20.550000     -0.032080      0.000500
2057     20.560000     -0.032090      0.000820
2058     20.570000     -0.032090      0.001060
2059     20.580000     -0.032100      0.001220
2060     20.590000     -0.032120      0.001300
2061     20.600000     -0.032130      0.001300
2062     20.610000     -0.032140      0.001210
2063     20.620000     -0.032150      0.001040
2064     20.630000     -0.032160      0.000790
2065     20.640000     -0.032170      0.000470
2066     20.650000     -0.032180      0.000090
2067     20.660000     -0.032180     -0.000350
2068     20.670000     -0.032170     -0.000840
2069     20.680000     -0.032170     -0.001370
2070     20.690000     -0.032150     -0.001930
2071     20.700000     -0.032130     -0.002500
2072     20.710000     -0.032110     -0.003070
2073     20.720000     -0.032080     -0.003630
2074     20.730000     -0.032040     -0.004180
2075     20.740000     -0.032000     -0.004690
2076     20.750000     -0.031950     -0.005160
2077     20.760000     -0.031900     -0.005590
2078     20.770000     -0.031840     -0.005960
2079     20.780000     -0.031790     -0.006270
2080     20.790000     -0.031720     -0.006530
2081     20.800000     -0.031660     -0.006710
2082     20.810000     -0.031590     -0.006840
2083     20.820000     -0.031520     -0.006900
2084     20.830000     -0.031450     -0.006900
2085     20.840000     -0.031380     -0.006840
2086     20.850000     -0.031320     -0.006740
2087     20.860000     -0.031250     -0.006590
2088     20.870000     -0.031180     -0.006400
2089     20.880000     -0.031120     -0.006180
2090     20.890000     -0.031060     -0.005940
2091     20.900000     -0.031000     -0.005680
2092     20.910000     -0.030940     -0.005430
2093     20.920000     -0.030890     -0.005180
2094     20.930000     -0.030830     -0.004940
2095     20.940000     -0.030780     -0.004730
2096     20.950000     -0.030740     -0.004540
2097     20.960000     -0.030690     -0.004390
2098     20.970000     -0.030650     -0.004280
2099     20.980000     -0.030610     -0.004210
2100     20.990000     -0.030560     -0.004190
2101     21.000000     -0.030520     -0.004210
2102     21.010000     -0.030480     -0.004270
2103     21.020000     -0.030440     -0.004380
2104     21.030000     -0.030390     -0.004530
2105     21.040000     -0.030350     -0.004710
2106     21.050000     -0.030300     -0.004920
2107     21.060000     -0.030250     -0.005150
2108     21.070000     -0.030200     -0.005390
2109     21.080000     -0.030150     -0.005630
2110     21.090000     -0.030090     -0.005860
2111     21.100000     -0.030030     -0.006070
2112     21.110000     -0.029970     -0.006240
2113     21.120000     -0.029910     -0.006360
2114     21.130000     -0.029840     -0.006420
2115     21.140000     -0.029780     -0.006420
2116     21.150000     -0.029720     -0.006340
2117     21.160000     -0.029650     -0.006160
2118     21.170000     -0.029590     -0.005900
2119     21.180000     -0.029530     -0.005530
2120     21.190000     -0.029480     -0.005060
2121     21.200000     -0.029430     -0.004480
2122     21.210000     -0.029380     -0.003800
2123     21.220000     -0.029340     -0.003010
2124     21.230000     -0.029310     -0.002120
2125     21.240000     -0.029290     -0.001140
2126     21.250000     -0.029280     -0.000070
2127     21.260000     -0.029280      0.001070
2128     21.270000     -0.029290      0.002270
2129     21.280000     -0.029310      0.003520
2130     21.290000     -0.029350      0.004800
2131     21.300000     -0.029400      0.006090
2132     21.310000     -0.029460      0.007380
2133     21.320000     -0.029530      0.008650
2134     21.330000     -0.029620      0.009880
2135     21.340000     -0.029720      0.011060
2136     21.350000     -0.029830      0.012180
2137     21.360000     -0.029950      0.013220
2138     21.370000     -0.030080      0.014180
2139     21.380000     -0.030220      0.015050
2140     21.390000     -0.030370      0.015820
2141     21.400000     -0.030530      0.016500
2142     21.410000     -0.030700      0.017070
2143     21.420000     -0.030870      0.017550
2144     21.430000     -0.031040      0.017930
2145     21.440000     -0.031220      0.018210
2146     21.450000     -0.031400      0.018410
2147     21.460000     -0.031590      0.018530
2148     21.470000     -0.031770      0.018570
2149     21.480000     -0.031960      0.018540
2150     21.490000     -0.032140      0.018450
2151     21.500000     -0.032330      0.018300
2152     21.510000     -0.032510      0.018110
2153     21.520000     -0.032690      0.017880
2154     21.530000     -0.032870      0.017620
2155     21.540000     -0.033050      0.017340
2156     21.550000     -0.033220      0.017030
2157     21.560000     -0.033390      0.016710
2158     21.570000     -0.033560      0.016380
2159     21.580000     -0.033720      0.016040
2160     21.590000     -0.033880      0.015700
2161     21.600000     -0.034040      0.015350
2162     21.610000     -0.034190      0.015000
2163     21.620000     -0.034340      0.014660
2164     21.630000     -0.034490      0.014310
2165     21.640000     -0.034630      0.013970
2166     21.650000     -0.034770      0.013630
2167     21.660000     -0.034910      0.013300
2168     21.670000     -0.035040      0.012970
2169     21.680000     -0.035170      0.012640
2170     21.690000     -0.035300      0.012330
2171     21.700000     -0.035420      0.012020
2172     21.710000     -0.035540      0.011730
2173     21.720000     -0.035660      0.011440
2174     21.730000     -0.035770      0.011170
2175     21.740000     -0.035890      0.010910
2176     21.750000     -0.035990      0.010670
2177     21.760000     -0.036100      0.010440
2178     21.770000     -0.036210      0.010230
2179     21.780000     -0.036310      0.010030
2180     21.790000     -0.036410      0.009850
2181     21.800000     -0.036510      0.009690
2182     21.810000     -0.036600      0.009540
2183     21.820000     -0.036700      0.009410
2184     21.830000     -0.036790      0.009290
2185     21.840000     -0.036890      0.009180
2186     21.850000     -0.036980      0.009090
2187     21.860000     -0.037070      0.009000
2188     21.870000     -0.037160      0.008920
2189     21.880000     -0.037250      0.008860
2190     21.890000     -0.037340      0.008790
2191     21.900000     -0.037420      0.008730
2192     21.910000     -0.037510      0.008680
2193     21.920000     -0.037600      0.008620
2194     21.930000     -0.037680      0.008570
2195     21.940000     -0.037770      0.008510
2196     21.950000     -0.037860      0.008450
2197     21.960000     -0.037940      0.008380
2198     21.970000     -0.038020      0.008320
2199     21.980000     -0.038110      0.008240
2200     21.990000     -0.038190      0.008160
2201     22.000000     -0.038270      0.008070
2202     22.010000     -0.038350      0.007980
2203     22.020000     -0.038430      0.007870
2204     22.030000     -0.038510      0.007760
2205     22.040000     -0.038590      0.007650
2206     22.050000     -0.038660      0.007530
2207     22.060000     -0.038740      0.007400
2208     22.070000     -0.038810      0.007270
2209     22.080000     -0.038890      0.007140
2210     22.090000     -0.038960      0.007010
2211     22.100000     -0.039030      0.006870
2212     22.110000     -0.039100      0.006740
2213     22.120000     -0.039160      0.006610
2214     22.130000     -0.039230      0.006490
2215     22.140000     -0.039290      0.006380
2216     22.150000     -0.039360      0.006270
2217     22.160000     -0.039420      0.006170
2218     22.170000     -0.039480      0.006070
2219     22.180000     -0.039540      0.005990
2220     22.190000     -0.039600      0.005920
2221     22.200000     -0.039660      0.005860
2222     22.210000     -0.039720      0.005820
2223     22.220000     -0.039780      0.005780
2224     22.230000     -0.039840      0.005760
2225     22.240000     -0.039900      0.005750
2226     22.250000     -0.039950      0.005750
2227     22.260000     -0.040010      0.005760
2228     22.270000     -0.040070      0.005790
2229     22.280000     -0.040130      0.005820
2230     22.290000     -0.040180      0.005870
2231     22.300000     -0.040240      0.005940
2232     22.310000     -0.040300      0.006020
2233     22.320000     -0.040360      0.006110
2234     22.330000     -0.040420      0.006210
2235     22.340000     -0.040490      0.006330
2236     22.350000     -0.040550      0.006460
2237     22.360000     -0.040610      0.006610
2238     22.370000     -0.040680      0.006770
2239     22.380000     -0.040750      0.006950
2240     22.390000     -0.040820      0.007140
2241     22.400000     -0.040890      0.007350
2242     22.410000     -0.040960      0.007580
2243     22.420000     -0.041040      0.007820
2244     22.430000     -0.041120      0.008070
2245     22.440000     -0.041200      0.008330
2246     22.450000     -0.041280      0.008610
2247     22.460000     -0.041370      0.008900
2248     22.470000     -0.041450      0.009190
2249     22.480000     -0.041550      0.009480
2250     22.490000     -0.041640      0.009780
2251     22.500000     -0.041740      0.010080
2252     22.510000     -0.041840      0.010370
2253     22.520000     -0.041940      0.010650
2254     22.530000     -0.042050      0.010920
2255     22.540000     -0.042160      0.011180
2256     22.550000     -0.042270      0.011430
2257     22.560000     -0.042390      0.011650
2258     22.570000     -0.042500      0.011860
2259     22.580000     -0.042620      0.012050
2260     22.590000     -0.042740      0.012210
2261     22.600000     -0.042860      0.012350
2262     22.610000     -0.042990      0.012480
2263     22.620000     -0.043110      0.012580
2264     22.630000     -0.043240      0.012650
2265     22.640000     -0.043360      0.012710
2266     22.650000     -0.043490      0.012750
2267     22.660000     -0.043620      0.012760
2268     22.670000     -0.043750      0.012760
2269     22.680000     -0.043870      0.012740
2270     22.690000     -0.044000      0.012710
2271     22.700000     -0.044130      0.012660
2272     22.710000     -0.044250      0.012600
2273     22.720000     -0.044380      0.012530
2274     22.730000     -0.044510      0.012440
2275     22.740000     -0.044630      0.012340
2276     22.750000     -0.044750      0.012240
2277     22.760000     -0.044880      0.012120
2278     22.770000     -0.045000      0.012000
2279     22.780000     -0.045120      0.011870
2280     22.790000     -0.045240      0.011730
2281     22.800000     -0.045350      0.011590
2282     22.810000     -0.045470      0.011440
2283     22.820000     -0.045580      0.011290
2284     22.830000     -0.045700      0.011140
2285     22.840000     -0.045810      0.010980
2286     22.850000     -0.045920      0.010830
2287     22.860000     -0.046030      0.010670
2288     22.870000     -0.046130      0.010530
2289     22.880000     -0.046240      0.010390
2290     22.890000     -0.046340      0.010260
2291     22.900000     -0.046440      0.010150
2292     22.910000     -0.046550      0.010050
2293     22.920000     -0.046650      0.009970
2294     22.930000     -0.046750      0.009920
2295     22.940000     -0.046850      0.009900
2296     22.950000     -0.046940      0.009900
2297     22.960000     -0.047040      0.009940
2298     22.970000     -0.047140      0.010000
2299     22.980000     -0.047240      0.010110
2300     22.990000     -0.047340      0.010250
2301     23.000000     -0.047450      0.010430
2302     23.010000     -0.047550      0.010640
2303     23.020000     -0.047660      0.010890
2304     23.030000     -0.047770      0.011180
2305     23.040000     -0.047880      0.011500
2306     23.050000     -0.047990      0.011850
2307     23.060000     -0.048110      0.012220
2308     23.070000     -0.048230      0.012620
2309     23.080000     -0.048360      0.013030
2310     23.090000     -0.048490      0.013460
2311     23.100000     -0.048620      0.013900
2312     23.110000     -0.048760      0.014330
2313     23.120000     -0.048910      0.014770
2314     23.130000     -0.049050      0.015200
2315     23.140000     -0.049210      0.015620
2316     23.150000     -0.049360      0.016030
2317     23.160000     -0.049520      0.016420
2318     23.170000     -0.049690      0.016780
2319     23.180000     -0.049850      0.017130
2320     23.190000     -0.050030      0.017450
2321     23.200000     -0.050200      0.017750
2322     23.210000     -0.050380      0.018020
2323     23.220000     -0.050560      0.018270
2324     23.230000     -0.050740      0.018490
2325     23.240000     -0.050930      0.018700
2326     23.250000     -0.051110      0.018880
2327     23.260000     -0.051300      0.019040
2328     23.270000     -0.051490      0.019180
2329     23.280000     -0.051680      0.019310
2330     23.290000     -0.051880      0.019430
2331     23.300000     -0.052070      0.019530
2332     23.310000     -0.052270      0.019620
2333     23.320000     -0.052460      0.019710
2334     23.330000     -0.052660      0.019780
2335     23.340000     -0.052860      0.019860
2336     23.350000     -0.053060      0.019930
2337     23.360000     -0.053260      0.019990
2338     23.370000     -0.053460      0.020060
2339     23.380000     -0.053660      0.020130
2340     23.390000     -0.053860      0.020190
2341     23.400000     -0.054060      0.020260
2342     23.410000     -0.054260      0.020330
2343     23.420000     -0.054470      0.020410
2344     23.430000     -0.054670      0.020480
2345     23.440000     -0.054870      0.020560
2346     23.450000     -0.055080      0.020630
2347     23.460000     -0.055290      0.020710
2348     23.470000     -0.055490      0.020780
2349     23.480000     -0.055700      0.020850
2350     23.490000     -0.055910      0.020910
2351     23.500000     -0.056120      0.020970
2352     23.510000     -0.056330      0.021030
2353     23.520000     -0.056540      0.021070
2354     23.530000     -0.056750      0.021100
2355     23.540000     -0.056960      0.021120
2356     23.550000     -0.057170      0.021130
2357     23.560000     -0.057380      0.021120
2358     23.570000     -0.057590      0.021100
2359     23.580000     -0.057800      0.021060
2360     23.590000     -0.058020      0.021000
2361     23.600000     -0.058230      0.020930
2362     23.610000     -0.058430      0.020840
2363     23.620000     -0.058640      0.020730
2364     23.630000     -0.058850      0.020610
2365     23.640000     -0.059060      0.020480
2366     23.650000     -0.059260      0.020330
2367     23.660000     -0.059460      0.020170
2368     23.670000     -0.059670      0.020000
2369     23.680000     -0.059870      0.019830
2370     23.690000     -0.060060      0.019650
2371     23.700000     -0.060260      0.019470
2372     23.710000     -0.060460      0.019300
2373     23.720000     -0.060650      0.019120
2374     23.730000     -0.060840      0.018960
2375     23.740000     -0.061030      0.018800
2376     23.750000     -0.061220      0.018650
2377     23.760000     -0.061400      0.018520
2378     23.770000     -0.061590      0.018400
2379     23.780000     -0.061770      0.018300
2380     23.790000     -0.061960      0.018210
2381     23.800000     -0.062140      0.018140
2382     23.810000     -0.062320      0.018080
2383     23.820000     -0.062500      0.018030
2384     23.830000     -0.062680      0.018000
2385     23.840000     -0.062860      0.017980
2386     23.850000     -0.063040      0.017970
2387     23.860000     -0.063220      0.017960
2388     23.870000     -0.063400      0.017960
2389     23.880000     -0.063580      0.017950
2390     23.890000     -0.063760      0.017940
2391     23.900000     -0.063940      0.017930
2392     23.910000     -0.064120      0.017900
2393     23.920000     -0.064300      0.017860
2394     23.930000     -0.064480      0.017800
2395     23.940000     -0.064650      0.017710
2396     23.950000     -0.064830      0.017610
2397     23.960000     -0.065010      0.017480
2398     23.970000     -0.065180      0.017310
2399     23.980000     -0.065350      0.017120
2400     23.990000     -0.065530      0.016900
2401     24.000000     -0.065690      0.016660
2402     24.010000     -0.065860      0.016380
2403     24.020000     -0.066030      0.016090
2404     24.030000     -0.066190      0.015770
2405     24.040000     -0.066340      0.015450
2406     24.050000     -0.066500      0.015110
2407     24.060000     -0.066650      0.014790
2408     24.070000     -0.066800      0.014470
2409     24.080000     -0.066940      0.014170
2410     24.090000     -0.067080      0.013910
2411     24.100000     -0.067220      0.013700
2412     24.110000     -0.067360      0.013550
2413     24.120000     -0.067500      0.013470
2414     24.130000     -0.067630      0.013470
2415     24.140000     -0.067760      0.013560
2416     24.150000     -0.067900      0.013760
2417     24.160000     -0.068040      0.014070
2418     24.170000     -0.068180      0.014500
2419     24.180000     -0.068320      0.015040
2420     24.190000     -0.068470      0.015700
2421     24.200000     -0.068630      0.016480
2422     24.210000     -0.068800      0.017370
2423     24.220000     -0.068970      0.018360
2424     24.230000     -0.069150      0.019430
2425     24.240000     -0.069350      0.020570
2426     24.250000     -0.069550      0.021740
2427     24.260000     -0.069770      0.022920
2428     24.270000     -0.070000      0.024080
2429     24.280000     -0.070240      0.025180
2430     24.290000     -0.070490      0.026180
2431     24.300000     -0.070750      0.027030
2432     24.310000     -0.071020      0.027700
2433     24.320000     -0.071300      0.028140
2434     24.330000     -0.071580      0.028310
2435     24.340000     -0.071870      0.028170
2436     24.350000     -0.072150      0.027690
2437     24.360000     -0.072420      0.026850
2438     24.370000     -0.072690      0.025620
2439     24.380000     -0.072950      0.023990
2440     24.390000     -0.073190      0.021950
2441     24.400000     -0.073410      0.019530
2442     24.410000     -0.073600      0.016720
2443     24.420000     -0.073770      0.013580
2444     24.430000     -0.073910      0.010130
2445     24.440000     -0.074010      0.006430
2446     24.450000     -0.074070      0.002560
2447     24.460000     -0.074100     -0.001390
2448     24.470000     -0.074080     -0.005340
2449     24.480000     -0.074030     -0.009160
2450     24.490000     -0.073940     -0.012750
2451     24.500000     -0.073810     -0.015970
2452     24.510000     -0.073650     -0.018710
2453     24.520000     -0.073470     -0.020830
2454     24.530000     -0.073260     -0.022220
2455     24.540000     -0.073030     -0.022770
2456     24.550000     -0.072810     -0.022380
2457     24.560000     -0.072580     -0.020980
2458     24.570000     -0.072370     -0.018490
2459     24.580000     -0.072190     -0.014890
2460     24.590000     -0.072040     -0.010160
2461     24.600000     -0.071940     -0.004320
2462     24.610000     -0.071890      0.002580
2463     24.620000     -0.071920      0.010460
2464     24.630000     -0.072030      0.019200
2465     24.640000     -0.072220      0.028630
2466     24.650000     -0.072500      0.038580
2467     24.660000     -0.072890      0.048790
2468     24.670000     -0.073380      0.058990
2469     24.680000     -0.073970      0.068890
2470     24.690000     -0.074660      0.078160
2471     24.700000     -0.075440      0.086450
2472     24.710000     -0.076300      0.093400
2473     24.720000     -0.077240      0.098680
2474     24.730000     -0.078220      0.101930
2475     24.740000     -0.079240      0.102850
2476     24.750000     -0.080270      0.101150
2477     24.760000     -0.081280      0.096580
2478     24.770000     -0.082250      0.088940
2479     24.780000     -0.083140      0.078100
2480     24.790000     -0.083920      0.063960
2481     24.800000     -0.084560      0.046500
2482     24.810000     -0.085020      0.025770
2483     24.820000     -0.085280      0.001890
2484     24.830000     -0.085300     -0.024950
2485     24.840000     -0.085050     -0.054460
2486     24.850000     -0.084510     -0.086270
2487     24.860000     -0.083640     -0.119960
2488     24.870000     -0.082440     -0.155010
2489     24.880000     -0.080890     -0.190830
2490     24.890000     -0.078980     -0.226810
2491     24.900000     -0.076720     -0.262270
2492     24.910000     -0.074090     -0.296560
2493     24.920000     -0.071130     -0.329000
2494     24.930000     -0.067840     -0.358960
2495     24.940000     -0.064250     -0.385850
2496     24.950000     -0.060390     -0.409140
2497     24.960000     -0.056300     -0.428370
2498     24.970000     -0.052020     -0.443180
2499     24.980000     -0.047580     -0.453290
2500     24.990000     -0.043050     -0.458500
2501     25.000000     -0.038470     -0.458720
2502     25.010000      0.000000      0.000000
2503     25.020000      0.000000      0.000000
2504     25.030000      0.000000      0.000000
2505     25.040000      0.000000      0.000000
2506     25.050000      0.000000      0.000000
2507     25.060000      0.000000      0.000000
2508     25.070000      0.000000      0.000000
2509     25.080000      0.000000      0.000000
2510     25.090000      0.000000      0.000000
2511     25.100000      0.000000      0.000000
2512     25.110000      0.000000      0.000000
2513     25.120000      0.000000      0.000000
2514     25.130000      0.000000      0.000000
2515     25.140000      0.000000      0.000000
2516     25.150000      0.000000      0.000000
2517     25.160000      0.000000      0.000000
2518     25.170000      0.000000      0.000000
2519     25.180000      0.000000      0.000000
2520     25.190000      0.000000      0.000000
2521     25.200000      0.000000      0.000000
2522     25.210000      0.000000      0.000000
2523     25.220000      0.000000      0.000000
2524     25.230000      0.000000      0.000000
2525     25.240000      0.000000      0.000000
2526     25.250000      0.000000      0.000000
2527     25.260000      0.000000      0.000000
2528     25.270000      0.000000      0.000000
2529     25.280000      0.000000      0.000000
2530     25.290000      0.000000      0.000000
2531     25.300000      0.000000      0.000000
2532     25.310000      0.000000      0.000000
2533     25.320000      0.000000      0.000000
2534     25.330000      0.000000      0.000000
2535     25.340000      0.000000      0.000000
2536     25.350000      0.000000      0.000000
2537     25.360000      0.000000      0.000000
2538     25.370000      0.000000      0.000000
2539     25.380000      0.000000      0.000000
2540     25.390000      0.000000      0.000000
2541     25.400000      0.000000      0.000000
2542     25.410000      0.000000      0.000000
2543     25.420000      0.000000      0.000000
2544     25.430000      0.000000      0.000000
2545     25.440000      0.000000      0.000000
2546     25.450000      0.000000      0.000000
2547     25.460000      0.000000      0.000000
2548     25.470000      0.000000      0.000000
2549     25.480000      0.000000      0.000000
2550     25.490000      0.000000      0.000000
2551     25.500000      0.000000      0.000000
2552     25.510000      0.000000      0.000000
2553     25.520000      0.000000      0.000000
2554     25.530000      0.000000      0.000000
2555     25.540000      0.000000      0.000000
2556     25.550000      0.000000      0.000000
2557     25.560000      0.000000      0.000000
2558     25.570000      0.000000      0.000000
2559     25.580000      0.000000      0.000000
2560     25.590000      0.000000      0.000000
2561     25.600000      0.000000      0.000000
2562     25.610000      0.000000      0.000000
2563     25.620000      0.000000      0.000000
2564     25.630000      0.000000      0.000000
2565     25.640000      0.000000      0.000000
2566     25.650000      0.000000      0.000000
2567     25.660000      0.000000      0.000000
2568     25.670000      0.000000      0.000000
2569     25.680000      0.000000      0.000000
2570     25.690000      0.000000      0.000000
2571     25.700000      0.000000      0.000000
2572     25.710000      0.000000      0.000000
2573     25.720000      0.000000      0.000000
2574     25.730000      0.000000      0.000000
2575     25.740000      0.000000      0.000000
2576     25.750000      0.000000      0.000000
2577     25.760000      0.000000      0.000000
2578     25.770000      0.000000      0.000000
2579     25.780000      0.000000      0.000000
2580     25.790000      0.000000      0.000000
2581     25.800000      0.000000      0.000000
2582     25.810000      0.000000      0.000000
2583     25.820000      0.000000      0.000000
2584     25.830000      0.000000      0.000000
2585     25.840000      0.000000      0.000000
2586     25.850000      0.000000      0.000000
2587     25.860000      0.000000      0.000000
2588     25.870000      0.000000      0.000000
2589     25.880000      0.000000      0.000000
2590     25.890000      0.000000      0.000000
2591     25.900000      0.000000      0.000000
2592     25.910000      0.000000      0.000000
2593     25.920000      0.000000      0.000000
2594     25.930000      0.000000      0.000000
2595     25.940000      0.000000      0.000000
2596     25.950000      0.000000      0.000000
2597     25.960000      0.000000      0.000000
2598     25.970000      0.000000      0.000000
2599     25.980000      0.000000      0.000000
2600     25.990000      0.000000      0.000000
2601     26.000000      0.000000      0.000000
2602     26.010000      0.000000      0.000000
2603     26.020000      0.000000      0.000000
2604     26.030000      0.000000      0.000000
2605     26.040000      0.000000      0.000000
2606     26.050000      0.000000      0.000000
2607     26.060000      0.000000      0.000000
2608     26.070000      0.000000      0.000000
2609     26.080000      0.000000      0.000000
2610     26.090000      0.000000      0.000000
2611     26.100000      0.000000      0.000000
2612     26.110000      0.000000      0.000000
2613     26.120000      0.000000      0.000000
2614     26.130000      0.000000      0.000000
2615     26.140000      0.000000      0.000000
2616     26.150000      0.000000      0.000000
2617     26.160000      0.000000      0.000000
2618     26.170000      0.000000      0.000000
2619     26.180000      0.000000      0.000000
2620     26.190000      0.000000      0.000000
2621     26.200000      0.000000      0.000000
2622     26.210000      0.000000      0.000000
2623     26.220000      0.000000      0.000000
2624     26.230000      0.000000      0.000000
2625     26.240000      0.000000      0.000000
2626     26.250000      0.000000      0.000000
2627     26.260000      0.000000      0.000000
2628     26.270000      0.000000      0.000000
2629     26.280000      0.000000      0.000000
2630     26.290000      0.000000      0.000000
2631     26.300000      0.000000      0.000000
2632     26.310000      0.000000      0.000000
2633     26.320000      0.000000      0.000000
2634     26.330000      0.000000      0.000000
2635     26.340000      0.000000      0.000000
2636     26.350000      0.000000      0.000000
2637     26.360000      0.000000      0.000000
2638     26.370000      0.000000      0.000000
2639     26.380000      0.000000      0.000000
2640     26.390000      0.000000      0.000000
2641     26.400000      0.000000      0.000000
2642     26.410000      0.000000      0.000000
2643     26.420000      0.000000      0.000000
2644     26.430000      0.000000      0.000000
2645     26.440000      0.000000      0.000000
2646     26.450000      0.000000      0.000000
2647     26.460000      0.000000      0.000000
2648     26.470000      0.000000      0.000000
2649     26.480000      0.000000      0.000000
2650     26.490000      0.000000      0.000000
2651     26.500000      0.000000      0.000000
2652     26.510000      0.000000      0.000000
2653     26.520000      0.000000      0.000000
2654     26.530000      0.000000      0.000000
2655     26.540000      0.000000      0.000000
2656     26.550000      0.000000      0.000000
2657     26.560000      0.000000      0.000000
2658     26.570000      0.000000      0.000000
2659     26.580000      0.000000      0.000000
2660     26.590000      0.000000      0.000000
2661     26.600000      0.000000      0.000000
2662     26.610000      0.000000      0.000000
2663     26.620000      0.000000      0.000000
2664     26.630000      0.000000      0.000000
2665     26.640000      0.000000      0.000000
2666     26.650000      0.000000      0.000000
2667     26.660000      0.000000      0.000000
2668     26.670000      0.000000      0.000000
2669     26.680000      0.000000      0.000000
2670     26.690000      0.000000      0.000000
2671     26.700000      0.000000      0.000000
2672     26.710000      0.000000      0.000000
2673     26.720000      0.000000      0.000000
2674     26.730000      0.000000      0.000000
2675     26.740000      0.000000      0.000000
2676     26.750000      0.000000      0.000000
2677     26.760000      0.000000      0.000000
2678     26.770000      0.000000      0.000000
2679     26.780000      0.000000      0.000000
2680     26.790000      0.000000      0.000000
2681     26.800000      0.000000      0.000000
2682     26.810000      0.000000      0.000000
2683     26.820000      0.000000      0.000000
2684     26.830000      0.000000      0.000000
2685     26.840000      0.000000      0.000000
2686     26.850000      0.000000      0.000000
2687     26.860000      0.000000      0.000000
2688     26.870000      0.000000      0.000000
2689     26.880000      0.000000      0.000000
2690     26.890000      0.000000      0.000000
2691     26.900000      0.000000      0.000000
2692     26.910000      0.000000      0.000000
2693     26.920000      0.000000      0.000000
2694     26.930000      0.000000      0.000000
2695     26.940000      0.000000      0.000000
2696     26.950000      0.000000      0.000000
2697     26.960000      0.000000      0.000000
2698     26.970000      0.000000      0.000000
2699     26.980000      0.000000      0.000000
2700     26.990000      0.000000      0.000000
2701     27.000000      0.000000      0.000000
2702     27.010000      0.000000      0.000000
2703     27.020000      0.000000      0.000000
2704     27.030000      0.000000      0.000000
2705     27.040000      0.000000      0.000000
2706     27.050000      0.000000      0.000000
2707     27.060000      0.000000      0.000000
2708     27.070000      0.000000      0.000000
2709     27.080000      0.000000      0.000000
2710     27.090000      0.000000      0.000000
2711     27.100000      0.000000      0.000000
2712     27.110000      0.000000      0.000000
2713     27.120000      0.000000      0.000000
2714     27.130000      0.000000      0.000000
2715     27.140000      0.000000      0.000000
2716     27.150000      0.000000      0.000000
2717     27.160000      0.000000      0.000000
2718     27.170000      0.000000      0.000000
2719     27.180000      0.000000      0.000000
2720     27.190000      0.000000      0.000000
2721     27.200000      0.000000      0.000000
2722     27.210000      0.000000      0.000000
2723     27.220000      0.000000      0.000000
2724     27.230000      0.000000      0.000000
2725     27.240000      0.000000      0.000000
2726     27.250000      0.000000      0.000000
2727     27.260000      0.000000      0.000000
2728     27.270000      0.000000      0.000000
2729     27.280000      0.000000      0.000000
2730     27.290000      0.000000      0.000000
2731     27.300000      0.000000      0.000000
2732     27.310000      0.000000      0.000000
2733     27.320000      0.000000      0.000000
2734     27.330000      0.000000      0.000000
2735     27.340000      0.000000      0.000000
2736     27.350000      0.000000      0.000000
2737     27.360000      0.000000      0.000000
2738     27.370000      0.000000      0.000000
2739     27.380000      0.000000      0.000000
2740     27.390000      0.000000      0.000000
2741     27.400000      0.000000      0.000000
2742     27.410000      0.000000      0.000000
2743     27.420000      0.000000      0.000000
2744     27.430000      0.000000      0.000000
2745     27.440000      0.000000      0.000000
2746     27.450000      0.000000      0.000000
2747     27.460000      0.000000      0.000000
2748     27.470000      0.000000      0.000000
2749     27.480000      0.000000      0.000000
2750     27.490000      0.000000      0.000000
2751     27.500000      0.000000      0.000000
2752     27.510000      0.000000      0.000000
2753     27.520000      0.000000      0.000000
2754     27.530000      0.000000      0.000000
2755     27.540000      0.000000      0.000000
2756     27.550000      0.000000      0.000000
2757     27.560000      0.000000      0.000000
2758     27.570000      0.000000      0.000000
2759     27.580000      0.000000      0.000000
2760     27.590000      0.000000      0.000000
2761     27.600000      0.000000      0.000000
2762     27.610000      0.000000      0.000000
2763     27.620000      0.000000      0.000000
2764     27.630000      0.000000      0.000000
2765     27.640000      0.000000      0.000000
2766     27.650000      0.000000      0.000000
2767     27.660000      0.000000      0.000000
2768     27.670000      0.000000      0.000000
2769     27.680000      0.000000      0.000000
2770     27.690000      0.000000      0.000000
2771     27.700000      0.000000      0.000000
2772     27.710000      0.000000      0.000000
2773     27.720000      0.000000      0.000000
2774     27.730000      0.000000      0.000000
2775     27.740000      0.000000      0.000000
2776     27.750000      0.000000      0.000000
2777     27.760000      0.000000      0.000000
2778     27.770000      0.000000      0.000000
2779     27.780000      0.000000      0.000000
2780     27.790000      0.000000      0.000000
2781     27.800000      0.000000      0.000000
2782     27.810000      0.000000      0.000000
2783     27.820000      0.000000      0.000000
2784     27.830000      0.000000      0.000000
2785     27.840000      0.000000      0.000000
2786     27.850000      0.000000      0.000000
2787     27.860000      0.000000      0.000000
2788     27.870000      0.000000      0.000000
2789     27.880000      0.000000      0.000000
2790     27.890000      0.000000      0.000000
2791     27.900000      0.000000      0.000000
2792     27.910000      0.000000      0.000000
2793     27.920000      0.000000      0.000000
2794     27.930000      0.000000      0.000000
2795     27.940000      0.000000      0.000000
2796     27.950000      0.000000      0.000000
2797     27.960000      0.000000      0.000000
2798     27.970000      0.000000      0.000000
2799     27.980000      0.000000      0.000000
2800     27.990000      0.000000      0.000000
2801     28.000000      0.000000      0.000000
2802     28.010000      0.000000      0.000000
2803     28.020000      0.000000      0.000000
2804     28.030000      0.000000      0.000000
2805     28.040000      0.000000      0.000000
2806     28.050000      0.000000      0.000000
2807     28.060000      0.000000      0.000000
2808     28.070000      0.000000      0.000000
2809     28.080000      0.000000      0.000000
2810     28.090000      0.000000      0.000000
2811     28.100000      0.000000      0.000000
2812     28.110000      0.000000      0.000000
2813     28.120000      0.000000      0.000000
2814     28.130000      0.000000      0.000000
2815     28.140000      0.000000      0.000000
2816     28.150000      0.000000      0.000000
2817     28.160000      0.000000      0.000000
2818     28.170000      0.000000      0.000000
2819     28.180000      0.000000      0.000000
2820     28.190000      0.000000      0.000000
2821     28.200000      0.000000      0.000000
2822     28.210000      0.000000      0.000000
2823     28.220000      0.000000      0.000000
2824     28.230000      0.000000      0.000000
2825     28.240000      0.000000      0.000000
2826     28.250000      0.000000      0.000000
2827     28.260000      0.000000      0.000000
2828     28.270000      0.000000      0.000000
2829     28.280000      0.000000      0.000000
2830     28.290000      0.000000      0.000000
2831     28.300000      0.000000      0.000000
2832     28.310000      0.000000      0.000000
2833     28.320000      0.000000      0.000000
2834     28.330000      0.000000      0.000000
2835     28.340000      0.000000      0.000000
2836     28.350000      0.000000      0.000000
2837     28.360000      0.000000      0.000000
2838     28.370000      0.000000      0.000000
2839     28.380000      0.000000      0.000000
2840     28.390000      0.000000      0.000000
2841     28.400000      0.000000      0.000000
2842     28.410000      0.000000      0.000000
2843     28.420000      0.000000      0.000000
2844     28.430000      0.000000      0.000000
2845     28.440000      0.000000      0.000000
2846     28.450000      0.000000      0.000000
2847     28.460000      0.000000      0.000000
2848     28.470000      0.000000      0.000000
2849     28.480000      0.000000      0.000000
2850     28.490000      0.000000      0.000000
2851     28.500000      0.000000      0.000000
2852     28.510000      0.000000      0.000000
2853     28.520000      0.000000      0.000000
2854     28.530000      0.000000      0.000000
2855     28.540000      0.000000      0.000000
2856     28.550000      0.000000      0.000000
2857     28.560000      0.000000      0.000000
2858     28.570000      0.000000      0.000000
2859     28.580000      0.000000      0.000000
2860     28.590000      0.000000      0.000000
2861     28.600000      0.000000      0.000000
2862     28.610000      0.000000      0.000000
2863     28.620000      0.000000      0.000000
2864     28.630000      0.000000      0.000000
2865     28.640000      0.000000      0.000000
2866     28.650000      0.000000      0.000000
2867     28.660000      0.000000      0.000000
2868     28.670000      0.000000      0.000000
2869     28.680000      0.000000      0.000000
2870     28.690000      0.000000      0.000000
2871     28.700000      0.000000      0.000000
2872     28.710000      0.000000      0.000000
2873     28.720000      0.000000      0.000000
2874     28.730000      0.000000      0.000000
2875     28.740000      0.000000      0.000000
2876     28.750000      0.000000      0.000000
2877     28.760000      0.000000      0.000000
2878     28.770000      0.000000      0.000000
2879     28.780000      0.000000      0.000000
2880     28.790000      0.000000      0.000000
2881     28.800000      0.000000      0.000000
2882     28.810000      0.000000      0.000000
2883     28.820000      0.000000      0.000000
2884     28.830000      0.000000      0.000000
2885     28.840000      0.000000      0.000000
2886     28.850000      0.000000      0.000000
2887     28.860000      0.000000      0.000000
2888     28.870000      0.000000      0.000000
2889     28.880000      0.000000      0.000000
2890     28.890000      0.000000      0.000000
2891     28.900000      0.000000      0.000000
2892     28.910000      0.000000      0.000000
2893     28.920000      0.000000      0.000000
2894     28.930000      0.000000      0.000000
2895     28.940000      0.000000      0.000000
2896     28.950000      0.000000      0.000000
2897     28.960000      0.000000      0.000000
2898     28.970000      0.000000      0.000000
2899     28.980000      0.000000      0.000000
2900     28.990000      0.000000      0.000000
2901     29.000000      0.000000      0.000000
2902     29.010000      0.000000      0.000000
2903     29.020000      0.000000      0.000000
2904     29.030000      0.000000      0.000000
2905     29.040000      0.000000      0.000000
2906     29.050000      0.000000      0.000000
2907     29.060000      0.000000      0.000000
2908     29.070000      0.000000      0.000000
2909     29.080000      0.000000      0.000000
2910     29.090000      0.000000      0.000000
2911     29.100000      0.000000      0.000000
2912     29.110000      0.000000      0.000000
2913     29.120000      0.000000      0.000000
2914     29.130000      0.000000      0.000000
2915     29.140000      0.000000      0.000000
2916     29.150000      0.000000      0.000000
2917     29.160000      0.000000      0.000000
2918     29.170000      0.000000      0.000000
2919     29.180000      0.000000      0.000000
2920     29.190000      0.000000      0.000000
2921     29.200000      0.000000      0.000000
2922     29.210000      0.000000      0.000000
2923     29.220000      0.000000      0.000000
2924     29.230000      0.000000      0.000000
2925     29.240000      0.000000      0.000000
2926     29.250000      0.000000      0.000000
2927     29.260000      0.000000      0.000000
2928     29.270000      0.000000      0.000000
2929     29.280000      0.000000      0.000000
2930     29.290000      0.000000      0.000000
2931     29.300000      0.000000      0.000000
2932     29.310000      0.000000      0.000000
2933     29.320000      0.000000      0.000000
2934     29.330000      0.000000      0.000000
2935     29.340000      0.000000      0.000000
2936     29.350000      0.000000      0.000000
2937     29.360000      0.000000      0.000000
2938     29.370000      0.000000      0.000000
2939     29.380000      0.000000      0.000000
2940     29.390000      0.000000      0.000000
2941     29.400000      0.000000      0.000000
2942     29.410000      0.000000      0.000000
2943     29.420000      0.000000      0.000000
2944     29.430000      0.000000      0.000000
2945     29.440000      0.000000      0.000000
2946     29.450000      0.000000      0.000000
2947     29.460000      0.000000      0.000000
2948     29.470000      0.000000      0.000000
2949     29.480000      0.000000      0.000000
2950     29.490000      0.000000      0.000000
2951     29.500000      0.000000      0.000000
2952     29.510000      0.000000      0.000000
2953     29.520000      0.000000      0.000000
2954     29.530000      0.000000      0.000000
2955     29.540000      0.000000      0.000000
2956     29.550000      0.000000      0.000000
2957     29.560000      0.000000      0.000000
2958     29.570000      0.000000      0.000000
2959     29.580000      0.000000      0.000000
2960     29.590000      0.000000      0.000000
2961     29.600000      0.000000      0.000000
2962     29.610000      0.000000      0.000000
2963     29.620000      0.000000      0.000000
2964     29.630000      0.000000      0.000000
2965     29.640000      0.000000      0.000000
2966     29.650000      0.000000      0.000000
2967     29.660000      0.000000      0.000000
2968     29.670000      0.000000      0.000000
2969     29.680000      0.000000      0.000000
2970     29.690000      0.000000      0.000000
2971     29.700000      0.000000      0.000000
2972     29.710000      0.000000      0.000000
2973     29.720000      0.000000      0.000000
2974     29.730000      0.000000      0.000000
2975     29.740000      0.000000      0.000000
2976     29.750000      0.000000      0.000000
2977     29.760000      0.000000      0.000000
2978     29.770000      0.000000      0.000000
2979     29.780000      0.000000      0.000000
2980     29.790000      0.000000      0.000000
2981     29.800000      0.000000      0.000000
2982     29.810000      0.000000      0.000000
2983     29.820000      0.000000      0.000000
2984     29.830000      0.000000      0.000000
2985     29.840000      0.000000      0.000000
2986     29.850000      0.000000      0.000000
2987     29.860000      0.000000      0.000000
2988     29.870000      0.000000      0.000000
2989     29.880000      0.000000      0.000000
2990     29.890000      0.000000      0.000000
2991     29.900000      0.000000      0.000000
2992     29.910000      0.000000      0.000000
2993     29.920000      0.000000      0.000000
2994     29.930000      0.000000      0.000000
2995     29.940000      0.000000      0.000000
2996     29.950000      0.000000      0.000000
2997     29.960000      0.000000      0.000000
2998     29.970000      0.000000      0.000000
2999     29.980000      0.000000      0.000000
3000     29.990000      0.000000      0.000000
3001     30.000000      0.000000      0.000000
3002     30.010000      0.000000      0.000000
3003     30.020000      0.000000      0.000000
3004     30.030000      0.000000      0.000000
3005     30.040000      0.000000      0.000000
3006     30.050000      0.000000      0.000000
3007     30.060000      0.000000      0.000000
3008     30.070000      0.000000      0.000000
3009     30.080000      0.000000      0.000000
3010     30.090000      0.000000      0.000000
3011     30.100000      0.000000      0.000000
3012     30.110000      0.000000      0.000000
3013     30.120000      0.000000      0.000000
3014     30.130000      0.000000      0.000000
3015     30.140000      0.000000      0.000000
3016     30.150000      0.000000      0.000000
3017     30.160000      0.000000      0.000000
3018     30.170000      0.000000      0.000000
3019     30.180000      0.000000      0.000000
3020     30.190000      0.000000      0.000000
3021     30.200000      0.000000      0.000000
3022     30.210000      0.000000      0.000000
3023     30.220000      0.000000      0.000000
3024     30.230000      0.000000      0.000000
3025     30.240000      0.000000      0.000000
3026     30.250000      0.000000      0.000000
3027     30.260000      0.000000      0.000000
3028     30.270000      0.000000      0.000000
3029     30.280000      0.000000      0.000000
3030     30.290000      0.000000      0.000000
3031     30.300000      0.000000      0.000000
3032     30.310000      0.000000      0.000000
3033     30.320000      0.000000      0.000000
3034     30.330000      0.000000      0.000000
3035     30.340000      0.000000      0.000000
3036     30.350000      0.000000      0.000000
3037     30.360000      0.000000      0.000000
3038     30.370000      0.000000      0.000000
3039     30.380000      0.000000      0.000000
3040     30.390000      0.000000      0.000000
3041     30.400000      0.000000      0.000000
3042     30.410000      0.000000      0.000000
3043     30.420000      0.000000      0.000000
3044     30.430000      0.000000      0.000000
3045     30.440000      0.000000      0.000000
3046     30.450000      0.000000      0.000000
3047     30.460000      0.000000      0.000000
3048     30.470000      0.000000      0.000000
3049     30.480000      0.000000      0.000000
3050     30.490000      0.000000      0.000000
3051     30.500000      0.000000      0.000000
3052     30.510000      0.000000      0.000000
3053     30.520000      0.000000      0.000000
3054     30.530000      0.000000      0.000000
3055     30.540000      0.000000      0.000000
3056     30.550000      0.000000      0.000000
3057     30.560000      0.000000      0.000000
3058     30.570000      0.000000      0.000000
3059     30.580000      0.000000      0.000000
3060     30.590000      0.000000      0.000000
3061     30.600000      0.000000      0.000000
3062     30.610000      0.000000      0.000000
3063     30.620000      0.000000      0.000000
3064     30.630000      0.000000      0.000000
3065     30.640000      0.000000      0.000000
3066     30.650000      0.000000      0.000000
3067     30.660000      0.000000      0.000000
3068     30.670000      0.000000      0.000000
3069     30.680000      0.000000      0.000000
3070     30.690000      0.000000      0.000000
3071     30.700000      0.000000      0.000000
3072     30.710000      0.000000      0.000000
3073     30.720000      0.000000      0.000000
3074     30.730000      0.000000      0.000000
3075     30.740000      0.000000      0.000000
3076     30.750000      0.000000      0.000000
3077     30.760000      0.000000      0.000000
3078     30.770000      0.000000      0.000000
3079     30.780000      0.000000      0.000000
3080     30.790000      0.000000      0.000000
3081     30.800000      0.000000      0.000000
3082     30.810000      0.000000      0.000000
3083     30.820000      0.000000      0.000000
3084     30.830000      0.000000      0.000000
3085     30.840000      0.000000      0.000000
3086     30.850000      0.000000      0.000000
3087     30.860000      0.000000      0.000000
3088     30.870000      0.000000      0.000000
3089     30.880000      0.000000      0.000000
3090     30.890000      0.000000      0.000000
3091     30.900000      0.000000      0.000000
3092     30.910000      0.000000      0.000000
3093     30.920000      0.000000      0.000000
3094     30.930000      0.000000      0.000000
3095     30.940000      0.000000      0.000000
3096     30.950000      0.000000      0.000000
3097     30.960000      0.000000      0.000000
3098     30.970000      0.000000      0.000000
3099     30.980000      0.000000      0.000000
3100     30.990000      0.000000      0.000000
3101     31.000000      0.000000      0.000000
3102     31.010000      0.000000      0.000000
3103     31.020000      0.000000      0.000000
3104     31.030000      0.000000      0.000000
3105     31.040000      0.000000      0.000000
3106     31.050000      0.000000      0.000000
3107     31.060000      0.000000      0.000000
3108     31.070000      0.000000      0.000000
3109     31.080000      0.000000      0.000000
3110     31.090000      0.000000      0.000000
3111     31.100000      0.000000      0.000000
3112     31.110000      0.000000      0.000000
3113     31.120000      0.000000      0.000000
3114     31.130000      0.000000      0.000000
3115     31.140000      0.000000      0.000000
3116     31.150000      0.000000      0.000000
3117     31.160000      0.000000      0.000000
3118     31.170000      0.000000      0.000000
3119     31.180000      0.000000      0.000000
3120     31.190000      0.000000      0.000000
3121     31.200000      0.000000      0.000000
3122     31.210000      0.000000      0.000000
3123     31.220000      0.000000      0.000000
3124     31.230000      0.000000      0.000000
3125     31.240000      0.000000      0.000000
3126     31.250000      0.000000      0.000000
3127     31.260000      0.000000      0.000000
3128     31.270000      0.000000      0.000000
3129     31.280000      0.000000      0.000000
3130     31.290000      0.000000      0.000000
3131     31.300000      0.000000      0.000000
3132     31.310000      0.000000      0.000000
3133     31.320000      0.000000      0.000000
3134     31.330000      0.000000      0.000000
3135     31.340000      0.000000      0.000000
3136     31.350000      0.000000      0.000000
3137     31.360000      0.000000      0.000000
3138     31.370000      0.000000      0.000000
3139     31.380000      0.000000      0.000000
3140     31.390000      0.000000      0.000000
3141     31.400000      0.000000      0.000000
3142     31.410000      0.000000      0.000000
3143     31.420000      0.000000      0.000000
3144     31.430000      0.000000      0.000000
3145     31.440000      0.000000      0.000000
3146     31.450000      0.000000      0.000000
3147     31.460000      0.000000      0.000000
3148     31.470000      0.000000      0.000000
3149     31.480000      0.000000      0.000000
3150     31.490000      0.000000      0.000000
3151     31.500000      0.000000      0.000000
3152     31.510000      0.000000      0.000000
3153     31.520000      0.000000      0.000000
3154     31.530000      0.000000      0.000000
3155     31.540000      0.000000      0.000000
3156     31.550000      0.000000      0.000000
3157     31.560000      0.000000      0.000000
3158     31.570000      0.000000      0.000000
3159     31.580000      0.000000      0.000000
3160     31.590000      0.000000      0.000000
3161     31.600000      0.000000      0.000000
3162     31.610000      0.000000      0.000000
3163     31.620000      0.000000      0.000000
3164     31.630000      0.000000      0.000000
3165     31.640000      0.000000      0.000000
3166     31.650000      0.000000      0.000000
3167     31.660000      0.000000      0.000000
3168     31.670000      0.000000      0.000000
3169     31.680000      0.000000      0.000000
3170     31.690000      0.000000      0.000000
3171     31.700000      0.000000      0.000000
3172     31.710000      0.000000      0.000000
3173     31.720000      0.000000      0.000000
3174     31.730000      0.000000      0.000000
3175     31.740000      0.000000      0.000000
3176     31.750000      0.000000      0.000000
3177     31.760000      0.000000      0.000000
3178     31.770000      0.000000      0.000000
3179     31.780000      0.000000      0.000000
3180     31.790000      0.000000      0.000000
3181     31.800000      0.000000      0.000000
3182     31.810000      0.000000      0.000000
3183     31.820000      0.000000      0.000000
3184     31.830000      0.000000      0.000000
3185     31.840000      0.000000      0.000000
3186     31.850000      0.000000      0.000000
3187     31.860000      0.000000      0.000000
3188     31.870000      0.000000      0.000000
3189     31.880000      0.000000      0.000000
3190     31.890000      0.000000      0.000000
3191     31.900000      0.000000      0.000000
3192     31.910000      0.000000      0.000000
3193     31.920000      0.000000      0.000000
3194     31.930000      0.000000      0.000000
3195     31.940000      0.000000      0.000000
3196     31.950000      0.000000      0.000000
3197     31.960000      0.000000      0.000000
3198     31.970000      0.000000      0.000000
3199     31.980000      0.000000      0.000000
3200     31.990000      0.000000      0.000000
3201     32.000000      0.000000      0.000000
3202     32.010000      0.000000      0.000000
3203     32.020000      0.000000      0.000000
3204     32.030000      0.000000      0.000000
3205     32.040000      0.000000      0.000000
3206     32.050000      0.000000      0.000000
3207     32.060000      0.000000      0.000000
3208     32.070000      0.000000      0.000000
3209     32.080000      0.000000      0.000000
3210     32.090000      0.000000      0.000000
3211     32.100000      0.000000      0.000000
3212     32.110000      0.000000      0.000000
3213     32.120000      0.000000      0.000000
3214     32.130000      0.000000      0.000000
3215     32.140000      0.000000      0.000000
3216     32.150000      0.000000      0.000000
3217     32.160000      0.000000      0.000000
3218     32.170000      0.000000      0.000000
3219     32.180000      0.000000      0.000000
3220     32.190000      0.000000      0.000000
3221     32.200000      0.000000      0.000000
3222     32.210000      0.000000      0.000000
3223     32.220000      0.000000      0.000000
3224     32.230000      0.000000      0.000000
3225     32.240000      0.000000      0.000000
3226     32.250000      0.000000      0.000000
3227     32.260000      0.000000      0.000000
3228     32.270000      0.000000      0.000000
3229     32.280000      0.000000      0.000000
3230     32.290000      0.000000      0.000000
3231     32.300000      0.000000      0.000000
3232     32.310000      0.000000      0.000000
3233     32.320000      0.000000      0.000000
3234     32.330000      0.000000      0.000000
3235     32.340000      0.000000      0.000000
3236     32.350000      0.000000      0.000000
3237     32.360000      0.000000      0.000000
3238     32.370000      0.000000      0.000000
3239     32.380000      0.000000      0.000000
3240     32.390000      0.000000      0.000000
3241     32.400000      0.000000      0.000000
3242     32.410000      0.000000      0.000000
3243     32.420000      0.000000      0.000000
3244     32.430000      0.000000      0.000000
3245     32.440000      0.000000      0.000000
3246     32.450000      0.000000      0.000000
3247     32.460000      0.000000      0.000000
3248     32.470000      0.000000      0.000000
3249     32.480000      0.000000      0.000000
3250     32.490000      0.000000      0.000000
3251     32.500000      0.000000      0.000000
3252     32.510000      0.000000      0.000000
3253     32.520000      0.000000      0.000000
3254     32.530000      0.000000      0.000000
3255     32.540000      0.000000      0.000000
3256     32.550000      0.000000      0.000000
3257     32.560000      0.000000      0.000000
3258     32.570000      0.000000      0.000000
3259     32.580000      0.000000      0.000000
3260     32.590000      0.000000      0.000000
3261     32.600000      0.000000      0.000000
3262     32.610000      0.000000      0.000000
3263     32.620000      0.000000      0.000000
3264     32.630000      0.000000      0.000000
3265     32.640000      0.000000      0.000000
3266     32.650000      0.000000      0.000000
3267     32.660000      0.000000      0.000000
3268     32.670000      0.000000      0.000000
3269     32.680000      0.000000      0.000000
3270     32.690000      0.000000      0.000000
3271     32.700000      0.000000      0.000000
3272     32.710000      0.000000      0.000000
3273     32.720000      0.000000      0.000000
3274     32.730000      0.000000      0.000000
3275     32.740000      0.000000      0.000000
3276     32.750000      0.000000      0.000000
3277     32.760000      0.000000      0.000000
3278     32.770000      0.000000      0.000000
3279     32.780000      0.000000      0.000000
3280     32.790000      0.000000      0.000000
3281     32.800000      0.000000      0.000000
3282     32.810000      0.000000      0.000000
3283     32.820000      0.000000      0.000000
3284     32.830000      0.000000      0.000000
3285     32.840000      0.000000      0.000000
3286     32.850000      0.000000      0.000000
3287     32.860000      0.000000      0.000000
3288     32.870000      0.000000      0.000000
3289     32.880000      0.000000      0.000000
3290     32.890000      0.000000      0.000000
3291     32.900000      0.000000      0.000000
3292     32.910000      0.000000      0.000000
3293     32.920000      0.000000      0.000000
3294     32.930000      0.000000      0.000000
3295     32.940000      0.000000      0.000000
3296     32.950000      0.000000      0.000000
3297     32.960000      0.000000      0.000000
3298     32.970000      0.000000      0.000000
3299     32.980000      0.000000      0.000000
3300     32.990000      0.000000      0.000000
3301     33.000000      0.000000      0.000000
3302     33.010000      0.000000      0.000000
3303     33.020000      0.000000      0.000000
3304     33.030000      0.000000      0.000000
3305     33.040000      0.000000      0.000000
3306     33.050000      0.000000      0.000000
3307     33.060000      0.000000      0.000000
3308     33.070000      0.000000      0.000000
3309     33.080000      0.000000      0.000000
3310     33.090000      0.000000      0.000000
3311     33.100000      0.000000      0.000000
3312     33.110000      0.000000      0.000000
3313     33.120000      0.000000      0.000000
3314     33.130000      0.000000      0.000000
3315     33.140000      0.000000      0.000000
3316     33.150000      0.000000      0.000000
3317     33.160000      0.000000      0.000000
3318     33.170000      0.000000      0.000000
3319     33.180000      0.000000      0.000000
3320     33.190000      0.000000      0.000000
3321     33.200000      0.000000      0.000000
3322     33.210000      0.000000      0.000000
3323     33.220000      0.000000      0.000000
3324     33.230000      0.000000      0.000000
3325     33.240000      0.000000      0.000000
3326     33.250000      0.000000      0.000000
3327     33.260000      0.000000      0.000000
3328     33.270000      0.000000      0.000000
3329     33.280000      0.000000      0.000000
3330     33.290000      0.000000      0.000000
3331     33.300000      0.000000      0.000000
3332     33.310000      0.000000      0.000000
3333     33.320000      0.000000      0.000000
3334     33.330000      0.000000      0.000000
3335     33.340000      0.000000      0.000000
3336     33.350000      0.000000      0.000000
3337     33.360000      0.000000      0.000000
3338     33.370000      0.000000      0.000000
3339     33.380000      0.000000      0.000000
3340     33.390000      0.000000      0.000000
3341     33.400000      0.000000      0.000000
3342     33.410000      0.000000      0.000000
3343     33.420000      0.000000      0.000000
3344     33.430000      0.000000      0.000000
3345     33.440000      0.000000      0.000000
3346     33.450000      0.000000      0.000000
3347     33.460000      0.000000      0.000000
3348     33.470000      0.000000      0.000000
3349     33.480000      0.000000      0.000000
3350     33.490000      0.000000      0.000000
3351     33.500000      0.000000      0.000000
3352     33.510000      0.000000      0.000000
3353     33.520000      0.000000      0.000000
3354     33.530000      0.000000      0.000000
3355     33.540000      0.000000      0.000000
3356     33.550000      0.000000      0.000000
3357     33.560000      0.000000      0.000000
3358     33.570000      0.000000      0.000000
3359     33.580000      0.000000      0.000000
3360     33.590000      0.000000      0.000000
3361     33.600000      0.000000      0.000000
3362     33.610000      0.000000      0.000000
3363     33.620000      0.000000      0.000000
3364     33.630000      0.000000      0.000000
3365     33.640000      0.000000      0.000000
3366     33.650000      0.000000      0.000000
3367     33.660000      0.000000      0.000000
3368     33.670000      0.000000      0.000000
3369     33.680000      0.000000      0.000000
3370     33.690000      0.000000      0.000000
3371     33.700000      0.000000      0.000000
3372     33.710000      0.000000      0.000000
3373     33.720000      0.000000      0.000000
3374     33.730000      0.000000      0.000000
3375     33.740000      0.000000      0.000000
3376     33.750000      0.000000      0.000000
3377     33.760000      0.000000      0.000000
3378     33.770000      0.000000      0.000000
3379     33.780000      0.000000      0.000000
3380     33.790000      0.000000      0.000000
3381     33.800000      0.000000      0.000000
3382     33.810000      0.000000      0.000000
3383     33.820000      0.000000      0.000000
3384     33.830000      0.000000      0.000000
3385     33.840000      0.000000      0.000000
3386     33.850000      0.000000      0.000000
3387     33.860000      0.000000      0.000000
3388     33.870000      0.000000      0.000000
3389     33.880000      0.000000      0.000000
3390     33.890000      0.000000      0.000000
3391     33.900000      0.000000      0.000000
3392     33.910000      0.000000      0.000000
3393     33.920000      0.000000      0.000000
3394     33.930000      0.000000      0.000000
3395     33.940000      0.000000      0.000000
3396     33.950000      0.000000      0.000000
3397     33.960000      0.000000      0.000000
3398     33.970000      0.000000      0.000000
3399     33.980000      0.000000      0.000000
3400     33.990000      0.000000      0.000000
3401     34.000000      0.000000      0.000000
3402     34.010000      0.000000      0.000000
3403     34.020000      0.000000      0.000000
3404     34.030000      0.000000      0.000000
3405     34.040000      0.000000      0.000000
3406     34.050000      0.000000      0.000000
3407     34.060000      0.000000      0.000000
3408     34.070000      0.000000      0.000000
3409     34.080000      0.000000      0.000000
3410     34.090000      0.000000      0.000000
3411     34.100000      0.000000      0.000000
3412     34.110000      0.000000      0.000000
3413     34.120000      0.000000      0.000000
3414     34.130000      0.000000      0.000000
3415     34.140000      0.000000      0.000000
3416     34.150000      0.000000      0.000000
3417     34.160000      0.000000      0.000000
3418     34.170000      0.000000      0.000000
3419     34.180000      0.000000      0.000000
3420     34.190000      0.000000      0.000000
3421     34.200000      0.000000      0.000000
3422     34.210000      0.000000      0.000000
3423     34.220000      0.000000      0.000000
3424     34.230000      0.000000      0.000000
3425     34.240000      0.000000      0.000000
3426     34.250000      0.000000      0.000000
3427     34.260000      0.000000      0.000000
3428     34.270000      0.000000      0.000000
3429     34.280000      0.000000      0.000000
3430     34.290000      0.000000      0.000000
3431     34.300000      0.000000      0.000000
3432     34.310000      0.000000      0.000000
3433     34.320000      0.000000      0.000000
3434     34.330000      0.000000      0.000000
3435     34.340000      0.000000      0.000000
3436     34.350000      0.000000      0.000000
3437     34.360000      0.000000      0.000000
3438     34.370000      0.000000      0.000000
3439     34.380000      0.000000      0.000000
3440     34.390000      0.000000      0.000000
3441     34.400000      0.000000      0.000000
3442     34.410000      0.000000      0.000000
3443     34.420000      0.000000      0.000000
3444     34.430000      0.000000      0.000000
3445     34.440000      0.000000      0.000000
3446     34.450000      0.000000      0.000000
3447     34.460000      0.000000      0.000000
3448     34.470000      0.000000      0.000000
3449     34.480000      0.000000      0.000000
3450     34.490000      0.000000      0.000000
3451     34.500000      0.000000      0.000000
3452     34.510000      0.000000      0.000000
3453     34.520000      0.000000      0.000000
3454     34.530000      0.000000      0.000000
3455     34.540000      0.000000      0.000000
3456     34.550000      0.000000      0.000000
3457     34.560000      0.000000      0.000000
3458     34.570000      0.000000      0.000000
3459     34.580000      0.000000      0.000000
3460     34.590000      0.000000      0.000000
3461     34.600000      0.000000      0.000000
3462     34.610000      0.000000      0.000000
3463     34.620000      0.000000      0.000000
3464     34.630000      0.000000      0.000000
3465     34.640000      0.000000      0.000000
3466     34.650000      0.000000      0.000000
3467     34.660000      0.000000      0.000000
3468     34.670000      0.000000      0.000000
3469     34.680000      0.000000      0.000000
3470     34.690000      0.000000      0.000000
3471     34.700000      0.000000      0.000000
3472     34.710000      0.000000      0.000000
3473     34.720000      0.000000      0.000000
3474     34.730000      0.000000      0.000000
3475     34.740000      0.000000      0.000000
3476     34.750000      0.000000      0.000000
3477     34.760000      0.000000      0.000000
3478     34.770000      0.000000      0.000000
3479     34.780000      0.000000      0.000000
3480     34.790000      0.000000      0.000000
3481     34.800000      0.000000      0.000000
3482     34.810000      0.000000      0.000000
3483     34.820000      0.000000      0.000000
3484     34.830000      0.000000      0.000000
3485     34.840000      0.000000      0.000000
3486     34.850000      0.000000      0.000000
3487     34.860000      0.000000      0.000000
3488     34.870000      0.000000      0.000000
3489     34.880000      0.000000      0.000000
3490     34.890000      0.000000      0.000000
3491     34.900000      0.000000      0.000000
3492     34.910000      0.000000      0.000000
3493     34.920000      0.000000      0.000000
3494     34.930000      0.000000      0.000000
3495     34.940000      0.000000      0.000000
3496     34.950000      0.000000      0.000000
3497     34.960000      0.000000      0.000000
3498     34.970000      0.000000      0.000000
3499     34.980000      0.000000      0.000000
3500     34.990000      0.000000      0.000000
3501     35.000000      0.000000      0.000000
3502     35.010000      0.000000      0.000000
3503     35.020000      0.000000      0.000000
3504     35.030000      0.000000      0.000000
3505     35.040000      0.000000      0.000000
3506     35.050000      0.000000      0.000000
3507     35.060000      0.000000      0.000000
3508     35.070000      0.000000      0.000000
3509     35.080000      0.000000      0.000000
3510     35.090000      0.000000      0.000000
3511     35.100000      0.000000      0.000000
3512     35.110000      0.000000      0.000000
3513     35.120000      0.000000      0.000000
3514     35.130000      0.000000      0.000000
3515     35.140000      0.000000      0.000000
3516     35.150000      0.000000      0.000000
3517     35.160000      0.000000      0.000000
3518     35.170000      0.000000      0.000000
3519     35.180000      0.000000      0.000000
3520     35.190000      0.000000      0.000000
3521     35.200000      0.000000      0.000000
3522     35.210000      0.000000      0.000000
3523     35.220000      0.000000      0.000000
3524     35.230000      0.000000      0.000000
3525     35.240000      0.000000      0.000000
3526     35.250000      0.000000      0.000000
3527     35.260000      0.000000      0.000000
3528     35.270000      0.000000      0.000000
3529     35.280000      0.000000      0.000000
3530     35.290000      0.000000      0.000000
3531     35.300000      0.000000      0.000000
3532     35.310000      0.000000      0.000000
3533     35.320000      0.000000      0.000000
3534     35.330000      0.000000      0.000000
3535     35.340000      0.000000      0.000000
3536     35.350000      0.000000      0.000000
3537     35.360000      0.000000      0.000000
3538     35.370000      0.000000      0.000000
3539     35.380000      0.000000      0.000000
3540     35.390000      0.000000      0.000000
3541     35.400000      0.000000      0.000000
3542     35.410000      0.000000      0.000000
3543     35.420000      0.000000      0.000000
3544     35.430000      0.000000      0.000000
3545     35.440000      0.000000      0.000000
3546     35.450000      0.000000      0.000000
3547     35.460000      0.000000      0.000000
3548     35.470000      0.000000      0.000000
3549     35.480000      0.000000      0.000000
3550     35.490000      0.000000      0.000000
3551     35.500000      0.000000      0.000000
3552     35.510000      0.000000      0.000000
3553     35.520000      0.000000      0.000000
3554     35.530000      0.000000      0.000000
3555     35.540000      0.000000      0.000000
3556     35.550000      0.000000      0.000000
3557     35.560000      0.000000      0.000000
3558     35.570000      0.000000      0.000000
3559     35.580000      0.000000      0.000000
3560     35.590000      0.000000      0.000000
3561     35.600000      0.000000      0.000000
3562     35.610000      0.000000      0.000000
3563     35.620000      0.000000      0.000000
3564     35.630000      0.000000      0.000000
3565     35.640000      0.000000      0.000000
3566     35.650000      0.000000      0.000000
3567     35.660000      0.000000      0.000000
3568     35.670000      0.000000      0.000000
3569     35.680000      0.000000      0.000000
3570     35.690000      0.000000      0.000000
3571     35.700000      0.000000      0.000000
3572     35.710000      0.000000      0.000000
3573     35.720000      0.000000      0.000000
3574     35.730000      0.000000      0.000000
3575     35.740000      0.000000      0.000000
3576     35.750000      0.000000      0.000000
3577     35.760000      0.000000      0.000000
3578     35.770000      0.000000      0.000000
3579     35.780000      0.000000      0.000000
3580     35.790000      0.000000      0.000000
3581     35.800000      0.000000      0.000000
3582     35.810000      0.000000      0.000000
3583     35.820000      0.000000      0.000000
3584     35.830000      0.000000      0.000000
3585     35.840000      0.000000      0.000000
3586     35.850000      0.000000      0.000000
3587     35.860000      0.000000      0.000000
3588     35.870000      0.000000      0.000000
3589     35.880000      0.000000      0.000000
3590     35.890000      0.000000      0.000000
3591     35.900000      0.000000      0.000000
3592     35.910000      0.000000      0.000000
3593     35.920000      0.000000      0.000000
3594     35.930000      0.000000      0.000000
3595     35.940000      0.000000      0.000000
3596     35.950000      0.000000      0.000000
3597     35.960000      0.000000      0.000000
3598     35.970000      0.000000      0.000000
3599     35.980000      0.000000      0.000000
3600     35.990000      0.000000      0.000000
3601     36.000000      0.000000      0.000000
3602     36.010000      0.000000      0.000000
3603     36.020000      0.000000      0.000000
3604     36.030000      0.000000      0.000000
3605     36.040000      0.000000      0.000000
3606     36.050000      0.000000      0.000000
3607     36.060000      0.000000      0.000000
3608     36.070000      0.000000      0.000000
3609     36.080000      0.000000      0.000000
3610     36.090000      0.000000      0.000000
3611     36.100000      0.000000      0.000000
3612     36.110000      0.000000      0.000000
3613     36.120000      0.000000      0.000000
3614     36.130000      0.000000      0.000000
3615     36.140000      0.000000      0.000000
3616     36.150000      0.000000      0.000000
3617     36.160000      0.000000      0.000000
3618     36.170000      0.000000      0.000000
3619     36.180000      0.000000      0.000000
3620     36.190000      0.000000      0.000000
3621     36.200000      0.000000      0.000000
3622     36.210000      0.000000      0.000000
3623     36.220000      0.000000      0.000000
3624     36.230000      0.000000      0.000000
3625     36.240000      0.000000      0.000000
3626     36.250000      0.000000      0.000000
3627     36.260000      0.000000      0.000000
3628     36.270000      0.000000      0.000000
3629     36.280000      0.000000      0.000000
3630     36.290000      0.000000      0.000000
3631     36.300000      0.000000      0.000000
3632     36.310000      0.000000      0.000000
3633     36.320000      0.000000      0.000000
3634     36.330000      0.000000      0.000000
3635     36.340000      0.000000      0.000000
3636     36.350000      0.000000      0.000000
3637     36.360000      0.000000      0.000000
3638     36.370000      0.000000      0.000000
3639     36.380000      0.000000      0.000000
3640     36.390000      0.000000      0.000000
3641     36.400000      0.000000      0.000000
3642     36.410000      0.000000      0.000000
3643     36.420000      0.000000      0.000000
3644     36.430000      0.000000      0.000000
3645     36.440000      0.000000      0.000000
3646     36.450000      0.000000      0.000000
3647     36.460000      0.000000      0.000000
3648     36.470000      0.000000      0.000000
3649     36.480000      0.000000      0.000000
3650     36.490000      0.000000      0.000000
3651     36.500000      0.000000      0.000000
3652     36.510000      0.000000      0.000000
3653     36.520000      0.000000      0.000000
3654     36.530000      0.000000      0.000000
3655     36.540000      0.000000      0.000000
3656     36.550000      0.000000      0.000000
3657     36.560000      0.000000      0.000000
3658     36.570000      0.000000      0.000000
3659     36.580000      0.000000      0.000000
3660     36.590000      0.000000      0.000000
3661     36.600000      0.000000      0.000000
3662     36.610000      0.000000      0.000000
3663     36.620000      0.000000      0.000000
3664     36.630000      0.000000      0.000000
3665     36.640000      0.000000      0.000000
3666     36.650000      0.000000      0.000000
3667     36.660000      0.000000      0.000000
3668     36.670000      0.000000      0.000000
3669     36.680000      0.000000      0.000000
3670     36.690000      0.000000      0.000000
3671     36.700000      0.000000      0.000000
3672     36.710000      0.000000      0.000000
3673     36.720000      0.000000      0.000000
3674     36.730000      0.000000      0.000000
3675     36.740000      0.000000      0.000000
3676     36.750000      0.000000      0.000000
3677     36.760000      0.000000      0.000000
3678     36.770000      0.000000      0.000000
3679     36.780000      0.000000      0.000000
3680     36.790000      0.000000      0.000000
3681     36.800000      0.000000      0.000000
3682     36.810000      0.000000      0.000000
3683     36.820000      0.000000      0.000000
3684     36.830000      0.000000      0.000000
3685     36.840000      0.000000      0.000000
3686     36.850000      0.000000      0.000000
3687     36.860000      0.000000      0.000000
3688     36.870000      0.000000      0.000000
3689     36.880000      0.000000      0.000000
3690     36.890000      0.000000      0.000000
3691     36.900000      0.000000      0.000000
3692     36.910000      0.000000      0.000000
3693     36.920000      0.000000      0.000000
3694     36.930000      0.000000      0.000000
3695     36.940000      0.000000      0.000000
3696     36.950000      0.000000      0.000000
3697     36.960000      0.000000      0.000000
3698     36.970000      0.000000      0.000000
3699     36.980000      0.000000      0.000000
3700     36.990000      0.000000      0.000000
3701     37.000000      0.000000      0.000000
3702     37.010000      0.000000      0.000000
3703     37.020000      0.000000      0.000000
3704     37.030000      0.000000      0.000000
3705     37.040000      0.000000      0.000000
3706     37.050000      0.000000      0.000000
3707     37.060000      0.000000      0.000000
3708     37.070000      0.000000      0.000000
3709     37.080000      0.000000      0.000000
3710     37.090000      0.000000      0.000000
3711     37.100000      0.000000      0.000000
3712     37.110000      0.000000      0.000000
3713     37.120000      0.000000      0.000000
3714     37.130000      0.000000      0.000000
3715     37.140000      0.000000      0.000000
3716     37.150000      0.000000      0.000000
3717     37.160000      0.000000      0.000000
3718     37.170000      0.000000      0.000000
3719     37.180000      0.000000      0.000000
3720     37.190000      0.000000      0.000000
3721     37.200000      0.000000      0.000000
3722     37.210000      0.000000      0.000000
3723     37.220000      0.000000      0.000000
3724     37.230000      0.000000      0.000000
3725     37.240000      0.000000      0.000000
3726     37.250000      0.000000      0.000000
3727     37.260000      0.000000      0.000000
3728     37.270000      0.000000      0.000000
3729     37.280000      0.000000      0.000000
3730     37.290000      0.000000      0.000000
3731     37.300000      0.000000      0.000000
3732     37.310000      0.000000      0.000000
3733     37.320000      0.000000      0.000000
3734     37.330000      0.000000      0.000000
3735     37.340000      0.000000      0.000000
3736     37.350000      0.000000      0.000000
3737     37.360000      0.000000      0.000000
3738     37.370000      0.000000      0.000000
3739     37.380000      0.000000      0.000000
3740     37.390000      0.000000      0.000000
3741     37.400000      0.000000      0.000000
3742     37.410000      0.000000      0.000000
3743     37.420000      0.000000      0.000000
3744     37.430000      0.000000      0.000000
3745     37.440000      0.000000      0.000000
3746     37.450000      0.000000      0.000000
3747     37.460000      0.000000      0.000000
3748     37.470000      0.000000      0.000000
3749     37.480000      0.000000      0.000000
3750     37.490000      0.000000      0.000000
3751     37.500000      0.000000      0.000000
3752     37.510000      0.000000      0.000000
3753     37.520000      0.000000      0.000000
3754     37.530000      0.000000      0.000000
3755     37.540000      0.000000      0.000000
3756     37.550000      0.000000      0.000000
3757     37.560000      0.000000      0.000000
3758     37.570000      0.000000      0.000000
3759     37.580000      0.000000      0.000000
3760     37.590000      0.000000      0.000000
3761     37.600000      0.000000      0.000000
3762     37.610000      0.000000      0.000000
3763     37.620000      0.000000      0.000000
3764     37.630000      0.000000      0.000000
3765     37.640000      0.000000      0.000000
3766     37.650000      0.000000      0.000000
3767     37.660000      0.000000      0.000000
3768     37.670000      0.000000      0.000000
3769     37.680000      0.000000      0.000000
3770     37.690000      0.000000      0.000000
3771     37.700000      0.000000      0.000000
3772     37.710000      0.000000      0.000000
3773     37.720000      0.000000      0.000000
3774     37.730000      0.000000      0.000000
3775     37.740000      0.000000      0.000000
3776     37.750000      0.000000      0.000000
3777     37.760000      0.000000      0.000000
3778     37.770000      0.000000      0.000000
3779     37.780000      0.000000      0.000000
3780     37.790000      0.000000      0.000000
3781     37.800000      0.000000      0.000000
3782     37.810000      0.000000      0.000000
3783     37.820000      0.000000      0.000000
3784     37.830000      0.000000      0.000000
3785     37.840000      0.000000      0.000000
3786     37.850000      0.000000      0.000000
3787     37.860000      0.000000      0.000000
3788     37.870000      0.000000      0.000000
3789     37.880000      0.000000      0.000000
3790     37.890000      0.000000      0.000000
3791     37.900000      0.000000      0.000000
3792     37.910000      0.000000      0.000000
3793     37.920000      0.000000      0.000000
3794     37.930000      0.000000      0.000000
3795     37.940000      0.000000      0.000000
3796     37.950000      0.000000      0.000000
3797     37.960000      0.000000      0.000000
3798     37.970000      0.000000      0.000000
3799     37.980000      0.000000      0.000000
3800     37.990000      0.000000      0.000000
3801     38.000000      0.000000      0.000000
3802     38.010000      0.000000      0.000000
3803     38.020000      0.000000      0.000000
3804     38.030000      0.000000      0.000000
3805     38.040000      0.000000      0.000000
3806     38.050000      0.000000      0.000000
3807     38.060000      0.000000      0.000000
3808     38.070000      0.000000      0.000000
3809     38.080000      0.000000      0.000000
3810     38.090000      0.000000      0.000000
3811     38.100000      0.000000      0.000000
3812     38.110000      0.000000      0.000000
3813     38.120000      0.000000      0.000000
3814     38.130000      0.000000      0.000000
3815     38.140000      0.000000      0.000000
3816     38.150000      0.000000      0.000000
3817     38.160000      0.000000      0.000000
3818     38.170000      0.000000      0.000000
3819     38.180000      0.000000      0.000000
3820     38.190000      0.000000      0.000000
3821     38.200000      0.000000      0.000000
3822     38.210000      0.000000      0.000000
3823     38.220000      0.000000      0.000000
3824     38.230000      0.000000      0.000000
3825     38.240000      0.000000      0.000000
3826     38.250000      0.000000      0.000000
3827     38.260000      0.000000      0.000000
3828     38.270000      0.000000      0.000000
3829     38.280000      0.000000      0.000000
3830     38.290000      0.000000      0.000000
3831     38.300000      0.000000      0.000000
3832     38.310000      0.000000      0.000000
3833     38.320000      0.000000      0.000000
3834     38.330000      0.000000      0.000000
3835     38.340000      0.000000      0.000000
3836     38.350000      0.000000      0.000000
3837     38.360000      0.000000      0.000000
3838     38.370000      0.000000      0.000000
3839     38.380000      0.000000      0.000000
3840     38.390000      0.000000      0.000000
3841     38.400000      0.000000      0.000000
3842     38.410000      0.000000      0.000000
3843     38.420000      0.000000      0.000000
3844     38.430000      0.000000      0.000000
3845     38.440000      0.000000      0.000000
3846     38.450000      0.000000      0.000000
3847     38.460000      0.000000      0.000000
3848     38.470000      0.000000      0.000000
3849     38.480000      0.000000      0.000000
3850     38.490000      0.000000      0.000000
3851     38.500000      0.000000      0.000000
3852     38.510000      0.000000      0.000000
3853     38.520000      0.000000      0.000000
3854     38.530000      0.000000      0.000000
3855     38.540000      0.000000      0.000000
3856     38.550000      0.000000      0.000000
3857     38.560000      0.000000      0.000000
3858     38.570000      0.000000      0.000000
3859     38.580000      0.000000      0.000000
3860     38.590000      0.000000      0.000000
3861     38.600000      0.000000      0.000000
3862     38.610000      0.000000      0.000000
3863     38.620000      0.000000      0.000000
3864     38.630000      0.000000      0.000000
3865     38.640000      0.000000      0.000000
3866     38.650000      0.000000      0.000000
3867     38.660000      0.000000      0.000000
3868     38.670000      0.000000      0.000000
3869     38.680000      0.000000      0.000000
3870     38.690000      0.000000      0.000000
3871     38.700000      0.000000      0.000000
3872     38.710000      0.000000      0.000000
3873     38.720000      0.000000      0.000000
3874     38.730000      0.000000      0.000000
3875     38.740000      0.000000      0.000000
3876     38.750000      0.000000      0.000000
3877     38.760000      0.000000      0.000000
3878     38.770000      0.000000      0.000000
3879     38.780000      0.000000      0.000000
3880     38.790000      0.000000      0.000000
3881     38.800000      0.000000      0.000000
3882     38.810000      0.000000      0.000000
3883     38.820000      0.000000      0.000000
3884     38.830000      0.000000      0.000000
3885     38.840000      0.000000      0.000000
3886     38.850000      0.000000      0.000000
3887     38.860000      0.000000      0.000000
3888     38.870000      0.000000      0.000000
3889     38.880000      0.000000      0.000000
3890     38.890000      0.000000      0.000000
3891     38.900000      0.000000      0.000000
3892     38.910000      0.000000      0.000000
3893     38.920000      0.000000      0.000000
3894     38.930000      0.000000      0.000000
3895     38.940000      0.000000      0.000000
3896     38.950000      0.000000      0.000000
3897     38.960000      0.000000      0.000000
3898     38.970000      0.000000      0.000000
3899     38.980000      0.000000      0.000000
3900     38.990000      0.000000      0.000000
3901     39.000000      0.000000      0.000000
3902     39.010000      0.000000      0.000000
3903     39.020000      0.000000      0.000000
3904     39.030000      0.000000      0.000000
3905     39.040000      0.000000      0.000000
3906     39.050000      0.000000      0.000000
3907     39.060000      0.000000      0.000000
3908     39.070000      0.000000      0.000000
3909     39.080000      0.000000      0.000000
3910     39.090000      0.000000      0.000000
3911     39.100000      0.000000      0.000000
3912     39.110000      0.000000      0.000000
3913     39.120000      0.000000      0.000000
3914     39.130000      0.000000      0.000000
3915     39.140000      0.000000      0.000000
3916     39.150000      0.000000      0.000000
3917     39.160000      0.000000      0.000000
3918     39.170000      0.000000      0.000000
3919     39.180000      0.000000      0.000000
3920     39.190000      0.000000      0.000000
3921     39.200000      0.000000      0.000000
3922     39.210000      0.000000      0.000000
3923     39.220000      0.000000      0.000000
3924     39.230000      0.000000      0.000000
3925     39.240000      0.000000      0.000000
3926     39.250000      0.000000      0.000000
3927     39.260000      0.000000      0.000000
3928     39.270000      0.000000      0.000000
3929     39.280000      0.000000      0.000000
3930     39.290000      0.000000      0.000000
3931     39.300000      0.000000      0.000000
3932     39.310000      0.000000      0.000000
3933     39.320000      0.000000      0.000000
3934     39.330000      0.000000      0.000000
3935     39.340000      0.000000      0.000000
3936     39.350000      0.000000      0.000000
3937     39.360000      0.000000      0.000000
3938     39.370000      0.000000      0.000000
3939     39.380000      0.000000      0.000000
3940     39.390000      0.000000      0.000000
3941     39.400000      0.000000      0.000000
3942     39.410000      0.000000      0.000000
3943     39.420000      0.000000      0.000000
3944     39.430000      0.000000      0.000000
3945     39.440000      0.000000      0.000000
3946     39.450000      0.000000      0.000000
3947     39.460000      0.000000      0.000000
3948     39.470000      0.000000      0.000000
3949     39.480000      0.000000      0.000000
3950     39.490000      0.000000      0.000000
3951     39.500000      0.000000      0.000000
3952     39.510000      0.000000      0.000000
3953     39.520000      0.000000      0.000000
3954     39.530000      0.000000      0.000000
3955     39.540000      0.000000      0.000000
3956     39.550000      0.000000      0.000000
3957     39.560000      0.000000      0.000000
3958     39.570000      0.000000      0.000000
3959     39.580000      0.000000      0.000000
3960     39.590000      0.000000      0.000000
3961     39.600000      0.000000      0.000000
3962     39.610000      0.000000      0.000000
3963     39.620000      0.000000      0.000000
3964     39.630000      0.000000      0.000000
3965     39.640000      0.000000      0.000000
3966     39.650000      0.000000      0.000000
3967     39.660000      0.000000      0.000000
3968     39.670000      0.000000      0.000000
3969     39.680000      0.000000      0.000000
3970     39.690000      0.000000      0.000000
3971     39.700000      0.000000      0.000000
3972     39.710000      0.000000      0.000000
3973     39.720000      0.000000      0.000000
3974     39.730000      0.000000      0.000000
3975     39.740000      0.000000      0.000000
3976     39.750000      0.000000      0.000000
3977     39.760000      0.000000      0.000000
3978     39.770000      0.000000      0.000000
3979     39.780000      0.000000      0.000000
3980     39.790000      0.000000      0.000000
3981     39.800000      0.000000      0.000000
3982     39.810000      0.000000      0.000000
3983     39.820000      0.000000      0.000000
3984     39.830000      0.000000      0.000000
3985     39.840000      0.000000      0.000000
3986     39.850000      0.000000      0.000000
3987     39.860000      0.000000      0.000000
3988     39.870000      0.000000      0.000000
3989     39.880000      0.000000      0.000000
3990     39.890000      0.000000      0.000000
3991     39.900000      0.000000      0.000000
3992     39.910000      0.000000      0.000000
3993     39.920000      0.000000      0.000000
3994     39.930000      0.000000      0.000000
3995     39.940000      0.000000      0.000000
3996     39.950000      0.000000      0.000000
3997     39.960000      0.000000      0.000000
3998     39.970000      0.000000      0.000000
3999     39.980000      0.000000      0.000000
4000     39.990000      0.000000      0.000000
4001     40.000000      0.000000      0.000000
