# Supplementary material for: A Bottom-Up Coarse-Grained Model for Nucleosome–Nucleosome Interactions with Explicit Ions
Source: J Chem Theory Comput. 2022 May 17;18(6):3948–60. doi: 10.1021/acs.jctc.2c00083 (PMC9202350; doi:10.1021/acs.jctc.2c00083)
Supplement: Supplementary file 2 — ct2c00083_si_002.zip [file ct2c00083_si_002.zip › archive/CGMD_NCP-CO/pot_tables/CL_P.table]

CL_P
N 4001

1      0.000001    163.902570     68.570560
2      0.010000    163.216870     70.863400
3      0.020000    162.508230     72.919520
4      0.030000    161.779040     74.708030
5      0.040000    161.031960     76.205890
6      0.050000    160.269900     77.399110
7      0.060000    159.495910     78.283490
8      0.070000    158.713070     78.864660
9      0.080000    157.924430     79.157530
10      0.090000    157.132850     79.185210
11      0.100000    156.341000     78.977430
12      0.110000    155.551220     78.568760
13      0.120000    154.765540     77.996630
14      0.130000    153.985570     77.299430
15      0.140000    153.212580     76.514810
16      0.150000    152.447430     75.678210
17      0.160000    151.690650     74.821760
18      0.170000    150.942430     73.973580
19      0.180000    150.202690     73.157330
20      0.190000    149.471120     72.392110
21      0.200000    148.747200     71.692550
22      0.210000    148.030270     71.069080
23      0.220000    147.319580     70.528230
24      0.230000    146.614300     70.073070
25      0.240000    145.913570     69.703630
26      0.250000    145.216530     69.417290
27      0.260000    144.522360     69.209190
28      0.270000    143.830270     69.072680
29      0.280000    143.139540     68.999640
30      0.290000    142.449540     68.980920
31      0.300000    141.759740     69.006710
32      0.310000    141.069670     69.066900
33      0.320000    140.379000     69.151430
34      0.330000    139.687490     69.250590
35      0.340000    138.994980     69.355300
36      0.350000    138.301430     69.457250
37      0.360000    137.606850     69.549140
38      0.370000    136.911360     69.624670
39      0.380000    136.215120     69.678660
40      0.390000    135.518330     69.707030
41      0.400000    134.821260     69.706720
42      0.410000    134.124190     69.675730
43      0.420000    133.427430     69.613010
44      0.430000    132.731300     69.518410
45      0.440000    132.036120     69.392620
46      0.450000    131.342190     69.237070
47      0.460000    130.649820     69.053910
48      0.470000    129.959280     68.845830
49      0.480000    129.270830     68.616020
50      0.490000    128.584670     68.368020
51      0.500000    127.900990     68.105560
52      0.510000    127.219930     67.832480
53      0.520000    126.541610     67.552520
54      0.530000    125.866080     67.269250
55      0.540000    125.193390     66.985930
56      0.550000    124.523530     66.705430
57      0.560000    123.856470     66.430180
58      0.570000    123.192170     66.162130
59      0.580000    122.530550     65.902780
60      0.590000    121.871520     65.653180
61      0.600000    121.214990     65.413950
62      0.610000    120.560850     65.185380
63      0.620000    119.909000     64.967430
64      0.630000    119.259320     64.759800
65      0.640000    118.611730     64.562010
66      0.650000    117.966110     64.373400
67      0.660000    117.322370     64.193180
68      0.670000    116.680440     64.020520
69      0.680000    116.040230     63.854480
70      0.690000    115.401690     63.694120
71      0.700000    114.764750     63.538480
72      0.710000    114.129360     63.386580
73      0.720000    113.495500     63.237470
74      0.730000    112.863120     63.090210
75      0.740000    112.232220     62.943890
76      0.750000    111.602780     62.797650
77      0.760000    110.974810     62.650650
78      0.770000    110.348300     62.502120
79      0.780000    109.723280     62.351360
80      0.790000    109.099760     62.197750
81      0.800000    108.477790     62.040760
82      0.810000    107.857380     61.879950
83      0.820000    107.238580     61.715030
84      0.830000    106.621430     61.545810
85      0.840000    106.005970     61.372270
86      0.850000    105.392250     61.194520
87      0.860000    104.780300     61.012810
88      0.870000    104.170180     60.827530
89      0.880000    103.561900     60.639190
90      0.890000    102.955510     60.448370
91      0.900000    102.351020     60.255740
92      0.910000    101.748470     60.061960
93      0.920000    101.147850     59.867670
94      0.930000    100.549170     59.673470
95      0.940000     99.952440     59.479880
96      0.950000     99.357640     59.287300
97      0.960000     98.764760     59.096020
98      0.970000     98.173800     58.906200
99      0.980000     97.584740     58.717900
100      0.990000     96.997560     58.531070
101      1.000000     96.412250     58.345600
102      1.010000     95.828800     58.161290
103      1.020000     95.247180     57.977960
104      1.030000     94.667400     57.795390
105      1.040000     94.089450     57.613410
106      1.050000     93.513320     57.431860
107      1.060000     92.939000     57.250640
108      1.070000     92.366490     57.069730
109      1.080000     91.795790     56.889130
110      1.090000     91.226900     56.708890
111      1.100000     90.659810     56.529110
112      1.110000     90.094520     56.349870
113      1.120000     89.531020     56.171270
114      1.130000     88.969310     55.993350
115      1.140000     88.409380     55.816150
116      1.150000     87.851220     55.639610
117      1.160000     87.294820     55.463640
118      1.170000     86.740180     55.288080
119      1.180000     86.187300     55.112720
120      1.190000     85.636180     54.937330
121      1.200000     85.086800     54.761640
122      1.210000     84.539190     54.585390
123      1.220000     83.993330     54.408360
124      1.230000     83.449250     54.230360
125      1.240000     82.906940     54.051250
126      1.250000     82.366430     53.870980
127      1.260000     81.827720     53.689580
128      1.270000     81.290830     53.507170
129      1.280000     80.755750     53.323910
130      1.290000     80.222520     53.140050
131      1.300000     79.691120     52.955870
132      1.310000     79.161560     52.771650
133      1.320000     78.633840     52.587670
134      1.330000     78.107960     52.404170
135      1.340000     77.583920     52.221340
136      1.350000     77.061710     52.039280
137      1.360000     76.541320     51.858030
138      1.370000     76.022730     51.677540
139      1.380000     75.505960     51.497700
140      1.390000     74.990980     51.318330
141      1.400000     74.477800     51.139230
142      1.410000     73.966410     50.960170
143      1.420000     73.456810     50.780930
144      1.430000     72.949000     50.601320
145      1.440000     72.442980     50.421200
146      1.450000     71.938770     50.240470
147      1.460000     71.436370     50.059140
148      1.470000     70.935770     49.877240
149      1.480000     70.437000     49.694910
150      1.490000     69.940050     49.512330
151      1.500000     69.444930     49.329690
152      1.510000     68.951630     49.147210
153      1.520000     68.460160     48.965110
154      1.530000     67.970510     48.783570
155      1.540000     67.482670     48.602700
156      1.550000     66.996650     48.422550
157      1.560000     66.512420     48.243130
158      1.570000     66.029990     48.064340
159      1.580000     65.549350     47.886030
160      1.590000     65.070490     47.708030
161      1.600000     64.593410     47.530080
162      1.610000     64.118110     47.351980
163      1.620000     63.644590     47.173480
164      1.630000     63.172850     46.994410
165      1.640000     62.702910     46.814620
166      1.650000     62.234760     46.634050
167      1.660000     61.768420     46.452690
168      1.670000     61.303890     46.270620
169      1.680000     60.841190     46.087980
170      1.690000     60.380310     45.904960
171      1.700000     59.921260     45.721810
172      1.710000     59.464040     45.538750
173      1.720000     59.008650     45.356020
174      1.730000     58.555090     45.173810
175      1.740000     58.103350     44.992270
176      1.750000     57.653430     44.811470
177      1.760000     57.205320     44.631420
178      1.770000     56.759000     44.452040
179      1.780000     56.314480     44.273190
180      1.790000     55.871750     44.094700
181      1.800000     55.430800     43.916350
182      1.810000     54.991640     43.737900
183      1.820000     54.554260     43.559130
184      1.830000     54.118670     43.379860
185      1.840000     53.684870     43.199950
186      1.850000     53.252870     43.019320
187      1.860000     52.822680     42.837970
188      1.870000     52.394300     42.655960
189      1.880000     51.967740     42.473430
190      1.890000     51.543000     42.290570
191      1.900000     51.120100     42.107600
192      1.910000     50.699020     41.924760
193      1.920000     50.279770     41.742250
194      1.930000     49.862350     41.560280
195      1.940000     49.446750     41.378980
196      1.950000     49.032960     41.198410
197      1.960000     48.620980     41.018580
198      1.970000     48.210790     40.839400
199      1.980000     47.802400     40.660740
200      1.990000     47.395790     40.482410
201      2.000000     46.990960     40.304190
202      2.010000     46.587920     40.125850
203      2.020000     46.186660     39.947180
204      2.030000     45.787190     39.767970
205      2.040000     45.389510     39.588100
206      2.050000     44.993630     39.407490
207      2.060000     44.599560     39.226130
208      2.070000     44.207300     39.044110
209      2.080000     43.816850     38.861550
210      2.090000     43.428240     38.678650
211      2.100000     43.041450     38.495620
212      2.110000     42.656500     38.312710
213      2.120000     42.273370     38.130130
214      2.130000     41.892070     37.948090
215      2.140000     41.512590     37.766710
216      2.150000     41.134920     37.586060
217      2.160000     40.759060     37.406150
218      2.170000     40.385000     37.226900
219      2.180000     40.012730     37.048170
220      2.190000     39.642250     36.869780
221      2.200000     39.273550     36.691500
222      2.210000     38.906630     36.513110
223      2.220000     38.541500     36.334390
224      2.230000     38.178160     36.155150
225      2.240000     37.816610     35.975250
226      2.250000     37.456850     35.794630
227      2.260000     37.098910     35.613260
228      2.270000     36.742780     35.431240
229      2.280000     36.388460     35.248680
230      2.290000     36.035980     35.065790
231      2.300000     35.685320     34.882780
232      2.310000     35.336490     34.699890
233      2.320000     34.989490     34.517340
234      2.330000     34.644320     34.335320
235      2.340000     34.300970     34.153970
236      2.350000     33.959430     33.973350
237      2.360000     33.619690     33.793470
238      2.370000     33.281760     33.614250
239      2.380000     32.945620     33.435560
240      2.390000     32.611260     33.257200
241      2.400000     32.278690     33.078950
242      2.410000     31.947900     32.900600
243      2.420000     31.618890     32.721910
244      2.430000     31.291670     32.542700
245      2.440000     30.966250     32.362830
246      2.450000     30.642620     32.182240
247      2.460000     30.320800     32.000900
248      2.470000     30.000790     31.818900
249      2.480000     29.682600     31.636370
250      2.490000     29.366230     31.453500
251      2.500000     29.051700     31.270510
252      2.510000     28.738990     31.087630
253      2.520000     28.428120     30.905090
254      2.530000     28.119070     30.723070
255      2.540000     27.811840     30.541710
256      2.550000     27.506420     30.361080
257      2.560000     27.202810     30.181170
258      2.570000     26.901000     30.001920
259      2.580000     26.600980     29.823190
260      2.590000     26.302750     29.644780
261      2.600000     26.006300     29.466480
262      2.610000     25.711630     29.288050
263      2.620000     25.418750     29.109290
264      2.630000     25.127660     28.930000
265      2.640000     24.838360     28.750050
266      2.650000     24.550860     28.569370
267      2.660000     24.265170     28.387950
268      2.670000     23.981290     28.205860
269      2.680000     23.699230     28.023250
270      2.690000     23.418990     27.840300
271      2.700000     23.140590     27.657240
272      2.710000     22.864020     27.474310
273      2.720000     22.589280     27.291730
274      2.730000     22.316360     27.109690
275      2.740000     22.045260     26.928340
276      2.750000     21.775980     26.747730
277      2.760000     21.508500     26.567880
278      2.770000     21.242820     26.388700
279      2.780000     20.978940     26.210060
280      2.790000     20.716830     26.031780
281      2.800000     20.456520     25.853630
282      2.810000     20.197980     25.675390
283      2.820000     19.941230     25.496830
284      2.830000     19.686260     25.317760
285      2.840000     19.433080     25.138040
286      2.850000     19.181700     24.957600
287      2.860000     18.932120     24.776430
288      2.870000     18.684360     24.594590
289      2.880000     18.438410     24.412210
290      2.890000     18.194290     24.229490
291      2.900000     17.952000     24.046620
292      2.910000     17.711530     23.863850
293      2.920000     17.472890     23.681390
294      2.930000     17.236080     23.499420
295      2.940000     17.001080     23.318070
296      2.950000     16.767900     23.137410
297      2.960000     16.536530     22.957420
298      2.970000     16.306960     22.778040
299      2.980000     16.079180     22.599130
300      2.990000     15.853180     22.420490
301      3.000000     15.628980     22.241910
302      3.010000     15.406560     22.063150
303      3.020000     15.185930     21.884020
304      3.030000     14.967090     21.704310
305      3.040000     14.750050     21.523920
306      3.050000     14.534810     21.342760
307      3.060000     14.321380     21.160860
308      3.070000     14.109770     20.978300
309      3.080000     13.899990     20.795220
310      3.090000     13.692030     20.611850
311      3.100000     13.485920     20.428410
312      3.110000     13.281630     20.245170
313      3.120000     13.079180     20.062370
314      3.130000     12.878560     19.880200
315      3.140000     12.679750     19.698830
316      3.150000     12.482770     19.518340
317      3.160000     12.287580     19.338730
318      3.170000     12.094200     19.159950
319      3.180000     11.902600     18.981850
320      3.190000     11.712780     18.804260
321      3.200000     11.524730     18.626940
322      3.210000     11.338470     18.449670
323      3.220000     11.153970     18.272200
324      3.230000     10.971250     18.094330
325      3.240000     10.790300     17.915900
326      3.250000     10.611140     17.736800
327      3.260000     10.433780     17.556990
328      3.270000     10.258210     17.376510
329      3.280000     10.084440     17.195440
330      3.290000      9.912490     17.013920
331      3.300000      9.742350     16.832130
332      3.310000      9.574030     16.650240
333      3.320000      9.407520     16.468420
334      3.330000      9.242840     16.286820
335      3.340000      9.079970     16.105520
336      3.350000      8.918920     15.924550
337      3.360000      8.759670     15.743870
338      3.370000      8.602230     15.563390
339      3.380000      8.446600     15.382940
340      3.390000      8.292770     15.202340
341      3.400000      8.140750     15.021380
342      3.410000      7.990530     14.839850
343      3.420000      7.842130     14.657560
344      3.430000      7.695560     14.474380
345      3.440000      7.550810     14.290250
346      3.450000      7.407910     14.105180
347      3.460000      7.266860     13.919270
348      3.470000      7.127670     13.732730
349      3.480000      6.990340     13.545830
350      3.490000      6.854880     13.358900
351      3.500000      6.721290     13.172320
352      3.510000      6.589570     12.986490
353      3.520000      6.459700     12.801790
354      3.530000      6.331690     12.618560
355      3.540000      6.205500     12.437070
356      3.550000      6.081130     12.257510
357      3.560000      5.958550     12.079970
358      3.570000      5.837760     11.904450
359      3.580000      5.718710     11.730850
360      3.590000      5.601400     11.559000
361      3.600000      5.485810     11.388630
362      3.610000      5.371930     11.219460
363      3.620000      5.259730     11.051140
364      3.630000      5.149220     10.883330
365      3.640000      5.040390     10.715700
366      3.650000      4.933230     10.547890
367      3.660000      4.827750     10.379620
368      3.670000      4.723950     10.210590
369      3.680000      4.621850     10.040560
370      3.690000      4.521440      9.869290
371      3.700000      4.422750      9.696580
372      3.710000      4.325780      9.522200
373      3.720000      4.230560      9.345930
374      3.730000      4.137100      9.167540
375      3.740000      4.045430      8.986770
376      3.750000      3.955560      8.803330
377      3.760000      3.867530      8.616940
378      3.770000      3.781360      8.427280
379      3.780000      3.697080      8.234080
380      3.790000      3.614740      8.037100
381      3.800000      3.534370      7.836170
382      3.810000      3.456010      7.631220
383      3.820000      3.379700      7.422320
384      3.830000      3.305480      7.209710
385      3.840000      3.233380      6.993810
386      3.850000      3.163440      6.775260
387      3.860000      3.095690      6.554920
388      3.870000      3.030140      6.333850
389      3.880000      2.966800      6.113290
390      3.890000      2.905670      5.894630
391      3.900000      2.846720      5.679370
392      3.910000      2.789930      5.469050
393      3.920000      2.735240      5.265200
394      3.930000      2.682580      5.069280
395      3.940000      2.631890      4.882620
396      3.950000      2.583070      4.706380
397      3.960000      2.536000      4.541540
398      3.970000      2.490590      4.388870
399      3.980000      2.446700      4.248900
400      3.990000      2.404210      4.121970
401      4.000000      2.362990      4.008200
402      4.010000      2.322910      3.907520
403      4.020000      2.283830      3.819690
404      4.030000      2.245630      3.744310
405      4.040000      2.208190      3.680840
406      4.050000      2.171380      3.628630
407      4.060000      2.135100      3.586910
408      4.070000      2.099230      3.554840
409      4.080000      2.063680      3.531510
410      4.090000      2.028360      3.516000
411      4.100000      1.993200      3.507330
412      4.110000      1.958130      3.504560
413      4.120000      1.923090      3.506780
414      4.130000      1.888020      3.513120
415      4.140000      1.852890      3.522780
416      4.150000      1.817660      3.535050
417      4.160000      1.782310      3.549300
418      4.170000      1.746820      3.564980
419      4.180000      1.711170      3.581620
420      4.190000      1.675350      3.598840
421      4.200000      1.639360      3.616280
422      4.210000      1.603200      3.633670
423      4.220000      1.566860      3.650740
424      4.230000      1.530350      3.667250
425      4.240000      1.493680      3.682940
426      4.250000      1.456850      3.697560
427      4.260000      1.419880      3.710850
428      4.270000      1.382770      3.722490
429      4.280000      1.345540      3.732190
430      4.290000      1.308220      3.739580
431      4.300000      1.270830      3.744310
432      4.310000      1.233380      3.746010
433      4.320000      1.195920      3.744310
434      4.330000      1.158480      3.738840
435      4.340000      1.121090      3.729270
436      4.350000      1.083800      3.715270
437      4.360000      1.046650      3.696580
438      4.370000      1.009680      3.672950
439      4.380000      0.972950      3.644230
440      4.390000      0.936510      3.610300
441      4.400000      0.900400      3.571110
442      4.410000      0.864690      3.526700
443      4.420000      0.829430      3.477200
444      4.430000      0.794650      3.422810
445      4.440000      0.760430      3.363840
446      4.450000      0.726790      3.300700
447      4.460000      0.693780      3.233880
448      4.470000      0.661440      3.163960
449      4.480000      0.629800      3.091610
450      4.490000      0.598890      3.017540
451      4.500000      0.568710      2.942480
452      4.510000      0.539290      2.867210
453      4.520000      0.510610      2.792450
454      4.530000      0.482690      2.718910
455      4.540000      0.455500      2.647230
456      4.550000      0.429030      2.577950
457      4.560000      0.403250      2.511550
458      4.570000      0.378130      2.448390
459      4.580000      0.353650      2.388730
460      4.590000      0.329760      2.332750
461      4.600000      0.306430      2.280520
462      4.610000      0.283630      2.232040
463      4.620000      0.261310      2.187240
464      4.630000      0.239440      2.145950
465      4.640000      0.217980      2.108000
466      4.650000      0.196900      2.073110
467      4.660000      0.176170      2.041020
468      4.670000      0.155760      2.011380
469      4.680000      0.135640      1.983870
470      4.690000      0.115800      1.958110
471      4.700000      0.096220      1.933730
472      4.710000      0.076890      1.910360
473      4.720000      0.057780      1.887640
474      4.730000      0.038910      1.865220
475      4.740000      0.020250      1.842770
476      4.750000      0.001830      1.819970
477      4.760000     -0.016370      1.796570
478      4.770000     -0.034340      1.772310
479      4.780000     -0.052060      1.747000
480      4.790000     -0.069530      1.720460
481      4.800000     -0.086740      1.692590
482      4.810000     -0.103660      1.663290
483      4.820000     -0.120300      1.632540
484      4.830000     -0.136620      1.600350
485      4.840000     -0.152630      1.566790
486      4.850000     -0.168290      1.531960
487      4.860000     -0.183610      1.496020
488      4.870000     -0.198570      1.459170
489      4.880000     -0.213170      1.421630
490      4.890000     -0.227380      1.383670
491      4.900000     -0.241220      1.345560
492      4.910000     -0.254670      1.307590
493      4.920000     -0.267750      1.270030
494      4.930000     -0.280450      1.233160
495      4.940000     -0.292780      1.197200
496      4.950000     -0.304750      1.162370
497      4.960000     -0.316380      1.128850
498      4.970000     -0.327670      1.096770
499      4.980000     -0.338630      1.066230
500      4.990000     -0.349300      1.037290
501      5.000000     -0.359670      1.009970
502      5.010000     -0.369770      0.984290
503      5.020000     -0.379610      0.960200
504      5.030000     -0.389210      0.937660
505      5.040000     -0.398590      0.916610
506      5.050000     -0.407760      0.896970
507      5.060000     -0.416730      0.878650
508      5.070000     -0.425510      0.861560
509      5.080000     -0.434130      0.845600
510      5.090000     -0.442580      0.830670
511      5.100000     -0.450890      0.816680
512      5.110000     -0.459060      0.803520
513      5.120000     -0.467090      0.791110
514      5.130000     -0.475000      0.779350
515      5.140000     -0.482800      0.768160
516      5.150000     -0.490480      0.757460
517      5.160000     -0.498050      0.747180
518      5.170000     -0.505520      0.737260
519      5.180000     -0.512900      0.727620
520      5.190000     -0.520170      0.718220
521      5.200000     -0.527360      0.709010
522      5.210000     -0.534450      0.699950
523      5.220000     -0.541450      0.690990
524      5.230000     -0.548360      0.682100
525      5.240000     -0.555180      0.673250
526      5.250000     -0.561910      0.664410
527      5.260000     -0.568550      0.655570
528      5.270000     -0.575110      0.646710
529      5.280000     -0.581580      0.637790
530      5.290000     -0.587950      0.628820
531      5.300000     -0.594240      0.619780
532      5.310000     -0.600440      0.610640
533      5.320000     -0.606550      0.601400
534      5.330000     -0.612560      0.592040
535      5.340000     -0.618480      0.582550
536      5.350000     -0.624310      0.572900
537      5.360000     -0.630040      0.563080
538      5.370000     -0.635670      0.553060
539      5.380000     -0.641200      0.542830
540      5.390000     -0.646620      0.532350
541      5.400000     -0.651950      0.521610
542      5.410000     -0.657160      0.510580
543      5.420000     -0.662270      0.499240
544      5.430000     -0.667260      0.487580
545      5.440000     -0.672140      0.475580
546      5.450000     -0.676890      0.463220
547      5.460000     -0.681530      0.450500
548      5.470000     -0.686030      0.437410
549      5.480000     -0.690410      0.423950
550      5.490000     -0.694640      0.410100
551      5.500000     -0.698750      0.395890
552      5.510000     -0.702700      0.381290
553      5.520000     -0.706520      0.366300
554      5.530000     -0.710180      0.350910
555      5.540000     -0.713690      0.335120
556      5.550000     -0.717040      0.318900
557      5.560000     -0.720230      0.302230
558      5.570000     -0.723250      0.285100
559      5.580000     -0.726100      0.267460
560      5.590000     -0.728780      0.249300
561      5.600000     -0.731270      0.230590
562      5.610000     -0.733580      0.211300
563      5.620000     -0.735690      0.191440
564      5.630000     -0.737600      0.170980
565      5.640000     -0.739310      0.149940
566      5.650000     -0.740810      0.128340
567      5.660000     -0.742100      0.106200
568      5.670000     -0.743160      0.083570
569      5.680000     -0.743990      0.060510
570      5.690000     -0.744600      0.037070
571      5.700000     -0.744970      0.013320
572      5.710000     -0.745100     -0.010670
573      5.720000     -0.745000     -0.034840
574      5.730000     -0.744650     -0.059120
575      5.740000     -0.744060     -0.083480
576      5.750000     -0.743220     -0.107860
577      5.760000     -0.742140     -0.132260
578      5.770000     -0.740820     -0.156650
579      5.780000     -0.739250     -0.181040
580      5.790000     -0.737440     -0.205420
581      5.800000     -0.735390     -0.229800
582      5.810000     -0.733090     -0.254200
583      5.820000     -0.730550     -0.278620
584      5.830000     -0.727760     -0.303060
585      5.840000     -0.724730     -0.327500
586      5.850000     -0.721460     -0.351930
587      5.860000     -0.717940     -0.376290
588      5.870000     -0.714180     -0.400540
589      5.880000     -0.710170     -0.424610
590      5.890000     -0.705920     -0.448410
591      5.900000     -0.701440     -0.471860
592      5.910000     -0.696720     -0.494860
593      5.920000     -0.691770     -0.517330
594      5.930000     -0.686600     -0.539180
595      5.940000     -0.681210     -0.560330
596      5.950000     -0.675600     -0.580720
597      5.960000     -0.669800     -0.600280
598      5.970000     -0.663790     -0.619000
599      5.980000     -0.657600     -0.636830
600      5.990000     -0.651240     -0.653780
601      6.000000     -0.644700     -0.669830
602      6.010000     -0.638000     -0.685010
603      6.020000     -0.631150     -0.699310
604      6.030000     -0.624160     -0.712750
605      6.040000     -0.617030     -0.725360
606      6.050000     -0.609780     -0.737140
607      6.060000     -0.602400     -0.748120
608      6.070000     -0.594920     -0.758290
609      6.080000     -0.587340     -0.767670
610      6.090000     -0.579660     -0.776240
611      6.100000     -0.571900     -0.784020
612      6.110000     -0.564060     -0.790980
613      6.120000     -0.556150     -0.797120
614      6.130000     -0.548180     -0.802430
615      6.140000     -0.540160     -0.806890
616      6.150000     -0.532090     -0.810490
617      6.160000     -0.523980     -0.813220
618      6.170000     -0.515850     -0.815070
619      6.180000     -0.507700     -0.816040
620      6.190000     -0.499540     -0.816130
621      6.200000     -0.491380     -0.815340
622      6.210000     -0.483220     -0.813670
623      6.220000     -0.475090     -0.811150
624      6.230000     -0.466980     -0.807790
625      6.240000     -0.458900     -0.803620
626      6.250000     -0.450860     -0.798680
627      6.260000     -0.442870     -0.793000
628      6.270000     -0.434940     -0.786630
629      6.280000     -0.427080     -0.779620
630      6.290000     -0.419280     -0.772020
631      6.300000     -0.411560     -0.763890
632      6.310000     -0.403920     -0.755270
633      6.320000     -0.396370     -0.746220
634      6.330000     -0.388910     -0.736790
635      6.340000     -0.381540     -0.727000
636      6.350000     -0.374270     -0.716890
637      6.360000     -0.367100     -0.706490
638      6.370000     -0.360040     -0.695800
639      6.380000     -0.353080     -0.684830
640      6.390000     -0.346230     -0.673580
641      6.400000     -0.339490     -0.662060
642      6.410000     -0.332870     -0.650250
643      6.420000     -0.326370     -0.638150
644      6.430000     -0.319990     -0.625760
645      6.440000     -0.313730     -0.613080
646      6.450000     -0.307600     -0.600120
647      6.460000     -0.301600     -0.586880
648      6.470000     -0.295730     -0.573380
649      6.480000     -0.290000     -0.559650
650      6.490000     -0.284400     -0.545710
651      6.500000     -0.278940     -0.531590
652      6.510000     -0.273630     -0.517320
653      6.520000     -0.268460     -0.502920
654      6.530000     -0.263430     -0.488420
655      6.540000     -0.258540     -0.473830
656      6.550000     -0.253800     -0.459170
657      6.560000     -0.249210     -0.444440
658      6.570000     -0.244770     -0.429630
659      6.580000     -0.240470     -0.414750
660      6.590000     -0.236320     -0.399760
661      6.600000     -0.232330     -0.384660
662      6.610000     -0.228480     -0.369420
663      6.620000     -0.224790     -0.354040
664      6.630000     -0.221240     -0.338500
665      6.640000     -0.217860     -0.322790
666      6.650000     -0.214630     -0.306920
667      6.660000     -0.211560     -0.290890
668      6.670000     -0.208650     -0.274710
669      6.680000     -0.205910     -0.258410
670      6.690000     -0.203320     -0.242020
671      6.700000     -0.200900     -0.225570
672      6.710000     -0.198650     -0.209080
673      6.720000     -0.196560     -0.192600
674      6.730000     -0.194630     -0.176140
675      6.740000     -0.192870     -0.159740
676      6.750000     -0.191270     -0.143400
677      6.760000     -0.189840     -0.127130
678      6.770000     -0.188570     -0.110940
679      6.780000     -0.187460     -0.094810
680      6.790000     -0.186510     -0.078740
681      6.800000     -0.185720     -0.062730
682      6.810000     -0.185090     -0.046740
683      6.820000     -0.184630     -0.030780
684      6.830000     -0.184320     -0.014840
685      6.840000     -0.184170      0.001070
686      6.850000     -0.184180      0.016960
687      6.860000     -0.184350      0.032780
688      6.870000     -0.184680      0.048520
689      6.880000     -0.185160      0.064140
690      6.890000     -0.185800      0.079590
691      6.900000     -0.186600      0.094820
692      6.910000     -0.187550      0.109770
693      6.920000     -0.188650      0.124390
694      6.930000     -0.189890      0.138630
695      6.940000     -0.191280      0.152450
696      6.950000     -0.192800      0.165800
697      6.960000     -0.194460      0.178670
698      6.970000     -0.196250      0.191030
699      6.980000     -0.198160      0.202870
700      6.990000     -0.200180      0.214200
701      7.000000     -0.202330      0.225000
702      7.010000     -0.204580      0.235310
703      7.020000     -0.206930      0.245130
704      7.030000     -0.209380      0.254470
705      7.040000     -0.211930      0.263370
706      7.050000     -0.214560      0.271830
707      7.060000     -0.217280      0.279870
708      7.070000     -0.220080      0.287520
709      7.080000     -0.222950      0.294770
710      7.090000     -0.225900      0.301650
711      7.100000     -0.228920      0.308160
712      7.110000     -0.232000      0.314310
713      7.120000     -0.235140      0.320100
714      7.130000     -0.238340      0.325550
715      7.140000     -0.241600      0.330650
716      7.150000     -0.244900      0.335400
717      7.160000     -0.248260      0.339830
718      7.170000     -0.251660      0.343920
719      7.180000     -0.255100      0.347690
720      7.190000     -0.258570      0.351150
721      7.200000     -0.262080      0.354290
722      7.210000     -0.265630      0.357130
723      7.220000     -0.269200      0.359670
724      7.230000     -0.272790      0.361920
725      7.240000     -0.276410      0.363870
726      7.250000     -0.280050      0.365540
727      7.260000     -0.283710      0.366920
728      7.270000     -0.287380      0.368010
729      7.280000     -0.291060      0.368810
730      7.290000     -0.294750      0.369310
731      7.300000     -0.298440      0.369510
732      7.310000     -0.302130      0.369390
733      7.320000     -0.305830      0.368950
734      7.330000     -0.309520      0.368180
735      7.340000     -0.313200      0.367070
736      7.350000     -0.316870      0.365610
737      7.360000     -0.320530      0.363780
738      7.370000     -0.324160      0.361590
739      7.380000     -0.327780      0.359020
740      7.390000     -0.331370      0.356070
741      7.400000     -0.334930      0.352730
742      7.410000     -0.338460      0.349020
743      7.420000     -0.341950      0.344930
744      7.430000     -0.345400      0.340470
745      7.440000     -0.348800      0.335670
746      7.450000     -0.352160      0.330550
747      7.460000     -0.355460      0.325140
748      7.470000     -0.358720      0.319460
749      7.480000     -0.361910      0.313570
750      7.490000     -0.365050      0.307490
751      7.500000     -0.368120      0.301280
752      7.510000     -0.371130      0.294980
753      7.520000     -0.374080      0.288630
754      7.530000     -0.376970      0.282270
755      7.540000     -0.379790      0.275940
756      7.550000     -0.382550      0.269670
757      7.560000     -0.385250      0.263480
758      7.570000     -0.387880      0.257400
759      7.580000     -0.390460      0.251420
760      7.590000     -0.392970      0.245560
761      7.600000     -0.395430      0.239820
762      7.610000     -0.397820      0.234180
763      7.620000     -0.400170      0.228660
764      7.630000     -0.402450      0.223230
765      7.640000     -0.404690      0.217880
766      7.650000     -0.406860      0.212590
767      7.660000     -0.408990      0.207370
768      7.670000     -0.411060      0.202180
769      7.680000     -0.413090      0.197030
770      7.690000     -0.415060      0.191880
771      7.700000     -0.416970      0.186740
772      7.710000     -0.418840      0.181580
773      7.720000     -0.420660      0.176390
774      7.730000     -0.422420      0.171160
775      7.740000     -0.424130      0.165880
776      7.750000     -0.425790      0.160520
777      7.760000     -0.427400      0.155080
778      7.770000     -0.428950      0.149540
779      7.780000     -0.430440      0.143880
780      7.790000     -0.431880      0.138090
781      7.800000     -0.433260      0.132160
782      7.810000     -0.434580      0.126080
783      7.820000     -0.435850      0.119840
784      7.830000     -0.437040      0.113450
785      7.840000     -0.438180      0.106900
786      7.850000     -0.439250      0.100200
787      7.860000     -0.440250      0.093360
788      7.870000     -0.441180      0.086400
789      7.880000     -0.442050      0.079340
790      7.890000     -0.442840      0.072200
791      7.900000     -0.443560      0.065010
792      7.910000     -0.444210      0.057790
793      7.920000     -0.444790      0.050570
794      7.930000     -0.445300      0.043370
795      7.940000     -0.445730      0.036220
796      7.950000     -0.446090      0.029120
797      7.960000     -0.446380      0.022090
798      7.970000     -0.446600      0.015130
799      7.980000     -0.446760      0.008260
800      7.990000     -0.446840      0.001460
801      8.000000     -0.446850     -0.005270
802      8.010000     -0.446800     -0.011930
803      8.020000     -0.446680     -0.018530
804      8.030000     -0.446500     -0.025080
805      8.040000     -0.446240     -0.031590
806      8.050000     -0.445930     -0.038060
807      8.060000     -0.445550     -0.044490
808      8.070000     -0.445100     -0.050890
809      8.080000     -0.444590     -0.057250
810      8.090000     -0.444020     -0.063580
811      8.100000     -0.443390     -0.069880
812      8.110000     -0.442690     -0.076130
813      8.120000     -0.441930     -0.082330
814      8.130000     -0.441100     -0.088490
815      8.140000     -0.440220     -0.094600
816      8.150000     -0.439270     -0.100660
817      8.160000     -0.438270     -0.106670
818      8.170000     -0.437200     -0.112640
819      8.180000     -0.436070     -0.118580
820      8.190000     -0.434890     -0.124480
821      8.200000     -0.433640     -0.130360
822      8.210000     -0.432340     -0.136220
823      8.220000     -0.430980     -0.142070
824      8.230000     -0.429550     -0.147890
825      8.240000     -0.428080     -0.153700
826      8.250000     -0.426540     -0.159490
827      8.260000     -0.424940     -0.165240
828      8.270000     -0.423290     -0.170940
829      8.280000     -0.421580     -0.176570
830      8.290000     -0.419820     -0.182120
831      8.300000     -0.418000     -0.187550
832      8.310000     -0.416120     -0.192850
833      8.320000     -0.414190     -0.197980
834      8.330000     -0.412210     -0.202930
835      8.340000     -0.410180     -0.207680
836      8.350000     -0.408110     -0.212200
837      8.360000     -0.405980     -0.216480
838      8.370000     -0.403820     -0.220520
839      8.380000     -0.401610     -0.224300
840      8.390000     -0.399370     -0.227810
841      8.400000     -0.397090     -0.231070
842      8.410000     -0.394780     -0.234070
843      8.420000     -0.392440     -0.236820
844      8.430000     -0.390070     -0.239320
845      8.440000     -0.387680     -0.241580
846      8.450000     -0.385260     -0.243610
847      8.460000     -0.382830     -0.245420
848      8.470000     -0.380370     -0.247010
849      8.480000     -0.377900     -0.248400
850      8.490000     -0.375420     -0.249600
851      8.500000     -0.372920     -0.250610
852      8.510000     -0.370420     -0.251440
853      8.520000     -0.367900     -0.252100
854      8.530000     -0.365380     -0.252590
855      8.540000     -0.362860     -0.252910
856      8.550000     -0.360330     -0.253080
857      8.560000     -0.357800     -0.253100
858      8.570000     -0.355260     -0.252960
859      8.580000     -0.352740     -0.252680
860      8.590000     -0.350210     -0.252240
861      8.600000     -0.347690     -0.251660
862      8.610000     -0.345170     -0.250930
863      8.620000     -0.342660     -0.250050
864      8.630000     -0.340160     -0.249020
865      8.640000     -0.337670     -0.247850
866      8.650000     -0.335190     -0.246530
867      8.660000     -0.332730     -0.245070
868      8.670000     -0.330270     -0.243470
869      8.680000     -0.327840     -0.241720
870      8.690000     -0.325420     -0.239830
871      8.700000     -0.323020     -0.237790
872      8.710000     -0.320650     -0.235620
873      8.720000     -0.318290     -0.233300
874      8.730000     -0.315960     -0.230850
875      8.740000     -0.313650     -0.228240
876      8.750000     -0.311370     -0.225490
877      8.760000     -0.309110     -0.222590
878      8.770000     -0.306890     -0.219530
879      8.780000     -0.304690     -0.216310
880      8.790000     -0.302530     -0.212920
881      8.800000     -0.300400     -0.209360
882      8.810000     -0.298300     -0.205630
883      8.820000     -0.296250     -0.201720
884      8.830000     -0.294230     -0.197650
885      8.840000     -0.292250     -0.193410
886      8.850000     -0.290320     -0.189000
887      8.860000     -0.288430     -0.184450
888      8.870000     -0.286590     -0.179770
889      8.880000     -0.284790     -0.174970
890      8.890000     -0.283040     -0.170070
891      8.900000     -0.281340     -0.165100
892      8.910000     -0.279690     -0.160070
893      8.920000     -0.278090     -0.155000
894      8.930000     -0.276540     -0.149910
895      8.940000     -0.275040     -0.144820
896      8.950000     -0.273590     -0.139730
897      8.960000     -0.272190     -0.134670
898      8.970000     -0.270850     -0.129630
899      8.980000     -0.269550     -0.124610
900      8.990000     -0.268300     -0.119630
901      9.000000     -0.267110     -0.114670
902      9.010000     -0.265960     -0.109730
903      9.020000     -0.264860     -0.104810
904      9.030000     -0.263810     -0.099920
905      9.040000     -0.262820     -0.095040
906      9.050000     -0.261860     -0.090170
907      9.060000     -0.260960     -0.085330
908      9.070000     -0.260110     -0.080520
909      9.080000     -0.259300     -0.075740
910      9.090000     -0.258550     -0.071010
911      9.100000     -0.257840     -0.066330
912      9.110000     -0.257170     -0.061710
913      9.120000     -0.256560     -0.057170
914      9.130000     -0.255980     -0.052720
915      9.140000     -0.255460     -0.048370
916      9.150000     -0.254970     -0.044110
917      9.160000     -0.254530     -0.039960
918      9.170000     -0.254130     -0.035920
919      9.180000     -0.253770     -0.031990
920      9.190000     -0.253450     -0.028170
921      9.200000     -0.253170     -0.024450
922      9.210000     -0.252930     -0.020830
923      9.220000     -0.252720     -0.017300
924      9.230000     -0.252550     -0.013860
925      9.240000     -0.252410     -0.010510
926      9.250000     -0.252300     -0.007240
927      9.260000     -0.252230     -0.004050
928      9.270000     -0.252190     -0.000940
929      9.280000     -0.252180      0.002100
930      9.290000     -0.252200      0.005050
931      9.300000     -0.252250      0.007910
932      9.310000     -0.252330      0.010690
933      9.320000     -0.252440      0.013380
934      9.330000     -0.252570      0.015980
935      9.340000     -0.252730      0.018490
936      9.350000     -0.252920      0.020890
937      9.360000     -0.253130      0.023200
938      9.370000     -0.253360      0.025420
939      9.380000     -0.253610      0.027530
940      9.390000     -0.253890      0.029560
941      9.400000     -0.254180      0.031490
942      9.410000     -0.254500      0.033330
943      9.420000     -0.254830      0.035090
944      9.430000     -0.255180      0.036780
945      9.440000     -0.255550      0.038380
946      9.450000     -0.255930      0.039910
947      9.460000     -0.256330      0.041370
948      9.470000     -0.256750      0.042760
949      9.480000     -0.257170      0.044080
950      9.490000     -0.257610      0.045330
951      9.500000     -0.258070      0.046520
952      9.510000     -0.258530      0.047640
953      9.520000     -0.259010      0.048690
954      9.530000     -0.259500      0.049680
955      9.540000     -0.259990      0.050590
956      9.550000     -0.260500      0.051440
957      9.560000     -0.261010      0.052220
958      9.570000     -0.261540      0.052930
959      9.580000     -0.262060      0.053580
960      9.590000     -0.262600      0.054150
961      9.600000     -0.263140      0.054660
962      9.610000     -0.263690      0.055110
963      9.620000     -0.264240      0.055490
964      9.630000     -0.264790      0.055800
965      9.640000     -0.265350      0.056050
966      9.650000     -0.265910      0.056230
967      9.660000     -0.266480      0.056350
968      9.670000     -0.267040      0.056410
969      9.680000     -0.267600      0.056400
970      9.690000     -0.268170      0.056320
971      9.700000     -0.268730      0.056180
972      9.710000     -0.269290      0.055970
973      9.720000     -0.269850      0.055690
974      9.730000     -0.270410      0.055340
975      9.740000     -0.270960      0.054910
976      9.750000     -0.271510      0.054410
977      9.760000     -0.272060      0.053830
978      9.770000     -0.272590      0.053160
979      9.780000     -0.273130      0.052420
980      9.790000     -0.273650      0.051590
981      9.800000     -0.274170      0.050670
982      9.810000     -0.274670      0.049670
983      9.820000     -0.275170      0.048570
984      9.830000     -0.275650      0.047390
985      9.840000     -0.276130      0.046120
986      9.850000     -0.276590      0.044770
987      9.860000     -0.277040      0.043340
988      9.870000     -0.277470      0.041830
989      9.880000     -0.277890      0.040250
990      9.890000     -0.278290      0.038600
991      9.900000     -0.278680      0.036890
992      9.910000     -0.279050      0.035120
993      9.920000     -0.279400      0.033300
994      9.930000     -0.279730      0.031430
995      9.940000     -0.280040      0.029510
996      9.950000     -0.280340      0.027560
997      9.960000     -0.280620      0.025560
998      9.970000     -0.280870      0.023530
999      9.980000     -0.281110      0.021450
1000      9.990000     -0.281320      0.019340
1001     10.000000     -0.281510      0.017180
1002     10.010000     -0.281690      0.014980
1003     10.020000     -0.281840      0.012740
1004     10.030000     -0.281960      0.010460
1005     10.040000     -0.282070      0.008140
1006     10.050000     -0.282150      0.005780
1007     10.060000     -0.282210      0.003400
1008     10.070000     -0.282240      0.000990
1009     10.080000     -0.282250     -0.001420
1010     10.090000     -0.282240     -0.003850
1011     10.100000     -0.282200     -0.006270
1012     10.110000     -0.282140     -0.008670
1013     10.120000     -0.282050     -0.011040
1014     10.130000     -0.281940     -0.013380
1015     10.140000     -0.281800     -0.015670
1016     10.150000     -0.281650     -0.017910
1017     10.160000     -0.281470     -0.020100
1018     10.170000     -0.281270     -0.022220
1019     10.180000     -0.281050     -0.024280
1020     10.190000     -0.280800     -0.026270
1021     10.200000     -0.280540     -0.028200
1022     10.210000     -0.280260     -0.030070
1023     10.220000     -0.279960     -0.031890
1024     10.230000     -0.279640     -0.033640
1025     10.240000     -0.279300     -0.035340
1026     10.250000     -0.278950     -0.036990
1027     10.260000     -0.278580     -0.038600
1028     10.270000     -0.278190     -0.040150
1029     10.280000     -0.277790     -0.041670
1030     10.290000     -0.277370     -0.043150
1031     10.300000     -0.276940     -0.044580
1032     10.310000     -0.276500     -0.045980
1033     10.320000     -0.276040     -0.047340
1034     10.330000     -0.275560     -0.048670
1035     10.340000     -0.275080     -0.049960
1036     10.350000     -0.274580     -0.051220
1037     10.360000     -0.274070     -0.052450
1038     10.370000     -0.273540     -0.053660
1039     10.380000     -0.273000     -0.054840
1040     10.390000     -0.272460     -0.056000
1041     10.400000     -0.271900     -0.057130
1042     10.410000     -0.271320     -0.058250
1043     10.420000     -0.270740     -0.059360
1044     10.430000     -0.270150     -0.060460
1045     10.440000     -0.269540     -0.061550
1046     10.450000     -0.268930     -0.062630
1047     10.460000     -0.268300     -0.063710
1048     10.470000     -0.267670     -0.064780
1049     10.480000     -0.267020     -0.065860
1050     10.490000     -0.266360     -0.066930
1051     10.500000     -0.265690     -0.068000
1052     10.510000     -0.265010     -0.069070
1053     10.520000     -0.264320     -0.070150
1054     10.530000     -0.263620     -0.071230
1055     10.540000     -0.262910     -0.072310
1056     10.550000     -0.262180     -0.073390
1057     10.560000     -0.261450     -0.074480
1058     10.570000     -0.260700     -0.075580
1059     10.580000     -0.259950     -0.076680
1060     10.590000     -0.259180     -0.077790
1061     10.600000     -0.258400     -0.078910
1062     10.610000     -0.257610     -0.080040
1063     10.620000     -0.256810     -0.081180
1064     10.630000     -0.256000     -0.082320
1065     10.640000     -0.255180     -0.083470
1066     10.650000     -0.254340     -0.084610
1067     10.660000     -0.253500     -0.085760
1068     10.670000     -0.252640     -0.086890
1069     10.680000     -0.251770     -0.088000
1070     10.690000     -0.250890     -0.089080
1071     10.700000     -0.250000     -0.090120
1072     10.710000     -0.249100     -0.091120
1073     10.720000     -0.248190     -0.092070
1074     10.730000     -0.247270     -0.092950
1075     10.740000     -0.246340     -0.093760
1076     10.750000     -0.245400     -0.094490
1077     10.760000     -0.244460     -0.095130
1078     10.770000     -0.243500     -0.095680
1079     10.780000     -0.242550     -0.096140
1080     10.790000     -0.241590     -0.096500
1081     10.800000     -0.240620     -0.096770
1082     10.810000     -0.239650     -0.096940
1083     10.820000     -0.238680     -0.097020
1084     10.830000     -0.237710     -0.097020
1085     10.840000     -0.236740     -0.096930
1086     10.850000     -0.235770     -0.096760
1087     10.860000     -0.234810     -0.096530
1088     10.870000     -0.233840     -0.096230
1089     10.880000     -0.232880     -0.095890
1090     10.890000     -0.231920     -0.095520
1091     10.900000     -0.230960     -0.095110
1092     10.910000     -0.230010     -0.094700
1093     10.920000     -0.229070     -0.094280
1094     10.930000     -0.228120     -0.093860
1095     10.940000     -0.227190     -0.093470
1096     10.950000     -0.226250     -0.093100
1097     10.960000     -0.225320     -0.092760
1098     10.970000     -0.224390     -0.092460
1099     10.980000     -0.223470     -0.092210
1100     10.990000     -0.222550     -0.091990
1101     11.000000     -0.221630     -0.091830
1102     11.010000     -0.220710     -0.091700
1103     11.020000     -0.219790     -0.091620
1104     11.030000     -0.218870     -0.091570
1105     11.040000     -0.217960     -0.091560
1106     11.050000     -0.217040     -0.091570
1107     11.060000     -0.216130     -0.091590
1108     11.070000     -0.215210     -0.091610
1109     11.080000     -0.214290     -0.091620
1110     11.090000     -0.213380     -0.091620
1111     11.100000     -0.212460     -0.091570
1112     11.110000     -0.211550     -0.091480
1113     11.120000     -0.210630     -0.091330
1114     11.130000     -0.209720     -0.091090
1115     11.140000     -0.208810     -0.090770
1116     11.150000     -0.207900     -0.090350
1117     11.160000     -0.207000     -0.089820
1118     11.170000     -0.206100     -0.089170
1119     11.180000     -0.205210     -0.088390
1120     11.190000     -0.204320     -0.087480
1121     11.200000     -0.203450     -0.086440
1122     11.210000     -0.202580     -0.085270
1123     11.220000     -0.201730     -0.083970
1124     11.230000     -0.200890     -0.082540
1125     11.240000     -0.200070     -0.081000
1126     11.250000     -0.199260     -0.079350
1127     11.260000     -0.198460     -0.077620
1128     11.270000     -0.197690     -0.075820
1129     11.280000     -0.196930     -0.073970
1130     11.290000     -0.196190     -0.072080
1131     11.300000     -0.195470     -0.070200
1132     11.310000     -0.194770     -0.068330
1133     11.320000     -0.194080     -0.066500
1134     11.330000     -0.193420     -0.064730
1135     11.340000     -0.192770     -0.063050
1136     11.350000     -0.192140     -0.061470
1137     11.360000     -0.191520     -0.060000
1138     11.370000     -0.190920     -0.058650
1139     11.380000     -0.190340     -0.057450
1140     11.390000     -0.189760     -0.056380
1141     11.400000     -0.189200     -0.055450
1142     11.410000     -0.188650     -0.054660
1143     11.420000     -0.188100     -0.054010
1144     11.430000     -0.187560     -0.053480
1145     11.440000     -0.187020     -0.053070
1146     11.450000     -0.186490     -0.052770
1147     11.460000     -0.185970     -0.052560
1148     11.470000     -0.185440     -0.052420
1149     11.480000     -0.184920     -0.052330
1150     11.490000     -0.184390     -0.052280
1151     11.500000     -0.183870     -0.052240
1152     11.510000     -0.183350     -0.052200
1153     11.520000     -0.182830     -0.052120
1154     11.530000     -0.182300     -0.052000
1155     11.540000     -0.181780     -0.051810
1156     11.550000     -0.181270     -0.051540
1157     11.560000     -0.180750     -0.051170
1158     11.570000     -0.180240     -0.050690
1159     11.580000     -0.179730     -0.050090
1160     11.590000     -0.179230     -0.049370
1161     11.600000     -0.178740     -0.048510
1162     11.610000     -0.178250     -0.047520
1163     11.620000     -0.177780     -0.046400
1164     11.630000     -0.177310     -0.045160
1165     11.640000     -0.176860     -0.043800
1166     11.650000     -0.176420     -0.042350
1167     11.660000     -0.176000     -0.040810
1168     11.670000     -0.175590     -0.039200
1169     11.680000     -0.175200     -0.037550
1170     11.690000     -0.174820     -0.035880
1171     11.700000     -0.174470     -0.034220
1172     11.710000     -0.174120     -0.032580
1173     11.720000     -0.173800     -0.031000
1174     11.730000     -0.173490     -0.029500
1175     11.740000     -0.173190     -0.028100
1176     11.750000     -0.172910     -0.026820
1177     11.760000     -0.172640     -0.025670
1178     11.770000     -0.172390     -0.024680
1179     11.780000     -0.172140     -0.023840
1180     11.790000     -0.171900     -0.023180
1181     11.800000     -0.171670     -0.022680
1182     11.810000     -0.171440     -0.022350
1183     11.820000     -0.171220     -0.022190
1184     11.830000     -0.171000     -0.022190
1185     11.840000     -0.170780     -0.022330
1186     11.850000     -0.170550     -0.022610
1187     11.860000     -0.170330     -0.023020
1188     11.870000     -0.170100     -0.023520
1189     11.880000     -0.169860     -0.024110
1190     11.890000     -0.169620     -0.024760
1191     11.900000     -0.169370     -0.025440
1192     11.910000     -0.169120     -0.026140
1193     11.920000     -0.168860     -0.026830
1194     11.930000     -0.168590     -0.027500
1195     11.940000     -0.168310     -0.028120
1196     11.950000     -0.168030     -0.028670
1197     11.960000     -0.167750     -0.029140
1198     11.970000     -0.167450     -0.029520
1199     11.980000     -0.167160     -0.029790
1200     11.990000     -0.166860     -0.029950
1201     12.000000     -0.166560     -0.030000
1202     12.010000     -0.166260     -0.029940
1203     12.020000     -0.165960     -0.029760
1204     12.030000     -0.165660     -0.029470
1205     12.040000     -0.165370     -0.029080
1206     12.050000     -0.165080     -0.028600
1207     12.060000     -0.164790     -0.028030
1208     12.070000     -0.164510     -0.027400
1209     12.080000     -0.164240     -0.026720
1210     12.090000     -0.163970     -0.025990
1211     12.100000     -0.163710     -0.025250
1212     12.110000     -0.163460     -0.024510
1213     12.120000     -0.163210     -0.023790
1214     12.130000     -0.162980     -0.023090
1215     12.140000     -0.162740     -0.022450
1216     12.150000     -0.162520     -0.021870
1217     12.160000     -0.162300     -0.021360
1218     12.170000     -0.162090     -0.020930
1219     12.180000     -0.161880     -0.020600
1220     12.190000     -0.161670     -0.020360
1221     12.200000     -0.161470     -0.020220
1222     12.210000     -0.161270     -0.020180
1223     12.220000     -0.161060     -0.020240
1224     12.230000     -0.160860     -0.020390
1225     12.240000     -0.160660     -0.020630
1226     12.250000     -0.160450     -0.020950
1227     12.260000     -0.160240     -0.021340
1228     12.270000     -0.160030     -0.021790
1229     12.280000     -0.159810     -0.022280
1230     12.290000     -0.159590     -0.022810
1231     12.300000     -0.159360     -0.023360
1232     12.310000     -0.159130     -0.023920
1233     12.320000     -0.158890     -0.024470
1234     12.330000     -0.158640     -0.024990
1235     12.340000     -0.158390     -0.025480
1236     12.350000     -0.158140     -0.025920
1237     12.360000     -0.157880     -0.026310
1238     12.370000     -0.157620     -0.026630
1239     12.380000     -0.157350     -0.026880
1240     12.390000     -0.157080     -0.027060
1241     12.400000     -0.156810     -0.027170
1242     12.410000     -0.156540     -0.027190
1243     12.420000     -0.156270     -0.027150
1244     12.430000     -0.156000     -0.027030
1245     12.440000     -0.155730     -0.026840
1246     12.450000     -0.155460     -0.026590
1247     12.460000     -0.155190     -0.026290
1248     12.470000     -0.154930     -0.025950
1249     12.480000     -0.154670     -0.025570
1250     12.490000     -0.154410     -0.025170
1251     12.500000     -0.154160     -0.024760
1252     12.510000     -0.153910     -0.024340
1253     12.520000     -0.153670     -0.023950
1254     12.530000     -0.153430     -0.023570
1255     12.540000     -0.153200     -0.023230
1256     12.550000     -0.152960     -0.022940
1257     12.560000     -0.152730     -0.022690
1258     12.570000     -0.152510     -0.022500
1259     12.580000     -0.152280     -0.022380
1260     12.590000     -0.152060     -0.022320
1261     12.600000     -0.151830     -0.022330
1262     12.610000     -0.151610     -0.022420
1263     12.620000     -0.151390     -0.022570
1264     12.630000     -0.151160     -0.022790
1265     12.640000     -0.150930     -0.023070
1266     12.650000     -0.150700     -0.023410
1267     12.660000     -0.150470     -0.023800
1268     12.670000     -0.150230     -0.024240
1269     12.680000     -0.149990     -0.024720
1270     12.690000     -0.149740     -0.025220
1271     12.700000     -0.149490     -0.025740
1272     12.710000     -0.149230     -0.026270
1273     12.720000     -0.148970     -0.026810
1274     12.730000     -0.148700     -0.027330
1275     12.740000     -0.148430     -0.027840
1276     12.750000     -0.148150     -0.028330
1277     12.760000     -0.147870     -0.028780
1278     12.770000     -0.147580     -0.029200
1279     12.780000     -0.147290     -0.029590
1280     12.790000     -0.146990     -0.029930
1281     12.800000     -0.146690     -0.030240
1282     12.810000     -0.146390     -0.030500
1283     12.820000     -0.146080     -0.030720
1284     12.830000     -0.145780     -0.030890
1285     12.840000     -0.145470     -0.031030
1286     12.850000     -0.145160     -0.031130
1287     12.860000     -0.144850     -0.031200
1288     12.870000     -0.144530     -0.031240
1289     12.880000     -0.144220     -0.031260
1290     12.890000     -0.143910     -0.031260
1291     12.900000     -0.143600     -0.031240
1292     12.910000     -0.143280     -0.031210
1293     12.920000     -0.142970     -0.031180
1294     12.930000     -0.142660     -0.031150
1295     12.940000     -0.142350     -0.031120
1296     12.950000     -0.142040     -0.031090
1297     12.960000     -0.141730     -0.031080
1298     12.970000     -0.141420     -0.031080
1299     12.980000     -0.141100     -0.031100
1300     12.990000     -0.140790     -0.031140
1301     13.000000     -0.140480     -0.031190
1302     13.010000     -0.140170     -0.031270
1303     13.020000     -0.139860     -0.031360
1304     13.030000     -0.139540     -0.031480
1305     13.040000     -0.139230     -0.031610
1306     13.050000     -0.138910     -0.031760
1307     13.060000     -0.138600     -0.031930
1308     13.070000     -0.138280     -0.032120
1309     13.080000     -0.137950     -0.032310
1310     13.090000     -0.137630     -0.032520
1311     13.100000     -0.137310     -0.032730
1312     13.110000     -0.136980     -0.032950
1313     13.120000     -0.136650     -0.033170
1314     13.130000     -0.136320     -0.033400
1315     13.140000     -0.135980     -0.033620
1316     13.150000     -0.135650     -0.033830
1317     13.160000     -0.135310     -0.034040
1318     13.170000     -0.134970     -0.034240
1319     13.180000     -0.134630     -0.034440
1320     13.190000     -0.134280     -0.034620
1321     13.200000     -0.133940     -0.034790
1322     13.210000     -0.133590     -0.034960
1323     13.220000     -0.133240     -0.035110
1324     13.230000     -0.132890     -0.035240
1325     13.240000     -0.132530     -0.035370
1326     13.250000     -0.132180     -0.035480
1327     13.260000     -0.131830     -0.035570
1328     13.270000     -0.131470     -0.035650
1329     13.280000     -0.131110     -0.035710
1330     13.290000     -0.130760     -0.035750
1331     13.300000     -0.130400     -0.035780
1332     13.310000     -0.130040     -0.035770
1333     13.320000     -0.129680     -0.035750
1334     13.330000     -0.129330     -0.035700
1335     13.340000     -0.128970     -0.035620
1336     13.350000     -0.128610     -0.035520
1337     13.360000     -0.128260     -0.035380
1338     13.370000     -0.127900     -0.035220
1339     13.380000     -0.127550     -0.035020
1340     13.390000     -0.127200     -0.034790
1341     13.400000     -0.126850     -0.034530
1342     13.410000     -0.126510     -0.034230
1343     13.420000     -0.126170     -0.033910
1344     13.430000     -0.125830     -0.033550
1345     13.440000     -0.125490     -0.033170
1346     13.450000     -0.125160     -0.032760
1347     13.460000     -0.124830     -0.032320
1348     13.470000     -0.124510     -0.031870
1349     13.480000     -0.124190     -0.031400
1350     13.490000     -0.123880     -0.030930
1351     13.500000     -0.123570     -0.030450
1352     13.510000     -0.123260     -0.029970
1353     13.520000     -0.122960     -0.029490
1354     13.530000     -0.122670     -0.029020
1355     13.540000     -0.122380     -0.028560
1356     13.550000     -0.122090     -0.028120
1357     13.560000     -0.121810     -0.027710
1358     13.570000     -0.121530     -0.027310
1359     13.580000     -0.121260     -0.026940
1360     13.590000     -0.120990     -0.026590
1361     13.600000     -0.120730     -0.026270
1362     13.610000     -0.120460     -0.025970
1363     13.620000     -0.120200     -0.025710
1364     13.630000     -0.119950     -0.025470
1365     13.640000     -0.119690     -0.025250
1366     13.650000     -0.119440     -0.025070
1367     13.660000     -0.119190     -0.024910
1368     13.670000     -0.118940     -0.024770
1369     13.680000     -0.118690     -0.024650
1370     13.690000     -0.118450     -0.024560
1371     13.700000     -0.118200     -0.024500
1372     13.710000     -0.117950     -0.024450
1373     13.720000     -0.117710     -0.024430
1374     13.730000     -0.117470     -0.024430
1375     13.740000     -0.117220     -0.024450
1376     13.750000     -0.116980     -0.024490
1377     13.760000     -0.116730     -0.024550
1378     13.770000     -0.116490     -0.024630
1379     13.780000     -0.116240     -0.024730
1380     13.790000     -0.115990     -0.024840
1381     13.800000     -0.115740     -0.024980
1382     13.810000     -0.115490     -0.025130
1383     13.820000     -0.115240     -0.025300
1384     13.830000     -0.114990     -0.025480
1385     13.840000     -0.114740     -0.025670
1386     13.850000     -0.114480     -0.025860
1387     13.860000     -0.114220     -0.026060
1388     13.870000     -0.113960     -0.026260
1389     13.880000     -0.113700     -0.026460
1390     13.890000     -0.113430     -0.026650
1391     13.900000     -0.113170     -0.026820
1392     13.910000     -0.112900     -0.026970
1393     13.920000     -0.112630     -0.027100
1394     13.930000     -0.112360     -0.027200
1395     13.940000     -0.112090     -0.027270
1396     13.950000     -0.111810     -0.027290
1397     13.960000     -0.111540     -0.027280
1398     13.970000     -0.111270     -0.027220
1399     13.980000     -0.110990     -0.027110
1400     13.990000     -0.110720     -0.026960
1401     14.000000     -0.110450     -0.026760
1402     14.010000     -0.110190     -0.026510
1403     14.020000     -0.109920     -0.026210
1404     14.030000     -0.109660     -0.025870
1405     14.040000     -0.109400     -0.025490
1406     14.050000     -0.109150     -0.025070
1407     14.060000     -0.108890     -0.024630
1408     14.070000     -0.108650     -0.024160
1409     14.080000     -0.108410     -0.023670
1410     14.090000     -0.108170     -0.023180
1411     14.100000     -0.107940     -0.022680
1412     14.110000     -0.107710     -0.022200
1413     14.120000     -0.107490     -0.021730
1414     14.130000     -0.107270     -0.021290
1415     14.140000     -0.107060     -0.020880
1416     14.150000     -0.106850     -0.020510
1417     14.160000     -0.106650     -0.020190
1418     14.170000     -0.106440     -0.019910
1419     14.180000     -0.106240     -0.019690
1420     14.190000     -0.106050     -0.019530
1421     14.200000     -0.105850     -0.019420
1422     14.210000     -0.105660     -0.019370
1423     14.220000     -0.105460     -0.019380
1424     14.230000     -0.105270     -0.019430
1425     14.240000     -0.105080     -0.019540
1426     14.250000     -0.104880     -0.019700
1427     14.260000     -0.104680     -0.019890
1428     14.270000     -0.104480     -0.020120
1429     14.280000     -0.104280     -0.020370
1430     14.290000     -0.104080     -0.020640
1431     14.300000     -0.103870     -0.020930
1432     14.310000     -0.103660     -0.021220
1433     14.320000     -0.103450     -0.021500
1434     14.330000     -0.103240     -0.021780
1435     14.340000     -0.103020     -0.022030
1436     14.350000     -0.102800     -0.022260
1437     14.360000     -0.102580     -0.022460
1438     14.370000     -0.102350     -0.022630
1439     14.380000     -0.102130     -0.022760
1440     14.390000     -0.101900     -0.022840
1441     14.400000     -0.101670     -0.022890
1442     14.410000     -0.101440     -0.022890
1443     14.420000     -0.101210     -0.022850
1444     14.430000     -0.100980     -0.022770
1445     14.440000     -0.100760     -0.022640
1446     14.450000     -0.100530     -0.022480
1447     14.460000     -0.100300     -0.022280
1448     14.470000     -0.100080     -0.022050
1449     14.480000     -0.099860     -0.021790
1450     14.490000     -0.099640     -0.021510
1451     14.500000     -0.099430     -0.021210
1452     14.510000     -0.099220     -0.020890
1453     14.520000     -0.099010     -0.020560
1454     14.530000     -0.098800     -0.020230
1455     14.540000     -0.098600     -0.019890
1456     14.550000     -0.098400     -0.019550
1457     14.560000     -0.098200     -0.019220
1458     14.570000     -0.098010     -0.018890
1459     14.580000     -0.097820     -0.018560
1460     14.590000     -0.097640     -0.018250
1461     14.600000     -0.097460     -0.017950
1462     14.610000     -0.097280     -0.017660
1463     14.620000     -0.097100     -0.017380
1464     14.630000     -0.096930     -0.017110
1465     14.640000     -0.096750     -0.016860
1466     14.650000     -0.096590     -0.016630
1467     14.660000     -0.096420     -0.016410
1468     14.670000     -0.096260     -0.016210
1469     14.680000     -0.096090     -0.016030
1470     14.690000     -0.095930     -0.015870
1471     14.700000     -0.095770     -0.015740
1472     14.710000     -0.095620     -0.015630
1473     14.720000     -0.095460     -0.015550
1474     14.730000     -0.095300     -0.015490
1475     14.740000     -0.095150     -0.015470
1476     14.750000     -0.095000     -0.015490
1477     14.760000     -0.094840     -0.015530
1478     14.770000     -0.094690     -0.015620
1479     14.780000     -0.094530     -0.015740
1480     14.790000     -0.094370     -0.015890
1481     14.800000     -0.094210     -0.016090
1482     14.810000     -0.094050     -0.016320
1483     14.820000     -0.093890     -0.016580
1484     14.830000     -0.093720     -0.016870
1485     14.840000     -0.093550     -0.017190
1486     14.850000     -0.093380     -0.017530
1487     14.860000     -0.093210     -0.017890
1488     14.870000     -0.093030     -0.018270
1489     14.880000     -0.092850     -0.018650
1490     14.890000     -0.092660     -0.019030
1491     14.900000     -0.092470     -0.019400
1492     14.910000     -0.092270     -0.019750
1493     14.920000     -0.092080     -0.020080
1494     14.930000     -0.091880     -0.020390
1495     14.940000     -0.091670     -0.020650
1496     14.950000     -0.091470     -0.020870
1497     14.960000     -0.091260     -0.021050
1498     14.970000     -0.091050     -0.021170
1499     14.980000     -0.090830     -0.021240
1500     14.990000     -0.090620     -0.021260
1501     15.000000     -0.090410     -0.021220
1502     15.010000     -0.090200     -0.021120
1503     15.020000     -0.089990     -0.020960
1504     15.030000     -0.089780     -0.020760
1505     15.040000     -0.089570     -0.020500
1506     15.050000     -0.089360     -0.020210
1507     15.060000     -0.089160     -0.019880
1508     15.070000     -0.088960     -0.019520
1509     15.080000     -0.088770     -0.019140
1510     15.090000     -0.088580     -0.018750
1511     15.100000     -0.088390     -0.018360
1512     15.110000     -0.088210     -0.017980
1513     15.120000     -0.088030     -0.017610
1514     15.130000     -0.087850     -0.017280
1515     15.140000     -0.087680     -0.016970
1516     15.150000     -0.087510     -0.016710
1517     15.160000     -0.087340     -0.016500
1518     15.170000     -0.087180     -0.016340
1519     15.180000     -0.087010     -0.016240
1520     15.190000     -0.086850     -0.016200
1521     15.200000     -0.086690     -0.016230
1522     15.210000     -0.086530     -0.016310
1523     15.220000     -0.086360     -0.016460
1524     15.230000     -0.086200     -0.016660
1525     15.240000     -0.086030     -0.016910
1526     15.250000     -0.085860     -0.017220
1527     15.260000     -0.085690     -0.017560
1528     15.270000     -0.085510     -0.017930
1529     15.280000     -0.085330     -0.018330
1530     15.290000     -0.085150     -0.018740
1531     15.300000     -0.084960     -0.019160
1532     15.310000     -0.084770     -0.019570
1533     15.320000     -0.084580     -0.019960
1534     15.330000     -0.084380     -0.020330
1535     15.340000     -0.084170     -0.020660
1536     15.350000     -0.083970     -0.020950
1537     15.360000     -0.083760     -0.021190
1538     15.370000     -0.083550     -0.021370
1539     15.380000     -0.083330     -0.021490
1540     15.390000     -0.083120     -0.021550
1541     15.400000     -0.082900     -0.021540
1542     15.410000     -0.082690     -0.021470
1543     15.420000     -0.082470     -0.021340
1544     15.430000     -0.082260     -0.021140
1545     15.440000     -0.082050     -0.020890
1546     15.450000     -0.081840     -0.020590
1547     15.460000     -0.081630     -0.020240
1548     15.470000     -0.081430     -0.019860
1549     15.480000     -0.081230     -0.019450
1550     15.490000     -0.081040     -0.019030
1551     15.500000     -0.080850     -0.018600
1552     15.510000     -0.080660     -0.018170
1553     15.520000     -0.080480     -0.017750
1554     15.530000     -0.080300     -0.017350
1555     15.540000     -0.080130     -0.016990
1556     15.550000     -0.079960     -0.016660
1557     15.560000     -0.079790     -0.016380
1558     15.570000     -0.079630     -0.016160
1559     15.580000     -0.079470     -0.015990
1560     15.590000     -0.079310     -0.015870
1561     15.600000     -0.079150     -0.015820
1562     15.610000     -0.078990     -0.015830
1563     15.620000     -0.078830     -0.015890
1564     15.630000     -0.078670     -0.016020
1565     15.640000     -0.078510     -0.016190
1566     15.650000     -0.078350     -0.016420
1567     15.660000     -0.078190     -0.016680
1568     15.670000     -0.078020     -0.016990
1569     15.680000     -0.077850     -0.017310
1570     15.690000     -0.077680     -0.017660
1571     15.700000     -0.077500     -0.018010
1572     15.710000     -0.077320     -0.018370
1573     15.720000     -0.077130     -0.018720
1574     15.730000     -0.076950     -0.019050
1575     15.740000     -0.076760     -0.019350
1576     15.750000     -0.076560     -0.019620
1577     15.760000     -0.076370     -0.019850
1578     15.770000     -0.076170     -0.020040
1579     15.780000     -0.075970     -0.020180
1580     15.790000     -0.075770     -0.020270
1581     15.800000     -0.075560     -0.020310
1582     15.810000     -0.075360     -0.020300
1583     15.820000     -0.075160     -0.020240
1584     15.830000     -0.074960     -0.020120
1585     15.840000     -0.074750     -0.019960
1586     15.850000     -0.074550     -0.019750
1587     15.860000     -0.074360     -0.019510
1588     15.870000     -0.074160     -0.019230
1589     15.880000     -0.073970     -0.018930
1590     15.890000     -0.073780     -0.018610
1591     15.900000     -0.073590     -0.018270
1592     15.910000     -0.073410     -0.017930
1593     15.920000     -0.073230     -0.017590
1594     15.930000     -0.073060     -0.017260
1595     15.940000     -0.072880     -0.016940
1596     15.950000     -0.072710     -0.016640
1597     15.960000     -0.072550     -0.016370
1598     15.970000     -0.072380     -0.016130
1599     15.980000     -0.072220     -0.015910
1600     15.990000     -0.072060     -0.015730
1601     16.000000     -0.071910     -0.015590
1602     16.010000     -0.071750     -0.015480
1603     16.020000     -0.071600     -0.015410
1604     16.030000     -0.071440     -0.015370
1605     16.040000     -0.071290     -0.015360
1606     16.050000     -0.071130     -0.015390
1607     16.060000     -0.070980     -0.015440
1608     16.070000     -0.070830     -0.015510
1609     16.080000     -0.070670     -0.015610
1610     16.090000     -0.070520     -0.015720
1611     16.100000     -0.070360     -0.015850
1612     16.110000     -0.070200     -0.015980
1613     16.120000     -0.070040     -0.016120
1614     16.130000     -0.069880     -0.016250
1615     16.140000     -0.069720     -0.016390
1616     16.150000     -0.069550     -0.016510
1617     16.160000     -0.069390     -0.016630
1618     16.170000     -0.069220     -0.016740
1619     16.180000     -0.069050     -0.016830
1620     16.190000     -0.068890     -0.016910
1621     16.200000     -0.068720     -0.016970
1622     16.210000     -0.068550     -0.017010
1623     16.220000     -0.068380     -0.017030
1624     16.230000     -0.068210     -0.017040
1625     16.240000     -0.068040     -0.017030
1626     16.250000     -0.067870     -0.017000
1627     16.260000     -0.067700     -0.016960
1628     16.270000     -0.067530     -0.016900
1629     16.280000     -0.067360     -0.016830
1630     16.290000     -0.067190     -0.016740
1631     16.300000     -0.067020     -0.016650
1632     16.310000     -0.066850     -0.016540
1633     16.320000     -0.066690     -0.016420
1634     16.330000     -0.066520     -0.016290
1635     16.340000     -0.066360     -0.016160
1636     16.350000     -0.066200     -0.016010
1637     16.360000     -0.066040     -0.015860
1638     16.370000     -0.065880     -0.015710
1639     16.380000     -0.065720     -0.015550
1640     16.390000     -0.065570     -0.015380
1641     16.400000     -0.065420     -0.015210
1642     16.410000     -0.065260     -0.015030
1643     16.420000     -0.065110     -0.014860
1644     16.430000     -0.064960     -0.014670
1645     16.440000     -0.064820     -0.014490
1646     16.450000     -0.064670     -0.014300
1647     16.460000     -0.064530     -0.014120
1648     16.470000     -0.064390     -0.013940
1649     16.480000     -0.064250     -0.013760
1650     16.490000     -0.064110     -0.013580
1651     16.500000     -0.063980     -0.013410
1652     16.510000     -0.063840     -0.013250
1653     16.520000     -0.063710     -0.013100
1654     16.530000     -0.063580     -0.012960
1655     16.540000     -0.063450     -0.012840
1656     16.550000     -0.063320     -0.012730
1657     16.560000     -0.063190     -0.012640
1658     16.570000     -0.063070     -0.012570
1659     16.580000     -0.062940     -0.012520
1660     16.590000     -0.062820     -0.012490
1661     16.600000     -0.062690     -0.012470
1662     16.610000     -0.062570     -0.012480
1663     16.620000     -0.062440     -0.012500
1664     16.630000     -0.062320     -0.012540
1665     16.640000     -0.062190     -0.012600
1666     16.650000     -0.062060     -0.012680
1667     16.660000     -0.061940     -0.012760
1668     16.670000     -0.061810     -0.012860
1669     16.680000     -0.061680     -0.012970
1670     16.690000     -0.061550     -0.013090
1671     16.700000     -0.061420     -0.013210
1672     16.710000     -0.061290     -0.013330
1673     16.720000     -0.061160     -0.013460
1674     16.730000     -0.061020     -0.013580
1675     16.740000     -0.060890     -0.013700
1676     16.750000     -0.060750     -0.013810
1677     16.760000     -0.060610     -0.013910
1678     16.770000     -0.060470     -0.014000
1679     16.780000     -0.060330     -0.014090
1680     16.790000     -0.060190     -0.014160
1681     16.800000     -0.060050     -0.014220
1682     16.810000     -0.059910     -0.014270
1683     16.820000     -0.059760     -0.014310
1684     16.830000     -0.059620     -0.014340
1685     16.840000     -0.059480     -0.014350
1686     16.850000     -0.059330     -0.014360
1687     16.860000     -0.059190     -0.014360
1688     16.870000     -0.059050     -0.014350
1689     16.880000     -0.058900     -0.014330
1690     16.890000     -0.058760     -0.014300
1691     16.900000     -0.058620     -0.014280
1692     16.910000     -0.058470     -0.014240
1693     16.920000     -0.058330     -0.014210
1694     16.930000     -0.058190     -0.014170
1695     16.940000     -0.058050     -0.014140
1696     16.950000     -0.057910     -0.014100
1697     16.960000     -0.057770     -0.014070
1698     16.970000     -0.057620     -0.014040
1699     16.980000     -0.057480     -0.014010
1700     16.990000     -0.057340     -0.013980
1701     17.000000     -0.057200     -0.013960
1702     17.010000     -0.057060     -0.013940
1703     17.020000     -0.056930     -0.013920
1704     17.030000     -0.056790     -0.013910
1705     17.040000     -0.056650     -0.013900
1706     17.050000     -0.056510     -0.013890
1707     17.060000     -0.056370     -0.013880
1708     17.070000     -0.056230     -0.013870
1709     17.080000     -0.056090     -0.013860
1710     17.090000     -0.055950     -0.013840
1711     17.100000     -0.055810     -0.013830
1712     17.110000     -0.055680     -0.013810
1713     17.120000     -0.055540     -0.013790
1714     17.130000     -0.055400     -0.013760
1715     17.140000     -0.055260     -0.013720
1716     17.150000     -0.055130     -0.013680
1717     17.160000     -0.054990     -0.013630
1718     17.170000     -0.054850     -0.013570
1719     17.180000     -0.054720     -0.013500
1720     17.190000     -0.054580     -0.013420
1721     17.200000     -0.054450     -0.013340
1722     17.210000     -0.054310     -0.013240
1723     17.220000     -0.054180     -0.013140
1724     17.230000     -0.054050     -0.013020
1725     17.240000     -0.053920     -0.012900
1726     17.250000     -0.053790     -0.012780
1727     17.260000     -0.053660     -0.012650
1728     17.270000     -0.053540     -0.012510
1729     17.280000     -0.053410     -0.012380
1730     17.290000     -0.053290     -0.012250
1731     17.300000     -0.053170     -0.012130
1732     17.310000     -0.053040     -0.012010
1733     17.320000     -0.052920     -0.011900
1734     17.330000     -0.052800     -0.011800
1735     17.340000     -0.052690     -0.011720
1736     17.350000     -0.052570     -0.011650
1737     17.360000     -0.052450     -0.011600
1738     17.370000     -0.052340     -0.011570
1739     17.380000     -0.052220     -0.011560
1740     17.390000     -0.052110     -0.011570
1741     17.400000     -0.051990     -0.011610
1742     17.410000     -0.051870     -0.011660
1743     17.420000     -0.051760     -0.011730
1744     17.430000     -0.051640     -0.011820
1745     17.440000     -0.051520     -0.011930
1746     17.450000     -0.051400     -0.012050
1747     17.460000     -0.051280     -0.012190
1748     17.470000     -0.051160     -0.012340
1749     17.480000     -0.051040     -0.012490
1750     17.490000     -0.050910     -0.012650
1751     17.500000     -0.050790     -0.012810
1752     17.510000     -0.050660     -0.012960
1753     17.520000     -0.050530     -0.013110
1754     17.530000     -0.050400     -0.013250
1755     17.540000     -0.050260     -0.013370
1756     17.550000     -0.050130     -0.013480
1757     17.560000     -0.050000     -0.013570
1758     17.570000     -0.049860     -0.013650
1759     17.580000     -0.049720     -0.013700
1760     17.590000     -0.049590     -0.013720
1761     17.600000     -0.049450     -0.013730
1762     17.610000     -0.049310     -0.013710
1763     17.620000     -0.049170     -0.013670
1764     17.630000     -0.049040     -0.013610
1765     17.640000     -0.048900     -0.013520
1766     17.650000     -0.048770     -0.013420
1767     17.660000     -0.048630     -0.013300
1768     17.670000     -0.048500     -0.013170
1769     17.680000     -0.048370     -0.013030
1770     17.690000     -0.048240     -0.012880
1771     17.700000     -0.048110     -0.012730
1772     17.710000     -0.047980     -0.012580
1773     17.720000     -0.047860     -0.012430
1774     17.730000     -0.047730     -0.012290
1775     17.740000     -0.047610     -0.012150
1776     17.750000     -0.047490     -0.012030
1777     17.760000     -0.047370     -0.011920
1778     17.770000     -0.047250     -0.011830
1779     17.780000     -0.047130     -0.011760
1780     17.790000     -0.047010     -0.011700
1781     17.800000     -0.046890     -0.011660
1782     17.810000     -0.046780     -0.011650
1783     17.820000     -0.046660     -0.011650
1784     17.830000     -0.046550     -0.011670
1785     17.840000     -0.046430     -0.011710
1786     17.850000     -0.046310     -0.011760
1787     17.860000     -0.046190     -0.011830
1788     17.870000     -0.046080     -0.011910
1789     17.880000     -0.045960     -0.012010
1790     17.890000     -0.045840     -0.012110
1791     17.900000     -0.045720     -0.012220
1792     17.910000     -0.045590     -0.012330
1793     17.920000     -0.045470     -0.012440
1794     17.930000     -0.045350     -0.012550
1795     17.940000     -0.045220     -0.012660
1796     17.950000     -0.045090     -0.012770
1797     17.960000     -0.044970     -0.012870
1798     17.970000     -0.044840     -0.012960
1799     17.980000     -0.044710     -0.013050
1800     17.990000     -0.044580     -0.013120
1801     18.000000     -0.044450     -0.013190
1802     18.010000     -0.044310     -0.013250
1803     18.020000     -0.044180     -0.013300
1804     18.030000     -0.044050     -0.013330
1805     18.040000     -0.043910     -0.013360
1806     18.050000     -0.043780     -0.013380
1807     18.060000     -0.043650     -0.013400
1808     18.070000     -0.043510     -0.013400
1809     18.080000     -0.043380     -0.013410
1810     18.090000     -0.043250     -0.013400
1811     18.100000     -0.043110     -0.013400
1812     18.110000     -0.042980     -0.013390
1813     18.120000     -0.042840     -0.013370
1814     18.130000     -0.042710     -0.013360
1815     18.140000     -0.042580     -0.013350
1816     18.150000     -0.042440     -0.013340
1817     18.160000     -0.042310     -0.013330
1818     18.170000     -0.042180     -0.013320
1819     18.180000     -0.042040     -0.013320
1820     18.190000     -0.041910     -0.013310
1821     18.200000     -0.041780     -0.013310
1822     18.210000     -0.041640     -0.013310
1823     18.220000     -0.041510     -0.013320
1824     18.230000     -0.041380     -0.013320
1825     18.240000     -0.041240     -0.013320
1826     18.250000     -0.041110     -0.013330
1827     18.260000     -0.040980     -0.013330
1828     18.270000     -0.040840     -0.013320
1829     18.280000     -0.040710     -0.013310
1830     18.290000     -0.040580     -0.013290
1831     18.300000     -0.040440     -0.013260
1832     18.310000     -0.040310     -0.013220
1833     18.320000     -0.040180     -0.013170
1834     18.330000     -0.040050     -0.013100
1835     18.340000     -0.039920     -0.013010
1836     18.350000     -0.039790     -0.012900
1837     18.360000     -0.039660     -0.012770
1838     18.370000     -0.039530     -0.012610
1839     18.380000     -0.039400     -0.012430
1840     18.390000     -0.039280     -0.012230
1841     18.400000     -0.039160     -0.012010
1842     18.410000     -0.039040     -0.011760
1843     18.420000     -0.038920     -0.011480
1844     18.430000     -0.038810     -0.011190
1845     18.440000     -0.038690     -0.010870
1846     18.450000     -0.038580     -0.010540
1847     18.460000     -0.038480     -0.010200
1848     18.470000     -0.038380     -0.009850
1849     18.480000     -0.038280     -0.009490
1850     18.490000     -0.038180     -0.009140
1851     18.500000     -0.038090     -0.008790
1852     18.510000     -0.038000     -0.008450
1853     18.520000     -0.037920     -0.008130
1854     18.530000     -0.037840     -0.007840
1855     18.540000     -0.037760     -0.007570
1856     18.550000     -0.037680     -0.007330
1857     18.560000     -0.037610     -0.007130
1858     18.570000     -0.037540     -0.006960
1859     18.580000     -0.037470     -0.006840
1860     18.590000     -0.037400     -0.006760
1861     18.600000     -0.037330     -0.006720
1862     18.610000     -0.037270     -0.006730
1863     18.620000     -0.037200     -0.006780
1864     18.630000     -0.037130     -0.006870
1865     18.640000     -0.037060     -0.007000
1866     18.650000     -0.036990     -0.007160
1867     18.660000     -0.036920     -0.007360
1868     18.670000     -0.036850     -0.007600
1869     18.680000     -0.036770     -0.007850
1870     18.690000     -0.036690     -0.008130
1871     18.700000     -0.036610     -0.008430
1872     18.710000     -0.036530     -0.008740
1873     18.720000     -0.036440     -0.009050
1874     18.730000     -0.036350     -0.009370
1875     18.740000     -0.036260     -0.009690
1876     18.750000     -0.036160     -0.010010
1877     18.760000     -0.036060     -0.010320
1878     18.770000     -0.035960     -0.010620
1879     18.780000     -0.035850     -0.010900
1880     18.790000     -0.035740     -0.011180
1881     18.800000     -0.035630     -0.011440
1882     18.810000     -0.035520     -0.011680
1883     18.820000     -0.035400     -0.011910
1884     18.830000     -0.035280     -0.012130
1885     18.840000     -0.035160     -0.012330
1886     18.850000     -0.035030     -0.012510
1887     18.860000     -0.034910     -0.012670
1888     18.870000     -0.034780     -0.012820
1889     18.880000     -0.034650     -0.012950
1890     18.890000     -0.034530     -0.013060
1891     18.900000     -0.034390     -0.013160
1892     18.910000     -0.034260     -0.013230
1893     18.920000     -0.034130     -0.013280
1894     18.930000     -0.034000     -0.013320
1895     18.940000     -0.033860     -0.013330
1896     18.950000     -0.033730     -0.013320
1897     18.960000     -0.033600     -0.013280
1898     18.970000     -0.033470     -0.013230
1899     18.980000     -0.033330     -0.013150
1900     18.990000     -0.033200     -0.013050
1901     19.000000     -0.033070     -0.012920
1902     19.010000     -0.032940     -0.012770
1903     19.020000     -0.032810     -0.012600
1904     19.030000     -0.032690     -0.012410
1905     19.040000     -0.032560     -0.012200
1906     19.050000     -0.032440     -0.011980
1907     19.060000     -0.032320     -0.011740
1908     19.070000     -0.032200     -0.011490
1909     19.080000     -0.032090     -0.011220
1910     19.090000     -0.031980     -0.010960
1911     19.100000     -0.031870     -0.010690
1912     19.110000     -0.031760     -0.010420
1913     19.120000     -0.031660     -0.010160
1914     19.130000     -0.031560     -0.009910
1915     19.140000     -0.031460     -0.009670
1916     19.150000     -0.031360     -0.009440
1917     19.160000     -0.031270     -0.009230
1918     19.170000     -0.031170     -0.009040
1919     19.180000     -0.031080     -0.008870
1920     19.190000     -0.030990     -0.008710
1921     19.200000     -0.030910     -0.008580
1922     19.210000     -0.030820     -0.008470
1923     19.220000     -0.030740     -0.008380
1924     19.230000     -0.030650     -0.008310
1925     19.240000     -0.030570     -0.008260
1926     19.250000     -0.030490     -0.008230
1927     19.260000     -0.030400     -0.008210
1928     19.270000     -0.030320     -0.008210
1929     19.280000     -0.030240     -0.008210
1930     19.290000     -0.030160     -0.008230
1931     19.300000     -0.030080     -0.008260
1932     19.310000     -0.029990     -0.008290
1933     19.320000     -0.029910     -0.008320
1934     19.330000     -0.029830     -0.008360
1935     19.340000     -0.029740     -0.008390
1936     19.350000     -0.029660     -0.008420
1937     19.360000     -0.029580     -0.008450
1938     19.370000     -0.029490     -0.008470
1939     19.380000     -0.029410     -0.008490
1940     19.390000     -0.029320     -0.008500
1941     19.400000     -0.029240     -0.008500
1942     19.410000     -0.029150     -0.008490
1943     19.420000     -0.029070     -0.008480
1944     19.430000     -0.028980     -0.008460
1945     19.440000     -0.028900     -0.008440
1946     19.450000     -0.028810     -0.008410
1947     19.460000     -0.028730     -0.008370
1948     19.470000     -0.028640     -0.008340
1949     19.480000     -0.028560     -0.008300
1950     19.490000     -0.028480     -0.008270
1951     19.500000     -0.028400     -0.008240
1952     19.510000     -0.028310     -0.008210
1953     19.520000     -0.028230     -0.008190
1954     19.530000     -0.028150     -0.008180
1955     19.540000     -0.028070     -0.008180
1956     19.550000     -0.027990     -0.008190
1957     19.560000     -0.027900     -0.008220
1958     19.570000     -0.027820     -0.008260
1959     19.580000     -0.027740     -0.008320
1960     19.590000     -0.027660     -0.008390
1961     19.600000     -0.027570     -0.008470
1962     19.610000     -0.027490     -0.008580
1963     19.620000     -0.027400     -0.008700
1964     19.630000     -0.027310     -0.008830
1965     19.640000     -0.027230     -0.008980
1966     19.650000     -0.027140     -0.009140
1967     19.660000     -0.027050     -0.009310
1968     19.670000     -0.026950     -0.009480
1969     19.680000     -0.026860     -0.009660
1970     19.690000     -0.026760     -0.009840
1971     19.700000     -0.026660     -0.010020
1972     19.710000     -0.026560     -0.010200
1973     19.720000     -0.026460     -0.010370
1974     19.730000     -0.026360     -0.010530
1975     19.740000     -0.026250     -0.010670
1976     19.750000     -0.026140     -0.010800
1977     19.760000     -0.026040     -0.010910
1978     19.770000     -0.025930     -0.011000
1979     19.780000     -0.025820     -0.011060
1980     19.790000     -0.025710     -0.011110
1981     19.800000     -0.025600     -0.011130
1982     19.810000     -0.025480     -0.011130
1983     19.820000     -0.025370     -0.011110
1984     19.830000     -0.025260     -0.011070
1985     19.840000     -0.025150     -0.011000
1986     19.850000     -0.025040     -0.010920
1987     19.860000     -0.024930     -0.010810
1988     19.870000     -0.024820     -0.010690
1989     19.880000     -0.024720     -0.010560
1990     19.890000     -0.024610     -0.010410
1991     19.900000     -0.024510     -0.010260
1992     19.910000     -0.024400     -0.010100
1993     19.920000     -0.024300     -0.009930
1994     19.930000     -0.024200     -0.009770
1995     19.940000     -0.024110     -0.009600
1996     19.950000     -0.024010     -0.009440
1997     19.960000     -0.023920     -0.009280
1998     19.970000     -0.023820     -0.009120
1999     19.980000     -0.023730     -0.008970
2000     19.990000     -0.023640     -0.008830
2001     20.000000     -0.023550     -0.008690
2002     20.010000     -0.023470     -0.008570
2003     20.020000     -0.023380     -0.008450
2004     20.030000     -0.023300     -0.008340
2005     20.040000     -0.023210     -0.008240
2006     20.050000     -0.023130     -0.008150
2007     20.060000     -0.023050     -0.008070
2008     20.070000     -0.022970     -0.008000
2009     20.080000     -0.022890     -0.007940
2010     20.090000     -0.022810     -0.007890
2011     20.100000     -0.022730     -0.007850
2012     20.110000     -0.022650     -0.007820
2013     20.120000     -0.022570     -0.007810
2014     20.130000     -0.022500     -0.007810
2015     20.140000     -0.022420     -0.007820
2016     20.150000     -0.022340     -0.007850
2017     20.160000     -0.022260     -0.007890
2018     20.170000     -0.022180     -0.007950
2019     20.180000     -0.022100     -0.008020
2020     20.190000     -0.022020     -0.008100
2021     20.200000     -0.021940     -0.008200
2022     20.210000     -0.021860     -0.008320
2023     20.220000     -0.021780     -0.008450
2024     20.230000     -0.021690     -0.008590
2025     20.240000     -0.021610     -0.008740
2026     20.250000     -0.021520     -0.008900
2027     20.260000     -0.021430     -0.009080
2028     20.270000     -0.021340     -0.009250
2029     20.280000     -0.021250     -0.009430
2030     20.290000     -0.021150     -0.009610
2031     20.300000     -0.021060     -0.009790
2032     20.310000     -0.020960     -0.009970
2033     20.320000     -0.020860     -0.010130
2034     20.330000     -0.020760     -0.010290
2035     20.340000     -0.020650     -0.010430
2036     20.350000     -0.020550     -0.010560
2037     20.360000     -0.020440     -0.010670
2038     20.370000     -0.020340     -0.010760
2039     20.380000     -0.020230     -0.010830
2040     20.390000     -0.020120     -0.010890
2041     20.400000     -0.020010     -0.010920
2042     20.410000     -0.019900     -0.010930
2043     20.420000     -0.019790     -0.010920
2044     20.430000     -0.019690     -0.010890
2045     20.440000     -0.019580     -0.010840
2046     20.450000     -0.019470     -0.010780
2047     20.460000     -0.019360     -0.010700
2048     20.470000     -0.019250     -0.010620
2049     20.480000     -0.019150     -0.010520
2050     20.490000     -0.019040     -0.010410
2051     20.500000     -0.018940     -0.010300
2052     20.510000     -0.018830     -0.010190
2053     20.520000     -0.018730     -0.010080
2054     20.530000     -0.018630     -0.009970
2055     20.540000     -0.018530     -0.009870
2056     20.550000     -0.018430     -0.009780
2057     20.560000     -0.018340     -0.009700
2058     20.570000     -0.018240     -0.009630
2059     20.580000     -0.018140     -0.009570
2060     20.590000     -0.018050     -0.009530
2061     20.600000     -0.017950     -0.009510
2062     20.610000     -0.017860     -0.009490
2063     20.620000     -0.017760     -0.009490
2064     20.630000     -0.017670     -0.009510
2065     20.640000     -0.017570     -0.009530
2066     20.650000     -0.017480     -0.009570
2067     20.660000     -0.017380     -0.009610
2068     20.670000     -0.017280     -0.009670
2069     20.680000     -0.017190     -0.009720
2070     20.690000     -0.017090     -0.009780
2071     20.700000     -0.016990     -0.009840
2072     20.710000     -0.016890     -0.009900
2073     20.720000     -0.016800     -0.009950
2074     20.730000     -0.016700     -0.010000
2075     20.740000     -0.016600     -0.010030
2076     20.750000     -0.016500     -0.010060
2077     20.760000     -0.016390     -0.010060
2078     20.770000     -0.016290     -0.010060
2079     20.780000     -0.016190     -0.010040
2080     20.790000     -0.016090     -0.010000
2081     20.800000     -0.015990     -0.009940
2082     20.810000     -0.015890     -0.009870
2083     20.820000     -0.015800     -0.009780
2084     20.830000     -0.015700     -0.009670
2085     20.840000     -0.015600     -0.009550
2086     20.850000     -0.015510     -0.009410
2087     20.860000     -0.015410     -0.009260
2088     20.870000     -0.015320     -0.009100
2089     20.880000     -0.015230     -0.008930
2090     20.890000     -0.015140     -0.008760
2091     20.900000     -0.015050     -0.008590
2092     20.910000     -0.014960     -0.008410
2093     20.920000     -0.014880     -0.008240
2094     20.930000     -0.014800     -0.008080
2095     20.940000     -0.014720     -0.007920
2096     20.950000     -0.014640     -0.007780
2097     20.960000     -0.014560     -0.007640
2098     20.970000     -0.014480     -0.007520
2099     20.980000     -0.014410     -0.007420
2100     20.990000     -0.014330     -0.007330
2101     21.000000     -0.014260     -0.007250
2102     21.010000     -0.014190     -0.007200
2103     21.020000     -0.014120     -0.007160
2104     21.030000     -0.014050     -0.007130
2105     21.040000     -0.013970     -0.007120
2106     21.050000     -0.013900     -0.007130
2107     21.060000     -0.013830     -0.007140
2108     21.070000     -0.013760     -0.007170
2109     21.080000     -0.013690     -0.007210
2110     21.090000     -0.013620     -0.007250
2111     21.100000     -0.013540     -0.007310
2112     21.110000     -0.013470     -0.007360
2113     21.120000     -0.013400     -0.007420
2114     21.130000     -0.013320     -0.007490
2115     21.140000     -0.013250     -0.007550
2116     21.150000     -0.013170     -0.007610
2117     21.160000     -0.013100     -0.007670
2118     21.170000     -0.013020     -0.007720
2119     21.180000     -0.012940     -0.007770
2120     21.190000     -0.012860     -0.007820
2121     21.200000     -0.012790     -0.007860
2122     21.210000     -0.012710     -0.007890
2123     21.220000     -0.012630     -0.007920
2124     21.230000     -0.012550     -0.007930
2125     21.240000     -0.012470     -0.007950
2126     21.250000     -0.012390     -0.007950
2127     21.260000     -0.012310     -0.007950
2128     21.270000     -0.012230     -0.007940
2129     21.280000     -0.012150     -0.007920
2130     21.290000     -0.012070     -0.007890
2131     21.300000     -0.011990     -0.007850
2132     21.310000     -0.011920     -0.007800
2133     21.320000     -0.011840     -0.007750
2134     21.330000     -0.011760     -0.007680
2135     21.340000     -0.011680     -0.007600
2136     21.350000     -0.011610     -0.007510
2137     21.360000     -0.011530     -0.007410
2138     21.370000     -0.011460     -0.007300
2139     21.380000     -0.011390     -0.007170
2140     21.390000     -0.011310     -0.007040
2141     21.400000     -0.011240     -0.006890
2142     21.410000     -0.011170     -0.006730
2143     21.420000     -0.011110     -0.006560
2144     21.430000     -0.011040     -0.006380
2145     21.440000     -0.010980     -0.006200
2146     21.450000     -0.010920     -0.006000
2147     21.460000     -0.010860     -0.005800
2148     21.470000     -0.010800     -0.005600
2149     21.480000     -0.010740     -0.005400
2150     21.490000     -0.010690     -0.005200
2151     21.500000     -0.010640     -0.005000
2152     21.510000     -0.010590     -0.004820
2153     21.520000     -0.010540     -0.004640
2154     21.530000     -0.010490     -0.004490
2155     21.540000     -0.010450     -0.004340
2156     21.550000     -0.010400     -0.004220
2157     21.560000     -0.010360     -0.004120
2158     21.570000     -0.010320     -0.004040
2159     21.580000     -0.010280     -0.003990
2160     21.590000     -0.010240     -0.003960
2161     21.600000     -0.010200     -0.003950
2162     21.610000     -0.010160     -0.003970
2163     21.620000     -0.010120     -0.004020
2164     21.630000     -0.010080     -0.004080
2165     21.640000     -0.010040     -0.004170
2166     21.650000     -0.010000     -0.004270
2167     21.660000     -0.009960     -0.004390
2168     21.670000     -0.009910     -0.004520
2169     21.680000     -0.009870     -0.004660
2170     21.690000     -0.009820     -0.004800
2171     21.700000     -0.009770     -0.004950
2172     21.710000     -0.009720     -0.005090
2173     21.720000     -0.009670     -0.005220
2174     21.730000     -0.009620     -0.005330
2175     21.740000     -0.009570     -0.005440
2176     21.750000     -0.009510     -0.005520
2177     21.760000     -0.009460     -0.005580
2178     21.770000     -0.009400     -0.005620
2179     21.780000     -0.009340     -0.005630
2180     21.790000     -0.009290     -0.005610
2181     21.800000     -0.009230     -0.005570
2182     21.810000     -0.009180     -0.005500
2183     21.820000     -0.009120     -0.005400
2184     21.830000     -0.009070     -0.005270
2185     21.840000     -0.009010     -0.005130
2186     21.850000     -0.008960     -0.004960
2187     21.860000     -0.008910     -0.004780
2188     21.870000     -0.008870     -0.004580
2189     21.880000     -0.008820     -0.004370
2190     21.890000     -0.008780     -0.004160
2191     21.900000     -0.008730     -0.003950
2192     21.910000     -0.008690     -0.003750
2193     21.920000     -0.008660     -0.003560
2194     21.930000     -0.008620     -0.003390
2195     21.940000     -0.008590     -0.003230
2196     21.950000     -0.008560     -0.003100
2197     21.960000     -0.008520     -0.003000
2198     21.970000     -0.008490     -0.002920
2199     21.980000     -0.008470     -0.002890
2200     21.990000     -0.008440     -0.002880
2201     22.000000     -0.008410     -0.002910
2202     22.010000     -0.008380     -0.002970
2203     22.020000     -0.008350     -0.003070
2204     22.030000     -0.008320     -0.003200
2205     22.040000     -0.008290     -0.003360
2206     22.050000     -0.008250     -0.003550
2207     22.060000     -0.008220     -0.003760
2208     22.070000     -0.008180     -0.003990
2209     22.080000     -0.008140     -0.004230
2210     22.090000     -0.008100     -0.004490
2211     22.100000     -0.008050     -0.004740
2212     22.110000     -0.008000     -0.004990
2213     22.120000     -0.007960     -0.005240
2214     22.130000     -0.007900     -0.005470
2215     22.140000     -0.007850     -0.005690
2216     22.150000     -0.007790     -0.005880
2217     22.160000     -0.007730     -0.006050
2218     22.170000     -0.007670     -0.006190
2219     22.180000     -0.007610     -0.006290
2220     22.190000     -0.007550     -0.006370
2221     22.200000     -0.007480     -0.006410
2222     22.210000     -0.007420     -0.006420
2223     22.220000     -0.007360     -0.006390
2224     22.230000     -0.007290     -0.006330
2225     22.240000     -0.007230     -0.006250
2226     22.250000     -0.007170     -0.006140
2227     22.260000     -0.007100     -0.006000
2228     22.270000     -0.007040     -0.005850
2229     22.280000     -0.006990     -0.005680
2230     22.290000     -0.006930     -0.005500
2231     22.300000     -0.006870     -0.005320
2232     22.310000     -0.006820     -0.005140
2233     22.320000     -0.006770     -0.004970
2234     22.330000     -0.006720     -0.004800
2235     22.340000     -0.006670     -0.004650
2236     22.350000     -0.006620     -0.004520
2237     22.360000     -0.006580     -0.004410
2238     22.370000     -0.006540     -0.004330
2239     22.380000     -0.006490     -0.004270
2240     22.390000     -0.006450     -0.004250
2241     22.400000     -0.006410     -0.004250
2242     22.410000     -0.006360     -0.004280
2243     22.420000     -0.006320     -0.004340
2244     22.430000     -0.006280     -0.004430
2245     22.440000     -0.006230     -0.004550
2246     22.450000     -0.006190     -0.004680
2247     22.460000     -0.006140     -0.004840
2248     22.470000     -0.006090     -0.005010
2249     22.480000     -0.006040     -0.005190
2250     22.490000     -0.005990     -0.005380
2251     22.500000     -0.005940     -0.005560
2252     22.510000     -0.005880     -0.005750
2253     22.520000     -0.005820     -0.005920
2254     22.530000     -0.005770     -0.006080
2255     22.540000     -0.005700     -0.006220
2256     22.550000     -0.005640     -0.006340
2257     22.560000     -0.005580     -0.006430
2258     22.570000     -0.005510     -0.006500
2259     22.580000     -0.005450     -0.006530
2260     22.590000     -0.005380     -0.006530
2261     22.600000     -0.005320     -0.006490
2262     22.610000     -0.005250     -0.006430
2263     22.620000     -0.005190     -0.006330
2264     22.630000     -0.005130     -0.006190
2265     22.640000     -0.005060     -0.006030
2266     22.650000     -0.005000     -0.005840
2267     22.660000     -0.004950     -0.005630
2268     22.670000     -0.004890     -0.005390
2269     22.680000     -0.004840     -0.005140
2270     22.690000     -0.004780     -0.004880
2271     22.700000     -0.004740     -0.004610
2272     22.710000     -0.004690     -0.004340
2273     22.720000     -0.004650     -0.004080
2274     22.730000     -0.004610     -0.003820
2275     22.740000     -0.004570     -0.003570
2276     22.750000     -0.004530     -0.003350
2277     22.760000     -0.004500     -0.003140
2278     22.770000     -0.004470     -0.002950
2279     22.780000     -0.004440     -0.002790
2280     22.790000     -0.004410     -0.002650
2281     22.800000     -0.004380     -0.002540
2282     22.810000     -0.004360     -0.002460
2283     22.820000     -0.004330     -0.002410
2284     22.830000     -0.004310     -0.002380
2285     22.840000     -0.004280     -0.002380
2286     22.850000     -0.004260     -0.002400
2287     22.860000     -0.004240     -0.002450
2288     22.870000     -0.004210     -0.002510
2289     22.880000     -0.004190     -0.002600
2290     22.890000     -0.004160     -0.002690
2291     22.900000     -0.004130     -0.002810
2292     22.910000     -0.004110     -0.002930
2293     22.920000     -0.004080     -0.003060
2294     22.930000     -0.004050     -0.003190
2295     22.940000     -0.004010     -0.003330
2296     22.950000     -0.003980     -0.003470
2297     22.960000     -0.003950     -0.003610
2298     22.970000     -0.003910     -0.003750
2299     22.980000     -0.003870     -0.003890
2300     22.990000     -0.003830     -0.004020
2301     23.000000     -0.003790     -0.004140
2302     23.010000     -0.003750     -0.004270
2303     23.020000     -0.003710     -0.004380
2304     23.030000     -0.003670     -0.004490
2305     23.040000     -0.003620     -0.004600
2306     23.050000     -0.003570     -0.004690
2307     23.060000     -0.003530     -0.004790
2308     23.070000     -0.003480     -0.004870
2309     23.080000     -0.003430     -0.004950
2310     23.090000     -0.003380     -0.005020
2311     23.100000     -0.003330     -0.005080
2312     23.110000     -0.003280     -0.005130
2313     23.120000     -0.003230     -0.005180
2314     23.130000     -0.003180     -0.005210
2315     23.140000     -0.003130     -0.005240
2316     23.150000     -0.003070     -0.005250
2317     23.160000     -0.003020     -0.005260
2318     23.170000     -0.002970     -0.005250
2319     23.180000     -0.002920     -0.005240
2320     23.190000     -0.002860     -0.005210
2321     23.200000     -0.002810     -0.005170
2322     23.210000     -0.002760     -0.005130
2323     23.220000     -0.002710     -0.005080
2324     23.230000     -0.002660     -0.005020
2325     23.240000     -0.002610     -0.004950
2326     23.250000     -0.002560     -0.004880
2327     23.260000     -0.002510     -0.004800
2328     23.270000     -0.002460     -0.004720
2329     23.280000     -0.002410     -0.004650
2330     23.290000     -0.002370     -0.004580
2331     23.300000     -0.002320     -0.004510
2332     23.310000     -0.002280     -0.004460
2333     23.320000     -0.002230     -0.004410
2334     23.330000     -0.002190     -0.004380
2335     23.340000     -0.002140     -0.004360
2336     23.350000     -0.002100     -0.004360
2337     23.360000     -0.002060     -0.004380
2338     23.370000     -0.002010     -0.004430
2339     23.380000     -0.001970     -0.004490
2340     23.390000     -0.001920     -0.004580
2341     23.400000     -0.001880     -0.004690
2342     23.410000     -0.001830     -0.004820
2343     23.420000     -0.001780     -0.004970
2344     23.430000     -0.001730     -0.005140
2345     23.440000     -0.001680     -0.005330
2346     23.450000     -0.001630     -0.005530
2347     23.460000     -0.001570     -0.005750
2348     23.470000     -0.001520     -0.005970
2349     23.480000     -0.001460     -0.006190
2350     23.490000     -0.001390     -0.006410
2351     23.500000     -0.001330     -0.006620
2352     23.510000     -0.001260     -0.006820
2353     23.520000     -0.001200     -0.007000
2354     23.530000     -0.001130     -0.007160
2355     23.540000     -0.001050     -0.007290
2356     23.550000     -0.000980     -0.007390
2357     23.560000     -0.000910     -0.007460
2358     23.570000     -0.000830     -0.007480
2359     23.580000     -0.000760     -0.007470
2360     23.590000     -0.000680     -0.007420
2361     23.600000     -0.000610     -0.007320
2362     23.610000     -0.000540     -0.007180
2363     23.620000     -0.000460     -0.007000
2364     23.630000     -0.000390     -0.006780
2365     23.640000     -0.000330     -0.006530
2366     23.650000     -0.000260     -0.006240
2367     23.660000     -0.000200     -0.005930
2368     23.670000     -0.000140     -0.005590
2369     23.680000     -0.000080     -0.005250
2370     23.690000     -0.000030     -0.004890
2371     23.700000      0.000020     -0.004530
2372     23.710000      0.000060     -0.004180
2373     23.720000      0.000110     -0.003840
2374     23.730000      0.000140     -0.003520
2375     23.740000      0.000180     -0.003220
2376     23.750000      0.000210     -0.002960
2377     23.760000      0.000240     -0.002740
2378     23.770000      0.000270     -0.002550
2379     23.780000      0.000290     -0.002410
2380     23.790000      0.000320     -0.002310
2381     23.800000      0.000340     -0.002260
2382     23.810000      0.000360     -0.002250
2383     23.820000      0.000390     -0.002290
2384     23.830000      0.000410     -0.002370
2385     23.840000      0.000430     -0.002500
2386     23.850000      0.000460     -0.002650
2387     23.860000      0.000480     -0.002840
2388     23.870000      0.000510     -0.003060
2389     23.880000      0.000540     -0.003300
2390     23.890000      0.000580     -0.003550
2391     23.900000      0.000610     -0.003810
2392     23.910000      0.000650     -0.004070
2393     23.920000      0.000690     -0.004320
2394     23.930000      0.000730     -0.004560
2395     23.940000      0.000780     -0.004780
2396     23.950000      0.000830     -0.004980
2397     23.960000      0.000880     -0.005150
2398     23.970000      0.000930     -0.005290
2399     23.980000      0.000980     -0.005390
2400     23.990000      0.001030     -0.005450
2401     24.000000      0.001090     -0.005480
2402     24.010000      0.001140     -0.005470
2403     24.020000      0.001200     -0.005420
2404     24.030000      0.001250     -0.005340
2405     24.040000      0.001310     -0.005220
2406     24.050000      0.001360     -0.005070
2407     24.060000      0.001410     -0.004890
2408     24.070000      0.001460     -0.004690
2409     24.080000      0.001510     -0.004470
2410     24.090000      0.001550     -0.004240
2411     24.100000      0.001590     -0.004000
2412     24.110000      0.001630     -0.003760
2413     24.120000      0.001670     -0.003520
2414     24.130000      0.001710     -0.003290
2415     24.140000      0.001740     -0.003070
2416     24.150000      0.001770     -0.002880
2417     24.160000      0.001800     -0.002700
2418     24.170000      0.001820     -0.002540
2419     24.180000      0.001850     -0.002420
2420     24.190000      0.001870     -0.002320
2421     24.200000      0.001900     -0.002250
2422     24.210000      0.001920     -0.002200
2423     24.220000      0.001940     -0.002190
2424     24.230000      0.001960     -0.002200
2425     24.240000      0.001990     -0.002240
2426     24.250000      0.002010     -0.002300
2427     24.260000      0.002030     -0.002380
2428     24.270000      0.002050     -0.002470
2429     24.280000      0.002080     -0.002580
2430     24.290000      0.002110     -0.002690
2431     24.300000      0.002130     -0.002800
2432     24.310000      0.002160     -0.002920
2433     24.320000      0.002190     -0.003020
2434     24.330000      0.002220     -0.003120
2435     24.340000      0.002250     -0.003200
2436     24.350000      0.002280     -0.003260
2437     24.360000      0.002320     -0.003300
2438     24.370000      0.002350     -0.003320
2439     24.380000      0.002380     -0.003310
2440     24.390000      0.002410     -0.003270
2441     24.400000      0.002450     -0.003210
2442     24.410000      0.002480     -0.003120
2443     24.420000      0.002510     -0.003010
2444     24.430000      0.002540     -0.002880
2445     24.440000      0.002570     -0.002730
2446     24.450000      0.002600     -0.002560
2447     24.460000      0.002620     -0.002390
2448     24.470000      0.002650     -0.002210
2449     24.480000      0.002670     -0.002030
2450     24.490000      0.002690     -0.001870
2451     24.500000      0.002710     -0.001720
2452     24.510000      0.002720     -0.001600
2453     24.520000      0.002740     -0.001510
2454     24.530000      0.002760     -0.001460
2455     24.540000      0.002770     -0.001460
2456     24.550000      0.002790     -0.001510
2457     24.560000      0.002800     -0.001620
2458     24.570000      0.002820     -0.001780
2459     24.580000      0.002830     -0.002020
2460     24.590000      0.002850     -0.002310
2461     24.600000      0.002880     -0.002670
2462     24.610000      0.002900     -0.003080
2463     24.620000      0.002940     -0.003550
2464     24.630000      0.002970     -0.004070
2465     24.640000      0.003010     -0.004630
2466     24.650000      0.003060     -0.005220
2467     24.660000      0.003110     -0.005820
2468     24.670000      0.003170     -0.006420
2469     24.680000      0.003230     -0.007010
2470     24.690000      0.003300     -0.007550
2471     24.700000      0.003380     -0.008040
2472     24.710000      0.003460     -0.008440
2473     24.720000      0.003540     -0.008750
2474     24.730000      0.003630     -0.008940
2475     24.740000      0.003720     -0.008990
2476     24.750000      0.003810     -0.008890
2477     24.760000      0.003900     -0.008630
2478     24.770000      0.003980     -0.008180
2479     24.780000      0.004070     -0.007540
2480     24.790000      0.004140     -0.006720
2481     24.800000      0.004210     -0.005700
2482     24.810000      0.004270     -0.004480
2483     24.820000      0.004310     -0.003080
2484     24.830000      0.004340     -0.001510
2485     24.840000      0.004360      0.000220
2486     24.850000      0.004350      0.002090
2487     24.860000      0.004330      0.004060
2488     24.870000      0.004290      0.006120
2489     24.880000      0.004230      0.008230
2490     24.890000      0.004150      0.010350
2491     24.900000      0.004050      0.012450
2492     24.910000      0.003920      0.014480
2493     24.920000      0.003780      0.016410
2494     24.930000      0.003610      0.018200
2495     24.940000      0.003430      0.019820
2496     24.950000      0.003230      0.021230
2497     24.960000      0.003020      0.022420
2498     24.970000      0.002800      0.023360
2499     24.980000      0.002560      0.024030
2500     24.990000      0.002320      0.024420
2501     25.000000      0.002080      0.024530
2502     25.010000      0.000000      0.000000
2503     25.020000      0.000000      0.000000
2504     25.030000      0.000000      0.000000
2505     25.040000      0.000000      0.000000
2506     25.050000      0.000000      0.000000
2507     25.060000      0.000000      0.000000
2508     25.070000      0.000000      0.000000
2509     25.080000      0.000000      0.000000
2510     25.090000      0.000000      0.000000
2511     25.100000      0.000000      0.000000
2512     25.110000      0.000000      0.000000
2513     25.120000      0.000000      0.000000
2514     25.130000      0.000000      0.000000
2515     25.140000      0.000000      0.000000
2516     25.150000      0.000000      0.000000
2517     25.160000      0.000000      0.000000
2518     25.170000      0.000000      0.000000
2519     25.180000      0.000000      0.000000
2520     25.190000      0.000000      0.000000
2521     25.200000      0.000000      0.000000
2522     25.210000      0.000000      0.000000
2523     25.220000      0.000000      0.000000
2524     25.230000      0.000000      0.000000
2525     25.240000      0.000000      0.000000
2526     25.250000      0.000000      0.000000
2527     25.260000      0.000000      0.000000
2528     25.270000      0.000000      0.000000
2529     25.280000      0.000000      0.000000
2530     25.290000      0.000000      0.000000
2531     25.300000      0.000000      0.000000
2532     25.310000      0.000000      0.000000
2533     25.320000      0.000000      0.000000
2534     25.330000      0.000000      0.000000
2535     25.340000      0.000000      0.000000
2536     25.350000      0.000000      0.000000
2537     25.360000      0.000000      0.000000
2538     25.370000      0.000000      0.000000
2539     25.380000      0.000000      0.000000
2540     25.390000      0.000000      0.000000
2541     25.400000      0.000000      0.000000
2542     25.410000      0.000000      0.000000
2543     25.420000      0.000000      0.000000
2544     25.430000      0.000000      0.000000
2545     25.440000      0.000000      0.000000
2546     25.450000      0.000000      0.000000
2547     25.460000      0.000000      0.000000
2548     25.470000      0.000000      0.000000
2549     25.480000      0.000000      0.000000
2550     25.490000      0.000000      0.000000
2551     25.500000      0.000000      0.000000
2552     25.510000      0.000000      0.000000
2553     25.520000      0.000000      0.000000
2554     25.530000      0.000000      0.000000
2555     25.540000      0.000000      0.000000
2556     25.550000      0.000000      0.000000
2557     25.560000      0.000000      0.000000
2558     25.570000      0.000000      0.000000
2559     25.580000      0.000000      0.000000
2560     25.590000      0.000000      0.000000
2561     25.600000      0.000000      0.000000
2562     25.610000      0.000000      0.000000
2563     25.620000      0.000000      0.000000
2564     25.630000      0.000000      0.000000
2565     25.640000      0.000000      0.000000
2566     25.650000      0.000000      0.000000
2567     25.660000      0.000000      0.000000
2568     25.670000      0.000000      0.000000
2569     25.680000      0.000000      0.000000
2570     25.690000      0.000000      0.000000
2571     25.700000      0.000000      0.000000
2572     25.710000      0.000000      0.000000
2573     25.720000      0.000000      0.000000
2574     25.730000      0.000000      0.000000
2575     25.740000      0.000000      0.000000
2576     25.750000      0.000000      0.000000
2577     25.760000      0.000000      0.000000
2578     25.770000      0.000000      0.000000
2579     25.780000      0.000000      0.000000
2580     25.790000      0.000000      0.000000
2581     25.800000      0.000000      0.000000
2582     25.810000      0.000000      0.000000
2583     25.820000      0.000000      0.000000
2584     25.830000      0.000000      0.000000
2585     25.840000      0.000000      0.000000
2586     25.850000      0.000000      0.000000
2587     25.860000      0.000000      0.000000
2588     25.870000      0.000000      0.000000
2589     25.880000      0.000000      0.000000
2590     25.890000      0.000000      0.000000
2591     25.900000      0.000000      0.000000
2592     25.910000      0.000000      0.000000
2593     25.920000      0.000000      0.000000
2594     25.930000      0.000000      0.000000
2595     25.940000      0.000000      0.000000
2596     25.950000      0.000000      0.000000
2597     25.960000      0.000000      0.000000
2598     25.970000      0.000000      0.000000
2599     25.980000      0.000000      0.000000
2600     25.990000      0.000000      0.000000
2601     26.000000      0.000000      0.000000
2602     26.010000      0.000000      0.000000
2603     26.020000      0.000000      0.000000
2604     26.030000      0.000000      0.000000
2605     26.040000      0.000000      0.000000
2606     26.050000      0.000000      0.000000
2607     26.060000      0.000000      0.000000
2608     26.070000      0.000000      0.000000
2609     26.080000      0.000000      0.000000
2610     26.090000      0.000000      0.000000
2611     26.100000      0.000000      0.000000
2612     26.110000      0.000000      0.000000
2613     26.120000      0.000000      0.000000
2614     26.130000      0.000000      0.000000
2615     26.140000      0.000000      0.000000
2616     26.150000      0.000000      0.000000
2617     26.160000      0.000000      0.000000
2618     26.170000      0.000000      0.000000
2619     26.180000      0.000000      0.000000
2620     26.190000      0.000000      0.000000
2621     26.200000      0.000000      0.000000
2622     26.210000      0.000000      0.000000
2623     26.220000      0.000000      0.000000
2624     26.230000      0.000000      0.000000
2625     26.240000      0.000000      0.000000
2626     26.250000      0.000000      0.000000
2627     26.260000      0.000000      0.000000
2628     26.270000      0.000000      0.000000
2629     26.280000      0.000000      0.000000
2630     26.290000      0.000000      0.000000
2631     26.300000      0.000000      0.000000
2632     26.310000      0.000000      0.000000
2633     26.320000      0.000000      0.000000
2634     26.330000      0.000000      0.000000
2635     26.340000      0.000000      0.000000
2636     26.350000      0.000000      0.000000
2637     26.360000      0.000000      0.000000
2638     26.370000      0.000000      0.000000
2639     26.380000      0.000000      0.000000
2640     26.390000      0.000000      0.000000
2641     26.400000      0.000000      0.000000
2642     26.410000      0.000000      0.000000
2643     26.420000      0.000000      0.000000
2644     26.430000      0.000000      0.000000
2645     26.440000      0.000000      0.000000
2646     26.450000      0.000000      0.000000
2647     26.460000      0.000000      0.000000
2648     26.470000      0.000000      0.000000
2649     26.480000      0.000000      0.000000
2650     26.490000      0.000000      0.000000
2651     26.500000      0.000000      0.000000
2652     26.510000      0.000000      0.000000
2653     26.520000      0.000000      0.000000
2654     26.530000      0.000000      0.000000
2655     26.540000      0.000000      0.000000
2656     26.550000      0.000000      0.000000
2657     26.560000      0.000000      0.000000
2658     26.570000      0.000000      0.000000
2659     26.580000      0.000000      0.000000
2660     26.590000      0.000000      0.000000
2661     26.600000      0.000000      0.000000
2662     26.610000      0.000000      0.000000
2663     26.620000      0.000000      0.000000
2664     26.630000      0.000000      0.000000
2665     26.640000      0.000000      0.000000
2666     26.650000      0.000000      0.000000
2667     26.660000      0.000000      0.000000
2668     26.670000      0.000000      0.000000
2669     26.680000      0.000000      0.000000
2670     26.690000      0.000000      0.000000
2671     26.700000      0.000000      0.000000
2672     26.710000      0.000000      0.000000
2673     26.720000      0.000000      0.000000
2674     26.730000      0.000000      0.000000
2675     26.740000      0.000000      0.000000
2676     26.750000      0.000000      0.000000
2677     26.760000      0.000000      0.000000
2678     26.770000      0.000000      0.000000
2679     26.780000      0.000000      0.000000
2680     26.790000      0.000000      0.000000
2681     26.800000      0.000000      0.000000
2682     26.810000      0.000000      0.000000
2683     26.820000      0.000000      0.000000
2684     26.830000      0.000000      0.000000
2685     26.840000      0.000000      0.000000
2686     26.850000      0.000000      0.000000
2687     26.860000      0.000000      0.000000
2688     26.870000      0.000000      0.000000
2689     26.880000      0.000000      0.000000
2690     26.890000      0.000000      0.000000
2691     26.900000      0.000000      0.000000
2692     26.910000      0.000000      0.000000
2693     26.920000      0.000000      0.000000
2694     26.930000      0.000000      0.000000
2695     26.940000      0.000000      0.000000
2696     26.950000      0.000000      0.000000
2697     26.960000      0.000000      0.000000
2698     26.970000      0.000000      0.000000
2699     26.980000      0.000000      0.000000
2700     26.990000      0.000000      0.000000
2701     27.000000      0.000000      0.000000
2702     27.010000      0.000000      0.000000
2703     27.020000      0.000000      0.000000
2704     27.030000      0.000000      0.000000
2705     27.040000      0.000000      0.000000
2706     27.050000      0.000000      0.000000
2707     27.060000      0.000000      0.000000
2708     27.070000      0.000000      0.000000
2709     27.080000      0.000000      0.000000
2710     27.090000      0.000000      0.000000
2711     27.100000      0.000000      0.000000
2712     27.110000      0.000000      0.000000
2713     27.120000      0.000000      0.000000
2714     27.130000      0.000000      0.000000
2715     27.140000      0.000000      0.000000
2716     27.150000      0.000000      0.000000
2717     27.160000      0.000000      0.000000
2718     27.170000      0.000000      0.000000
2719     27.180000      0.000000      0.000000
2720     27.190000      0.000000      0.000000
2721     27.200000      0.000000      0.000000
2722     27.210000      0.000000      0.000000
2723     27.220000      0.000000      0.000000
2724     27.230000      0.000000      0.000000
2725     27.240000      0.000000      0.000000
2726     27.250000      0.000000      0.000000
2727     27.260000      0.000000      0.000000
2728     27.270000      0.000000      0.000000
2729     27.280000      0.000000      0.000000
2730     27.290000      0.000000      0.000000
2731     27.300000      0.000000      0.000000
2732     27.310000      0.000000      0.000000
2733     27.320000      0.000000      0.000000
2734     27.330000      0.000000      0.000000
2735     27.340000      0.000000      0.000000
2736     27.350000      0.000000      0.000000
2737     27.360000      0.000000      0.000000
2738     27.370000      0.000000      0.000000
2739     27.380000      0.000000      0.000000
2740     27.390000      0.000000      0.000000
2741     27.400000      0.000000      0.000000
2742     27.410000      0.000000      0.000000
2743     27.420000      0.000000      0.000000
2744     27.430000      0.000000      0.000000
2745     27.440000      0.000000      0.000000
2746     27.450000      0.000000      0.000000
2747     27.460000      0.000000      0.000000
2748     27.470000      0.000000      0.000000
2749     27.480000      0.000000      0.000000
2750     27.490000      0.000000      0.000000
2751     27.500000      0.000000      0.000000
2752     27.510000      0.000000      0.000000
2753     27.520000      0.000000      0.000000
2754     27.530000      0.000000      0.000000
2755     27.540000      0.000000      0.000000
2756     27.550000      0.000000      0.000000
2757     27.560000      0.000000      0.000000
2758     27.570000      0.000000      0.000000
2759     27.580000      0.000000      0.000000
2760     27.590000      0.000000      0.000000
2761     27.600000      0.000000      0.000000
2762     27.610000      0.000000      0.000000
2763     27.620000      0.000000      0.000000
2764     27.630000      0.000000      0.000000
2765     27.640000      0.000000      0.000000
2766     27.650000      0.000000      0.000000
2767     27.660000      0.000000      0.000000
2768     27.670000      0.000000      0.000000
2769     27.680000      0.000000      0.000000
2770     27.690000      0.000000      0.000000
2771     27.700000      0.000000      0.000000
2772     27.710000      0.000000      0.000000
2773     27.720000      0.000000      0.000000
2774     27.730000      0.000000      0.000000
2775     27.740000      0.000000      0.000000
2776     27.750000      0.000000      0.000000
2777     27.760000      0.000000      0.000000
2778     27.770000      0.000000      0.000000
2779     27.780000      0.000000      0.000000
2780     27.790000      0.000000      0.000000
2781     27.800000      0.000000      0.000000
2782     27.810000      0.000000      0.000000
2783     27.820000      0.000000      0.000000
2784     27.830000      0.000000      0.000000
2785     27.840000      0.000000      0.000000
2786     27.850000      0.000000      0.000000
2787     27.860000      0.000000      0.000000
2788     27.870000      0.000000      0.000000
2789     27.880000      0.000000      0.000000
2790     27.890000      0.000000      0.000000
2791     27.900000      0.000000      0.000000
2792     27.910000      0.000000      0.000000
2793     27.920000      0.000000      0.000000
2794     27.930000      0.000000      0.000000
2795     27.940000      0.000000      0.000000
2796     27.950000      0.000000      0.000000
2797     27.960000      0.000000      0.000000
2798     27.970000      0.000000      0.000000
2799     27.980000      0.000000      0.000000
2800     27.990000      0.000000      0.000000
2801     28.000000      0.000000      0.000000
2802     28.010000      0.000000      0.000000
2803     28.020000      0.000000      0.000000
2804     28.030000      0.000000      0.000000
2805     28.040000      0.000000      0.000000
2806     28.050000      0.000000      0.000000
2807     28.060000      0.000000      0.000000
2808     28.070000      0.000000      0.000000
2809     28.080000      0.000000      0.000000
2810     28.090000      0.000000      0.000000
2811     28.100000      0.000000      0.000000
2812     28.110000      0.000000      0.000000
2813     28.120000      0.000000      0.000000
2814     28.130000      0.000000      0.000000
2815     28.140000      0.000000      0.000000
2816     28.150000      0.000000      0.000000
2817     28.160000      0.000000      0.000000
2818     28.170000      0.000000      0.000000
2819     28.180000      0.000000      0.000000
2820     28.190000      0.000000      0.000000
2821     28.200000      0.000000      0.000000
2822     28.210000      0.000000      0.000000
2823     28.220000      0.000000      0.000000
2824     28.230000      0.000000      0.000000
2825     28.240000      0.000000      0.000000
2826     28.250000      0.000000      0.000000
2827     28.260000      0.000000      0.000000
2828     28.270000      0.000000      0.000000
2829     28.280000      0.000000      0.000000
2830     28.290000      0.000000      0.000000
2831     28.300000      0.000000      0.000000
2832     28.310000      0.000000      0.000000
2833     28.320000      0.000000      0.000000
2834     28.330000      0.000000      0.000000
2835     28.340000      0.000000      0.000000
2836     28.350000      0.000000      0.000000
2837     28.360000      0.000000      0.000000
2838     28.370000      0.000000      0.000000
2839     28.380000      0.000000      0.000000
2840     28.390000      0.000000      0.000000
2841     28.400000      0.000000      0.000000
2842     28.410000      0.000000      0.000000
2843     28.420000      0.000000      0.000000
2844     28.430000      0.000000      0.000000
2845     28.440000      0.000000      0.000000
2846     28.450000      0.000000      0.000000
2847     28.460000      0.000000      0.000000
2848     28.470000      0.000000      0.000000
2849     28.480000      0.000000      0.000000
2850     28.490000      0.000000      0.000000
2851     28.500000      0.000000      0.000000
2852     28.510000      0.000000      0.000000
2853     28.520000      0.000000      0.000000
2854     28.530000      0.000000      0.000000
2855     28.540000      0.000000      0.000000
2856     28.550000      0.000000      0.000000
2857     28.560000      0.000000      0.000000
2858     28.570000      0.000000      0.000000
2859     28.580000      0.000000      0.000000
2860     28.590000      0.000000      0.000000
2861     28.600000      0.000000      0.000000
2862     28.610000      0.000000      0.000000
2863     28.620000      0.000000      0.000000
2864     28.630000      0.000000      0.000000
2865     28.640000      0.000000      0.000000
2866     28.650000      0.000000      0.000000
2867     28.660000      0.000000      0.000000
2868     28.670000      0.000000      0.000000
2869     28.680000      0.000000      0.000000
2870     28.690000      0.000000      0.000000
2871     28.700000      0.000000      0.000000
2872     28.710000      0.000000      0.000000
2873     28.720000      0.000000      0.000000
2874     28.730000      0.000000      0.000000
2875     28.740000      0.000000      0.000000
2876     28.750000      0.000000      0.000000
2877     28.760000      0.000000      0.000000
2878     28.770000      0.000000      0.000000
2879     28.780000      0.000000      0.000000
2880     28.790000      0.000000      0.000000
2881     28.800000      0.000000      0.000000
2882     28.810000      0.000000      0.000000
2883     28.820000      0.000000      0.000000
2884     28.830000      0.000000      0.000000
2885     28.840000      0.000000      0.000000
2886     28.850000      0.000000      0.000000
2887     28.860000      0.000000      0.000000
2888     28.870000      0.000000      0.000000
2889     28.880000      0.000000      0.000000
2890     28.890000      0.000000      0.000000
2891     28.900000      0.000000      0.000000
2892     28.910000      0.000000      0.000000
2893     28.920000      0.000000      0.000000
2894     28.930000      0.000000      0.000000
2895     28.940000      0.000000      0.000000
2896     28.950000      0.000000      0.000000
2897     28.960000      0.000000      0.000000
2898     28.970000      0.000000      0.000000
2899     28.980000      0.000000      0.000000
2900     28.990000      0.000000      0.000000
2901     29.000000      0.000000      0.000000
2902     29.010000      0.000000      0.000000
2903     29.020000      0.000000      0.000000
2904     29.030000      0.000000      0.000000
2905     29.040000      0.000000      0.000000
2906     29.050000      0.000000      0.000000
2907     29.060000      0.000000      0.000000
2908     29.070000      0.000000      0.000000
2909     29.080000      0.000000      0.000000
2910     29.090000      0.000000      0.000000
2911     29.100000      0.000000      0.000000
2912     29.110000      0.000000      0.000000
2913     29.120000      0.000000      0.000000
2914     29.130000      0.000000      0.000000
2915     29.140000      0.000000      0.000000
2916     29.150000      0.000000      0.000000
2917     29.160000      0.000000      0.000000
2918     29.170000      0.000000      0.000000
2919     29.180000      0.000000      0.000000
2920     29.190000      0.000000      0.000000
2921     29.200000      0.000000      0.000000
2922     29.210000      0.000000      0.000000
2923     29.220000      0.000000      0.000000
2924     29.230000      0.000000      0.000000
2925     29.240000      0.000000      0.000000
2926     29.250000      0.000000      0.000000
2927     29.260000      0.000000      0.000000
2928     29.270000      0.000000      0.000000
2929     29.280000      0.000000      0.000000
2930     29.290000      0.000000      0.000000
2931     29.300000      0.000000      0.000000
2932     29.310000      0.000000      0.000000
2933     29.320000      0.000000      0.000000
2934     29.330000      0.000000      0.000000
2935     29.340000      0.000000      0.000000
2936     29.350000      0.000000      0.000000
2937     29.360000      0.000000      0.000000
2938     29.370000      0.000000      0.000000
2939     29.380000      0.000000      0.000000
2940     29.390000      0.000000      0.000000
2941     29.400000      0.000000      0.000000
2942     29.410000      0.000000      0.000000
2943     29.420000      0.000000      0.000000
2944     29.430000      0.000000      0.000000
2945     29.440000      0.000000      0.000000
2946     29.450000      0.000000      0.000000
2947     29.460000      0.000000      0.000000
2948     29.470000      0.000000      0.000000
2949     29.480000      0.000000      0.000000
2950     29.490000      0.000000      0.000000
2951     29.500000      0.000000      0.000000
2952     29.510000      0.000000      0.000000
2953     29.520000      0.000000      0.000000
2954     29.530000      0.000000      0.000000
2955     29.540000      0.000000      0.000000
2956     29.550000      0.000000      0.000000
2957     29.560000      0.000000      0.000000
2958     29.570000      0.000000      0.000000
2959     29.580000      0.000000      0.000000
2960     29.590000      0.000000      0.000000
2961     29.600000      0.000000      0.000000
2962     29.610000      0.000000      0.000000
2963     29.620000      0.000000      0.000000
2964     29.630000      0.000000      0.000000
2965     29.640000      0.000000      0.000000
2966     29.650000      0.000000      0.000000
2967     29.660000      0.000000      0.000000
2968     29.670000      0.000000      0.000000
2969     29.680000      0.000000      0.000000
2970     29.690000      0.000000      0.000000
2971     29.700000      0.000000      0.000000
2972     29.710000      0.000000      0.000000
2973     29.720000      0.000000      0.000000
2974     29.730000      0.000000      0.000000
2975     29.740000      0.000000      0.000000
2976     29.750000      0.000000      0.000000
2977     29.760000      0.000000      0.000000
2978     29.770000      0.000000      0.000000
2979     29.780000      0.000000      0.000000
2980     29.790000      0.000000      0.000000
2981     29.800000      0.000000      0.000000
2982     29.810000      0.000000      0.000000
2983     29.820000      0.000000      0.000000
2984     29.830000      0.000000      0.000000
2985     29.840000      0.000000      0.000000
2986     29.850000      0.000000      0.000000
2987     29.860000      0.000000      0.000000
2988     29.870000      0.000000      0.000000
2989     29.880000      0.000000      0.000000
2990     29.890000      0.000000      0.000000
2991     29.900000      0.000000      0.000000
2992     29.910000      0.000000      0.000000
2993     29.920000      0.000000      0.000000
2994     29.930000      0.000000      0.000000
2995     29.940000      0.000000      0.000000
2996     29.950000      0.000000      0.000000
2997     29.960000      0.000000      0.000000
2998     29.970000      0.000000      0.000000
2999     29.980000      0.000000      0.000000
3000     29.990000      0.000000      0.000000
3001     30.000000      0.000000      0.000000
3002     30.010000      0.000000      0.000000
3003     30.020000      0.000000      0.000000
3004     30.030000      0.000000      0.000000
3005     30.040000      0.000000      0.000000
3006     30.050000      0.000000      0.000000
3007     30.060000      0.000000      0.000000
3008     30.070000      0.000000      0.000000
3009     30.080000      0.000000      0.000000
3010     30.090000      0.000000      0.000000
3011     30.100000      0.000000      0.000000
3012     30.110000      0.000000      0.000000
3013     30.120000      0.000000      0.000000
3014     30.130000      0.000000      0.000000
3015     30.140000      0.000000      0.000000
3016     30.150000      0.000000      0.000000
3017     30.160000      0.000000      0.000000
3018     30.170000      0.000000      0.000000
3019     30.180000      0.000000      0.000000
3020     30.190000      0.000000      0.000000
3021     30.200000      0.000000      0.000000
3022     30.210000      0.000000      0.000000
3023     30.220000      0.000000      0.000000
3024     30.230000      0.000000      0.000000
3025     30.240000      0.000000      0.000000
3026     30.250000      0.000000      0.000000
3027     30.260000      0.000000      0.000000
3028     30.270000      0.000000      0.000000
3029     30.280000      0.000000      0.000000
3030     30.290000      0.000000      0.000000
3031     30.300000      0.000000      0.000000
3032     30.310000      0.000000      0.000000
3033     30.320000      0.000000      0.000000
3034     30.330000      0.000000      0.000000
3035     30.340000      0.000000      0.000000
3036     30.350000      0.000000      0.000000
3037     30.360000      0.000000      0.000000
3038     30.370000      0.000000      0.000000
3039     30.380000      0.000000      0.000000
3040     30.390000      0.000000      0.000000
3041     30.400000      0.000000      0.000000
3042     30.410000      0.000000      0.000000
3043     30.420000      0.000000      0.000000
3044     30.430000      0.000000      0.000000
3045     30.440000      0.000000      0.000000
3046     30.450000      0.000000      0.000000
3047     30.460000      0.000000      0.000000
3048     30.470000      0.000000      0.000000
3049     30.480000      0.000000      0.000000
3050     30.490000      0.000000      0.000000
3051     30.500000      0.000000      0.000000
3052     30.510000      0.000000      0.000000
3053     30.520000      0.000000      0.000000
3054     30.530000      0.000000      0.000000
3055     30.540000      0.000000      0.000000
3056     30.550000      0.000000      0.000000
3057     30.560000      0.000000      0.000000
3058     30.570000      0.000000      0.000000
3059     30.580000      0.000000      0.000000
3060     30.590000      0.000000      0.000000
3061     30.600000      0.000000      0.000000
3062     30.610000      0.000000      0.000000
3063     30.620000      0.000000      0.000000
3064     30.630000      0.000000      0.000000
3065     30.640000      0.000000      0.000000
3066     30.650000      0.000000      0.000000
3067     30.660000      0.000000      0.000000
3068     30.670000      0.000000      0.000000
3069     30.680000      0.000000      0.000000
3070     30.690000      0.000000      0.000000
3071     30.700000      0.000000      0.000000
3072     30.710000      0.000000      0.000000
3073     30.720000      0.000000      0.000000
3074     30.730000      0.000000      0.000000
3075     30.740000      0.000000      0.000000
3076     30.750000      0.000000      0.000000
3077     30.760000      0.000000      0.000000
3078     30.770000      0.000000      0.000000
3079     30.780000      0.000000      0.000000
3080     30.790000      0.000000      0.000000
3081     30.800000      0.000000      0.000000
3082     30.810000      0.000000      0.000000
3083     30.820000      0.000000      0.000000
3084     30.830000      0.000000      0.000000
3085     30.840000      0.000000      0.000000
3086     30.850000      0.000000      0.000000
3087     30.860000      0.000000      0.000000
3088     30.870000      0.000000      0.000000
3089     30.880000      0.000000      0.000000
3090     30.890000      0.000000      0.000000
3091     30.900000      0.000000      0.000000
3092     30.910000      0.000000      0.000000
3093     30.920000      0.000000      0.000000
3094     30.930000      0.000000      0.000000
3095     30.940000      0.000000      0.000000
3096     30.950000      0.000000      0.000000
3097     30.960000      0.000000      0.000000
3098     30.970000      0.000000      0.000000
3099     30.980000      0.000000      0.000000
3100     30.990000      0.000000      0.000000
3101     31.000000      0.000000      0.000000
3102     31.010000      0.000000      0.000000
3103     31.020000      0.000000      0.000000
3104     31.030000      0.000000      0.000000
3105     31.040000      0.000000      0.000000
3106     31.050000      0.000000      0.000000
3107     31.060000      0.000000      0.000000
3108     31.070000      0.000000      0.000000
3109     31.080000      0.000000      0.000000
3110     31.090000      0.000000      0.000000
3111     31.100000      0.000000      0.000000
3112     31.110000      0.000000      0.000000
3113     31.120000      0.000000      0.000000
3114     31.130000      0.000000      0.000000
3115     31.140000      0.000000      0.000000
3116     31.150000      0.000000      0.000000
3117     31.160000      0.000000      0.000000
3118     31.170000      0.000000      0.000000
3119     31.180000      0.000000      0.000000
3120     31.190000      0.000000      0.000000
3121     31.200000      0.000000      0.000000
3122     31.210000      0.000000      0.000000
3123     31.220000      0.000000      0.000000
3124     31.230000      0.000000      0.000000
3125     31.240000      0.000000      0.000000
3126     31.250000      0.000000      0.000000
3127     31.260000      0.000000      0.000000
3128     31.270000      0.000000      0.000000
3129     31.280000      0.000000      0.000000
3130     31.290000      0.000000      0.000000
3131     31.300000      0.000000      0.000000
3132     31.310000      0.000000      0.000000
3133     31.320000      0.000000      0.000000
3134     31.330000      0.000000      0.000000
3135     31.340000      0.000000      0.000000
3136     31.350000      0.000000      0.000000
3137     31.360000      0.000000      0.000000
3138     31.370000      0.000000      0.000000
3139     31.380000      0.000000      0.000000
3140     31.390000      0.000000      0.000000
3141     31.400000      0.000000      0.000000
3142     31.410000      0.000000      0.000000
3143     31.420000      0.000000      0.000000
3144     31.430000      0.000000      0.000000
3145     31.440000      0.000000      0.000000
3146     31.450000      0.000000      0.000000
3147     31.460000      0.000000      0.000000
3148     31.470000      0.000000      0.000000
3149     31.480000      0.000000      0.000000
3150     31.490000      0.000000      0.000000
3151     31.500000      0.000000      0.000000
3152     31.510000      0.000000      0.000000
3153     31.520000      0.000000      0.000000
3154     31.530000      0.000000      0.000000
3155     31.540000      0.000000      0.000000
3156     31.550000      0.000000      0.000000
3157     31.560000      0.000000      0.000000
3158     31.570000      0.000000      0.000000
3159     31.580000      0.000000      0.000000
3160     31.590000      0.000000      0.000000
3161     31.600000      0.000000      0.000000
3162     31.610000      0.000000      0.000000
3163     31.620000      0.000000      0.000000
3164     31.630000      0.000000      0.000000
3165     31.640000      0.000000      0.000000
3166     31.650000      0.000000      0.000000
3167     31.660000      0.000000      0.000000
3168     31.670000      0.000000      0.000000
3169     31.680000      0.000000      0.000000
3170     31.690000      0.000000      0.000000
3171     31.700000      0.000000      0.000000
3172     31.710000      0.000000      0.000000
3173     31.720000      0.000000      0.000000
3174     31.730000      0.000000      0.000000
3175     31.740000      0.000000      0.000000
3176     31.750000      0.000000      0.000000
3177     31.760000      0.000000      0.000000
3178     31.770000      0.000000      0.000000
3179     31.780000      0.000000      0.000000
3180     31.790000      0.000000      0.000000
3181     31.800000      0.000000      0.000000
3182     31.810000      0.000000      0.000000
3183     31.820000      0.000000      0.000000
3184     31.830000      0.000000      0.000000
3185     31.840000      0.000000      0.000000
3186     31.850000      0.000000      0.000000
3187     31.860000      0.000000      0.000000
3188     31.870000      0.000000      0.000000
3189     31.880000      0.000000      0.000000
3190     31.890000      0.000000      0.000000
3191     31.900000      0.000000      0.000000
3192     31.910000      0.000000      0.000000
3193     31.920000      0.000000      0.000000
3194     31.930000      0.000000      0.000000
3195     31.940000      0.000000      0.000000
3196     31.950000      0.000000      0.000000
3197     31.960000      0.000000      0.000000
3198     31.970000      0.000000      0.000000
3199     31.980000      0.000000      0.000000
3200     31.990000      0.000000      0.000000
3201     32.000000      0.000000      0.000000
3202     32.010000      0.000000      0.000000
3203     32.020000      0.000000      0.000000
3204     32.030000      0.000000      0.000000
3205     32.040000      0.000000      0.000000
3206     32.050000      0.000000      0.000000
3207     32.060000      0.000000      0.000000
3208     32.070000      0.000000      0.000000
3209     32.080000      0.000000      0.000000
3210     32.090000      0.000000      0.000000
3211     32.100000      0.000000      0.000000
3212     32.110000      0.000000      0.000000
3213     32.120000      0.000000      0.000000
3214     32.130000      0.000000      0.000000
3215     32.140000      0.000000      0.000000
3216     32.150000      0.000000      0.000000
3217     32.160000      0.000000      0.000000
3218     32.170000      0.000000      0.000000
3219     32.180000      0.000000      0.000000
3220     32.190000      0.000000      0.000000
3221     32.200000      0.000000      0.000000
3222     32.210000      0.000000      0.000000
3223     32.220000      0.000000      0.000000
3224     32.230000      0.000000      0.000000
3225     32.240000      0.000000      0.000000
3226     32.250000      0.000000      0.000000
3227     32.260000      0.000000      0.000000
3228     32.270000      0.000000      0.000000
3229     32.280000      0.000000      0.000000
3230     32.290000      0.000000      0.000000
3231     32.300000      0.000000      0.000000
3232     32.310000      0.000000      0.000000
3233     32.320000      0.000000      0.000000
3234     32.330000      0.000000      0.000000
3235     32.340000      0.000000      0.000000
3236     32.350000      0.000000      0.000000
3237     32.360000      0.000000      0.000000
3238     32.370000      0.000000      0.000000
3239     32.380000      0.000000      0.000000
3240     32.390000      0.000000      0.000000
3241     32.400000      0.000000      0.000000
3242     32.410000      0.000000      0.000000
3243     32.420000      0.000000      0.000000
3244     32.430000      0.000000      0.000000
3245     32.440000      0.000000      0.000000
3246     32.450000      0.000000      0.000000
3247     32.460000      0.000000      0.000000
3248     32.470000      0.000000      0.000000
3249     32.480000      0.000000      0.000000
3250     32.490000      0.000000      0.000000
3251     32.500000      0.000000      0.000000
3252     32.510000      0.000000      0.000000
3253     32.520000      0.000000      0.000000
3254     32.530000      0.000000      0.000000
3255     32.540000      0.000000      0.000000
3256     32.550000      0.000000      0.000000
3257     32.560000      0.000000      0.000000
3258     32.570000      0.000000      0.000000
3259     32.580000      0.000000      0.000000
3260     32.590000      0.000000      0.000000
3261     32.600000      0.000000      0.000000
3262     32.610000      0.000000      0.000000
3263     32.620000      0.000000      0.000000
3264     32.630000      0.000000      0.000000
3265     32.640000      0.000000      0.000000
3266     32.650000      0.000000      0.000000
3267     32.660000      0.000000      0.000000
3268     32.670000      0.000000      0.000000
3269     32.680000      0.000000      0.000000
3270     32.690000      0.000000      0.000000
3271     32.700000      0.000000      0.000000
3272     32.710000      0.000000      0.000000
3273     32.720000      0.000000      0.000000
3274     32.730000      0.000000      0.000000
3275     32.740000      0.000000      0.000000
3276     32.750000      0.000000      0.000000
3277     32.760000      0.000000      0.000000
3278     32.770000      0.000000      0.000000
3279     32.780000      0.000000      0.000000
3280     32.790000      0.000000      0.000000
3281     32.800000      0.000000      0.000000
3282     32.810000      0.000000      0.000000
3283     32.820000      0.000000      0.000000
3284     32.830000      0.000000      0.000000
3285     32.840000      0.000000      0.000000
3286     32.850000      0.000000      0.000000
3287     32.860000      0.000000      0.000000
3288     32.870000      0.000000      0.000000
3289     32.880000      0.000000      0.000000
3290     32.890000      0.000000      0.000000
3291     32.900000      0.000000      0.000000
3292     32.910000      0.000000      0.000000
3293     32.920000      0.000000      0.000000
3294     32.930000      0.000000      0.000000
3295     32.940000      0.000000      0.000000
3296     32.950000      0.000000      0.000000
3297     32.960000      0.000000      0.000000
3298     32.970000      0.000000      0.000000
3299     32.980000      0.000000      0.000000
3300     32.990000      0.000000      0.000000
3301     33.000000      0.000000      0.000000
3302     33.010000      0.000000      0.000000
3303     33.020000      0.000000      0.000000
3304     33.030000      0.000000      0.000000
3305     33.040000      0.000000      0.000000
3306     33.050000      0.000000      0.000000
3307     33.060000      0.000000      0.000000
3308     33.070000      0.000000      0.000000
3309     33.080000      0.000000      0.000000
3310     33.090000      0.000000      0.000000
3311     33.100000      0.000000      0.000000
3312     33.110000      0.000000      0.000000
3313     33.120000      0.000000      0.000000
3314     33.130000      0.000000      0.000000
3315     33.140000      0.000000      0.000000
3316     33.150000      0.000000      0.000000
3317     33.160000      0.000000      0.000000
3318     33.170000      0.000000      0.000000
3319     33.180000      0.000000      0.000000
3320     33.190000      0.000000      0.000000
3321     33.200000      0.000000      0.000000
3322     33.210000      0.000000      0.000000
3323     33.220000      0.000000      0.000000
3324     33.230000      0.000000      0.000000
3325     33.240000      0.000000      0.000000
3326     33.250000      0.000000      0.000000
3327     33.260000      0.000000      0.000000
3328     33.270000      0.000000      0.000000
3329     33.280000      0.000000      0.000000
3330     33.290000      0.000000      0.000000
3331     33.300000      0.000000      0.000000
3332     33.310000      0.000000      0.000000
3333     33.320000      0.000000      0.000000
3334     33.330000      0.000000      0.000000
3335     33.340000      0.000000      0.000000
3336     33.350000      0.000000      0.000000
3337     33.360000      0.000000      0.000000
3338     33.370000      0.000000      0.000000
3339     33.380000      0.000000      0.000000
3340     33.390000      0.000000      0.000000
3341     33.400000      0.000000      0.000000
3342     33.410000      0.000000      0.000000
3343     33.420000      0.000000      0.000000
3344     33.430000      0.000000      0.000000
3345     33.440000      0.000000      0.000000
3346     33.450000      0.000000      0.000000
3347     33.460000      0.000000      0.000000
3348     33.470000      0.000000      0.000000
3349     33.480000      0.000000      0.000000
3350     33.490000      0.000000      0.000000
3351     33.500000      0.000000      0.000000
3352     33.510000      0.000000      0.000000
3353     33.520000      0.000000      0.000000
3354     33.530000      0.000000      0.000000
3355     33.540000      0.000000      0.000000
3356     33.550000      0.000000      0.000000
3357     33.560000      0.000000      0.000000
3358     33.570000      0.000000      0.000000
3359     33.580000      0.000000      0.000000
3360     33.590000      0.000000      0.000000
3361     33.600000      0.000000      0.000000
3362     33.610000      0.000000      0.000000
3363     33.620000      0.000000      0.000000
3364     33.630000      0.000000      0.000000
3365     33.640000      0.000000      0.000000
3366     33.650000      0.000000      0.000000
3367     33.660000      0.000000      0.000000
3368     33.670000      0.000000      0.000000
3369     33.680000      0.000000      0.000000
3370     33.690000      0.000000      0.000000
3371     33.700000      0.000000      0.000000
3372     33.710000      0.000000      0.000000
3373     33.720000      0.000000      0.000000
3374     33.730000      0.000000      0.000000
3375     33.740000      0.000000      0.000000
3376     33.750000      0.000000      0.000000
3377     33.760000      0.000000      0.000000
3378     33.770000      0.000000      0.000000
3379     33.780000      0.000000      0.000000
3380     33.790000      0.000000      0.000000
3381     33.800000      0.000000      0.000000
3382     33.810000      0.000000      0.000000
3383     33.820000      0.000000      0.000000
3384     33.830000      0.000000      0.000000
3385     33.840000      0.000000      0.000000
3386     33.850000      0.000000      0.000000
3387     33.860000      0.000000      0.000000
3388     33.870000      0.000000      0.000000
3389     33.880000      0.000000      0.000000
3390     33.890000      0.000000      0.000000
3391     33.900000      0.000000      0.000000
3392     33.910000      0.000000      0.000000
3393     33.920000      0.000000      0.000000
3394     33.930000      0.000000      0.000000
3395     33.940000      0.000000      0.000000
3396     33.950000      0.000000      0.000000
3397     33.960000      0.000000      0.000000
3398     33.970000      0.000000      0.000000
3399     33.980000      0.000000      0.000000
3400     33.990000      0.000000      0.000000
3401     34.000000      0.000000      0.000000
3402     34.010000      0.000000      0.000000
3403     34.020000      0.000000      0.000000
3404     34.030000      0.000000      0.000000
3405     34.040000      0.000000      0.000000
3406     34.050000      0.000000      0.000000
3407     34.060000      0.000000      0.000000
3408     34.070000      0.000000      0.000000
3409     34.080000      0.000000      0.000000
3410     34.090000      0.000000      0.000000
3411     34.100000      0.000000      0.000000
3412     34.110000      0.000000      0.000000
3413     34.120000      0.000000      0.000000
3414     34.130000      0.000000      0.000000
3415     34.140000      0.000000      0.000000
3416     34.150000      0.000000      0.000000
3417     34.160000      0.000000      0.000000
3418     34.170000      0.000000      0.000000
3419     34.180000      0.000000      0.000000
3420     34.190000      0.000000      0.000000
3421     34.200000      0.000000      0.000000
3422     34.210000      0.000000      0.000000
3423     34.220000      0.000000      0.000000
3424     34.230000      0.000000      0.000000
3425     34.240000      0.000000      0.000000
3426     34.250000      0.000000      0.000000
3427     34.260000      0.000000      0.000000
3428     34.270000      0.000000      0.000000
3429     34.280000      0.000000      0.000000
3430     34.290000      0.000000      0.000000
3431     34.300000      0.000000      0.000000
3432     34.310000      0.000000      0.000000
3433     34.320000      0.000000      0.000000
3434     34.330000      0.000000      0.000000
3435     34.340000      0.000000      0.000000
3436     34.350000      0.000000      0.000000
3437     34.360000      0.000000      0.000000
3438     34.370000      0.000000      0.000000
3439     34.380000      0.000000      0.000000
3440     34.390000      0.000000      0.000000
3441     34.400000      0.000000      0.000000
3442     34.410000      0.000000      0.000000
3443     34.420000      0.000000      0.000000
3444     34.430000      0.000000      0.000000
3445     34.440000      0.000000      0.000000
3446     34.450000      0.000000      0.000000
3447     34.460000      0.000000      0.000000
3448     34.470000      0.000000      0.000000
3449     34.480000      0.000000      0.000000
3450     34.490000      0.000000      0.000000
3451     34.500000      0.000000      0.000000
3452     34.510000      0.000000      0.000000
3453     34.520000      0.000000      0.000000
3454     34.530000      0.000000      0.000000
3455     34.540000      0.000000      0.000000
3456     34.550000      0.000000      0.000000
3457     34.560000      0.000000      0.000000
3458     34.570000      0.000000      0.000000
3459     34.580000      0.000000      0.000000
3460     34.590000      0.000000      0.000000
3461     34.600000      0.000000      0.000000
3462     34.610000      0.000000      0.000000
3463     34.620000      0.000000      0.000000
3464     34.630000      0.000000      0.000000
3465     34.640000      0.000000      0.000000
3466     34.650000      0.000000      0.000000
3467     34.660000      0.000000      0.000000
3468     34.670000      0.000000      0.000000
3469     34.680000      0.000000      0.000000
3470     34.690000      0.000000      0.000000
3471     34.700000      0.000000      0.000000
3472     34.710000      0.000000      0.000000
3473     34.720000      0.000000      0.000000
3474     34.730000      0.000000      0.000000
3475     34.740000      0.000000      0.000000
3476     34.750000      0.000000      0.000000
3477     34.760000      0.000000      0.000000
3478     34.770000      0.000000      0.000000
3479     34.780000      0.000000      0.000000
3480     34.790000      0.000000      0.000000
3481     34.800000      0.000000      0.000000
3482     34.810000      0.000000      0.000000
3483     34.820000      0.000000      0.000000
3484     34.830000      0.000000      0.000000
3485     34.840000      0.000000      0.000000
3486     34.850000      0.000000      0.000000
3487     34.860000      0.000000      0.000000
3488     34.870000      0.000000      0.000000
3489     34.880000      0.000000      0.000000
3490     34.890000      0.000000      0.000000
3491     34.900000      0.000000      0.000000
3492     34.910000      0.000000      0.000000
3493     34.920000      0.000000      0.000000
3494     34.930000      0.000000      0.000000
3495     34.940000      0.000000      0.000000
3496     34.950000      0.000000      0.000000
3497     34.960000      0.000000      0.000000
3498     34.970000      0.000000      0.000000
3499     34.980000      0.000000      0.000000
3500     34.990000      0.000000      0.000000
3501     35.000000      0.000000      0.000000
3502     35.010000      0.000000      0.000000
3503     35.020000      0.000000      0.000000
3504     35.030000      0.000000      0.000000
3505     35.040000      0.000000      0.000000
3506     35.050000      0.000000      0.000000
3507     35.060000      0.000000      0.000000
3508     35.070000      0.000000      0.000000
3509     35.080000      0.000000      0.000000
3510     35.090000      0.000000      0.000000
3511     35.100000      0.000000      0.000000
3512     35.110000      0.000000      0.000000
3513     35.120000      0.000000      0.000000
3514     35.130000      0.000000      0.000000
3515     35.140000      0.000000      0.000000
3516     35.150000      0.000000      0.000000
3517     35.160000      0.000000      0.000000
3518     35.170000      0.000000      0.000000
3519     35.180000      0.000000      0.000000
3520     35.190000      0.000000      0.000000
3521     35.200000      0.000000      0.000000
3522     35.210000      0.000000      0.000000
3523     35.220000      0.000000      0.000000
3524     35.230000      0.000000      0.000000
3525     35.240000      0.000000      0.000000
3526     35.250000      0.000000      0.000000
3527     35.260000      0.000000      0.000000
3528     35.270000      0.000000      0.000000
3529     35.280000      0.000000      0.000000
3530     35.290000      0.000000      0.000000
3531     35.300000      0.000000      0.000000
3532     35.310000      0.000000      0.000000
3533     35.320000      0.000000      0.000000
3534     35.330000      0.000000      0.000000
3535     35.340000      0.000000      0.000000
3536     35.350000      0.000000      0.000000
3537     35.360000      0.000000      0.000000
3538     35.370000      0.000000      0.000000
3539     35.380000      0.000000      0.000000
3540     35.390000      0.000000      0.000000
3541     35.400000      0.000000      0.000000
3542     35.410000      0.000000      0.000000
3543     35.420000      0.000000      0.000000
3544     35.430000      0.000000      0.000000
3545     35.440000      0.000000      0.000000
3546     35.450000      0.000000      0.000000
3547     35.460000      0.000000      0.000000
3548     35.470000      0.000000      0.000000
3549     35.480000      0.000000      0.000000
3550     35.490000      0.000000      0.000000
3551     35.500000      0.000000      0.000000
3552     35.510000      0.000000      0.000000
3553     35.520000      0.000000      0.000000
3554     35.530000      0.000000      0.000000
3555     35.540000      0.000000      0.000000
3556     35.550000      0.000000      0.000000
3557     35.560000      0.000000      0.000000
3558     35.570000      0.000000      0.000000
3559     35.580000      0.000000      0.000000
3560     35.590000      0.000000      0.000000
3561     35.600000      0.000000      0.000000
3562     35.610000      0.000000      0.000000
3563     35.620000      0.000000      0.000000
3564     35.630000      0.000000      0.000000
3565     35.640000      0.000000      0.000000
3566     35.650000      0.000000      0.000000
3567     35.660000      0.000000      0.000000
3568     35.670000      0.000000      0.000000
3569     35.680000      0.000000      0.000000
3570     35.690000      0.000000      0.000000
3571     35.700000      0.000000      0.000000
3572     35.710000      0.000000      0.000000
3573     35.720000      0.000000      0.000000
3574     35.730000      0.000000      0.000000
3575     35.740000      0.000000      0.000000
3576     35.750000      0.000000      0.000000
3577     35.760000      0.000000      0.000000
3578     35.770000      0.000000      0.000000
3579     35.780000      0.000000      0.000000
3580     35.790000      0.000000      0.000000
3581     35.800000      0.000000      0.000000
3582     35.810000      0.000000      0.000000
3583     35.820000      0.000000      0.000000
3584     35.830000      0.000000      0.000000
3585     35.840000      0.000000      0.000000
3586     35.850000      0.000000      0.000000
3587     35.860000      0.000000      0.000000
3588     35.870000      0.000000      0.000000
3589     35.880000      0.000000      0.000000
3590     35.890000      0.000000      0.000000
3591     35.900000      0.000000      0.000000
3592     35.910000      0.000000      0.000000
3593     35.920000      0.000000      0.000000
3594     35.930000      0.000000      0.000000
3595     35.940000      0.000000      0.000000
3596     35.950000      0.000000      0.000000
3597     35.960000      0.000000      0.000000
3598     35.970000      0.000000      0.000000
3599     35.980000      0.000000      0.000000
3600     35.990000      0.000000      0.000000
3601     36.000000      0.000000      0.000000
3602     36.010000      0.000000      0.000000
3603     36.020000      0.000000      0.000000
3604     36.030000      0.000000      0.000000
3605     36.040000      0.000000      0.000000
3606     36.050000      0.000000      0.000000
3607     36.060000      0.000000      0.000000
3608     36.070000      0.000000      0.000000
3609     36.080000      0.000000      0.000000
3610     36.090000      0.000000      0.000000
3611     36.100000      0.000000      0.000000
3612     36.110000      0.000000      0.000000
3613     36.120000      0.000000      0.000000
3614     36.130000      0.000000      0.000000
3615     36.140000      0.000000      0.000000
3616     36.150000      0.000000      0.000000
3617     36.160000      0.000000      0.000000
3618     36.170000      0.000000      0.000000
3619     36.180000      0.000000      0.000000
3620     36.190000      0.000000      0.000000
3621     36.200000      0.000000      0.000000
3622     36.210000      0.000000      0.000000
3623     36.220000      0.000000      0.000000
3624     36.230000      0.000000      0.000000
3625     36.240000      0.000000      0.000000
3626     36.250000      0.000000      0.000000
3627     36.260000      0.000000      0.000000
3628     36.270000      0.000000      0.000000
3629     36.280000      0.000000      0.000000
3630     36.290000      0.000000      0.000000
3631     36.300000      0.000000      0.000000
3632     36.310000      0.000000      0.000000
3633     36.320000      0.000000      0.000000
3634     36.330000      0.000000      0.000000
3635     36.340000      0.000000      0.000000
3636     36.350000      0.000000      0.000000
3637     36.360000      0.000000      0.000000
3638     36.370000      0.000000      0.000000
3639     36.380000      0.000000      0.000000
3640     36.390000      0.000000      0.000000
3641     36.400000      0.000000      0.000000
3642     36.410000      0.000000      0.000000
3643     36.420000      0.000000      0.000000
3644     36.430000      0.000000      0.000000
3645     36.440000      0.000000      0.000000
3646     36.450000      0.000000      0.000000
3647     36.460000      0.000000      0.000000
3648     36.470000      0.000000      0.000000
3649     36.480000      0.000000      0.000000
3650     36.490000      0.000000      0.000000
3651     36.500000      0.000000      0.000000
3652     36.510000      0.000000      0.000000
3653     36.520000      0.000000      0.000000
3654     36.530000      0.000000      0.000000
3655     36.540000      0.000000      0.000000
3656     36.550000      0.000000      0.000000
3657     36.560000      0.000000      0.000000
3658     36.570000      0.000000      0.000000
3659     36.580000      0.000000      0.000000
3660     36.590000      0.000000      0.000000
3661     36.600000      0.000000      0.000000
3662     36.610000      0.000000      0.000000
3663     36.620000      0.000000      0.000000
3664     36.630000      0.000000      0.000000
3665     36.640000      0.000000      0.000000
3666     36.650000      0.000000      0.000000
3667     36.660000      0.000000      0.000000
3668     36.670000      0.000000      0.000000
3669     36.680000      0.000000      0.000000
3670     36.690000      0.000000      0.000000
3671     36.700000      0.000000      0.000000
3672     36.710000      0.000000      0.000000
3673     36.720000      0.000000      0.000000
3674     36.730000      0.000000      0.000000
3675     36.740000      0.000000      0.000000
3676     36.750000      0.000000      0.000000
3677     36.760000      0.000000      0.000000
3678     36.770000      0.000000      0.000000
3679     36.780000      0.000000      0.000000
3680     36.790000      0.000000      0.000000
3681     36.800000      0.000000      0.000000
3682     36.810000      0.000000      0.000000
3683     36.820000      0.000000      0.000000
3684     36.830000      0.000000      0.000000
3685     36.840000      0.000000      0.000000
3686     36.850000      0.000000      0.000000
3687     36.860000      0.000000      0.000000
3688     36.870000      0.000000      0.000000
3689     36.880000      0.000000      0.000000
3690     36.890000      0.000000      0.000000
3691     36.900000      0.000000      0.000000
3692     36.910000      0.000000      0.000000
3693     36.920000      0.000000      0.000000
3694     36.930000      0.000000      0.000000
3695     36.940000      0.000000      0.000000
3696     36.950000      0.000000      0.000000
3697     36.960000      0.000000      0.000000
3698     36.970000      0.000000      0.000000
3699     36.980000      0.000000      0.000000
3700     36.990000      0.000000      0.000000
3701     37.000000      0.000000      0.000000
3702     37.010000      0.000000      0.000000
3703     37.020000      0.000000      0.000000
3704     37.030000      0.000000      0.000000
3705     37.040000      0.000000      0.000000
3706     37.050000      0.000000      0.000000
3707     37.060000      0.000000      0.000000
3708     37.070000      0.000000      0.000000
3709     37.080000      0.000000      0.000000
3710     37.090000      0.000000      0.000000
3711     37.100000      0.000000      0.000000
3712     37.110000      0.000000      0.000000
3713     37.120000      0.000000      0.000000
3714     37.130000      0.000000      0.000000
3715     37.140000      0.000000      0.000000
3716     37.150000      0.000000      0.000000
3717     37.160000      0.000000      0.000000
3718     37.170000      0.000000      0.000000
3719     37.180000      0.000000      0.000000
3720     37.190000      0.000000      0.000000
3721     37.200000      0.000000      0.000000
3722     37.210000      0.000000      0.000000
3723     37.220000      0.000000      0.000000
3724     37.230000      0.000000      0.000000
3725     37.240000      0.000000      0.000000
3726     37.250000      0.000000      0.000000
3727     37.260000      0.000000      0.000000
3728     37.270000      0.000000      0.000000
3729     37.280000      0.000000      0.000000
3730     37.290000      0.000000      0.000000
3731     37.300000      0.000000      0.000000
3732     37.310000      0.000000      0.000000
3733     37.320000      0.000000      0.000000
3734     37.330000      0.000000      0.000000
3735     37.340000      0.000000      0.000000
3736     37.350000      0.000000      0.000000
3737     37.360000      0.000000      0.000000
3738     37.370000      0.000000      0.000000
3739     37.380000      0.000000      0.000000
3740     37.390000      0.000000      0.000000
3741     37.400000      0.000000      0.000000
3742     37.410000      0.000000      0.000000
3743     37.420000      0.000000      0.000000
3744     37.430000      0.000000      0.000000
3745     37.440000      0.000000      0.000000
3746     37.450000      0.000000      0.000000
3747     37.460000      0.000000      0.000000
3748     37.470000      0.000000      0.000000
3749     37.480000      0.000000      0.000000
3750     37.490000      0.000000      0.000000
3751     37.500000      0.000000      0.000000
3752     37.510000      0.000000      0.000000
3753     37.520000      0.000000      0.000000
3754     37.530000      0.000000      0.000000
3755     37.540000      0.000000      0.000000
3756     37.550000      0.000000      0.000000
3757     37.560000      0.000000      0.000000
3758     37.570000      0.000000      0.000000
3759     37.580000      0.000000      0.000000
3760     37.590000      0.000000      0.000000
3761     37.600000      0.000000      0.000000
3762     37.610000      0.000000      0.000000
3763     37.620000      0.000000      0.000000
3764     37.630000      0.000000      0.000000
3765     37.640000      0.000000      0.000000
3766     37.650000      0.000000      0.000000
3767     37.660000      0.000000      0.000000
3768     37.670000      0.000000      0.000000
3769     37.680000      0.000000      0.000000
3770     37.690000      0.000000      0.000000
3771     37.700000      0.000000      0.000000
3772     37.710000      0.000000      0.000000
3773     37.720000      0.000000      0.000000
3774     37.730000      0.000000      0.000000
3775     37.740000      0.000000      0.000000
3776     37.750000      0.000000      0.000000
3777     37.760000      0.000000      0.000000
3778     37.770000      0.000000      0.000000
3779     37.780000      0.000000      0.000000
3780     37.790000      0.000000      0.000000
3781     37.800000      0.000000      0.000000
3782     37.810000      0.000000      0.000000
3783     37.820000      0.000000      0.000000
3784     37.830000      0.000000      0.000000
3785     37.840000      0.000000      0.000000
3786     37.850000      0.000000      0.000000
3787     37.860000      0.000000      0.000000
3788     37.870000      0.000000      0.000000
3789     37.880000      0.000000      0.000000
3790     37.890000      0.000000      0.000000
3791     37.900000      0.000000      0.000000
3792     37.910000      0.000000      0.000000
3793     37.920000      0.000000      0.000000
3794     37.930000      0.000000      0.000000
3795     37.940000      0.000000      0.000000
3796     37.950000      0.000000      0.000000
3797     37.960000      0.000000      0.000000
3798     37.970000      0.000000      0.000000
3799     37.980000      0.000000      0.000000
3800     37.990000      0.000000      0.000000
3801     38.000000      0.000000      0.000000
3802     38.010000      0.000000      0.000000
3803     38.020000      0.000000      0.000000
3804     38.030000      0.000000      0.000000
3805     38.040000      0.000000      0.000000
3806     38.050000      0.000000      0.000000
3807     38.060000      0.000000      0.000000
3808     38.070000      0.000000      0.000000
3809     38.080000      0.000000      0.000000
3810     38.090000      0.000000      0.000000
3811     38.100000      0.000000      0.000000
3812     38.110000      0.000000      0.000000
3813     38.120000      0.000000      0.000000
3814     38.130000      0.000000      0.000000
3815     38.140000      0.000000      0.000000
3816     38.150000      0.000000      0.000000
3817     38.160000      0.000000      0.000000
3818     38.170000      0.000000      0.000000
3819     38.180000      0.000000      0.000000
3820     38.190000      0.000000      0.000000
3821     38.200000      0.000000      0.000000
3822     38.210000      0.000000      0.000000
3823     38.220000      0.000000      0.000000
3824     38.230000      0.000000      0.000000
3825     38.240000      0.000000      0.000000
3826     38.250000      0.000000      0.000000
3827     38.260000      0.000000      0.000000
3828     38.270000      0.000000      0.000000
3829     38.280000      0.000000      0.000000
3830     38.290000      0.000000      0.000000
3831     38.300000      0.000000      0.000000
3832     38.310000      0.000000      0.000000
3833     38.320000      0.000000      0.000000
3834     38.330000      0.000000      0.000000
3835     38.340000      0.000000      0.000000
3836     38.350000      0.000000      0.000000
3837     38.360000      0.000000      0.000000
3838     38.370000      0.000000      0.000000
3839     38.380000      0.000000      0.000000
3840     38.390000      0.000000      0.000000
3841     38.400000      0.000000      0.000000
3842     38.410000      0.000000      0.000000
3843     38.420000      0.000000      0.000000
3844     38.430000      0.000000      0.000000
3845     38.440000      0.000000      0.000000
3846     38.450000      0.000000      0.000000
3847     38.460000      0.000000      0.000000
3848     38.470000      0.000000      0.000000
3849     38.480000      0.000000      0.000000
3850     38.490000      0.000000      0.000000
3851     38.500000      0.000000      0.000000
3852     38.510000      0.000000      0.000000
3853     38.520000      0.000000      0.000000
3854     38.530000      0.000000      0.000000
3855     38.540000      0.000000      0.000000
3856     38.550000      0.000000      0.000000
3857     38.560000      0.000000      0.000000
3858     38.570000      0.000000      0.000000
3859     38.580000      0.000000      0.000000
3860     38.590000      0.000000      0.000000
3861     38.600000      0.000000      0.000000
3862     38.610000      0.000000      0.000000
3863     38.620000      0.000000      0.000000
3864     38.630000      0.000000      0.000000
3865     38.640000      0.000000      0.000000
3866     38.650000      0.000000      0.000000
3867     38.660000      0.000000      0.000000
3868     38.670000      0.000000      0.000000
3869     38.680000      0.000000      0.000000
3870     38.690000      0.000000      0.000000
3871     38.700000      0.000000      0.000000
3872     38.710000      0.000000      0.000000
3873     38.720000      0.000000      0.000000
3874     38.730000      0.000000      0.000000
3875     38.740000      0.000000      0.000000
3876     38.750000      0.000000      0.000000
3877     38.760000      0.000000      0.000000
3878     38.770000      0.000000      0.000000
3879     38.780000      0.000000      0.000000
3880     38.790000      0.000000      0.000000
3881     38.800000      0.000000      0.000000
3882     38.810000      0.000000      0.000000
3883     38.820000      0.000000      0.000000
3884     38.830000      0.000000      0.000000
3885     38.840000      0.000000      0.000000
3886     38.850000      0.000000      0.000000
3887     38.860000      0.000000      0.000000
3888     38.870000      0.000000      0.000000
3889     38.880000      0.000000      0.000000
3890     38.890000      0.000000      0.000000
3891     38.900000      0.000000      0.000000
3892     38.910000      0.000000      0.000000
3893     38.920000      0.000000      0.000000
3894     38.930000      0.000000      0.000000
3895     38.940000      0.000000      0.000000
3896     38.950000      0.000000      0.000000
3897     38.960000      0.000000      0.000000
3898     38.970000      0.000000      0.000000
3899     38.980000      0.000000      0.000000
3900     38.990000      0.000000      0.000000
3901     39.000000      0.000000      0.000000
3902     39.010000      0.000000      0.000000
3903     39.020000      0.000000      0.000000
3904     39.030000      0.000000      0.000000
3905     39.040000      0.000000      0.000000
3906     39.050000      0.000000      0.000000
3907     39.060000      0.000000      0.000000
3908     39.070000      0.000000      0.000000
3909     39.080000      0.000000      0.000000
3910     39.090000      0.000000      0.000000
3911     39.100000      0.000000      0.000000
3912     39.110000      0.000000      0.000000
3913     39.120000      0.000000      0.000000
3914     39.130000      0.000000      0.000000
3915     39.140000      0.000000      0.000000
3916     39.150000      0.000000      0.000000
3917     39.160000      0.000000      0.000000
3918     39.170000      0.000000      0.000000
3919     39.180000      0.000000      0.000000
3920     39.190000      0.000000      0.000000
3921     39.200000      0.000000      0.000000
3922     39.210000      0.000000      0.000000
3923     39.220000      0.000000      0.000000
3924     39.230000      0.000000      0.000000
3925     39.240000      0.000000      0.000000
3926     39.250000      0.000000      0.000000
3927     39.260000      0.000000      0.000000
3928     39.270000      0.000000      0.000000
3929     39.280000      0.000000      0.000000
3930     39.290000      0.000000      0.000000
3931     39.300000      0.000000      0.000000
3932     39.310000      0.000000      0.000000
3933     39.320000      0.000000      0.000000
3934     39.330000      0.000000      0.000000
3935     39.340000      0.000000      0.000000
3936     39.350000      0.000000      0.000000
3937     39.360000      0.000000      0.000000
3938     39.370000      0.000000      0.000000
3939     39.380000      0.000000      0.000000
3940     39.390000      0.000000      0.000000
3941     39.400000      0.000000      0.000000
3942     39.410000      0.000000      0.000000
3943     39.420000      0.000000      0.000000
3944     39.430000      0.000000      0.000000
3945     39.440000      0.000000      0.000000
3946     39.450000      0.000000      0.000000
3947     39.460000      0.000000      0.000000
3948     39.470000      0.000000      0.000000
3949     39.480000      0.000000      0.000000
3950     39.490000      0.000000      0.000000
3951     39.500000      0.000000      0.000000
3952     39.510000      0.000000      0.000000
3953     39.520000      0.000000      0.000000
3954     39.530000      0.000000      0.000000
3955     39.540000      0.000000      0.000000
3956     39.550000      0.000000      0.000000
3957     39.560000      0.000000      0.000000
3958     39.570000      0.000000      0.000000
3959     39.580000      0.000000      0.000000
3960     39.590000      0.000000      0.000000
3961     39.600000      0.000000      0.000000
3962     39.610000      0.000000      0.000000
3963     39.620000      0.000000      0.000000
3964     39.630000      0.000000      0.000000
3965     39.640000      0.000000      0.000000
3966     39.650000      0.000000      0.000000
3967     39.660000      0.000000      0.000000
3968     39.670000      0.000000      0.000000
3969     39.680000      0.000000      0.000000
3970     39.690000      0.000000      0.000000
3971     39.700000      0.000000      0.000000
3972     39.710000      0.000000      0.000000
3973     39.720000      0.000000      0.000000
3974     39.730000      0.000000      0.000000
3975     39.740000      0.000000      0.000000
3976     39.750000      0.000000      0.000000
3977     39.760000      0.000000      0.000000
3978     39.770000      0.000000      0.000000
3979     39.780000      0.000000      0.000000
3980     39.790000      0.000000      0.000000
3981     39.800000      0.000000      0.000000
3982     39.810000      0.000000      0.000000
3983     39.820000      0.000000      0.000000
3984     39.830000      0.000000      0.000000
3985     39.840000      0.000000      0.000000
3986     39.850000      0.000000      0.000000
3987     39.860000      0.000000      0.000000
3988     39.870000      0.000000      0.000000
3989     39.880000      0.000000      0.000000
3990     39.890000      0.000000      0.000000
3991     39.900000      0.000000      0.000000
3992     39.910000      0.000000      0.000000
3993     39.920000      0.000000      0.000000
3994     39.930000      0.000000      0.000000
3995     39.940000      0.000000      0.000000
3996     39.950000      0.000000      0.000000
3997     39.960000      0.000000      0.000000
3998     39.970000      0.000000      0.000000
3999     39.980000      0.000000      0.000000
4000     39.990000      0.000000      0.000000
4001     40.000000      0.000000      0.000000
