# Supplementary material for: A Bottom-Up Coarse-Grained Model for Nucleosome–Nucleosome Interactions with Explicit Ions
Source: J Chem Theory Comput. 2022 May 17;18(6):3948–60. doi: 10.1021/acs.jctc.2c00083 (PMC9202350; doi:10.1021/acs.jctc.2c00083)
Supplement: Supplementary file 2 — ct2c00083_si_002.zip [file ct2c00083_si_002.zip › archive/CGMD_NCP-CO/pot_tables/CPOS_K.table]

CPOS_K
N 4001

1      0.000001    116.179370     56.971150
2      0.010000    115.609660     58.885660
3      0.020000    115.020800     60.599230
4      0.030000    114.414810     62.085800
5      0.040000    113.793950     63.325970
6      0.050000    113.160690     64.307980
7      0.060000    112.517610     65.028370
8      0.070000    111.867330     65.491990
9      0.080000    111.212410     65.711520
10      0.090000    110.555300     65.706600
11      0.100000    109.898230     65.502450
12      0.110000    109.243200     65.128380
13      0.120000    108.591920     64.616100
14      0.130000    107.945760     63.998130
15      0.140000    107.305780     63.306350
16      0.150000    106.672710     62.570730
17      0.160000    106.047010     61.818480
18      0.170000    105.428820     61.073340
19      0.180000    104.818090     60.355330
20      0.190000    104.214540     59.680550
21      0.200000    103.617730     59.061350
22      0.210000    103.027120     58.506500
23      0.220000    102.442050     58.021490
24      0.230000    101.861840     57.608900
25      0.240000    101.285750     57.268700
26      0.250000    100.713060     56.998680
27      0.260000    100.143070     56.794740
28      0.270000     99.575130     56.651230
29      0.280000     99.008610     56.561330
30      0.290000     98.443000     56.517310
31      0.300000     97.877830     56.510930
32      0.310000     97.312720     56.533650
33      0.320000     96.747380     56.577020
34      0.330000     96.181610     56.632850
35      0.340000     95.615280     56.693460
36      0.350000     95.048350     56.751850
37      0.360000     94.480830     56.801850
38      0.370000     93.912810     56.838110
39      0.380000     93.344430     56.856250
40      0.390000     92.775870     56.852750
41      0.400000     92.207340     56.825010
42      0.410000     91.639090     56.771310
43      0.420000     91.071380     56.690720
44      0.430000     90.504470     56.583080
45      0.440000     89.938640     56.448950
46      0.450000     89.374150     56.289550
47      0.460000     88.811250     56.106660
48      0.470000     88.250190     55.902600
49      0.480000     87.691160     55.680070
50      0.490000     87.134360     55.442100
51      0.500000     86.579940     55.191890
52      0.510000     86.028020     54.932700
53      0.520000     85.478690     54.667750
54      0.530000     84.932020     54.400090
55      0.540000     84.388020     54.132480
56      0.550000     83.846690     53.867370
57      0.560000     83.308020     53.606810
58      0.570000     82.771950     53.352460
59      0.580000     82.238430     53.105540
60      0.590000     81.707370     52.866910
61      0.600000     81.178700     52.637090
62      0.610000     80.652330     52.416260
63      0.620000     80.128170     52.204360
64      0.630000     79.606120     52.001110
65      0.640000     79.086110     51.806080
66      0.650000     78.568050     51.618690
67      0.660000     78.051860     51.438300
68      0.670000     77.537480     51.264190
69      0.680000     77.024840     51.095610
70      0.690000     76.513880     50.931780
71      0.700000     76.004570     50.771910
72      0.710000     75.496850     50.615240
73      0.720000     74.990690     50.460970
74      0.730000     74.486080     50.308350
75      0.740000     73.983000     50.156630
76      0.750000     73.481430     50.005090
77      0.760000     72.981380     49.853010
78      0.770000     72.482850     49.699760
79      0.780000     71.985860     49.544690
80      0.790000     71.490410     49.387270
81      0.800000     70.996540     49.227000
82      0.810000     70.504270     49.063490
83      0.820000     70.013630     48.896440
84      0.830000     69.524670     48.725690
85      0.840000     69.037410     48.551170
86      0.850000     68.551900     48.372980
87      0.860000     68.068170     48.191320
88      0.870000     67.586260     48.006550
89      0.880000     67.106190     47.819100
90      0.890000     66.628000     47.629510
91      0.900000     66.151700     47.438360
92      0.910000     65.677320     47.246250
93      0.920000     65.204860     47.053780
94      0.930000     64.734320     46.861460
95      0.940000     64.265710     46.669750
96      0.950000     63.799010     46.479010
97      0.960000     63.334220     46.289490
98      0.970000     62.871320     46.101300
99      0.980000     62.410310     45.914470
100      0.990000     61.951170     45.728950
101      1.000000     61.493880     45.544580
102      1.010000     61.038430     45.361190
103      1.020000     60.584820     45.178560
104      1.030000     60.133030     44.996500
105      1.040000     59.683070     44.814840
106      1.050000     59.234920     44.633420
107      1.060000     58.788580     44.452180
108      1.070000     58.344060     44.271090
109      1.080000     57.901350     44.090180
110      1.090000     57.460450     43.909530
111      1.100000     57.021360     43.729240
112      1.110000     56.584060     43.549430
113      1.120000     56.148570     43.370220
114      1.130000     55.714870     43.191670
115      1.140000     55.282950     43.013820
116      1.150000     54.852810     42.836660
117      1.160000     54.424440     42.660090
118      1.170000     53.997840     42.483970
119      1.180000     53.573000     42.308100
120      1.190000     53.149920     42.132260
121      1.200000     52.728600     41.956190
122      1.210000     52.309040     41.779630
123      1.220000     51.891240     41.602350
124      1.230000     51.475220     41.424170
125      1.240000     51.060980     41.244960
126      1.250000     50.648530     41.064660
127      1.260000     50.237880     40.883280
128      1.270000     49.829050     40.700950
129      1.280000     49.422040     40.517810
130      1.290000     49.016860     40.334120
131      1.300000     48.613520     40.150130
132      1.310000     48.212020     39.966130
133      1.320000     47.812360     39.782380
134      1.330000     47.414530     39.599110
135      1.340000     47.018540     39.416510
136      1.350000     46.624380     39.234670
137      1.360000     46.232030     39.053620
138      1.370000     45.841490     38.873310
139      1.380000     45.452760     38.693620
140      1.390000     45.065820     38.514380
141      1.400000     44.680680     38.335380
142      1.410000     44.297330     38.156390
143      1.420000     43.915760     37.977190
144      1.430000     43.535990     37.797590
145      1.440000     43.158020     37.617450
146      1.450000     42.781840     37.436690
147      1.460000     42.407470     37.255290
148      1.470000     42.034920     37.073330
149      1.480000     41.664190     36.890910
150      1.490000     41.295280     36.708230
151      1.500000     40.928200     36.525480
152      1.510000     40.562940     36.342910
153      1.520000     40.199510     36.160720
154      1.530000     39.837910     35.979080
155      1.540000     39.478110     35.798130
156      1.550000     39.120130     35.617930
157      1.560000     38.763950     35.438460
158      1.570000     38.409570     35.259650
159      1.580000     38.056970     35.081350
160      1.590000     37.706160     34.903360
161      1.600000     37.357130     34.725470
162      1.610000     37.009870     34.547430
163      1.620000     36.664400     34.369020
164      1.630000     36.320710     34.190060
165      1.640000     35.978810     34.010410
166      1.650000     35.638700     33.829980
167      1.660000     35.300400     33.648770
168      1.670000     34.963910     33.466860
169      1.680000     34.629250     33.284380
170      1.690000     34.296400     33.101530
171      1.700000     33.965390     32.918510
172      1.710000     33.636200     32.735570
173      1.720000     33.308850     32.552940
174      1.730000     32.983320     32.370810
175      1.740000     32.659610     32.189300
176      1.750000     32.337720     32.008490
177      1.760000     32.017630     31.828390
178      1.770000     31.699350     31.648910
179      1.780000     31.382860     31.469910
180      1.790000     31.068160     31.291220
181      1.800000     30.755250     31.112610
182      1.810000     30.444120     30.933860
183      1.820000     30.134780     30.754750
184      1.830000     29.827230     30.575090
185      1.840000     29.521480     30.394760
186      1.850000     29.217540     30.213680
187      1.860000     28.915400     30.031870
188      1.870000     28.615080     29.849410
189      1.880000     28.316590     29.666440
190      1.890000     28.019920     29.483170
191      1.900000     27.725090     29.299830
192      1.910000     27.432090     29.116680
193      1.920000     27.140920     28.933960
194      1.930000     26.851590     28.751860
195      1.940000     26.564070     28.570530
196      1.950000     26.278360     28.390060
197      1.960000     25.994460     28.210450
198      1.970000     25.712360     28.031640
199      1.980000     25.432040     27.853490
200      1.990000     25.153500     27.675810
201      2.000000     24.876750     27.498380
202      2.010000     24.601760     27.320950
203      2.020000     24.328550     27.143310
204      2.030000     24.057120     26.965250
205      2.040000     23.787470     26.786600
206      2.050000     23.519600     26.607270
207      2.060000     23.253530     26.427220
208      2.070000     22.989260     26.246490
209      2.080000     22.726790     26.065180
210      2.090000     22.466140     25.883430
211      2.100000     22.207310     25.701420
212      2.110000     21.950290     25.519350
213      2.120000     21.695100     25.337400
214      2.130000     21.441720     25.155700
215      2.140000     21.190170     24.974370
216      2.150000     20.940420     24.793430
217      2.160000     20.692490     24.612860
218      2.170000     20.446360     24.432550
219      2.180000     20.202040     24.252370
220      2.190000     19.959510     24.072110
221      2.200000     19.718790     23.891570
222      2.210000     19.479870     23.710530
223      2.220000     19.242770     23.528810
224      2.230000     19.007480     23.346260
225      2.240000     18.774020     23.162810
226      2.250000     18.542390     22.978460
227      2.260000     18.312610     22.793290
228      2.270000     18.084670     22.607490
229      2.280000     17.858600     22.421290
230      2.290000     17.634390     22.235020
231      2.300000     17.412040     22.049020
232      2.310000     17.191540     21.863680
233      2.320000     16.972910     21.679330
234      2.330000     16.756110     21.496300
235      2.340000     16.541150     21.314830
236      2.350000     16.328000     21.135090
237      2.360000     16.116650     20.957170
238      2.370000     15.907080     20.781050
239      2.380000     15.699270     20.606630
240      2.390000     15.493200     20.433720
241      2.400000     15.288870     20.262090
242      2.410000     15.086250     20.091440
243      2.420000     14.885330     19.921460
244      2.430000     14.686120     19.751830
245      2.440000     14.488600     19.582240
246      2.450000     14.292780     19.412390
247      2.460000     14.098650     19.242030
248      2.470000     13.906230     19.070920
249      2.480000     13.715520     18.898870
250      2.490000     13.526530     18.725710
251      2.500000     13.339280     18.551300
252      2.510000     13.153760     18.375490
253      2.520000     12.970010     18.198130
254      2.530000     12.788030     18.019040
255      2.540000     12.607840     17.838040
256      2.550000     12.429460     17.654900
257      2.560000     12.252910     17.469380
258      2.570000     12.078210     17.281230
259      2.580000     11.905400     17.090200
260      2.590000     11.734500     16.896080
261      2.600000     11.565540     16.698710
262      2.610000     11.398550     16.498020
263      2.620000     11.233570     16.294070
264      2.630000     11.070630     16.087040
265      2.640000     10.909760     15.877310
266      2.650000     10.750990     15.665430
267      2.660000     10.594330     15.452170
268      2.670000     10.439810     15.238440
269      2.680000     10.287430     15.025360
270      2.690000     10.137170     14.814150
271      2.700000      9.989030     14.606130
272      2.710000      9.842970     14.402650
273      2.720000      9.698940     14.205020
274      2.730000      9.556890     14.014490
275      2.740000      9.416750     13.832130
276      2.750000      9.278430     13.658870
277      2.760000      9.141840     13.495380
278      2.770000      9.006890     13.342100
279      2.780000      8.873460     13.199200
280      2.790000      8.741470     13.066550
281      2.800000      8.610810     12.943740
282      2.810000      8.481370     12.830070
283      2.820000      8.353070     12.724530
284      2.830000      8.225820     12.625800
285      2.840000      8.099570     12.532290
286      2.850000      7.974240     12.442100
287      2.860000      7.849820     12.353070
288      2.870000      7.726290     12.262770
289      2.880000      7.603660     12.168590
290      2.890000      7.481980     12.067720
291      2.900000      7.361300     11.957240
292      2.910000      7.241730     11.834200
293      2.920000      7.123390     11.695660
294      2.930000      7.006430     11.538810
295      2.940000      6.891040     11.360990
296      2.950000      6.777430     11.159820
297      2.960000      6.665830     10.933270
298      2.970000      6.556500     10.679740
299      2.980000      6.449700     10.398140
300      2.990000      6.345720     10.088000
301      3.000000      6.244840      9.749550
302      3.010000      6.147350      9.383830
303      3.020000      6.053510      8.992770
304      3.030000      5.963580      8.579290
305      3.040000      5.877790      8.147350
306      3.050000      5.796310      7.702020
307      3.060000      5.719290      7.249400
308      3.070000      5.646800      6.796630
309      3.080000      5.578830      6.351730
310      3.090000      5.515320      5.923450
311      3.100000      5.456080      5.521010
312      3.110000      5.400870      5.153840
313      3.120000      5.349330      4.831340
314      3.130000      5.301020      4.562510
315      3.140000      5.255390      4.355770
316      3.150000      5.211840      4.218640
317      3.160000      5.169650      4.157570
318      3.170000      5.128070      4.177740
319      3.180000      5.086300      4.282910
320      3.190000      5.043470      4.475310
321      3.200000      4.998710      4.755490
322      3.210000      4.951160      5.122250
323      3.220000      4.899940      5.572500
324      3.230000      4.844210      6.101250
325      3.240000      4.783200      6.701470
326      3.250000      4.716190      7.364170
327      3.260000      4.642540      8.078470
328      3.270000      4.561760      8.831690
329      3.280000      4.473440      9.609650
330      3.290000      4.377350     10.397010
331      3.300000      4.273380     11.177670
332      3.310000      4.161600     11.935220
333      3.320000      4.042250     12.653470
334      3.330000      3.915710     13.316930
335      3.340000      3.782540     13.911210
336      3.350000      3.643430     14.423420
337      3.360000      3.499200     14.842470
338      3.370000      3.350770     15.159230
339      3.380000      3.199180     15.366740
340      3.390000      3.045510     15.460220
341      3.400000      2.890910     15.437150
342      3.410000      2.736540     15.297280
343      3.420000      2.583570     15.042600
344      3.430000      2.433140     14.677340
345      3.440000      2.286370     14.207920
346      3.450000      2.144290     13.642830
347      3.460000      2.007860     12.992520
348      3.470000      1.877930     12.269180
349      3.480000      1.755240     11.486430
350      3.490000      1.640380     10.658970
351      3.500000      1.533790      9.802170
352      3.510000      1.435770      8.931560
353      3.520000      1.346450      8.062370
354      3.530000      1.265830      7.209090
355      3.540000      1.193740      6.385040
356      3.550000      1.129890      5.602080
357      3.560000      1.073860      4.870340
358      3.570000      1.025160      4.198160
359      3.580000      0.983180      3.591960
360      3.590000      0.947260      3.056310
361      3.600000      0.916700      2.593990
362      3.610000      0.890760      2.206080
363      3.620000      0.868700      1.892110
364      3.630000      0.849770      1.650160
365      3.640000      0.833270      1.477020
366      3.650000      0.818500      1.368310
367      3.660000      0.804820      1.318640
368      3.670000      0.791630      1.321760
369      3.680000      0.778420      1.370750
370      3.690000      0.764710      1.458210
371      3.700000      0.750130      1.576490
372      3.710000      0.734360      1.717880
373      3.720000      0.717180      1.874860
374      3.730000      0.698430      2.040250
375      3.740000      0.678030      2.207440
376      3.750000      0.655960      2.370480
377      3.760000      0.632250      2.524190
378      3.770000      0.607010      2.664220
379      3.780000      0.580370      2.787060
380      3.790000      0.552500      2.890000
381      3.800000      0.523600      2.971170
382      3.810000      0.493890      3.029400
383      3.820000      0.463590      3.064250
384      3.830000      0.432950      3.075880
385      3.840000      0.402190      3.065050
386      3.850000      0.371540      3.033030
387      3.860000      0.341210      2.981520
388      3.870000      0.311390      2.912610
389      3.880000      0.282270      2.828700
390      3.890000      0.253980      2.732400
391      3.900000      0.226660      2.626460
392      3.910000      0.200390      2.513660
393      3.920000      0.175260      2.396740
394      3.930000      0.151290      2.278310
395      3.940000      0.128510      2.160780
396      3.950000      0.106900      2.046300
397      3.960000      0.086440      1.936750
398      3.970000      0.067070      1.833680
399      3.980000      0.048730      1.738310
400      3.990000      0.031350      1.651580
401      4.000000      0.014830      1.574090
402      4.010000     -0.000910      1.506190
403      4.020000     -0.015970      1.447980
404      4.030000     -0.030450      1.399310
405      4.040000     -0.044440      1.359840
406      4.050000     -0.058040      1.329050
407      4.060000     -0.071330      1.306250
408      4.070000     -0.084400      1.290650
409      4.080000     -0.097300      1.281330
410      4.090000     -0.110120      1.277320
411      4.100000     -0.122890      1.277600
412      4.110000     -0.135660      1.281140
413      4.120000     -0.148480      1.286930
414      4.130000     -0.161350      1.294000
415      4.140000     -0.174290      1.301450
416      4.150000     -0.187300      1.308480
417      4.160000     -0.200380      1.314360
418      4.170000     -0.213530      1.318490
419      4.180000     -0.226710      1.320390
420      4.190000     -0.239920      1.319650
421      4.200000     -0.253110      1.316010
422      4.210000     -0.266270      1.309270
423      4.220000     -0.279370      1.299370
424      4.230000     -0.292360      1.286290
425      4.240000     -0.305220      1.270130
426      4.250000     -0.317920      1.251050
427      4.260000     -0.330430      1.229260
428      4.270000     -0.342730      1.205040
429      4.280000     -0.354780      1.178720
430      4.290000     -0.366560      1.150660
431      4.300000     -0.378070      1.121220
432      4.310000     -0.389280      1.090790
433      4.320000     -0.400190      1.059750
434      4.330000     -0.410790      1.028450
435      4.340000     -0.421070      0.997200
436      4.350000     -0.431050      0.966290
437      4.360000     -0.440710      0.935960
438      4.370000     -0.450070      0.906400
439      4.380000     -0.459130      0.877740
440      4.390000     -0.467910      0.850080
441      4.400000     -0.476410      0.823470
442      4.410000     -0.484640      0.797910
443      4.420000     -0.492620      0.773370
444      4.430000     -0.500360      0.749800
445      4.440000     -0.507860      0.727100
446      4.450000     -0.515130      0.705170
447      4.460000     -0.522180      0.683860
448      4.470000     -0.529020      0.663020
449      4.480000     -0.535650      0.642500
450      4.490000     -0.542070      0.622110
451      4.500000     -0.548290      0.601690
452      4.510000     -0.554310      0.581040
453      4.520000     -0.560120      0.559990
454      4.530000     -0.565720      0.538340
455      4.540000     -0.571100      0.515930
456      4.550000     -0.576260      0.492590
457      4.560000     -0.581190      0.468160
458      4.570000     -0.585870      0.442500
459      4.580000     -0.590300      0.415490
460      4.590000     -0.594450      0.387030
461      4.600000     -0.598320      0.357040
462      4.610000     -0.601890      0.325460
463      4.620000     -0.605150      0.292270
464      4.630000     -0.608070      0.257500
465      4.640000     -0.610640      0.221180
466      4.650000     -0.612860      0.183400
467      4.660000     -0.614690      0.144280
468      4.670000     -0.616130      0.103970
469      4.680000     -0.617170      0.062660
470      4.690000     -0.617800      0.020550
471      4.700000     -0.618000     -0.022150
472      4.710000     -0.617780     -0.065220
473      4.720000     -0.617130     -0.108440
474      4.730000     -0.616050     -0.151620
475      4.740000     -0.614530     -0.194590
476      4.750000     -0.612580     -0.237200
477      4.760000     -0.610210     -0.279350
478      4.770000     -0.607420     -0.320950
479      4.780000     -0.604210     -0.361970
480      4.790000     -0.600590     -0.402390
481      4.800000     -0.596570     -0.442220
482      4.810000     -0.592140     -0.481490
483      4.820000     -0.587330     -0.520240
484      4.830000     -0.582130     -0.558520
485      4.840000     -0.576540     -0.596390
486      4.850000     -0.570580     -0.633900
487      4.860000     -0.564240     -0.671080
488      4.870000     -0.557530     -0.707970
489      4.880000     -0.550450     -0.744610
490      4.890000     -0.543000     -0.781000
491      4.900000     -0.535190     -0.817170
492      4.910000     -0.527020     -0.853120
493      4.920000     -0.518490     -0.888880
494      4.930000     -0.509600     -0.924440
495      4.940000     -0.500350     -0.959830
496      4.950000     -0.490760     -0.995080
497      4.960000     -0.480810     -1.030200
498      4.970000     -0.470500     -1.065220
499      4.980000     -0.459850     -1.100180
500      4.990000     -0.448850     -1.135070
501      5.000000     -0.437500     -1.169910
502      5.010000     -0.425800     -1.204680
503      5.020000     -0.413750     -1.239330
504      5.030000     -0.401360     -1.273790
505      5.040000     -0.388620     -1.307920
506      5.050000     -0.375540     -1.341570
507      5.060000     -0.362130     -1.374520
508      5.070000     -0.348380     -1.406540
509      5.080000     -0.334320     -1.437310
510      5.090000     -0.319940     -1.466520
511      5.100000     -0.305280     -1.493820
512      5.110000     -0.290340     -1.518830
513      5.120000     -0.275150     -1.541190
514      5.130000     -0.259740     -1.560550
515      5.140000     -0.244130     -1.576560
516      5.150000     -0.228370     -1.588920
517      5.160000     -0.212480     -1.597360
518      5.170000     -0.196510     -1.601660
519      5.180000     -0.180490     -1.601650
520      5.190000     -0.164470     -1.597200
521      5.200000     -0.148500     -1.588240
522      5.210000     -0.132620     -1.574780
523      5.220000     -0.116870     -1.556860
524      5.230000     -0.101300     -1.534590
525      5.240000     -0.085960     -1.508140
526      5.250000     -0.070870     -1.477760
527      5.260000     -0.056100     -1.443710
528      5.270000     -0.041660     -1.406340
529      5.280000     -0.027600     -1.366020
530      5.290000     -0.013940     -1.323150
531      5.300000     -0.000700     -1.278170
532      5.310000      0.012080     -1.231480
533      5.320000      0.024390     -1.183500
534      5.330000      0.036230     -1.134610
535      5.340000      0.047570     -1.085140
536      5.350000      0.058420     -1.035390
537      5.360000      0.068780     -0.985610
538      5.370000      0.078630     -0.935990
539      5.380000      0.087990     -0.886660
540      5.390000      0.096860     -0.837730
541      5.400000      0.105240     -0.789260
542      5.410000      0.113130     -0.741300
543      5.420000      0.120540     -0.693880
544      5.430000      0.127480     -0.647020
545      5.440000      0.133950     -0.600760
546      5.450000      0.139960     -0.555150
547      5.460000      0.145510     -0.510250
548      5.470000      0.150610     -0.466150
549      5.480000      0.155280     -0.422960
550      5.490000      0.159510     -0.380820
551      5.500000      0.163310     -0.339850
552      5.510000      0.166710     -0.300220
553      5.520000      0.169710     -0.262080
554      5.530000      0.172340     -0.225560
555      5.540000      0.174590     -0.190790
556      5.550000      0.176500     -0.157880
557      5.560000      0.178080     -0.126910
558      5.570000      0.179350     -0.097930
559      5.580000      0.180330     -0.070980
560      5.590000      0.181040     -0.046060
561      5.600000      0.181500     -0.023140
562      5.610000      0.181730     -0.002170
563      5.620000      0.181750      0.016910
564      5.630000      0.181580      0.034190
565      5.640000      0.181240      0.049750
566      5.650000      0.180740      0.063720
567      5.660000      0.180100      0.076220
568      5.670000      0.179340      0.087360
569      5.680000      0.178470      0.097280
570      5.690000      0.177490      0.106120
571      5.700000      0.176430      0.114000
572      5.710000      0.175290      0.121050
573      5.720000      0.174080      0.127400
574      5.730000      0.172810      0.133170
575      5.740000      0.171480      0.138470
576      5.750000      0.170090      0.143390
577      5.760000      0.168660      0.148030
578      5.770000      0.167180      0.152470
579      5.780000      0.165650      0.156760
580      5.790000      0.164090      0.160970
581      5.800000      0.162480      0.165140
582      5.810000      0.160830      0.169310
583      5.820000      0.159130      0.173510
584      5.830000      0.157400      0.177740
585      5.840000      0.155620      0.182020
586      5.850000      0.153800      0.186360
587      5.860000      0.151940      0.190730
588      5.870000      0.150030      0.195140
589      5.880000      0.148080      0.199560
590      5.890000      0.146080      0.203980
591      5.900000      0.144040      0.208370
592      5.910000      0.141960      0.212710
593      5.920000      0.139830      0.216970
594      5.930000      0.137660      0.221120
595      5.940000      0.135450      0.225160
596      5.950000      0.133200      0.229040
597      5.960000      0.130910      0.232770
598      5.970000      0.128580      0.236320
599      5.980000      0.126220      0.239690
600      5.990000      0.123820      0.242870
601      6.000000      0.121390      0.245850
602      6.010000      0.118930      0.248630
603      6.020000      0.116450      0.251200
604      6.030000      0.113930      0.253570
605      6.040000      0.111400      0.255740
606      6.050000      0.108840      0.257700
607      6.060000      0.106260      0.259460
608      6.070000      0.103670      0.261000
609      6.080000      0.101060      0.262330
610      6.090000      0.098440      0.263440
611      6.100000      0.095800      0.264320
612      6.110000      0.093160      0.264970
613      6.120000      0.090510      0.265380
614      6.130000      0.087860      0.265550
615      6.140000      0.085200      0.265460
616      6.150000      0.082550      0.265110
617      6.160000      0.079890      0.264490
618      6.170000      0.077250      0.263600
619      6.180000      0.074610      0.262430
620      6.190000      0.071990      0.260990
621      6.200000      0.069380      0.259270
622      6.210000      0.066790      0.257270
623      6.220000      0.064210      0.255010
624      6.230000      0.061660      0.252480
625      6.240000      0.059140      0.249720
626      6.250000      0.056640      0.246730
627      6.260000      0.054170      0.243540
628      6.270000      0.051740      0.240170
629      6.280000      0.049340      0.236660
630      6.290000      0.046970      0.233030
631      6.300000      0.044640      0.229320
632      6.310000      0.042350      0.225560
633      6.320000      0.040090      0.221790
634      6.330000      0.037870      0.218030
635      6.340000      0.035690      0.214320
636      6.350000      0.033550      0.210670
637      6.360000      0.031440      0.207110
638      6.370000      0.029370      0.203650
639      6.380000      0.027340      0.200290
640      6.390000      0.025330      0.197050
641      6.400000      0.023360      0.193920
642      6.410000      0.021420      0.190890
643      6.420000      0.019510      0.187970
644      6.430000      0.017630      0.185130
645      6.440000      0.015780      0.182370
646      6.450000      0.013960      0.179660
647      6.460000      0.012160      0.177000
648      6.470000      0.010390      0.174340
649      6.480000      0.008650      0.171690
650      6.490000      0.006930      0.169000
651      6.500000      0.005240      0.166260
652      6.510000      0.003580      0.163440
653      6.520000      0.001950      0.160520
654      6.530000      0.000340      0.157470
655      6.540000     -0.001230      0.154270
656      6.550000     -0.002780      0.150900
657      6.560000     -0.004290      0.147330
658      6.570000     -0.005760      0.143550
659      6.580000     -0.007190      0.139540
660      6.590000     -0.008590      0.135290
661      6.600000     -0.009940      0.130790
662      6.610000     -0.011250      0.126030
663      6.620000     -0.012510      0.121020
664      6.630000     -0.013720      0.115760
665      6.640000     -0.014880      0.110260
666      6.650000     -0.015980      0.104540
667      6.660000     -0.017030      0.098630
668      6.670000     -0.018010      0.092560
669      6.680000     -0.018940      0.086360
670      6.690000     -0.019800      0.080080
671      6.700000     -0.020600      0.073750
672      6.710000     -0.021340      0.067430
673      6.720000     -0.022020      0.061140
674      6.730000     -0.022630      0.054930
675      6.740000     -0.023180      0.048840
676      6.750000     -0.023660      0.042900
677      6.760000     -0.024090      0.037130
678      6.770000     -0.024460      0.031550
679      6.780000     -0.024780      0.026160
680      6.790000     -0.025040      0.020990
681      6.800000     -0.025250      0.016010
682      6.810000     -0.025410      0.011240
683      6.820000     -0.025520      0.006670
684      6.830000     -0.025590      0.002270
685      6.840000     -0.025610     -0.001970
686      6.850000     -0.025590     -0.006060
687      6.860000     -0.025530     -0.010020
688      6.870000     -0.025430     -0.013880
689      6.880000     -0.025290     -0.017650
690      6.890000     -0.025120     -0.021360
691      6.900000     -0.024900     -0.025030
692      6.910000     -0.024650     -0.028680
693      6.920000     -0.024370     -0.032330
694      6.930000     -0.024040     -0.036010
695      6.940000     -0.023680     -0.039730
696      6.950000     -0.023290     -0.043520
697      6.960000     -0.022850     -0.047390
698      6.970000     -0.022380     -0.051360
699      6.980000     -0.021860     -0.055440
700      6.990000     -0.021310     -0.059640
701      7.000000     -0.020710     -0.063970
702      7.010000     -0.020070     -0.068440
703      7.020000     -0.019390     -0.073030
704      7.030000     -0.018660     -0.077750
705      7.040000     -0.017880     -0.082580
706      7.050000     -0.017060     -0.087500
707      7.060000     -0.016180     -0.092490
708      7.070000     -0.015260     -0.097500
709      7.080000     -0.014280     -0.102510
710      7.090000     -0.013260     -0.107470
711      7.100000     -0.012180     -0.112340
712      7.110000     -0.011060     -0.117080
713      7.120000     -0.009890     -0.121630
714      7.130000     -0.008670     -0.125950
715      7.140000     -0.007410     -0.130010
716      7.150000     -0.006110     -0.133770
717      7.160000     -0.004770     -0.137190
718      7.170000     -0.003400     -0.140260
719      7.180000     -0.002000     -0.142950
720      7.190000     -0.000570     -0.145260
721      7.200000      0.000880     -0.147180
722      7.210000      0.002360     -0.148700
723      7.220000      0.003840     -0.149840
724      7.230000      0.005340     -0.150610
725      7.240000      0.006850     -0.151030
726      7.250000      0.008360     -0.151110
727      7.260000      0.009870     -0.150870
728      7.270000      0.011380     -0.150360
729      7.280000      0.012880     -0.149600
730      7.290000      0.014380     -0.148610
731      7.300000      0.015860     -0.147440
732      7.310000      0.017340     -0.146120
733      7.320000      0.018800     -0.144680
734      7.330000      0.020250     -0.143160
735      7.340000      0.021680     -0.141570
736      7.350000      0.023090     -0.139940
737      7.360000      0.024490     -0.138300
738      7.370000      0.025880     -0.136660
739      7.380000      0.027240     -0.135040
740      7.390000      0.028590     -0.133440
741      7.400000      0.029930     -0.131870
742      7.410000      0.031250     -0.130330
743      7.420000      0.032550     -0.128820
744      7.430000      0.033840     -0.127350
745      7.440000      0.035110     -0.125900
746      7.450000      0.036370     -0.124480
747      7.460000      0.037610     -0.123080
748      7.470000      0.038840     -0.121690
749      7.480000      0.040060     -0.120310
750      7.490000      0.041260     -0.118920
751      7.500000      0.042450     -0.117530
752      7.510000      0.043630     -0.116120
753      7.520000      0.044790     -0.114680
754      7.530000      0.045940     -0.113220
755      7.540000      0.047070     -0.111710
756      7.550000      0.048190     -0.110160
757      7.560000      0.049290     -0.108550
758      7.570000      0.050370     -0.106870
759      7.580000      0.051440     -0.105130
760      7.590000      0.052490     -0.103320
761      7.600000      0.053530     -0.101420
762      7.610000      0.054540     -0.099440
763      7.620000      0.055540     -0.097380
764      7.630000      0.056510     -0.095230
765      7.640000      0.057460     -0.093000
766      7.650000      0.058390     -0.090680
767      7.660000      0.059300     -0.088300
768      7.670000      0.060180     -0.085840
769      7.680000      0.061040     -0.083330
770      7.690000      0.061870     -0.080770
771      7.700000      0.062680     -0.078180
772      7.710000      0.063460     -0.075550
773      7.720000      0.064220     -0.072920
774      7.730000      0.064950     -0.070280
775      7.740000      0.065650     -0.067640
776      7.750000      0.066330     -0.065020
777      7.760000      0.066980     -0.062410
778      7.770000      0.067600     -0.059820
779      7.780000      0.068200     -0.057260
780      7.790000      0.068770     -0.054730
781      7.800000      0.069320     -0.052220
782      7.810000      0.069840     -0.049740
783      7.820000      0.070340     -0.047280
784      7.830000      0.070810     -0.044850
785      7.840000      0.071260     -0.042440
786      7.850000      0.071680     -0.040070
787      7.860000      0.072090     -0.037730
788      7.870000      0.072460     -0.035430
789      7.880000      0.072820     -0.033170
790      7.890000      0.073150     -0.030960
791      7.900000      0.073460     -0.028820
792      7.910000      0.073750     -0.026740
793      7.920000      0.074010     -0.024740
794      7.930000      0.074260     -0.022830
795      7.940000      0.074490     -0.021010
796      7.950000      0.074700     -0.019290
797      7.960000      0.074890     -0.017670
798      7.970000      0.075070     -0.016150
799      7.980000      0.075230     -0.014740
800      7.990000      0.075380     -0.013440
801      8.000000      0.075510     -0.012230
802      8.010000      0.075630     -0.011120
803      8.020000      0.075750     -0.010100
804      8.030000      0.075850     -0.009160
805      8.040000      0.075940     -0.008280
806      8.050000      0.076020     -0.007460
807      8.060000      0.076100     -0.006680
808      8.070000      0.076160     -0.005920
809      8.080000      0.076220     -0.005160
810      8.090000      0.076270     -0.004390
811      8.100000      0.076320     -0.003590
812      8.110000      0.076350     -0.002730
813      8.120000      0.076380     -0.001810
814      8.130000      0.076400     -0.000780
815      8.140000      0.076410      0.000350
816      8.150000      0.076400      0.001610
817      8.160000      0.076390      0.003010
818      8.170000      0.076360      0.004580
819      8.180000      0.076310      0.006310
820      8.190000      0.076250      0.008210
821      8.200000      0.076170      0.010300
822      8.210000      0.076060      0.012580
823      8.220000      0.075940      0.015040
824      8.230000      0.075790      0.017690
825      8.240000      0.075610      0.020510
826      8.250000      0.075400      0.023490
827      8.260000      0.075170      0.026620
828      8.270000      0.074900      0.029880
829      8.280000      0.074600      0.033240
830      8.290000      0.074270      0.036690
831      8.300000      0.073910      0.040200
832      8.310000      0.073500      0.043740
833      8.320000      0.073070      0.047290
834      8.330000      0.072590      0.050830
835      8.340000      0.072080      0.054330
836      8.350000      0.071540      0.057780
837      8.360000      0.070960      0.061160
838      8.370000      0.070350      0.064470
839      8.380000      0.069710      0.067680
840      8.390000      0.069030      0.070810
841      8.400000      0.068320      0.073840
842      8.410000      0.067580      0.076780
843      8.420000      0.066820      0.079630
844      8.430000      0.066020      0.082380
845      8.440000      0.065200      0.085050
846      8.450000      0.064350      0.087640
847      8.460000      0.063470      0.090140
848      8.470000      0.062570      0.092570
849      8.480000      0.061640      0.094910
850      8.490000      0.060690      0.097180
851      8.500000      0.059720      0.099370
852      8.510000      0.058730      0.101480
853      8.520000      0.057710      0.103520
854      8.530000      0.056680      0.105480
855      8.540000      0.055620      0.107360
856      8.550000      0.054550      0.109160
857      8.560000      0.053460      0.110880
858      8.570000      0.052350      0.112530
859      8.580000      0.051220      0.114110
860      8.590000      0.050080      0.115620
861      8.600000      0.048930      0.117050
862      8.610000      0.047760      0.118420
863      8.620000      0.046570      0.119730
864      8.630000      0.045370      0.120970
865      8.640000      0.044160      0.122160
866      8.650000      0.042940      0.123280
867      8.660000      0.041710      0.124340
868      8.670000      0.040470      0.125340
869      8.680000      0.039210      0.126270
870      8.690000      0.037950      0.127140
871      8.700000      0.036680      0.127950
872      8.710000      0.035400      0.128670
873      8.720000      0.034110      0.129330
874      8.730000      0.032820      0.129900
875      8.740000      0.031520      0.130390
876      8.750000      0.030220      0.130800
877      8.760000      0.028910      0.131110
878      8.770000      0.027600      0.131330
879      8.780000      0.026280      0.131460
880      8.790000      0.024970      0.131490
881      8.800000      0.023650      0.131420
882      8.810000      0.022340      0.131260
883      8.820000      0.021030      0.130990
884      8.830000      0.019720      0.130620
885      8.840000      0.018410      0.130140
886      8.850000      0.017110      0.129570
887      8.860000      0.015810      0.128890
888      8.870000      0.014530      0.128120
889      8.880000      0.013240      0.127240
890      8.890000      0.011970      0.126250
891      8.900000      0.010710      0.125170
892      8.910000      0.009460      0.123980
893      8.920000      0.008220      0.122680
894      8.930000      0.006990      0.121280
895      8.940000      0.005780      0.119770
896      8.950000      0.004580      0.118150
897      8.960000      0.003400      0.116410
898      8.970000      0.002240      0.114560
899      8.980000      0.001090      0.112590
900      8.990000     -0.000040      0.110490
901      9.000000     -0.001140      0.108270
902      9.010000     -0.002220      0.105920
903      9.020000     -0.003280      0.103450
904      9.030000     -0.004320      0.100860
905      9.040000     -0.005330      0.098150
906      9.050000     -0.006310      0.095330
907      9.060000     -0.007260      0.092420
908      9.070000     -0.008190      0.089420
909      9.080000     -0.009080      0.086340
910      9.090000     -0.009940      0.083210
911      9.100000     -0.010780      0.080040
912      9.110000     -0.011580      0.076850
913      9.120000     -0.012340      0.073660
914      9.130000     -0.013080      0.070470
915      9.140000     -0.013790      0.067310
916      9.150000     -0.014460      0.064180
917      9.160000     -0.015100      0.061090
918      9.170000     -0.015710      0.058060
919      9.180000     -0.016290      0.055080
920      9.190000     -0.016840      0.052160
921      9.200000     -0.017360      0.049300
922      9.210000     -0.017860      0.046490
923      9.220000     -0.018320      0.043740
924      9.230000     -0.018760      0.041050
925      9.240000     -0.019170      0.038410
926      9.250000     -0.019550      0.035820
927      9.260000     -0.019910      0.033290
928      9.270000     -0.020250      0.030820
929      9.280000     -0.020550      0.028400
930      9.290000     -0.020840      0.026050
931      9.300000     -0.021100      0.023760
932      9.310000     -0.021340      0.021550
933      9.320000     -0.021550      0.019410
934      9.330000     -0.021740      0.017350
935      9.340000     -0.021920      0.015370
936      9.350000     -0.022070      0.013480
937      9.360000     -0.022210      0.011690
938      9.370000     -0.022320      0.009980
939      9.380000     -0.022420      0.008360
940      9.390000     -0.022510      0.006820
941      9.400000     -0.022580      0.005380
942      9.410000     -0.022630      0.004010
943      9.420000     -0.022670      0.002730
944      9.430000     -0.022700      0.001520
945      9.440000     -0.022710      0.000380
946      9.450000     -0.022720     -0.000700
947      9.460000     -0.022710     -0.001720
948      9.470000     -0.022690     -0.002680
949      9.480000     -0.022660     -0.003590
950      9.490000     -0.022630     -0.004460
951      9.500000     -0.022580     -0.005290
952      9.510000     -0.022530     -0.006090
953      9.520000     -0.022470     -0.006860
954      9.530000     -0.022400     -0.007600
955      9.540000     -0.022330     -0.008330
956      9.550000     -0.022240     -0.009030
957      9.560000     -0.022150     -0.009720
958      9.570000     -0.022050     -0.010410
959      9.580000     -0.021950     -0.011080
960      9.590000     -0.021840     -0.011750
961      9.600000     -0.021720     -0.012410
962      9.610000     -0.021600     -0.013070
963      9.620000     -0.021470     -0.013730
964      9.630000     -0.021330     -0.014380
965      9.640000     -0.021190     -0.015030
966      9.650000     -0.021040     -0.015670
967      9.660000     -0.020880     -0.016290
968      9.670000     -0.020720     -0.016900
969      9.680000     -0.020550     -0.017480
970      9.690000     -0.020370     -0.018030
971      9.700000     -0.020190     -0.018540
972      9.710000     -0.020010     -0.019010
973      9.720000     -0.019820     -0.019430
974      9.730000     -0.019620     -0.019800
975      9.740000     -0.019420     -0.020090
976      9.750000     -0.019220     -0.020320
977      9.760000     -0.019020     -0.020470
978      9.770000     -0.018820     -0.020540
979      9.780000     -0.018610     -0.020520
980      9.790000     -0.018410     -0.020420
981      9.800000     -0.018200     -0.020230
982      9.810000     -0.018000     -0.019950
983      9.820000     -0.017800     -0.019590
984      9.830000     -0.017600     -0.019130
985      9.840000     -0.017410     -0.018600
986      9.850000     -0.017230     -0.017990
987      9.860000     -0.017050     -0.017310
988      9.870000     -0.016870     -0.016560
989      9.880000     -0.016710     -0.015750
990      9.890000     -0.016550     -0.014890
991      9.900000     -0.016400     -0.013990
992      9.910000     -0.016260     -0.013050
993      9.920000     -0.016130     -0.012090
994      9.930000     -0.016010     -0.011100
995      9.940000     -0.015900     -0.010100
996      9.950000     -0.015800     -0.009090
997      9.960000     -0.015710     -0.008080
998      9.970000     -0.015630     -0.007070
999      9.980000     -0.015560     -0.006050
1000      9.990000     -0.015490     -0.005040
1001     10.000000     -0.015440     -0.004030
1002     10.010000     -0.015400     -0.003030
1003     10.020000     -0.015370     -0.002030
1004     10.030000     -0.015350     -0.001020
1005     10.040000     -0.015340     -0.000020
1006     10.050000     -0.015340      0.000980
1007     10.060000     -0.015350      0.001980
1008     10.070000     -0.015370      0.002990
1009     10.080000     -0.015400      0.003990
1010     10.090000     -0.015440      0.005000
1011     10.100000     -0.015490      0.006010
1012     10.110000     -0.015550      0.007020
1013     10.120000     -0.015620      0.008030
1014     10.130000     -0.015700      0.009040
1015     10.140000     -0.015790      0.010060
1016     10.150000     -0.015890      0.011070
1017     10.160000     -0.016000      0.012090
1018     10.170000     -0.016130      0.013110
1019     10.180000     -0.016260      0.014130
1020     10.190000     -0.016400      0.015160
1021     10.200000     -0.016550      0.016190
1022     10.210000     -0.016710      0.017220
1023     10.220000     -0.016880      0.018260
1024     10.230000     -0.017070      0.019310
1025     10.240000     -0.017260      0.020350
1026     10.250000     -0.017460      0.021390
1027     10.260000     -0.017680      0.022420
1028     10.270000     -0.017900      0.023430
1029     10.280000     -0.018140      0.024430
1030     10.290000     -0.018380      0.025390
1031     10.300000     -0.018630      0.026320
1032     10.310000     -0.018900      0.027200
1033     10.320000     -0.019170      0.028020
1034     10.330000     -0.019450      0.028780
1035     10.340000     -0.019740      0.029470
1036     10.350000     -0.020030      0.030080
1037     10.360000     -0.020330      0.030600
1038     10.370000     -0.020640      0.031040
1039     10.380000     -0.020950      0.031390
1040     10.390000     -0.021260      0.031640
1041     10.400000     -0.021580      0.031800
1042     10.410000     -0.021900      0.031860
1043     10.420000     -0.022220      0.031840
1044     10.430000     -0.022530      0.031730
1045     10.440000     -0.022850      0.031540
1046     10.450000     -0.023170      0.031280
1047     10.460000     -0.023480      0.030950
1048     10.470000     -0.023790      0.030570
1049     10.480000     -0.024090      0.030150
1050     10.490000     -0.024400      0.029690
1051     10.500000     -0.024690      0.029220
1052     10.510000     -0.024980      0.028740
1053     10.520000     -0.025270      0.028260
1054     10.530000     -0.025550      0.027800
1055     10.540000     -0.025830      0.027360
1056     10.550000     -0.026110      0.026960
1057     10.560000     -0.026380      0.026600
1058     10.570000     -0.026640      0.026300
1059     10.580000     -0.026910      0.026050
1060     10.590000     -0.027170      0.025860
1061     10.600000     -0.027420      0.025720
1062     10.610000     -0.027680      0.025660
1063     10.620000     -0.027940      0.025650
1064     10.630000     -0.028190      0.025700
1065     10.640000     -0.028450      0.025810
1066     10.650000     -0.028710      0.025970
1067     10.660000     -0.028970      0.026170
1068     10.670000     -0.029230      0.026420
1069     10.680000     -0.029490      0.026690
1070     10.690000     -0.029760      0.026990
1071     10.700000     -0.030030      0.027310
1072     10.710000     -0.030300      0.027630
1073     10.720000     -0.030580      0.027950
1074     10.730000     -0.030860      0.028270
1075     10.740000     -0.031140      0.028560
1076     10.750000     -0.031430      0.028830
1077     10.760000     -0.031720      0.029080
1078     10.770000     -0.032010      0.029290
1079     10.780000     -0.032300      0.029460
1080     10.790000     -0.032600      0.029580
1081     10.800000     -0.032890      0.029670
1082     10.810000     -0.033190      0.029700
1083     10.820000     -0.033490      0.029690
1084     10.830000     -0.033780      0.029630
1085     10.840000     -0.034080      0.029510
1086     10.850000     -0.034370      0.029350
1087     10.860000     -0.034670      0.029140
1088     10.870000     -0.034960      0.028880
1089     10.880000     -0.035250      0.028560
1090     10.890000     -0.035530      0.028200
1091     10.900000     -0.035810      0.027790
1092     10.910000     -0.036090      0.027330
1093     10.920000     -0.036370      0.026820
1094     10.930000     -0.036630      0.026260
1095     10.940000     -0.036900      0.025650
1096     10.950000     -0.037150      0.024980
1097     10.960000     -0.037400      0.024270
1098     10.970000     -0.037650      0.023510
1099     10.980000     -0.037880      0.022690
1100     10.990000     -0.038110      0.021830
1101     11.000000     -0.038330      0.020910
1102     11.010000     -0.038530      0.019940
1103     11.020000     -0.038730      0.018920
1104     11.030000     -0.038920      0.017850
1105     11.040000     -0.039100      0.016750
1106     11.050000     -0.039270      0.015610
1107     11.060000     -0.039430      0.014440
1108     11.070000     -0.039570      0.013260
1109     11.080000     -0.039700      0.012070
1110     11.090000     -0.039820      0.010880
1111     11.100000     -0.039930      0.009700
1112     11.110000     -0.040030      0.008550
1113     11.120000     -0.040110      0.007440
1114     11.130000     -0.040190      0.006380
1115     11.140000     -0.040250      0.005370
1116     11.150000     -0.040310      0.004440
1117     11.160000     -0.040350      0.003580
1118     11.170000     -0.040390      0.002800
1119     11.180000     -0.040410      0.002110
1120     11.190000     -0.040440      0.001510
1121     11.200000     -0.040450      0.001000
1122     11.210000     -0.040460      0.000590
1123     11.220000     -0.040470      0.000260
1124     11.230000     -0.040470      0.000020
1125     11.240000     -0.040470     -0.000130
1126     11.250000     -0.040470     -0.000200
1127     11.260000     -0.040470     -0.000200
1128     11.270000     -0.040460     -0.000130
1129     11.280000     -0.040460      0.000010
1130     11.290000     -0.040460      0.000200
1131     11.300000     -0.040460      0.000430
1132     11.310000     -0.040470      0.000710
1133     11.320000     -0.040480      0.001020
1134     11.330000     -0.040490      0.001360
1135     11.340000     -0.040500      0.001720
1136     11.350000     -0.040520      0.002090
1137     11.360000     -0.040540      0.002480
1138     11.370000     -0.040560      0.002870
1139     11.380000     -0.040590      0.003270
1140     11.390000     -0.040620      0.003670
1141     11.400000     -0.040660      0.004070
1142     11.410000     -0.040700      0.004470
1143     11.420000     -0.040750      0.004870
1144     11.430000     -0.040800      0.005260
1145     11.440000     -0.040850      0.005650
1146     11.450000     -0.040900      0.006040
1147     11.460000     -0.040960      0.006420
1148     11.470000     -0.041030      0.006780
1149     11.480000     -0.041100      0.007140
1150     11.490000     -0.041170      0.007490
1151     11.500000     -0.041240      0.007820
1152     11.510000     -0.041320      0.008140
1153     11.520000     -0.041400      0.008440
1154     11.530000     -0.041490      0.008710
1155     11.540000     -0.041570      0.008970
1156     11.550000     -0.041660      0.009200
1157     11.560000     -0.041760      0.009410
1158     11.570000     -0.041850      0.009590
1159     11.580000     -0.041950      0.009740
1160     11.590000     -0.042040      0.009860
1161     11.600000     -0.042140      0.009960
1162     11.610000     -0.042240      0.010030
1163     11.620000     -0.042340      0.010070
1164     11.630000     -0.042440      0.010090
1165     11.640000     -0.042540      0.010070
1166     11.650000     -0.042640      0.010030
1167     11.660000     -0.042740      0.009960
1168     11.670000     -0.042840      0.009870
1169     11.680000     -0.042940      0.009750
1170     11.690000     -0.043040      0.009610
1171     11.700000     -0.043140      0.009440
1172     11.710000     -0.043230      0.009260
1173     11.720000     -0.043320      0.009040
1174     11.730000     -0.043410      0.008810
1175     11.740000     -0.043500      0.008560
1176     11.750000     -0.043590      0.008280
1177     11.760000     -0.043670      0.007990
1178     11.770000     -0.043750      0.007670
1179     11.780000     -0.043830      0.007330
1180     11.790000     -0.043900      0.006970
1181     11.800000     -0.043970      0.006600
1182     11.810000     -0.044040      0.006200
1183     11.820000     -0.044100      0.005790
1184     11.830000     -0.044160      0.005370
1185     11.840000     -0.044210      0.004930
1186     11.850000     -0.044260      0.004480
1187     11.860000     -0.044300      0.004030
1188     11.870000     -0.044340      0.003580
1189     11.880000     -0.044380      0.003130
1190     11.890000     -0.044410      0.002700
1191     11.900000     -0.044440      0.002280
1192     11.910000     -0.044460      0.001890
1193     11.920000     -0.044480      0.001520
1194     11.930000     -0.044490      0.001190
1195     11.940000     -0.044510      0.000910
1196     11.950000     -0.044520      0.000670
1197     11.960000     -0.044520      0.000480
1198     11.970000     -0.044530      0.000340
1199     11.980000     -0.044530      0.000260
1200     11.990000     -0.044530      0.000230
1201     12.000000     -0.044540      0.000260
1202     12.010000     -0.044540      0.000350
1203     12.020000     -0.044540      0.000480
1204     12.030000     -0.044550      0.000670
1205     12.040000     -0.044550      0.000890
1206     12.050000     -0.044560      0.001150
1207     12.060000     -0.044570      0.001440
1208     12.070000     -0.044590      0.001750
1209     12.080000     -0.044610      0.002060
1210     12.090000     -0.044630      0.002370
1211     12.100000     -0.044650      0.002660
1212     12.110000     -0.044680      0.002930
1213     12.120000     -0.044710      0.003150
1214     12.130000     -0.044740      0.003330
1215     12.140000     -0.044770      0.003440
1216     12.150000     -0.044800      0.003480
1217     12.160000     -0.044840      0.003450
1218     12.170000     -0.044870      0.003320
1219     12.180000     -0.044910      0.003110
1220     12.190000     -0.044940      0.002790
1221     12.200000     -0.044970      0.002380
1222     12.210000     -0.044990      0.001880
1223     12.220000     -0.045010      0.001280
1224     12.230000     -0.045020      0.000580
1225     12.240000     -0.045030     -0.000190
1226     12.250000     -0.045030     -0.001040
1227     12.260000     -0.045020     -0.001960
1228     12.270000     -0.045000     -0.002930
1229     12.280000     -0.044970     -0.003940
1230     12.290000     -0.044930     -0.004970
1231     12.300000     -0.044880     -0.006010
1232     12.310000     -0.044820     -0.007040
1233     12.320000     -0.044750     -0.008050
1234     12.330000     -0.044670     -0.009020
1235     12.340000     -0.044580     -0.009930
1236     12.350000     -0.044480     -0.010780
1237     12.360000     -0.044370     -0.011560
1238     12.370000     -0.044250     -0.012240
1239     12.380000     -0.044130     -0.012840
1240     12.390000     -0.044000     -0.013330
1241     12.400000     -0.043870     -0.013730
1242     12.410000     -0.043730     -0.014030
1243     12.420000     -0.043590     -0.014230
1244     12.430000     -0.043450     -0.014330
1245     12.440000     -0.043310     -0.014330
1246     12.450000     -0.043160     -0.014250
1247     12.460000     -0.043020     -0.014080
1248     12.470000     -0.042880     -0.013850
1249     12.480000     -0.042740     -0.013540
1250     12.490000     -0.042610     -0.013180
1251     12.500000     -0.042470     -0.012770
1252     12.510000     -0.042350     -0.012320
1253     12.520000     -0.042220     -0.011850
1254     12.530000     -0.042100     -0.011350
1255     12.540000     -0.041990     -0.010840
1256     12.550000     -0.041880     -0.010330
1257     12.560000     -0.041780     -0.009810
1258     12.570000     -0.041680     -0.009300
1259     12.580000     -0.041590     -0.008800
1260     12.590000     -0.041500     -0.008320
1261     12.600000     -0.041420     -0.007850
1262     12.610000     -0.041340     -0.007390
1263     12.620000     -0.041260     -0.006960
1264     12.630000     -0.041190     -0.006540
1265     12.640000     -0.041130     -0.006150
1266     12.650000     -0.041070     -0.005780
1267     12.660000     -0.041010     -0.005430
1268     12.670000     -0.040960     -0.005110
1269     12.680000     -0.040900     -0.004820
1270     12.690000     -0.040860     -0.004550
1271     12.700000     -0.040810     -0.004320
1272     12.710000     -0.040770     -0.004110
1273     12.720000     -0.040730     -0.003940
1274     12.730000     -0.040690     -0.003810
1275     12.740000     -0.040650     -0.003720
1276     12.750000     -0.040610     -0.003660
1277     12.760000     -0.040580     -0.003650
1278     12.770000     -0.040540     -0.003680
1279     12.780000     -0.040500     -0.003760
1280     12.790000     -0.040460     -0.003880
1281     12.800000     -0.040430     -0.004040
1282     12.810000     -0.040390     -0.004250
1283     12.820000     -0.040340     -0.004490
1284     12.830000     -0.040300     -0.004780
1285     12.840000     -0.040250     -0.005110
1286     12.850000     -0.040200     -0.005470
1287     12.860000     -0.040140     -0.005870
1288     12.870000     -0.040090     -0.006290
1289     12.880000     -0.040020     -0.006740
1290     12.890000     -0.039960     -0.007200
1291     12.900000     -0.039880     -0.007670
1292     12.910000     -0.039810     -0.008160
1293     12.920000     -0.039720     -0.008640
1294     12.930000     -0.039640     -0.009120
1295     12.940000     -0.039550     -0.009590
1296     12.950000     -0.039450     -0.010050
1297     12.960000     -0.039350     -0.010500
1298     12.970000     -0.039250     -0.010930
1299     12.980000     -0.039140     -0.011340
1300     12.990000     -0.039020     -0.011730
1301     13.000000     -0.038910     -0.012100
1302     13.010000     -0.038780     -0.012440
1303     13.020000     -0.038660     -0.012760
1304     13.030000     -0.038530     -0.013060
1305     13.040000     -0.038400     -0.013330
1306     13.050000     -0.038270     -0.013580
1307     13.060000     -0.038130     -0.013810
1308     13.070000     -0.037990     -0.014010
1309     13.080000     -0.037850     -0.014200
1310     13.090000     -0.037710     -0.014360
1311     13.100000     -0.037570     -0.014490
1312     13.110000     -0.037420     -0.014600
1313     13.120000     -0.037280     -0.014690
1314     13.130000     -0.037130     -0.014760
1315     13.140000     -0.036980     -0.014800
1316     13.150000     -0.036840     -0.014820
1317     13.160000     -0.036690     -0.014820
1318     13.170000     -0.036540     -0.014780
1319     13.180000     -0.036390     -0.014730
1320     13.190000     -0.036240     -0.014650
1321     13.200000     -0.036100     -0.014550
1322     13.210000     -0.035950     -0.014420
1323     13.220000     -0.035810     -0.014270
1324     13.230000     -0.035670     -0.014100
1325     13.240000     -0.035520     -0.013910
1326     13.250000     -0.035390     -0.013700
1327     13.260000     -0.035250     -0.013480
1328     13.270000     -0.035110     -0.013240
1329     13.280000     -0.034980     -0.013000
1330     13.290000     -0.034850     -0.012750
1331     13.300000     -0.034720     -0.012490
1332     13.310000     -0.034600     -0.012240
1333     13.320000     -0.034480     -0.011980
1334     13.330000     -0.034360     -0.011740
1335     13.340000     -0.034240     -0.011500
1336     13.350000     -0.034120     -0.011280
1337     13.360000     -0.034010     -0.011060
1338     13.370000     -0.033900     -0.010870
1339     13.380000     -0.033790     -0.010690
1340     13.390000     -0.033680     -0.010530
1341     13.400000     -0.033580     -0.010390
1342     13.410000     -0.033480     -0.010260
1343     13.420000     -0.033370     -0.010160
1344     13.430000     -0.033270     -0.010070
1345     13.440000     -0.033170     -0.010000
1346     13.450000     -0.033070     -0.009940
1347     13.460000     -0.032970     -0.009900
1348     13.470000     -0.032870     -0.009880
1349     13.480000     -0.032770     -0.009860
1350     13.490000     -0.032680     -0.009860
1351     13.500000     -0.032580     -0.009860
1352     13.510000     -0.032480     -0.009880
1353     13.520000     -0.032380     -0.009890
1354     13.530000     -0.032280     -0.009920
1355     13.540000     -0.032180     -0.009940
1356     13.550000     -0.032080     -0.009970
1357     13.560000     -0.031980     -0.010000
1358     13.570000     -0.031880     -0.010020
1359     13.580000     -0.031780     -0.010050
1360     13.590000     -0.031680     -0.010070
1361     13.600000     -0.031580     -0.010090
1362     13.610000     -0.031480     -0.010110
1363     13.620000     -0.031380     -0.010130
1364     13.630000     -0.031280     -0.010140
1365     13.640000     -0.031180     -0.010150
1366     13.650000     -0.031070     -0.010150
1367     13.660000     -0.030970     -0.010150
1368     13.670000     -0.030870     -0.010140
1369     13.680000     -0.030770     -0.010120
1370     13.690000     -0.030670     -0.010100
1371     13.700000     -0.030570     -0.010070
1372     13.710000     -0.030470     -0.010040
1373     13.720000     -0.030370     -0.010000
1374     13.730000     -0.030270     -0.009940
1375     13.740000     -0.030170     -0.009880
1376     13.750000     -0.030070     -0.009810
1377     13.760000     -0.029970     -0.009730
1378     13.770000     -0.029870     -0.009630
1379     13.780000     -0.029780     -0.009530
1380     13.790000     -0.029680     -0.009410
1381     13.800000     -0.029590     -0.009280
1382     13.810000     -0.029490     -0.009140
1383     13.820000     -0.029400     -0.008990
1384     13.830000     -0.029310     -0.008830
1385     13.840000     -0.029220     -0.008650
1386     13.850000     -0.029140     -0.008470
1387     13.860000     -0.029050     -0.008280
1388     13.870000     -0.028970     -0.008070
1389     13.880000     -0.028890     -0.007870
1390     13.890000     -0.028810     -0.007650
1391     13.900000     -0.028730     -0.007440
1392     13.910000     -0.028660     -0.007220
1393     13.920000     -0.028590     -0.006990
1394     13.930000     -0.028520     -0.006770
1395     13.940000     -0.028450     -0.006550
1396     13.950000     -0.028390     -0.006340
1397     13.960000     -0.028320     -0.006120
1398     13.970000     -0.028260     -0.005910
1399     13.980000     -0.028200     -0.005710
1400     13.990000     -0.028140     -0.005510
1401     14.000000     -0.028090     -0.005310
1402     14.010000     -0.028040     -0.005120
1403     14.020000     -0.027980     -0.004930
1404     14.030000     -0.027940     -0.004750
1405     14.040000     -0.027890     -0.004570
1406     14.050000     -0.027840     -0.004400
1407     14.060000     -0.027800     -0.004230
1408     14.070000     -0.027760     -0.004060
1409     14.080000     -0.027720     -0.003900
1410     14.090000     -0.027680     -0.003740
1411     14.100000     -0.027640     -0.003580
1412     14.110000     -0.027600     -0.003430
1413     14.120000     -0.027570     -0.003290
1414     14.130000     -0.027540     -0.003140
1415     14.140000     -0.027500     -0.003000
1416     14.150000     -0.027470     -0.002870
1417     14.160000     -0.027450     -0.002740
1418     14.170000     -0.027420     -0.002610
1419     14.180000     -0.027390     -0.002480
1420     14.190000     -0.027370     -0.002360
1421     14.200000     -0.027340     -0.002240
1422     14.210000     -0.027320     -0.002120
1423     14.220000     -0.027300     -0.002000
1424     14.230000     -0.027280     -0.001880
1425     14.240000     -0.027260     -0.001760
1426     14.250000     -0.027240     -0.001640
1427     14.260000     -0.027230     -0.001520
1428     14.270000     -0.027210     -0.001400
1429     14.280000     -0.027200     -0.001270
1430     14.290000     -0.027190     -0.001130
1431     14.300000     -0.027170     -0.000990
1432     14.310000     -0.027160     -0.000850
1433     14.320000     -0.027160     -0.000690
1434     14.330000     -0.027150     -0.000530
1435     14.340000     -0.027140     -0.000350
1436     14.350000     -0.027140     -0.000170
1437     14.360000     -0.027140      0.000030
1438     14.370000     -0.027140      0.000240
1439     14.380000     -0.027140      0.000470
1440     14.390000     -0.027150      0.000700
1441     14.400000     -0.027150      0.000950
1442     14.410000     -0.027160      0.001220
1443     14.420000     -0.027170      0.001500
1444     14.430000     -0.027190      0.001790
1445     14.440000     -0.027210      0.002080
1446     14.450000     -0.027230      0.002390
1447     14.460000     -0.027250      0.002700
1448     14.470000     -0.027280      0.003020
1449     14.480000     -0.027310      0.003330
1450     14.490000     -0.027340      0.003640
1451     14.500000     -0.027380      0.003940
1452     14.510000     -0.027420      0.004220
1453     14.520000     -0.027460      0.004490
1454     14.530000     -0.027510      0.004730
1455     14.540000     -0.027550      0.004950
1456     14.550000     -0.027600      0.005140
1457     14.560000     -0.027650      0.005300
1458     14.570000     -0.027710      0.005420
1459     14.580000     -0.027760      0.005510
1460     14.590000     -0.027820      0.005560
1461     14.600000     -0.027870      0.005570
1462     14.610000     -0.027930      0.005540
1463     14.620000     -0.027980      0.005480
1464     14.630000     -0.028040      0.005370
1465     14.640000     -0.028090      0.005230
1466     14.650000     -0.028140      0.005060
1467     14.660000     -0.028190      0.004850
1468     14.670000     -0.028240      0.004620
1469     14.680000     -0.028290      0.004360
1470     14.690000     -0.028330      0.004080
1471     14.700000     -0.028370      0.003780
1472     14.710000     -0.028410      0.003460
1473     14.720000     -0.028450      0.003130
1474     14.730000     -0.028480      0.002790
1475     14.740000     -0.028510      0.002440
1476     14.750000     -0.028530      0.002090
1477     14.760000     -0.028550      0.001740
1478     14.770000     -0.028570      0.001390
1479     14.780000     -0.028580      0.001040
1480     14.790000     -0.028590      0.000690
1481     14.800000     -0.028600      0.000340
1482     14.810000     -0.028600     -0.000010
1483     14.820000     -0.028600     -0.000350
1484     14.830000     -0.028600     -0.000690
1485     14.840000     -0.028590     -0.001020
1486     14.850000     -0.028580     -0.001350
1487     14.860000     -0.028570     -0.001680
1488     14.870000     -0.028550     -0.002000
1489     14.880000     -0.028530     -0.002310
1490     14.890000     -0.028510     -0.002620
1491     14.900000     -0.028480     -0.002920
1492     14.910000     -0.028450     -0.003210
1493     14.920000     -0.028420     -0.003480
1494     14.930000     -0.028390     -0.003750
1495     14.940000     -0.028350     -0.004000
1496     14.950000     -0.028310     -0.004240
1497     14.960000     -0.028270     -0.004460
1498     14.970000     -0.028220     -0.004670
1499     14.980000     -0.028180     -0.004860
1500     14.990000     -0.028130     -0.005040
1501     15.000000     -0.028080     -0.005200
1502     15.010000     -0.028020     -0.005350
1503     15.020000     -0.027970     -0.005480
1504     15.030000     -0.027920     -0.005610
1505     15.040000     -0.027860     -0.005720
1506     15.050000     -0.027800     -0.005820
1507     15.060000     -0.027740     -0.005910
1508     15.070000     -0.027690     -0.006000
1509     15.080000     -0.027630     -0.006080
1510     15.090000     -0.027560     -0.006160
1511     15.100000     -0.027500     -0.006230
1512     15.110000     -0.027440     -0.006310
1513     15.120000     -0.027380     -0.006390
1514     15.130000     -0.027310     -0.006470
1515     15.140000     -0.027250     -0.006560
1516     15.150000     -0.027180     -0.006650
1517     15.160000     -0.027120     -0.006750
1518     15.170000     -0.027050     -0.006870
1519     15.180000     -0.026980     -0.006990
1520     15.190000     -0.026910     -0.007110
1521     15.200000     -0.026840     -0.007250
1522     15.210000     -0.026770     -0.007400
1523     15.220000     -0.026690     -0.007560
1524     15.230000     -0.026620     -0.007730
1525     15.240000     -0.026540     -0.007900
1526     15.250000     -0.026460     -0.008070
1527     15.260000     -0.026380     -0.008240
1528     15.270000     -0.026300     -0.008410
1529     15.280000     -0.026210     -0.008580
1530     15.290000     -0.026130     -0.008730
1531     15.300000     -0.026040     -0.008870
1532     15.310000     -0.025950     -0.008990
1533     15.320000     -0.025860     -0.009090
1534     15.330000     -0.025770     -0.009160
1535     15.340000     -0.025680     -0.009200
1536     15.350000     -0.025590     -0.009200
1537     15.360000     -0.025500     -0.009170
1538     15.370000     -0.025400     -0.009090
1539     15.380000     -0.025310     -0.008980
1540     15.390000     -0.025220     -0.008820
1541     15.400000     -0.025130     -0.008610
1542     15.410000     -0.025050     -0.008360
1543     15.420000     -0.024970     -0.008070
1544     15.430000     -0.024880     -0.007750
1545     15.440000     -0.024810     -0.007380
1546     15.450000     -0.024730     -0.006980
1547     15.460000     -0.024660     -0.006560
1548     15.470000     -0.024600     -0.006120
1549     15.480000     -0.024540     -0.005660
1550     15.490000     -0.024480     -0.005190
1551     15.500000     -0.024430     -0.004730
1552     15.510000     -0.024380     -0.004270
1553     15.520000     -0.024340     -0.003840
1554     15.530000     -0.024300     -0.003420
1555     15.540000     -0.024270     -0.003040
1556     15.550000     -0.024230     -0.002700
1557     15.560000     -0.024210     -0.002400
1558     15.570000     -0.024180     -0.002150
1559     15.580000     -0.024160     -0.001940
1560     15.590000     -0.024140     -0.001790
1561     15.600000     -0.024130     -0.001690
1562     15.610000     -0.024110     -0.001650
1563     15.620000     -0.024090     -0.001660
1564     15.630000     -0.024080     -0.001720
1565     15.640000     -0.024060     -0.001820
1566     15.650000     -0.024040     -0.001970
1567     15.660000     -0.024020     -0.002160
1568     15.670000     -0.024000     -0.002380
1569     15.680000     -0.023970     -0.002630
1570     15.690000     -0.023950     -0.002890
1571     15.700000     -0.023920     -0.003170
1572     15.710000     -0.023890     -0.003450
1573     15.720000     -0.023850     -0.003730
1574     15.730000     -0.023820     -0.004000
1575     15.740000     -0.023780     -0.004250
1576     15.750000     -0.023730     -0.004490
1577     15.760000     -0.023690     -0.004690
1578     15.770000     -0.023640     -0.004870
1579     15.780000     -0.023590     -0.005020
1580     15.790000     -0.023540     -0.005120
1581     15.800000     -0.023490     -0.005190
1582     15.810000     -0.023440     -0.005220
1583     15.820000     -0.023390     -0.005220
1584     15.830000     -0.023340     -0.005170
1585     15.840000     -0.023280     -0.005090
1586     15.850000     -0.023230     -0.004970
1587     15.860000     -0.023180     -0.004810
1588     15.870000     -0.023130     -0.004620
1589     15.880000     -0.023090     -0.004410
1590     15.890000     -0.023040     -0.004160
1591     15.900000     -0.023000     -0.003900
1592     15.910000     -0.022960     -0.003610
1593     15.920000     -0.022930     -0.003310
1594     15.930000     -0.022890     -0.002990
1595     15.940000     -0.022860     -0.002660
1596     15.950000     -0.022840     -0.002320
1597     15.960000     -0.022820     -0.001970
1598     15.970000     -0.022800     -0.001610
1599     15.980000     -0.022780     -0.001250
1600     15.990000     -0.022770     -0.000880
1601     16.000000     -0.022760     -0.000520
1602     16.010000     -0.022750     -0.000150
1603     16.020000     -0.022750      0.000220
1604     16.030000     -0.022750      0.000590
1605     16.040000     -0.022760      0.000960
1606     16.050000     -0.022770      0.001310
1607     16.060000     -0.022780      0.001670
1608     16.070000     -0.022800      0.002000
1609     16.080000     -0.022820      0.002330
1610     16.090000     -0.022840      0.002630
1611     16.100000     -0.022870      0.002910
1612     16.110000     -0.022900      0.003160
1613     16.120000     -0.022930      0.003380
1614     16.130000     -0.022960      0.003560
1615     16.140000     -0.023000      0.003700
1616     16.150000     -0.023040      0.003790
1617     16.160000     -0.023070      0.003840
1618     16.170000     -0.023110      0.003840
1619     16.180000     -0.023150      0.003780
1620     16.190000     -0.023190      0.003670
1621     16.200000     -0.023220      0.003510
1622     16.210000     -0.023260      0.003300
1623     16.220000     -0.023290      0.003040
1624     16.230000     -0.023320      0.002740
1625     16.240000     -0.023350      0.002390
1626     16.250000     -0.023370      0.002010
1627     16.260000     -0.023390      0.001600
1628     16.270000     -0.023410      0.001170
1629     16.280000     -0.023420      0.000720
1630     16.290000     -0.023430      0.000270
1631     16.300000     -0.023430     -0.000170
1632     16.310000     -0.023430     -0.000590
1633     16.320000     -0.023420     -0.000990
1634     16.330000     -0.023410     -0.001360
1635     16.340000     -0.023400     -0.001680
1636     16.350000     -0.023380     -0.001940
1637     16.360000     -0.023360     -0.002150
1638     16.370000     -0.023340     -0.002300
1639     16.380000     -0.023320     -0.002370
1640     16.390000     -0.023300     -0.002380
1641     16.400000     -0.023270     -0.002310
1642     16.410000     -0.023250     -0.002170
1643     16.420000     -0.023230     -0.001960
1644     16.430000     -0.023210     -0.001690
1645     16.440000     -0.023190     -0.001350
1646     16.450000     -0.023180     -0.000960
1647     16.460000     -0.023170     -0.000520
1648     16.470000     -0.023160     -0.000040
1649     16.480000     -0.023160      0.000460
1650     16.490000     -0.023170      0.000990
1651     16.500000     -0.023180      0.001520
1652     16.510000     -0.023190      0.002040
1653     16.520000     -0.023210      0.002550
1654     16.530000     -0.023240      0.003030
1655     16.540000     -0.023270      0.003470
1656     16.550000     -0.023300      0.003860
1657     16.560000     -0.023340      0.004200
1658     16.570000     -0.023380      0.004480
1659     16.580000     -0.023430      0.004690
1660     16.590000     -0.023480      0.004840
1661     16.600000     -0.023520      0.004910
1662     16.610000     -0.023570      0.004910
1663     16.620000     -0.023620      0.004840
1664     16.630000     -0.023670      0.004700
1665     16.640000     -0.023720      0.004500
1666     16.650000     -0.023760      0.004240
1667     16.660000     -0.023810      0.003930
1668     16.670000     -0.023840      0.003570
1669     16.680000     -0.023880      0.003180
1670     16.690000     -0.023910      0.002770
1671     16.700000     -0.023940      0.002330
1672     16.710000     -0.023960      0.001900
1673     16.720000     -0.023980      0.001460
1674     16.730000     -0.024000      0.001040
1675     16.740000     -0.024010      0.000630
1676     16.750000     -0.024010      0.000260
1677     16.760000     -0.024020     -0.000080
1678     16.770000     -0.024010     -0.000380
1679     16.780000     -0.024010     -0.000630
1680     16.790000     -0.024000     -0.000840
1681     16.800000     -0.024000     -0.001000
1682     16.810000     -0.023990     -0.001110
1683     16.820000     -0.023980     -0.001180
1684     16.830000     -0.023960     -0.001200
1685     16.840000     -0.023950     -0.001170
1686     16.850000     -0.023940     -0.001110
1687     16.860000     -0.023930     -0.001020
1688     16.870000     -0.023920     -0.000900
1689     16.880000     -0.023910     -0.000760
1690     16.890000     -0.023900     -0.000600
1691     16.900000     -0.023900     -0.000450
1692     16.910000     -0.023890     -0.000290
1693     16.920000     -0.023890     -0.000140
1694     16.930000     -0.023890     -0.000010
1695     16.940000     -0.023890      0.000090
1696     16.950000     -0.023890      0.000170
1697     16.960000     -0.023890      0.000210
1698     16.970000     -0.023890      0.000210
1699     16.980000     -0.023890      0.000170
1700     16.990000     -0.023900      0.000080
1701     17.000000     -0.023900     -0.000050
1702     17.010000     -0.023900     -0.000230
1703     17.020000     -0.023890     -0.000450
1704     17.030000     -0.023890     -0.000720
1705     17.040000     -0.023880     -0.001020
1706     17.050000     -0.023870     -0.001360
1707     17.060000     -0.023860     -0.001720
1708     17.070000     -0.023840     -0.002110
1709     17.080000     -0.023820     -0.002510
1710     17.090000     -0.023790     -0.002910
1711     17.100000     -0.023770     -0.003310
1712     17.110000     -0.023730     -0.003700
1713     17.120000     -0.023700     -0.004070
1714     17.130000     -0.023650     -0.004410
1715     17.140000     -0.023610     -0.004710
1716     17.150000     -0.023560     -0.004970
1717     17.160000     -0.023510     -0.005170
1718     17.170000     -0.023460     -0.005320
1719     17.180000     -0.023410     -0.005410
1720     17.190000     -0.023350     -0.005440
1721     17.200000     -0.023300     -0.005410
1722     17.210000     -0.023250     -0.005310
1723     17.220000     -0.023190     -0.005150
1724     17.230000     -0.023140     -0.004930
1725     17.240000     -0.023090     -0.004650
1726     17.250000     -0.023050     -0.004330
1727     17.260000     -0.023000     -0.003960
1728     17.270000     -0.022960     -0.003550
1729     17.280000     -0.022930     -0.003120
1730     17.290000     -0.022900     -0.002660
1731     17.300000     -0.022870     -0.002200
1732     17.310000     -0.022850     -0.001730
1733     17.320000     -0.022830     -0.001270
1734     17.330000     -0.022820     -0.000820
1735     17.340000     -0.022810     -0.000410
1736     17.350000     -0.022810     -0.000020
1737     17.360000     -0.022810      0.000330
1738     17.370000     -0.022810      0.000640
1739     17.380000     -0.022820      0.000890
1740     17.390000     -0.022820      0.001100
1741     17.400000     -0.022840      0.001260
1742     17.410000     -0.022850      0.001370
1743     17.420000     -0.022860      0.001420
1744     17.430000     -0.022880      0.001420
1745     17.440000     -0.022890      0.001380
1746     17.450000     -0.022900      0.001290
1747     17.460000     -0.022920      0.001160
1748     17.470000     -0.022930      0.001000
1749     17.480000     -0.022940      0.000810
1750     17.490000     -0.022950      0.000590
1751     17.500000     -0.022950      0.000350
1752     17.510000     -0.022960      0.000100
1753     17.520000     -0.022960     -0.000150
1754     17.530000     -0.022960     -0.000410
1755     17.540000     -0.022950     -0.000660
1756     17.550000     -0.022940     -0.000910
1757     17.560000     -0.022940     -0.001140
1758     17.570000     -0.022920     -0.001360
1759     17.580000     -0.022910     -0.001550
1760     17.590000     -0.022890     -0.001730
1761     17.600000     -0.022880     -0.001890
1762     17.610000     -0.022860     -0.002030
1763     17.620000     -0.022840     -0.002150
1764     17.630000     -0.022820     -0.002240
1765     17.640000     -0.022790     -0.002320
1766     17.650000     -0.022770     -0.002370
1767     17.660000     -0.022750     -0.002420
1768     17.670000     -0.022720     -0.002440
1769     17.680000     -0.022700     -0.002460
1770     17.690000     -0.022670     -0.002470
1771     17.700000     -0.022650     -0.002470
1772     17.710000     -0.022630     -0.002470
1773     17.720000     -0.022600     -0.002470
1774     17.730000     -0.022580     -0.002470
1775     17.740000     -0.022550     -0.002470
1776     17.750000     -0.022530     -0.002490
1777     17.760000     -0.022500     -0.002510
1778     17.770000     -0.022480     -0.002540
1779     17.780000     -0.022450     -0.002590
1780     17.790000     -0.022430     -0.002640
1781     17.800000     -0.022400     -0.002710
1782     17.810000     -0.022370     -0.002790
1783     17.820000     -0.022340     -0.002890
1784     17.830000     -0.022310     -0.002990
1785     17.840000     -0.022280     -0.003110
1786     17.850000     -0.022250     -0.003230
1787     17.860000     -0.022220     -0.003360
1788     17.870000     -0.022190     -0.003490
1789     17.880000     -0.022150     -0.003620
1790     17.890000     -0.022120     -0.003750
1791     17.900000     -0.022080     -0.003870
1792     17.910000     -0.022040     -0.003980
1793     17.920000     -0.022000     -0.004080
1794     17.930000     -0.021960     -0.004150
1795     17.940000     -0.021920     -0.004210
1796     17.950000     -0.021880     -0.004240
1797     17.960000     -0.021830     -0.004240
1798     17.970000     -0.021790     -0.004210
1799     17.980000     -0.021750     -0.004160
1800     17.990000     -0.021710     -0.004070
1801     18.000000     -0.021670     -0.003950
1802     18.010000     -0.021630     -0.003800
1803     18.020000     -0.021590     -0.003610
1804     18.030000     -0.021550     -0.003400
1805     18.040000     -0.021520     -0.003160
1806     18.050000     -0.021490     -0.002890
1807     18.060000     -0.021460     -0.002610
1808     18.070000     -0.021430     -0.002300
1809     18.080000     -0.021410     -0.001990
1810     18.090000     -0.021390     -0.001670
1811     18.100000     -0.021370     -0.001340
1812     18.110000     -0.021360     -0.001020
1813     18.120000     -0.021350     -0.000710
1814     18.130000     -0.021340     -0.000410
1815     18.140000     -0.021340     -0.000130
1816     18.150000     -0.021340      0.000120
1817     18.160000     -0.021340      0.000350
1818     18.170000     -0.021340      0.000550
1819     18.180000     -0.021350      0.000720
1820     18.190000     -0.021350      0.000860
1821     18.200000     -0.021360      0.000960
1822     18.210000     -0.021370      0.001030
1823     18.220000     -0.021380      0.001060
1824     18.230000     -0.021390      0.001070
1825     18.240000     -0.021400      0.001040
1826     18.250000     -0.021410      0.000990
1827     18.260000     -0.021420      0.000920
1828     18.270000     -0.021430      0.000830
1829     18.280000     -0.021440      0.000720
1830     18.290000     -0.021450      0.000600
1831     18.300000     -0.021460      0.000470
1832     18.310000     -0.021460      0.000340
1833     18.320000     -0.021460      0.000220
1834     18.330000     -0.021470      0.000100
1835     18.340000     -0.021470     -0.000000
1836     18.350000     -0.021470     -0.000090
1837     18.360000     -0.021470     -0.000160
1838     18.370000     -0.021460     -0.000210
1839     18.380000     -0.021460     -0.000240
1840     18.390000     -0.021460     -0.000240
1841     18.400000     -0.021460     -0.000220
1842     18.410000     -0.021460     -0.000170
1843     18.420000     -0.021450     -0.000090
1844     18.430000     -0.021450      0.000010
1845     18.440000     -0.021450      0.000130
1846     18.450000     -0.021450      0.000270
1847     18.460000     -0.021460      0.000430
1848     18.470000     -0.021460      0.000610
1849     18.480000     -0.021470      0.000790
1850     18.490000     -0.021470      0.000980
1851     18.500000     -0.021480      0.001180
1852     18.510000     -0.021500      0.001370
1853     18.520000     -0.021510      0.001560
1854     18.530000     -0.021530      0.001740
1855     18.540000     -0.021540      0.001910
1856     18.550000     -0.021560      0.002060
1857     18.560000     -0.021580      0.002190
1858     18.570000     -0.021610      0.002300
1859     18.580000     -0.021630      0.002390
1860     18.590000     -0.021650      0.002460
1861     18.600000     -0.021680      0.002500
1862     18.610000     -0.021700      0.002510
1863     18.620000     -0.021730      0.002500
1864     18.630000     -0.021750      0.002470
1865     18.640000     -0.021780      0.002410
1866     18.650000     -0.021800      0.002340
1867     18.660000     -0.021820      0.002240
1868     18.670000     -0.021850      0.002140
1869     18.680000     -0.021870      0.002020
1870     18.690000     -0.021890      0.001890
1871     18.700000     -0.021910      0.001750
1872     18.710000     -0.021920      0.001620
1873     18.720000     -0.021940      0.001480
1874     18.730000     -0.021960      0.001350
1875     18.740000     -0.021970      0.001230
1876     18.750000     -0.021980      0.001120
1877     18.760000     -0.021990      0.001020
1878     18.770000     -0.022000      0.000940
1879     18.780000     -0.022010      0.000870
1880     18.790000     -0.022020      0.000830
1881     18.800000     -0.022030      0.000790
1882     18.810000     -0.022040      0.000780
1883     18.820000     -0.022040      0.000790
1884     18.830000     -0.022050      0.000810
1885     18.840000     -0.022060      0.000850
1886     18.850000     -0.022070      0.000900
1887     18.860000     -0.022080      0.000970
1888     18.870000     -0.022090      0.001040
1889     18.880000     -0.022100      0.001130
1890     18.890000     -0.022110      0.001220
1891     18.900000     -0.022120      0.001320
1892     18.910000     -0.022130      0.001410
1893     18.920000     -0.022150      0.001510
1894     18.930000     -0.022160      0.001600
1895     18.940000     -0.022180      0.001690
1896     18.950000     -0.022200      0.001760
1897     18.960000     -0.022210      0.001830
1898     18.970000     -0.022230      0.001880
1899     18.980000     -0.022250      0.001930
1900     18.990000     -0.022270      0.001960
1901     19.000000     -0.022290      0.001970
1902     19.010000     -0.022310      0.001970
1903     19.020000     -0.022330      0.001960
1904     19.030000     -0.022350      0.001930
1905     19.040000     -0.022370      0.001890
1906     19.050000     -0.022390      0.001840
1907     19.060000     -0.022410      0.001770
1908     19.070000     -0.022420      0.001700
1909     19.080000     -0.022440      0.001610
1910     19.090000     -0.022460      0.001520
1911     19.100000     -0.022470      0.001430
1912     19.110000     -0.022490      0.001330
1913     19.120000     -0.022500      0.001230
1914     19.130000     -0.022510      0.001130
1915     19.140000     -0.022520      0.001030
1916     19.150000     -0.022530      0.000930
1917     19.160000     -0.022540      0.000840
1918     19.170000     -0.022550      0.000750
1919     19.180000     -0.022560      0.000670
1920     19.190000     -0.022570      0.000590
1921     19.200000     -0.022570      0.000520
1922     19.210000     -0.022580      0.000450
1923     19.220000     -0.022580      0.000390
1924     19.230000     -0.022590      0.000340
1925     19.240000     -0.022590      0.000290
1926     19.250000     -0.022590      0.000250
1927     19.260000     -0.022590      0.000210
1928     19.270000     -0.022600      0.000180
1929     19.280000     -0.022600      0.000160
1930     19.290000     -0.022600      0.000140
1931     19.300000     -0.022600      0.000130
1932     19.310000     -0.022600      0.000120
1933     19.320000     -0.022600      0.000110
1934     19.330000     -0.022600      0.000110
1935     19.340000     -0.022610      0.000120
1936     19.350000     -0.022610      0.000120
1937     19.360000     -0.022610      0.000130
1938     19.370000     -0.022610      0.000150
1939     19.380000     -0.022610      0.000170
1940     19.390000     -0.022610      0.000190
1941     19.400000     -0.022610      0.000210
1942     19.410000     -0.022620      0.000240
1943     19.420000     -0.022620      0.000270
1944     19.430000     -0.022620      0.000300
1945     19.440000     -0.022620      0.000340
1946     19.450000     -0.022630      0.000380
1947     19.460000     -0.022630      0.000420
1948     19.470000     -0.022640      0.000460
1949     19.480000     -0.022640      0.000500
1950     19.490000     -0.022650      0.000540
1951     19.500000     -0.022650      0.000580
1952     19.510000     -0.022660      0.000630
1953     19.520000     -0.022660      0.000670
1954     19.530000     -0.022670      0.000710
1955     19.540000     -0.022680      0.000750
1956     19.550000     -0.022680      0.000790
1957     19.560000     -0.022690      0.000830
1958     19.570000     -0.022700      0.000860
1959     19.580000     -0.022710      0.000890
1960     19.590000     -0.022720      0.000920
1961     19.600000     -0.022730      0.000940
1962     19.610000     -0.022740      0.000960
1963     19.620000     -0.022750      0.000980
1964     19.630000     -0.022760      0.001000
1965     19.640000     -0.022770      0.001010
1966     19.650000     -0.022780      0.001020
1967     19.660000     -0.022790      0.001030
1968     19.670000     -0.022800      0.001030
1969     19.680000     -0.022810      0.001030
1970     19.690000     -0.022820      0.001030
1971     19.700000     -0.022830      0.001020
1972     19.710000     -0.022840      0.001000
1973     19.720000     -0.022850      0.000990
1974     19.730000     -0.022860      0.000970
1975     19.740000     -0.022870      0.000940
1976     19.750000     -0.022880      0.000910
1977     19.760000     -0.022890      0.000880
1978     19.770000     -0.022890      0.000840
1979     19.780000     -0.022900      0.000800
1980     19.790000     -0.022910      0.000760
1981     19.800000     -0.022920      0.000710
1982     19.810000     -0.022930      0.000650
1983     19.820000     -0.022930      0.000600
1984     19.830000     -0.022940      0.000540
1985     19.840000     -0.022940      0.000480
1986     19.850000     -0.022950      0.000420
1987     19.860000     -0.022950      0.000360
1988     19.870000     -0.022960      0.000300
1989     19.880000     -0.022960      0.000250
1990     19.890000     -0.022960      0.000200
1991     19.900000     -0.022960      0.000160
1992     19.910000     -0.022960      0.000130
1993     19.920000     -0.022970      0.000110
1994     19.930000     -0.022970      0.000110
1995     19.940000     -0.022970      0.000120
1996     19.950000     -0.022970      0.000140
1997     19.960000     -0.022970      0.000190
1998     19.970000     -0.022970      0.000260
1999     19.980000     -0.022980      0.000340
2000     19.990000     -0.022980      0.000450
2001     20.000000     -0.022980      0.000570
2002     20.010000     -0.022990      0.000720
2003     20.020000     -0.023000      0.000890
2004     20.030000     -0.023010      0.001070
2005     20.040000     -0.023020      0.001280
2006     20.050000     -0.023030      0.001490
2007     20.060000     -0.023040      0.001720
2008     20.070000     -0.023060      0.001960
2009     20.080000     -0.023080      0.002210
2010     20.090000     -0.023100      0.002450
2011     20.100000     -0.023130      0.002700
2012     20.110000     -0.023150      0.002930
2013     20.120000     -0.023180      0.003160
2014     20.130000     -0.023220      0.003380
2015     20.140000     -0.023250      0.003570
2016     20.150000     -0.023280      0.003750
2017     20.160000     -0.023320      0.003900
2018     20.170000     -0.023360      0.004020
2019     20.180000     -0.023400      0.004120
2020     20.190000     -0.023440      0.004190
2021     20.200000     -0.023480      0.004240
2022     20.210000     -0.023530      0.004250
2023     20.220000     -0.023570      0.004230
2024     20.230000     -0.023610      0.004190
2025     20.240000     -0.023650      0.004110
2026     20.250000     -0.023690      0.004020
2027     20.260000     -0.023730      0.003900
2028     20.270000     -0.023770      0.003760
2029     20.280000     -0.023810      0.003610
2030     20.290000     -0.023850      0.003440
2031     20.300000     -0.023880      0.003270
2032     20.310000     -0.023910      0.003080
2033     20.320000     -0.023950      0.002900
2034     20.330000     -0.023970      0.002710
2035     20.340000     -0.024000      0.002520
2036     20.350000     -0.024030      0.002350
2037     20.360000     -0.024050      0.002170
2038     20.370000     -0.024070      0.002010
2039     20.380000     -0.024090      0.001860
2040     20.390000     -0.024110      0.001720
2041     20.400000     -0.024130      0.001590
2042     20.410000     -0.024140      0.001480
2043     20.420000     -0.024160      0.001370
2044     20.430000     -0.024170      0.001280
2045     20.440000     -0.024180      0.001200
2046     20.450000     -0.024200      0.001130
2047     20.460000     -0.024210      0.001070
2048     20.470000     -0.024220      0.001020
2049     20.480000     -0.024230      0.000980
2050     20.490000     -0.024240      0.000940
2051     20.500000     -0.024250      0.000910
2052     20.510000     -0.024260      0.000880
2053     20.520000     -0.024270      0.000850
2054     20.530000     -0.024270      0.000830
2055     20.540000     -0.024280      0.000800
2056     20.550000     -0.024290      0.000770
2057     20.560000     -0.024300      0.000750
2058     20.570000     -0.024310      0.000710
2059     20.580000     -0.024310      0.000680
2060     20.590000     -0.024320      0.000640
2061     20.600000     -0.024330      0.000600
2062     20.610000     -0.024330      0.000550
2063     20.620000     -0.024340      0.000500
2064     20.630000     -0.024340      0.000450
2065     20.640000     -0.024350      0.000390
2066     20.650000     -0.024350      0.000330
2067     20.660000     -0.024350      0.000260
2068     20.670000     -0.024360      0.000200
2069     20.680000     -0.024360      0.000140
2070     20.690000     -0.024360      0.000070
2071     20.700000     -0.024360      0.000010
2072     20.710000     -0.024360     -0.000040
2073     20.720000     -0.024360     -0.000090
2074     20.730000     -0.024360     -0.000130
2075     20.740000     -0.024360     -0.000170
2076     20.750000     -0.024360     -0.000200
2077     20.760000     -0.024360     -0.000210
2078     20.770000     -0.024350     -0.000220
2079     20.780000     -0.024350     -0.000210
2080     20.790000     -0.024350     -0.000190
2081     20.800000     -0.024350     -0.000160
2082     20.810000     -0.024350     -0.000120
2083     20.820000     -0.024340     -0.000060
2084     20.830000     -0.024340      0.000000
2085     20.840000     -0.024340      0.000080
2086     20.850000     -0.024340      0.000170
2087     20.860000     -0.024350      0.000270
2088     20.870000     -0.024350      0.000380
2089     20.880000     -0.024350      0.000500
2090     20.890000     -0.024360      0.000620
2091     20.900000     -0.024360      0.000750
2092     20.910000     -0.024370      0.000890
2093     20.920000     -0.024380      0.001030
2094     20.930000     -0.024390      0.001170
2095     20.940000     -0.024400      0.001310
2096     20.950000     -0.024420      0.001450
2097     20.960000     -0.024430      0.001590
2098     20.970000     -0.024450      0.001730
2099     20.980000     -0.024460      0.001870
2100     20.990000     -0.024480      0.002000
2101     21.000000     -0.024500      0.002130
2102     21.010000     -0.024520      0.002260
2103     21.020000     -0.024550      0.002390
2104     21.030000     -0.024570      0.002520
2105     21.040000     -0.024590      0.002640
2106     21.050000     -0.024620      0.002760
2107     21.060000     -0.024650      0.002870
2108     21.070000     -0.024680      0.002980
2109     21.080000     -0.024710      0.003080
2110     21.090000     -0.024740      0.003180
2111     21.100000     -0.024770      0.003270
2112     21.110000     -0.024800      0.003360
2113     21.120000     -0.024840      0.003440
2114     21.130000     -0.024870      0.003510
2115     21.140000     -0.024910      0.003570
2116     21.150000     -0.024940      0.003620
2117     21.160000     -0.024980      0.003660
2118     21.170000     -0.025010      0.003690
2119     21.180000     -0.025050      0.003710
2120     21.190000     -0.025090      0.003720
2121     21.200000     -0.025130      0.003710
2122     21.210000     -0.025160      0.003700
2123     21.220000     -0.025200      0.003680
2124     21.230000     -0.025240      0.003650
2125     21.240000     -0.025270      0.003610
2126     21.250000     -0.025310      0.003570
2127     21.260000     -0.025340      0.003510
2128     21.270000     -0.025380      0.003460
2129     21.280000     -0.025410      0.003400
2130     21.290000     -0.025450      0.003340
2131     21.300000     -0.025480      0.003280
2132     21.310000     -0.025510      0.003220
2133     21.320000     -0.025550      0.003170
2134     21.330000     -0.025580      0.003130
2135     21.340000     -0.025610      0.003090
2136     21.350000     -0.025640      0.003060
2137     21.360000     -0.025670      0.003040
2138     21.370000     -0.025700      0.003030
2139     21.380000     -0.025730      0.003040
2140     21.390000     -0.025760      0.003050
2141     21.400000     -0.025790      0.003080
2142     21.410000     -0.025820      0.003120
2143     21.420000     -0.025850      0.003170
2144     21.430000     -0.025890      0.003230
2145     21.440000     -0.025920      0.003300
2146     21.450000     -0.025950      0.003380
2147     21.460000     -0.025990      0.003470
2148     21.470000     -0.026020      0.003550
2149     21.480000     -0.026060      0.003640
2150     21.490000     -0.026090      0.003730
2151     21.500000     -0.026130      0.003810
2152     21.510000     -0.026170      0.003880
2153     21.520000     -0.026210      0.003950
2154     21.530000     -0.026250      0.003990
2155     21.540000     -0.026290      0.004030
2156     21.550000     -0.026330      0.004040
2157     21.560000     -0.026370      0.004030
2158     21.570000     -0.026410      0.004000
2159     21.580000     -0.026450      0.003950
2160     21.590000     -0.026490      0.003870
2161     21.600000     -0.026520      0.003770
2162     21.610000     -0.026560      0.003650
2163     21.620000     -0.026600      0.003500
2164     21.630000     -0.026630      0.003330
2165     21.640000     -0.026670      0.003140
2166     21.650000     -0.026700      0.002930
2167     21.660000     -0.026730      0.002710
2168     21.670000     -0.026760      0.002480
2169     21.680000     -0.026780      0.002240
2170     21.690000     -0.026800      0.002000
2171     21.700000     -0.026820      0.001770
2172     21.710000     -0.026840      0.001540
2173     21.720000     -0.026860      0.001320
2174     21.730000     -0.026870      0.001130
2175     21.740000     -0.026880      0.000960
2176     21.750000     -0.026890      0.000810
2177     21.760000     -0.026900      0.000690
2178     21.770000     -0.026900      0.000600
2179     21.780000     -0.026910      0.000550
2180     21.790000     -0.026920      0.000530
2181     21.800000     -0.026920      0.000550
2182     21.810000     -0.026930      0.000600
2183     21.820000     -0.026930      0.000690
2184     21.830000     -0.026940      0.000810
2185     21.840000     -0.026950      0.000960
2186     21.850000     -0.026960      0.001140
2187     21.860000     -0.026970      0.001340
2188     21.870000     -0.026980      0.001550
2189     21.880000     -0.027000      0.001780
2190     21.890000     -0.027020      0.002020
2191     21.900000     -0.027040      0.002250
2192     21.910000     -0.027060      0.002490
2193     21.920000     -0.027080      0.002710
2194     21.930000     -0.027110      0.002910
2195     21.940000     -0.027140      0.003090
2196     21.950000     -0.027170      0.003250
2197     21.960000     -0.027200      0.003370
2198     21.970000     -0.027240      0.003460
2199     21.980000     -0.027270      0.003520
2200     21.990000     -0.027310      0.003530
2201     22.000000     -0.027340      0.003510
2202     22.010000     -0.027380      0.003440
2203     22.020000     -0.027410      0.003340
2204     22.030000     -0.027440      0.003200
2205     22.040000     -0.027480      0.003030
2206     22.050000     -0.027510      0.002820
2207     22.060000     -0.027530      0.002590
2208     22.070000     -0.027560      0.002330
2209     22.080000     -0.027580      0.002060
2210     22.090000     -0.027600      0.001770
2211     22.100000     -0.027620      0.001480
2212     22.110000     -0.027640      0.001180
2213     22.120000     -0.027650      0.000890
2214     22.130000     -0.027660      0.000610
2215     22.140000     -0.027660      0.000340
2216     22.150000     -0.027670      0.000100
2217     22.160000     -0.027670     -0.000120
2218     22.170000     -0.027670     -0.000320
2219     22.180000     -0.027660     -0.000480
2220     22.190000     -0.027660     -0.000620
2221     22.200000     -0.027650     -0.000720
2222     22.210000     -0.027650     -0.000790
2223     22.220000     -0.027640     -0.000830
2224     22.230000     -0.027630     -0.000840
2225     22.240000     -0.027620     -0.000820
2226     22.250000     -0.027610     -0.000770
2227     22.260000     -0.027610     -0.000700
2228     22.270000     -0.027600     -0.000610
2229     22.280000     -0.027590     -0.000500
2230     22.290000     -0.027590     -0.000380
2231     22.300000     -0.027580     -0.000250
2232     22.310000     -0.027580     -0.000120
2233     22.320000     -0.027580      0.000020
2234     22.330000     -0.027580      0.000150
2235     22.340000     -0.027580      0.000270
2236     22.350000     -0.027580      0.000390
2237     22.360000     -0.027590      0.000490
2238     22.370000     -0.027590      0.000570
2239     22.380000     -0.027600      0.000640
2240     22.390000     -0.027610      0.000690
2241     22.400000     -0.027610      0.000720
2242     22.410000     -0.027620      0.000730
2243     22.420000     -0.027630      0.000720
2244     22.430000     -0.027630      0.000690
2245     22.440000     -0.027640      0.000640
2246     22.450000     -0.027650      0.000570
2247     22.460000     -0.027650      0.000480
2248     22.470000     -0.027660      0.000390
2249     22.480000     -0.027660      0.000280
2250     22.490000     -0.027660      0.000160
2251     22.500000     -0.027670      0.000030
2252     22.510000     -0.027670     -0.000110
2253     22.520000     -0.027660     -0.000250
2254     22.530000     -0.027660     -0.000390
2255     22.540000     -0.027660     -0.000520
2256     22.550000     -0.027650     -0.000660
2257     22.560000     -0.027650     -0.000790
2258     22.570000     -0.027640     -0.000920
2259     22.580000     -0.027630     -0.001040
2260     22.590000     -0.027620     -0.001150
2261     22.600000     -0.027610     -0.001260
2262     22.610000     -0.027590     -0.001360
2263     22.620000     -0.027580     -0.001450
2264     22.630000     -0.027570     -0.001530
2265     22.640000     -0.027550     -0.001600
2266     22.650000     -0.027540     -0.001670
2267     22.660000     -0.027520     -0.001720
2268     22.670000     -0.027500     -0.001770
2269     22.680000     -0.027480     -0.001800
2270     22.690000     -0.027470     -0.001830
2271     22.700000     -0.027450     -0.001850
2272     22.710000     -0.027430     -0.001860
2273     22.720000     -0.027410     -0.001860
2274     22.730000     -0.027390     -0.001850
2275     22.740000     -0.027370     -0.001830
2276     22.750000     -0.027360     -0.001800
2277     22.760000     -0.027340     -0.001760
2278     22.770000     -0.027320     -0.001710
2279     22.780000     -0.027300     -0.001650
2280     22.790000     -0.027290     -0.001580
2281     22.800000     -0.027270     -0.001500
2282     22.810000     -0.027260     -0.001410
2283     22.820000     -0.027240     -0.001310
2284     22.830000     -0.027230     -0.001210
2285     22.840000     -0.027220     -0.001100
2286     22.850000     -0.027210     -0.000980
2287     22.860000     -0.027200     -0.000860
2288     22.870000     -0.027190     -0.000750
2289     22.880000     -0.027180     -0.000630
2290     22.890000     -0.027170     -0.000520
2291     22.900000     -0.027170     -0.000410
2292     22.910000     -0.027160     -0.000310
2293     22.920000     -0.027160     -0.000230
2294     22.930000     -0.027160     -0.000160
2295     22.940000     -0.027160     -0.000110
2296     22.950000     -0.027160     -0.000070
2297     22.960000     -0.027150     -0.000060
2298     22.970000     -0.027150     -0.000070
2299     22.980000     -0.027150     -0.000100
2300     22.990000     -0.027150     -0.000160
2301     23.000000     -0.027150     -0.000240
2302     23.010000     -0.027150     -0.000340
2303     23.020000     -0.027150     -0.000460
2304     23.030000     -0.027140     -0.000610
2305     23.040000     -0.027130     -0.000780
2306     23.050000     -0.027130     -0.000960
2307     23.060000     -0.027120     -0.001150
2308     23.070000     -0.027110     -0.001360
2309     23.080000     -0.027090     -0.001560
2310     23.090000     -0.027080     -0.001770
2311     23.100000     -0.027060     -0.001980
2312     23.110000     -0.027040     -0.002170
2313     23.120000     -0.027020     -0.002360
2314     23.130000     -0.026990     -0.002520
2315     23.140000     -0.026970     -0.002660
2316     23.150000     -0.026940     -0.002770
2317     23.160000     -0.026910     -0.002860
2318     23.170000     -0.026890     -0.002910
2319     23.180000     -0.026860     -0.002930
2320     23.190000     -0.026830     -0.002910
2321     23.200000     -0.026800     -0.002860
2322     23.210000     -0.026770     -0.002770
2323     23.220000     -0.026740     -0.002650
2324     23.230000     -0.026720     -0.002490
2325     23.240000     -0.026690     -0.002310
2326     23.250000     -0.026670     -0.002100
2327     23.260000     -0.026650     -0.001860
2328     23.270000     -0.026630     -0.001620
2329     23.280000     -0.026610     -0.001360
2330     23.290000     -0.026600     -0.001090
2331     23.300000     -0.026590     -0.000830
2332     23.310000     -0.026580     -0.000570
2333     23.320000     -0.026570     -0.000340
2334     23.330000     -0.026570     -0.000120
2335     23.340000     -0.026570      0.000070
2336     23.350000     -0.026570      0.000230
2337     23.360000     -0.026570      0.000350
2338     23.370000     -0.026570      0.000440
2339     23.380000     -0.026580      0.000480
2340     23.390000     -0.026580      0.000470
2341     23.400000     -0.026590      0.000420
2342     23.410000     -0.026590      0.000320
2343     23.420000     -0.026600      0.000170
2344     23.430000     -0.026600     -0.000020
2345     23.440000     -0.026600     -0.000250
2346     23.450000     -0.026600     -0.000510
2347     23.460000     -0.026590     -0.000820
2348     23.470000     -0.026580     -0.001150
2349     23.480000     -0.026570     -0.001500
2350     23.490000     -0.026560     -0.001870
2351     23.500000     -0.026540     -0.002250
2352     23.510000     -0.026510     -0.002630
2353     23.520000     -0.026490     -0.003010
2354     23.530000     -0.026460     -0.003380
2355     23.540000     -0.026420     -0.003740
2356     23.550000     -0.026390     -0.004080
2357     23.560000     -0.026350     -0.004400
2358     23.570000     -0.026300     -0.004690
2359     23.580000     -0.026250     -0.004950
2360     23.590000     -0.026210     -0.005170
2361     23.600000     -0.026150     -0.005370
2362     23.610000     -0.026100     -0.005530
2363     23.620000     -0.026040     -0.005660
2364     23.630000     -0.025990     -0.005750
2365     23.640000     -0.025930     -0.005810
2366     23.650000     -0.025870     -0.005850
2367     23.660000     -0.025810     -0.005850
2368     23.670000     -0.025760     -0.005830
2369     23.680000     -0.025700     -0.005790
2370     23.690000     -0.025640     -0.005720
2371     23.700000     -0.025580     -0.005640
2372     23.710000     -0.025530     -0.005540
2373     23.720000     -0.025470     -0.005430
2374     23.730000     -0.025420     -0.005310
2375     23.740000     -0.025360     -0.005180
2376     23.750000     -0.025310     -0.005050
2377     23.760000     -0.025260     -0.004920
2378     23.770000     -0.025210     -0.004780
2379     23.780000     -0.025160     -0.004640
2380     23.790000     -0.025120     -0.004500
2381     23.800000     -0.025070     -0.004360
2382     23.810000     -0.025030     -0.004220
2383     23.820000     -0.024990     -0.004090
2384     23.830000     -0.024950     -0.003960
2385     23.840000     -0.024910     -0.003830
2386     23.850000     -0.024870     -0.003710
2387     23.860000     -0.024830     -0.003590
2388     23.870000     -0.024790     -0.003470
2389     23.880000     -0.024760     -0.003360
2390     23.890000     -0.024730     -0.003260
2391     23.900000     -0.024690     -0.003170
2392     23.910000     -0.024660     -0.003080
2393     23.920000     -0.024630     -0.003010
2394     23.930000     -0.024600     -0.002940
2395     23.940000     -0.024570     -0.002890
2396     23.950000     -0.024540     -0.002850
2397     23.960000     -0.024510     -0.002820
2398     23.970000     -0.024490     -0.002800
2399     23.980000     -0.024460     -0.002790
2400     23.990000     -0.024430     -0.002800
2401     24.000000     -0.024400     -0.002820
2402     24.010000     -0.024370     -0.002850
2403     24.020000     -0.024350     -0.002890
2404     24.030000     -0.024320     -0.002940
2405     24.040000     -0.024290     -0.003000
2406     24.050000     -0.024260     -0.003060
2407     24.060000     -0.024230     -0.003120
2408     24.070000     -0.024200     -0.003180
2409     24.080000     -0.024160     -0.003230
2410     24.090000     -0.024130     -0.003280
2411     24.100000     -0.024100     -0.003320
2412     24.110000     -0.024070     -0.003350
2413     24.120000     -0.024030     -0.003350
2414     24.130000     -0.024000     -0.003330
2415     24.140000     -0.023960     -0.003290
2416     24.150000     -0.023930     -0.003220
2417     24.160000     -0.023900     -0.003130
2418     24.170000     -0.023870     -0.003000
2419     24.180000     -0.023840     -0.002840
2420     24.190000     -0.023810     -0.002640
2421     24.200000     -0.023780     -0.002420
2422     24.210000     -0.023760     -0.002170
2423     24.220000     -0.023740     -0.001890
2424     24.230000     -0.023720     -0.001590
2425     24.240000     -0.023700     -0.001270
2426     24.250000     -0.023690     -0.000950
2427     24.260000     -0.023680     -0.000630
2428     24.270000     -0.023670     -0.000310
2429     24.280000     -0.023670     -0.000020
2430     24.290000     -0.023670      0.000240
2431     24.300000     -0.023670      0.000460
2432     24.310000     -0.023680      0.000610
2433     24.320000     -0.023680      0.000700
2434     24.330000     -0.023690      0.000710
2435     24.340000     -0.023700      0.000620
2436     24.350000     -0.023700      0.000430
2437     24.360000     -0.023710      0.000130
2438     24.370000     -0.023710     -0.000290
2439     24.380000     -0.023710     -0.000830
2440     24.390000     -0.023700     -0.001490
2441     24.400000     -0.023680     -0.002270
2442     24.410000     -0.023660     -0.003160
2443     24.420000     -0.023630     -0.004160
2444     24.430000     -0.023590     -0.005260
2445     24.440000     -0.023540     -0.006430
2446     24.450000     -0.023470     -0.007660
2447     24.460000     -0.023390     -0.008910
2448     24.470000     -0.023310     -0.010170
2449     24.480000     -0.023200     -0.011400
2450     24.490000     -0.023090     -0.012570
2451     24.500000     -0.022960     -0.013640
2452     24.510000     -0.022830     -0.014570
2453     24.520000     -0.022680     -0.015320
2454     24.530000     -0.022530     -0.015870
2455     24.540000     -0.022370     -0.016180
2456     24.550000     -0.022210     -0.016220
2457     24.560000     -0.022050     -0.015970
2458     24.570000     -0.021890     -0.015400
2459     24.580000     -0.021730     -0.014520
2460     24.590000     -0.021590     -0.013300
2461     24.600000     -0.021450     -0.011770
2462     24.610000     -0.021340     -0.009930
2463     24.620000     -0.021240     -0.007800
2464     24.630000     -0.021160     -0.005410
2465     24.640000     -0.021110     -0.002810
2466     24.650000     -0.021080     -0.000050
2467     24.660000     -0.021080      0.002810
2468     24.670000     -0.021100      0.005690
2469     24.680000     -0.021160      0.008510
2470     24.690000     -0.021250      0.011180
2471     24.700000     -0.021360      0.013620
2472     24.710000     -0.021490      0.015710
2473     24.720000     -0.021650      0.017380
2474     24.730000     -0.021830      0.018520
2475     24.740000     -0.022010      0.019050
2476     24.750000     -0.022200      0.018900
2477     24.760000     -0.022390      0.018000
2478     24.770000     -0.022570      0.016300
2479     24.780000     -0.022730      0.013760
2480     24.790000     -0.022870      0.010340
2481     24.800000     -0.022970      0.006060
2482     24.810000     -0.023040      0.000920
2483     24.820000     -0.023040     -0.005060
2484     24.830000     -0.022990     -0.011810
2485     24.840000     -0.022880     -0.019260
2486     24.850000     -0.022680     -0.027330
2487     24.860000     -0.022410     -0.035880
2488     24.870000     -0.022050     -0.044800
2489     24.880000     -0.021600     -0.053930
2490     24.890000     -0.021060     -0.063100
2491     24.900000     -0.020430     -0.072140
2492     24.910000     -0.019710     -0.080890
2493     24.920000     -0.018900     -0.089150
2494     24.930000     -0.018010     -0.096780
2495     24.940000     -0.017040     -0.103610
2496     24.950000     -0.016010     -0.109500
2497     24.960000     -0.014910     -0.114350
2498     24.970000     -0.013770     -0.118040
2499     24.980000     -0.012590     -0.120510
2500     24.990000     -0.011380     -0.121710
2501     25.000000     -0.010170     -0.121610
2502     25.010000      0.000000      0.000000
2503     25.020000      0.000000      0.000000
2504     25.030000      0.000000      0.000000
2505     25.040000      0.000000      0.000000
2506     25.050000      0.000000      0.000000
2507     25.060000      0.000000      0.000000
2508     25.070000      0.000000      0.000000
2509     25.080000      0.000000      0.000000
2510     25.090000      0.000000      0.000000
2511     25.100000      0.000000      0.000000
2512     25.110000      0.000000      0.000000
2513     25.120000      0.000000      0.000000
2514     25.130000      0.000000      0.000000
2515     25.140000      0.000000      0.000000
2516     25.150000      0.000000      0.000000
2517     25.160000      0.000000      0.000000
2518     25.170000      0.000000      0.000000
2519     25.180000      0.000000      0.000000
2520     25.190000      0.000000      0.000000
2521     25.200000      0.000000      0.000000
2522     25.210000      0.000000      0.000000
2523     25.220000      0.000000      0.000000
2524     25.230000      0.000000      0.000000
2525     25.240000      0.000000      0.000000
2526     25.250000      0.000000      0.000000
2527     25.260000      0.000000      0.000000
2528     25.270000      0.000000      0.000000
2529     25.280000      0.000000      0.000000
2530     25.290000      0.000000      0.000000
2531     25.300000      0.000000      0.000000
2532     25.310000      0.000000      0.000000
2533     25.320000      0.000000      0.000000
2534     25.330000      0.000000      0.000000
2535     25.340000      0.000000      0.000000
2536     25.350000      0.000000      0.000000
2537     25.360000      0.000000      0.000000
2538     25.370000      0.000000      0.000000
2539     25.380000      0.000000      0.000000
2540     25.390000      0.000000      0.000000
2541     25.400000      0.000000      0.000000
2542     25.410000      0.000000      0.000000
2543     25.420000      0.000000      0.000000
2544     25.430000      0.000000      0.000000
2545     25.440000      0.000000      0.000000
2546     25.450000      0.000000      0.000000
2547     25.460000      0.000000      0.000000
2548     25.470000      0.000000      0.000000
2549     25.480000      0.000000      0.000000
2550     25.490000      0.000000      0.000000
2551     25.500000      0.000000      0.000000
2552     25.510000      0.000000      0.000000
2553     25.520000      0.000000      0.000000
2554     25.530000      0.000000      0.000000
2555     25.540000      0.000000      0.000000
2556     25.550000      0.000000      0.000000
2557     25.560000      0.000000      0.000000
2558     25.570000      0.000000      0.000000
2559     25.580000      0.000000      0.000000
2560     25.590000      0.000000      0.000000
2561     25.600000      0.000000      0.000000
2562     25.610000      0.000000      0.000000
2563     25.620000      0.000000      0.000000
2564     25.630000      0.000000      0.000000
2565     25.640000      0.000000      0.000000
2566     25.650000      0.000000      0.000000
2567     25.660000      0.000000      0.000000
2568     25.670000      0.000000      0.000000
2569     25.680000      0.000000      0.000000
2570     25.690000      0.000000      0.000000
2571     25.700000      0.000000      0.000000
2572     25.710000      0.000000      0.000000
2573     25.720000      0.000000      0.000000
2574     25.730000      0.000000      0.000000
2575     25.740000      0.000000      0.000000
2576     25.750000      0.000000      0.000000
2577     25.760000      0.000000      0.000000
2578     25.770000      0.000000      0.000000
2579     25.780000      0.000000      0.000000
2580     25.790000      0.000000      0.000000
2581     25.800000      0.000000      0.000000
2582     25.810000      0.000000      0.000000
2583     25.820000      0.000000      0.000000
2584     25.830000      0.000000      0.000000
2585     25.840000      0.000000      0.000000
2586     25.850000      0.000000      0.000000
2587     25.860000      0.000000      0.000000
2588     25.870000      0.000000      0.000000
2589     25.880000      0.000000      0.000000
2590     25.890000      0.000000      0.000000
2591     25.900000      0.000000      0.000000
2592     25.910000      0.000000      0.000000
2593     25.920000      0.000000      0.000000
2594     25.930000      0.000000      0.000000
2595     25.940000      0.000000      0.000000
2596     25.950000      0.000000      0.000000
2597     25.960000      0.000000      0.000000
2598     25.970000      0.000000      0.000000
2599     25.980000      0.000000      0.000000
2600     25.990000      0.000000      0.000000
2601     26.000000      0.000000      0.000000
2602     26.010000      0.000000      0.000000
2603     26.020000      0.000000      0.000000
2604     26.030000      0.000000      0.000000
2605     26.040000      0.000000      0.000000
2606     26.050000      0.000000      0.000000
2607     26.060000      0.000000      0.000000
2608     26.070000      0.000000      0.000000
2609     26.080000      0.000000      0.000000
2610     26.090000      0.000000      0.000000
2611     26.100000      0.000000      0.000000
2612     26.110000      0.000000      0.000000
2613     26.120000      0.000000      0.000000
2614     26.130000      0.000000      0.000000
2615     26.140000      0.000000      0.000000
2616     26.150000      0.000000      0.000000
2617     26.160000      0.000000      0.000000
2618     26.170000      0.000000      0.000000
2619     26.180000      0.000000      0.000000
2620     26.190000      0.000000      0.000000
2621     26.200000      0.000000      0.000000
2622     26.210000      0.000000      0.000000
2623     26.220000      0.000000      0.000000
2624     26.230000      0.000000      0.000000
2625     26.240000      0.000000      0.000000
2626     26.250000      0.000000      0.000000
2627     26.260000      0.000000      0.000000
2628     26.270000      0.000000      0.000000
2629     26.280000      0.000000      0.000000
2630     26.290000      0.000000      0.000000
2631     26.300000      0.000000      0.000000
2632     26.310000      0.000000      0.000000
2633     26.320000      0.000000      0.000000
2634     26.330000      0.000000      0.000000
2635     26.340000      0.000000      0.000000
2636     26.350000      0.000000      0.000000
2637     26.360000      0.000000      0.000000
2638     26.370000      0.000000      0.000000
2639     26.380000      0.000000      0.000000
2640     26.390000      0.000000      0.000000
2641     26.400000      0.000000      0.000000
2642     26.410000      0.000000      0.000000
2643     26.420000      0.000000      0.000000
2644     26.430000      0.000000      0.000000
2645     26.440000      0.000000      0.000000
2646     26.450000      0.000000      0.000000
2647     26.460000      0.000000      0.000000
2648     26.470000      0.000000      0.000000
2649     26.480000      0.000000      0.000000
2650     26.490000      0.000000      0.000000
2651     26.500000      0.000000      0.000000
2652     26.510000      0.000000      0.000000
2653     26.520000      0.000000      0.000000
2654     26.530000      0.000000      0.000000
2655     26.540000      0.000000      0.000000
2656     26.550000      0.000000      0.000000
2657     26.560000      0.000000      0.000000
2658     26.570000      0.000000      0.000000
2659     26.580000      0.000000      0.000000
2660     26.590000      0.000000      0.000000
2661     26.600000      0.000000      0.000000
2662     26.610000      0.000000      0.000000
2663     26.620000      0.000000      0.000000
2664     26.630000      0.000000      0.000000
2665     26.640000      0.000000      0.000000
2666     26.650000      0.000000      0.000000
2667     26.660000      0.000000      0.000000
2668     26.670000      0.000000      0.000000
2669     26.680000      0.000000      0.000000
2670     26.690000      0.000000      0.000000
2671     26.700000      0.000000      0.000000
2672     26.710000      0.000000      0.000000
2673     26.720000      0.000000      0.000000
2674     26.730000      0.000000      0.000000
2675     26.740000      0.000000      0.000000
2676     26.750000      0.000000      0.000000
2677     26.760000      0.000000      0.000000
2678     26.770000      0.000000      0.000000
2679     26.780000      0.000000      0.000000
2680     26.790000      0.000000      0.000000
2681     26.800000      0.000000      0.000000
2682     26.810000      0.000000      0.000000
2683     26.820000      0.000000      0.000000
2684     26.830000      0.000000      0.000000
2685     26.840000      0.000000      0.000000
2686     26.850000      0.000000      0.000000
2687     26.860000      0.000000      0.000000
2688     26.870000      0.000000      0.000000
2689     26.880000      0.000000      0.000000
2690     26.890000      0.000000      0.000000
2691     26.900000      0.000000      0.000000
2692     26.910000      0.000000      0.000000
2693     26.920000      0.000000      0.000000
2694     26.930000      0.000000      0.000000
2695     26.940000      0.000000      0.000000
2696     26.950000      0.000000      0.000000
2697     26.960000      0.000000      0.000000
2698     26.970000      0.000000      0.000000
2699     26.980000      0.000000      0.000000
2700     26.990000      0.000000      0.000000
2701     27.000000      0.000000      0.000000
2702     27.010000      0.000000      0.000000
2703     27.020000      0.000000      0.000000
2704     27.030000      0.000000      0.000000
2705     27.040000      0.000000      0.000000
2706     27.050000      0.000000      0.000000
2707     27.060000      0.000000      0.000000
2708     27.070000      0.000000      0.000000
2709     27.080000      0.000000      0.000000
2710     27.090000      0.000000      0.000000
2711     27.100000      0.000000      0.000000
2712     27.110000      0.000000      0.000000
2713     27.120000      0.000000      0.000000
2714     27.130000      0.000000      0.000000
2715     27.140000      0.000000      0.000000
2716     27.150000      0.000000      0.000000
2717     27.160000      0.000000      0.000000
2718     27.170000      0.000000      0.000000
2719     27.180000      0.000000      0.000000
2720     27.190000      0.000000      0.000000
2721     27.200000      0.000000      0.000000
2722     27.210000      0.000000      0.000000
2723     27.220000      0.000000      0.000000
2724     27.230000      0.000000      0.000000
2725     27.240000      0.000000      0.000000
2726     27.250000      0.000000      0.000000
2727     27.260000      0.000000      0.000000
2728     27.270000      0.000000      0.000000
2729     27.280000      0.000000      0.000000
2730     27.290000      0.000000      0.000000
2731     27.300000      0.000000      0.000000
2732     27.310000      0.000000      0.000000
2733     27.320000      0.000000      0.000000
2734     27.330000      0.000000      0.000000
2735     27.340000      0.000000      0.000000
2736     27.350000      0.000000      0.000000
2737     27.360000      0.000000      0.000000
2738     27.370000      0.000000      0.000000
2739     27.380000      0.000000      0.000000
2740     27.390000      0.000000      0.000000
2741     27.400000      0.000000      0.000000
2742     27.410000      0.000000      0.000000
2743     27.420000      0.000000      0.000000
2744     27.430000      0.000000      0.000000
2745     27.440000      0.000000      0.000000
2746     27.450000      0.000000      0.000000
2747     27.460000      0.000000      0.000000
2748     27.470000      0.000000      0.000000
2749     27.480000      0.000000      0.000000
2750     27.490000      0.000000      0.000000
2751     27.500000      0.000000      0.000000
2752     27.510000      0.000000      0.000000
2753     27.520000      0.000000      0.000000
2754     27.530000      0.000000      0.000000
2755     27.540000      0.000000      0.000000
2756     27.550000      0.000000      0.000000
2757     27.560000      0.000000      0.000000
2758     27.570000      0.000000      0.000000
2759     27.580000      0.000000      0.000000
2760     27.590000      0.000000      0.000000
2761     27.600000      0.000000      0.000000
2762     27.610000      0.000000      0.000000
2763     27.620000      0.000000      0.000000
2764     27.630000      0.000000      0.000000
2765     27.640000      0.000000      0.000000
2766     27.650000      0.000000      0.000000
2767     27.660000      0.000000      0.000000
2768     27.670000      0.000000      0.000000
2769     27.680000      0.000000      0.000000
2770     27.690000      0.000000      0.000000
2771     27.700000      0.000000      0.000000
2772     27.710000      0.000000      0.000000
2773     27.720000      0.000000      0.000000
2774     27.730000      0.000000      0.000000
2775     27.740000      0.000000      0.000000
2776     27.750000      0.000000      0.000000
2777     27.760000      0.000000      0.000000
2778     27.770000      0.000000      0.000000
2779     27.780000      0.000000      0.000000
2780     27.790000      0.000000      0.000000
2781     27.800000      0.000000      0.000000
2782     27.810000      0.000000      0.000000
2783     27.820000      0.000000      0.000000
2784     27.830000      0.000000      0.000000
2785     27.840000      0.000000      0.000000
2786     27.850000      0.000000      0.000000
2787     27.860000      0.000000      0.000000
2788     27.870000      0.000000      0.000000
2789     27.880000      0.000000      0.000000
2790     27.890000      0.000000      0.000000
2791     27.900000      0.000000      0.000000
2792     27.910000      0.000000      0.000000
2793     27.920000      0.000000      0.000000
2794     27.930000      0.000000      0.000000
2795     27.940000      0.000000      0.000000
2796     27.950000      0.000000      0.000000
2797     27.960000      0.000000      0.000000
2798     27.970000      0.000000      0.000000
2799     27.980000      0.000000      0.000000
2800     27.990000      0.000000      0.000000
2801     28.000000      0.000000      0.000000
2802     28.010000      0.000000      0.000000
2803     28.020000      0.000000      0.000000
2804     28.030000      0.000000      0.000000
2805     28.040000      0.000000      0.000000
2806     28.050000      0.000000      0.000000
2807     28.060000      0.000000      0.000000
2808     28.070000      0.000000      0.000000
2809     28.080000      0.000000      0.000000
2810     28.090000      0.000000      0.000000
2811     28.100000      0.000000      0.000000
2812     28.110000      0.000000      0.000000
2813     28.120000      0.000000      0.000000
2814     28.130000      0.000000      0.000000
2815     28.140000      0.000000      0.000000
2816     28.150000      0.000000      0.000000
2817     28.160000      0.000000      0.000000
2818     28.170000      0.000000      0.000000
2819     28.180000      0.000000      0.000000
2820     28.190000      0.000000      0.000000
2821     28.200000      0.000000      0.000000
2822     28.210000      0.000000      0.000000
2823     28.220000      0.000000      0.000000
2824     28.230000      0.000000      0.000000
2825     28.240000      0.000000      0.000000
2826     28.250000      0.000000      0.000000
2827     28.260000      0.000000      0.000000
2828     28.270000      0.000000      0.000000
2829     28.280000      0.000000      0.000000
2830     28.290000      0.000000      0.000000
2831     28.300000      0.000000      0.000000
2832     28.310000      0.000000      0.000000
2833     28.320000      0.000000      0.000000
2834     28.330000      0.000000      0.000000
2835     28.340000      0.000000      0.000000
2836     28.350000      0.000000      0.000000
2837     28.360000      0.000000      0.000000
2838     28.370000      0.000000      0.000000
2839     28.380000      0.000000      0.000000
2840     28.390000      0.000000      0.000000
2841     28.400000      0.000000      0.000000
2842     28.410000      0.000000      0.000000
2843     28.420000      0.000000      0.000000
2844     28.430000      0.000000      0.000000
2845     28.440000      0.000000      0.000000
2846     28.450000      0.000000      0.000000
2847     28.460000      0.000000      0.000000
2848     28.470000      0.000000      0.000000
2849     28.480000      0.000000      0.000000
2850     28.490000      0.000000      0.000000
2851     28.500000      0.000000      0.000000
2852     28.510000      0.000000      0.000000
2853     28.520000      0.000000      0.000000
2854     28.530000      0.000000      0.000000
2855     28.540000      0.000000      0.000000
2856     28.550000      0.000000      0.000000
2857     28.560000      0.000000      0.000000
2858     28.570000      0.000000      0.000000
2859     28.580000      0.000000      0.000000
2860     28.590000      0.000000      0.000000
2861     28.600000      0.000000      0.000000
2862     28.610000      0.000000      0.000000
2863     28.620000      0.000000      0.000000
2864     28.630000      0.000000      0.000000
2865     28.640000      0.000000      0.000000
2866     28.650000      0.000000      0.000000
2867     28.660000      0.000000      0.000000
2868     28.670000      0.000000      0.000000
2869     28.680000      0.000000      0.000000
2870     28.690000      0.000000      0.000000
2871     28.700000      0.000000      0.000000
2872     28.710000      0.000000      0.000000
2873     28.720000      0.000000      0.000000
2874     28.730000      0.000000      0.000000
2875     28.740000      0.000000      0.000000
2876     28.750000      0.000000      0.000000
2877     28.760000      0.000000      0.000000
2878     28.770000      0.000000      0.000000
2879     28.780000      0.000000      0.000000
2880     28.790000      0.000000      0.000000
2881     28.800000      0.000000      0.000000
2882     28.810000      0.000000      0.000000
2883     28.820000      0.000000      0.000000
2884     28.830000      0.000000      0.000000
2885     28.840000      0.000000      0.000000
2886     28.850000      0.000000      0.000000
2887     28.860000      0.000000      0.000000
2888     28.870000      0.000000      0.000000
2889     28.880000      0.000000      0.000000
2890     28.890000      0.000000      0.000000
2891     28.900000      0.000000      0.000000
2892     28.910000      0.000000      0.000000
2893     28.920000      0.000000      0.000000
2894     28.930000      0.000000      0.000000
2895     28.940000      0.000000      0.000000
2896     28.950000      0.000000      0.000000
2897     28.960000      0.000000      0.000000
2898     28.970000      0.000000      0.000000
2899     28.980000      0.000000      0.000000
2900     28.990000      0.000000      0.000000
2901     29.000000      0.000000      0.000000
2902     29.010000      0.000000      0.000000
2903     29.020000      0.000000      0.000000
2904     29.030000      0.000000      0.000000
2905     29.040000      0.000000      0.000000
2906     29.050000      0.000000      0.000000
2907     29.060000      0.000000      0.000000
2908     29.070000      0.000000      0.000000
2909     29.080000      0.000000      0.000000
2910     29.090000      0.000000      0.000000
2911     29.100000      0.000000      0.000000
2912     29.110000      0.000000      0.000000
2913     29.120000      0.000000      0.000000
2914     29.130000      0.000000      0.000000
2915     29.140000      0.000000      0.000000
2916     29.150000      0.000000      0.000000
2917     29.160000      0.000000      0.000000
2918     29.170000      0.000000      0.000000
2919     29.180000      0.000000      0.000000
2920     29.190000      0.000000      0.000000
2921     29.200000      0.000000      0.000000
2922     29.210000      0.000000      0.000000
2923     29.220000      0.000000      0.000000
2924     29.230000      0.000000      0.000000
2925     29.240000      0.000000      0.000000
2926     29.250000      0.000000      0.000000
2927     29.260000      0.000000      0.000000
2928     29.270000      0.000000      0.000000
2929     29.280000      0.000000      0.000000
2930     29.290000      0.000000      0.000000
2931     29.300000      0.000000      0.000000
2932     29.310000      0.000000      0.000000
2933     29.320000      0.000000      0.000000
2934     29.330000      0.000000      0.000000
2935     29.340000      0.000000      0.000000
2936     29.350000      0.000000      0.000000
2937     29.360000      0.000000      0.000000
2938     29.370000      0.000000      0.000000
2939     29.380000      0.000000      0.000000
2940     29.390000      0.000000      0.000000
2941     29.400000      0.000000      0.000000
2942     29.410000      0.000000      0.000000
2943     29.420000      0.000000      0.000000
2944     29.430000      0.000000      0.000000
2945     29.440000      0.000000      0.000000
2946     29.450000      0.000000      0.000000
2947     29.460000      0.000000      0.000000
2948     29.470000      0.000000      0.000000
2949     29.480000      0.000000      0.000000
2950     29.490000      0.000000      0.000000
2951     29.500000      0.000000      0.000000
2952     29.510000      0.000000      0.000000
2953     29.520000      0.000000      0.000000
2954     29.530000      0.000000      0.000000
2955     29.540000      0.000000      0.000000
2956     29.550000      0.000000      0.000000
2957     29.560000      0.000000      0.000000
2958     29.570000      0.000000      0.000000
2959     29.580000      0.000000      0.000000
2960     29.590000      0.000000      0.000000
2961     29.600000      0.000000      0.000000
2962     29.610000      0.000000      0.000000
2963     29.620000      0.000000      0.000000
2964     29.630000      0.000000      0.000000
2965     29.640000      0.000000      0.000000
2966     29.650000      0.000000      0.000000
2967     29.660000      0.000000      0.000000
2968     29.670000      0.000000      0.000000
2969     29.680000      0.000000      0.000000
2970     29.690000      0.000000      0.000000
2971     29.700000      0.000000      0.000000
2972     29.710000      0.000000      0.000000
2973     29.720000      0.000000      0.000000
2974     29.730000      0.000000      0.000000
2975     29.740000      0.000000      0.000000
2976     29.750000      0.000000      0.000000
2977     29.760000      0.000000      0.000000
2978     29.770000      0.000000      0.000000
2979     29.780000      0.000000      0.000000
2980     29.790000      0.000000      0.000000
2981     29.800000      0.000000      0.000000
2982     29.810000      0.000000      0.000000
2983     29.820000      0.000000      0.000000
2984     29.830000      0.000000      0.000000
2985     29.840000      0.000000      0.000000
2986     29.850000      0.000000      0.000000
2987     29.860000      0.000000      0.000000
2988     29.870000      0.000000      0.000000
2989     29.880000      0.000000      0.000000
2990     29.890000      0.000000      0.000000
2991     29.900000      0.000000      0.000000
2992     29.910000      0.000000      0.000000
2993     29.920000      0.000000      0.000000
2994     29.930000      0.000000      0.000000
2995     29.940000      0.000000      0.000000
2996     29.950000      0.000000      0.000000
2997     29.960000      0.000000      0.000000
2998     29.970000      0.000000      0.000000
2999     29.980000      0.000000      0.000000
3000     29.990000      0.000000      0.000000
3001     30.000000      0.000000      0.000000
3002     30.010000      0.000000      0.000000
3003     30.020000      0.000000      0.000000
3004     30.030000      0.000000      0.000000
3005     30.040000      0.000000      0.000000
3006     30.050000      0.000000      0.000000
3007     30.060000      0.000000      0.000000
3008     30.070000      0.000000      0.000000
3009     30.080000      0.000000      0.000000
3010     30.090000      0.000000      0.000000
3011     30.100000      0.000000      0.000000
3012     30.110000      0.000000      0.000000
3013     30.120000      0.000000      0.000000
3014     30.130000      0.000000      0.000000
3015     30.140000      0.000000      0.000000
3016     30.150000      0.000000      0.000000
3017     30.160000      0.000000      0.000000
3018     30.170000      0.000000      0.000000
3019     30.180000      0.000000      0.000000
3020     30.190000      0.000000      0.000000
3021     30.200000      0.000000      0.000000
3022     30.210000      0.000000      0.000000
3023     30.220000      0.000000      0.000000
3024     30.230000      0.000000      0.000000
3025     30.240000      0.000000      0.000000
3026     30.250000      0.000000      0.000000
3027     30.260000      0.000000      0.000000
3028     30.270000      0.000000      0.000000
3029     30.280000      0.000000      0.000000
3030     30.290000      0.000000      0.000000
3031     30.300000      0.000000      0.000000
3032     30.310000      0.000000      0.000000
3033     30.320000      0.000000      0.000000
3034     30.330000      0.000000      0.000000
3035     30.340000      0.000000      0.000000
3036     30.350000      0.000000      0.000000
3037     30.360000      0.000000      0.000000
3038     30.370000      0.000000      0.000000
3039     30.380000      0.000000      0.000000
3040     30.390000      0.000000      0.000000
3041     30.400000      0.000000      0.000000
3042     30.410000      0.000000      0.000000
3043     30.420000      0.000000      0.000000
3044     30.430000      0.000000      0.000000
3045     30.440000      0.000000      0.000000
3046     30.450000      0.000000      0.000000
3047     30.460000      0.000000      0.000000
3048     30.470000      0.000000      0.000000
3049     30.480000      0.000000      0.000000
3050     30.490000      0.000000      0.000000
3051     30.500000      0.000000      0.000000
3052     30.510000      0.000000      0.000000
3053     30.520000      0.000000      0.000000
3054     30.530000      0.000000      0.000000
3055     30.540000      0.000000      0.000000
3056     30.550000      0.000000      0.000000
3057     30.560000      0.000000      0.000000
3058     30.570000      0.000000      0.000000
3059     30.580000      0.000000      0.000000
3060     30.590000      0.000000      0.000000
3061     30.600000      0.000000      0.000000
3062     30.610000      0.000000      0.000000
3063     30.620000      0.000000      0.000000
3064     30.630000      0.000000      0.000000
3065     30.640000      0.000000      0.000000
3066     30.650000      0.000000      0.000000
3067     30.660000      0.000000      0.000000
3068     30.670000      0.000000      0.000000
3069     30.680000      0.000000      0.000000
3070     30.690000      0.000000      0.000000
3071     30.700000      0.000000      0.000000
3072     30.710000      0.000000      0.000000
3073     30.720000      0.000000      0.000000
3074     30.730000      0.000000      0.000000
3075     30.740000      0.000000      0.000000
3076     30.750000      0.000000      0.000000
3077     30.760000      0.000000      0.000000
3078     30.770000      0.000000      0.000000
3079     30.780000      0.000000      0.000000
3080     30.790000      0.000000      0.000000
3081     30.800000      0.000000      0.000000
3082     30.810000      0.000000      0.000000
3083     30.820000      0.000000      0.000000
3084     30.830000      0.000000      0.000000
3085     30.840000      0.000000      0.000000
3086     30.850000      0.000000      0.000000
3087     30.860000      0.000000      0.000000
3088     30.870000      0.000000      0.000000
3089     30.880000      0.000000      0.000000
3090     30.890000      0.000000      0.000000
3091     30.900000      0.000000      0.000000
3092     30.910000      0.000000      0.000000
3093     30.920000      0.000000      0.000000
3094     30.930000      0.000000      0.000000
3095     30.940000      0.000000      0.000000
3096     30.950000      0.000000      0.000000
3097     30.960000      0.000000      0.000000
3098     30.970000      0.000000      0.000000
3099     30.980000      0.000000      0.000000
3100     30.990000      0.000000      0.000000
3101     31.000000      0.000000      0.000000
3102     31.010000      0.000000      0.000000
3103     31.020000      0.000000      0.000000
3104     31.030000      0.000000      0.000000
3105     31.040000      0.000000      0.000000
3106     31.050000      0.000000      0.000000
3107     31.060000      0.000000      0.000000
3108     31.070000      0.000000      0.000000
3109     31.080000      0.000000      0.000000
3110     31.090000      0.000000      0.000000
3111     31.100000      0.000000      0.000000
3112     31.110000      0.000000      0.000000
3113     31.120000      0.000000      0.000000
3114     31.130000      0.000000      0.000000
3115     31.140000      0.000000      0.000000
3116     31.150000      0.000000      0.000000
3117     31.160000      0.000000      0.000000
3118     31.170000      0.000000      0.000000
3119     31.180000      0.000000      0.000000
3120     31.190000      0.000000      0.000000
3121     31.200000      0.000000      0.000000
3122     31.210000      0.000000      0.000000
3123     31.220000      0.000000      0.000000
3124     31.230000      0.000000      0.000000
3125     31.240000      0.000000      0.000000
3126     31.250000      0.000000      0.000000
3127     31.260000      0.000000      0.000000
3128     31.270000      0.000000      0.000000
3129     31.280000      0.000000      0.000000
3130     31.290000      0.000000      0.000000
3131     31.300000      0.000000      0.000000
3132     31.310000      0.000000      0.000000
3133     31.320000      0.000000      0.000000
3134     31.330000      0.000000      0.000000
3135     31.340000      0.000000      0.000000
3136     31.350000      0.000000      0.000000
3137     31.360000      0.000000      0.000000
3138     31.370000      0.000000      0.000000
3139     31.380000      0.000000      0.000000
3140     31.390000      0.000000      0.000000
3141     31.400000      0.000000      0.000000
3142     31.410000      0.000000      0.000000
3143     31.420000      0.000000      0.000000
3144     31.430000      0.000000      0.000000
3145     31.440000      0.000000      0.000000
3146     31.450000      0.000000      0.000000
3147     31.460000      0.000000      0.000000
3148     31.470000      0.000000      0.000000
3149     31.480000      0.000000      0.000000
3150     31.490000      0.000000      0.000000
3151     31.500000      0.000000      0.000000
3152     31.510000      0.000000      0.000000
3153     31.520000      0.000000      0.000000
3154     31.530000      0.000000      0.000000
3155     31.540000      0.000000      0.000000
3156     31.550000      0.000000      0.000000
3157     31.560000      0.000000      0.000000
3158     31.570000      0.000000      0.000000
3159     31.580000      0.000000      0.000000
3160     31.590000      0.000000      0.000000
3161     31.600000      0.000000      0.000000
3162     31.610000      0.000000      0.000000
3163     31.620000      0.000000      0.000000
3164     31.630000      0.000000      0.000000
3165     31.640000      0.000000      0.000000
3166     31.650000      0.000000      0.000000
3167     31.660000      0.000000      0.000000
3168     31.670000      0.000000      0.000000
3169     31.680000      0.000000      0.000000
3170     31.690000      0.000000      0.000000
3171     31.700000      0.000000      0.000000
3172     31.710000      0.000000      0.000000
3173     31.720000      0.000000      0.000000
3174     31.730000      0.000000      0.000000
3175     31.740000      0.000000      0.000000
3176     31.750000      0.000000      0.000000
3177     31.760000      0.000000      0.000000
3178     31.770000      0.000000      0.000000
3179     31.780000      0.000000      0.000000
3180     31.790000      0.000000      0.000000
3181     31.800000      0.000000      0.000000
3182     31.810000      0.000000      0.000000
3183     31.820000      0.000000      0.000000
3184     31.830000      0.000000      0.000000
3185     31.840000      0.000000      0.000000
3186     31.850000      0.000000      0.000000
3187     31.860000      0.000000      0.000000
3188     31.870000      0.000000      0.000000
3189     31.880000      0.000000      0.000000
3190     31.890000      0.000000      0.000000
3191     31.900000      0.000000      0.000000
3192     31.910000      0.000000      0.000000
3193     31.920000      0.000000      0.000000
3194     31.930000      0.000000      0.000000
3195     31.940000      0.000000      0.000000
3196     31.950000      0.000000      0.000000
3197     31.960000      0.000000      0.000000
3198     31.970000      0.000000      0.000000
3199     31.980000      0.000000      0.000000
3200     31.990000      0.000000      0.000000
3201     32.000000      0.000000      0.000000
3202     32.010000      0.000000      0.000000
3203     32.020000      0.000000      0.000000
3204     32.030000      0.000000      0.000000
3205     32.040000      0.000000      0.000000
3206     32.050000      0.000000      0.000000
3207     32.060000      0.000000      0.000000
3208     32.070000      0.000000      0.000000
3209     32.080000      0.000000      0.000000
3210     32.090000      0.000000      0.000000
3211     32.100000      0.000000      0.000000
3212     32.110000      0.000000      0.000000
3213     32.120000      0.000000      0.000000
3214     32.130000      0.000000      0.000000
3215     32.140000      0.000000      0.000000
3216     32.150000      0.000000      0.000000
3217     32.160000      0.000000      0.000000
3218     32.170000      0.000000      0.000000
3219     32.180000      0.000000      0.000000
3220     32.190000      0.000000      0.000000
3221     32.200000      0.000000      0.000000
3222     32.210000      0.000000      0.000000
3223     32.220000      0.000000      0.000000
3224     32.230000      0.000000      0.000000
3225     32.240000      0.000000      0.000000
3226     32.250000      0.000000      0.000000
3227     32.260000      0.000000      0.000000
3228     32.270000      0.000000      0.000000
3229     32.280000      0.000000      0.000000
3230     32.290000      0.000000      0.000000
3231     32.300000      0.000000      0.000000
3232     32.310000      0.000000      0.000000
3233     32.320000      0.000000      0.000000
3234     32.330000      0.000000      0.000000
3235     32.340000      0.000000      0.000000
3236     32.350000      0.000000      0.000000
3237     32.360000      0.000000      0.000000
3238     32.370000      0.000000      0.000000
3239     32.380000      0.000000      0.000000
3240     32.390000      0.000000      0.000000
3241     32.400000      0.000000      0.000000
3242     32.410000      0.000000      0.000000
3243     32.420000      0.000000      0.000000
3244     32.430000      0.000000      0.000000
3245     32.440000      0.000000      0.000000
3246     32.450000      0.000000      0.000000
3247     32.460000      0.000000      0.000000
3248     32.470000      0.000000      0.000000
3249     32.480000      0.000000      0.000000
3250     32.490000      0.000000      0.000000
3251     32.500000      0.000000      0.000000
3252     32.510000      0.000000      0.000000
3253     32.520000      0.000000      0.000000
3254     32.530000      0.000000      0.000000
3255     32.540000      0.000000      0.000000
3256     32.550000      0.000000      0.000000
3257     32.560000      0.000000      0.000000
3258     32.570000      0.000000      0.000000
3259     32.580000      0.000000      0.000000
3260     32.590000      0.000000      0.000000
3261     32.600000      0.000000      0.000000
3262     32.610000      0.000000      0.000000
3263     32.620000      0.000000      0.000000
3264     32.630000      0.000000      0.000000
3265     32.640000      0.000000      0.000000
3266     32.650000      0.000000      0.000000
3267     32.660000      0.000000      0.000000
3268     32.670000      0.000000      0.000000
3269     32.680000      0.000000      0.000000
3270     32.690000      0.000000      0.000000
3271     32.700000      0.000000      0.000000
3272     32.710000      0.000000      0.000000
3273     32.720000      0.000000      0.000000
3274     32.730000      0.000000      0.000000
3275     32.740000      0.000000      0.000000
3276     32.750000      0.000000      0.000000
3277     32.760000      0.000000      0.000000
3278     32.770000      0.000000      0.000000
3279     32.780000      0.000000      0.000000
3280     32.790000      0.000000      0.000000
3281     32.800000      0.000000      0.000000
3282     32.810000      0.000000      0.000000
3283     32.820000      0.000000      0.000000
3284     32.830000      0.000000      0.000000
3285     32.840000      0.000000      0.000000
3286     32.850000      0.000000      0.000000
3287     32.860000      0.000000      0.000000
3288     32.870000      0.000000      0.000000
3289     32.880000      0.000000      0.000000
3290     32.890000      0.000000      0.000000
3291     32.900000      0.000000      0.000000
3292     32.910000      0.000000      0.000000
3293     32.920000      0.000000      0.000000
3294     32.930000      0.000000      0.000000
3295     32.940000      0.000000      0.000000
3296     32.950000      0.000000      0.000000
3297     32.960000      0.000000      0.000000
3298     32.970000      0.000000      0.000000
3299     32.980000      0.000000      0.000000
3300     32.990000      0.000000      0.000000
3301     33.000000      0.000000      0.000000
3302     33.010000      0.000000      0.000000
3303     33.020000      0.000000      0.000000
3304     33.030000      0.000000      0.000000
3305     33.040000      0.000000      0.000000
3306     33.050000      0.000000      0.000000
3307     33.060000      0.000000      0.000000
3308     33.070000      0.000000      0.000000
3309     33.080000      0.000000      0.000000
3310     33.090000      0.000000      0.000000
3311     33.100000      0.000000      0.000000
3312     33.110000      0.000000      0.000000
3313     33.120000      0.000000      0.000000
3314     33.130000      0.000000      0.000000
3315     33.140000      0.000000      0.000000
3316     33.150000      0.000000      0.000000
3317     33.160000      0.000000      0.000000
3318     33.170000      0.000000      0.000000
3319     33.180000      0.000000      0.000000
3320     33.190000      0.000000      0.000000
3321     33.200000      0.000000      0.000000
3322     33.210000      0.000000      0.000000
3323     33.220000      0.000000      0.000000
3324     33.230000      0.000000      0.000000
3325     33.240000      0.000000      0.000000
3326     33.250000      0.000000      0.000000
3327     33.260000      0.000000      0.000000
3328     33.270000      0.000000      0.000000
3329     33.280000      0.000000      0.000000
3330     33.290000      0.000000      0.000000
3331     33.300000      0.000000      0.000000
3332     33.310000      0.000000      0.000000
3333     33.320000      0.000000      0.000000
3334     33.330000      0.000000      0.000000
3335     33.340000      0.000000      0.000000
3336     33.350000      0.000000      0.000000
3337     33.360000      0.000000      0.000000
3338     33.370000      0.000000      0.000000
3339     33.380000      0.000000      0.000000
3340     33.390000      0.000000      0.000000
3341     33.400000      0.000000      0.000000
3342     33.410000      0.000000      0.000000
3343     33.420000      0.000000      0.000000
3344     33.430000      0.000000      0.000000
3345     33.440000      0.000000      0.000000
3346     33.450000      0.000000      0.000000
3347     33.460000      0.000000      0.000000
3348     33.470000      0.000000      0.000000
3349     33.480000      0.000000      0.000000
3350     33.490000      0.000000      0.000000
3351     33.500000      0.000000      0.000000
3352     33.510000      0.000000      0.000000
3353     33.520000      0.000000      0.000000
3354     33.530000      0.000000      0.000000
3355     33.540000      0.000000      0.000000
3356     33.550000      0.000000      0.000000
3357     33.560000      0.000000      0.000000
3358     33.570000      0.000000      0.000000
3359     33.580000      0.000000      0.000000
3360     33.590000      0.000000      0.000000
3361     33.600000      0.000000      0.000000
3362     33.610000      0.000000      0.000000
3363     33.620000      0.000000      0.000000
3364     33.630000      0.000000      0.000000
3365     33.640000      0.000000      0.000000
3366     33.650000      0.000000      0.000000
3367     33.660000      0.000000      0.000000
3368     33.670000      0.000000      0.000000
3369     33.680000      0.000000      0.000000
3370     33.690000      0.000000      0.000000
3371     33.700000      0.000000      0.000000
3372     33.710000      0.000000      0.000000
3373     33.720000      0.000000      0.000000
3374     33.730000      0.000000      0.000000
3375     33.740000      0.000000      0.000000
3376     33.750000      0.000000      0.000000
3377     33.760000      0.000000      0.000000
3378     33.770000      0.000000      0.000000
3379     33.780000      0.000000      0.000000
3380     33.790000      0.000000      0.000000
3381     33.800000      0.000000      0.000000
3382     33.810000      0.000000      0.000000
3383     33.820000      0.000000      0.000000
3384     33.830000      0.000000      0.000000
3385     33.840000      0.000000      0.000000
3386     33.850000      0.000000      0.000000
3387     33.860000      0.000000      0.000000
3388     33.870000      0.000000      0.000000
3389     33.880000      0.000000      0.000000
3390     33.890000      0.000000      0.000000
3391     33.900000      0.000000      0.000000
3392     33.910000      0.000000      0.000000
3393     33.920000      0.000000      0.000000
3394     33.930000      0.000000      0.000000
3395     33.940000      0.000000      0.000000
3396     33.950000      0.000000      0.000000
3397     33.960000      0.000000      0.000000
3398     33.970000      0.000000      0.000000
3399     33.980000      0.000000      0.000000
3400     33.990000      0.000000      0.000000
3401     34.000000      0.000000      0.000000
3402     34.010000      0.000000      0.000000
3403     34.020000      0.000000      0.000000
3404     34.030000      0.000000      0.000000
3405     34.040000      0.000000      0.000000
3406     34.050000      0.000000      0.000000
3407     34.060000      0.000000      0.000000
3408     34.070000      0.000000      0.000000
3409     34.080000      0.000000      0.000000
3410     34.090000      0.000000      0.000000
3411     34.100000      0.000000      0.000000
3412     34.110000      0.000000      0.000000
3413     34.120000      0.000000      0.000000
3414     34.130000      0.000000      0.000000
3415     34.140000      0.000000      0.000000
3416     34.150000      0.000000      0.000000
3417     34.160000      0.000000      0.000000
3418     34.170000      0.000000      0.000000
3419     34.180000      0.000000      0.000000
3420     34.190000      0.000000      0.000000
3421     34.200000      0.000000      0.000000
3422     34.210000      0.000000      0.000000
3423     34.220000      0.000000      0.000000
3424     34.230000      0.000000      0.000000
3425     34.240000      0.000000      0.000000
3426     34.250000      0.000000      0.000000
3427     34.260000      0.000000      0.000000
3428     34.270000      0.000000      0.000000
3429     34.280000      0.000000      0.000000
3430     34.290000      0.000000      0.000000
3431     34.300000      0.000000      0.000000
3432     34.310000      0.000000      0.000000
3433     34.320000      0.000000      0.000000
3434     34.330000      0.000000      0.000000
3435     34.340000      0.000000      0.000000
3436     34.350000      0.000000      0.000000
3437     34.360000      0.000000      0.000000
3438     34.370000      0.000000      0.000000
3439     34.380000      0.000000      0.000000
3440     34.390000      0.000000      0.000000
3441     34.400000      0.000000      0.000000
3442     34.410000      0.000000      0.000000
3443     34.420000      0.000000      0.000000
3444     34.430000      0.000000      0.000000
3445     34.440000      0.000000      0.000000
3446     34.450000      0.000000      0.000000
3447     34.460000      0.000000      0.000000
3448     34.470000      0.000000      0.000000
3449     34.480000      0.000000      0.000000
3450     34.490000      0.000000      0.000000
3451     34.500000      0.000000      0.000000
3452     34.510000      0.000000      0.000000
3453     34.520000      0.000000      0.000000
3454     34.530000      0.000000      0.000000
3455     34.540000      0.000000      0.000000
3456     34.550000      0.000000      0.000000
3457     34.560000      0.000000      0.000000
3458     34.570000      0.000000      0.000000
3459     34.580000      0.000000      0.000000
3460     34.590000      0.000000      0.000000
3461     34.600000      0.000000      0.000000
3462     34.610000      0.000000      0.000000
3463     34.620000      0.000000      0.000000
3464     34.630000      0.000000      0.000000
3465     34.640000      0.000000      0.000000
3466     34.650000      0.000000      0.000000
3467     34.660000      0.000000      0.000000
3468     34.670000      0.000000      0.000000
3469     34.680000      0.000000      0.000000
3470     34.690000      0.000000      0.000000
3471     34.700000      0.000000      0.000000
3472     34.710000      0.000000      0.000000
3473     34.720000      0.000000      0.000000
3474     34.730000      0.000000      0.000000
3475     34.740000      0.000000      0.000000
3476     34.750000      0.000000      0.000000
3477     34.760000      0.000000      0.000000
3478     34.770000      0.000000      0.000000
3479     34.780000      0.000000      0.000000
3480     34.790000      0.000000      0.000000
3481     34.800000      0.000000      0.000000
3482     34.810000      0.000000      0.000000
3483     34.820000      0.000000      0.000000
3484     34.830000      0.000000      0.000000
3485     34.840000      0.000000      0.000000
3486     34.850000      0.000000      0.000000
3487     34.860000      0.000000      0.000000
3488     34.870000      0.000000      0.000000
3489     34.880000      0.000000      0.000000
3490     34.890000      0.000000      0.000000
3491     34.900000      0.000000      0.000000
3492     34.910000      0.000000      0.000000
3493     34.920000      0.000000      0.000000
3494     34.930000      0.000000      0.000000
3495     34.940000      0.000000      0.000000
3496     34.950000      0.000000      0.000000
3497     34.960000      0.000000      0.000000
3498     34.970000      0.000000      0.000000
3499     34.980000      0.000000      0.000000
3500     34.990000      0.000000      0.000000
3501     35.000000      0.000000      0.000000
3502     35.010000      0.000000      0.000000
3503     35.020000      0.000000      0.000000
3504     35.030000      0.000000      0.000000
3505     35.040000      0.000000      0.000000
3506     35.050000      0.000000      0.000000
3507     35.060000      0.000000      0.000000
3508     35.070000      0.000000      0.000000
3509     35.080000      0.000000      0.000000
3510     35.090000      0.000000      0.000000
3511     35.100000      0.000000      0.000000
3512     35.110000      0.000000      0.000000
3513     35.120000      0.000000      0.000000
3514     35.130000      0.000000      0.000000
3515     35.140000      0.000000      0.000000
3516     35.150000      0.000000      0.000000
3517     35.160000      0.000000      0.000000
3518     35.170000      0.000000      0.000000
3519     35.180000      0.000000      0.000000
3520     35.190000      0.000000      0.000000
3521     35.200000      0.000000      0.000000
3522     35.210000      0.000000      0.000000
3523     35.220000      0.000000      0.000000
3524     35.230000      0.000000      0.000000
3525     35.240000      0.000000      0.000000
3526     35.250000      0.000000      0.000000
3527     35.260000      0.000000      0.000000
3528     35.270000      0.000000      0.000000
3529     35.280000      0.000000      0.000000
3530     35.290000      0.000000      0.000000
3531     35.300000      0.000000      0.000000
3532     35.310000      0.000000      0.000000
3533     35.320000      0.000000      0.000000
3534     35.330000      0.000000      0.000000
3535     35.340000      0.000000      0.000000
3536     35.350000      0.000000      0.000000
3537     35.360000      0.000000      0.000000
3538     35.370000      0.000000      0.000000
3539     35.380000      0.000000      0.000000
3540     35.390000      0.000000      0.000000
3541     35.400000      0.000000      0.000000
3542     35.410000      0.000000      0.000000
3543     35.420000      0.000000      0.000000
3544     35.430000      0.000000      0.000000
3545     35.440000      0.000000      0.000000
3546     35.450000      0.000000      0.000000
3547     35.460000      0.000000      0.000000
3548     35.470000      0.000000      0.000000
3549     35.480000      0.000000      0.000000
3550     35.490000      0.000000      0.000000
3551     35.500000      0.000000      0.000000
3552     35.510000      0.000000      0.000000
3553     35.520000      0.000000      0.000000
3554     35.530000      0.000000      0.000000
3555     35.540000      0.000000      0.000000
3556     35.550000      0.000000      0.000000
3557     35.560000      0.000000      0.000000
3558     35.570000      0.000000      0.000000
3559     35.580000      0.000000      0.000000
3560     35.590000      0.000000      0.000000
3561     35.600000      0.000000      0.000000
3562     35.610000      0.000000      0.000000
3563     35.620000      0.000000      0.000000
3564     35.630000      0.000000      0.000000
3565     35.640000      0.000000      0.000000
3566     35.650000      0.000000      0.000000
3567     35.660000      0.000000      0.000000
3568     35.670000      0.000000      0.000000
3569     35.680000      0.000000      0.000000
3570     35.690000      0.000000      0.000000
3571     35.700000      0.000000      0.000000
3572     35.710000      0.000000      0.000000
3573     35.720000      0.000000      0.000000
3574     35.730000      0.000000      0.000000
3575     35.740000      0.000000      0.000000
3576     35.750000      0.000000      0.000000
3577     35.760000      0.000000      0.000000
3578     35.770000      0.000000      0.000000
3579     35.780000      0.000000      0.000000
3580     35.790000      0.000000      0.000000
3581     35.800000      0.000000      0.000000
3582     35.810000      0.000000      0.000000
3583     35.820000      0.000000      0.000000
3584     35.830000      0.000000      0.000000
3585     35.840000      0.000000      0.000000
3586     35.850000      0.000000      0.000000
3587     35.860000      0.000000      0.000000
3588     35.870000      0.000000      0.000000
3589     35.880000      0.000000      0.000000
3590     35.890000      0.000000      0.000000
3591     35.900000      0.000000      0.000000
3592     35.910000      0.000000      0.000000
3593     35.920000      0.000000      0.000000
3594     35.930000      0.000000      0.000000
3595     35.940000      0.000000      0.000000
3596     35.950000      0.000000      0.000000
3597     35.960000      0.000000      0.000000
3598     35.970000      0.000000      0.000000
3599     35.980000      0.000000      0.000000
3600     35.990000      0.000000      0.000000
3601     36.000000      0.000000      0.000000
3602     36.010000      0.000000      0.000000
3603     36.020000      0.000000      0.000000
3604     36.030000      0.000000      0.000000
3605     36.040000      0.000000      0.000000
3606     36.050000      0.000000      0.000000
3607     36.060000      0.000000      0.000000
3608     36.070000      0.000000      0.000000
3609     36.080000      0.000000      0.000000
3610     36.090000      0.000000      0.000000
3611     36.100000      0.000000      0.000000
3612     36.110000      0.000000      0.000000
3613     36.120000      0.000000      0.000000
3614     36.130000      0.000000      0.000000
3615     36.140000      0.000000      0.000000
3616     36.150000      0.000000      0.000000
3617     36.160000      0.000000      0.000000
3618     36.170000      0.000000      0.000000
3619     36.180000      0.000000      0.000000
3620     36.190000      0.000000      0.000000
3621     36.200000      0.000000      0.000000
3622     36.210000      0.000000      0.000000
3623     36.220000      0.000000      0.000000
3624     36.230000      0.000000      0.000000
3625     36.240000      0.000000      0.000000
3626     36.250000      0.000000      0.000000
3627     36.260000      0.000000      0.000000
3628     36.270000      0.000000      0.000000
3629     36.280000      0.000000      0.000000
3630     36.290000      0.000000      0.000000
3631     36.300000      0.000000      0.000000
3632     36.310000      0.000000      0.000000
3633     36.320000      0.000000      0.000000
3634     36.330000      0.000000      0.000000
3635     36.340000      0.000000      0.000000
3636     36.350000      0.000000      0.000000
3637     36.360000      0.000000      0.000000
3638     36.370000      0.000000      0.000000
3639     36.380000      0.000000      0.000000
3640     36.390000      0.000000      0.000000
3641     36.400000      0.000000      0.000000
3642     36.410000      0.000000      0.000000
3643     36.420000      0.000000      0.000000
3644     36.430000      0.000000      0.000000
3645     36.440000      0.000000      0.000000
3646     36.450000      0.000000      0.000000
3647     36.460000      0.000000      0.000000
3648     36.470000      0.000000      0.000000
3649     36.480000      0.000000      0.000000
3650     36.490000      0.000000      0.000000
3651     36.500000      0.000000      0.000000
3652     36.510000      0.000000      0.000000
3653     36.520000      0.000000      0.000000
3654     36.530000      0.000000      0.000000
3655     36.540000      0.000000      0.000000
3656     36.550000      0.000000      0.000000
3657     36.560000      0.000000      0.000000
3658     36.570000      0.000000      0.000000
3659     36.580000      0.000000      0.000000
3660     36.590000      0.000000      0.000000
3661     36.600000      0.000000      0.000000
3662     36.610000      0.000000      0.000000
3663     36.620000      0.000000      0.000000
3664     36.630000      0.000000      0.000000
3665     36.640000      0.000000      0.000000
3666     36.650000      0.000000      0.000000
3667     36.660000      0.000000      0.000000
3668     36.670000      0.000000      0.000000
3669     36.680000      0.000000      0.000000
3670     36.690000      0.000000      0.000000
3671     36.700000      0.000000      0.000000
3672     36.710000      0.000000      0.000000
3673     36.720000      0.000000      0.000000
3674     36.730000      0.000000      0.000000
3675     36.740000      0.000000      0.000000
3676     36.750000      0.000000      0.000000
3677     36.760000      0.000000      0.000000
3678     36.770000      0.000000      0.000000
3679     36.780000      0.000000      0.000000
3680     36.790000      0.000000      0.000000
3681     36.800000      0.000000      0.000000
3682     36.810000      0.000000      0.000000
3683     36.820000      0.000000      0.000000
3684     36.830000      0.000000      0.000000
3685     36.840000      0.000000      0.000000
3686     36.850000      0.000000      0.000000
3687     36.860000      0.000000      0.000000
3688     36.870000      0.000000      0.000000
3689     36.880000      0.000000      0.000000
3690     36.890000      0.000000      0.000000
3691     36.900000      0.000000      0.000000
3692     36.910000      0.000000      0.000000
3693     36.920000      0.000000      0.000000
3694     36.930000      0.000000      0.000000
3695     36.940000      0.000000      0.000000
3696     36.950000      0.000000      0.000000
3697     36.960000      0.000000      0.000000
3698     36.970000      0.000000      0.000000
3699     36.980000      0.000000      0.000000
3700     36.990000      0.000000      0.000000
3701     37.000000      0.000000      0.000000
3702     37.010000      0.000000      0.000000
3703     37.020000      0.000000      0.000000
3704     37.030000      0.000000      0.000000
3705     37.040000      0.000000      0.000000
3706     37.050000      0.000000      0.000000
3707     37.060000      0.000000      0.000000
3708     37.070000      0.000000      0.000000
3709     37.080000      0.000000      0.000000
3710     37.090000      0.000000      0.000000
3711     37.100000      0.000000      0.000000
3712     37.110000      0.000000      0.000000
3713     37.120000      0.000000      0.000000
3714     37.130000      0.000000      0.000000
3715     37.140000      0.000000      0.000000
3716     37.150000      0.000000      0.000000
3717     37.160000      0.000000      0.000000
3718     37.170000      0.000000      0.000000
3719     37.180000      0.000000      0.000000
3720     37.190000      0.000000      0.000000
3721     37.200000      0.000000      0.000000
3722     37.210000      0.000000      0.000000
3723     37.220000      0.000000      0.000000
3724     37.230000      0.000000      0.000000
3725     37.240000      0.000000      0.000000
3726     37.250000      0.000000      0.000000
3727     37.260000      0.000000      0.000000
3728     37.270000      0.000000      0.000000
3729     37.280000      0.000000      0.000000
3730     37.290000      0.000000      0.000000
3731     37.300000      0.000000      0.000000
3732     37.310000      0.000000      0.000000
3733     37.320000      0.000000      0.000000
3734     37.330000      0.000000      0.000000
3735     37.340000      0.000000      0.000000
3736     37.350000      0.000000      0.000000
3737     37.360000      0.000000      0.000000
3738     37.370000      0.000000      0.000000
3739     37.380000      0.000000      0.000000
3740     37.390000      0.000000      0.000000
3741     37.400000      0.000000      0.000000
3742     37.410000      0.000000      0.000000
3743     37.420000      0.000000      0.000000
3744     37.430000      0.000000      0.000000
3745     37.440000      0.000000      0.000000
3746     37.450000      0.000000      0.000000
3747     37.460000      0.000000      0.000000
3748     37.470000      0.000000      0.000000
3749     37.480000      0.000000      0.000000
3750     37.490000      0.000000      0.000000
3751     37.500000      0.000000      0.000000
3752     37.510000      0.000000      0.000000
3753     37.520000      0.000000      0.000000
3754     37.530000      0.000000      0.000000
3755     37.540000      0.000000      0.000000
3756     37.550000      0.000000      0.000000
3757     37.560000      0.000000      0.000000
3758     37.570000      0.000000      0.000000
3759     37.580000      0.000000      0.000000
3760     37.590000      0.000000      0.000000
3761     37.600000      0.000000      0.000000
3762     37.610000      0.000000      0.000000
3763     37.620000      0.000000      0.000000
3764     37.630000      0.000000      0.000000
3765     37.640000      0.000000      0.000000
3766     37.650000      0.000000      0.000000
3767     37.660000      0.000000      0.000000
3768     37.670000      0.000000      0.000000
3769     37.680000      0.000000      0.000000
3770     37.690000      0.000000      0.000000
3771     37.700000      0.000000      0.000000
3772     37.710000      0.000000      0.000000
3773     37.720000      0.000000      0.000000
3774     37.730000      0.000000      0.000000
3775     37.740000      0.000000      0.000000
3776     37.750000      0.000000      0.000000
3777     37.760000      0.000000      0.000000
3778     37.770000      0.000000      0.000000
3779     37.780000      0.000000      0.000000
3780     37.790000      0.000000      0.000000
3781     37.800000      0.000000      0.000000
3782     37.810000      0.000000      0.000000
3783     37.820000      0.000000      0.000000
3784     37.830000      0.000000      0.000000
3785     37.840000      0.000000      0.000000
3786     37.850000      0.000000      0.000000
3787     37.860000      0.000000      0.000000
3788     37.870000      0.000000      0.000000
3789     37.880000      0.000000      0.000000
3790     37.890000      0.000000      0.000000
3791     37.900000      0.000000      0.000000
3792     37.910000      0.000000      0.000000
3793     37.920000      0.000000      0.000000
3794     37.930000      0.000000      0.000000
3795     37.940000      0.000000      0.000000
3796     37.950000      0.000000      0.000000
3797     37.960000      0.000000      0.000000
3798     37.970000      0.000000      0.000000
3799     37.980000      0.000000      0.000000
3800     37.990000      0.000000      0.000000
3801     38.000000      0.000000      0.000000
3802     38.010000      0.000000      0.000000
3803     38.020000      0.000000      0.000000
3804     38.030000      0.000000      0.000000
3805     38.040000      0.000000      0.000000
3806     38.050000      0.000000      0.000000
3807     38.060000      0.000000      0.000000
3808     38.070000      0.000000      0.000000
3809     38.080000      0.000000      0.000000
3810     38.090000      0.000000      0.000000
3811     38.100000      0.000000      0.000000
3812     38.110000      0.000000      0.000000
3813     38.120000      0.000000      0.000000
3814     38.130000      0.000000      0.000000
3815     38.140000      0.000000      0.000000
3816     38.150000      0.000000      0.000000
3817     38.160000      0.000000      0.000000
3818     38.170000      0.000000      0.000000
3819     38.180000      0.000000      0.000000
3820     38.190000      0.000000      0.000000
3821     38.200000      0.000000      0.000000
3822     38.210000      0.000000      0.000000
3823     38.220000      0.000000      0.000000
3824     38.230000      0.000000      0.000000
3825     38.240000      0.000000      0.000000
3826     38.250000      0.000000      0.000000
3827     38.260000      0.000000      0.000000
3828     38.270000      0.000000      0.000000
3829     38.280000      0.000000      0.000000
3830     38.290000      0.000000      0.000000
3831     38.300000      0.000000      0.000000
3832     38.310000      0.000000      0.000000
3833     38.320000      0.000000      0.000000
3834     38.330000      0.000000      0.000000
3835     38.340000      0.000000      0.000000
3836     38.350000      0.000000      0.000000
3837     38.360000      0.000000      0.000000
3838     38.370000      0.000000      0.000000
3839     38.380000      0.000000      0.000000
3840     38.390000      0.000000      0.000000
3841     38.400000      0.000000      0.000000
3842     38.410000      0.000000      0.000000
3843     38.420000      0.000000      0.000000
3844     38.430000      0.000000      0.000000
3845     38.440000      0.000000      0.000000
3846     38.450000      0.000000      0.000000
3847     38.460000      0.000000      0.000000
3848     38.470000      0.000000      0.000000
3849     38.480000      0.000000      0.000000
3850     38.490000      0.000000      0.000000
3851     38.500000      0.000000      0.000000
3852     38.510000      0.000000      0.000000
3853     38.520000      0.000000      0.000000
3854     38.530000      0.000000      0.000000
3855     38.540000      0.000000      0.000000
3856     38.550000      0.000000      0.000000
3857     38.560000      0.000000      0.000000
3858     38.570000      0.000000      0.000000
3859     38.580000      0.000000      0.000000
3860     38.590000      0.000000      0.000000
3861     38.600000      0.000000      0.000000
3862     38.610000      0.000000      0.000000
3863     38.620000      0.000000      0.000000
3864     38.630000      0.000000      0.000000
3865     38.640000      0.000000      0.000000
3866     38.650000      0.000000      0.000000
3867     38.660000      0.000000      0.000000
3868     38.670000      0.000000      0.000000
3869     38.680000      0.000000      0.000000
3870     38.690000      0.000000      0.000000
3871     38.700000      0.000000      0.000000
3872     38.710000      0.000000      0.000000
3873     38.720000      0.000000      0.000000
3874     38.730000      0.000000      0.000000
3875     38.740000      0.000000      0.000000
3876     38.750000      0.000000      0.000000
3877     38.760000      0.000000      0.000000
3878     38.770000      0.000000      0.000000
3879     38.780000      0.000000      0.000000
3880     38.790000      0.000000      0.000000
3881     38.800000      0.000000      0.000000
3882     38.810000      0.000000      0.000000
3883     38.820000      0.000000      0.000000
3884     38.830000      0.000000      0.000000
3885     38.840000      0.000000      0.000000
3886     38.850000      0.000000      0.000000
3887     38.860000      0.000000      0.000000
3888     38.870000      0.000000      0.000000
3889     38.880000      0.000000      0.000000
3890     38.890000      0.000000      0.000000
3891     38.900000      0.000000      0.000000
3892     38.910000      0.000000      0.000000
3893     38.920000      0.000000      0.000000
3894     38.930000      0.000000      0.000000
3895     38.940000      0.000000      0.000000
3896     38.950000      0.000000      0.000000
3897     38.960000      0.000000      0.000000
3898     38.970000      0.000000      0.000000
3899     38.980000      0.000000      0.000000
3900     38.990000      0.000000      0.000000
3901     39.000000      0.000000      0.000000
3902     39.010000      0.000000      0.000000
3903     39.020000      0.000000      0.000000
3904     39.030000      0.000000      0.000000
3905     39.040000      0.000000      0.000000
3906     39.050000      0.000000      0.000000
3907     39.060000      0.000000      0.000000
3908     39.070000      0.000000      0.000000
3909     39.080000      0.000000      0.000000
3910     39.090000      0.000000      0.000000
3911     39.100000      0.000000      0.000000
3912     39.110000      0.000000      0.000000
3913     39.120000      0.000000      0.000000
3914     39.130000      0.000000      0.000000
3915     39.140000      0.000000      0.000000
3916     39.150000      0.000000      0.000000
3917     39.160000      0.000000      0.000000
3918     39.170000      0.000000      0.000000
3919     39.180000      0.000000      0.000000
3920     39.190000      0.000000      0.000000
3921     39.200000      0.000000      0.000000
3922     39.210000      0.000000      0.000000
3923     39.220000      0.000000      0.000000
3924     39.230000      0.000000      0.000000
3925     39.240000      0.000000      0.000000
3926     39.250000      0.000000      0.000000
3927     39.260000      0.000000      0.000000
3928     39.270000      0.000000      0.000000
3929     39.280000      0.000000      0.000000
3930     39.290000      0.000000      0.000000
3931     39.300000      0.000000      0.000000
3932     39.310000      0.000000      0.000000
3933     39.320000      0.000000      0.000000
3934     39.330000      0.000000      0.000000
3935     39.340000      0.000000      0.000000
3936     39.350000      0.000000      0.000000
3937     39.360000      0.000000      0.000000
3938     39.370000      0.000000      0.000000
3939     39.380000      0.000000      0.000000
3940     39.390000      0.000000      0.000000
3941     39.400000      0.000000      0.000000
3942     39.410000      0.000000      0.000000
3943     39.420000      0.000000      0.000000
3944     39.430000      0.000000      0.000000
3945     39.440000      0.000000      0.000000
3946     39.450000      0.000000      0.000000
3947     39.460000      0.000000      0.000000
3948     39.470000      0.000000      0.000000
3949     39.480000      0.000000      0.000000
3950     39.490000      0.000000      0.000000
3951     39.500000      0.000000      0.000000
3952     39.510000      0.000000      0.000000
3953     39.520000      0.000000      0.000000
3954     39.530000      0.000000      0.000000
3955     39.540000      0.000000      0.000000
3956     39.550000      0.000000      0.000000
3957     39.560000      0.000000      0.000000
3958     39.570000      0.000000      0.000000
3959     39.580000      0.000000      0.000000
3960     39.590000      0.000000      0.000000
3961     39.600000      0.000000      0.000000
3962     39.610000      0.000000      0.000000
3963     39.620000      0.000000      0.000000
3964     39.630000      0.000000      0.000000
3965     39.640000      0.000000      0.000000
3966     39.650000      0.000000      0.000000
3967     39.660000      0.000000      0.000000
3968     39.670000      0.000000      0.000000
3969     39.680000      0.000000      0.000000
3970     39.690000      0.000000      0.000000
3971     39.700000      0.000000      0.000000
3972     39.710000      0.000000      0.000000
3973     39.720000      0.000000      0.000000
3974     39.730000      0.000000      0.000000
3975     39.740000      0.000000      0.000000
3976     39.750000      0.000000      0.000000
3977     39.760000      0.000000      0.000000
3978     39.770000      0.000000      0.000000
3979     39.780000      0.000000      0.000000
3980     39.790000      0.000000      0.000000
3981     39.800000      0.000000      0.000000
3982     39.810000      0.000000      0.000000
3983     39.820000      0.000000      0.000000
3984     39.830000      0.000000      0.000000
3985     39.840000      0.000000      0.000000
3986     39.850000      0.000000      0.000000
3987     39.860000      0.000000      0.000000
3988     39.870000      0.000000      0.000000
3989     39.880000      0.000000      0.000000
3990     39.890000      0.000000      0.000000
3991     39.900000      0.000000      0.000000
3992     39.910000      0.000000      0.000000
3993     39.920000      0.000000      0.000000
3994     39.930000      0.000000      0.000000
3995     39.940000      0.000000      0.000000
3996     39.950000      0.000000      0.000000
3997     39.960000      0.000000      0.000000
3998     39.970000      0.000000      0.000000
3999     39.980000      0.000000      0.000000
4000     39.990000      0.000000      0.000000
4001     40.000000      0.000000      0.000000
