# Supplementary material for: A Bottom-Up Coarse-Grained Model for Nucleosome–Nucleosome Interactions with Explicit Ions
Source: J Chem Theory Comput. 2022 May 17;18(6):3948–60. doi: 10.1021/acs.jctc.2c00083 (PMC9202350; doi:10.1021/acs.jctc.2c00083)
Supplement: Supplementary file 2 — ct2c00083_si_002.zip [file ct2c00083_si_002.zip › archive/CGMD_NCP-CO/pot_tables/NA_P.table]

NA_P
N 4001

1      0.000001     85.131540     48.032220
2      0.010000     84.651220     49.649920
3      0.020000     84.154720     51.094740
4      0.030000     83.643770     52.344430
5      0.040000     83.120330     53.382420
6      0.050000     82.586500     54.198740
7      0.060000     82.044520     54.790470
8      0.070000     81.496610     55.161850
9      0.080000     80.944990     55.323850
10      0.090000     80.391750     55.293350
11      0.100000     79.838820     55.092050
12      0.110000     79.287900     54.745120
13      0.120000     78.740450     54.279790
14      0.130000     78.197650     53.723990
15      0.140000     77.660410     53.105030
16      0.150000     77.129360     52.448650
17      0.160000     76.604870     51.778140
18      0.170000     76.087090     51.113850
19      0.180000     75.575950     50.472910
20      0.190000     75.071230     49.869090
21      0.200000     74.572530     49.312930
22      0.210000     74.079400     48.811920
23      0.220000     73.591290     48.370730
24      0.230000     73.107580     47.991530
25      0.240000     72.627660     47.674280
26      0.250000     72.150920     47.417070
27      0.260000     71.676750     47.216380
28      0.270000     71.204590     47.067390
29      0.280000     70.733910     46.964260
30      0.290000     70.264270     46.900400
31      0.300000     69.795270     46.868770
32      0.310000     69.326580     46.862110
33      0.320000     68.857960     46.873180
34      0.330000     68.389220     46.895000
35      0.340000     67.920270     46.921020
36      0.350000     67.451060     46.945240
37      0.360000     66.981610     46.962370
38      0.370000     66.511990     46.967830
39      0.380000     66.042310     46.957820
40      0.390000     65.572730     46.929320
41      0.400000     65.103440     46.880070
42      0.410000     64.634640     46.808550
43      0.420000     64.166550     46.713930
44      0.430000     63.699410     46.596060
45      0.440000     63.233450     46.455390
46      0.450000     62.768900     46.292940
47      0.460000     62.305970     46.110270
48      0.470000     61.844870     45.909360
49      0.480000     61.385770     45.692540
50      0.490000     60.928850     45.462430
51      0.500000     60.474220     45.221820
52      0.510000     60.022010     44.973530
53      0.520000     59.572270     44.720360
54      0.530000     59.125070     44.464930
55      0.540000     58.680420     44.209650
56      0.550000     58.238320     43.956620
57      0.560000     57.798750     43.707590
58      0.570000     57.361680     43.463980
59      0.580000     56.927040     43.226820
60      0.590000     56.494770     42.996820
61      0.600000     56.064800     42.774380
62      0.610000     55.637060     42.559630
63      0.620000     55.211460     42.352490
64      0.630000     54.787940     42.152690
65      0.640000     54.366410     41.959840
66      0.650000     53.946810     41.773440
67      0.660000     53.529080     41.592930
68      0.670000     53.113150     41.417700
69      0.680000     52.698970     41.247130
70      0.690000     52.286500     41.080580
71      0.700000     51.875690     40.917420
72      0.710000     51.466520     40.757000
73      0.720000     51.058950     40.598700
74      0.730000     50.652960     40.441870
75      0.740000     50.248540     40.285920
76      0.750000     49.845690     40.130210
77      0.760000     49.444380     39.974160
78      0.770000     49.044640     39.817170
79      0.780000     48.646470     39.658720
80      0.790000     48.249880     39.498280
81      0.800000     47.854900     39.335410
82      0.810000     47.461550     39.169750
83      0.820000     47.069850     39.001010
84      0.830000     46.679840     38.829000
85      0.840000     46.291550     38.653680
86      0.850000     45.905010     38.475100
87      0.860000     45.520260     38.293440
88      0.870000     45.137330     38.109020
89      0.880000     44.756240     37.922220
90      0.890000     44.377010     37.733550
91      0.900000     43.999680     37.543530
92      0.910000     43.624240     37.352710
93      0.920000     43.250720     37.161630
94      0.930000     42.879100     36.970770
95      0.940000     42.509390     36.780540
96      0.950000     42.141590     36.591260
97      0.960000     41.775670     36.403130
98      0.970000     41.411640     36.216260
99      0.980000     41.049480     36.030650
100      0.990000     40.689170     35.846210
101      1.000000     40.330710     35.662790
102      1.010000     39.974080     35.480200
103      1.020000     39.619280     35.298240
104      1.030000     39.266300     35.116690
105      1.040000     38.915130     34.935400
106      1.050000     38.565780     34.754220
107      1.060000     38.218240     34.573080
108      1.070000     37.872500     34.391980
109      1.080000     37.528590     34.210950
110      1.090000     37.186480     34.030080
111      1.100000     36.846170     33.849500
112      1.110000     36.507680     33.669330
113      1.120000     36.170990     33.489700
114      1.130000     35.836090     33.310680
115      1.140000     35.502980     33.132340
116      1.150000     35.171660     32.954650
117      1.160000     34.842110     32.777550
118      1.170000     34.514340     32.600880
119      1.180000     34.188330     32.424470
120      1.190000     33.864080     32.248090
121      1.200000     33.541600     32.071500
122      1.210000     33.220890     31.894430
123      1.220000     32.901940     31.716670
124      1.230000     32.584780     31.538030
125      1.240000     32.269400     31.358380
126      1.250000     31.955810     31.177680
127      1.260000     31.644040     30.995950
128      1.270000     31.334080     30.813300
129      1.280000     31.025940     30.629900
130      1.290000     30.719640     30.446000
131      1.300000     30.415180     30.261870
132      1.310000     30.112570     30.077790
133      1.320000     29.811790     29.894040
134      1.330000     29.512850     29.710850
135      1.340000     29.215740     29.528420
136      1.350000     28.920450     29.346830
137      1.360000     28.626990     29.166140
138      1.370000     28.335330     28.986280
139      1.380000     28.045460     28.807140
140      1.390000     27.757390     28.628540
141      1.400000     27.471110     28.450270
142      1.410000     27.186600     28.272100
143      1.420000     26.903880     28.093790
144      1.430000     26.622940     27.915150
145      1.440000     26.343790     27.736020
146      1.450000     26.066430     27.556290
147      1.460000     25.790870     27.375940
148      1.470000     25.517110     27.194990
149      1.480000     25.245160     27.013540
150      1.490000     24.975020     26.831740
151      1.500000     24.706710     26.649770
152      1.510000     24.440210     26.467810
153      1.520000     24.175530     26.286060
154      1.530000     23.912670     26.104640
155      1.540000     23.651620     25.923670
156      1.550000     23.392390     25.743170
157      1.560000     23.134960     25.563120
158      1.570000     22.879320     25.383410
159      1.580000     22.625490     25.203890
160      1.590000     22.373450     25.024370
161      1.600000     22.123210     24.844620
162      1.610000     21.874760     24.664430
163      1.620000     21.628120     24.483610
164      1.630000     21.383280     24.301990
165      1.640000     21.140260     24.119480
166      1.650000     20.899070     23.936080
167      1.660000     20.659710     23.751840
168      1.670000     20.422190     23.566920
169      1.680000     20.186520     23.381540
170      1.690000     19.952700     23.196000
171      1.700000     19.720740     23.010630
172      1.710000     19.490640     22.825750
173      1.720000     19.262380     22.641710
174      1.730000     19.035960     22.458780
175      1.740000     18.811370     22.277210
176      1.750000     18.588600     22.097120
177      1.760000     18.367630     21.918600
178      1.770000     18.148450     21.741610
179      1.780000     17.931030     21.566040
180      1.790000     17.715370     21.391720
181      1.800000     17.501450     21.218400
182      1.810000     17.289270     21.045810
183      1.820000     17.078810     20.873660
184      1.830000     16.870070     20.701650
185      1.840000     16.663060     20.529520
186      1.850000     16.457760     20.357030
187      1.860000     16.254190     20.183980
188      1.870000     16.052350     20.010210
189      1.880000     15.852250     19.835600
190      1.890000     15.653890     19.660090
191      1.900000     15.457290     19.483600
192      1.910000     15.262460     19.306090
193      1.920000     15.069390     19.127490
194      1.930000     14.878120     18.947730
195      1.940000     14.688640     18.766680
196      1.950000     14.500980     18.584200
197      1.960000     14.315130     18.400100
198      1.970000     14.131130     18.214180
199      1.980000     13.948990     18.026200
200      1.990000     13.768730     17.835970
201      2.000000     13.590370     17.643310
202      2.010000     13.413940     17.448110
203      2.020000     13.239460     17.250350
204      2.030000     13.066950     17.050130
205      2.040000     12.896450     16.847710
206      2.050000     12.727970     16.643480
207      2.060000     12.561540     16.438010
208      2.070000     12.397160     16.232020
209      2.080000     12.234840     16.026390
210      2.090000     12.074570     15.822080
211      2.100000     11.916350     15.620150
212      2.110000     11.760150     15.421680
213      2.120000     11.605940     15.227720
214      2.130000     11.453660     15.039250
215      2.140000     11.303270     14.857120
216      2.150000     11.154690     14.682040
217      2.160000     11.007870     14.514540
218      2.170000     10.862730     14.354910
219      2.180000     10.719180     14.203250
220      2.190000     10.577150     14.059420
221      2.200000     10.436550     13.923060
222      2.210000     10.297320     13.793570
223      2.220000     10.159390     13.670140
224      2.230000     10.022690     13.551730
225      2.240000      9.887170     13.437100
226      2.250000      9.752800     13.324800
227      2.260000      9.619550     13.213190
228      2.270000      9.487420     13.100460
229      2.280000      9.356410     12.984670
230      2.290000      9.226570     12.863730
231      2.300000      9.097930     12.735520
232      2.310000      8.970570     12.597850
233      2.320000      8.844590     12.448560
234      2.330000      8.720110     12.285570
235      2.340000      8.597250     12.106900
236      2.350000      8.476180     11.910780
237      2.360000      8.357080     11.695670
238      2.370000      8.240120     11.460330
239      2.380000      8.125520     11.203910
240      2.390000      8.013480     10.926020
241      2.400000      7.904220     10.626750
242      2.410000      7.797950     10.306840
243      2.420000      7.694880      9.967690
244      2.430000      7.595200      9.611460
245      2.440000      7.499090      9.241100
246      2.450000      7.406680      8.860420
247      2.460000      7.318070      8.474030
248      2.470000      7.233330      8.087350
249      2.480000      7.152460      7.706460
250      2.490000      7.075400      7.338020
251      2.500000      7.002020      6.989040
252      2.510000      6.932130      6.666730
253      2.520000      6.865460      6.378220
254      2.530000      6.801680      6.130380
255      2.540000      6.740370      5.929590
256      2.550000      6.681080      5.781580
257      2.560000      6.623260      5.691200
258      2.570000      6.566350      5.662370
259      2.580000      6.509730      5.697930
260      2.590000      6.452750      5.799520
261      2.600000      6.394750      5.967540
262      2.610000      6.335080      6.201080
263      2.620000      6.273060      6.497810
264      2.630000      6.208090      6.853960
265      2.640000      6.139550      7.264300
266      2.650000      6.066900      7.722120
267      2.660000      5.989680      8.219310
268      2.670000      5.907490      8.746460
269      2.680000      5.820020      9.293060
270      2.690000      5.727090      9.847720
271      2.700000      5.628620     10.398520
272      2.710000      5.524630     10.933340
273      2.720000      5.415300     11.440190
274      2.730000      5.300900     11.907620
275      2.740000      5.181820     12.325000
276      2.750000      5.058570     12.682840
277      2.760000      4.931740     12.972950
278      2.770000      4.802010     13.188640
279      2.780000      4.670130     13.324800
280      2.790000      4.536880     13.378000
281      2.800000      4.403100     13.346470
282      2.810000      4.269630     13.230180
283      2.820000      4.137330     13.030790
284      2.830000      4.007020     12.751670
285      2.840000      3.879510     12.397860
286      2.850000      3.755530     11.975980
287      2.860000      3.635770     11.494190
288      2.870000      3.520830     10.961940
289      2.880000      3.411210     10.389860
290      2.890000      3.307310      9.789390
291      2.900000      3.209410      9.172490
292      2.910000      3.117690      8.551290
293      2.920000      3.032180      7.937710
294      2.930000      2.952800      7.343080
295      2.940000      2.879370      6.777880
296      2.950000      2.811590      6.251440
297      2.960000      2.749080      5.771790
298      2.970000      2.691360      5.345480
299      2.980000      2.637900      4.977610
300      2.990000      2.588130      4.671740
301      3.000000      2.541410      4.429950
302      3.010000      2.497110      4.252910
303      3.020000      2.454580      4.139920
304      3.030000      2.413180      4.088980
305      3.040000      2.372290      4.096880
306      3.050000      2.331320      4.159310
307      3.060000      2.289730      4.270940
308      3.070000      2.247020      4.425570
309      3.080000      2.202760      4.616300
310      3.090000      2.156600      4.835700
311      3.100000      2.108240      5.076020
312      3.110000      2.057480      5.329420
313      3.120000      2.004190      5.588220
314      3.130000      1.948310      5.845040
315      3.140000      1.889860      6.093040
316      3.150000      1.828930      6.326050
317      3.160000      1.765670      6.538630
318      3.170000      1.700280      6.726150
319      3.180000      1.633020      6.884780
320      3.190000      1.564170      7.011480
321      3.200000      1.494060      7.103950
322      3.210000      1.423020      7.160570
323      3.220000      1.351410      7.180310
324      3.230000      1.279610      7.162650
325      3.240000      1.207980      7.107560
326      3.250000      1.136910      7.015350
327      3.260000      1.066750      6.886670
328      3.270000      0.997890      6.722390
329      3.280000      0.930660      6.523560
330      3.290000      0.865430      6.291360
331      3.300000      0.802510      6.026970
332      3.310000      0.742240      5.731600
333      3.320000      0.684930      5.406370
334      3.330000      0.630860      5.052350
335      3.340000      0.580340      4.670490
336      3.350000      0.533630      4.261720
337      3.360000      0.491020      3.826950
338      3.370000      0.452750      3.367170
339      3.380000      0.419080      2.883610
340      3.390000      0.390240      2.377810
341      3.400000      0.366460      1.851890
342      3.410000      0.347940      1.308640
343      3.420000      0.334860      0.751770
344      3.430000      0.327340      0.186040
345      3.440000      0.325480     -0.382570
346      3.450000      0.329300     -0.946800
347      3.460000      0.338770     -1.498040
348      3.470000      0.353750     -2.026420
349      3.480000      0.374020     -2.520920
350      3.490000      0.399230     -2.969590
351      3.500000      0.428920     -3.359880
352      3.510000      0.462520     -3.678950
353      3.520000      0.499310     -3.914130
354      3.530000      0.538450     -4.053300
355      3.540000      0.578990     -4.085360
356      3.550000      0.619840     -4.000630
357      3.560000      0.659850     -3.791260
358      3.570000      0.697760     -3.451610
359      3.580000      0.732270     -2.978630
360      3.590000      0.762060     -2.372280
361      3.600000      0.785780     -1.635860
362      3.610000      0.802140     -0.776430
363      3.620000      0.809910      0.194830
364      3.630000      0.807960      1.262290
365      3.640000      0.795330      2.405640
366      3.650000      0.771280      3.599770
367      3.660000      0.735280      4.814820
368      3.670000      0.687130      6.016530
369      3.680000      0.626970      7.166710
370      3.690000      0.555300      8.224050
371      3.700000      0.473060      9.145130
372      3.710000      0.381610      9.885560
373      3.720000      0.282750     10.401300
374      3.730000      0.178740     10.649960
375      3.740000      0.072240     10.592020
376      3.750000     -0.033680     10.192090
377      3.760000     -0.135600      9.419960
378      3.770000     -0.229800      8.251570
379      3.780000     -0.312320      6.669990
380      3.790000     -0.379020      4.666230
381      3.800000     -0.425680      2.240090
382      3.810000     -0.448080     -0.598980
383      3.820000     -0.442090     -3.831160
384      3.830000     -0.403780     -7.425590
385      3.840000     -0.329520    -11.339860
386      3.850000     -0.216120    -15.519920
387      3.860000     -0.060920    -19.900310
388      3.870000      0.138080    -24.404990
389      3.880000      0.382130    -28.948700
390      3.890000      0.671610    -33.438900
391      3.900000      1.006000    -37.778230
392      3.910000      1.383790    -41.867330
393      3.920000      1.802460    -45.607770
394      3.930000      2.258540    -48.905050
395      3.940000      2.747590    -51.671270
396      3.950000      3.264300    -53.827590
397      3.960000      3.802580    -55.306160
398      3.970000      4.355640    -56.051650
399      3.980000      4.916150    -56.022470
400      3.990000      5.476380    -55.191670
401      4.000000      6.028300    -53.547590
402      4.010000      6.563770    -51.094500
403      4.020000      7.074720    -47.852980
404      4.030000      7.553250    -43.860300
405      4.040000      7.991850    -39.170390
406      4.050000      8.383550    -33.853610
407      4.060000      8.722090    -27.995930
408      4.070000      9.002050    -21.697440
409      4.080000      9.219020    -15.070240
410      4.090000      9.369730     -8.235610
411      4.100000      9.452080     -1.320580
412      4.110000      9.465290      5.545900
413      4.120000      9.409830     12.236920
414      4.130000      9.287460     18.631390
415      4.140000      9.101150     24.617450
416      4.150000      8.854970     30.095300
417      4.160000      8.554020     34.979280
418      4.170000      8.204230     39.199280
419      4.180000      7.812230     42.701460
420      4.190000      7.385220     45.448520
421      4.200000      6.930730     47.419510
422      4.210000      6.456540     48.609490
423      4.220000      5.970440     49.028960
424      4.230000      5.480150     48.703230
425      4.240000      4.993120     47.671660
426      4.250000      4.516400     45.986710
427      4.260000      4.056540     43.712760
428      4.270000      3.619410     40.924590
429      4.280000      3.210160     37.705470
430      4.290000      2.833110     34.144930
431      4.300000      2.491660     30.336130
432      4.310000      2.188300     26.373110
433      4.320000      1.924570     22.347980
434      4.330000      1.701090     18.348300
435      4.340000      1.517600     14.454800
436      4.350000      1.373060     10.739530
437      4.360000      1.265660      7.264570
438      4.370000      1.193020      4.081290
439      4.380000      1.152200      1.230080
440      4.390000      1.139900     -1.259520
441      4.400000      1.152500     -3.368400
442      4.410000      1.186180     -5.087270
443      4.420000      1.237050     -6.415970
444      4.430000      1.301210     -7.362700
445      4.440000      1.374840     -7.943240
446      4.450000      1.454270     -8.180150
447      4.460000      1.536070     -8.101930
448      4.470000      1.617090     -7.742050
449      4.480000      1.694510     -7.137960
450      4.490000      1.765890     -6.329930
451      4.500000      1.829190     -5.359830
452      4.510000      1.882790     -4.269890
453      4.520000      1.925490     -3.101480
454      4.530000      1.956500     -1.893930
455      4.540000      1.975440     -0.683600
456      4.550000      1.982280      0.496890
457      4.560000      1.977310      1.619210
458      4.570000      1.961120      2.659610
459      4.580000      1.934520      3.599010
460      4.590000      1.898530      4.422900
461      4.600000      1.854300      5.121180
462      4.610000      1.803090      5.687830
463      4.620000      1.746210      6.120620
464      4.630000      1.685010      6.420750
465      4.640000      1.620800      6.592500
466      4.650000      1.554880      6.642900
467      4.660000      1.488450      6.581340
468      4.670000      1.422630      6.419180
469      4.680000      1.358440      6.169370
470      4.690000      1.296750      5.846000
471      4.700000      1.238290      5.463790
472      4.710000      1.183650      5.037690
473      4.720000      1.133270      4.582360
474      4.730000      1.087450      4.111780
475      4.740000      1.046330      3.638870
476      4.750000      1.009940      3.175240
477      4.760000      0.978190      2.730960
478      4.770000      0.950880      2.314480
479      4.780000      0.927740      1.932580
480      4.790000      0.908410      1.590390
481      4.800000      0.892510      1.291530
482      4.810000      0.879590      1.038130
483      4.820000      0.869210      0.831000
484      4.830000      0.860900      0.669780
485      4.840000      0.854200      0.553010
486      4.850000      0.848670      0.478290
487      4.860000      0.843890      0.442450
488      4.870000      0.839460      0.441600
489      4.880000      0.835050      0.471350
490      4.890000      0.830330      0.526910
491      4.900000      0.825070      0.603300
492      4.910000      0.819030      0.695430
493      4.920000      0.812080      0.798330
494      4.930000      0.804090      0.907250
495      4.940000      0.795020      1.017790
496      4.950000      0.784840      1.125970
497      4.960000      0.773580      1.228340
498      4.970000      0.761300      1.321990
499      4.980000      0.748080      1.404550
500      4.990000      0.734040      1.474210
501      5.000000      0.719290      1.529700
502      5.010000      0.704000      1.570240
503      5.020000      0.688290      1.595500
504      5.030000      0.672340      1.605610
505      5.040000      0.656280      1.601050
506      5.050000      0.640270      1.582680
507      5.060000      0.624450      1.551630
508      5.070000      0.608930      1.509320
509      5.080000      0.593840      1.457360
510      5.090000      0.579260      1.397510
511      5.100000      0.565290      1.331630
512      5.110000      0.551970      1.261610
513      5.120000      0.539360      1.189300
514      5.130000      0.527460      1.116470
515      5.140000      0.516300      1.044780
516      5.150000      0.505850      0.975690
517      5.160000      0.496090      0.910470
518      5.170000      0.486990      0.850200
519      5.180000      0.478490      0.795720
520      5.190000      0.470530      0.747680
521      5.200000      0.463050      0.706490
522      5.210000      0.455990      0.672420
523      5.220000      0.449260      0.645520
524      5.230000      0.442810      0.625680
525      5.240000      0.436550      0.612690
526      5.250000      0.430420      0.606150
527      5.260000      0.424360      0.605600
528      5.270000      0.418310      0.610450
529      5.280000      0.412200      0.620050
530      5.290000      0.406000      0.633710
531      5.300000      0.399660      0.650680
532      5.310000      0.393160      0.670240
533      5.320000      0.386460      0.691650
534      5.330000      0.379540      0.714230
535      5.340000      0.372400      0.737340
536      5.350000      0.365020      0.760410
537      5.360000      0.357420      0.782930
538      5.370000      0.349590      0.804500
539      5.380000      0.341540      0.824770
540      5.390000      0.333300      0.843470
541      5.400000      0.324860      0.860400
542      5.410000      0.316260      0.875450
543      5.420000      0.307500      0.888520
544      5.430000      0.298620      0.899580
545      5.440000      0.289620      0.908650
546      5.450000      0.280540      0.915760
547      5.460000      0.271380      0.920980
548      5.470000      0.262170      0.924380
549      5.480000      0.252930      0.926070
550      5.490000      0.243660      0.926140
551      5.500000      0.234400      0.924710
552      5.510000      0.225160      0.921890
553      5.520000      0.215940      0.917760
554      5.530000      0.206760      0.912440
555      5.540000      0.197640      0.905990
556      5.550000      0.188580      0.898500
557      5.560000      0.179590      0.890030
558      5.570000      0.170690      0.880620
559      5.580000      0.161880      0.870310
560      5.590000      0.153180      0.859130
561      5.600000      0.144590      0.847090
562      5.610000      0.136120      0.834220
563      5.620000      0.127780      0.820520
564      5.630000      0.119570      0.806010
565      5.640000      0.111510      0.790700
566      5.650000      0.103600      0.774600
567      5.660000      0.095860      0.757730
568      5.670000      0.088280      0.740110
569      5.680000      0.080880      0.721780
570      5.690000      0.073660      0.702740
571      5.700000      0.066630      0.683040
572      5.710000      0.059800      0.662700
573      5.720000      0.053180      0.641730
574      5.730000      0.046760      0.620160
575      5.740000      0.040560      0.597980
576      5.750000      0.034580      0.575190
577      5.760000      0.028830      0.551780
578      5.770000      0.023310      0.527740
579      5.780000      0.018030      0.503040
580      5.790000      0.013000      0.477660
581      5.800000      0.008220      0.451570
582      5.810000      0.003710      0.424760
583      5.820000     -0.000540      0.397220
584      5.830000     -0.004510      0.368960
585      5.840000     -0.008200      0.340000
586      5.850000     -0.011600      0.310380
587      5.860000     -0.014700      0.280180
588      5.870000     -0.017510      0.249470
589      5.880000     -0.020000      0.218360
590      5.890000     -0.022180      0.186960
591      5.900000     -0.024050      0.155400
592      5.910000     -0.025610      0.123800
593      5.920000     -0.026850      0.092300
594      5.930000     -0.027770      0.061000
595      5.940000     -0.028380      0.030000
596      5.950000     -0.028680     -0.000600
597      5.960000     -0.028670     -0.030740
598      5.970000     -0.028370     -0.060390
599      5.980000     -0.027760     -0.089500
600      5.990000     -0.026870     -0.118060
601      6.000000     -0.025690     -0.146070
602      6.010000     -0.024230     -0.173540
603      6.020000     -0.022490     -0.200460
604      6.030000     -0.020490     -0.226830
605      6.040000     -0.018220     -0.252630
606      6.050000     -0.015690     -0.277850
607      6.060000     -0.012910     -0.302450
608      6.070000     -0.009890     -0.326360
609      6.080000     -0.006620     -0.349530
610      6.090000     -0.003130     -0.371860
611      6.100000      0.000590     -0.393270
612      6.110000      0.004520     -0.413650
613      6.120000      0.008660     -0.432910
614      6.130000      0.012990     -0.450960
615      6.140000      0.017500     -0.467690
616      6.150000      0.022170     -0.483030
617      6.160000      0.027000     -0.496910
618      6.170000      0.031970     -0.509280
619      6.180000      0.037070     -0.520110
620      6.190000      0.042270     -0.529360
621      6.200000      0.047560     -0.537040
622      6.210000      0.052930     -0.543130
623      6.220000      0.058360     -0.547670
624      6.230000      0.063840     -0.550670
625      6.240000      0.069350     -0.552180
626      6.250000      0.074870     -0.552230
627      6.260000      0.080390     -0.550870
628      6.270000      0.085900     -0.548170
629      6.280000      0.091380     -0.544170
630      6.290000      0.096820     -0.538930
631      6.300000      0.102210     -0.532520
632      6.310000      0.107540     -0.524990
633      6.320000      0.112790     -0.516370
634      6.330000      0.117950     -0.506720
635      6.340000      0.123020     -0.496070
636      6.350000      0.127980     -0.484450
637      6.360000      0.132820     -0.471860
638      6.370000      0.137540     -0.458330
639      6.380000      0.142130     -0.443860
640      6.390000      0.146560     -0.428460
641      6.400000      0.150850     -0.412120
642      6.410000      0.154970     -0.394870
643      6.420000      0.158920     -0.376730
644      6.430000      0.162690     -0.357720
645      6.440000      0.166260     -0.337890
646      6.450000      0.169640     -0.317310
647      6.460000      0.172810     -0.296050
648      6.470000      0.175780     -0.274220
649      6.480000      0.178520     -0.251910
650      6.490000      0.181040     -0.229270
651      6.500000      0.183330     -0.206410
652      6.510000      0.185390     -0.183460
653      6.520000      0.187230     -0.160570
654      6.530000      0.188830     -0.137840
655      6.540000      0.190210     -0.115380
656      6.550000      0.191370     -0.093280
657      6.560000      0.192300     -0.071610
658      6.570000      0.193010     -0.050430
659      6.580000      0.193520     -0.029770
660      6.590000      0.193820     -0.009650
661      6.600000      0.193910      0.009930
662      6.610000      0.193810      0.028980
663      6.620000      0.193520      0.047500
664      6.630000      0.193050      0.065520
665      6.640000      0.192390      0.083050
666      6.650000      0.191560      0.100110
667      6.660000      0.190560      0.116700
668      6.670000      0.189400      0.132840
669      6.680000      0.188070      0.148530
670      6.690000      0.186580      0.163750
671      6.700000      0.184940      0.178510
672      6.710000      0.183160      0.192790
673      6.720000      0.181230      0.206580
674      6.730000      0.179170      0.219860
675      6.740000      0.176970      0.232640
676      6.750000      0.174640      0.244900
677      6.760000      0.172190      0.256640
678      6.770000      0.169620      0.267880
679      6.780000      0.166950      0.278610
680      6.790000      0.164160      0.288860
681      6.800000      0.161270      0.298650
682      6.810000      0.158280      0.307980
683      6.820000      0.155210      0.316880
684      6.830000      0.152040      0.325370
685      6.840000      0.148780      0.333480
686      6.850000      0.145450      0.341220
687      6.860000      0.142040      0.348600
688      6.870000      0.138550      0.355640
689      6.880000      0.134990      0.362350
690      6.890000      0.131370      0.368740
691      6.900000      0.127680      0.374810
692      6.910000      0.123930      0.380570
693      6.920000      0.120130      0.386010
694      6.930000      0.116270      0.391140
695      6.940000      0.112360      0.395970
696      6.950000      0.108400      0.400490
697      6.960000      0.104390      0.404700
698      6.970000      0.100350      0.408620
699      6.980000      0.096260      0.412240
700      6.990000      0.092140      0.415580
701      7.000000      0.087980      0.418630
702      7.010000      0.083790      0.421400
703      7.020000      0.079580      0.423910
704      7.030000      0.075340      0.426150
705      7.040000      0.071080      0.428140
706      7.050000      0.066800      0.429870
707      7.060000      0.062500      0.431360
708      7.070000      0.058190      0.432600
709      7.080000      0.053860      0.433600
710      7.090000      0.049520      0.434360
711      7.100000      0.045180      0.434870
712      7.110000      0.040830      0.435140
713      7.120000      0.036480      0.435160
714      7.130000      0.032130      0.434930
715      7.140000      0.027780      0.434440
716      7.150000      0.023440      0.433690
717      7.160000      0.019100      0.432680
718      7.170000      0.014770      0.431400
719      7.180000      0.010460      0.429840
720      7.190000      0.006160      0.428010
721      7.200000      0.001880      0.425900
722      7.210000     -0.002380      0.423500
723      7.220000     -0.006610      0.420830
724      7.230000     -0.010820      0.417890
725      7.240000     -0.015000      0.414670
726      7.250000     -0.019150      0.411200
727      7.260000     -0.023260      0.407480
728      7.270000     -0.027340      0.403520
729      7.280000     -0.031370      0.399340
730      7.290000     -0.035360      0.394960
731      7.300000     -0.039310      0.390400
732      7.310000     -0.043220      0.385670
733      7.320000     -0.047070      0.380790
734      7.330000     -0.050880      0.375770
735      7.340000     -0.054640      0.370630
736      7.350000     -0.058350      0.365370
737      7.360000     -0.062000      0.360000
738      7.370000     -0.065600      0.354530
739      7.380000     -0.069150      0.348940
740      7.390000     -0.072630      0.343240
741      7.400000     -0.076070      0.337430
742      7.410000     -0.079440      0.331490
743      7.420000     -0.082760      0.325430
744      7.430000     -0.086010      0.319240
745      7.440000     -0.089200      0.312920
746      7.450000     -0.092330      0.306460
747      7.460000     -0.095400      0.299880
748      7.470000     -0.098400      0.293180
749      7.480000     -0.101330      0.286370
750      7.490000     -0.104190      0.279450
751      7.500000     -0.106990      0.272440
752      7.510000     -0.109710      0.265340
753      7.520000     -0.112360      0.258180
754      7.530000     -0.114950      0.250960
755      7.540000     -0.117460      0.243690
756      7.550000     -0.119890      0.236360
757      7.560000     -0.122260      0.228980
758      7.570000     -0.124550      0.221550
759      7.580000     -0.126760      0.214060
760      7.590000     -0.128900      0.206510
761      7.600000     -0.130970      0.198900
762      7.610000     -0.132960      0.191200
763      7.620000     -0.134870      0.183430
764      7.630000     -0.136700      0.175570
765      7.640000     -0.138460      0.167640
766      7.650000     -0.140130      0.159630
767      7.660000     -0.141730      0.151570
768      7.670000     -0.143250      0.143460
769      7.680000     -0.144680      0.135340
770      7.690000     -0.146030      0.127220
771      7.700000     -0.147310      0.119130
772      7.710000     -0.148500      0.111090
773      7.720000     -0.149610      0.103150
774      7.730000     -0.150640      0.095320
775      7.740000     -0.151590      0.087620
776      7.750000     -0.152470      0.080080
777      7.760000     -0.153270      0.072710
778      7.770000     -0.154000      0.065510
779      7.780000     -0.154650      0.058500
780      7.790000     -0.155240      0.051670
781      7.800000     -0.155750      0.045020
782      7.810000     -0.156200      0.038550
783      7.820000     -0.156590      0.032250
784      7.830000     -0.156910      0.026120
785      7.840000     -0.157170      0.020150
786      7.850000     -0.157370      0.014350
787      7.860000     -0.157520      0.008710
788      7.870000     -0.157610      0.003230
789      7.880000     -0.157640     -0.002080
790      7.890000     -0.157620     -0.007200
791      7.900000     -0.157540     -0.012150
792      7.910000     -0.157420     -0.016890
793      7.920000     -0.157250     -0.021430
794      7.930000     -0.157040     -0.025750
795      7.940000     -0.156780     -0.029840
796      7.950000     -0.156480     -0.033700
797      7.960000     -0.156150     -0.037320
798      7.970000     -0.155770     -0.040700
799      7.980000     -0.155370     -0.043830
800      7.990000     -0.154930     -0.046710
801      8.000000     -0.154460     -0.049360
802      8.010000     -0.153970     -0.051770
803      8.020000     -0.153450     -0.053960
804      8.030000     -0.152910     -0.055920
805      8.040000     -0.152350     -0.057680
806      8.050000     -0.151770     -0.059230
807      8.060000     -0.151180     -0.060600
808      8.070000     -0.150580     -0.061780
809      8.080000     -0.149960     -0.062800
810      8.090000     -0.149330     -0.063660
811      8.100000     -0.148690     -0.064380
812      8.110000     -0.148050     -0.064970
813      8.120000     -0.147400     -0.065430
814      8.130000     -0.146750     -0.065780
815      8.140000     -0.146090     -0.066020
816      8.150000     -0.145430     -0.066170
817      8.160000     -0.144770     -0.066230
818      8.170000     -0.144100     -0.066210
819      8.180000     -0.143440     -0.066110
820      8.190000     -0.142780     -0.065940
821      8.200000     -0.142120     -0.065700
822      8.210000     -0.141460     -0.065420
823      8.220000     -0.140810     -0.065080
824      8.230000     -0.140160     -0.064710
825      8.240000     -0.139510     -0.064320
826      8.250000     -0.138870     -0.063910
827      8.260000     -0.138230     -0.063520
828      8.270000     -0.137590     -0.063140
829      8.280000     -0.136960     -0.062810
830      8.290000     -0.136340     -0.062540
831      8.300000     -0.135710     -0.062360
832      8.310000     -0.135090     -0.062290
833      8.320000     -0.134460     -0.062350
834      8.330000     -0.133840     -0.062570
835      8.340000     -0.133210     -0.062970
836      8.350000     -0.132580     -0.063570
837      8.360000     -0.131950     -0.064380
838      8.370000     -0.131310     -0.065420
839      8.380000     -0.130650     -0.066710
840      8.390000     -0.129980     -0.068250
841      8.400000     -0.129300     -0.070060
842      8.410000     -0.128600     -0.072140
843      8.420000     -0.127880     -0.074480
844      8.430000     -0.127130     -0.077080
845      8.440000     -0.126360     -0.079950
846      8.450000     -0.125560     -0.083070
847      8.460000     -0.124730     -0.086420
848      8.470000     -0.123870     -0.090000
849      8.480000     -0.122970     -0.093780
850      8.490000     -0.122030     -0.097740
851      8.500000     -0.121050     -0.101870
852      8.510000     -0.120040     -0.106150
853      8.520000     -0.118970     -0.110550
854      8.530000     -0.117870     -0.115060
855      8.540000     -0.116720     -0.119660
856      8.550000     -0.115520     -0.124340
857      8.560000     -0.114280     -0.129100
858      8.570000     -0.112990     -0.133920
859      8.580000     -0.111650     -0.138800
860      8.590000     -0.110260     -0.143740
861      8.600000     -0.108820     -0.148750
862      8.610000     -0.107330     -0.153810
863      8.620000     -0.105800     -0.158930
864      8.630000     -0.104210     -0.164110
865      8.640000     -0.102570     -0.169330
866      8.650000     -0.100870     -0.174600
867      8.660000     -0.099130     -0.179890
868      8.670000     -0.097330     -0.185200
869      8.680000     -0.095480     -0.190500
870      8.690000     -0.093570     -0.195790
871      8.700000     -0.091610     -0.201020
872      8.710000     -0.089600     -0.206190
873      8.720000     -0.087540     -0.211260
874      8.730000     -0.085430     -0.216220
875      8.740000     -0.083270     -0.221040
876      8.750000     -0.081060     -0.225720
877      8.760000     -0.078800     -0.230230
878      8.770000     -0.076500     -0.234580
879      8.780000     -0.074150     -0.238740
880      8.790000     -0.071760     -0.242720
881      8.800000     -0.069340     -0.246520
882      8.810000     -0.066870     -0.250130
883      8.820000     -0.064370     -0.253570
884      8.830000     -0.061830     -0.256820
885      8.840000     -0.059270     -0.259890
886      8.850000     -0.056670     -0.262780
887      8.860000     -0.054040     -0.265490
888      8.870000     -0.051380     -0.268020
889      8.880000     -0.048700     -0.270360
890      8.890000     -0.046000     -0.272510
891      8.900000     -0.043280     -0.274470
892      8.910000     -0.040530     -0.276210
893      8.920000     -0.037770     -0.277750
894      8.930000     -0.034990     -0.279060
895      8.940000     -0.032200     -0.280140
896      8.950000     -0.029400     -0.280980
897      8.960000     -0.026590     -0.281580
898      8.970000     -0.023770     -0.281940
899      8.980000     -0.020950     -0.282040
900      8.990000     -0.018130     -0.281880
901      9.000000     -0.015310     -0.281480
902      9.010000     -0.012500     -0.280820
903      9.020000     -0.009690     -0.279920
904      9.030000     -0.006890     -0.278780
905      9.040000     -0.004100     -0.277410
906      9.050000     -0.001330     -0.275830
907      9.060000      0.001430     -0.274040
908      9.070000      0.004170     -0.272080
909      9.080000      0.006890     -0.269950
910      9.090000      0.009590     -0.267670
911      9.100000      0.012270     -0.265280
912      9.110000      0.014920     -0.262780
913      9.120000      0.017550     -0.260210
914      9.130000      0.020150     -0.257570
915      9.140000      0.022720     -0.254890
916      9.150000      0.025270     -0.252170
917      9.160000      0.027790     -0.249440
918      9.170000      0.030290     -0.246690
919      9.180000      0.032760     -0.243950
920      9.190000      0.035200     -0.241200
921      9.200000      0.037610     -0.238450
922      9.210000      0.039990     -0.235700
923      9.220000      0.042350     -0.232960
924      9.230000      0.044680     -0.230210
925      9.240000      0.046980     -0.227470
926      9.250000      0.049250     -0.224720
927      9.260000      0.051500     -0.221980
928      9.270000      0.053720     -0.219250
929      9.280000      0.055910     -0.216520
930      9.290000      0.058080     -0.213800
931      9.300000      0.060220     -0.211090
932      9.310000      0.062330     -0.208400
933      9.320000      0.064410     -0.205740
934      9.330000      0.066470     -0.203110
935      9.340000      0.068500     -0.200500
936      9.350000      0.070510     -0.197920
937      9.360000      0.072490     -0.195380
938      9.370000      0.074440     -0.192860
939      9.380000      0.076370     -0.190380
940      9.390000      0.078270     -0.187920
941      9.400000      0.080150     -0.185480
942      9.410000      0.082010     -0.183060
943      9.420000      0.083840     -0.180650
944      9.430000      0.085640     -0.178260
945      9.440000      0.087420     -0.175860
946      9.450000      0.089180     -0.173470
947      9.460000      0.090920     -0.171080
948      9.470000      0.092630     -0.168690
949      9.480000      0.094320     -0.166290
950      9.490000      0.095980     -0.163880
951      9.500000      0.097620     -0.161470
952      9.510000      0.099230     -0.159060
953      9.520000      0.100820     -0.156630
954      9.530000      0.102390     -0.154200
955      9.540000      0.103930     -0.151760
956      9.550000      0.105450     -0.149310
957      9.560000      0.106940     -0.146850
958      9.570000      0.108410     -0.144370
959      9.580000      0.109850     -0.141870
960      9.590000      0.111270     -0.139350
961      9.600000      0.112670     -0.136800
962      9.610000      0.114030     -0.134220
963      9.620000      0.115380     -0.131610
964      9.630000      0.116690     -0.128960
965      9.640000      0.117980     -0.126280
966      9.650000      0.119250     -0.123570
967      9.660000      0.120480     -0.120820
968      9.670000      0.121690     -0.118060
969      9.680000      0.122870     -0.115270
970      9.690000      0.124020     -0.112470
971      9.700000      0.125150     -0.109660
972      9.710000      0.126240     -0.106860
973      9.720000      0.127310     -0.104070
974      9.730000      0.128350     -0.101300
975      9.740000      0.129370     -0.098550
976      9.750000      0.130350     -0.095830
977      9.760000      0.131310     -0.093140
978      9.770000      0.132240     -0.090480
979      9.780000      0.133150     -0.087850
980      9.790000      0.134020     -0.085250
981      9.800000      0.134880     -0.082680
982      9.810000      0.135700     -0.080120
983      9.820000      0.136510     -0.077580
984      9.830000      0.137280     -0.075050
985      9.840000      0.138030     -0.072510
986      9.850000      0.138760     -0.069970
987      9.860000      0.139460     -0.067420
988      9.870000      0.140130     -0.064850
989      9.880000      0.140780     -0.062260
990      9.890000      0.141400     -0.059630
991      9.900000      0.142000     -0.056970
992      9.910000      0.142570     -0.054260
993      9.920000      0.143110     -0.051510
994      9.930000      0.143630     -0.048700
995      9.940000      0.144110     -0.045820
996      9.950000      0.144570     -0.042870
997      9.960000      0.145000     -0.039850
998      9.970000      0.145400     -0.036730
999      9.980000      0.145770     -0.033530
1000      9.990000      0.146100     -0.030230
1001     10.000000      0.146400     -0.026820
1002     10.010000      0.146670     -0.023310
1003     10.020000      0.146900     -0.019680
1004     10.030000      0.147100     -0.015950
1005     10.040000      0.147260     -0.012120
1006     10.050000      0.147380     -0.008200
1007     10.060000      0.147460     -0.004190
1008     10.070000      0.147510     -0.000110
1009     10.080000      0.147510      0.004020
1010     10.090000      0.147470      0.008180
1011     10.100000      0.147380      0.012360
1012     10.110000      0.147260      0.016520
1013     10.120000      0.147100      0.020660
1014     10.130000      0.146890      0.024750
1015     10.140000      0.146640      0.028770
1016     10.150000      0.146350      0.032710
1017     10.160000      0.146030      0.036550
1018     10.170000      0.145660      0.040300
1019     10.180000      0.145260      0.043940
1020     10.190000      0.144820      0.047470
1021     10.200000      0.144340      0.050890
1022     10.210000      0.143840      0.054200
1023     10.220000      0.143290      0.057400
1024     10.230000      0.142720      0.060500
1025     10.240000      0.142110      0.063500
1026     10.250000      0.141480      0.066400
1027     10.260000      0.140820      0.069200
1028     10.270000      0.140120      0.071910
1029     10.280000      0.139400      0.074520
1030     10.290000      0.138660      0.077030
1031     10.300000      0.137890      0.079430
1032     10.310000      0.137090      0.081730
1033     10.320000      0.136280      0.083930
1034     10.330000      0.135440      0.086010
1035     10.340000      0.134580      0.087980
1036     10.350000      0.133700      0.089840
1037     10.360000      0.132800      0.091580
1038     10.370000      0.131880      0.093200
1039     10.380000      0.130950      0.094700
1040     10.390000      0.130000      0.096090
1041     10.400000      0.129040      0.097360
1042     10.410000      0.128070      0.098510
1043     10.420000      0.127090      0.099550
1044     10.430000      0.126090      0.100470
1045     10.440000      0.125090      0.101280
1046     10.450000      0.124070      0.101980
1047     10.460000      0.123050      0.102560
1048     10.470000      0.122030      0.103020
1049     10.480000      0.121000      0.103370
1050     10.490000      0.119960      0.103600
1051     10.500000      0.118930      0.103700
1052     10.510000      0.117890      0.103670
1053     10.520000      0.116850      0.103510
1054     10.530000      0.115820      0.103210
1055     10.540000      0.114790      0.102770
1056     10.550000      0.113760      0.102180
1057     10.560000      0.112740      0.101430
1058     10.570000      0.111720      0.100530
1059     10.580000      0.110720      0.099470
1060     10.590000      0.109720      0.098240
1061     10.600000      0.108740      0.096840
1062     10.610000      0.107770      0.095270
1063     10.620000      0.106820      0.093540
1064     10.630000      0.105880      0.091640
1065     10.640000      0.104970      0.089580
1066     10.650000      0.104070      0.087360
1067     10.660000      0.103200      0.084990
1068     10.670000      0.102350      0.082480
1069     10.680000      0.101520      0.079840
1070     10.690000      0.100720      0.077080
1071     10.700000      0.099950      0.074220
1072     10.710000      0.099210      0.071260
1073     10.720000      0.098500      0.068220
1074     10.730000      0.097820      0.065100
1075     10.740000      0.097170      0.061920
1076     10.750000      0.096550      0.058680
1077     10.760000      0.095960      0.055390
1078     10.770000      0.095410      0.052050
1079     10.780000      0.094890      0.048650
1080     10.790000      0.094400      0.045200
1081     10.800000      0.093950      0.041700
1082     10.810000      0.093530      0.038150
1083     10.820000      0.093150      0.034540
1084     10.830000      0.092800      0.030870
1085     10.840000      0.092490      0.027140
1086     10.850000      0.092220      0.023370
1087     10.860000      0.091990      0.019540
1088     10.870000      0.091790      0.015670
1089     10.880000      0.091640      0.011770
1090     10.890000      0.091520      0.007840
1091     10.900000      0.091440      0.003900
1092     10.910000      0.091400     -0.000040
1093     10.920000      0.091400     -0.003980
1094     10.930000      0.091440     -0.007900
1095     10.940000      0.091520     -0.011800
1096     10.950000      0.091640     -0.015660
1097     10.960000      0.091800     -0.019490
1098     10.970000      0.091990     -0.023290
1099     10.980000      0.092220     -0.027050
1100     10.990000      0.092490     -0.030780
1101     11.000000      0.092800     -0.034470
1102     11.010000      0.093150     -0.038140
1103     11.020000      0.093530     -0.041780
1104     11.030000      0.093950     -0.045390
1105     11.040000      0.094400     -0.048980
1106     11.050000      0.094890     -0.052550
1107     11.060000      0.095410     -0.056100
1108     11.070000      0.095980     -0.059610
1109     11.080000      0.096570     -0.063090
1110     11.090000      0.097200     -0.066530
1111     11.100000      0.097870     -0.069920
1112     11.110000      0.098570     -0.073250
1113     11.120000      0.099300     -0.076510
1114     11.130000      0.100060     -0.079700
1115     11.140000      0.100860     -0.082810
1116     11.150000      0.101690     -0.085830
1117     11.160000      0.102550     -0.088760
1118     11.170000      0.103440     -0.091590
1119     11.180000      0.104350     -0.094330
1120     11.190000      0.105300     -0.096980
1121     11.200000      0.106260     -0.099530
1122     11.210000      0.107260     -0.101990
1123     11.220000      0.108280     -0.104360
1124     11.230000      0.109320     -0.106640
1125     11.240000      0.110390     -0.108830
1126     11.250000      0.111480     -0.110940
1127     11.260000      0.112590     -0.112960
1128     11.270000      0.113720     -0.114880
1129     11.280000      0.114870     -0.116720
1130     11.290000      0.116030     -0.118450
1131     11.300000      0.117220     -0.120070
1132     11.310000      0.118420     -0.121590
1133     11.320000      0.119630     -0.122990
1134     11.330000      0.120860     -0.124270
1135     11.340000      0.122110     -0.125410
1136     11.350000      0.123360     -0.126420
1137     11.360000      0.124630     -0.127300
1138     11.370000      0.125900     -0.128020
1139     11.380000      0.127180     -0.128610
1140     11.390000      0.128460     -0.129040
1141     11.400000      0.129750     -0.129330
1142     11.410000      0.131050     -0.129480
1143     11.420000      0.132340     -0.129470
1144     11.430000      0.133640     -0.129330
1145     11.440000      0.134930     -0.129050
1146     11.450000      0.136220     -0.128630
1147     11.460000      0.137510     -0.128090
1148     11.470000      0.138790     -0.127420
1149     11.480000      0.140060     -0.126640
1150     11.490000      0.141330     -0.125750
1151     11.500000      0.142590     -0.124760
1152     11.510000      0.143830     -0.123680
1153     11.520000      0.145070     -0.122510
1154     11.530000      0.146300     -0.121260
1155     11.540000      0.147510     -0.119930
1156     11.550000      0.148710     -0.118530
1157     11.560000      0.149890     -0.117050
1158     11.570000      0.151060     -0.115510
1159     11.580000      0.152220     -0.113890
1160     11.590000      0.153360     -0.112210
1161     11.600000      0.154480     -0.110460
1162     11.610000      0.155580     -0.108640
1163     11.620000      0.156670     -0.106750
1164     11.630000      0.157740     -0.104790
1165     11.640000      0.158790     -0.102760
1166     11.650000      0.159810     -0.100670
1167     11.660000      0.160820     -0.098520
1168     11.670000      0.161810     -0.096320
1169     11.680000      0.162770     -0.094060
1170     11.690000      0.163710     -0.091760
1171     11.700000      0.164630     -0.089430
1172     11.710000      0.165520     -0.087070
1173     11.720000      0.166390     -0.084690
1174     11.730000      0.167240     -0.082290
1175     11.740000      0.168060     -0.079880
1176     11.750000      0.168860     -0.077470
1177     11.760000      0.169640     -0.075050
1178     11.770000      0.170390     -0.072630
1179     11.780000      0.171110     -0.070210
1180     11.790000      0.171810     -0.067790
1181     11.800000      0.172490     -0.065370
1182     11.810000      0.173150     -0.062940
1183     11.820000      0.173780     -0.060500
1184     11.830000      0.174380     -0.058060
1185     11.840000      0.174960     -0.055610
1186     11.850000      0.175520     -0.053160
1187     11.860000      0.176050     -0.050710
1188     11.870000      0.176560     -0.048260
1189     11.880000      0.177040     -0.045830
1190     11.890000      0.177500     -0.043400
1191     11.900000      0.177930     -0.041010
1192     11.910000      0.178340     -0.038640
1193     11.920000      0.178730     -0.036310
1194     11.930000      0.179090     -0.034030
1195     11.940000      0.179430     -0.031810
1196     11.950000      0.179750     -0.029640
1197     11.960000      0.180050     -0.027530
1198     11.970000      0.180320     -0.025490
1199     11.980000      0.180580     -0.023520
1200     11.990000      0.180810     -0.021610
1201     12.000000      0.181030     -0.019760
1202     12.010000      0.181220     -0.017970
1203     12.020000      0.181400     -0.016250
1204     12.030000      0.181570     -0.014580
1205     12.040000      0.181710     -0.012960
1206     12.050000      0.181840     -0.011390
1207     12.060000      0.181960     -0.009870
1208     12.070000      0.182060     -0.008400
1209     12.080000      0.182140     -0.006960
1210     12.090000      0.182210     -0.005570
1211     12.100000      0.182260     -0.004220
1212     12.110000      0.182310     -0.002920
1213     12.120000      0.182340     -0.001640
1214     12.130000      0.182350     -0.000410
1215     12.140000      0.182360      0.000780
1216     12.150000      0.182350      0.001940
1217     12.160000      0.182330      0.003070
1218     12.170000      0.182300      0.004160
1219     12.180000      0.182260      0.005220
1220     12.190000      0.182200      0.006250
1221     12.200000      0.182140      0.007250
1222     12.210000      0.182070      0.008230
1223     12.220000      0.181990      0.009180
1224     12.230000      0.181900      0.010100
1225     12.240000      0.181790      0.011010
1226     12.250000      0.181680      0.011880
1227     12.260000      0.181570      0.012740
1228     12.270000      0.181440      0.013560
1229     12.280000      0.181300      0.014360
1230     12.290000      0.181160      0.015130
1231     12.300000      0.181010      0.015870
1232     12.310000      0.180850      0.016570
1233     12.320000      0.180680      0.017230
1234     12.330000      0.180510      0.017860
1235     12.340000      0.180330      0.018430
1236     12.350000      0.180150      0.018970
1237     12.360000      0.179960      0.019450
1238     12.370000      0.179760      0.019880
1239     12.380000      0.179560      0.020270
1240     12.390000      0.179360      0.020600
1241     12.400000      0.179160      0.020880
1242     12.410000      0.178950      0.021110
1243     12.420000      0.178740      0.021290
1244     12.430000      0.178520      0.021430
1245     12.440000      0.178310      0.021510
1246     12.450000      0.178090      0.021550
1247     12.460000      0.177880      0.021550
1248     12.470000      0.177660      0.021510
1249     12.480000      0.177450      0.021440
1250     12.490000      0.177230      0.021330
1251     12.500000      0.177020      0.021180
1252     12.510000      0.176810      0.021010
1253     12.520000      0.176600      0.020820
1254     12.530000      0.176390      0.020600
1255     12.540000      0.176180      0.020360
1256     12.550000      0.175980      0.020100
1257     12.560000      0.175780      0.019820
1258     12.570000      0.175580      0.019530
1259     12.580000      0.175390      0.019210
1260     12.590000      0.175190      0.018890
1261     12.600000      0.175000      0.018550
1262     12.610000      0.174820      0.018190
1263     12.620000      0.174640      0.017820
1264     12.630000      0.174460      0.017430
1265     12.640000      0.174290      0.017030
1266     12.650000      0.174110      0.016620
1267     12.660000      0.173950      0.016190
1268     12.670000      0.173790      0.015760
1269     12.680000      0.173630      0.015310
1270     12.690000      0.173480      0.014850
1271     12.700000      0.173330      0.014390
1272     12.710000      0.173180      0.013920
1273     12.720000      0.173040      0.013440
1274     12.730000      0.172910      0.012960
1275     12.740000      0.172780      0.012480
1276     12.750000      0.172660      0.012000
1277     12.760000      0.172540      0.011520
1278     12.770000      0.172420      0.011030
1279     12.780000      0.172310      0.010550
1280     12.790000      0.172200      0.010070
1281     12.800000      0.172100      0.009590
1282     12.810000      0.172010      0.009110
1283     12.820000      0.171920      0.008630
1284     12.830000      0.171830      0.008160
1285     12.840000      0.171750      0.007700
1286     12.850000      0.171670      0.007240
1287     12.860000      0.171600      0.006800
1288     12.870000      0.171530      0.006370
1289     12.880000      0.171470      0.005960
1290     12.890000      0.171410      0.005580
1291     12.900000      0.171350      0.005230
1292     12.910000      0.171300      0.004910
1293     12.920000      0.171250      0.004630
1294     12.930000      0.171200      0.004400
1295     12.940000      0.171160      0.004220
1296     12.950000      0.171120      0.004090
1297     12.960000      0.171080      0.004030
1298     12.970000      0.171040      0.004020
1299     12.980000      0.171000      0.004080
1300     12.990000      0.170960      0.004200
1301     13.000000      0.170910      0.004390
1302     13.010000      0.170870      0.004640
1303     13.020000      0.170820      0.004960
1304     13.030000      0.170770      0.005330
1305     13.040000      0.170720      0.005750
1306     13.050000      0.170660      0.006230
1307     13.060000      0.170600      0.006740
1308     13.070000      0.170530      0.007280
1309     13.080000      0.170460      0.007850
1310     13.090000      0.170380      0.008430
1311     13.100000      0.170300      0.009020
1312     13.110000      0.170210      0.009590
1313     13.120000      0.170110      0.010140
1314     13.130000      0.170010      0.010670
1315     13.140000      0.169900      0.011160
1316     13.150000      0.169790      0.011600
1317     13.160000      0.169680      0.011990
1318     13.170000      0.169560      0.012320
1319     13.180000      0.169430      0.012580
1320     13.190000      0.169310      0.012780
1321     13.200000      0.169180      0.012920
1322     13.210000      0.169050      0.012980
1323     13.220000      0.168920      0.012980
1324     13.230000      0.168790      0.012920
1325     13.240000      0.168660      0.012810
1326     13.250000      0.168530      0.012640
1327     13.260000      0.168410      0.012430
1328     13.270000      0.168280      0.012180
1329     13.280000      0.168160      0.011900
1330     13.290000      0.168040      0.011610
1331     13.300000      0.167930      0.011310
1332     13.310000      0.167810      0.011020
1333     13.320000      0.167700      0.010740
1334     13.330000      0.167600      0.010480
1335     13.340000      0.167490      0.010260
1336     13.350000      0.167390      0.010080
1337     13.360000      0.167290      0.009950
1338     13.370000      0.167190      0.009870
1339     13.380000      0.167090      0.009850
1340     13.390000      0.166990      0.009900
1341     13.400000      0.166890      0.010010
1342     13.410000      0.166790      0.010180
1343     13.420000      0.166690      0.010410
1344     13.430000      0.166590      0.010710
1345     13.440000      0.166480      0.011060
1346     13.450000      0.166370      0.011470
1347     13.460000      0.166250      0.011910
1348     13.470000      0.166130      0.012400
1349     13.480000      0.166010      0.012910
1350     13.490000      0.165880      0.013430
1351     13.500000      0.165750      0.013970
1352     13.510000      0.165610      0.014500
1353     13.520000      0.165460      0.015020
1354     13.530000      0.165310      0.015520
1355     13.540000      0.165160      0.015980
1356     13.550000      0.165000      0.016400
1357     13.560000      0.164830      0.016780
1358     13.570000      0.164660      0.017100
1359     13.580000      0.164490      0.017370
1360     13.590000      0.164320      0.017580
1361     13.600000      0.164140      0.017720
1362     13.610000      0.163970      0.017810
1363     13.620000      0.163790      0.017830
1364     13.630000      0.163610      0.017800
1365     13.640000      0.163430      0.017710
1366     13.650000      0.163260      0.017570
1367     13.660000      0.163080      0.017380
1368     13.670000      0.162910      0.017160
1369     13.680000      0.162730      0.016910
1370     13.690000      0.162570      0.016630
1371     13.700000      0.162400      0.016340
1372     13.710000      0.162240      0.016050
1373     13.720000      0.162080      0.015760
1374     13.730000      0.161920      0.015470
1375     13.740000      0.161760      0.015210
1376     13.750000      0.161610      0.014970
1377     13.760000      0.161460      0.014760
1378     13.770000      0.161310      0.014580
1379     13.780000      0.161170      0.014440
1380     13.790000      0.161020      0.014340
1381     13.800000      0.160880      0.014280
1382     13.810000      0.160740      0.014260
1383     13.820000      0.160590      0.014290
1384     13.830000      0.160450      0.014360
1385     13.840000      0.160310      0.014470
1386     13.850000      0.160160      0.014610
1387     13.860000      0.160020      0.014790
1388     13.870000      0.159870      0.014990
1389     13.880000      0.159720      0.015220
1390     13.890000      0.159570      0.015470
1391     13.900000      0.159410      0.015730
1392     13.910000      0.159260      0.016000
1393     13.920000      0.159100      0.016270
1394     13.930000      0.158930      0.016550
1395     13.940000      0.158770      0.016810
1396     13.950000      0.158600      0.017070
1397     13.960000      0.158430      0.017310
1398     13.970000      0.158260      0.017540
1399     13.980000      0.158080      0.017760
1400     13.990000      0.157900      0.017950
1401     14.000000      0.157720      0.018130
1402     14.010000      0.157540      0.018290
1403     14.020000      0.157360      0.018430
1404     14.030000      0.157170      0.018570
1405     14.040000      0.156990      0.018690
1406     14.050000      0.156800      0.018810
1407     14.060000      0.156610      0.018930
1408     14.070000      0.156420      0.019050
1409     14.080000      0.156230      0.019190
1410     14.090000      0.156040      0.019340
1411     14.100000      0.155850      0.019520
1412     14.110000      0.155650      0.019730
1413     14.120000      0.155460      0.019980
1414     14.130000      0.155260      0.020280
1415     14.140000      0.155050      0.020630
1416     14.150000      0.154850      0.021040
1417     14.160000      0.154640      0.021520
1418     14.170000      0.154420      0.022070
1419     14.180000      0.154200      0.022690
1420     14.190000      0.153970      0.023390
1421     14.200000      0.153740      0.024180
1422     14.210000      0.153500      0.025040
1423     14.220000      0.153250      0.025990
1424     14.230000      0.152990      0.027010
1425     14.240000      0.152720      0.028120
1426     14.250000      0.152440      0.029290
1427     14.260000      0.152140      0.030530
1428     14.270000      0.151840      0.031830
1429     14.280000      0.151520      0.033170
1430     14.290000      0.151190      0.034560
1431     14.300000      0.150840      0.035970
1432     14.310000      0.150480      0.037410
1433     14.320000      0.150110      0.038850
1434     14.330000      0.149720      0.040300
1435     14.340000      0.149320      0.041740
1436     14.350000      0.148900      0.043160
1437     14.360000      0.148470      0.044570
1438     14.370000      0.148020      0.045950
1439     14.380000      0.147560      0.047300
1440     14.390000      0.147090      0.048620
1441     14.400000      0.146600      0.049910
1442     14.410000      0.146100      0.051170
1443     14.420000      0.145590      0.052400
1444     14.430000      0.145070      0.053590
1445     14.440000      0.144530      0.054750
1446     14.450000      0.143990      0.055880
1447     14.460000      0.143430      0.056980
1448     14.470000      0.142860      0.058040
1449     14.480000      0.142280      0.059070
1450     14.490000      0.141690      0.060050
1451     14.500000      0.141090      0.061000
1452     14.510000      0.140480      0.061900
1453     14.520000      0.139860      0.062760
1454     14.530000      0.139230      0.063570
1455     14.540000      0.138590      0.064330
1456     14.550000      0.137950      0.065030
1457     14.560000      0.137300      0.065680
1458     14.570000      0.136640      0.066270
1459     14.580000      0.135980      0.066800
1460     14.590000      0.135310      0.067270
1461     14.600000      0.134640      0.067690
1462     14.610000      0.133960      0.068050
1463     14.620000      0.133280      0.068350
1464     14.630000      0.132600      0.068590
1465     14.640000      0.131910      0.068780
1466     14.650000      0.131220      0.068920
1467     14.660000      0.130540      0.068990
1468     14.670000      0.129850      0.069020
1469     14.680000      0.129160      0.068990
1470     14.690000      0.128470      0.068910
1471     14.700000      0.127780      0.068780
1472     14.710000      0.127090      0.068600
1473     14.720000      0.126400      0.068360
1474     14.730000      0.125720      0.068070
1475     14.740000      0.125040      0.067730
1476     14.750000      0.124360      0.067330
1477     14.760000      0.123690      0.066880
1478     14.770000      0.123020      0.066370
1479     14.780000      0.122360      0.065810
1480     14.790000      0.121700      0.065190
1481     14.800000      0.121050      0.064510
1482     14.810000      0.120400      0.063770
1483     14.820000      0.119760      0.062970
1484     14.830000      0.119130      0.062110
1485     14.840000      0.118510      0.061200
1486     14.850000      0.117900      0.060230
1487     14.860000      0.117300      0.059200
1488     14.870000      0.116710      0.058130
1489     14.880000      0.116120      0.057010
1490     14.890000      0.115550      0.055850
1491     14.900000      0.115000      0.054650
1492     14.910000      0.114450      0.053410
1493     14.920000      0.113920      0.052150
1494     14.930000      0.113390      0.050850
1495     14.940000      0.112890      0.049540
1496     14.950000      0.112390      0.048200
1497     14.960000      0.111910      0.046840
1498     14.970000      0.111440      0.045460
1499     14.980000      0.110980      0.044060
1500     14.990000      0.110540      0.042640
1501     15.000000      0.110120      0.041200
1502     15.010000      0.109710      0.039740
1503     15.020000      0.109310      0.038260
1504     15.030000      0.108930      0.036770
1505     15.040000      0.108560      0.035250
1506     15.050000      0.108210      0.033720
1507     15.060000      0.107870      0.032180
1508     15.070000      0.107550      0.030630
1509     15.080000      0.107240      0.029090
1510     15.090000      0.106950      0.027550
1511     15.100000      0.106670      0.026020
1512     15.110000      0.106410      0.024520
1513     15.120000      0.106170      0.023040
1514     15.130000      0.105940      0.021600
1515     15.140000      0.105720      0.020210
1516     15.150000      0.105520      0.018860
1517     15.160000      0.105330      0.017560
1518     15.170000      0.105160      0.016310
1519     15.180000      0.104990      0.015130
1520     15.190000      0.104840      0.014000
1521     15.200000      0.104700      0.012930
1522     15.210000      0.104570      0.011920
1523     15.220000      0.104450      0.010960
1524     15.230000      0.104340      0.010060
1525     15.240000      0.104240      0.009220
1526     15.250000      0.104150      0.008430
1527     15.260000      0.104070      0.007690
1528     15.270000      0.103990      0.007010
1529     15.280000      0.103920      0.006370
1530     15.290000      0.103860      0.005790
1531     15.300000      0.103800      0.005260
1532     15.310000      0.103740      0.004780
1533     15.320000      0.103700      0.004350
1534     15.330000      0.103650      0.003970
1535     15.340000      0.103610      0.003650
1536     15.350000      0.103580      0.003380
1537     15.360000      0.103540      0.003160
1538     15.370000      0.103510      0.002990
1539     15.380000      0.103480      0.002880
1540     15.390000      0.103450      0.002820
1541     15.400000      0.103420      0.002820
1542     15.410000      0.103400      0.002860
1543     15.420000      0.103370      0.002960
1544     15.430000      0.103340      0.003100
1545     15.440000      0.103310      0.003290
1546     15.450000      0.103270      0.003530
1547     15.460000      0.103240      0.003810
1548     15.470000      0.103200      0.004130
1549     15.480000      0.103160      0.004480
1550     15.490000      0.103120      0.004870
1551     15.500000      0.103070      0.005290
1552     15.510000      0.103010      0.005730
1553     15.520000      0.102960      0.006200
1554     15.530000      0.102890      0.006680
1555     15.540000      0.102830      0.007180
1556     15.550000      0.102760      0.007700
1557     15.560000      0.102680      0.008230
1558     15.570000      0.102600      0.008780
1559     15.580000      0.102510      0.009330
1560     15.590000      0.102420      0.009890
1561     15.600000      0.102320      0.010470
1562     15.610000      0.102210      0.011050
1563     15.620000      0.102100      0.011650
1564     15.630000      0.101980      0.012250
1565     15.640000      0.101860      0.012860
1566     15.650000      0.101730      0.013480
1567     15.660000      0.101600      0.014100
1568     15.670000      0.101460      0.014720
1569     15.680000      0.101310      0.015340
1570     15.690000      0.101160      0.015960
1571     15.700000      0.101000      0.016570
1572     15.710000      0.100830      0.017170
1573     15.720000      0.100660      0.017760
1574     15.730000      0.100480      0.018330
1575     15.740000      0.100300      0.018890
1576     15.750000      0.100110      0.019420
1577     15.760000      0.099920      0.019930
1578     15.770000      0.099720      0.020420
1579     15.780000      0.099510      0.020880
1580     15.790000      0.099300      0.021310
1581     15.800000      0.099090      0.021720
1582     15.810000      0.098870      0.022100
1583     15.820000      0.098650      0.022460
1584     15.830000      0.098430      0.022800
1585     15.840000      0.098200      0.023110
1586     15.850000      0.097970      0.023400
1587     15.860000      0.097730      0.023670
1588     15.870000      0.097500      0.023920
1589     15.880000      0.097260      0.024140
1590     15.890000      0.097020      0.024350
1591     15.900000      0.096770      0.024550
1592     15.910000      0.096530      0.024720
1593     15.920000      0.096280      0.024890
1594     15.930000      0.096030      0.025030
1595     15.940000      0.095780      0.025160
1596     15.950000      0.095530      0.025280
1597     15.960000      0.095280      0.025380
1598     15.970000      0.095020      0.025470
1599     15.980000      0.094770      0.025550
1600     15.990000      0.094510      0.025610
1601     16.000000      0.094260      0.025660
1602     16.010000      0.094000      0.025700
1603     16.020000      0.093740      0.025730
1604     16.030000      0.093490      0.025750
1605     16.040000      0.093230      0.025750
1606     16.050000      0.092970      0.025740
1607     16.060000      0.092710      0.025720
1608     16.070000      0.092460      0.025690
1609     16.080000      0.092200      0.025640
1610     16.090000      0.091940      0.025590
1611     16.100000      0.091690      0.025520
1612     16.110000      0.091430      0.025430
1613     16.120000      0.091180      0.025330
1614     16.130000      0.090930      0.025220
1615     16.140000      0.090670      0.025090
1616     16.150000      0.090420      0.024940
1617     16.160000      0.090170      0.024780
1618     16.170000      0.089920      0.024610
1619     16.180000      0.089680      0.024410
1620     16.190000      0.089430      0.024200
1621     16.200000      0.089190      0.023980
1622     16.210000      0.088950      0.023730
1623     16.220000      0.088720      0.023480
1624     16.230000      0.088480      0.023200
1625     16.240000      0.088250      0.022920
1626     16.250000      0.088020      0.022620
1627     16.260000      0.087790      0.022320
1628     16.270000      0.087570      0.022020
1629     16.280000      0.087350      0.021710
1630     16.290000      0.087130      0.021400
1631     16.300000      0.086920      0.021110
1632     16.310000      0.086710      0.020820
1633     16.320000      0.086500      0.020550
1634     16.330000      0.086290      0.020300
1635     16.340000      0.086090      0.020080
1636     16.350000      0.085890      0.019880
1637     16.360000      0.085690      0.019700
1638     16.370000      0.085490      0.019570
1639     16.380000      0.085300      0.019460
1640     16.390000      0.085100      0.019400
1641     16.400000      0.084910      0.019360
1642     16.410000      0.084720      0.019370
1643     16.420000      0.084520      0.019410
1644     16.430000      0.084330      0.019490
1645     16.440000      0.084130      0.019600
1646     16.450000      0.083940      0.019750
1647     16.460000      0.083740      0.019930
1648     16.470000      0.083540      0.020140
1649     16.480000      0.083340      0.020380
1650     16.490000      0.083140      0.020650
1651     16.500000      0.082930      0.020940
1652     16.510000      0.082720      0.021250
1653     16.520000      0.082510      0.021580
1654     16.530000      0.082290      0.021930
1655     16.540000      0.082070      0.022300
1656     16.550000      0.081850      0.022680
1657     16.560000      0.081620      0.023070
1658     16.570000      0.081390      0.023480
1659     16.580000      0.081160      0.023900
1660     16.590000      0.080920      0.024330
1661     16.600000      0.080670      0.024770
1662     16.610000      0.080430      0.025230
1663     16.620000      0.080170      0.025690
1664     16.630000      0.079920      0.026170
1665     16.640000      0.079660      0.026660
1666     16.650000      0.079390      0.027160
1667     16.660000      0.079120      0.027680
1668     16.670000      0.078840      0.028200
1669     16.680000      0.078560      0.028720
1670     16.690000      0.078270      0.029260
1671     16.700000      0.077980      0.029800
1672     16.710000      0.077680      0.030340
1673     16.720000      0.077380      0.030890
1674     16.730000      0.077070      0.031430
1675     16.740000      0.076750      0.031970
1676     16.750000      0.076430      0.032520
1677     16.760000      0.076110      0.033060
1678     16.770000      0.075780      0.033590
1679     16.780000      0.075440      0.034130
1680     16.790000      0.075100      0.034660
1681     16.800000      0.074760      0.035180
1682     16.810000      0.074400      0.035710
1683     16.820000      0.074050      0.036230
1684     16.830000      0.073680      0.036750
1685     16.840000      0.073320      0.037260
1686     16.850000      0.072940      0.037760
1687     16.860000      0.072570      0.038260
1688     16.870000      0.072180      0.038760
1689     16.880000      0.071800      0.039240
1690     16.890000      0.071400      0.039700
1691     16.900000      0.071010      0.040150
1692     16.910000      0.070610      0.040580
1693     16.920000      0.070200      0.040990
1694     16.930000      0.069790      0.041370
1695     16.940000      0.069380      0.041730
1696     16.950000      0.068960      0.042050
1697     16.960000      0.068540      0.042350
1698     16.970000      0.068110      0.042610
1699     16.980000      0.067690      0.042830
1700     16.990000      0.067260      0.043020
1701     17.000000      0.066830      0.043180
1702     17.010000      0.066400      0.043300
1703     17.020000      0.065970      0.043390
1704     17.030000      0.065530      0.043450
1705     17.040000      0.065100      0.043480
1706     17.050000      0.064660      0.043480
1707     17.060000      0.064230      0.043450
1708     17.070000      0.063790      0.043400
1709     17.080000      0.063360      0.043340
1710     17.090000      0.062930      0.043250
1711     17.100000      0.062490      0.043160
1712     17.110000      0.062060      0.043050
1713     17.120000      0.061630      0.042940
1714     17.130000      0.061200      0.042830
1715     17.140000      0.060770      0.042720
1716     17.150000      0.060350      0.042610
1717     17.160000      0.059920      0.042510
1718     17.170000      0.059490      0.042410
1719     17.180000      0.059070      0.042320
1720     17.190000      0.058650      0.042240
1721     17.200000      0.058220      0.042170
1722     17.210000      0.057800      0.042110
1723     17.220000      0.057380      0.042060
1724     17.230000      0.056960      0.042010
1725     17.240000      0.056540      0.041970
1726     17.250000      0.056120      0.041940
1727     17.260000      0.055700      0.041910
1728     17.270000      0.055280      0.041880
1729     17.280000      0.054860      0.041840
1730     17.290000      0.054450      0.041800
1731     17.300000      0.054030      0.041750
1732     17.310000      0.053610      0.041690
1733     17.320000      0.053190      0.041620
1734     17.330000      0.052780      0.041520
1735     17.340000      0.052360      0.041410
1736     17.350000      0.051950      0.041270
1737     17.360000      0.051540      0.041100
1738     17.370000      0.051120      0.040910
1739     17.380000      0.050720      0.040690
1740     17.390000      0.050310      0.040430
1741     17.400000      0.049900      0.040150
1742     17.410000      0.049500      0.039830
1743     17.420000      0.049100      0.039480
1744     17.430000      0.048710      0.039110
1745     17.440000      0.048320      0.038700
1746     17.450000      0.047930      0.038270
1747     17.460000      0.047550      0.037820
1748     17.470000      0.047170      0.037360
1749     17.480000      0.046800      0.036880
1750     17.490000      0.046430      0.036390
1751     17.500000      0.046060      0.035900
1752     17.510000      0.045700      0.035420
1753     17.520000      0.045350      0.034940
1754     17.530000      0.045000      0.034480
1755     17.540000      0.044660      0.034040
1756     17.550000      0.044320      0.033620
1757     17.560000      0.043980      0.033230
1758     17.570000      0.043650      0.032860
1759     17.580000      0.043320      0.032530
1760     17.590000      0.042990      0.032230
1761     17.600000      0.042670      0.031960
1762     17.610000      0.042350      0.031730
1763     17.620000      0.042030      0.031520
1764     17.630000      0.041720      0.031350
1765     17.640000      0.041410      0.031200
1766     17.650000      0.041090      0.031080
1767     17.660000      0.040780      0.030980
1768     17.670000      0.040470      0.030890
1769     17.680000      0.040160      0.030820
1770     17.690000      0.039860      0.030760
1771     17.700000      0.039550      0.030700
1772     17.710000      0.039240      0.030650
1773     17.720000      0.038930      0.030580
1774     17.730000      0.038630      0.030510
1775     17.740000      0.038320      0.030430
1776     17.750000      0.038020      0.030330
1777     17.760000      0.037720      0.030200
1778     17.770000      0.037410      0.030060
1779     17.780000      0.037110      0.029890
1780     17.790000      0.036810      0.029690
1781     17.800000      0.036520      0.029460
1782     17.810000      0.036220      0.029210
1783     17.820000      0.035930      0.028920
1784     17.830000      0.035640      0.028610
1785     17.840000      0.035360      0.028260
1786     17.850000      0.035070      0.027900
1787     17.860000      0.034790      0.027510
1788     17.870000      0.034520      0.027100
1789     17.880000      0.034250      0.026670
1790     17.890000      0.033980      0.026230
1791     17.900000      0.033720      0.025780
1792     17.910000      0.033460      0.025330
1793     17.920000      0.033210      0.024880
1794     17.930000      0.032960      0.024430
1795     17.940000      0.032710      0.023990
1796     17.950000      0.032480      0.023550
1797     17.960000      0.032240      0.023130
1798     17.970000      0.032010      0.022730
1799     17.980000      0.031780      0.022330
1800     17.990000      0.031560      0.021960
1801     18.000000      0.031340      0.021600
1802     18.010000      0.031120      0.021260
1803     18.020000      0.030910      0.020940
1804     18.030000      0.030700      0.020640
1805     18.040000      0.030490      0.020350
1806     18.050000      0.030290      0.020080
1807     18.060000      0.030090      0.019830
1808     18.070000      0.029890      0.019590
1809     18.080000      0.029700      0.019370
1810     18.090000      0.029500      0.019160
1811     18.100000      0.029310      0.018970
1812     18.110000      0.029120      0.018800
1813     18.120000      0.028930      0.018640
1814     18.130000      0.028750      0.018490
1815     18.140000      0.028560      0.018360
1816     18.150000      0.028380      0.018240
1817     18.160000      0.028190      0.018140
1818     18.170000      0.028010      0.018050
1819     18.180000      0.027830      0.017980
1820     18.190000      0.027650      0.017920
1821     18.200000      0.027470      0.017870
1822     18.210000      0.027290      0.017830
1823     18.220000      0.027120      0.017800
1824     18.230000      0.026940      0.017780
1825     18.240000      0.026760      0.017770
1826     18.250000      0.026580      0.017770
1827     18.260000      0.026410      0.017770
1828     18.270000      0.026230      0.017770
1829     18.280000      0.026050      0.017770
1830     18.290000      0.025870      0.017780
1831     18.300000      0.025690      0.017770
1832     18.310000      0.025520      0.017760
1833     18.320000      0.025340      0.017750
1834     18.330000      0.025160      0.017710
1835     18.340000      0.024980      0.017670
1836     18.350000      0.024810      0.017610
1837     18.360000      0.024630      0.017530
1838     18.370000      0.024460      0.017440
1839     18.380000      0.024280      0.017320
1840     18.390000      0.024110      0.017190
1841     18.400000      0.023940      0.017030
1842     18.410000      0.023770      0.016860
1843     18.420000      0.023600      0.016660
1844     18.430000      0.023430      0.016450
1845     18.440000      0.023270      0.016220
1846     18.450000      0.023100      0.015980
1847     18.460000      0.022950      0.015720
1848     18.470000      0.022790      0.015470
1849     18.480000      0.022630      0.015200
1850     18.490000      0.022480      0.014950
1851     18.500000      0.022330      0.014690
1852     18.510000      0.022180      0.014450
1853     18.520000      0.022040      0.014230
1854     18.530000      0.021900      0.014020
1855     18.540000      0.021760      0.013850
1856     18.550000      0.021620      0.013700
1857     18.560000      0.021480      0.013580
1858     18.570000      0.021350      0.013500
1859     18.580000      0.021210      0.013450
1860     18.590000      0.021080      0.013440
1861     18.600000      0.020940      0.013470
1862     18.610000      0.020810      0.013540
1863     18.620000      0.020670      0.013640
1864     18.630000      0.020540      0.013780
1865     18.640000      0.020400      0.013950
1866     18.650000      0.020260      0.014150
1867     18.660000      0.020120      0.014380
1868     18.670000      0.019970      0.014620
1869     18.680000      0.019830      0.014870
1870     18.690000      0.019680      0.015140
1871     18.700000      0.019530      0.015400
1872     18.710000      0.019370      0.015660
1873     18.720000      0.019220      0.015910
1874     18.730000      0.019060      0.016140
1875     18.740000      0.018900      0.016350
1876     18.750000      0.018730      0.016530
1877     18.760000      0.018570      0.016680
1878     18.770000      0.018400      0.016790
1879     18.780000      0.018230      0.016860
1880     18.790000      0.018060      0.016890
1881     18.800000      0.017890      0.016890
1882     18.810000      0.017730      0.016840
1883     18.820000      0.017560      0.016750
1884     18.830000      0.017390      0.016620
1885     18.840000      0.017220      0.016450
1886     18.850000      0.017060      0.016250
1887     18.860000      0.016900      0.016030
1888     18.870000      0.016740      0.015770
1889     18.880000      0.016580      0.015500
1890     18.890000      0.016420      0.015220
1891     18.900000      0.016270      0.014930
1892     18.910000      0.016120      0.014650
1893     18.920000      0.015980      0.014360
1894     18.930000      0.015830      0.014090
1895     18.940000      0.015690      0.013840
1896     18.950000      0.015550      0.013600
1897     18.960000      0.015420      0.013400
1898     18.970000      0.015280      0.013220
1899     18.980000      0.015150      0.013080
1900     18.990000      0.015020      0.012960
1901     19.000000      0.014890      0.012890
1902     19.010000      0.014760      0.012850
1903     19.020000      0.014630      0.012840
1904     19.030000      0.014500      0.012860
1905     19.040000      0.014380      0.012920
1906     19.050000      0.014250      0.013010
1907     19.060000      0.014120      0.013120
1908     19.070000      0.013990      0.013250
1909     19.080000      0.013850      0.013390
1910     19.090000      0.013720      0.013550
1911     19.100000      0.013580      0.013720
1912     19.110000      0.013450      0.013890
1913     19.120000      0.013310      0.014060
1914     19.130000      0.013170      0.014220
1915     19.140000      0.013020      0.014380
1916     19.150000      0.012880      0.014510
1917     19.160000      0.012740      0.014630
1918     19.170000      0.012590      0.014730
1919     19.180000      0.012440      0.014810
1920     19.190000      0.012290      0.014860
1921     19.200000      0.012150      0.014890
1922     19.210000      0.012000      0.014900
1923     19.220000      0.011850      0.014880
1924     19.230000      0.011700      0.014840
1925     19.240000      0.011550      0.014780
1926     19.250000      0.011400      0.014700
1927     19.260000      0.011260      0.014610
1928     19.270000      0.011110      0.014500
1929     19.280000      0.010960      0.014390
1930     19.290000      0.010820      0.014280
1931     19.300000      0.010680      0.014170
1932     19.310000      0.010540      0.014060
1933     19.320000      0.010400      0.013960
1934     19.330000      0.010260      0.013880
1935     19.340000      0.010120      0.013820
1936     19.350000      0.009980      0.013790
1937     19.360000      0.009840      0.013780
1938     19.370000      0.009700      0.013790
1939     19.380000      0.009570      0.013840
1940     19.390000      0.009430      0.013930
1941     19.400000      0.009290      0.014040
1942     19.410000      0.009150      0.014200
1943     19.420000      0.009010      0.014380
1944     19.430000      0.008860      0.014600
1945     19.440000      0.008720      0.014850
1946     19.450000      0.008570      0.015130
1947     19.460000      0.008420      0.015430
1948     19.470000      0.008260      0.015760
1949     19.480000      0.008100      0.016110
1950     19.490000      0.007940      0.016470
1951     19.500000      0.007780      0.016840
1952     19.510000      0.007610      0.017210
1953     19.520000      0.007440      0.017590
1954     19.530000      0.007260      0.017970
1955     19.540000      0.007080      0.018340
1956     19.550000      0.006900      0.018700
1957     19.560000      0.006710      0.019040
1958     19.570000      0.006520      0.019370
1959     19.580000      0.006330      0.019690
1960     19.590000      0.006130      0.019980
1961     19.600000      0.005930      0.020260
1962     19.610000      0.005730      0.020520
1963     19.620000      0.005520      0.020760
1964     19.630000      0.005320      0.020990
1965     19.640000      0.005110      0.021190
1966     19.650000      0.004890      0.021380
1967     19.660000      0.004680      0.021550
1968     19.670000      0.004460      0.021710
1969     19.680000      0.004250      0.021860
1970     19.690000      0.004030      0.022000
1971     19.700000      0.003810      0.022120
1972     19.710000      0.003590      0.022240
1973     19.720000      0.003360      0.022350
1974     19.730000      0.003140      0.022450
1975     19.740000      0.002920      0.022540
1976     19.750000      0.002690      0.022640
1977     19.760000      0.002460      0.022720
1978     19.770000      0.002240      0.022810
1979     19.780000      0.002010      0.022890
1980     19.790000      0.001780      0.022980
1981     19.800000      0.001550      0.023060
1982     19.810000      0.001320      0.023140
1983     19.820000      0.001090      0.023220
1984     19.830000      0.000860      0.023300
1985     19.840000      0.000620      0.023380
1986     19.850000      0.000390      0.023460
1987     19.860000      0.000160      0.023540
1988     19.870000     -0.000080      0.023620
1989     19.880000     -0.000320      0.023690
1990     19.890000     -0.000550      0.023760
1991     19.900000     -0.000790      0.023830
1992     19.910000     -0.001030      0.023890
1993     19.920000     -0.001270      0.023950
1994     19.930000     -0.001510      0.024000
1995     19.940000     -0.001750      0.024040
1996     19.950000     -0.001990      0.024070
1997     19.960000     -0.002230      0.024100
1998     19.970000     -0.002470      0.024110
1999     19.980000     -0.002710      0.024120
2000     19.990000     -0.002950      0.024110
2001     20.000000     -0.003190      0.024090
2002     20.010000     -0.003430      0.024070
2003     20.020000     -0.003670      0.024030
2004     20.030000     -0.003910      0.023980
2005     20.040000     -0.004150      0.023920
2006     20.050000     -0.004390      0.023850
2007     20.060000     -0.004630      0.023770
2008     20.070000     -0.004870      0.023670
2009     20.080000     -0.005110      0.023570
2010     20.090000     -0.005340      0.023460
2011     20.100000     -0.005580      0.023340
2012     20.110000     -0.005810      0.023210
2013     20.120000     -0.006040      0.023070
2014     20.130000     -0.006270      0.022920
2015     20.140000     -0.006500      0.022760
2016     20.150000     -0.006730      0.022600
2017     20.160000     -0.006960      0.022430
2018     20.170000     -0.007180      0.022240
2019     20.180000     -0.007400      0.022050
2020     20.190000     -0.007620      0.021850
2021     20.200000     -0.007840      0.021640
2022     20.210000     -0.008060      0.021430
2023     20.220000     -0.008270      0.021200
2024     20.230000     -0.008480      0.020960
2025     20.240000     -0.008690      0.020720
2026     20.250000     -0.008900      0.020470
2027     20.260000     -0.009110      0.020210
2028     20.270000     -0.009310      0.019950
2029     20.280000     -0.009510      0.019680
2030     20.290000     -0.009700      0.019410
2031     20.300000     -0.009900      0.019140
2032     20.310000     -0.010090      0.018860
2033     20.320000     -0.010280      0.018590
2034     20.330000     -0.010460      0.018320
2035     20.340000     -0.010650      0.018050
2036     20.350000     -0.010830      0.017790
2037     20.360000     -0.011010      0.017530
2038     20.370000     -0.011180      0.017280
2039     20.380000     -0.011350      0.017030
2040     20.390000     -0.011520      0.016780
2041     20.400000     -0.011690      0.016550
2042     20.410000     -0.011860      0.016310
2043     20.420000     -0.012020      0.016090
2044     20.430000     -0.012180      0.015860
2045     20.440000     -0.012340      0.015640
2046     20.450000     -0.012500      0.015420
2047     20.460000     -0.012650      0.015200
2048     20.470000     -0.012800      0.014990
2049     20.480000     -0.012950      0.014780
2050     20.490000     -0.013100      0.014560
2051     20.500000     -0.013250      0.014350
2052     20.510000     -0.013390      0.014130
2053     20.520000     -0.013530      0.013910
2054     20.530000     -0.013670      0.013690
2055     20.540000     -0.013810      0.013470
2056     20.550000     -0.013940      0.013240
2057     20.560000     -0.014070      0.013010
2058     20.570000     -0.014200      0.012780
2059     20.580000     -0.014330      0.012530
2060     20.590000     -0.014460      0.012280
2061     20.600000     -0.014580      0.012020
2062     20.610000     -0.014700      0.011760
2063     20.620000     -0.014820      0.011490
2064     20.630000     -0.014930      0.011200
2065     20.640000     -0.015050      0.010910
2066     20.650000     -0.015150      0.010620
2067     20.660000     -0.015260      0.010310
2068     20.670000     -0.015360      0.010000
2069     20.680000     -0.015460      0.009680
2070     20.690000     -0.015560      0.009350
2071     20.700000     -0.015650      0.009020
2072     20.710000     -0.015740      0.008680
2073     20.720000     -0.015830      0.008350
2074     20.730000     -0.015910      0.008000
2075     20.740000     -0.015990      0.007660
2076     20.750000     -0.016070      0.007320
2077     20.760000     -0.016140      0.006970
2078     20.770000     -0.016210      0.006620
2079     20.780000     -0.016280      0.006270
2080     20.790000     -0.016340      0.005920
2081     20.800000     -0.016400      0.005570
2082     20.810000     -0.016460      0.005220
2083     20.820000     -0.016510      0.004860
2084     20.830000     -0.016560      0.004500
2085     20.840000     -0.016600      0.004140
2086     20.850000     -0.016640      0.003780
2087     20.860000     -0.016680      0.003420
2088     20.870000     -0.016720      0.003060
2089     20.880000     -0.016750      0.002700
2090     20.890000     -0.016770      0.002340
2091     20.900000     -0.016800      0.001980
2092     20.910000     -0.016820      0.001630
2093     20.920000     -0.016830      0.001280
2094     20.930000     -0.016850      0.000940
2095     20.940000     -0.016860      0.000610
2096     20.950000     -0.016860      0.000280
2097     20.960000     -0.016870     -0.000040
2098     20.970000     -0.016860     -0.000350
2099     20.980000     -0.016860     -0.000640
2100     20.990000     -0.016850     -0.000940
2101     21.000000     -0.016850     -0.001220
2102     21.010000     -0.016830     -0.001490
2103     21.020000     -0.016820     -0.001760
2104     21.030000     -0.016800     -0.002020
2105     21.040000     -0.016780     -0.002270
2106     21.050000     -0.016760     -0.002520
2107     21.060000     -0.016730     -0.002760
2108     21.070000     -0.016710     -0.003000
2109     21.080000     -0.016680     -0.003240
2110     21.090000     -0.016640     -0.003470
2111     21.100000     -0.016610     -0.003710
2112     21.110000     -0.016570     -0.003940
2113     21.120000     -0.016530     -0.004170
2114     21.130000     -0.016490     -0.004400
2115     21.140000     -0.016450     -0.004630
2116     21.150000     -0.016400     -0.004860
2117     21.160000     -0.016350     -0.005090
2118     21.170000     -0.016300     -0.005330
2119     21.180000     -0.016250     -0.005570
2120     21.190000     -0.016190     -0.005810
2121     21.200000     -0.016130     -0.006060
2122     21.210000     -0.016070     -0.006310
2123     21.220000     -0.016010     -0.006560
2124     21.230000     -0.015940     -0.006820
2125     21.240000     -0.015880     -0.007080
2126     21.250000     -0.015800     -0.007340
2127     21.260000     -0.015730     -0.007600
2128     21.270000     -0.015660     -0.007860
2129     21.280000     -0.015580     -0.008110
2130     21.290000     -0.015500     -0.008360
2131     21.300000     -0.015410     -0.008600
2132     21.310000     -0.015330     -0.008820
2133     21.320000     -0.015240     -0.009040
2134     21.330000     -0.015150     -0.009240
2135     21.340000     -0.015060     -0.009420
2136     21.350000     -0.014960     -0.009580
2137     21.360000     -0.014870     -0.009720
2138     21.370000     -0.014770     -0.009830
2139     21.380000     -0.014670     -0.009920
2140     21.390000     -0.014570     -0.009990
2141     21.400000     -0.014470     -0.010040
2142     21.410000     -0.014370     -0.010050
2143     21.420000     -0.014270     -0.010050
2144     21.430000     -0.014170     -0.010020
2145     21.440000     -0.014070     -0.009970
2146     21.450000     -0.013970     -0.009900
2147     21.460000     -0.013870     -0.009810
2148     21.470000     -0.013770     -0.009710
2149     21.480000     -0.013670     -0.009590
2150     21.490000     -0.013580     -0.009460
2151     21.500000     -0.013480     -0.009320
2152     21.510000     -0.013390     -0.009180
2153     21.520000     -0.013300     -0.009030
2154     21.530000     -0.013210     -0.008880
2155     21.540000     -0.013120     -0.008740
2156     21.550000     -0.013030     -0.008600
2157     21.560000     -0.012950     -0.008460
2158     21.570000     -0.012860     -0.008330
2159     21.580000     -0.012780     -0.008210
2160     21.590000     -0.012700     -0.008100
2161     21.600000     -0.012620     -0.007990
2162     21.610000     -0.012540     -0.007900
2163     21.620000     -0.012460     -0.007810
2164     21.630000     -0.012380     -0.007730
2165     21.640000     -0.012300     -0.007660
2166     21.650000     -0.012230     -0.007600
2167     21.660000     -0.012150     -0.007540
2168     21.670000     -0.012070     -0.007490
2169     21.680000     -0.012000     -0.007430
2170     21.690000     -0.011920     -0.007380
2171     21.700000     -0.011850     -0.007330
2172     21.710000     -0.011780     -0.007280
2173     21.720000     -0.011700     -0.007220
2174     21.730000     -0.011630     -0.007160
2175     21.740000     -0.011560     -0.007100
2176     21.750000     -0.011490     -0.007020
2177     21.760000     -0.011420     -0.006940
2178     21.770000     -0.011350     -0.006840
2179     21.780000     -0.011280     -0.006740
2180     21.790000     -0.011210     -0.006620
2181     21.800000     -0.011150     -0.006490
2182     21.810000     -0.011080     -0.006350
2183     21.820000     -0.011020     -0.006200
2184     21.830000     -0.010960     -0.006040
2185     21.840000     -0.010900     -0.005870
2186     21.850000     -0.010840     -0.005700
2187     21.860000     -0.010780     -0.005510
2188     21.870000     -0.010730     -0.005330
2189     21.880000     -0.010670     -0.005140
2190     21.890000     -0.010620     -0.004950
2191     21.900000     -0.010570     -0.004760
2192     21.910000     -0.010520     -0.004580
2193     21.920000     -0.010480     -0.004410
2194     21.930000     -0.010430     -0.004260
2195     21.940000     -0.010390     -0.004110
2196     21.950000     -0.010350     -0.003990
2197     21.960000     -0.010310     -0.003880
2198     21.970000     -0.010270     -0.003790
2199     21.980000     -0.010230     -0.003730
2200     21.990000     -0.010200     -0.003680
2201     22.000000     -0.010160     -0.003660
2202     22.010000     -0.010120     -0.003660
2203     22.020000     -0.010090     -0.003690
2204     22.030000     -0.010050     -0.003730
2205     22.040000     -0.010010     -0.003800
2206     22.050000     -0.009970     -0.003880
2207     22.060000     -0.009940     -0.003980
2208     22.070000     -0.009900     -0.004100
2209     22.080000     -0.009860     -0.004230
2210     22.090000     -0.009810     -0.004370
2211     22.100000     -0.009770     -0.004520
2212     22.110000     -0.009720     -0.004670
2213     22.120000     -0.009680     -0.004830
2214     22.130000     -0.009630     -0.004990
2215     22.140000     -0.009580     -0.005150
2216     22.150000     -0.009530     -0.005300
2217     22.160000     -0.009470     -0.005450
2218     22.170000     -0.009420     -0.005590
2219     22.180000     -0.009360     -0.005730
2220     22.190000     -0.009310     -0.005860
2221     22.200000     -0.009250     -0.005980
2222     22.210000     -0.009190     -0.006090
2223     22.220000     -0.009130     -0.006200
2224     22.230000     -0.009070     -0.006300
2225     22.240000     -0.009000     -0.006390
2226     22.250000     -0.008940     -0.006470
2227     22.260000     -0.008870     -0.006550
2228     22.270000     -0.008810     -0.006620
2229     22.280000     -0.008740     -0.006690
2230     22.290000     -0.008680     -0.006760
2231     22.300000     -0.008610     -0.006820
2232     22.310000     -0.008540     -0.006880
2233     22.320000     -0.008470     -0.006940
2234     22.330000     -0.008400     -0.007000
2235     22.340000     -0.008330     -0.007070
2236     22.350000     -0.008260     -0.007130
2237     22.360000     -0.008190     -0.007200
2238     22.370000     -0.008120     -0.007270
2239     22.380000     -0.008040     -0.007340
2240     22.390000     -0.007970     -0.007420
2241     22.400000     -0.007900     -0.007500
2242     22.410000     -0.007820     -0.007590
2243     22.420000     -0.007750     -0.007680
2244     22.430000     -0.007670     -0.007780
2245     22.440000     -0.007590     -0.007880
2246     22.450000     -0.007510     -0.007980
2247     22.460000     -0.007430     -0.008090
2248     22.470000     -0.007350     -0.008200
2249     22.480000     -0.007270     -0.008300
2250     22.490000     -0.007190     -0.008410
2251     22.500000     -0.007100     -0.008520
2252     22.510000     -0.007020     -0.008620
2253     22.520000     -0.006930     -0.008720
2254     22.530000     -0.006840     -0.008810
2255     22.540000     -0.006760     -0.008890
2256     22.550000     -0.006670     -0.008970
2257     22.560000     -0.006580     -0.009040
2258     22.570000     -0.006490     -0.009100
2259     22.580000     -0.006400     -0.009150
2260     22.590000     -0.006300     -0.009190
2261     22.600000     -0.006210     -0.009220
2262     22.610000     -0.006120     -0.009240
2263     22.620000     -0.006030     -0.009250
2264     22.630000     -0.005940     -0.009250
2265     22.640000     -0.005840     -0.009250
2266     22.650000     -0.005750     -0.009240
2267     22.660000     -0.005660     -0.009220
2268     22.670000     -0.005570     -0.009200
2269     22.680000     -0.005470     -0.009180
2270     22.690000     -0.005380     -0.009160
2271     22.700000     -0.005290     -0.009140
2272     22.710000     -0.005200     -0.009130
2273     22.720000     -0.005110     -0.009120
2274     22.730000     -0.005020     -0.009120
2275     22.740000     -0.004930     -0.009130
2276     22.750000     -0.004830     -0.009150
2277     22.760000     -0.004740     -0.009190
2278     22.770000     -0.004650     -0.009240
2279     22.780000     -0.004560     -0.009300
2280     22.790000     -0.004470     -0.009380
2281     22.800000     -0.004370     -0.009470
2282     22.810000     -0.004280     -0.009580
2283     22.820000     -0.004180     -0.009710
2284     22.830000     -0.004080     -0.009850
2285     22.840000     -0.003990     -0.010000
2286     22.850000     -0.003890     -0.010160
2287     22.860000     -0.003780     -0.010330
2288     22.870000     -0.003680     -0.010510
2289     22.880000     -0.003580     -0.010700
2290     22.890000     -0.003470     -0.010880
2291     22.900000     -0.003360     -0.011060
2292     22.910000     -0.003250     -0.011240
2293     22.920000     -0.003140     -0.011410
2294     22.930000     -0.003020     -0.011570
2295     22.940000     -0.002910     -0.011710
2296     22.950000     -0.002790     -0.011840
2297     22.960000     -0.002670     -0.011950
2298     22.970000     -0.002550     -0.012040
2299     22.980000     -0.002430     -0.012100
2300     22.990000     -0.002310     -0.012150
2301     23.000000     -0.002190     -0.012170
2302     23.010000     -0.002070     -0.012170
2303     23.020000     -0.001950     -0.012150
2304     23.030000     -0.001820     -0.012110
2305     23.040000     -0.001700     -0.012050
2306     23.050000     -0.001580     -0.011970
2307     23.060000     -0.001460     -0.011880
2308     23.070000     -0.001340     -0.011780
2309     23.080000     -0.001230     -0.011670
2310     23.090000     -0.001110     -0.011550
2311     23.100000     -0.000990     -0.011430
2312     23.110000     -0.000880     -0.011320
2313     23.120000     -0.000770     -0.011200
2314     23.130000     -0.000650     -0.011100
2315     23.140000     -0.000540     -0.011010
2316     23.150000     -0.000430     -0.010940
2317     23.160000     -0.000320     -0.010880
2318     23.170000     -0.000220     -0.010840
2319     23.180000     -0.000110     -0.010820
2320     23.190000      0.000000     -0.010830
2321     23.200000      0.000110     -0.010850
2322     23.210000      0.000220     -0.010900
2323     23.220000      0.000330     -0.010970
2324     23.230000      0.000440     -0.011060
2325     23.240000      0.000550     -0.011170
2326     23.250000      0.000660     -0.011290
2327     23.260000      0.000770     -0.011430
2328     23.270000      0.000890     -0.011590
2329     23.280000      0.001000     -0.011750
2330     23.290000      0.001120     -0.011910
2331     23.300000      0.001240     -0.012080
2332     23.310000      0.001360     -0.012240
2333     23.320000      0.001480     -0.012400
2334     23.330000      0.001610     -0.012540
2335     23.340000      0.001730     -0.012670
2336     23.350000      0.001860     -0.012790
2337     23.360000      0.001990     -0.012890
2338     23.370000      0.002110     -0.012960
2339     23.380000      0.002240     -0.013010
2340     23.390000      0.002370     -0.013040
2341     23.400000      0.002510     -0.013050
2342     23.410000      0.002640     -0.013020
2343     23.420000      0.002770     -0.012980
2344     23.430000      0.002900     -0.012910
2345     23.440000      0.003020     -0.012820
2346     23.450000      0.003150     -0.012720
2347     23.460000      0.003280     -0.012590
2348     23.470000      0.003410     -0.012450
2349     23.480000      0.003530     -0.012300
2350     23.490000      0.003650     -0.012150
2351     23.500000      0.003780     -0.011990
2352     23.510000      0.003890     -0.011830
2353     23.520000      0.004010     -0.011670
2354     23.530000      0.004130     -0.011520
2355     23.540000      0.004250     -0.011380
2356     23.550000      0.004360     -0.011250
2357     23.560000      0.004470     -0.011140
2358     23.570000      0.004580     -0.011050
2359     23.580000      0.004690     -0.010980
2360     23.590000      0.004800     -0.010930
2361     23.600000      0.004910     -0.010900
2362     23.610000      0.005020     -0.010890
2363     23.620000      0.005130     -0.010900
2364     23.630000      0.005240     -0.010930
2365     23.640000      0.005350     -0.010970
2366     23.650000      0.005460     -0.011040
2367     23.660000      0.005570     -0.011120
2368     23.670000      0.005680     -0.011210
2369     23.680000      0.005790     -0.011320
2370     23.690000      0.005910     -0.011420
2371     23.700000      0.006020     -0.011540
2372     23.710000      0.006130     -0.011650
2373     23.720000      0.006250     -0.011760
2374     23.730000      0.006370     -0.011860
2375     23.740000      0.006490     -0.011960
2376     23.750000      0.006610     -0.012040
2377     23.760000      0.006730     -0.012110
2378     23.770000      0.006850     -0.012170
2379     23.780000      0.006970     -0.012210
2380     23.790000      0.007090     -0.012230
2381     23.800000      0.007210     -0.012230
2382     23.810000      0.007340     -0.012220
2383     23.820000      0.007460     -0.012180
2384     23.830000      0.007580     -0.012130
2385     23.840000      0.007700     -0.012060
2386     23.850000      0.007820     -0.011970
2387     23.860000      0.007940     -0.011870
2388     23.870000      0.008060     -0.011750
2389     23.880000      0.008180     -0.011620
2390     23.890000      0.008300     -0.011480
2391     23.900000      0.008410     -0.011320
2392     23.910000      0.008520     -0.011160
2393     23.920000      0.008630     -0.010990
2394     23.930000      0.008740     -0.010820
2395     23.940000      0.008850     -0.010640
2396     23.950000      0.008960     -0.010460
2397     23.960000      0.009060     -0.010280
2398     23.970000      0.009170     -0.010090
2399     23.980000      0.009270     -0.009910
2400     23.990000      0.009370     -0.009730
2401     24.000000      0.009460     -0.009550
2402     24.010000      0.009560     -0.009370
2403     24.020000      0.009650     -0.009190
2404     24.030000      0.009740     -0.009020
2405     24.040000      0.009830     -0.008840
2406     24.050000      0.009920     -0.008670
2407     24.060000      0.010010     -0.008510
2408     24.070000      0.010100     -0.008350
2409     24.080000      0.010180     -0.008200
2410     24.090000      0.010260     -0.008060
2411     24.100000      0.010340     -0.007920
2412     24.110000      0.010420     -0.007800
2413     24.120000      0.010500     -0.007690
2414     24.130000      0.010580     -0.007590
2415     24.140000      0.010650     -0.007500
2416     24.150000      0.010730     -0.007430
2417     24.160000      0.010800     -0.007380
2418     24.170000      0.010870     -0.007340
2419     24.180000      0.010950     -0.007320
2420     24.190000      0.011020     -0.007310
2421     24.200000      0.011090     -0.007320
2422     24.210000      0.011170     -0.007340
2423     24.220000      0.011240     -0.007380
2424     24.230000      0.011310     -0.007420
2425     24.240000      0.011390     -0.007470
2426     24.250000      0.011460     -0.007520
2427     24.260000      0.011540     -0.007570
2428     24.270000      0.011610     -0.007620
2429     24.280000      0.011690     -0.007660
2430     24.290000      0.011770     -0.007670
2431     24.300000      0.011840     -0.007670
2432     24.310000      0.011920     -0.007640
2433     24.320000      0.012000     -0.007570
2434     24.330000      0.012070     -0.007460
2435     24.340000      0.012150     -0.007310
2436     24.350000      0.012220     -0.007100
2437     24.360000      0.012290     -0.006850
2438     24.370000      0.012360     -0.006530
2439     24.380000      0.012430     -0.006160
2440     24.390000      0.012490     -0.005730
2441     24.400000      0.012540     -0.005240
2442     24.410000      0.012600     -0.004690
2443     24.420000      0.012640     -0.004090
2444     24.430000      0.012680     -0.003440
2445     24.440000      0.012720     -0.002760
2446     24.450000      0.012750     -0.002050
2447     24.460000      0.012770     -0.001330
2448     24.470000      0.012780     -0.000600
2449     24.480000      0.012790      0.000110
2450     24.490000      0.012780      0.000790
2451     24.500000      0.012780      0.001420
2452     24.510000      0.012760      0.001990
2453     24.520000      0.012740      0.002460
2454     24.530000      0.012720      0.002830
2455     24.540000      0.012690      0.003090
2456     24.550000      0.012660      0.003210
2457     24.560000      0.012630      0.003190
2458     24.570000      0.012600      0.003010
2459     24.580000      0.012560      0.002680
2460     24.590000      0.012540      0.002180
2461     24.600000      0.012520      0.001530
2462     24.610000      0.012500      0.000730
2463     24.620000      0.012490     -0.000210
2464     24.630000      0.012500     -0.001260
2465     24.640000      0.012510     -0.002420
2466     24.650000      0.012530     -0.003650
2467     24.660000      0.012570     -0.004910
2468     24.670000      0.012620     -0.006160
2469     24.680000      0.012680     -0.007380
2470     24.690000      0.012750     -0.008500
2471     24.700000      0.012840     -0.009480
2472     24.710000      0.012930     -0.010270
2473     24.720000      0.013040     -0.010820
2474     24.730000      0.013140     -0.011080
2475     24.740000      0.013260     -0.011010
2476     24.750000      0.013370     -0.010560
2477     24.760000      0.013470     -0.009710
2478     24.770000      0.013570     -0.008420
2479     24.780000      0.013650     -0.006670
2480     24.790000      0.013720     -0.004460
2481     24.800000      0.013760     -0.001770
2482     24.810000      0.013780      0.001380
2483     24.820000      0.013770      0.004980
2484     24.830000      0.013720      0.008990
2485     24.840000      0.013630      0.013380
2486     24.850000      0.013490      0.018100
2487     24.860000      0.013310      0.023070
2488     24.870000      0.013080      0.028230
2489     24.880000      0.012800      0.033490
2490     24.890000      0.012460      0.038750
2491     24.900000      0.012080      0.043930
2492     24.910000      0.011640      0.048910
2493     24.920000      0.011150      0.053610
2494     24.930000      0.010610      0.057930
2495     24.940000      0.010030      0.061780
2496     24.950000      0.009420      0.065090
2497     24.960000      0.008760      0.067780
2498     24.970000      0.008090      0.069810
2499     24.980000      0.007390      0.071140
2500     24.990000      0.006680      0.071730
2501     25.000000      0.005960      0.071560
2502     25.010000      0.000000      0.000000
2503     25.020000      0.000000      0.000000
2504     25.030000      0.000000      0.000000
2505     25.040000      0.000000      0.000000
2506     25.050000      0.000000      0.000000
2507     25.060000      0.000000      0.000000
2508     25.070000      0.000000      0.000000
2509     25.080000      0.000000      0.000000
2510     25.090000      0.000000      0.000000
2511     25.100000      0.000000      0.000000
2512     25.110000      0.000000      0.000000
2513     25.120000      0.000000      0.000000
2514     25.130000      0.000000      0.000000
2515     25.140000      0.000000      0.000000
2516     25.150000      0.000000      0.000000
2517     25.160000      0.000000      0.000000
2518     25.170000      0.000000      0.000000
2519     25.180000      0.000000      0.000000
2520     25.190000      0.000000      0.000000
2521     25.200000      0.000000      0.000000
2522     25.210000      0.000000      0.000000
2523     25.220000      0.000000      0.000000
2524     25.230000      0.000000      0.000000
2525     25.240000      0.000000      0.000000
2526     25.250000      0.000000      0.000000
2527     25.260000      0.000000      0.000000
2528     25.270000      0.000000      0.000000
2529     25.280000      0.000000      0.000000
2530     25.290000      0.000000      0.000000
2531     25.300000      0.000000      0.000000
2532     25.310000      0.000000      0.000000
2533     25.320000      0.000000      0.000000
2534     25.330000      0.000000      0.000000
2535     25.340000      0.000000      0.000000
2536     25.350000      0.000000      0.000000
2537     25.360000      0.000000      0.000000
2538     25.370000      0.000000      0.000000
2539     25.380000      0.000000      0.000000
2540     25.390000      0.000000      0.000000
2541     25.400000      0.000000      0.000000
2542     25.410000      0.000000      0.000000
2543     25.420000      0.000000      0.000000
2544     25.430000      0.000000      0.000000
2545     25.440000      0.000000      0.000000
2546     25.450000      0.000000      0.000000
2547     25.460000      0.000000      0.000000
2548     25.470000      0.000000      0.000000
2549     25.480000      0.000000      0.000000
2550     25.490000      0.000000      0.000000
2551     25.500000      0.000000      0.000000
2552     25.510000      0.000000      0.000000
2553     25.520000      0.000000      0.000000
2554     25.530000      0.000000      0.000000
2555     25.540000      0.000000      0.000000
2556     25.550000      0.000000      0.000000
2557     25.560000      0.000000      0.000000
2558     25.570000      0.000000      0.000000
2559     25.580000      0.000000      0.000000
2560     25.590000      0.000000      0.000000
2561     25.600000      0.000000      0.000000
2562     25.610000      0.000000      0.000000
2563     25.620000      0.000000      0.000000
2564     25.630000      0.000000      0.000000
2565     25.640000      0.000000      0.000000
2566     25.650000      0.000000      0.000000
2567     25.660000      0.000000      0.000000
2568     25.670000      0.000000      0.000000
2569     25.680000      0.000000      0.000000
2570     25.690000      0.000000      0.000000
2571     25.700000      0.000000      0.000000
2572     25.710000      0.000000      0.000000
2573     25.720000      0.000000      0.000000
2574     25.730000      0.000000      0.000000
2575     25.740000      0.000000      0.000000
2576     25.750000      0.000000      0.000000
2577     25.760000      0.000000      0.000000
2578     25.770000      0.000000      0.000000
2579     25.780000      0.000000      0.000000
2580     25.790000      0.000000      0.000000
2581     25.800000      0.000000      0.000000
2582     25.810000      0.000000      0.000000
2583     25.820000      0.000000      0.000000
2584     25.830000      0.000000      0.000000
2585     25.840000      0.000000      0.000000
2586     25.850000      0.000000      0.000000
2587     25.860000      0.000000      0.000000
2588     25.870000      0.000000      0.000000
2589     25.880000      0.000000      0.000000
2590     25.890000      0.000000      0.000000
2591     25.900000      0.000000      0.000000
2592     25.910000      0.000000      0.000000
2593     25.920000      0.000000      0.000000
2594     25.930000      0.000000      0.000000
2595     25.940000      0.000000      0.000000
2596     25.950000      0.000000      0.000000
2597     25.960000      0.000000      0.000000
2598     25.970000      0.000000      0.000000
2599     25.980000      0.000000      0.000000
2600     25.990000      0.000000      0.000000
2601     26.000000      0.000000      0.000000
2602     26.010000      0.000000      0.000000
2603     26.020000      0.000000      0.000000
2604     26.030000      0.000000      0.000000
2605     26.040000      0.000000      0.000000
2606     26.050000      0.000000      0.000000
2607     26.060000      0.000000      0.000000
2608     26.070000      0.000000      0.000000
2609     26.080000      0.000000      0.000000
2610     26.090000      0.000000      0.000000
2611     26.100000      0.000000      0.000000
2612     26.110000      0.000000      0.000000
2613     26.120000      0.000000      0.000000
2614     26.130000      0.000000      0.000000
2615     26.140000      0.000000      0.000000
2616     26.150000      0.000000      0.000000
2617     26.160000      0.000000      0.000000
2618     26.170000      0.000000      0.000000
2619     26.180000      0.000000      0.000000
2620     26.190000      0.000000      0.000000
2621     26.200000      0.000000      0.000000
2622     26.210000      0.000000      0.000000
2623     26.220000      0.000000      0.000000
2624     26.230000      0.000000      0.000000
2625     26.240000      0.000000      0.000000
2626     26.250000      0.000000      0.000000
2627     26.260000      0.000000      0.000000
2628     26.270000      0.000000      0.000000
2629     26.280000      0.000000      0.000000
2630     26.290000      0.000000      0.000000
2631     26.300000      0.000000      0.000000
2632     26.310000      0.000000      0.000000
2633     26.320000      0.000000      0.000000
2634     26.330000      0.000000      0.000000
2635     26.340000      0.000000      0.000000
2636     26.350000      0.000000      0.000000
2637     26.360000      0.000000      0.000000
2638     26.370000      0.000000      0.000000
2639     26.380000      0.000000      0.000000
2640     26.390000      0.000000      0.000000
2641     26.400000      0.000000      0.000000
2642     26.410000      0.000000      0.000000
2643     26.420000      0.000000      0.000000
2644     26.430000      0.000000      0.000000
2645     26.440000      0.000000      0.000000
2646     26.450000      0.000000      0.000000
2647     26.460000      0.000000      0.000000
2648     26.470000      0.000000      0.000000
2649     26.480000      0.000000      0.000000
2650     26.490000      0.000000      0.000000
2651     26.500000      0.000000      0.000000
2652     26.510000      0.000000      0.000000
2653     26.520000      0.000000      0.000000
2654     26.530000      0.000000      0.000000
2655     26.540000      0.000000      0.000000
2656     26.550000      0.000000      0.000000
2657     26.560000      0.000000      0.000000
2658     26.570000      0.000000      0.000000
2659     26.580000      0.000000      0.000000
2660     26.590000      0.000000      0.000000
2661     26.600000      0.000000      0.000000
2662     26.610000      0.000000      0.000000
2663     26.620000      0.000000      0.000000
2664     26.630000      0.000000      0.000000
2665     26.640000      0.000000      0.000000
2666     26.650000      0.000000      0.000000
2667     26.660000      0.000000      0.000000
2668     26.670000      0.000000      0.000000
2669     26.680000      0.000000      0.000000
2670     26.690000      0.000000      0.000000
2671     26.700000      0.000000      0.000000
2672     26.710000      0.000000      0.000000
2673     26.720000      0.000000      0.000000
2674     26.730000      0.000000      0.000000
2675     26.740000      0.000000      0.000000
2676     26.750000      0.000000      0.000000
2677     26.760000      0.000000      0.000000
2678     26.770000      0.000000      0.000000
2679     26.780000      0.000000      0.000000
2680     26.790000      0.000000      0.000000
2681     26.800000      0.000000      0.000000
2682     26.810000      0.000000      0.000000
2683     26.820000      0.000000      0.000000
2684     26.830000      0.000000      0.000000
2685     26.840000      0.000000      0.000000
2686     26.850000      0.000000      0.000000
2687     26.860000      0.000000      0.000000
2688     26.870000      0.000000      0.000000
2689     26.880000      0.000000      0.000000
2690     26.890000      0.000000      0.000000
2691     26.900000      0.000000      0.000000
2692     26.910000      0.000000      0.000000
2693     26.920000      0.000000      0.000000
2694     26.930000      0.000000      0.000000
2695     26.940000      0.000000      0.000000
2696     26.950000      0.000000      0.000000
2697     26.960000      0.000000      0.000000
2698     26.970000      0.000000      0.000000
2699     26.980000      0.000000      0.000000
2700     26.990000      0.000000      0.000000
2701     27.000000      0.000000      0.000000
2702     27.010000      0.000000      0.000000
2703     27.020000      0.000000      0.000000
2704     27.030000      0.000000      0.000000
2705     27.040000      0.000000      0.000000
2706     27.050000      0.000000      0.000000
2707     27.060000      0.000000      0.000000
2708     27.070000      0.000000      0.000000
2709     27.080000      0.000000      0.000000
2710     27.090000      0.000000      0.000000
2711     27.100000      0.000000      0.000000
2712     27.110000      0.000000      0.000000
2713     27.120000      0.000000      0.000000
2714     27.130000      0.000000      0.000000
2715     27.140000      0.000000      0.000000
2716     27.150000      0.000000      0.000000
2717     27.160000      0.000000      0.000000
2718     27.170000      0.000000      0.000000
2719     27.180000      0.000000      0.000000
2720     27.190000      0.000000      0.000000
2721     27.200000      0.000000      0.000000
2722     27.210000      0.000000      0.000000
2723     27.220000      0.000000      0.000000
2724     27.230000      0.000000      0.000000
2725     27.240000      0.000000      0.000000
2726     27.250000      0.000000      0.000000
2727     27.260000      0.000000      0.000000
2728     27.270000      0.000000      0.000000
2729     27.280000      0.000000      0.000000
2730     27.290000      0.000000      0.000000
2731     27.300000      0.000000      0.000000
2732     27.310000      0.000000      0.000000
2733     27.320000      0.000000      0.000000
2734     27.330000      0.000000      0.000000
2735     27.340000      0.000000      0.000000
2736     27.350000      0.000000      0.000000
2737     27.360000      0.000000      0.000000
2738     27.370000      0.000000      0.000000
2739     27.380000      0.000000      0.000000
2740     27.390000      0.000000      0.000000
2741     27.400000      0.000000      0.000000
2742     27.410000      0.000000      0.000000
2743     27.420000      0.000000      0.000000
2744     27.430000      0.000000      0.000000
2745     27.440000      0.000000      0.000000
2746     27.450000      0.000000      0.000000
2747     27.460000      0.000000      0.000000
2748     27.470000      0.000000      0.000000
2749     27.480000      0.000000      0.000000
2750     27.490000      0.000000      0.000000
2751     27.500000      0.000000      0.000000
2752     27.510000      0.000000      0.000000
2753     27.520000      0.000000      0.000000
2754     27.530000      0.000000      0.000000
2755     27.540000      0.000000      0.000000
2756     27.550000      0.000000      0.000000
2757     27.560000      0.000000      0.000000
2758     27.570000      0.000000      0.000000
2759     27.580000      0.000000      0.000000
2760     27.590000      0.000000      0.000000
2761     27.600000      0.000000      0.000000
2762     27.610000      0.000000      0.000000
2763     27.620000      0.000000      0.000000
2764     27.630000      0.000000      0.000000
2765     27.640000      0.000000      0.000000
2766     27.650000      0.000000      0.000000
2767     27.660000      0.000000      0.000000
2768     27.670000      0.000000      0.000000
2769     27.680000      0.000000      0.000000
2770     27.690000      0.000000      0.000000
2771     27.700000      0.000000      0.000000
2772     27.710000      0.000000      0.000000
2773     27.720000      0.000000      0.000000
2774     27.730000      0.000000      0.000000
2775     27.740000      0.000000      0.000000
2776     27.750000      0.000000      0.000000
2777     27.760000      0.000000      0.000000
2778     27.770000      0.000000      0.000000
2779     27.780000      0.000000      0.000000
2780     27.790000      0.000000      0.000000
2781     27.800000      0.000000      0.000000
2782     27.810000      0.000000      0.000000
2783     27.820000      0.000000      0.000000
2784     27.830000      0.000000      0.000000
2785     27.840000      0.000000      0.000000
2786     27.850000      0.000000      0.000000
2787     27.860000      0.000000      0.000000
2788     27.870000      0.000000      0.000000
2789     27.880000      0.000000      0.000000
2790     27.890000      0.000000      0.000000
2791     27.900000      0.000000      0.000000
2792     27.910000      0.000000      0.000000
2793     27.920000      0.000000      0.000000
2794     27.930000      0.000000      0.000000
2795     27.940000      0.000000      0.000000
2796     27.950000      0.000000      0.000000
2797     27.960000      0.000000      0.000000
2798     27.970000      0.000000      0.000000
2799     27.980000      0.000000      0.000000
2800     27.990000      0.000000      0.000000
2801     28.000000      0.000000      0.000000
2802     28.010000      0.000000      0.000000
2803     28.020000      0.000000      0.000000
2804     28.030000      0.000000      0.000000
2805     28.040000      0.000000      0.000000
2806     28.050000      0.000000      0.000000
2807     28.060000      0.000000      0.000000
2808     28.070000      0.000000      0.000000
2809     28.080000      0.000000      0.000000
2810     28.090000      0.000000      0.000000
2811     28.100000      0.000000      0.000000
2812     28.110000      0.000000      0.000000
2813     28.120000      0.000000      0.000000
2814     28.130000      0.000000      0.000000
2815     28.140000      0.000000      0.000000
2816     28.150000      0.000000      0.000000
2817     28.160000      0.000000      0.000000
2818     28.170000      0.000000      0.000000
2819     28.180000      0.000000      0.000000
2820     28.190000      0.000000      0.000000
2821     28.200000      0.000000      0.000000
2822     28.210000      0.000000      0.000000
2823     28.220000      0.000000      0.000000
2824     28.230000      0.000000      0.000000
2825     28.240000      0.000000      0.000000
2826     28.250000      0.000000      0.000000
2827     28.260000      0.000000      0.000000
2828     28.270000      0.000000      0.000000
2829     28.280000      0.000000      0.000000
2830     28.290000      0.000000      0.000000
2831     28.300000      0.000000      0.000000
2832     28.310000      0.000000      0.000000
2833     28.320000      0.000000      0.000000
2834     28.330000      0.000000      0.000000
2835     28.340000      0.000000      0.000000
2836     28.350000      0.000000      0.000000
2837     28.360000      0.000000      0.000000
2838     28.370000      0.000000      0.000000
2839     28.380000      0.000000      0.000000
2840     28.390000      0.000000      0.000000
2841     28.400000      0.000000      0.000000
2842     28.410000      0.000000      0.000000
2843     28.420000      0.000000      0.000000
2844     28.430000      0.000000      0.000000
2845     28.440000      0.000000      0.000000
2846     28.450000      0.000000      0.000000
2847     28.460000      0.000000      0.000000
2848     28.470000      0.000000      0.000000
2849     28.480000      0.000000      0.000000
2850     28.490000      0.000000      0.000000
2851     28.500000      0.000000      0.000000
2852     28.510000      0.000000      0.000000
2853     28.520000      0.000000      0.000000
2854     28.530000      0.000000      0.000000
2855     28.540000      0.000000      0.000000
2856     28.550000      0.000000      0.000000
2857     28.560000      0.000000      0.000000
2858     28.570000      0.000000      0.000000
2859     28.580000      0.000000      0.000000
2860     28.590000      0.000000      0.000000
2861     28.600000      0.000000      0.000000
2862     28.610000      0.000000      0.000000
2863     28.620000      0.000000      0.000000
2864     28.630000      0.000000      0.000000
2865     28.640000      0.000000      0.000000
2866     28.650000      0.000000      0.000000
2867     28.660000      0.000000      0.000000
2868     28.670000      0.000000      0.000000
2869     28.680000      0.000000      0.000000
2870     28.690000      0.000000      0.000000
2871     28.700000      0.000000      0.000000
2872     28.710000      0.000000      0.000000
2873     28.720000      0.000000      0.000000
2874     28.730000      0.000000      0.000000
2875     28.740000      0.000000      0.000000
2876     28.750000      0.000000      0.000000
2877     28.760000      0.000000      0.000000
2878     28.770000      0.000000      0.000000
2879     28.780000      0.000000      0.000000
2880     28.790000      0.000000      0.000000
2881     28.800000      0.000000      0.000000
2882     28.810000      0.000000      0.000000
2883     28.820000      0.000000      0.000000
2884     28.830000      0.000000      0.000000
2885     28.840000      0.000000      0.000000
2886     28.850000      0.000000      0.000000
2887     28.860000      0.000000      0.000000
2888     28.870000      0.000000      0.000000
2889     28.880000      0.000000      0.000000
2890     28.890000      0.000000      0.000000
2891     28.900000      0.000000      0.000000
2892     28.910000      0.000000      0.000000
2893     28.920000      0.000000      0.000000
2894     28.930000      0.000000      0.000000
2895     28.940000      0.000000      0.000000
2896     28.950000      0.000000      0.000000
2897     28.960000      0.000000      0.000000
2898     28.970000      0.000000      0.000000
2899     28.980000      0.000000      0.000000
2900     28.990000      0.000000      0.000000
2901     29.000000      0.000000      0.000000
2902     29.010000      0.000000      0.000000
2903     29.020000      0.000000      0.000000
2904     29.030000      0.000000      0.000000
2905     29.040000      0.000000      0.000000
2906     29.050000      0.000000      0.000000
2907     29.060000      0.000000      0.000000
2908     29.070000      0.000000      0.000000
2909     29.080000      0.000000      0.000000
2910     29.090000      0.000000      0.000000
2911     29.100000      0.000000      0.000000
2912     29.110000      0.000000      0.000000
2913     29.120000      0.000000      0.000000
2914     29.130000      0.000000      0.000000
2915     29.140000      0.000000      0.000000
2916     29.150000      0.000000      0.000000
2917     29.160000      0.000000      0.000000
2918     29.170000      0.000000      0.000000
2919     29.180000      0.000000      0.000000
2920     29.190000      0.000000      0.000000
2921     29.200000      0.000000      0.000000
2922     29.210000      0.000000      0.000000
2923     29.220000      0.000000      0.000000
2924     29.230000      0.000000      0.000000
2925     29.240000      0.000000      0.000000
2926     29.250000      0.000000      0.000000
2927     29.260000      0.000000      0.000000
2928     29.270000      0.000000      0.000000
2929     29.280000      0.000000      0.000000
2930     29.290000      0.000000      0.000000
2931     29.300000      0.000000      0.000000
2932     29.310000      0.000000      0.000000
2933     29.320000      0.000000      0.000000
2934     29.330000      0.000000      0.000000
2935     29.340000      0.000000      0.000000
2936     29.350000      0.000000      0.000000
2937     29.360000      0.000000      0.000000
2938     29.370000      0.000000      0.000000
2939     29.380000      0.000000      0.000000
2940     29.390000      0.000000      0.000000
2941     29.400000      0.000000      0.000000
2942     29.410000      0.000000      0.000000
2943     29.420000      0.000000      0.000000
2944     29.430000      0.000000      0.000000
2945     29.440000      0.000000      0.000000
2946     29.450000      0.000000      0.000000
2947     29.460000      0.000000      0.000000
2948     29.470000      0.000000      0.000000
2949     29.480000      0.000000      0.000000
2950     29.490000      0.000000      0.000000
2951     29.500000      0.000000      0.000000
2952     29.510000      0.000000      0.000000
2953     29.520000      0.000000      0.000000
2954     29.530000      0.000000      0.000000
2955     29.540000      0.000000      0.000000
2956     29.550000      0.000000      0.000000
2957     29.560000      0.000000      0.000000
2958     29.570000      0.000000      0.000000
2959     29.580000      0.000000      0.000000
2960     29.590000      0.000000      0.000000
2961     29.600000      0.000000      0.000000
2962     29.610000      0.000000      0.000000
2963     29.620000      0.000000      0.000000
2964     29.630000      0.000000      0.000000
2965     29.640000      0.000000      0.000000
2966     29.650000      0.000000      0.000000
2967     29.660000      0.000000      0.000000
2968     29.670000      0.000000      0.000000
2969     29.680000      0.000000      0.000000
2970     29.690000      0.000000      0.000000
2971     29.700000      0.000000      0.000000
2972     29.710000      0.000000      0.000000
2973     29.720000      0.000000      0.000000
2974     29.730000      0.000000      0.000000
2975     29.740000      0.000000      0.000000
2976     29.750000      0.000000      0.000000
2977     29.760000      0.000000      0.000000
2978     29.770000      0.000000      0.000000
2979     29.780000      0.000000      0.000000
2980     29.790000      0.000000      0.000000
2981     29.800000      0.000000      0.000000
2982     29.810000      0.000000      0.000000
2983     29.820000      0.000000      0.000000
2984     29.830000      0.000000      0.000000
2985     29.840000      0.000000      0.000000
2986     29.850000      0.000000      0.000000
2987     29.860000      0.000000      0.000000
2988     29.870000      0.000000      0.000000
2989     29.880000      0.000000      0.000000
2990     29.890000      0.000000      0.000000
2991     29.900000      0.000000      0.000000
2992     29.910000      0.000000      0.000000
2993     29.920000      0.000000      0.000000
2994     29.930000      0.000000      0.000000
2995     29.940000      0.000000      0.000000
2996     29.950000      0.000000      0.000000
2997     29.960000      0.000000      0.000000
2998     29.970000      0.000000      0.000000
2999     29.980000      0.000000      0.000000
3000     29.990000      0.000000      0.000000
3001     30.000000      0.000000      0.000000
3002     30.010000      0.000000      0.000000
3003     30.020000      0.000000      0.000000
3004     30.030000      0.000000      0.000000
3005     30.040000      0.000000      0.000000
3006     30.050000      0.000000      0.000000
3007     30.060000      0.000000      0.000000
3008     30.070000      0.000000      0.000000
3009     30.080000      0.000000      0.000000
3010     30.090000      0.000000      0.000000
3011     30.100000      0.000000      0.000000
3012     30.110000      0.000000      0.000000
3013     30.120000      0.000000      0.000000
3014     30.130000      0.000000      0.000000
3015     30.140000      0.000000      0.000000
3016     30.150000      0.000000      0.000000
3017     30.160000      0.000000      0.000000
3018     30.170000      0.000000      0.000000
3019     30.180000      0.000000      0.000000
3020     30.190000      0.000000      0.000000
3021     30.200000      0.000000      0.000000
3022     30.210000      0.000000      0.000000
3023     30.220000      0.000000      0.000000
3024     30.230000      0.000000      0.000000
3025     30.240000      0.000000      0.000000
3026     30.250000      0.000000      0.000000
3027     30.260000      0.000000      0.000000
3028     30.270000      0.000000      0.000000
3029     30.280000      0.000000      0.000000
3030     30.290000      0.000000      0.000000
3031     30.300000      0.000000      0.000000
3032     30.310000      0.000000      0.000000
3033     30.320000      0.000000      0.000000
3034     30.330000      0.000000      0.000000
3035     30.340000      0.000000      0.000000
3036     30.350000      0.000000      0.000000
3037     30.360000      0.000000      0.000000
3038     30.370000      0.000000      0.000000
3039     30.380000      0.000000      0.000000
3040     30.390000      0.000000      0.000000
3041     30.400000      0.000000      0.000000
3042     30.410000      0.000000      0.000000
3043     30.420000      0.000000      0.000000
3044     30.430000      0.000000      0.000000
3045     30.440000      0.000000      0.000000
3046     30.450000      0.000000      0.000000
3047     30.460000      0.000000      0.000000
3048     30.470000      0.000000      0.000000
3049     30.480000      0.000000      0.000000
3050     30.490000      0.000000      0.000000
3051     30.500000      0.000000      0.000000
3052     30.510000      0.000000      0.000000
3053     30.520000      0.000000      0.000000
3054     30.530000      0.000000      0.000000
3055     30.540000      0.000000      0.000000
3056     30.550000      0.000000      0.000000
3057     30.560000      0.000000      0.000000
3058     30.570000      0.000000      0.000000
3059     30.580000      0.000000      0.000000
3060     30.590000      0.000000      0.000000
3061     30.600000      0.000000      0.000000
3062     30.610000      0.000000      0.000000
3063     30.620000      0.000000      0.000000
3064     30.630000      0.000000      0.000000
3065     30.640000      0.000000      0.000000
3066     30.650000      0.000000      0.000000
3067     30.660000      0.000000      0.000000
3068     30.670000      0.000000      0.000000
3069     30.680000      0.000000      0.000000
3070     30.690000      0.000000      0.000000
3071     30.700000      0.000000      0.000000
3072     30.710000      0.000000      0.000000
3073     30.720000      0.000000      0.000000
3074     30.730000      0.000000      0.000000
3075     30.740000      0.000000      0.000000
3076     30.750000      0.000000      0.000000
3077     30.760000      0.000000      0.000000
3078     30.770000      0.000000      0.000000
3079     30.780000      0.000000      0.000000
3080     30.790000      0.000000      0.000000
3081     30.800000      0.000000      0.000000
3082     30.810000      0.000000      0.000000
3083     30.820000      0.000000      0.000000
3084     30.830000      0.000000      0.000000
3085     30.840000      0.000000      0.000000
3086     30.850000      0.000000      0.000000
3087     30.860000      0.000000      0.000000
3088     30.870000      0.000000      0.000000
3089     30.880000      0.000000      0.000000
3090     30.890000      0.000000      0.000000
3091     30.900000      0.000000      0.000000
3092     30.910000      0.000000      0.000000
3093     30.920000      0.000000      0.000000
3094     30.930000      0.000000      0.000000
3095     30.940000      0.000000      0.000000
3096     30.950000      0.000000      0.000000
3097     30.960000      0.000000      0.000000
3098     30.970000      0.000000      0.000000
3099     30.980000      0.000000      0.000000
3100     30.990000      0.000000      0.000000
3101     31.000000      0.000000      0.000000
3102     31.010000      0.000000      0.000000
3103     31.020000      0.000000      0.000000
3104     31.030000      0.000000      0.000000
3105     31.040000      0.000000      0.000000
3106     31.050000      0.000000      0.000000
3107     31.060000      0.000000      0.000000
3108     31.070000      0.000000      0.000000
3109     31.080000      0.000000      0.000000
3110     31.090000      0.000000      0.000000
3111     31.100000      0.000000      0.000000
3112     31.110000      0.000000      0.000000
3113     31.120000      0.000000      0.000000
3114     31.130000      0.000000      0.000000
3115     31.140000      0.000000      0.000000
3116     31.150000      0.000000      0.000000
3117     31.160000      0.000000      0.000000
3118     31.170000      0.000000      0.000000
3119     31.180000      0.000000      0.000000
3120     31.190000      0.000000      0.000000
3121     31.200000      0.000000      0.000000
3122     31.210000      0.000000      0.000000
3123     31.220000      0.000000      0.000000
3124     31.230000      0.000000      0.000000
3125     31.240000      0.000000      0.000000
3126     31.250000      0.000000      0.000000
3127     31.260000      0.000000      0.000000
3128     31.270000      0.000000      0.000000
3129     31.280000      0.000000      0.000000
3130     31.290000      0.000000      0.000000
3131     31.300000      0.000000      0.000000
3132     31.310000      0.000000      0.000000
3133     31.320000      0.000000      0.000000
3134     31.330000      0.000000      0.000000
3135     31.340000      0.000000      0.000000
3136     31.350000      0.000000      0.000000
3137     31.360000      0.000000      0.000000
3138     31.370000      0.000000      0.000000
3139     31.380000      0.000000      0.000000
3140     31.390000      0.000000      0.000000
3141     31.400000      0.000000      0.000000
3142     31.410000      0.000000      0.000000
3143     31.420000      0.000000      0.000000
3144     31.430000      0.000000      0.000000
3145     31.440000      0.000000      0.000000
3146     31.450000      0.000000      0.000000
3147     31.460000      0.000000      0.000000
3148     31.470000      0.000000      0.000000
3149     31.480000      0.000000      0.000000
3150     31.490000      0.000000      0.000000
3151     31.500000      0.000000      0.000000
3152     31.510000      0.000000      0.000000
3153     31.520000      0.000000      0.000000
3154     31.530000      0.000000      0.000000
3155     31.540000      0.000000      0.000000
3156     31.550000      0.000000      0.000000
3157     31.560000      0.000000      0.000000
3158     31.570000      0.000000      0.000000
3159     31.580000      0.000000      0.000000
3160     31.590000      0.000000      0.000000
3161     31.600000      0.000000      0.000000
3162     31.610000      0.000000      0.000000
3163     31.620000      0.000000      0.000000
3164     31.630000      0.000000      0.000000
3165     31.640000      0.000000      0.000000
3166     31.650000      0.000000      0.000000
3167     31.660000      0.000000      0.000000
3168     31.670000      0.000000      0.000000
3169     31.680000      0.000000      0.000000
3170     31.690000      0.000000      0.000000
3171     31.700000      0.000000      0.000000
3172     31.710000      0.000000      0.000000
3173     31.720000      0.000000      0.000000
3174     31.730000      0.000000      0.000000
3175     31.740000      0.000000      0.000000
3176     31.750000      0.000000      0.000000
3177     31.760000      0.000000      0.000000
3178     31.770000      0.000000      0.000000
3179     31.780000      0.000000      0.000000
3180     31.790000      0.000000      0.000000
3181     31.800000      0.000000      0.000000
3182     31.810000      0.000000      0.000000
3183     31.820000      0.000000      0.000000
3184     31.830000      0.000000      0.000000
3185     31.840000      0.000000      0.000000
3186     31.850000      0.000000      0.000000
3187     31.860000      0.000000      0.000000
3188     31.870000      0.000000      0.000000
3189     31.880000      0.000000      0.000000
3190     31.890000      0.000000      0.000000
3191     31.900000      0.000000      0.000000
3192     31.910000      0.000000      0.000000
3193     31.920000      0.000000      0.000000
3194     31.930000      0.000000      0.000000
3195     31.940000      0.000000      0.000000
3196     31.950000      0.000000      0.000000
3197     31.960000      0.000000      0.000000
3198     31.970000      0.000000      0.000000
3199     31.980000      0.000000      0.000000
3200     31.990000      0.000000      0.000000
3201     32.000000      0.000000      0.000000
3202     32.010000      0.000000      0.000000
3203     32.020000      0.000000      0.000000
3204     32.030000      0.000000      0.000000
3205     32.040000      0.000000      0.000000
3206     32.050000      0.000000      0.000000
3207     32.060000      0.000000      0.000000
3208     32.070000      0.000000      0.000000
3209     32.080000      0.000000      0.000000
3210     32.090000      0.000000      0.000000
3211     32.100000      0.000000      0.000000
3212     32.110000      0.000000      0.000000
3213     32.120000      0.000000      0.000000
3214     32.130000      0.000000      0.000000
3215     32.140000      0.000000      0.000000
3216     32.150000      0.000000      0.000000
3217     32.160000      0.000000      0.000000
3218     32.170000      0.000000      0.000000
3219     32.180000      0.000000      0.000000
3220     32.190000      0.000000      0.000000
3221     32.200000      0.000000      0.000000
3222     32.210000      0.000000      0.000000
3223     32.220000      0.000000      0.000000
3224     32.230000      0.000000      0.000000
3225     32.240000      0.000000      0.000000
3226     32.250000      0.000000      0.000000
3227     32.260000      0.000000      0.000000
3228     32.270000      0.000000      0.000000
3229     32.280000      0.000000      0.000000
3230     32.290000      0.000000      0.000000
3231     32.300000      0.000000      0.000000
3232     32.310000      0.000000      0.000000
3233     32.320000      0.000000      0.000000
3234     32.330000      0.000000      0.000000
3235     32.340000      0.000000      0.000000
3236     32.350000      0.000000      0.000000
3237     32.360000      0.000000      0.000000
3238     32.370000      0.000000      0.000000
3239     32.380000      0.000000      0.000000
3240     32.390000      0.000000      0.000000
3241     32.400000      0.000000      0.000000
3242     32.410000      0.000000      0.000000
3243     32.420000      0.000000      0.000000
3244     32.430000      0.000000      0.000000
3245     32.440000      0.000000      0.000000
3246     32.450000      0.000000      0.000000
3247     32.460000      0.000000      0.000000
3248     32.470000      0.000000      0.000000
3249     32.480000      0.000000      0.000000
3250     32.490000      0.000000      0.000000
3251     32.500000      0.000000      0.000000
3252     32.510000      0.000000      0.000000
3253     32.520000      0.000000      0.000000
3254     32.530000      0.000000      0.000000
3255     32.540000      0.000000      0.000000
3256     32.550000      0.000000      0.000000
3257     32.560000      0.000000      0.000000
3258     32.570000      0.000000      0.000000
3259     32.580000      0.000000      0.000000
3260     32.590000      0.000000      0.000000
3261     32.600000      0.000000      0.000000
3262     32.610000      0.000000      0.000000
3263     32.620000      0.000000      0.000000
3264     32.630000      0.000000      0.000000
3265     32.640000      0.000000      0.000000
3266     32.650000      0.000000      0.000000
3267     32.660000      0.000000      0.000000
3268     32.670000      0.000000      0.000000
3269     32.680000      0.000000      0.000000
3270     32.690000      0.000000      0.000000
3271     32.700000      0.000000      0.000000
3272     32.710000      0.000000      0.000000
3273     32.720000      0.000000      0.000000
3274     32.730000      0.000000      0.000000
3275     32.740000      0.000000      0.000000
3276     32.750000      0.000000      0.000000
3277     32.760000      0.000000      0.000000
3278     32.770000      0.000000      0.000000
3279     32.780000      0.000000      0.000000
3280     32.790000      0.000000      0.000000
3281     32.800000      0.000000      0.000000
3282     32.810000      0.000000      0.000000
3283     32.820000      0.000000      0.000000
3284     32.830000      0.000000      0.000000
3285     32.840000      0.000000      0.000000
3286     32.850000      0.000000      0.000000
3287     32.860000      0.000000      0.000000
3288     32.870000      0.000000      0.000000
3289     32.880000      0.000000      0.000000
3290     32.890000      0.000000      0.000000
3291     32.900000      0.000000      0.000000
3292     32.910000      0.000000      0.000000
3293     32.920000      0.000000      0.000000
3294     32.930000      0.000000      0.000000
3295     32.940000      0.000000      0.000000
3296     32.950000      0.000000      0.000000
3297     32.960000      0.000000      0.000000
3298     32.970000      0.000000      0.000000
3299     32.980000      0.000000      0.000000
3300     32.990000      0.000000      0.000000
3301     33.000000      0.000000      0.000000
3302     33.010000      0.000000      0.000000
3303     33.020000      0.000000      0.000000
3304     33.030000      0.000000      0.000000
3305     33.040000      0.000000      0.000000
3306     33.050000      0.000000      0.000000
3307     33.060000      0.000000      0.000000
3308     33.070000      0.000000      0.000000
3309     33.080000      0.000000      0.000000
3310     33.090000      0.000000      0.000000
3311     33.100000      0.000000      0.000000
3312     33.110000      0.000000      0.000000
3313     33.120000      0.000000      0.000000
3314     33.130000      0.000000      0.000000
3315     33.140000      0.000000      0.000000
3316     33.150000      0.000000      0.000000
3317     33.160000      0.000000      0.000000
3318     33.170000      0.000000      0.000000
3319     33.180000      0.000000      0.000000
3320     33.190000      0.000000      0.000000
3321     33.200000      0.000000      0.000000
3322     33.210000      0.000000      0.000000
3323     33.220000      0.000000      0.000000
3324     33.230000      0.000000      0.000000
3325     33.240000      0.000000      0.000000
3326     33.250000      0.000000      0.000000
3327     33.260000      0.000000      0.000000
3328     33.270000      0.000000      0.000000
3329     33.280000      0.000000      0.000000
3330     33.290000      0.000000      0.000000
3331     33.300000      0.000000      0.000000
3332     33.310000      0.000000      0.000000
3333     33.320000      0.000000      0.000000
3334     33.330000      0.000000      0.000000
3335     33.340000      0.000000      0.000000
3336     33.350000      0.000000      0.000000
3337     33.360000      0.000000      0.000000
3338     33.370000      0.000000      0.000000
3339     33.380000      0.000000      0.000000
3340     33.390000      0.000000      0.000000
3341     33.400000      0.000000      0.000000
3342     33.410000      0.000000      0.000000
3343     33.420000      0.000000      0.000000
3344     33.430000      0.000000      0.000000
3345     33.440000      0.000000      0.000000
3346     33.450000      0.000000      0.000000
3347     33.460000      0.000000      0.000000
3348     33.470000      0.000000      0.000000
3349     33.480000      0.000000      0.000000
3350     33.490000      0.000000      0.000000
3351     33.500000      0.000000      0.000000
3352     33.510000      0.000000      0.000000
3353     33.520000      0.000000      0.000000
3354     33.530000      0.000000      0.000000
3355     33.540000      0.000000      0.000000
3356     33.550000      0.000000      0.000000
3357     33.560000      0.000000      0.000000
3358     33.570000      0.000000      0.000000
3359     33.580000      0.000000      0.000000
3360     33.590000      0.000000      0.000000
3361     33.600000      0.000000      0.000000
3362     33.610000      0.000000      0.000000
3363     33.620000      0.000000      0.000000
3364     33.630000      0.000000      0.000000
3365     33.640000      0.000000      0.000000
3366     33.650000      0.000000      0.000000
3367     33.660000      0.000000      0.000000
3368     33.670000      0.000000      0.000000
3369     33.680000      0.000000      0.000000
3370     33.690000      0.000000      0.000000
3371     33.700000      0.000000      0.000000
3372     33.710000      0.000000      0.000000
3373     33.720000      0.000000      0.000000
3374     33.730000      0.000000      0.000000
3375     33.740000      0.000000      0.000000
3376     33.750000      0.000000      0.000000
3377     33.760000      0.000000      0.000000
3378     33.770000      0.000000      0.000000
3379     33.780000      0.000000      0.000000
3380     33.790000      0.000000      0.000000
3381     33.800000      0.000000      0.000000
3382     33.810000      0.000000      0.000000
3383     33.820000      0.000000      0.000000
3384     33.830000      0.000000      0.000000
3385     33.840000      0.000000      0.000000
3386     33.850000      0.000000      0.000000
3387     33.860000      0.000000      0.000000
3388     33.870000      0.000000      0.000000
3389     33.880000      0.000000      0.000000
3390     33.890000      0.000000      0.000000
3391     33.900000      0.000000      0.000000
3392     33.910000      0.000000      0.000000
3393     33.920000      0.000000      0.000000
3394     33.930000      0.000000      0.000000
3395     33.940000      0.000000      0.000000
3396     33.950000      0.000000      0.000000
3397     33.960000      0.000000      0.000000
3398     33.970000      0.000000      0.000000
3399     33.980000      0.000000      0.000000
3400     33.990000      0.000000      0.000000
3401     34.000000      0.000000      0.000000
3402     34.010000      0.000000      0.000000
3403     34.020000      0.000000      0.000000
3404     34.030000      0.000000      0.000000
3405     34.040000      0.000000      0.000000
3406     34.050000      0.000000      0.000000
3407     34.060000      0.000000      0.000000
3408     34.070000      0.000000      0.000000
3409     34.080000      0.000000      0.000000
3410     34.090000      0.000000      0.000000
3411     34.100000      0.000000      0.000000
3412     34.110000      0.000000      0.000000
3413     34.120000      0.000000      0.000000
3414     34.130000      0.000000      0.000000
3415     34.140000      0.000000      0.000000
3416     34.150000      0.000000      0.000000
3417     34.160000      0.000000      0.000000
3418     34.170000      0.000000      0.000000
3419     34.180000      0.000000      0.000000
3420     34.190000      0.000000      0.000000
3421     34.200000      0.000000      0.000000
3422     34.210000      0.000000      0.000000
3423     34.220000      0.000000      0.000000
3424     34.230000      0.000000      0.000000
3425     34.240000      0.000000      0.000000
3426     34.250000      0.000000      0.000000
3427     34.260000      0.000000      0.000000
3428     34.270000      0.000000      0.000000
3429     34.280000      0.000000      0.000000
3430     34.290000      0.000000      0.000000
3431     34.300000      0.000000      0.000000
3432     34.310000      0.000000      0.000000
3433     34.320000      0.000000      0.000000
3434     34.330000      0.000000      0.000000
3435     34.340000      0.000000      0.000000
3436     34.350000      0.000000      0.000000
3437     34.360000      0.000000      0.000000
3438     34.370000      0.000000      0.000000
3439     34.380000      0.000000      0.000000
3440     34.390000      0.000000      0.000000
3441     34.400000      0.000000      0.000000
3442     34.410000      0.000000      0.000000
3443     34.420000      0.000000      0.000000
3444     34.430000      0.000000      0.000000
3445     34.440000      0.000000      0.000000
3446     34.450000      0.000000      0.000000
3447     34.460000      0.000000      0.000000
3448     34.470000      0.000000      0.000000
3449     34.480000      0.000000      0.000000
3450     34.490000      0.000000      0.000000
3451     34.500000      0.000000      0.000000
3452     34.510000      0.000000      0.000000
3453     34.520000      0.000000      0.000000
3454     34.530000      0.000000      0.000000
3455     34.540000      0.000000      0.000000
3456     34.550000      0.000000      0.000000
3457     34.560000      0.000000      0.000000
3458     34.570000      0.000000      0.000000
3459     34.580000      0.000000      0.000000
3460     34.590000      0.000000      0.000000
3461     34.600000      0.000000      0.000000
3462     34.610000      0.000000      0.000000
3463     34.620000      0.000000      0.000000
3464     34.630000      0.000000      0.000000
3465     34.640000      0.000000      0.000000
3466     34.650000      0.000000      0.000000
3467     34.660000      0.000000      0.000000
3468     34.670000      0.000000      0.000000
3469     34.680000      0.000000      0.000000
3470     34.690000      0.000000      0.000000
3471     34.700000      0.000000      0.000000
3472     34.710000      0.000000      0.000000
3473     34.720000      0.000000      0.000000
3474     34.730000      0.000000      0.000000
3475     34.740000      0.000000      0.000000
3476     34.750000      0.000000      0.000000
3477     34.760000      0.000000      0.000000
3478     34.770000      0.000000      0.000000
3479     34.780000      0.000000      0.000000
3480     34.790000      0.000000      0.000000
3481     34.800000      0.000000      0.000000
3482     34.810000      0.000000      0.000000
3483     34.820000      0.000000      0.000000
3484     34.830000      0.000000      0.000000
3485     34.840000      0.000000      0.000000
3486     34.850000      0.000000      0.000000
3487     34.860000      0.000000      0.000000
3488     34.870000      0.000000      0.000000
3489     34.880000      0.000000      0.000000
3490     34.890000      0.000000      0.000000
3491     34.900000      0.000000      0.000000
3492     34.910000      0.000000      0.000000
3493     34.920000      0.000000      0.000000
3494     34.930000      0.000000      0.000000
3495     34.940000      0.000000      0.000000
3496     34.950000      0.000000      0.000000
3497     34.960000      0.000000      0.000000
3498     34.970000      0.000000      0.000000
3499     34.980000      0.000000      0.000000
3500     34.990000      0.000000      0.000000
3501     35.000000      0.000000      0.000000
3502     35.010000      0.000000      0.000000
3503     35.020000      0.000000      0.000000
3504     35.030000      0.000000      0.000000
3505     35.040000      0.000000      0.000000
3506     35.050000      0.000000      0.000000
3507     35.060000      0.000000      0.000000
3508     35.070000      0.000000      0.000000
3509     35.080000      0.000000      0.000000
3510     35.090000      0.000000      0.000000
3511     35.100000      0.000000      0.000000
3512     35.110000      0.000000      0.000000
3513     35.120000      0.000000      0.000000
3514     35.130000      0.000000      0.000000
3515     35.140000      0.000000      0.000000
3516     35.150000      0.000000      0.000000
3517     35.160000      0.000000      0.000000
3518     35.170000      0.000000      0.000000
3519     35.180000      0.000000      0.000000
3520     35.190000      0.000000      0.000000
3521     35.200000      0.000000      0.000000
3522     35.210000      0.000000      0.000000
3523     35.220000      0.000000      0.000000
3524     35.230000      0.000000      0.000000
3525     35.240000      0.000000      0.000000
3526     35.250000      0.000000      0.000000
3527     35.260000      0.000000      0.000000
3528     35.270000      0.000000      0.000000
3529     35.280000      0.000000      0.000000
3530     35.290000      0.000000      0.000000
3531     35.300000      0.000000      0.000000
3532     35.310000      0.000000      0.000000
3533     35.320000      0.000000      0.000000
3534     35.330000      0.000000      0.000000
3535     35.340000      0.000000      0.000000
3536     35.350000      0.000000      0.000000
3537     35.360000      0.000000      0.000000
3538     35.370000      0.000000      0.000000
3539     35.380000      0.000000      0.000000
3540     35.390000      0.000000      0.000000
3541     35.400000      0.000000      0.000000
3542     35.410000      0.000000      0.000000
3543     35.420000      0.000000      0.000000
3544     35.430000      0.000000      0.000000
3545     35.440000      0.000000      0.000000
3546     35.450000      0.000000      0.000000
3547     35.460000      0.000000      0.000000
3548     35.470000      0.000000      0.000000
3549     35.480000      0.000000      0.000000
3550     35.490000      0.000000      0.000000
3551     35.500000      0.000000      0.000000
3552     35.510000      0.000000      0.000000
3553     35.520000      0.000000      0.000000
3554     35.530000      0.000000      0.000000
3555     35.540000      0.000000      0.000000
3556     35.550000      0.000000      0.000000
3557     35.560000      0.000000      0.000000
3558     35.570000      0.000000      0.000000
3559     35.580000      0.000000      0.000000
3560     35.590000      0.000000      0.000000
3561     35.600000      0.000000      0.000000
3562     35.610000      0.000000      0.000000
3563     35.620000      0.000000      0.000000
3564     35.630000      0.000000      0.000000
3565     35.640000      0.000000      0.000000
3566     35.650000      0.000000      0.000000
3567     35.660000      0.000000      0.000000
3568     35.670000      0.000000      0.000000
3569     35.680000      0.000000      0.000000
3570     35.690000      0.000000      0.000000
3571     35.700000      0.000000      0.000000
3572     35.710000      0.000000      0.000000
3573     35.720000      0.000000      0.000000
3574     35.730000      0.000000      0.000000
3575     35.740000      0.000000      0.000000
3576     35.750000      0.000000      0.000000
3577     35.760000      0.000000      0.000000
3578     35.770000      0.000000      0.000000
3579     35.780000      0.000000      0.000000
3580     35.790000      0.000000      0.000000
3581     35.800000      0.000000      0.000000
3582     35.810000      0.000000      0.000000
3583     35.820000      0.000000      0.000000
3584     35.830000      0.000000      0.000000
3585     35.840000      0.000000      0.000000
3586     35.850000      0.000000      0.000000
3587     35.860000      0.000000      0.000000
3588     35.870000      0.000000      0.000000
3589     35.880000      0.000000      0.000000
3590     35.890000      0.000000      0.000000
3591     35.900000      0.000000      0.000000
3592     35.910000      0.000000      0.000000
3593     35.920000      0.000000      0.000000
3594     35.930000      0.000000      0.000000
3595     35.940000      0.000000      0.000000
3596     35.950000      0.000000      0.000000
3597     35.960000      0.000000      0.000000
3598     35.970000      0.000000      0.000000
3599     35.980000      0.000000      0.000000
3600     35.990000      0.000000      0.000000
3601     36.000000      0.000000      0.000000
3602     36.010000      0.000000      0.000000
3603     36.020000      0.000000      0.000000
3604     36.030000      0.000000      0.000000
3605     36.040000      0.000000      0.000000
3606     36.050000      0.000000      0.000000
3607     36.060000      0.000000      0.000000
3608     36.070000      0.000000      0.000000
3609     36.080000      0.000000      0.000000
3610     36.090000      0.000000      0.000000
3611     36.100000      0.000000      0.000000
3612     36.110000      0.000000      0.000000
3613     36.120000      0.000000      0.000000
3614     36.130000      0.000000      0.000000
3615     36.140000      0.000000      0.000000
3616     36.150000      0.000000      0.000000
3617     36.160000      0.000000      0.000000
3618     36.170000      0.000000      0.000000
3619     36.180000      0.000000      0.000000
3620     36.190000      0.000000      0.000000
3621     36.200000      0.000000      0.000000
3622     36.210000      0.000000      0.000000
3623     36.220000      0.000000      0.000000
3624     36.230000      0.000000      0.000000
3625     36.240000      0.000000      0.000000
3626     36.250000      0.000000      0.000000
3627     36.260000      0.000000      0.000000
3628     36.270000      0.000000      0.000000
3629     36.280000      0.000000      0.000000
3630     36.290000      0.000000      0.000000
3631     36.300000      0.000000      0.000000
3632     36.310000      0.000000      0.000000
3633     36.320000      0.000000      0.000000
3634     36.330000      0.000000      0.000000
3635     36.340000      0.000000      0.000000
3636     36.350000      0.000000      0.000000
3637     36.360000      0.000000      0.000000
3638     36.370000      0.000000      0.000000
3639     36.380000      0.000000      0.000000
3640     36.390000      0.000000      0.000000
3641     36.400000      0.000000      0.000000
3642     36.410000      0.000000      0.000000
3643     36.420000      0.000000      0.000000
3644     36.430000      0.000000      0.000000
3645     36.440000      0.000000      0.000000
3646     36.450000      0.000000      0.000000
3647     36.460000      0.000000      0.000000
3648     36.470000      0.000000      0.000000
3649     36.480000      0.000000      0.000000
3650     36.490000      0.000000      0.000000
3651     36.500000      0.000000      0.000000
3652     36.510000      0.000000      0.000000
3653     36.520000      0.000000      0.000000
3654     36.530000      0.000000      0.000000
3655     36.540000      0.000000      0.000000
3656     36.550000      0.000000      0.000000
3657     36.560000      0.000000      0.000000
3658     36.570000      0.000000      0.000000
3659     36.580000      0.000000      0.000000
3660     36.590000      0.000000      0.000000
3661     36.600000      0.000000      0.000000
3662     36.610000      0.000000      0.000000
3663     36.620000      0.000000      0.000000
3664     36.630000      0.000000      0.000000
3665     36.640000      0.000000      0.000000
3666     36.650000      0.000000      0.000000
3667     36.660000      0.000000      0.000000
3668     36.670000      0.000000      0.000000
3669     36.680000      0.000000      0.000000
3670     36.690000      0.000000      0.000000
3671     36.700000      0.000000      0.000000
3672     36.710000      0.000000      0.000000
3673     36.720000      0.000000      0.000000
3674     36.730000      0.000000      0.000000
3675     36.740000      0.000000      0.000000
3676     36.750000      0.000000      0.000000
3677     36.760000      0.000000      0.000000
3678     36.770000      0.000000      0.000000
3679     36.780000      0.000000      0.000000
3680     36.790000      0.000000      0.000000
3681     36.800000      0.000000      0.000000
3682     36.810000      0.000000      0.000000
3683     36.820000      0.000000      0.000000
3684     36.830000      0.000000      0.000000
3685     36.840000      0.000000      0.000000
3686     36.850000      0.000000      0.000000
3687     36.860000      0.000000      0.000000
3688     36.870000      0.000000      0.000000
3689     36.880000      0.000000      0.000000
3690     36.890000      0.000000      0.000000
3691     36.900000      0.000000      0.000000
3692     36.910000      0.000000      0.000000
3693     36.920000      0.000000      0.000000
3694     36.930000      0.000000      0.000000
3695     36.940000      0.000000      0.000000
3696     36.950000      0.000000      0.000000
3697     36.960000      0.000000      0.000000
3698     36.970000      0.000000      0.000000
3699     36.980000      0.000000      0.000000
3700     36.990000      0.000000      0.000000
3701     37.000000      0.000000      0.000000
3702     37.010000      0.000000      0.000000
3703     37.020000      0.000000      0.000000
3704     37.030000      0.000000      0.000000
3705     37.040000      0.000000      0.000000
3706     37.050000      0.000000      0.000000
3707     37.060000      0.000000      0.000000
3708     37.070000      0.000000      0.000000
3709     37.080000      0.000000      0.000000
3710     37.090000      0.000000      0.000000
3711     37.100000      0.000000      0.000000
3712     37.110000      0.000000      0.000000
3713     37.120000      0.000000      0.000000
3714     37.130000      0.000000      0.000000
3715     37.140000      0.000000      0.000000
3716     37.150000      0.000000      0.000000
3717     37.160000      0.000000      0.000000
3718     37.170000      0.000000      0.000000
3719     37.180000      0.000000      0.000000
3720     37.190000      0.000000      0.000000
3721     37.200000      0.000000      0.000000
3722     37.210000      0.000000      0.000000
3723     37.220000      0.000000      0.000000
3724     37.230000      0.000000      0.000000
3725     37.240000      0.000000      0.000000
3726     37.250000      0.000000      0.000000
3727     37.260000      0.000000      0.000000
3728     37.270000      0.000000      0.000000
3729     37.280000      0.000000      0.000000
3730     37.290000      0.000000      0.000000
3731     37.300000      0.000000      0.000000
3732     37.310000      0.000000      0.000000
3733     37.320000      0.000000      0.000000
3734     37.330000      0.000000      0.000000
3735     37.340000      0.000000      0.000000
3736     37.350000      0.000000      0.000000
3737     37.360000      0.000000      0.000000
3738     37.370000      0.000000      0.000000
3739     37.380000      0.000000      0.000000
3740     37.390000      0.000000      0.000000
3741     37.400000      0.000000      0.000000
3742     37.410000      0.000000      0.000000
3743     37.420000      0.000000      0.000000
3744     37.430000      0.000000      0.000000
3745     37.440000      0.000000      0.000000
3746     37.450000      0.000000      0.000000
3747     37.460000      0.000000      0.000000
3748     37.470000      0.000000      0.000000
3749     37.480000      0.000000      0.000000
3750     37.490000      0.000000      0.000000
3751     37.500000      0.000000      0.000000
3752     37.510000      0.000000      0.000000
3753     37.520000      0.000000      0.000000
3754     37.530000      0.000000      0.000000
3755     37.540000      0.000000      0.000000
3756     37.550000      0.000000      0.000000
3757     37.560000      0.000000      0.000000
3758     37.570000      0.000000      0.000000
3759     37.580000      0.000000      0.000000
3760     37.590000      0.000000      0.000000
3761     37.600000      0.000000      0.000000
3762     37.610000      0.000000      0.000000
3763     37.620000      0.000000      0.000000
3764     37.630000      0.000000      0.000000
3765     37.640000      0.000000      0.000000
3766     37.650000      0.000000      0.000000
3767     37.660000      0.000000      0.000000
3768     37.670000      0.000000      0.000000
3769     37.680000      0.000000      0.000000
3770     37.690000      0.000000      0.000000
3771     37.700000      0.000000      0.000000
3772     37.710000      0.000000      0.000000
3773     37.720000      0.000000      0.000000
3774     37.730000      0.000000      0.000000
3775     37.740000      0.000000      0.000000
3776     37.750000      0.000000      0.000000
3777     37.760000      0.000000      0.000000
3778     37.770000      0.000000      0.000000
3779     37.780000      0.000000      0.000000
3780     37.790000      0.000000      0.000000
3781     37.800000      0.000000      0.000000
3782     37.810000      0.000000      0.000000
3783     37.820000      0.000000      0.000000
3784     37.830000      0.000000      0.000000
3785     37.840000      0.000000      0.000000
3786     37.850000      0.000000      0.000000
3787     37.860000      0.000000      0.000000
3788     37.870000      0.000000      0.000000
3789     37.880000      0.000000      0.000000
3790     37.890000      0.000000      0.000000
3791     37.900000      0.000000      0.000000
3792     37.910000      0.000000      0.000000
3793     37.920000      0.000000      0.000000
3794     37.930000      0.000000      0.000000
3795     37.940000      0.000000      0.000000
3796     37.950000      0.000000      0.000000
3797     37.960000      0.000000      0.000000
3798     37.970000      0.000000      0.000000
3799     37.980000      0.000000      0.000000
3800     37.990000      0.000000      0.000000
3801     38.000000      0.000000      0.000000
3802     38.010000      0.000000      0.000000
3803     38.020000      0.000000      0.000000
3804     38.030000      0.000000      0.000000
3805     38.040000      0.000000      0.000000
3806     38.050000      0.000000      0.000000
3807     38.060000      0.000000      0.000000
3808     38.070000      0.000000      0.000000
3809     38.080000      0.000000      0.000000
3810     38.090000      0.000000      0.000000
3811     38.100000      0.000000      0.000000
3812     38.110000      0.000000      0.000000
3813     38.120000      0.000000      0.000000
3814     38.130000      0.000000      0.000000
3815     38.140000      0.000000      0.000000
3816     38.150000      0.000000      0.000000
3817     38.160000      0.000000      0.000000
3818     38.170000      0.000000      0.000000
3819     38.180000      0.000000      0.000000
3820     38.190000      0.000000      0.000000
3821     38.200000      0.000000      0.000000
3822     38.210000      0.000000      0.000000
3823     38.220000      0.000000      0.000000
3824     38.230000      0.000000      0.000000
3825     38.240000      0.000000      0.000000
3826     38.250000      0.000000      0.000000
3827     38.260000      0.000000      0.000000
3828     38.270000      0.000000      0.000000
3829     38.280000      0.000000      0.000000
3830     38.290000      0.000000      0.000000
3831     38.300000      0.000000      0.000000
3832     38.310000      0.000000      0.000000
3833     38.320000      0.000000      0.000000
3834     38.330000      0.000000      0.000000
3835     38.340000      0.000000      0.000000
3836     38.350000      0.000000      0.000000
3837     38.360000      0.000000      0.000000
3838     38.370000      0.000000      0.000000
3839     38.380000      0.000000      0.000000
3840     38.390000      0.000000      0.000000
3841     38.400000      0.000000      0.000000
3842     38.410000      0.000000      0.000000
3843     38.420000      0.000000      0.000000
3844     38.430000      0.000000      0.000000
3845     38.440000      0.000000      0.000000
3846     38.450000      0.000000      0.000000
3847     38.460000      0.000000      0.000000
3848     38.470000      0.000000      0.000000
3849     38.480000      0.000000      0.000000
3850     38.490000      0.000000      0.000000
3851     38.500000      0.000000      0.000000
3852     38.510000      0.000000      0.000000
3853     38.520000      0.000000      0.000000
3854     38.530000      0.000000      0.000000
3855     38.540000      0.000000      0.000000
3856     38.550000      0.000000      0.000000
3857     38.560000      0.000000      0.000000
3858     38.570000      0.000000      0.000000
3859     38.580000      0.000000      0.000000
3860     38.590000      0.000000      0.000000
3861     38.600000      0.000000      0.000000
3862     38.610000      0.000000      0.000000
3863     38.620000      0.000000      0.000000
3864     38.630000      0.000000      0.000000
3865     38.640000      0.000000      0.000000
3866     38.650000      0.000000      0.000000
3867     38.660000      0.000000      0.000000
3868     38.670000      0.000000      0.000000
3869     38.680000      0.000000      0.000000
3870     38.690000      0.000000      0.000000
3871     38.700000      0.000000      0.000000
3872     38.710000      0.000000      0.000000
3873     38.720000      0.000000      0.000000
3874     38.730000      0.000000      0.000000
3875     38.740000      0.000000      0.000000
3876     38.750000      0.000000      0.000000
3877     38.760000      0.000000      0.000000
3878     38.770000      0.000000      0.000000
3879     38.780000      0.000000      0.000000
3880     38.790000      0.000000      0.000000
3881     38.800000      0.000000      0.000000
3882     38.810000      0.000000      0.000000
3883     38.820000      0.000000      0.000000
3884     38.830000      0.000000      0.000000
3885     38.840000      0.000000      0.000000
3886     38.850000      0.000000      0.000000
3887     38.860000      0.000000      0.000000
3888     38.870000      0.000000      0.000000
3889     38.880000      0.000000      0.000000
3890     38.890000      0.000000      0.000000
3891     38.900000      0.000000      0.000000
3892     38.910000      0.000000      0.000000
3893     38.920000      0.000000      0.000000
3894     38.930000      0.000000      0.000000
3895     38.940000      0.000000      0.000000
3896     38.950000      0.000000      0.000000
3897     38.960000      0.000000      0.000000
3898     38.970000      0.000000      0.000000
3899     38.980000      0.000000      0.000000
3900     38.990000      0.000000      0.000000
3901     39.000000      0.000000      0.000000
3902     39.010000      0.000000      0.000000
3903     39.020000      0.000000      0.000000
3904     39.030000      0.000000      0.000000
3905     39.040000      0.000000      0.000000
3906     39.050000      0.000000      0.000000
3907     39.060000      0.000000      0.000000
3908     39.070000      0.000000      0.000000
3909     39.080000      0.000000      0.000000
3910     39.090000      0.000000      0.000000
3911     39.100000      0.000000      0.000000
3912     39.110000      0.000000      0.000000
3913     39.120000      0.000000      0.000000
3914     39.130000      0.000000      0.000000
3915     39.140000      0.000000      0.000000
3916     39.150000      0.000000      0.000000
3917     39.160000      0.000000      0.000000
3918     39.170000      0.000000      0.000000
3919     39.180000      0.000000      0.000000
3920     39.190000      0.000000      0.000000
3921     39.200000      0.000000      0.000000
3922     39.210000      0.000000      0.000000
3923     39.220000      0.000000      0.000000
3924     39.230000      0.000000      0.000000
3925     39.240000      0.000000      0.000000
3926     39.250000      0.000000      0.000000
3927     39.260000      0.000000      0.000000
3928     39.270000      0.000000      0.000000
3929     39.280000      0.000000      0.000000
3930     39.290000      0.000000      0.000000
3931     39.300000      0.000000      0.000000
3932     39.310000      0.000000      0.000000
3933     39.320000      0.000000      0.000000
3934     39.330000      0.000000      0.000000
3935     39.340000      0.000000      0.000000
3936     39.350000      0.000000      0.000000
3937     39.360000      0.000000      0.000000
3938     39.370000      0.000000      0.000000
3939     39.380000      0.000000      0.000000
3940     39.390000      0.000000      0.000000
3941     39.400000      0.000000      0.000000
3942     39.410000      0.000000      0.000000
3943     39.420000      0.000000      0.000000
3944     39.430000      0.000000      0.000000
3945     39.440000      0.000000      0.000000
3946     39.450000      0.000000      0.000000
3947     39.460000      0.000000      0.000000
3948     39.470000      0.000000      0.000000
3949     39.480000      0.000000      0.000000
3950     39.490000      0.000000      0.000000
3951     39.500000      0.000000      0.000000
3952     39.510000      0.000000      0.000000
3953     39.520000      0.000000      0.000000
3954     39.530000      0.000000      0.000000
3955     39.540000      0.000000      0.000000
3956     39.550000      0.000000      0.000000
3957     39.560000      0.000000      0.000000
3958     39.570000      0.000000      0.000000
3959     39.580000      0.000000      0.000000
3960     39.590000      0.000000      0.000000
3961     39.600000      0.000000      0.000000
3962     39.610000      0.000000      0.000000
3963     39.620000      0.000000      0.000000
3964     39.630000      0.000000      0.000000
3965     39.640000      0.000000      0.000000
3966     39.650000      0.000000      0.000000
3967     39.660000      0.000000      0.000000
3968     39.670000      0.000000      0.000000
3969     39.680000      0.000000      0.000000
3970     39.690000      0.000000      0.000000
3971     39.700000      0.000000      0.000000
3972     39.710000      0.000000      0.000000
3973     39.720000      0.000000      0.000000
3974     39.730000      0.000000      0.000000
3975     39.740000      0.000000      0.000000
3976     39.750000      0.000000      0.000000
3977     39.760000      0.000000      0.000000
3978     39.770000      0.000000      0.000000
3979     39.780000      0.000000      0.000000
3980     39.790000      0.000000      0.000000
3981     39.800000      0.000000      0.000000
3982     39.810000      0.000000      0.000000
3983     39.820000      0.000000      0.000000
3984     39.830000      0.000000      0.000000
3985     39.840000      0.000000      0.000000
3986     39.850000      0.000000      0.000000
3987     39.860000      0.000000      0.000000
3988     39.870000      0.000000      0.000000
3989     39.880000      0.000000      0.000000
3990     39.890000      0.000000      0.000000
3991     39.900000      0.000000      0.000000
3992     39.910000      0.000000      0.000000
3993     39.920000      0.000000      0.000000
3994     39.930000      0.000000      0.000000
3995     39.940000      0.000000      0.000000
3996     39.950000      0.000000      0.000000
3997     39.960000      0.000000      0.000000
3998     39.970000      0.000000      0.000000
3999     39.980000      0.000000      0.000000
4000     39.990000      0.000000      0.000000
4001     40.000000      0.000000      0.000000
