# Supplementary material for: A Bottom-Up Coarse-Grained Model for Nucleosome–Nucleosome Interactions with Explicit Ions
Source: J Chem Theory Comput. 2022 May 17;18(6):3948–60. doi: 10.1021/acs.jctc.2c00083 (PMC9202350; doi:10.1021/acs.jctc.2c00083)
Supplement: Supplementary file 2 — ct2c00083_si_002.zip [file ct2c00083_si_002.zip › archive/CGMD_NCP-CO/pot_tables/CL_K.table]

CL_K
N 4001

1      0.000001     67.908570     43.552770
2      0.010000     67.473050     45.023250
3      0.020000     67.022810     46.334780
4      0.030000     66.559470     47.466980
5      0.040000     66.084800     48.404700
6      0.050000     65.600750     49.138830
7      0.060000     65.109360     49.666740
8      0.070000     64.612690     49.992390
9      0.080000     64.112770     50.125850
10      0.090000     63.611510     50.082660
11      0.100000     63.110680     49.882780
12      0.110000     62.611860     49.549310
13      0.120000     62.116360     49.107270
14      0.130000     61.625290     48.582290
15      0.140000     61.139470     47.999460
16      0.150000     60.659470     47.382380
17      0.160000     60.185650     46.752410
18      0.170000     59.718130     46.128220
19      0.180000     59.256840     45.525500
20      0.190000     58.801590     44.956880
21      0.200000     58.352020     44.431990
22      0.210000     57.907700     43.957680
23      0.220000     57.468120     43.538220
24      0.230000     57.032740     43.175580
25      0.240000     56.600980     42.869710
26      0.250000     56.172290     42.618860
27      0.260000     55.746100     42.419780
28      0.270000     55.321900     42.268070
29      0.280000     54.899220     42.158370
30      0.290000     54.477640     42.084670
31      0.300000     54.056790     42.040520
32      0.310000     53.636380     42.019280
33      0.320000     53.216190     42.014330
34      0.330000     52.796050     42.019290
35      0.340000     52.375860     42.028150
36      0.350000     51.955570     42.035430
37      0.360000     51.535220     42.036260
38      0.370000     51.114860     42.026440
39      0.380000     50.694590     42.002470
40      0.390000     50.274570     41.961580
41      0.400000     49.854950     41.901660
42      0.410000     49.435940     41.821300
43      0.420000     49.017720     41.719720
44      0.430000     48.600530     41.596770
45      0.440000     48.184560     41.452860
46      0.450000     47.770030     41.288910
47      0.460000     47.357140     41.106350
48      0.470000     46.946080     40.907000
49      0.480000     46.537010     40.693010
50      0.490000     46.130080     40.466810
51      0.500000     45.725410     40.230960
52      0.510000     45.323100     39.988080
53      0.520000     44.923220     39.740750
54      0.530000     44.525810     39.491390
55      0.540000     44.130900     39.242220
56      0.550000     43.738470     38.995180
57      0.560000     43.348520     38.751880
58      0.570000     42.961000     38.513590
59      0.580000     42.575870     38.281270
60      0.590000     42.193060     38.055540
61      0.600000     41.812500     37.836760
62      0.610000     41.434130     37.625020
63      0.620000     41.057880     37.420230
64      0.630000     40.683680     37.222140
65      0.640000     40.311460     37.030360
66      0.650000     39.941160     36.844440
67      0.660000     39.572710     36.663860
68      0.670000     39.206070     36.488070
69      0.680000     38.841190     36.316510
70      0.690000     38.478030     36.148610
71      0.700000     38.116540     35.983800
72      0.710000     37.756700     35.821520
73      0.720000     37.398490     35.661210
74      0.730000     37.041870     35.502310
75      0.740000     36.686850     35.344250
76      0.750000     36.333410     35.186480
77      0.760000     35.981540     35.028450
78      0.770000     35.631260     34.869630
79      0.780000     35.282560     34.709490
80      0.790000     34.935470     34.547570
81      0.800000     34.589990     34.383430
82      0.810000     34.246160     34.216720
83      0.820000     33.903990     34.047150
84      0.830000     33.563520     33.874550
85      0.840000     33.224770     33.698840
86      0.850000     32.887790     33.520090
87      0.860000     32.552590     33.338460
88      0.870000     32.219200     33.154230
89      0.880000     31.887660     32.967790
90      0.890000     31.557980     32.779590
91      0.900000     31.230180     32.590140
92      0.910000     30.904280     32.399980
93      0.920000     30.580280     32.209600
94      0.930000     30.258190     32.019470
95      0.940000     29.937990     31.829980
96      0.950000     29.619690     31.641410
97      0.960000     29.303280     31.453970
98      0.970000     28.988740     31.267730
99      0.980000     28.676060     31.082690
100      0.990000     28.365230     30.898760
101      1.000000     28.056250     30.715770
102      1.010000     27.749090     30.533540
103      1.020000     27.443750     30.351850
104      1.030000     27.140240     30.170500
105      1.040000     26.838530     29.989320
106      1.050000     26.538640     29.808200
107      1.060000     26.240560     29.627050
108      1.070000     25.944290     29.445870
109      1.080000     25.649830     29.264720
110      1.090000     25.357180     29.083700
111      1.100000     25.066340     28.902920
112      1.110000     24.777310     28.722520
113      1.120000     24.490090     28.542650
114      1.130000     24.204660     28.363390
115      1.140000     23.921030     28.184800
116      1.150000     23.639180     28.006870
117      1.160000     23.359110     27.829530
118      1.170000     23.080820     27.652650
119      1.180000     22.804290     27.476040
120      1.190000     22.529530     27.299490
121      1.200000     22.256530     27.122740
122      1.210000     21.985310     26.945560
123      1.220000     21.715850     26.767700
124      1.230000     21.448170     26.589000
125      1.240000     21.182280     26.409320
126      1.250000     20.918190     26.228610
127      1.260000     20.655900     26.046890
128      1.270000     20.395440     25.864270
129      1.280000     20.136790     25.680930
130      1.290000     19.879980     25.497090
131      1.300000     19.625010     25.313040
132      1.310000     19.371880     25.129050
133      1.320000     19.120590     24.945390
134      1.330000     18.871140     24.762290
135      1.340000     18.623520     24.579940
136      1.350000     18.377720     24.398440
137      1.360000     18.133730     24.217820
138      1.370000     17.891550     24.038030
139      1.380000     17.651170     23.858950
140      1.390000     17.412580     23.680400
141      1.400000     17.175780     23.502160
142      1.410000     16.940760     23.324010
143      1.420000     16.707520     23.145710
144      1.430000     16.476060     22.967060
145      1.440000     16.246390     22.787910
146      1.450000     16.018510     22.608160
147      1.460000     15.792430     22.427770
148      1.470000     15.568150     22.246780
149      1.480000     15.345680     22.065290
150      1.490000     15.125030     21.883440
151      1.500000     14.906200     21.701420
152      1.510000     14.689180     21.519420
153      1.520000     14.473990     21.337620
154      1.530000     14.260610     21.156170
155      1.540000     14.049050     20.975160
156      1.550000     13.839300     20.794640
157      1.560000     13.631350     20.614580
158      1.570000     13.425210     20.434870
159      1.580000     13.220860     20.255360
160      1.590000     13.018300     20.075870
161      1.600000     12.817550     19.896160
162      1.610000     12.618580     19.716030
163      1.620000     12.421420     19.535260
164      1.630000     12.226070     19.353710
165      1.640000     12.032530     19.171290
166      1.650000     11.840820     18.987970
167      1.660000     11.650940     18.803830
168      1.670000     11.462900     18.619000
169      1.680000     11.276710     18.433720
170      1.690000     11.092380     18.248270
171      1.700000     10.909890     18.062970
172      1.710000     10.729260     17.878160
173      1.720000     10.550480     17.694170
174      1.730000     10.373540     17.511280
175      1.740000     10.198430     17.329720
176      1.750000     10.025130     17.149630
177      1.760000      9.853630     16.971070
178      1.770000      9.683920     16.794010
179      1.780000      9.515980     16.618350
180      1.790000      9.349800     16.443900
181      1.800000      9.185360     16.270430
182      1.810000      9.022660     16.097650
183      1.820000      8.861680     15.925290
184      1.830000      8.702430     15.753050
185      1.840000      8.544900     15.580670
186      1.850000      8.389090     15.407920
187      1.860000      8.235010     15.234590
188      1.870000      8.082660     15.060550
189      1.880000      7.932060     14.885680
190      1.890000      7.783200     14.709930
191      1.900000      7.636100     14.533220
192      1.910000      7.490770     14.355530
193      1.920000      7.347210     14.176800
194      1.930000      7.205450     13.996960
195      1.940000      7.065480     13.815900
196      1.950000      6.927320     13.633480
197      1.960000      6.790980     13.449520
198      1.970000      6.656490     13.263810
199      1.980000      6.523850     13.076140
200      1.990000      6.393090     12.886300
201      2.000000      6.264230     12.694110
202      2.010000      6.137280     12.499460
203      2.020000      6.012290     12.302320
204      2.030000      5.889270     12.102780
205      2.040000      5.768240     11.901090
206      2.050000      5.649230     11.697620
207      2.060000      5.532250     11.492930
208      2.070000      5.417320     11.287720
209      2.080000      5.304450     11.082830
210      2.090000      5.193620     10.879210
211      2.100000      5.084820     10.677900
212      2.110000      4.978050     10.479930
213      2.120000      4.873250     10.286340
214      2.130000      4.770380     10.098070
215      2.140000      4.669400      9.915970
216      2.150000      4.570240      9.740720
217      2.160000      4.472840      9.572810
218      2.170000      4.377110      9.412560
219      2.180000      4.282980      9.260030
220      2.190000      4.190380      9.115080
221      2.200000      4.099230      8.977370
222      2.210000      4.009460      8.846290
223      2.220000      3.920990      8.721070
224      2.230000      3.833780      8.600690
225      2.240000      3.747780      8.483930
226      2.250000      3.662940      8.369410
227      2.260000      3.579240      8.255530
228      2.270000      3.496690      8.140550
229      2.280000      3.415280      8.022580
230      2.290000      3.335060      7.899630
231      2.300000      3.256060      7.769640
232      2.310000      3.178360      7.630510
233      2.320000      3.102060      7.480150
234      2.330000      3.027260      7.316560
235      2.340000      2.954090      7.137830
236      2.350000      2.882710      6.942240
237      2.360000      2.813290      6.728300
238      2.370000      2.746010      6.494820
239      2.380000      2.681060      6.240960
240      2.390000      2.618650      5.966320
241      2.400000      2.558990      5.671010
242      2.410000      2.502280      5.355700
243      2.420000      2.448720      5.021750
244      2.430000      2.398500      4.671220
245      2.440000      2.351790      4.306990
246      2.450000      2.308720      3.932700
247      2.460000      2.269390      3.552820
248      2.470000      2.233860      3.172580
249      2.480000      2.202140      2.797890
250      2.490000      2.174160      2.435160
251      2.500000      2.149810      2.091210
252      2.510000      2.128900      1.772990
253      2.520000      2.111170      1.487420
254      2.530000      2.096290      1.241170
255      2.540000      2.083880      1.040410
256      2.550000      2.073480      0.890690
257      2.560000      2.064570      0.796760
258      2.570000      2.056600      0.762410
259      2.580000      2.048980      0.790440
260      2.590000      2.041070      0.882510
261      2.600000      2.032250      1.039070
262      2.610000      2.021860      1.259330
263      2.620000      2.009260      1.541170
264      2.630000      1.993850      1.881100
265      2.640000      1.975040      2.274260
266      2.650000      1.952300      2.714390
267      2.660000      1.925160      3.193900
268      2.670000      1.893220      3.704000
269      2.680000      1.856180      4.234840
270      2.690000      1.813830      4.775800
271      2.700000      1.766070      5.315720
272      2.710000      1.712910      5.843260
273      2.720000      1.654480      6.347230
274      2.730000      1.591010      6.816940
275      2.740000      1.522840      7.242470
276      2.750000      1.450410      7.614950
277      2.760000      1.374260      7.926750
278      2.770000      1.295000      8.171600
279      2.780000      1.213280      8.344700
280      2.790000      1.129830      8.442760
281      2.800000      1.045410      8.464020
282      2.810000      0.960770      8.408230
283      2.820000      0.876680      8.276670
284      2.830000      0.793920      8.072100
285      2.840000      0.713200      7.798730
286      2.850000      0.635210      7.462120
287      2.860000      0.560590      7.069140
288      2.870000      0.489900      6.627780
289      2.880000      0.423620      6.146950
290      2.890000      0.362150      5.636290
291      2.900000      0.305790      5.105840
292      2.910000      0.254730      4.565750
293      2.920000      0.209070      4.025980
294      2.930000      0.168810      3.495990
295      2.940000      0.133850      2.984460
296      2.950000      0.104010      2.499110
297      2.960000      0.079010      2.046540
298      2.970000      0.058550      1.632130
299      2.980000      0.042230      1.259980
300      2.990000      0.029630      0.932960
301      3.000000      0.020300      0.652700
302      3.010000      0.013770      0.419670
303      3.020000      0.009580      0.233240
304      3.030000      0.007240      0.091760
305      3.040000      0.006330     -0.007370
306      3.050000      0.006400     -0.067620
307      3.060000      0.007080     -0.093220
308      3.070000      0.008010     -0.089070
309      3.080000      0.008900     -0.060600
310      3.090000      0.009500     -0.013620
311      3.100000      0.009640      0.045790
312      3.110000      0.009180      0.111530
313      3.120000      0.008070      0.177570
314      3.130000      0.006290      0.238150
315      3.140000      0.003910      0.287910
316      3.150000      0.001030      0.322010
317      3.160000     -0.002190      0.336250
318      3.170000     -0.005550      0.327080
319      3.180000     -0.008820      0.291690
320      3.190000     -0.011740      0.228020
321      3.200000     -0.014020      0.134800
322      3.210000     -0.015370      0.011500
323      3.220000     -0.015480     -0.141610
324      3.230000     -0.014070     -0.323500
325      3.240000     -0.010830     -0.532400
326      3.250000     -0.005510     -0.765790
327      3.260000      0.002150     -1.020490
328      3.270000      0.012360     -1.292710
329      3.280000      0.025280     -1.578130
330      3.290000      0.041060     -1.872060
331      3.300000      0.059780     -2.169530
332      3.310000      0.081480     -2.465510
333      3.320000      0.106130     -2.755010
334      3.330000      0.133680     -3.033270
335      3.340000      0.164020     -3.295890
336      3.350000      0.196980     -3.538930
337      3.360000      0.232370     -3.758980
338      3.370000      0.269960     -3.953250
339      3.380000      0.309490     -4.119540
340      3.390000      0.350680     -4.256290
341      3.400000      0.393250     -4.362540
342      3.410000      0.436870     -4.437880
343      3.420000      0.481250     -4.482480
344      3.430000      0.526080     -4.497000
345      3.440000      0.571050     -4.482570
346      3.450000      0.615870     -4.440750
347      3.460000      0.660280     -4.373490
348      3.470000      0.704010     -4.283060
349      3.480000      0.746840     -4.171960
350      3.490000      0.788560     -4.042900
351      3.500000      0.828990     -3.898680
352      3.510000      0.867980     -3.742080
353      3.520000      0.905400     -3.575840
354      3.530000      0.941160     -3.402500
355      3.540000      0.975180     -3.224390
356      3.550000      1.007430     -3.043580
357      3.560000      1.037860     -2.861820
358      3.570000      1.066480     -2.680540
359      3.580000      1.093290     -2.500900
360      3.590000      1.118300     -2.323760
361      3.600000      1.141530     -2.149740
362      3.610000      1.163030     -1.979280
363      3.620000      1.182820     -1.812670
364      3.630000      1.200950     -1.650100
365      3.640000      1.217450     -1.491700
366      3.650000      1.232370     -1.337590
367      3.660000      1.245740     -1.187890
368      3.670000      1.257620     -1.042740
369      3.680000      1.268050     -0.902330
370      3.690000      1.277070     -0.766890
371      3.700000      1.284740     -0.636680
372      3.710000      1.291110     -0.511950
373      3.720000      1.296230     -0.392990
374      3.730000      1.300160     -0.280060
375      3.740000      1.302960     -0.173360
376      3.750000      1.304690     -0.073070
377      3.760000      1.305420      0.020710
378      3.770000      1.305220      0.107930
379      3.780000      1.304140      0.188620
380      3.790000      1.302250      0.262880
381      3.800000      1.299620      0.330880
382      3.810000      1.296310      0.392840
383      3.820000      1.292390      0.449060
384      3.830000      1.287890      0.499870
385      3.840000      1.282900      0.545660
386      3.850000      1.277440      0.586840
387      3.860000      1.271570      0.623880
388      3.870000      1.265330      0.657270
389      3.880000      1.258760      0.687500
390      3.890000      1.251880      0.715100
391      3.900000      1.244730      0.740590
392      3.910000      1.237330      0.764480
393      3.920000      1.229680      0.787270
394      3.930000      1.221810      0.809440
395      3.940000      1.213720      0.831430
396      3.950000      1.205400      0.853650
397      3.960000      1.196870      0.876460
398      3.970000      1.188100      0.900180
399      3.980000      1.179100      0.925060
400      3.990000      1.169850      0.951330
401      4.000000      1.160330      0.979120
402      4.010000      1.150540      1.008540
403      4.020000      1.140460      1.039620
404      4.030000      1.130060      1.072340
405      4.040000      1.119340      1.106600
406      4.050000      1.108270      1.142260
407      4.060000      1.096850      1.179130
408      4.070000      1.085060      1.216930
409      4.080000      1.072890      1.255380
410      4.090000      1.060340      1.294130
411      4.100000      1.047390      1.332840
412      4.110000      1.034070      1.371130
413      4.120000      1.020350      1.408640
414      4.130000      1.006270      1.445040
415      4.140000      0.991820      1.479990
416      4.150000      0.977020      1.513220
417      4.160000      0.961890      1.544490
418      4.170000      0.946440      1.573610
419      4.180000      0.930700      1.600440
420      4.190000      0.914700      1.624870
421      4.200000      0.898450      1.646860
422      4.210000      0.881980      1.666380
423      4.220000      0.865320      1.683460
424      4.230000      0.848480      1.698140
425      4.240000      0.831500      1.710500
426      4.250000      0.814400      1.720640
427      4.260000      0.797190      1.728660
428      4.270000      0.779910      1.734690
429      4.280000      0.762560      1.738880
430      4.290000      0.745170      1.741350
431      4.300000      0.727760      1.742240
432      4.310000      0.710330      1.741710
433      4.320000      0.692920      1.739860
434      4.330000      0.675520      1.736840
435      4.340000      0.658150      1.732730
436      4.350000      0.640820      1.727640
437      4.360000      0.623550      1.721650
438      4.370000      0.606330      1.714820
439      4.380000      0.589180      1.707200
440      4.390000      0.572110      1.698820
441      4.400000      0.555120      1.689720
442      4.410000      0.538220      1.679910
443      4.420000      0.521420      1.669400
444      4.430000      0.504730      1.658200
445      4.440000      0.488150      1.646330
446      4.450000      0.471690      1.633770
447      4.460000      0.455350      1.620550
448      4.470000      0.439140      1.606670
449      4.480000      0.423080      1.592140
450      4.490000      0.407150      1.576960
451      4.500000      0.391380      1.561160
452      4.510000      0.375770      1.544730
453      4.520000      0.360330      1.527670
454      4.530000      0.345050      1.509990
455      4.540000      0.329950      1.491680
456      4.550000      0.315030      1.472730
457      4.560000      0.300310      1.453110
458      4.570000      0.285770      1.432800
459      4.580000      0.271450      1.411770
460      4.590000      0.257330      1.390010
461      4.600000      0.243430      1.367480
462      4.610000      0.229750      1.344180
463      4.620000      0.216310      1.320100
464      4.630000      0.203110      1.295250
465      4.640000      0.190160      1.269670
466      4.650000      0.177460      1.243400
467      4.660000      0.165030      1.216520
468      4.670000      0.152860      1.189100
469      4.680000      0.140970      1.161250
470      4.690000      0.129360      1.133100
471      4.700000      0.118030      1.104770
472      4.710000      0.106980      1.076390
473      4.720000      0.096220      1.048090
474      4.730000      0.085740      1.019980
475      4.740000      0.075540      0.992160
476      4.750000      0.065610      0.964740
477      4.760000      0.055970      0.937760
478      4.770000      0.046590      0.911270
479      4.780000      0.037480      0.885310
480      4.790000      0.028620      0.859870
481      4.800000      0.020020      0.834960
482      4.810000      0.011670      0.810560
483      4.820000      0.003570      0.786640
484      4.830000     -0.004300      0.763190
485      4.840000     -0.011930      0.740180
486      4.850000     -0.019330      0.717580
487      4.860000     -0.026510      0.695380
488      4.870000     -0.033460      0.673580
489      4.880000     -0.040200      0.652180
490      4.890000     -0.046720      0.631170
491      4.900000     -0.053030      0.610570
492      4.910000     -0.059140      0.590400
493      4.920000     -0.065040      0.570660
494      4.930000     -0.070750      0.551360
495      4.940000     -0.076260      0.532520
496      4.950000     -0.081580      0.514130
497      4.960000     -0.086730      0.496200
498      4.970000     -0.091690      0.478710
499      4.980000     -0.096480      0.461640
500      4.990000     -0.101090      0.444980
501      5.000000     -0.105540      0.428700
502      5.010000     -0.109830      0.412780
503      5.020000     -0.113960      0.397200
504      5.030000     -0.117930      0.381920
505      5.040000     -0.121750      0.366950
506      5.050000     -0.125420      0.352270
507      5.060000     -0.128940      0.337870
508      5.070000     -0.132320      0.323750
509      5.080000     -0.135560      0.309940
510      5.090000     -0.138660      0.296440
511      5.100000     -0.141620      0.283260
512      5.110000     -0.144450      0.270450
513      5.120000     -0.147160      0.258000
514      5.130000     -0.149740      0.245950
515      5.140000     -0.152200      0.234310
516      5.150000     -0.154540      0.223100
517      5.160000     -0.156770      0.212310
518      5.170000     -0.158890      0.201940
519      5.180000     -0.160910      0.192000
520      5.190000     -0.162830      0.182460
521      5.200000     -0.164660      0.173300
522      5.210000     -0.166390      0.164490
523      5.220000     -0.168040      0.155990
524      5.230000     -0.169600      0.147770
525      5.240000     -0.171070      0.139790
526      5.250000     -0.172470      0.131980
527      5.260000     -0.173790      0.124300
528      5.270000     -0.175030      0.116700
529      5.280000     -0.176200      0.109100
530      5.290000     -0.177290      0.101440
531      5.300000     -0.178310      0.093670
532      5.310000     -0.179240      0.085710
533      5.320000     -0.180100      0.077500
534      5.330000     -0.180870      0.068970
535      5.340000     -0.181560      0.060070
536      5.350000     -0.182170      0.050730
537      5.360000     -0.182670      0.040890
538      5.370000     -0.183080      0.030500
539      5.380000     -0.183390      0.019510
540      5.390000     -0.183580      0.007890
541      5.400000     -0.183660     -0.004400
542      5.410000     -0.183620     -0.017380
543      5.420000     -0.183440     -0.031050
544      5.430000     -0.183130     -0.045420
545      5.440000     -0.182680     -0.060480
546      5.450000     -0.182070     -0.076180
547      5.460000     -0.181310     -0.092500
548      5.470000     -0.180390     -0.109370
549      5.480000     -0.179290     -0.126730
550      5.490000     -0.178030     -0.144500
551      5.500000     -0.176580     -0.162610
552      5.510000     -0.174950     -0.180990
553      5.520000     -0.173140     -0.199540
554      5.530000     -0.171150     -0.218210
555      5.540000     -0.168970     -0.236930
556      5.550000     -0.166600     -0.255660
557      5.560000     -0.164040     -0.274350
558      5.570000     -0.161300     -0.292980
559      5.580000     -0.158370     -0.311540
560      5.590000     -0.155250     -0.330020
561      5.600000     -0.151950     -0.348430
562      5.610000     -0.148470     -0.366760
563      5.620000     -0.144800     -0.385010
564      5.630000     -0.140950     -0.403200
565      5.640000     -0.136920     -0.421320
566      5.650000     -0.132700     -0.439350
567      5.660000     -0.128310     -0.457260
568      5.670000     -0.123740     -0.475040
569      5.680000     -0.118990     -0.492630
570      5.690000     -0.114060     -0.509990
571      5.700000     -0.108960     -0.527060
572      5.710000     -0.103690     -0.543780
573      5.720000     -0.098250     -0.560100
574      5.730000     -0.092650     -0.575970
575      5.740000     -0.086890     -0.591320
576      5.750000     -0.080980     -0.606130
577      5.760000     -0.074920     -0.620350
578      5.770000     -0.068710     -0.633950
579      5.780000     -0.062380     -0.646920
580      5.790000     -0.055910     -0.659240
581      5.800000     -0.049310     -0.670890
582      5.810000     -0.042600     -0.681870
583      5.820000     -0.035790     -0.692160
584      5.830000     -0.028860     -0.701740
585      5.840000     -0.021850     -0.710590
586      5.850000     -0.014740     -0.718680
587      5.860000     -0.007550     -0.725960
588      5.870000     -0.000290     -0.732380
589      5.880000      0.007030     -0.737870
590      5.890000      0.014410     -0.742380
591      5.900000      0.021830     -0.745810
592      5.910000      0.029290     -0.748080
593      5.920000      0.036770     -0.749110
594      5.930000      0.044260     -0.748810
595      5.940000      0.051750     -0.747090
596      5.950000      0.059220     -0.743870
597      5.960000      0.066660     -0.739090
598      5.970000      0.074050     -0.732670
599      5.980000      0.081380     -0.724580
600      5.990000      0.088620     -0.714760
601      6.000000      0.095770     -0.703200
602      6.010000      0.102800     -0.689900
603      6.020000      0.109700     -0.674880
604      6.030000      0.116450     -0.658190
605      6.040000      0.123030     -0.639890
606      6.050000      0.129430     -0.620060
607      6.060000      0.135630     -0.598840
608      6.070000      0.141620     -0.576350
609      6.080000      0.147380     -0.552750
610      6.090000      0.152910     -0.528220
611      6.100000      0.158190     -0.502930
612      6.110000      0.163220     -0.477060
613      6.120000      0.167990     -0.450780
614      6.130000      0.172500     -0.424250
615      6.140000      0.176740     -0.397620
616      6.150000      0.180720     -0.371020
617      6.160000      0.184430     -0.344530
618      6.170000      0.187870     -0.318230
619      6.180000      0.191060     -0.292180
620      6.190000      0.193980     -0.266400
621      6.200000      0.196640     -0.240930
622      6.210000      0.199050     -0.215750
623      6.220000      0.201210     -0.190890
624      6.230000      0.203120     -0.166330
625      6.240000      0.204780     -0.142090
626      6.250000      0.206200     -0.118180
627      6.260000      0.207380     -0.094620
628      6.270000      0.208330     -0.071440
629      6.280000      0.209050     -0.048690
630      6.290000      0.209530     -0.026420
631      6.300000      0.209800     -0.004690
632      6.310000      0.209840      0.016430
633      6.320000      0.209680      0.036870
634      6.330000      0.209310      0.056590
635      6.340000      0.208740      0.075520
636      6.350000      0.207990      0.093620
637      6.360000      0.207050      0.110860
638      6.370000      0.205940      0.127210
639      6.380000      0.204670      0.142670
640      6.390000      0.203250      0.157240
641      6.400000      0.201670      0.170930
642      6.410000      0.199960      0.183760
643      6.420000      0.198130      0.195760
644      6.430000      0.196170      0.206960
645      6.440000      0.194100      0.217380
646      6.450000      0.191930      0.227080
647      6.460000      0.189650      0.236070
648      6.470000      0.187290      0.244400
649      6.480000      0.184850      0.252100
650      6.490000      0.182330      0.259190
651      6.500000      0.179740      0.265710
652      6.510000      0.177080      0.271680
653      6.520000      0.174360      0.277120
654      6.530000      0.171590      0.282060
655      6.540000      0.168770      0.286510
656      6.550000      0.165910      0.290490
657      6.560000      0.163000      0.294020
658      6.570000      0.160060      0.297120
659      6.580000      0.157090      0.299790
660      6.590000      0.154090      0.302060
661      6.600000      0.151070      0.303940
662      6.610000      0.148030      0.305440
663      6.620000      0.144980      0.306590
664      6.630000      0.141910      0.307390
665      6.640000      0.138840      0.307860
666      6.650000      0.135760      0.308030
667      6.660000      0.132680      0.307910
668      6.670000      0.129600      0.307530
669      6.680000      0.126520      0.306890
670      6.690000      0.123460      0.306030
671      6.700000      0.120390      0.304970
672      6.710000      0.117350      0.303720
673      6.720000      0.114310      0.302310
674      6.730000      0.111290      0.300740
675      6.740000      0.108280      0.299050
676      6.750000      0.105290      0.297240
677      6.760000      0.102310      0.295320
678      6.770000      0.099360      0.293290
679      6.780000      0.096430      0.291180
680      6.790000      0.093520      0.288970
681      6.800000      0.090630      0.286670
682      6.810000      0.087760      0.284280
683      6.820000      0.084920      0.281800
684      6.830000      0.082100      0.279240
685      6.840000      0.079310      0.276600
686      6.850000      0.076540      0.273870
687      6.860000      0.073800      0.271060
688      6.870000      0.071090      0.268180
689      6.880000      0.068410      0.265230
690      6.890000      0.065760      0.262220
691      6.900000      0.063140      0.259150
692      6.910000      0.060540      0.256030
693      6.920000      0.057980      0.252870
694      6.930000      0.055460      0.249670
695      6.940000      0.052960      0.246440
696      6.950000      0.050490      0.243180
697      6.960000      0.048060      0.239890
698      6.970000      0.045660      0.236560
699      6.980000      0.043300      0.233210
700      6.990000      0.040970      0.229820
701      7.000000      0.038670      0.226390
702      7.010000      0.036400      0.222910
703      7.020000      0.034170      0.219390
704      7.030000      0.031980      0.215820
705      7.040000      0.029820      0.212190
706      7.050000      0.027700      0.208520
707      7.060000      0.025620      0.204790
708      7.070000      0.023570      0.201020
709      7.080000      0.021560      0.197210
710      7.090000      0.019590      0.193360
711      7.100000      0.017650      0.189480
712      7.110000      0.015760      0.185580
713      7.120000      0.013900      0.181660
714      7.130000      0.012080      0.177740
715      7.140000      0.010310      0.173810
716      7.150000      0.008570      0.169880
717      7.160000      0.006870      0.165950
718      7.170000      0.005210      0.162010
719      7.180000      0.003590      0.158070
720      7.190000      0.002010      0.154130
721      7.200000      0.000470      0.150170
722      7.210000     -0.001030      0.146200
723      7.220000     -0.002500      0.142200
724      7.230000     -0.003920      0.138190
725      7.240000     -0.005300      0.134150
726      7.250000     -0.006640      0.130080
727      7.260000     -0.007940      0.125990
728      7.270000     -0.009200      0.121880
729      7.280000     -0.010420      0.117760
730      7.290000     -0.011600      0.113630
731      7.300000     -0.012730      0.109510
732      7.310000     -0.013830      0.105390
733      7.320000     -0.014880      0.101290
734      7.330000     -0.015900      0.097220
735      7.340000     -0.016870      0.093180
736      7.350000     -0.017800      0.089170
737      7.360000     -0.018690      0.085200
738      7.370000     -0.019540      0.081260
739      7.380000     -0.020360      0.077360
740      7.390000     -0.021130      0.073500
741      7.400000     -0.021860      0.069670
742      7.410000     -0.022560      0.065860
743      7.420000     -0.023220      0.062070
744      7.430000     -0.023840      0.058300
745      7.440000     -0.024420      0.054550
746      7.450000     -0.024970      0.050810
747      7.460000     -0.025480      0.047090
748      7.470000     -0.025950      0.043390
749      7.480000     -0.026380      0.039710
750      7.490000     -0.026780      0.036060
751      7.500000     -0.027140      0.032450
752      7.510000     -0.027460      0.028870
753      7.520000     -0.027750      0.025350
754      7.530000     -0.028010      0.021880
755      7.540000     -0.028230      0.018470
756      7.550000     -0.028410      0.015120
757      7.560000     -0.028560      0.011840
758      7.570000     -0.028680      0.008630
759      7.580000     -0.028770      0.005480
760      7.590000     -0.028820      0.002390
761      7.600000     -0.028840     -0.000640
762      7.610000     -0.028840     -0.003620
763      7.620000     -0.028800     -0.006540
764      7.630000     -0.028740     -0.009420
765      7.640000     -0.028640     -0.012250
766      7.650000     -0.028520     -0.015050
767      7.660000     -0.028370     -0.017810
768      7.670000     -0.028190     -0.020530
769      7.680000     -0.027990     -0.023210
770      7.690000     -0.027750     -0.025860
771      7.700000     -0.027500     -0.028470
772      7.710000     -0.027210     -0.031040
773      7.720000     -0.026900     -0.033560
774      7.730000     -0.026560     -0.036040
775      7.740000     -0.026200     -0.038480
776      7.750000     -0.025820     -0.040870
777      7.760000     -0.025410     -0.043220
778      7.770000     -0.024980     -0.045520
779      7.780000     -0.024520     -0.047780
780      7.790000     -0.024050     -0.050010
781      7.800000     -0.023550     -0.052190
782      7.810000     -0.023020     -0.054340
783      7.820000     -0.022480     -0.056460
784      7.830000     -0.021920     -0.058550
785      7.840000     -0.021330     -0.060610
786      7.850000     -0.020720     -0.062640
787      7.860000     -0.020100     -0.064630
788      7.870000     -0.019450     -0.066590
789      7.880000     -0.018790     -0.068510
790      7.890000     -0.018100     -0.070380
791      7.900000     -0.017400     -0.072210
792      7.910000     -0.016670     -0.073980
793      7.920000     -0.015930     -0.075680
794      7.930000     -0.015180     -0.077320
795      7.940000     -0.014400     -0.078880
796      7.950000     -0.013620     -0.080360
797      7.960000     -0.012810     -0.081760
798      7.970000     -0.011990     -0.083080
799      7.980000     -0.011160     -0.084310
800      7.990000     -0.010320     -0.085450
801      8.000000     -0.009470     -0.086500
802      8.010000     -0.008600     -0.087470
803      8.020000     -0.007730     -0.088360
804      8.030000     -0.006840     -0.089160
805      8.040000     -0.005950     -0.089870
806      8.050000     -0.005050     -0.090510
807      8.060000     -0.004150     -0.091070
808      8.070000     -0.003240     -0.091560
809      8.080000     -0.002320     -0.091970
810      8.090000     -0.001400     -0.092310
811      8.100000     -0.000480     -0.092580
812      8.110000      0.000450     -0.092770
813      8.120000      0.001380     -0.092900
814      8.130000      0.002300     -0.092960
815      8.140000      0.003230     -0.092950
816      8.150000      0.004160     -0.092870
817      8.160000      0.005090     -0.092710
818      8.170000      0.006020     -0.092490
819      8.180000      0.006940     -0.092190
820      8.190000      0.007870     -0.091820
821      8.200000      0.008780     -0.091370
822      8.210000      0.009700     -0.090850
823      8.220000      0.010610     -0.090250
824      8.230000      0.011510     -0.089570
825      8.240000      0.012400     -0.088800
826      8.250000      0.013290     -0.087960
827      8.260000      0.014170     -0.087030
828      8.270000      0.015040     -0.086010
829      8.280000      0.015900     -0.084900
830      8.290000      0.016750     -0.083710
831      8.300000      0.017590     -0.082420
832      8.310000      0.018410     -0.081040
833      8.320000      0.019220     -0.079560
834      8.330000      0.020020     -0.077980
835      8.340000      0.020800     -0.076290
836      8.350000      0.021560     -0.074500
837      8.360000      0.022310     -0.072600
838      8.370000      0.023030     -0.070580
839      8.380000      0.023740     -0.068450
840      8.390000      0.024420     -0.066190
841      8.400000      0.025080     -0.063810
842      8.410000      0.025720     -0.061310
843      8.420000      0.026340     -0.058690
844      8.430000      0.026920     -0.055960
845      8.440000      0.027480     -0.053110
846      8.450000      0.028010     -0.050170
847      8.460000      0.028520     -0.047150
848      8.470000      0.028990     -0.044060
849      8.480000      0.029430     -0.040920
850      8.490000      0.029840     -0.037760
851      8.500000      0.030210     -0.034590
852      8.510000      0.030560     -0.031450
853      8.520000      0.030870     -0.028340
854      8.530000      0.031160     -0.025300
855      8.540000      0.031410     -0.022340
856      8.550000      0.031630     -0.019480
857      8.560000      0.031830     -0.016730
858      8.570000      0.032000     -0.014110
859      8.580000      0.032140     -0.011610
860      8.590000      0.032250     -0.009250
861      8.600000      0.032350     -0.007020
862      8.610000      0.032420     -0.004930
863      8.620000      0.032470     -0.002960
864      8.630000      0.032500     -0.001110
865      8.640000      0.032510      0.000630
866      8.650000      0.032500      0.002260
867      8.660000      0.032480      0.003790
868      8.670000      0.032440      0.005250
869      8.680000      0.032390      0.006630
870      8.690000      0.032320      0.007950
871      8.700000      0.032240      0.009230
872      8.710000      0.032150      0.010470
873      8.720000      0.032040      0.011690
874      8.730000      0.031930      0.012890
875      8.740000      0.031800      0.014100
876      8.750000      0.031660      0.015310
877      8.760000      0.031500      0.016530
878      8.770000      0.031340      0.017790
879      8.780000      0.031160      0.019070
880      8.790000      0.030970      0.020390
881      8.800000      0.030770      0.021750
882      8.810000      0.030550      0.023150
883      8.820000      0.030320      0.024590
884      8.830000      0.030070      0.026070
885      8.840000      0.029810      0.027590
886      8.850000      0.029540      0.029130
887      8.860000      0.029240      0.030690
888      8.870000      0.028940      0.032250
889      8.880000      0.028610      0.033810
890      8.890000      0.028280      0.035340
891      8.900000      0.027920      0.036840
892      8.910000      0.027560      0.038280
893      8.920000      0.027170      0.039650
894      8.930000      0.026780      0.040930
895      8.940000      0.026370      0.042110
896      8.950000      0.025950      0.043180
897      8.960000      0.025510      0.044120
898      8.970000      0.025070      0.044930
899      8.980000      0.024620      0.045600
900      8.990000      0.024170      0.046120
901      9.000000      0.023710      0.046500
902      9.010000      0.023240      0.046730
903      9.020000      0.022770      0.046830
904      9.030000      0.022310      0.046790
905      9.040000      0.021840      0.046630
906      9.050000      0.021370      0.046360
907      9.060000      0.020910      0.045990
908      9.070000      0.020450      0.045540
909      9.080000      0.019990      0.045020
910      9.090000      0.019540      0.044450
911      9.100000      0.019100      0.043860
912      9.110000      0.018660      0.043250
913      9.120000      0.018230      0.042660
914      9.130000      0.017800      0.042090
915      9.140000      0.017380      0.041560
916      9.150000      0.016960      0.041100
917      9.160000      0.016550      0.040710
918      9.170000      0.016150      0.040390
919      9.180000      0.015740      0.040170
920      9.190000      0.015340      0.040040
921      9.200000      0.014940      0.040020
922      9.210000      0.014540      0.040080
923      9.220000      0.014140      0.040240
924      9.230000      0.013740      0.040500
925      9.240000      0.013330      0.040830
926      9.250000      0.012920      0.041230
927      9.260000      0.012510      0.041690
928      9.270000      0.012090      0.042190
929      9.280000      0.011670      0.042720
930      9.290000      0.011240      0.043260
931      9.300000      0.010810      0.043790
932      9.310000      0.010370      0.044290
933      9.320000      0.009930      0.044730
934      9.330000      0.009480      0.045120
935      9.340000      0.009030      0.045410
936      9.350000      0.008580      0.045610
937      9.360000      0.008120      0.045690
938      9.370000      0.007670      0.045650
939      9.380000      0.007210      0.045470
940      9.390000      0.006750      0.045150
941      9.400000      0.006300      0.044690
942      9.410000      0.005860      0.044090
943      9.420000      0.005410      0.043340
944      9.430000      0.004980      0.042450
945      9.440000      0.004560      0.041430
946      9.450000      0.004140      0.040290
947      9.460000      0.003740      0.039040
948      9.470000      0.003350      0.037700
949      9.480000      0.002970      0.036290
950      9.490000      0.002610      0.034810
951      9.500000      0.002260      0.033300
952      9.510000      0.001930      0.031770
953      9.520000      0.001610      0.030240
954      9.530000      0.001310      0.028730
955      9.540000      0.001020      0.027260
956      9.550000      0.000750      0.025840
957      9.560000      0.000490      0.024480
958      9.570000      0.000250      0.023190
959      9.580000      0.000010      0.021980
960      9.590000     -0.000210      0.020860
961      9.600000     -0.000420      0.019830
962      9.610000     -0.000610      0.018890
963      9.620000     -0.000800      0.018030
964      9.630000     -0.000980      0.017260
965      9.640000     -0.001160      0.016570
966      9.650000     -0.001320      0.015960
967      9.660000     -0.001480      0.015410
968      9.670000     -0.001630      0.014930
969      9.680000     -0.001780      0.014490
970      9.690000     -0.001930      0.014110
971      9.700000     -0.002070      0.013760
972      9.710000     -0.002210      0.013430
973      9.720000     -0.002340      0.013130
974      9.730000     -0.002470      0.012830
975      9.740000     -0.002600      0.012540
976      9.750000     -0.002730      0.012240
977      9.760000     -0.002850      0.011930
978      9.770000     -0.002970      0.011610
979      9.780000     -0.003080      0.011260
980      9.790000     -0.003200      0.010890
981      9.800000     -0.003310      0.010490
982      9.810000     -0.003410      0.010060
983      9.820000     -0.003510      0.009600
984      9.830000     -0.003610      0.009110
985      9.840000     -0.003700      0.008590
986      9.850000     -0.003780      0.008040
987      9.860000     -0.003860      0.007460
988      9.870000     -0.003940      0.006860
989      9.880000     -0.004010      0.006240
990      9.890000     -0.004070      0.005600
991      9.900000     -0.004130      0.004950
992      9.910000     -0.004180      0.004300
993      9.920000     -0.004220      0.003640
994      9.930000     -0.004260      0.002980
995      9.940000     -0.004290      0.002330
996      9.950000     -0.004310      0.001690
997      9.960000     -0.004330      0.001060
998      9.970000     -0.004340      0.000440
999      9.980000     -0.004340     -0.000160
1000      9.990000     -0.004340     -0.000750
1001     10.000000     -0.004330     -0.001320
1002     10.010000     -0.004320     -0.001870
1003     10.020000     -0.004300     -0.002410
1004     10.030000     -0.004280     -0.002940
1005     10.040000     -0.004250     -0.003440
1006     10.050000     -0.004210     -0.003930
1007     10.060000     -0.004170     -0.004410
1008     10.070000     -0.004130     -0.004870
1009     10.080000     -0.004080     -0.005310
1010     10.090000     -0.004030     -0.005740
1011     10.100000     -0.003970     -0.006150
1012     10.110000     -0.003910     -0.006550
1013     10.120000     -0.003840     -0.006920
1014     10.130000     -0.003770     -0.007280
1015     10.140000     -0.003700     -0.007620
1016     10.150000     -0.003620     -0.007940
1017     10.160000     -0.003540     -0.008240
1018     10.170000     -0.003460     -0.008520
1019     10.180000     -0.003380     -0.008790
1020     10.190000     -0.003290     -0.009030
1021     10.200000     -0.003200     -0.009260
1022     10.210000     -0.003110     -0.009460
1023     10.220000     -0.003010     -0.009650
1024     10.230000     -0.002910     -0.009830
1025     10.240000     -0.002820     -0.009980
1026     10.250000     -0.002720     -0.010120
1027     10.260000     -0.002620     -0.010250
1028     10.270000     -0.002510     -0.010360
1029     10.280000     -0.002410     -0.010460
1030     10.290000     -0.002300     -0.010550
1031     10.300000     -0.002200     -0.010620
1032     10.310000     -0.002090     -0.010680
1033     10.320000     -0.001990     -0.010730
1034     10.330000     -0.001880     -0.010770
1035     10.340000     -0.001770     -0.010800
1036     10.350000     -0.001660     -0.010820
1037     10.360000     -0.001550     -0.010830
1038     10.370000     -0.001450     -0.010830
1039     10.380000     -0.001340     -0.010820
1040     10.390000     -0.001230     -0.010800
1041     10.400000     -0.001120     -0.010770
1042     10.410000     -0.001010     -0.010730
1043     10.420000     -0.000910     -0.010670
1044     10.430000     -0.000800     -0.010600
1045     10.440000     -0.000690     -0.010520
1046     10.450000     -0.000590     -0.010420
1047     10.460000     -0.000480     -0.010300
1048     10.470000     -0.000380     -0.010170
1049     10.480000     -0.000280     -0.010020
1050     10.490000     -0.000180     -0.009840
1051     10.500000     -0.000080     -0.009640
1052     10.510000      0.000010     -0.009420
1053     10.520000      0.000110     -0.009170
1054     10.530000      0.000200     -0.008880
1055     10.540000      0.000290     -0.008570
1056     10.550000      0.000380     -0.008220
1057     10.560000      0.000460     -0.007830
1058     10.570000      0.000540     -0.007410
1059     10.580000      0.000610     -0.006950
1060     10.590000      0.000680     -0.006450
1061     10.600000      0.000740     -0.005920
1062     10.610000      0.000800     -0.005340
1063     10.620000      0.000860     -0.004730
1064     10.630000      0.000900     -0.004090
1065     10.640000      0.000940     -0.003420
1066     10.650000      0.000980     -0.002730
1067     10.660000      0.001010     -0.002020
1068     10.670000      0.001030     -0.001310
1069     10.680000      0.001040     -0.000590
1070     10.690000      0.001050      0.000110
1071     10.700000      0.001040      0.000790
1072     10.710000      0.001040      0.001440
1073     10.720000      0.001020      0.002050
1074     10.730000      0.001000      0.002610
1075     10.740000      0.000980      0.003110
1076     10.750000      0.000940      0.003530
1077     10.760000      0.000910      0.003890
1078     10.770000      0.000870      0.004150
1079     10.780000      0.000830      0.004340
1080     10.790000      0.000790      0.004430
1081     10.800000      0.000740      0.004440
1082     10.810000      0.000700      0.004360
1083     10.820000      0.000650      0.004190
1084     10.830000      0.000610      0.003940
1085     10.840000      0.000570      0.003620
1086     10.850000      0.000540      0.003240
1087     10.860000      0.000500      0.002790
1088     10.870000      0.000480      0.002300
1089     10.880000      0.000450      0.001780
1090     10.890000      0.000430      0.001240
1091     10.900000      0.000420      0.000700
1092     10.910000      0.000410      0.000160
1093     10.920000      0.000410     -0.000350
1094     10.930000      0.000420     -0.000830
1095     10.940000      0.000420     -0.001260
1096     10.950000      0.000440     -0.001630
1097     10.960000      0.000450     -0.001930
1098     10.970000      0.000470     -0.002150
1099     10.980000      0.000490     -0.002290
1100     10.990000      0.000520     -0.002340
1101     11.000000      0.000540     -0.002300
1102     11.010000      0.000560     -0.002160
1103     11.020000      0.000590     -0.001950
1104     11.030000      0.000600     -0.001640
1105     11.040000      0.000620     -0.001260
1106     11.050000      0.000630     -0.000800
1107     11.060000      0.000640     -0.000270
1108     11.070000      0.000640      0.000300
1109     11.080000      0.000640      0.000920
1110     11.090000      0.000630      0.001580
1111     11.100000      0.000620      0.002250
1112     11.110000      0.000590      0.002920
1113     11.120000      0.000560      0.003590
1114     11.130000      0.000530      0.004240
1115     11.140000      0.000490      0.004860
1116     11.150000      0.000440      0.005430
1117     11.160000      0.000380      0.005960
1118     11.170000      0.000320      0.006440
1119     11.180000      0.000260      0.006850
1120     11.190000      0.000190      0.007200
1121     11.200000      0.000120      0.007480
1122     11.210000      0.000040      0.007700
1123     11.220000     -0.000030      0.007850
1124     11.230000     -0.000110      0.007940
1125     11.240000     -0.000190      0.007980
1126     11.250000     -0.000270      0.007960
1127     11.260000     -0.000350      0.007910
1128     11.270000     -0.000430      0.007810
1129     11.280000     -0.000510      0.007690
1130     11.290000     -0.000580      0.007560
1131     11.300000     -0.000660      0.007420
1132     11.310000     -0.000730      0.007290
1133     11.320000     -0.000810      0.007170
1134     11.330000     -0.000880      0.007080
1135     11.340000     -0.000950      0.007020
1136     11.350000     -0.001020      0.007010
1137     11.360000     -0.001090      0.007040
1138     11.370000     -0.001160      0.007130
1139     11.380000     -0.001230      0.007290
1140     11.390000     -0.001300      0.007500
1141     11.400000     -0.001380      0.007780
1142     11.410000     -0.001460      0.008120
1143     11.420000     -0.001540      0.008530
1144     11.430000     -0.001620      0.008990
1145     11.440000     -0.001710      0.009510
1146     11.450000     -0.001810      0.010070
1147     11.460000     -0.001910      0.010660
1148     11.470000     -0.002020      0.011280
1149     11.480000     -0.002130      0.011910
1150     11.490000     -0.002250      0.012530
1151     11.500000     -0.002370      0.013140
1152     11.510000     -0.002500      0.013720
1153     11.520000     -0.002640      0.014250
1154     11.530000     -0.002780      0.014720
1155     11.540000     -0.002930      0.015120
1156     11.550000     -0.003080      0.015440
1157     11.560000     -0.003240      0.015660
1158     11.570000     -0.003390      0.015780
1159     11.580000     -0.003550      0.015790
1160     11.590000     -0.003710      0.015690
1161     11.600000     -0.003870      0.015470
1162     11.610000     -0.004020      0.015140
1163     11.620000     -0.004170      0.014700
1164     11.630000     -0.004320      0.014140
1165     11.640000     -0.004460      0.013490
1166     11.650000     -0.004600      0.012750
1167     11.660000     -0.004720      0.011930
1168     11.670000     -0.004840      0.011050
1169     11.680000     -0.004950      0.010120
1170     11.690000     -0.005050      0.009150
1171     11.700000     -0.005150      0.008160
1172     11.710000     -0.005230      0.007180
1173     11.720000     -0.005300      0.006220
1174     11.730000     -0.005360      0.005290
1175     11.740000     -0.005410      0.004410
1176     11.750000     -0.005460      0.003600
1177     11.760000     -0.005490      0.002860
1178     11.770000     -0.005520      0.002210
1179     11.780000     -0.005550      0.001640
1180     11.790000     -0.005560      0.001180
1181     11.800000     -0.005570      0.000810
1182     11.810000     -0.005580      0.000550
1183     11.820000     -0.005590      0.000380
1184     11.830000     -0.005590      0.000310
1185     11.840000     -0.005590      0.000330
1186     11.850000     -0.005600      0.000430
1187     11.860000     -0.005600      0.000610
1188     11.870000     -0.005610      0.000860
1189     11.880000     -0.005620      0.001160
1190     11.890000     -0.005630      0.001510
1191     11.900000     -0.005640      0.001890
1192     11.910000     -0.005660      0.002290
1193     11.920000     -0.005680      0.002700
1194     11.930000     -0.005710      0.003100
1195     11.940000     -0.005740      0.003500
1196     11.950000     -0.005780      0.003870
1197     11.960000     -0.005820      0.004220
1198     11.970000     -0.005860      0.004530
1199     11.980000     -0.005900      0.004790
1200     11.990000     -0.005950      0.005020
1201     12.000000     -0.006000      0.005200
1202     12.010000     -0.006050      0.005330
1203     12.020000     -0.006110      0.005410
1204     12.030000     -0.006160      0.005450
1205     12.040000     -0.006220      0.005440
1206     12.050000     -0.006270      0.005400
1207     12.060000     -0.006320      0.005320
1208     12.070000     -0.006380      0.005210
1209     12.080000     -0.006430      0.005080
1210     12.090000     -0.006480      0.004930
1211     12.100000     -0.006530      0.004770
1212     12.110000     -0.006580      0.004610
1213     12.120000     -0.006620      0.004450
1214     12.130000     -0.006670      0.004300
1215     12.140000     -0.006710      0.004170
1216     12.150000     -0.006750      0.004060
1217     12.160000     -0.006790      0.003980
1218     12.170000     -0.006830      0.003920
1219     12.180000     -0.006870      0.003900
1220     12.190000     -0.006910      0.003910
1221     12.200000     -0.006950      0.003950
1222     12.210000     -0.006990      0.004030
1223     12.220000     -0.007030      0.004140
1224     12.230000     -0.007070      0.004280
1225     12.240000     -0.007110      0.004440
1226     12.250000     -0.007160      0.004620
1227     12.260000     -0.007200      0.004820
1228     12.270000     -0.007250      0.005020
1229     12.280000     -0.007300      0.005220
1230     12.290000     -0.007360      0.005410
1231     12.300000     -0.007410      0.005580
1232     12.310000     -0.007470      0.005720
1233     12.320000     -0.007520      0.005820
1234     12.330000     -0.007580      0.005870
1235     12.340000     -0.007640      0.005860
1236     12.350000     -0.007700      0.005790
1237     12.360000     -0.007760      0.005650
1238     12.370000     -0.007810      0.005430
1239     12.380000     -0.007870      0.005130
1240     12.390000     -0.007920      0.004750
1241     12.400000     -0.007970      0.004290
1242     12.410000     -0.008010      0.003740
1243     12.420000     -0.008050      0.003110
1244     12.430000     -0.008080      0.002410
1245     12.440000     -0.008100      0.001650
1246     12.450000     -0.008120      0.000820
1247     12.460000     -0.008130     -0.000050
1248     12.470000     -0.008130     -0.000950
1249     12.480000     -0.008120     -0.001870
1250     12.490000     -0.008100     -0.002790
1251     12.500000     -0.008070     -0.003700
1252     12.510000     -0.008030     -0.004570
1253     12.520000     -0.007990     -0.005390
1254     12.530000     -0.007930     -0.006140
1255     12.540000     -0.007870     -0.006810
1256     12.550000     -0.007800     -0.007380
1257     12.560000     -0.007730     -0.007840
1258     12.570000     -0.007650     -0.008180
1259     12.580000     -0.007570     -0.008390
1260     12.590000     -0.007490     -0.008470
1261     12.600000     -0.007400     -0.008420
1262     12.610000     -0.007320     -0.008240
1263     12.620000     -0.007230     -0.007930
1264     12.630000     -0.007150     -0.007490
1265     12.640000     -0.007080     -0.006930
1266     12.650000     -0.007010     -0.006270
1267     12.660000     -0.006950     -0.005510
1268     12.670000     -0.006890     -0.004680
1269     12.680000     -0.006850     -0.003790
1270     12.690000     -0.006810     -0.002850
1271     12.700000     -0.006780     -0.001890
1272     12.710000     -0.006760     -0.000930
1273     12.720000     -0.006750      0.000020
1274     12.730000     -0.006750      0.000940
1275     12.740000     -0.006760      0.001810
1276     12.750000     -0.006780      0.002610
1277     12.760000     -0.006800      0.003330
1278     12.770000     -0.006840      0.003970
1279     12.780000     -0.006880      0.004510
1280     12.790000     -0.006920      0.004960
1281     12.800000     -0.006970      0.005290
1282     12.810000     -0.007030      0.005520
1283     12.820000     -0.007080      0.005650
1284     12.830000     -0.007140      0.005680
1285     12.840000     -0.007190      0.005610
1286     12.850000     -0.007250      0.005450
1287     12.860000     -0.007300      0.005220
1288     12.870000     -0.007360      0.004910
1289     12.880000     -0.007410      0.004550
1290     12.890000     -0.007450      0.004150
1291     12.900000     -0.007490      0.003710
1292     12.910000     -0.007530      0.003250
1293     12.920000     -0.007560      0.002790
1294     12.930000     -0.007590      0.002330
1295     12.940000     -0.007610      0.001890
1296     12.950000     -0.007630      0.001470
1297     12.960000     -0.007650      0.001100
1298     12.970000     -0.007660      0.000760
1299     12.980000     -0.007670      0.000480
1300     12.990000     -0.007670      0.000240
1301     13.000000     -0.007670      0.000060
1302     13.010000     -0.007670     -0.000060
1303     13.020000     -0.007670     -0.000120
1304     13.030000     -0.007670     -0.000140
1305     13.040000     -0.007670     -0.000100
1306     13.050000     -0.007670     -0.000020
1307     13.060000     -0.007670      0.000110
1308     13.070000     -0.007670      0.000270
1309     13.080000     -0.007670      0.000460
1310     13.090000     -0.007680      0.000670
1311     13.100000     -0.007680      0.000890
1312     13.110000     -0.007690      0.001120
1313     13.120000     -0.007700      0.001340
1314     13.130000     -0.007720      0.001550
1315     13.140000     -0.007730      0.001750
1316     13.150000     -0.007750      0.001920
1317     13.160000     -0.007770      0.002060
1318     13.170000     -0.007790      0.002170
1319     13.180000     -0.007810      0.002240
1320     13.190000     -0.007830      0.002270
1321     13.200000     -0.007860      0.002260
1322     13.210000     -0.007880      0.002210
1323     13.220000     -0.007900      0.002130
1324     13.230000     -0.007920      0.002000
1325     13.240000     -0.007940      0.001840
1326     13.250000     -0.007960      0.001640
1327     13.260000     -0.007980      0.001420
1328     13.270000     -0.007990      0.001180
1329     13.280000     -0.008000      0.000920
1330     13.290000     -0.008010      0.000650
1331     13.300000     -0.008020      0.000390
1332     13.310000     -0.008020      0.000120
1333     13.320000     -0.008030     -0.000120
1334     13.330000     -0.008020     -0.000350
1335     13.340000     -0.008020     -0.000560
1336     13.350000     -0.008010     -0.000730
1337     13.360000     -0.008010     -0.000870
1338     13.370000     -0.008000     -0.000960
1339     13.380000     -0.007990     -0.001010
1340     13.390000     -0.007980     -0.001020
1341     13.400000     -0.007970     -0.000980
1342     13.410000     -0.007960     -0.000900
1343     13.420000     -0.007950     -0.000770
1344     13.430000     -0.007940     -0.000600
1345     13.440000     -0.007940     -0.000390
1346     13.450000     -0.007930     -0.000140
1347     13.460000     -0.007930      0.000140
1348     13.470000     -0.007930      0.000440
1349     13.480000     -0.007940      0.000750
1350     13.490000     -0.007940      0.001080
1351     13.500000     -0.007960      0.001400
1352     13.510000     -0.007970      0.001720
1353     13.520000     -0.007990      0.002030
1354     13.530000     -0.008010      0.002310
1355     13.540000     -0.008030      0.002560
1356     13.550000     -0.008060      0.002780
1357     13.560000     -0.008080      0.002960
1358     13.570000     -0.008110      0.003090
1359     13.580000     -0.008140      0.003180
1360     13.590000     -0.008180      0.003210
1361     13.600000     -0.008210      0.003190
1362     13.610000     -0.008240      0.003120
1363     13.620000     -0.008270      0.003000
1364     13.630000     -0.008300      0.002830
1365     13.640000     -0.008330      0.002620
1366     13.650000     -0.008360      0.002370
1367     13.660000     -0.008380      0.002080
1368     13.670000     -0.008400      0.001760
1369     13.680000     -0.008420      0.001410
1370     13.690000     -0.008430      0.001060
1371     13.700000     -0.008440      0.000690
1372     13.710000     -0.008450      0.000330
1373     13.720000     -0.008450     -0.000020
1374     13.730000     -0.008450     -0.000360
1375     13.740000     -0.008450     -0.000680
1376     13.750000     -0.008440     -0.000960
1377     13.760000     -0.008430     -0.001210
1378     13.770000     -0.008420     -0.001420
1379     13.780000     -0.008410     -0.001590
1380     13.790000     -0.008390     -0.001720
1381     13.800000     -0.008370     -0.001790
1382     13.810000     -0.008350     -0.001830
1383     13.820000     -0.008340     -0.001810
1384     13.830000     -0.008320     -0.001760
1385     13.840000     -0.008300     -0.001660
1386     13.850000     -0.008280     -0.001520
1387     13.860000     -0.008270     -0.001360
1388     13.870000     -0.008260     -0.001160
1389     13.880000     -0.008240     -0.000940
1390     13.890000     -0.008230     -0.000710
1391     13.900000     -0.008230     -0.000470
1392     13.910000     -0.008220     -0.000220
1393     13.920000     -0.008220      0.000020
1394     13.930000     -0.008220      0.000260
1395     13.940000     -0.008220      0.000480
1396     13.950000     -0.008230      0.000670
1397     13.960000     -0.008230      0.000850
1398     13.970000     -0.008240      0.000990
1399     13.980000     -0.008250      0.001110
1400     13.990000     -0.008260      0.001190
1401     14.000000     -0.008280      0.001240
1402     14.010000     -0.008290      0.001250
1403     14.020000     -0.008300      0.001220
1404     14.030000     -0.008310      0.001170
1405     14.040000     -0.008320      0.001080
1406     14.050000     -0.008340      0.000960
1407     14.060000     -0.008350      0.000820
1408     14.070000     -0.008350      0.000650
1409     14.080000     -0.008360      0.000460
1410     14.090000     -0.008360      0.000260
1411     14.100000     -0.008370      0.000040
1412     14.110000     -0.008370     -0.000180
1413     14.120000     -0.008370     -0.000410
1414     14.130000     -0.008360     -0.000630
1415     14.140000     -0.008360     -0.000850
1416     14.150000     -0.008350     -0.001060
1417     14.160000     -0.008340     -0.001260
1418     14.170000     -0.008320     -0.001440
1419     14.180000     -0.008310     -0.001610
1420     14.190000     -0.008290     -0.001770
1421     14.200000     -0.008280     -0.001900
1422     14.210000     -0.008260     -0.002020
1423     14.220000     -0.008240     -0.002120
1424     14.230000     -0.008210     -0.002200
1425     14.240000     -0.008190     -0.002270
1426     14.250000     -0.008170     -0.002320
1427     14.260000     -0.008150     -0.002360
1428     14.270000     -0.008120     -0.002380
1429     14.280000     -0.008100     -0.002390
1430     14.290000     -0.008080     -0.002390
1431     14.300000     -0.008050     -0.002380
1432     14.310000     -0.008030     -0.002370
1433     14.320000     -0.008000     -0.002350
1434     14.330000     -0.007980     -0.002320
1435     14.340000     -0.007960     -0.002300
1436     14.350000     -0.007930     -0.002270
1437     14.360000     -0.007910     -0.002250
1438     14.370000     -0.007890     -0.002220
1439     14.380000     -0.007870     -0.002200
1440     14.390000     -0.007850     -0.002180
1441     14.400000     -0.007820     -0.002160
1442     14.410000     -0.007800     -0.002150
1443     14.420000     -0.007780     -0.002130
1444     14.430000     -0.007760     -0.002120
1445     14.440000     -0.007740     -0.002110
1446     14.450000     -0.007720     -0.002090
1447     14.460000     -0.007700     -0.002080
1448     14.470000     -0.007670     -0.002060
1449     14.480000     -0.007650     -0.002030
1450     14.490000     -0.007630     -0.001990
1451     14.500000     -0.007610     -0.001950
1452     14.510000     -0.007590     -0.001900
1453     14.520000     -0.007580     -0.001830
1454     14.530000     -0.007560     -0.001740
1455     14.540000     -0.007540     -0.001640
1456     14.550000     -0.007520     -0.001520
1457     14.560000     -0.007510     -0.001380
1458     14.570000     -0.007490     -0.001210
1459     14.580000     -0.007480     -0.001020
1460     14.590000     -0.007470     -0.000810
1461     14.600000     -0.007460     -0.000580
1462     14.610000     -0.007460     -0.000330
1463     14.620000     -0.007460     -0.000050
1464     14.630000     -0.007450      0.000240
1465     14.640000     -0.007460      0.000550
1466     14.650000     -0.007460      0.000870
1467     14.660000     -0.007470      0.001190
1468     14.670000     -0.007480      0.001520
1469     14.680000     -0.007500      0.001840
1470     14.690000     -0.007520      0.002160
1471     14.700000     -0.007540      0.002450
1472     14.710000     -0.007560      0.002720
1473     14.720000     -0.007590      0.002960
1474     14.730000     -0.007620      0.003160
1475     14.740000     -0.007650      0.003310
1476     14.750000     -0.007680      0.003420
1477     14.760000     -0.007720      0.003470
1478     14.770000     -0.007750      0.003460
1479     14.780000     -0.007790      0.003390
1480     14.790000     -0.007820      0.003260
1481     14.800000     -0.007850      0.003060
1482     14.810000     -0.007880      0.002810
1483     14.820000     -0.007910      0.002490
1484     14.830000     -0.007940      0.002120
1485     14.840000     -0.007960      0.001700
1486     14.850000     -0.007980      0.001240
1487     14.860000     -0.007990      0.000740
1488     14.870000     -0.008000      0.000220
1489     14.880000     -0.008000     -0.000310
1490     14.890000     -0.007990     -0.000840
1491     14.900000     -0.007990     -0.001360
1492     14.910000     -0.007970     -0.001860
1493     14.920000     -0.007950     -0.002320
1494     14.930000     -0.007930     -0.002730
1495     14.940000     -0.007900     -0.003090
1496     14.950000     -0.007870     -0.003370
1497     14.960000     -0.007840     -0.003570
1498     14.970000     -0.007800     -0.003680
1499     14.980000     -0.007770     -0.003710
1500     14.990000     -0.007730     -0.003630
1501     15.000000     -0.007690     -0.003470
1502     15.010000     -0.007660     -0.003200
1503     15.020000     -0.007630     -0.002850
1504     15.030000     -0.007600     -0.002400
1505     15.040000     -0.007570     -0.001870
1506     15.050000     -0.007560     -0.001270
1507     15.060000     -0.007540     -0.000600
1508     15.070000     -0.007540      0.000110
1509     15.080000     -0.007540      0.000870
1510     15.090000     -0.007550      0.001640
1511     15.100000     -0.007560      0.002430
1512     15.110000     -0.007590      0.003200
1513     15.120000     -0.007620      0.003950
1514     15.130000     -0.007660      0.004660
1515     15.140000     -0.007710      0.005310
1516     15.150000     -0.007760      0.005900
1517     15.160000     -0.007820      0.006410
1518     15.170000     -0.007880      0.006830
1519     15.180000     -0.007950      0.007160
1520     15.190000     -0.008020      0.007400
1521     15.200000     -0.008100      0.007540
1522     15.210000     -0.008170      0.007570
1523     15.220000     -0.008250      0.007510
1524     15.230000     -0.008320      0.007350
1525     15.240000     -0.008390      0.007090
1526     15.250000     -0.008470      0.006760
1527     15.260000     -0.008530      0.006350
1528     15.270000     -0.008600      0.005870
1529     15.280000     -0.008660      0.005340
1530     15.290000     -0.008710      0.004760
1531     15.300000     -0.008760      0.004150
1532     15.310000     -0.008800      0.003520
1533     15.320000     -0.008830      0.002890
1534     15.330000     -0.008860      0.002260
1535     15.340000     -0.008880      0.001640
1536     15.350000     -0.008900      0.001050
1537     15.360000     -0.008910      0.000490
1538     15.370000     -0.008920     -0.000020
1539     15.380000     -0.008920     -0.000500
1540     15.390000     -0.008910     -0.000930
1541     15.400000     -0.008900     -0.001300
1542     15.410000     -0.008890     -0.001620
1543     15.420000     -0.008870     -0.001900
1544     15.430000     -0.008850     -0.002120
1545     15.440000     -0.008830     -0.002290
1546     15.450000     -0.008810     -0.002410
1547     15.460000     -0.008790     -0.002490
1548     15.470000     -0.008760     -0.002530
1549     15.480000     -0.008740     -0.002530
1550     15.490000     -0.008710     -0.002500
1551     15.500000     -0.008690     -0.002450
1552     15.510000     -0.008660     -0.002370
1553     15.520000     -0.008640     -0.002270
1554     15.530000     -0.008610     -0.002160
1555     15.540000     -0.008590     -0.002040
1556     15.550000     -0.008570     -0.001910
1557     15.560000     -0.008550     -0.001770
1558     15.570000     -0.008540     -0.001640
1559     15.580000     -0.008520     -0.001500
1560     15.590000     -0.008500     -0.001370
1561     15.600000     -0.008490     -0.001240
1562     15.610000     -0.008480     -0.001120
1563     15.620000     -0.008470     -0.001000
1564     15.630000     -0.008460     -0.000890
1565     15.640000     -0.008450     -0.000780
1566     15.650000     -0.008440     -0.000690
1567     15.660000     -0.008430     -0.000600
1568     15.670000     -0.008430     -0.000510
1569     15.680000     -0.008420     -0.000440
1570     15.690000     -0.008420     -0.000370
1571     15.700000     -0.008410     -0.000320
1572     15.710000     -0.008410     -0.000270
1573     15.720000     -0.008410     -0.000230
1574     15.730000     -0.008410     -0.000210
1575     15.740000     -0.008400     -0.000190
1576     15.750000     -0.008400     -0.000190
1577     15.760000     -0.008400     -0.000190
1578     15.770000     -0.008400     -0.000210
1579     15.780000     -0.008400     -0.000240
1580     15.790000     -0.008390     -0.000280
1581     15.800000     -0.008390     -0.000330
1582     15.810000     -0.008390     -0.000390
1583     15.820000     -0.008380     -0.000450
1584     15.830000     -0.008380     -0.000530
1585     15.840000     -0.008370     -0.000610
1586     15.850000     -0.008370     -0.000690
1587     15.860000     -0.008360     -0.000780
1588     15.870000     -0.008350     -0.000860
1589     15.880000     -0.008340     -0.000940
1590     15.890000     -0.008340     -0.001010
1591     15.900000     -0.008330     -0.001070
1592     15.910000     -0.008310     -0.001120
1593     15.920000     -0.008300     -0.001140
1594     15.930000     -0.008290     -0.001150
1595     15.940000     -0.008280     -0.001140
1596     15.950000     -0.008270     -0.001090
1597     15.960000     -0.008260     -0.001020
1598     15.970000     -0.008250     -0.000920
1599     15.980000     -0.008240     -0.000790
1600     15.990000     -0.008230     -0.000620
1601     16.000000     -0.008220     -0.000430
1602     16.010000     -0.008220     -0.000200
1603     16.020000     -0.008220      0.000060
1604     16.030000     -0.008220      0.000340
1605     16.040000     -0.008220      0.000650
1606     16.050000     -0.008230      0.000970
1607     16.060000     -0.008240      0.001310
1608     16.070000     -0.008250      0.001650
1609     16.080000     -0.008270      0.001990
1610     16.090000     -0.008290      0.002320
1611     16.100000     -0.008310      0.002640
1612     16.110000     -0.008340      0.002930
1613     16.120000     -0.008370      0.003180
1614     16.130000     -0.008400      0.003390
1615     16.140000     -0.008430      0.003550
1616     16.150000     -0.008470      0.003660
1617     16.160000     -0.008500      0.003700
1618     16.170000     -0.008540      0.003680
1619     16.180000     -0.008580      0.003590
1620     16.190000     -0.008610      0.003420
1621     16.200000     -0.008650      0.003180
1622     16.210000     -0.008680      0.002870
1623     16.220000     -0.008710      0.002500
1624     16.230000     -0.008730      0.002050
1625     16.240000     -0.008750      0.001550
1626     16.250000     -0.008770      0.001000
1627     16.260000     -0.008780      0.000410
1628     16.270000     -0.008780     -0.000210
1629     16.280000     -0.008780     -0.000850
1630     16.290000     -0.008770     -0.001490
1631     16.300000     -0.008760     -0.002120
1632     16.310000     -0.008740     -0.002730
1633     16.320000     -0.008710     -0.003300
1634     16.330000     -0.008680     -0.003810
1635     16.340000     -0.008640     -0.004260
1636     16.350000     -0.008600     -0.004640
1637     16.360000     -0.008550     -0.004930
1638     16.370000     -0.008500     -0.005120
1639     16.380000     -0.008450     -0.005220
1640     16.390000     -0.008400     -0.005210
1641     16.400000     -0.008350     -0.005100
1642     16.410000     -0.008290     -0.004890
1643     16.420000     -0.008250     -0.004570
1644     16.430000     -0.008200     -0.004160
1645     16.440000     -0.008160     -0.003660
1646     16.450000     -0.008120     -0.003090
1647     16.460000     -0.008090     -0.002450
1648     16.470000     -0.008070     -0.001760
1649     16.480000     -0.008050     -0.001040
1650     16.490000     -0.008040     -0.000300
1651     16.500000     -0.008030      0.000440
1652     16.510000     -0.008040      0.001160
1653     16.520000     -0.008050      0.001850
1654     16.530000     -0.008070      0.002480
1655     16.540000     -0.008090      0.003040
1656     16.550000     -0.008120      0.003520
1657     16.560000     -0.008160      0.003900
1658     16.570000     -0.008200      0.004170
1659     16.580000     -0.008240      0.004330
1660     16.590000     -0.008280      0.004370
1661     16.600000     -0.008330      0.004290
1662     16.610000     -0.008370      0.004080
1663     16.620000     -0.008410      0.003760
1664     16.630000     -0.008450      0.003330
1665     16.640000     -0.008480      0.002790
1666     16.650000     -0.008510      0.002160
1667     16.660000     -0.008530      0.001440
1668     16.670000     -0.008550      0.000670
1669     16.680000     -0.008550     -0.000160
1670     16.690000     -0.008550     -0.001010
1671     16.700000     -0.008540     -0.001880
1672     16.710000     -0.008520     -0.002730
1673     16.720000     -0.008490     -0.003550
1674     16.730000     -0.008460     -0.004330
1675     16.740000     -0.008420     -0.005030
1676     16.750000     -0.008370     -0.005660
1677     16.760000     -0.008310     -0.006190
1678     16.770000     -0.008250     -0.006620
1679     16.780000     -0.008180     -0.006930
1680     16.790000     -0.008110     -0.007120
1681     16.800000     -0.008040     -0.007190
1682     16.810000     -0.007970     -0.007140
1683     16.820000     -0.007900     -0.006960
1684     16.830000     -0.007830     -0.006670
1685     16.840000     -0.007760     -0.006280
1686     16.850000     -0.007700     -0.005780
1687     16.860000     -0.007640     -0.005200
1688     16.870000     -0.007590     -0.004550
1689     16.880000     -0.007540     -0.003840
1690     16.890000     -0.007500     -0.003090
1691     16.900000     -0.007470     -0.002330
1692     16.910000     -0.007450     -0.001560
1693     16.920000     -0.007430     -0.000810
1694     16.930000     -0.007430     -0.000090
1695     16.940000     -0.007430      0.000580
1696     16.950000     -0.007430      0.001180
1697     16.960000     -0.007440      0.001710
1698     16.970000     -0.007460      0.002150
1699     16.980000     -0.007480      0.002500
1700     16.990000     -0.007510      0.002760
1701     17.000000     -0.007530      0.002910
1702     17.010000     -0.007560      0.002950
1703     17.020000     -0.007590      0.002900
1704     17.030000     -0.007620      0.002750
1705     17.040000     -0.007650      0.002510
1706     17.050000     -0.007670      0.002190
1707     17.060000     -0.007700      0.001790
1708     17.070000     -0.007710      0.001340
1709     17.080000     -0.007730      0.000830
1710     17.090000     -0.007740      0.000300
1711     17.100000     -0.007740     -0.000260
1712     17.110000     -0.007740     -0.000820
1713     17.120000     -0.007730     -0.001370
1714     17.130000     -0.007710     -0.001900
1715     17.140000     -0.007700     -0.002390
1716     17.150000     -0.007670     -0.002830
1717     17.160000     -0.007640     -0.003210
1718     17.170000     -0.007610     -0.003530
1719     17.180000     -0.007580     -0.003770
1720     17.190000     -0.007540     -0.003940
1721     17.200000     -0.007500     -0.004020
1722     17.210000     -0.007460     -0.004030
1723     17.220000     -0.007420     -0.003950
1724     17.230000     -0.007380     -0.003800
1725     17.240000     -0.007340     -0.003580
1726     17.250000     -0.007310     -0.003290
1727     17.260000     -0.007270     -0.002940
1728     17.270000     -0.007240     -0.002550
1729     17.280000     -0.007220     -0.002110
1730     17.290000     -0.007200     -0.001650
1731     17.300000     -0.007180     -0.001180
1732     17.310000     -0.007170     -0.000700
1733     17.320000     -0.007160     -0.000220
1734     17.330000     -0.007160      0.000230
1735     17.340000     -0.007160      0.000650
1736     17.350000     -0.007170      0.001040
1737     17.360000     -0.007180      0.001380
1738     17.370000     -0.007190      0.001670
1739     17.380000     -0.007210      0.001900
1740     17.390000     -0.007230      0.002070
1741     17.400000     -0.007250      0.002170
1742     17.410000     -0.007270      0.002220
1743     17.420000     -0.007290      0.002200
1744     17.430000     -0.007310      0.002120
1745     17.440000     -0.007340      0.001980
1746     17.450000     -0.007350      0.001800
1747     17.460000     -0.007370      0.001570
1748     17.470000     -0.007390      0.001300
1749     17.480000     -0.007400      0.001000
1750     17.490000     -0.007410      0.000690
1751     17.500000     -0.007420      0.000360
1752     17.510000     -0.007420      0.000030
1753     17.520000     -0.007420     -0.000290
1754     17.530000     -0.007420     -0.000600
1755     17.540000     -0.007410     -0.000880
1756     17.550000     -0.007400     -0.001130
1757     17.560000     -0.007390     -0.001350
1758     17.570000     -0.007380     -0.001520
1759     17.580000     -0.007360     -0.001640
1760     17.590000     -0.007350     -0.001710
1761     17.600000     -0.007330     -0.001730
1762     17.610000     -0.007310     -0.001700
1763     17.620000     -0.007300     -0.001620
1764     17.630000     -0.007280     -0.001490
1765     17.640000     -0.007270     -0.001310
1766     17.650000     -0.007250     -0.001090
1767     17.660000     -0.007240     -0.000830
1768     17.670000     -0.007230     -0.000540
1769     17.680000     -0.007230     -0.000230
1770     17.690000     -0.007230      0.000100
1771     17.700000     -0.007230      0.000440
1772     17.710000     -0.007230      0.000780
1773     17.720000     -0.007240      0.001120
1774     17.730000     -0.007250      0.001450
1775     17.740000     -0.007260      0.001750
1776     17.750000     -0.007280      0.002030
1777     17.760000     -0.007300      0.002280
1778     17.770000     -0.007330      0.002500
1779     17.780000     -0.007350      0.002680
1780     17.790000     -0.007380      0.002820
1781     17.800000     -0.007410      0.002910
1782     17.810000     -0.007430      0.002970
1783     17.820000     -0.007460      0.002980
1784     17.830000     -0.007490      0.002950
1785     17.840000     -0.007520      0.002880
1786     17.850000     -0.007550      0.002770
1787     17.860000     -0.007580      0.002630
1788     17.870000     -0.007610      0.002460
1789     17.880000     -0.007630      0.002270
1790     17.890000     -0.007650      0.002050
1791     17.900000     -0.007670      0.001810
1792     17.910000     -0.007690      0.001560
1793     17.920000     -0.007710      0.001300
1794     17.930000     -0.007720      0.001040
1795     17.940000     -0.007730      0.000780
1796     17.950000     -0.007740      0.000520
1797     17.960000     -0.007740      0.000270
1798     17.970000     -0.007750      0.000030
1799     17.980000     -0.007750     -0.000210
1800     17.990000     -0.007740     -0.000430
1801     18.000000     -0.007740     -0.000640
1802     18.010000     -0.007730     -0.000830
1803     18.020000     -0.007730     -0.001010
1804     18.030000     -0.007720     -0.001170
1805     18.040000     -0.007700     -0.001320
1806     18.050000     -0.007690     -0.001460
1807     18.060000     -0.007680     -0.001580
1808     18.070000     -0.007660     -0.001690
1809     18.080000     -0.007640     -0.001780
1810     18.090000     -0.007630     -0.001860
1811     18.100000     -0.007610     -0.001920
1812     18.110000     -0.007590     -0.001970
1813     18.120000     -0.007570     -0.002010
1814     18.130000     -0.007550     -0.002030
1815     18.140000     -0.007530     -0.002040
1816     18.150000     -0.007510     -0.002040
1817     18.160000     -0.007490     -0.002030
1818     18.170000     -0.007470     -0.002000
1819     18.180000     -0.007450     -0.001950
1820     18.190000     -0.007430     -0.001900
1821     18.200000     -0.007410     -0.001830
1822     18.210000     -0.007390     -0.001750
1823     18.220000     -0.007370     -0.001670
1824     18.230000     -0.007360     -0.001570
1825     18.240000     -0.007340     -0.001460
1826     18.250000     -0.007330     -0.001350
1827     18.260000     -0.007310     -0.001230
1828     18.270000     -0.007300     -0.001110
1829     18.280000     -0.007290     -0.000990
1830     18.290000     -0.007280     -0.000870
1831     18.300000     -0.007270     -0.000750
1832     18.310000     -0.007260     -0.000640
1833     18.320000     -0.007260     -0.000550
1834     18.330000     -0.007250     -0.000460
1835     18.340000     -0.007250     -0.000390
1836     18.350000     -0.007240     -0.000340
1837     18.360000     -0.007240     -0.000310
1838     18.370000     -0.007240     -0.000290
1839     18.380000     -0.007230     -0.000300
1840     18.390000     -0.007230     -0.000330
1841     18.400000     -0.007230     -0.000380
1842     18.410000     -0.007220     -0.000450
1843     18.420000     -0.007220     -0.000540
1844     18.430000     -0.007210     -0.000650
1845     18.440000     -0.007210     -0.000780
1846     18.450000     -0.007200     -0.000920
1847     18.460000     -0.007190     -0.001070
1848     18.470000     -0.007180     -0.001230
1849     18.480000     -0.007170     -0.001400
1850     18.490000     -0.007150     -0.001560
1851     18.500000     -0.007140     -0.001720
1852     18.510000     -0.007120     -0.001860
1853     18.520000     -0.007100     -0.002000
1854     18.530000     -0.007080     -0.002110
1855     18.540000     -0.007060     -0.002200
1856     18.550000     -0.007040     -0.002260
1857     18.560000     -0.007020     -0.002300
1858     18.570000     -0.006990     -0.002300
1859     18.580000     -0.006970     -0.002270
1860     18.590000     -0.006950     -0.002200
1861     18.600000     -0.006920     -0.002100
1862     18.610000     -0.006900     -0.001960
1863     18.620000     -0.006880     -0.001790
1864     18.630000     -0.006870     -0.001590
1865     18.640000     -0.006850     -0.001360
1866     18.650000     -0.006840     -0.001100
1867     18.660000     -0.006830     -0.000830
1868     18.670000     -0.006820     -0.000540
1869     18.680000     -0.006810     -0.000240
1870     18.690000     -0.006810      0.000060
1871     18.700000     -0.006810      0.000350
1872     18.710000     -0.006810      0.000630
1873     18.720000     -0.006820      0.000890
1874     18.730000     -0.006830      0.001130
1875     18.740000     -0.006840      0.001330
1876     18.750000     -0.006850      0.001490
1877     18.760000     -0.006870      0.001610
1878     18.770000     -0.006880      0.001680
1879     18.780000     -0.006900      0.001700
1880     18.790000     -0.006920      0.001670
1881     18.800000     -0.006930      0.001590
1882     18.810000     -0.006950      0.001450
1883     18.820000     -0.006970      0.001260
1884     18.830000     -0.006980      0.001020
1885     18.840000     -0.006990      0.000740
1886     18.850000     -0.007000      0.000410
1887     18.860000     -0.007000      0.000050
1888     18.870000     -0.007000     -0.000330
1889     18.880000     -0.007000     -0.000740
1890     18.890000     -0.006990     -0.001160
1891     18.900000     -0.006980     -0.001590
1892     18.910000     -0.006960     -0.002010
1893     18.920000     -0.006940     -0.002410
1894     18.930000     -0.006920     -0.002800
1895     18.940000     -0.006890     -0.003160
1896     18.950000     -0.006860     -0.003480
1897     18.960000     -0.006820     -0.003750
1898     18.970000     -0.006790     -0.003990
1899     18.980000     -0.006750     -0.004170
1900     18.990000     -0.006700     -0.004300
1901     19.000000     -0.006660     -0.004370
1902     19.010000     -0.006620     -0.004390
1903     19.020000     -0.006570     -0.004360
1904     19.030000     -0.006530     -0.004280
1905     19.040000     -0.006490     -0.004150
1906     19.050000     -0.006450     -0.003970
1907     19.060000     -0.006410     -0.003760
1908     19.070000     -0.006370     -0.003510
1909     19.080000     -0.006330     -0.003240
1910     19.090000     -0.006300     -0.002950
1911     19.100000     -0.006270     -0.002640
1912     19.110000     -0.006240     -0.002340
1913     19.120000     -0.006220     -0.002030
1914     19.130000     -0.006200     -0.001730
1915     19.140000     -0.006180     -0.001450
1916     19.150000     -0.006170     -0.001190
1917     19.160000     -0.006160     -0.000960
1918     19.170000     -0.006150     -0.000760
1919     19.180000     -0.006140     -0.000590
1920     19.190000     -0.006130     -0.000460
1921     19.200000     -0.006130     -0.000370
1922     19.210000     -0.006130     -0.000310
1923     19.220000     -0.006120     -0.000300
1924     19.230000     -0.006120     -0.000320
1925     19.240000     -0.006120     -0.000370
1926     19.250000     -0.006110     -0.000460
1927     19.260000     -0.006110     -0.000570
1928     19.270000     -0.006100     -0.000710
1929     19.280000     -0.006100     -0.000870
1930     19.290000     -0.006090     -0.001040
1931     19.300000     -0.006080     -0.001230
1932     19.310000     -0.006060     -0.001420
1933     19.320000     -0.006050     -0.001610
1934     19.330000     -0.006030     -0.001800
1935     19.340000     -0.006020     -0.001970
1936     19.350000     -0.006000     -0.002140
1937     19.360000     -0.005970     -0.002290
1938     19.370000     -0.005950     -0.002430
1939     19.380000     -0.005930     -0.002540
1940     19.390000     -0.005900     -0.002630
1941     19.400000     -0.005880     -0.002700
1942     19.410000     -0.005850     -0.002750
1943     19.420000     -0.005820     -0.002770
1944     19.430000     -0.005790     -0.002770
1945     19.440000     -0.005770     -0.002740
1946     19.450000     -0.005740     -0.002700
1947     19.460000     -0.005710     -0.002630
1948     19.470000     -0.005690     -0.002550
1949     19.480000     -0.005660     -0.002450
1950     19.490000     -0.005640     -0.002340
1951     19.500000     -0.005610     -0.002210
1952     19.510000     -0.005590     -0.002080
1953     19.520000     -0.005570     -0.001950
1954     19.530000     -0.005550     -0.001810
1955     19.540000     -0.005530     -0.001660
1956     19.550000     -0.005510     -0.001520
1957     19.560000     -0.005500     -0.001380
1958     19.570000     -0.005490     -0.001240
1959     19.580000     -0.005470     -0.001110
1960     19.590000     -0.005460     -0.000980
1961     19.600000     -0.005450     -0.000860
1962     19.610000     -0.005440     -0.000740
1963     19.620000     -0.005440     -0.000630
1964     19.630000     -0.005430     -0.000530
1965     19.640000     -0.005420     -0.000440
1966     19.650000     -0.005420     -0.000360
1967     19.660000     -0.005420     -0.000290
1968     19.670000     -0.005410     -0.000220
1969     19.680000     -0.005410     -0.000170
1970     19.690000     -0.005410     -0.000130
1971     19.700000     -0.005410     -0.000100
1972     19.710000     -0.005410     -0.000080
1973     19.720000     -0.005410     -0.000080
1974     19.730000     -0.005410     -0.000100
1975     19.740000     -0.005410     -0.000130
1976     19.750000     -0.005400     -0.000170
1977     19.760000     -0.005400     -0.000240
1978     19.770000     -0.005400     -0.000320
1979     19.780000     -0.005400     -0.000420
1980     19.790000     -0.005390     -0.000530
1981     19.800000     -0.005390     -0.000670
1982     19.810000     -0.005380     -0.000810
1983     19.820000     -0.005370     -0.000980
1984     19.830000     -0.005360     -0.001150
1985     19.840000     -0.005350     -0.001340
1986     19.850000     -0.005340     -0.001530
1987     19.860000     -0.005320     -0.001730
1988     19.870000     -0.005310     -0.001920
1989     19.880000     -0.005290     -0.002110
1990     19.890000     -0.005260     -0.002290
1991     19.900000     -0.005240     -0.002450
1992     19.910000     -0.005220     -0.002590
1993     19.920000     -0.005190     -0.002710
1994     19.930000     -0.005160     -0.002790
1995     19.940000     -0.005140     -0.002830
1996     19.950000     -0.005110     -0.002830
1997     19.960000     -0.005080     -0.002790
1998     19.970000     -0.005050     -0.002690
1999     19.980000     -0.005030     -0.002550
2000     19.990000     -0.005000     -0.002360
2001     20.000000     -0.004980     -0.002110
2002     20.010000     -0.004950     -0.001810
2003     20.020000     -0.004940     -0.001460
2004     20.030000     -0.004920     -0.001060
2005     20.040000     -0.004910     -0.000630
2006     20.050000     -0.004910     -0.000150
2007     20.060000     -0.004900      0.000350
2008     20.070000     -0.004910      0.000870
2009     20.080000     -0.004920      0.001410
2010     20.090000     -0.004930      0.001940
2011     20.100000     -0.004950      0.002470
2012     20.110000     -0.004970      0.002980
2013     20.120000     -0.005000      0.003460
2014     20.130000     -0.005040      0.003900
2015     20.140000     -0.005080      0.004300
2016     20.150000     -0.005120      0.004630
2017     20.160000     -0.005170      0.004900
2018     20.170000     -0.005220      0.005100
2019     20.180000     -0.005270      0.005230
2020     20.190000     -0.005320      0.005280
2021     20.200000     -0.005370      0.005250
2022     20.210000     -0.005420      0.005140
2023     20.220000     -0.005480      0.004960
2024     20.230000     -0.005530      0.004700
2025     20.240000     -0.005570      0.004380
2026     20.250000     -0.005620      0.004000
2027     20.260000     -0.005660      0.003560
2028     20.270000     -0.005690      0.003080
2029     20.280000     -0.005720      0.002560
2030     20.290000     -0.005750      0.002020
2031     20.300000     -0.005770      0.001470
2032     20.310000     -0.005780      0.000920
2033     20.320000     -0.005790      0.000390
2034     20.330000     -0.005800     -0.000120
2035     20.340000     -0.005800     -0.000600
2036     20.350000     -0.005790     -0.001040
2037     20.360000     -0.005780     -0.001420
2038     20.370000     -0.005760     -0.001750
2039     20.380000     -0.005750     -0.002020
2040     20.390000     -0.005730     -0.002220
2041     20.400000     -0.005700     -0.002360
2042     20.410000     -0.005680     -0.002430
2043     20.420000     -0.005660     -0.002430
2044     20.430000     -0.005630     -0.002380
2045     20.440000     -0.005610     -0.002260
2046     20.450000     -0.005590     -0.002100
2047     20.460000     -0.005560     -0.001890
2048     20.470000     -0.005550     -0.001640
2049     20.480000     -0.005530     -0.001370
2050     20.490000     -0.005520     -0.001080
2051     20.500000     -0.005510     -0.000780
2052     20.510000     -0.005500     -0.000490
2053     20.520000     -0.005490     -0.000210
2054     20.530000     -0.005490      0.000050
2055     20.540000     -0.005490      0.000270
2056     20.550000     -0.005490      0.000460
2057     20.560000     -0.005500      0.000590
2058     20.570000     -0.005500      0.000670
2059     20.580000     -0.005510      0.000700
2060     20.590000     -0.005520      0.000660
2061     20.600000     -0.005520      0.000560
2062     20.610000     -0.005530      0.000400
2063     20.620000     -0.005530      0.000170
2064     20.630000     -0.005540     -0.000110
2065     20.640000     -0.005530     -0.000440
2066     20.650000     -0.005530     -0.000820
2067     20.660000     -0.005520     -0.001240
2068     20.670000     -0.005510     -0.001690
2069     20.680000     -0.005490     -0.002170
2070     20.690000     -0.005470     -0.002650
2071     20.700000     -0.005440     -0.003130
2072     20.710000     -0.005410     -0.003600
2073     20.720000     -0.005380     -0.004040
2074     20.730000     -0.005340     -0.004450
2075     20.740000     -0.005290     -0.004820
2076     20.750000     -0.005240     -0.005130
2077     20.760000     -0.005190     -0.005380
2078     20.770000     -0.005140     -0.005560
2079     20.780000     -0.005080     -0.005670
2080     20.790000     -0.005030     -0.005700
2081     20.800000     -0.004970     -0.005650
2082     20.810000     -0.004910     -0.005520
2083     20.820000     -0.004860     -0.005320
2084     20.830000     -0.004810     -0.005040
2085     20.840000     -0.004750     -0.004690
2086     20.850000     -0.004710     -0.004270
2087     20.860000     -0.004670     -0.003800
2088     20.870000     -0.004630     -0.003280
2089     20.880000     -0.004590     -0.002720
2090     20.890000     -0.004570     -0.002120
2091     20.900000     -0.004550     -0.001510
2092     20.910000     -0.004530     -0.000890
2093     20.920000     -0.004520     -0.000270
2094     20.930000     -0.004520      0.000330
2095     20.940000     -0.004520      0.000910
2096     20.950000     -0.004530      0.001470
2097     20.960000     -0.004550      0.001990
2098     20.970000     -0.004570      0.002460
2099     20.980000     -0.004590      0.002890
2100     20.990000     -0.004620      0.003260
2101     21.000000     -0.004650      0.003590
2102     21.010000     -0.004690      0.003860
2103     21.020000     -0.004730      0.004070
2104     21.030000     -0.004770      0.004230
2105     21.040000     -0.004810      0.004340
2106     21.050000     -0.004850      0.004400
2107     21.060000     -0.004900      0.004410
2108     21.070000     -0.004940      0.004380
2109     21.080000     -0.004990      0.004300
2110     21.090000     -0.005030      0.004190
2111     21.100000     -0.005070      0.004050
2112     21.110000     -0.005110      0.003870
2113     21.120000     -0.005150      0.003670
2114     21.130000     -0.005190      0.003450
2115     21.140000     -0.005220      0.003210
2116     21.150000     -0.005250      0.002950
2117     21.160000     -0.005280      0.002670
2118     21.170000     -0.005310      0.002390
2119     21.180000     -0.005330      0.002090
2120     21.190000     -0.005350      0.001790
2121     21.200000     -0.005370      0.001470
2122     21.210000     -0.005390      0.001150
2123     21.220000     -0.005400      0.000830
2124     21.230000     -0.005410      0.000500
2125     21.240000     -0.005410      0.000170
2126     21.250000     -0.005410     -0.000160
2127     21.260000     -0.005410     -0.000480
2128     21.270000     -0.005410     -0.000800
2129     21.280000     -0.005400     -0.001120
2130     21.290000     -0.005390     -0.001420
2131     21.300000     -0.005370     -0.001700
2132     21.310000     -0.005360     -0.001970
2133     21.320000     -0.005340     -0.002210
2134     21.330000     -0.005310     -0.002430
2135     21.340000     -0.005290     -0.002620
2136     21.350000     -0.005260     -0.002780
2137     21.360000     -0.005240     -0.002900
2138     21.370000     -0.005210     -0.002980
2139     21.380000     -0.005180     -0.003030
2140     21.390000     -0.005150     -0.003040
2141     21.400000     -0.005120     -0.003020
2142     21.410000     -0.005090     -0.002950
2143     21.420000     -0.005060     -0.002850
2144     21.430000     -0.005030     -0.002720
2145     21.440000     -0.005000     -0.002560
2146     21.450000     -0.004980     -0.002370
2147     21.460000     -0.004950     -0.002160
2148     21.470000     -0.004930     -0.001940
2149     21.480000     -0.004910     -0.001710
2150     21.490000     -0.004890     -0.001470
2151     21.500000     -0.004880     -0.001230
2152     21.510000     -0.004870     -0.001010
2153     21.520000     -0.004860     -0.000800
2154     21.530000     -0.004850     -0.000620
2155     21.540000     -0.004840     -0.000460
2156     21.550000     -0.004840     -0.000340
2157     21.560000     -0.004830     -0.000260
2158     21.570000     -0.004830     -0.000230
2159     21.580000     -0.004830     -0.000240
2160     21.590000     -0.004830     -0.000290
2161     21.600000     -0.004820     -0.000390
2162     21.610000     -0.004820     -0.000550
2163     21.620000     -0.004810     -0.000740
2164     21.630000     -0.004810     -0.000980
2165     21.640000     -0.004800     -0.001270
2166     21.650000     -0.004780     -0.001580
2167     21.660000     -0.004770     -0.001930
2168     21.670000     -0.004750     -0.002290
2169     21.680000     -0.004730     -0.002670
2170     21.690000     -0.004700     -0.003060
2171     21.700000     -0.004670     -0.003440
2172     21.710000     -0.004630     -0.003810
2173     21.720000     -0.004600     -0.004150
2174     21.730000     -0.004560     -0.004470
2175     21.740000     -0.004510     -0.004750
2176     21.750000     -0.004460     -0.004980
2177     21.760000     -0.004410     -0.005160
2178     21.770000     -0.004360     -0.005280
2179     21.780000     -0.004310     -0.005340
2180     21.790000     -0.004260     -0.005340
2181     21.800000     -0.004200     -0.005280
2182     21.810000     -0.004150     -0.005150
2183     21.820000     -0.004100     -0.004950
2184     21.830000     -0.004050     -0.004700
2185     21.840000     -0.004000     -0.004390
2186     21.850000     -0.003960     -0.004030
2187     21.860000     -0.003920     -0.003630
2188     21.870000     -0.003880     -0.003190
2189     21.880000     -0.003850     -0.002730
2190     21.890000     -0.003820     -0.002250
2191     21.900000     -0.003800     -0.001760
2192     21.910000     -0.003780     -0.001270
2193     21.920000     -0.003770     -0.000790
2194     21.930000     -0.003760     -0.000340
2195     21.940000     -0.003760      0.000080
2196     21.950000     -0.003760      0.000470
2197     21.960000     -0.003760      0.000810
2198     21.970000     -0.003770      0.001100
2199     21.980000     -0.003780      0.001330
2200     21.990000     -0.003800      0.001510
2201     22.000000     -0.003810      0.001630
2202     22.010000     -0.003830      0.001690
2203     22.020000     -0.003840      0.001690
2204     22.030000     -0.003860      0.001630
2205     22.040000     -0.003880      0.001530
2206     22.050000     -0.003890      0.001380
2207     22.060000     -0.003910      0.001190
2208     22.070000     -0.003920      0.000960
2209     22.080000     -0.003930      0.000710
2210     22.090000     -0.003930      0.000440
2211     22.100000     -0.003940      0.000150
2212     22.110000     -0.003940     -0.000130
2213     22.120000     -0.003940     -0.000400
2214     22.130000     -0.003930     -0.000660
2215     22.140000     -0.003930     -0.000900
2216     22.150000     -0.003920     -0.001100
2217     22.160000     -0.003910     -0.001270
2218     22.170000     -0.003900     -0.001400
2219     22.180000     -0.003880     -0.001490
2220     22.190000     -0.003870     -0.001530
2221     22.200000     -0.003850     -0.001520
2222     22.210000     -0.003840     -0.001460
2223     22.220000     -0.003820     -0.001360
2224     22.230000     -0.003810     -0.001220
2225     22.240000     -0.003800     -0.001030
2226     22.250000     -0.003790     -0.000800
2227     22.260000     -0.003780     -0.000550
2228     22.270000     -0.003770     -0.000270
2229     22.280000     -0.003770      0.000030
2230     22.290000     -0.003770      0.000330
2231     22.300000     -0.003770      0.000640
2232     22.310000     -0.003780      0.000940
2233     22.320000     -0.003790      0.001220
2234     22.330000     -0.003800      0.001480
2235     22.340000     -0.003820      0.001710
2236     22.350000     -0.003830      0.001910
2237     22.360000     -0.003850      0.002060
2238     22.370000     -0.003870      0.002160
2239     22.380000     -0.003890      0.002210
2240     22.390000     -0.003920      0.002210
2241     22.400000     -0.003940      0.002150
2242     22.410000     -0.003960      0.002040
2243     22.420000     -0.003980      0.001870
2244     22.430000     -0.004000      0.001660
2245     22.440000     -0.004020      0.001400
2246     22.450000     -0.004030      0.001090
2247     22.460000     -0.004040      0.000750
2248     22.470000     -0.004050      0.000380
2249     22.480000     -0.004050     -0.000010
2250     22.490000     -0.004050     -0.000410
2251     22.500000     -0.004050     -0.000810
2252     22.510000     -0.004040     -0.001210
2253     22.520000     -0.004030     -0.001600
2254     22.530000     -0.004010     -0.001960
2255     22.540000     -0.003990     -0.002280
2256     22.550000     -0.003970     -0.002570
2257     22.560000     -0.003940     -0.002820
2258     22.570000     -0.003920     -0.003010
2259     22.580000     -0.003880     -0.003150
2260     22.590000     -0.003850     -0.003240
2261     22.600000     -0.003820     -0.003260
2262     22.610000     -0.003790     -0.003230
2263     22.620000     -0.003760     -0.003140
2264     22.630000     -0.003720     -0.003000
2265     22.640000     -0.003690     -0.002800
2266     22.650000     -0.003670     -0.002560
2267     22.660000     -0.003640     -0.002280
2268     22.670000     -0.003620     -0.001970
2269     22.680000     -0.003600     -0.001630
2270     22.690000     -0.003580     -0.001270
2271     22.700000     -0.003570     -0.000900
2272     22.710000     -0.003560     -0.000540
2273     22.720000     -0.003560     -0.000170
2274     22.730000     -0.003550      0.000170
2275     22.740000     -0.003560      0.000490
2276     22.750000     -0.003560      0.000790
2277     22.760000     -0.003570      0.001040
2278     22.770000     -0.003580      0.001260
2279     22.780000     -0.003590      0.001430
2280     22.790000     -0.003610      0.001560
2281     22.800000     -0.003620      0.001640
2282     22.810000     -0.003640      0.001670
2283     22.820000     -0.003650      0.001650
2284     22.830000     -0.003670      0.001580
2285     22.840000     -0.003690      0.001480
2286     22.850000     -0.003700      0.001330
2287     22.860000     -0.003710      0.001150
2288     22.870000     -0.003730      0.000940
2289     22.880000     -0.003740      0.000700
2290     22.890000     -0.003740      0.000450
2291     22.900000     -0.003750      0.000180
2292     22.910000     -0.003750     -0.000090
2293     22.920000     -0.003750     -0.000360
2294     22.930000     -0.003740     -0.000620
2295     22.940000     -0.003740     -0.000870
2296     22.950000     -0.003730     -0.001100
2297     22.960000     -0.003720     -0.001310
2298     22.970000     -0.003700     -0.001490
2299     22.980000     -0.003690     -0.001640
2300     22.990000     -0.003670     -0.001760
2301     23.000000     -0.003660     -0.001850
2302     23.010000     -0.003640     -0.001910
2303     23.020000     -0.003620     -0.001940
2304     23.030000     -0.003600     -0.001930
2305     23.040000     -0.003580     -0.001900
2306     23.050000     -0.003560     -0.001840
2307     23.060000     -0.003540     -0.001760
2308     23.070000     -0.003520     -0.001660
2309     23.080000     -0.003510     -0.001550
2310     23.090000     -0.003490     -0.001420
2311     23.100000     -0.003480     -0.001290
2312     23.110000     -0.003470     -0.001160
2313     23.120000     -0.003450     -0.001040
2314     23.130000     -0.003440     -0.000920
2315     23.140000     -0.003430     -0.000810
2316     23.150000     -0.003430     -0.000730
2317     23.160000     -0.003420     -0.000660
2318     23.170000     -0.003410     -0.000610
2319     23.180000     -0.003410     -0.000590
2320     23.190000     -0.003400     -0.000600
2321     23.200000     -0.003390     -0.000630
2322     23.210000     -0.003390     -0.000690
2323     23.220000     -0.003380     -0.000770
2324     23.230000     -0.003370     -0.000890
2325     23.240000     -0.003360     -0.001020
2326     23.250000     -0.003350     -0.001170
2327     23.260000     -0.003340     -0.001350
2328     23.270000     -0.003330     -0.001530
2329     23.280000     -0.003310     -0.001730
2330     23.290000     -0.003300     -0.001930
2331     23.300000     -0.003280     -0.002130
2332     23.310000     -0.003260     -0.002330
2333     23.320000     -0.003230     -0.002520
2334     23.330000     -0.003210     -0.002700
2335     23.340000     -0.003180     -0.002850
2336     23.350000     -0.003150     -0.002990
2337     23.360000     -0.003120     -0.003100
2338     23.370000     -0.003090     -0.003190
2339     23.380000     -0.003060     -0.003240
2340     23.390000     -0.003030     -0.003270
2341     23.400000     -0.002990     -0.003260
2342     23.410000     -0.002960     -0.003220
2343     23.420000     -0.002930     -0.003150
2344     23.430000     -0.002900     -0.003050
2345     23.440000     -0.002870     -0.002930
2346     23.450000     -0.002840     -0.002780
2347     23.460000     -0.002810     -0.002600
2348     23.470000     -0.002780     -0.002410
2349     23.480000     -0.002760     -0.002200
2350     23.490000     -0.002740     -0.001990
2351     23.500000     -0.002720     -0.001760
2352     23.510000     -0.002700     -0.001540
2353     23.520000     -0.002690     -0.001320
2354     23.530000     -0.002670     -0.001110
2355     23.540000     -0.002660     -0.000910
2356     23.550000     -0.002650     -0.000730
2357     23.560000     -0.002640     -0.000560
2358     23.570000     -0.002640     -0.000420
2359     23.580000     -0.002630     -0.000290
2360     23.590000     -0.002630     -0.000200
2361     23.600000     -0.002630     -0.000120
2362     23.610000     -0.002630     -0.000070
2363     23.620000     -0.002630     -0.000050
2364     23.630000     -0.002630     -0.000050
2365     23.640000     -0.002630     -0.000060
2366     23.650000     -0.002630     -0.000100
2367     23.660000     -0.002630     -0.000160
2368     23.670000     -0.002620     -0.000220
2369     23.680000     -0.002620     -0.000300
2370     23.690000     -0.002620     -0.000380
2371     23.700000     -0.002610     -0.000460
2372     23.710000     -0.002610     -0.000540
2373     23.720000     -0.002600     -0.000610
2374     23.730000     -0.002600     -0.000670
2375     23.740000     -0.002590     -0.000720
2376     23.750000     -0.002580     -0.000750
2377     23.760000     -0.002580     -0.000770
2378     23.770000     -0.002570     -0.000750
2379     23.780000     -0.002560     -0.000720
2380     23.790000     -0.002550     -0.000660
2381     23.800000     -0.002550     -0.000580
2382     23.810000     -0.002540     -0.000470
2383     23.820000     -0.002540     -0.000330
2384     23.830000     -0.002530     -0.000180
2385     23.840000     -0.002530      0.000000
2386     23.850000     -0.002530      0.000200
2387     23.860000     -0.002530      0.000410
2388     23.870000     -0.002540      0.000630
2389     23.880000     -0.002540      0.000850
2390     23.890000     -0.002550      0.001080
2391     23.900000     -0.002560      0.001300
2392     23.910000     -0.002580      0.001520
2393     23.920000     -0.002590      0.001710
2394     23.930000     -0.002610      0.001890
2395     23.940000     -0.002630      0.002050
2396     23.950000     -0.002650      0.002170
2397     23.960000     -0.002670      0.002260
2398     23.970000     -0.002690      0.002320
2399     23.980000     -0.002720      0.002340
2400     23.990000     -0.002740      0.002320
2401     24.000000     -0.002760      0.002260
2402     24.010000     -0.002790      0.002160
2403     24.020000     -0.002810      0.002020
2404     24.030000     -0.002830      0.001850
2405     24.040000     -0.002850      0.001640
2406     24.050000     -0.002860      0.001400
2407     24.060000     -0.002880      0.001130
2408     24.070000     -0.002890      0.000840
2409     24.080000     -0.002900      0.000530
2410     24.090000     -0.002900      0.000210
2411     24.100000     -0.002900     -0.000110
2412     24.110000     -0.002900     -0.000440
2413     24.120000     -0.002900     -0.000750
2414     24.130000     -0.002890     -0.001060
2415     24.140000     -0.002880     -0.001340
2416     24.150000     -0.002870     -0.001600
2417     24.160000     -0.002850     -0.001840
2418     24.170000     -0.002830     -0.002050
2419     24.180000     -0.002810     -0.002220
2420     24.190000     -0.002790     -0.002360
2421     24.200000     -0.002770     -0.002460
2422     24.210000     -0.002740     -0.002530
2423     24.220000     -0.002720     -0.002560
2424     24.230000     -0.002690     -0.002560
2425     24.240000     -0.002660     -0.002530
2426     24.250000     -0.002640     -0.002470
2427     24.260000     -0.002610     -0.002390
2428     24.270000     -0.002590     -0.002280
2429     24.280000     -0.002570     -0.002150
2430     24.290000     -0.002550     -0.002020
2431     24.300000     -0.002530     -0.001870
2432     24.310000     -0.002510     -0.001720
2433     24.320000     -0.002490     -0.001570
2434     24.330000     -0.002470     -0.001420
2435     24.340000     -0.002460     -0.001290
2436     24.350000     -0.002450     -0.001160
2437     24.360000     -0.002440     -0.001060
2438     24.370000     -0.002430     -0.000970
2439     24.380000     -0.002420     -0.000900
2440     24.390000     -0.002410     -0.000850
2441     24.400000     -0.002400     -0.000820
2442     24.410000     -0.002390     -0.000820
2443     24.420000     -0.002380     -0.000840
2444     24.430000     -0.002370     -0.000880
2445     24.440000     -0.002360     -0.000930
2446     24.450000     -0.002360     -0.001000
2447     24.460000     -0.002350     -0.001090
2448     24.470000     -0.002330     -0.001180
2449     24.480000     -0.002320     -0.001280
2450     24.490000     -0.002310     -0.001390
2451     24.500000     -0.002300     -0.001490
2452     24.510000     -0.002280     -0.001580
2453     24.520000     -0.002270     -0.001660
2454     24.530000     -0.002250     -0.001730
2455     24.540000     -0.002230     -0.001770
2456     24.550000     -0.002210     -0.001800
2457     24.560000     -0.002200     -0.001800
2458     24.570000     -0.002180     -0.001770
2459     24.580000     -0.002160     -0.001710
2460     24.590000     -0.002140     -0.001620
2461     24.600000     -0.002130     -0.001500
2462     24.610000     -0.002110     -0.001350
2463     24.620000     -0.002100     -0.001180
2464     24.630000     -0.002090     -0.000980
2465     24.640000     -0.002080     -0.000760
2466     24.650000     -0.002070     -0.000520
2467     24.660000     -0.002060     -0.000280
2468     24.670000     -0.002060     -0.000030
2469     24.680000     -0.002060      0.000220
2470     24.690000     -0.002060      0.000450
2471     24.700000     -0.002070      0.000670
2472     24.710000     -0.002070      0.000850
2473     24.720000     -0.002080      0.001000
2474     24.730000     -0.002090      0.001110
2475     24.740000     -0.002100      0.001160
2476     24.750000     -0.002120      0.001140
2477     24.760000     -0.002130      0.001070
2478     24.770000     -0.002140      0.000920
2479     24.780000     -0.002150      0.000700
2480     24.790000     -0.002150      0.000400
2481     24.800000     -0.002160      0.000020
2482     24.810000     -0.002160     -0.000430
2483     24.820000     -0.002150     -0.000960
2484     24.830000     -0.002140     -0.001550
2485     24.840000     -0.002130     -0.002210
2486     24.850000     -0.002110     -0.002920
2487     24.860000     -0.002080     -0.003680
2488     24.870000     -0.002040     -0.004460
2489     24.880000     -0.002000     -0.005270
2490     24.890000     -0.001940     -0.006080
2491     24.900000     -0.001880     -0.006870
2492     24.910000     -0.001810     -0.007640
2493     24.920000     -0.001740     -0.008370
2494     24.930000     -0.001650     -0.009030
2495     24.940000     -0.001560     -0.009630
2496     24.950000     -0.001470     -0.010140
2497     24.960000     -0.001370     -0.010560
2498     24.970000     -0.001260     -0.010880
2499     24.980000     -0.001150     -0.011080
2500     24.990000     -0.001040     -0.011170
2501     25.000000     -0.000930     -0.011150
2502     25.010000      0.000000      0.000000
2503     25.020000      0.000000      0.000000
2504     25.030000      0.000000      0.000000
2505     25.040000      0.000000      0.000000
2506     25.050000      0.000000      0.000000
2507     25.060000      0.000000      0.000000
2508     25.070000      0.000000      0.000000
2509     25.080000      0.000000      0.000000
2510     25.090000      0.000000      0.000000
2511     25.100000      0.000000      0.000000
2512     25.110000      0.000000      0.000000
2513     25.120000      0.000000      0.000000
2514     25.130000      0.000000      0.000000
2515     25.140000      0.000000      0.000000
2516     25.150000      0.000000      0.000000
2517     25.160000      0.000000      0.000000
2518     25.170000      0.000000      0.000000
2519     25.180000      0.000000      0.000000
2520     25.190000      0.000000      0.000000
2521     25.200000      0.000000      0.000000
2522     25.210000      0.000000      0.000000
2523     25.220000      0.000000      0.000000
2524     25.230000      0.000000      0.000000
2525     25.240000      0.000000      0.000000
2526     25.250000      0.000000      0.000000
2527     25.260000      0.000000      0.000000
2528     25.270000      0.000000      0.000000
2529     25.280000      0.000000      0.000000
2530     25.290000      0.000000      0.000000
2531     25.300000      0.000000      0.000000
2532     25.310000      0.000000      0.000000
2533     25.320000      0.000000      0.000000
2534     25.330000      0.000000      0.000000
2535     25.340000      0.000000      0.000000
2536     25.350000      0.000000      0.000000
2537     25.360000      0.000000      0.000000
2538     25.370000      0.000000      0.000000
2539     25.380000      0.000000      0.000000
2540     25.390000      0.000000      0.000000
2541     25.400000      0.000000      0.000000
2542     25.410000      0.000000      0.000000
2543     25.420000      0.000000      0.000000
2544     25.430000      0.000000      0.000000
2545     25.440000      0.000000      0.000000
2546     25.450000      0.000000      0.000000
2547     25.460000      0.000000      0.000000
2548     25.470000      0.000000      0.000000
2549     25.480000      0.000000      0.000000
2550     25.490000      0.000000      0.000000
2551     25.500000      0.000000      0.000000
2552     25.510000      0.000000      0.000000
2553     25.520000      0.000000      0.000000
2554     25.530000      0.000000      0.000000
2555     25.540000      0.000000      0.000000
2556     25.550000      0.000000      0.000000
2557     25.560000      0.000000      0.000000
2558     25.570000      0.000000      0.000000
2559     25.580000      0.000000      0.000000
2560     25.590000      0.000000      0.000000
2561     25.600000      0.000000      0.000000
2562     25.610000      0.000000      0.000000
2563     25.620000      0.000000      0.000000
2564     25.630000      0.000000      0.000000
2565     25.640000      0.000000      0.000000
2566     25.650000      0.000000      0.000000
2567     25.660000      0.000000      0.000000
2568     25.670000      0.000000      0.000000
2569     25.680000      0.000000      0.000000
2570     25.690000      0.000000      0.000000
2571     25.700000      0.000000      0.000000
2572     25.710000      0.000000      0.000000
2573     25.720000      0.000000      0.000000
2574     25.730000      0.000000      0.000000
2575     25.740000      0.000000      0.000000
2576     25.750000      0.000000      0.000000
2577     25.760000      0.000000      0.000000
2578     25.770000      0.000000      0.000000
2579     25.780000      0.000000      0.000000
2580     25.790000      0.000000      0.000000
2581     25.800000      0.000000      0.000000
2582     25.810000      0.000000      0.000000
2583     25.820000      0.000000      0.000000
2584     25.830000      0.000000      0.000000
2585     25.840000      0.000000      0.000000
2586     25.850000      0.000000      0.000000
2587     25.860000      0.000000      0.000000
2588     25.870000      0.000000      0.000000
2589     25.880000      0.000000      0.000000
2590     25.890000      0.000000      0.000000
2591     25.900000      0.000000      0.000000
2592     25.910000      0.000000      0.000000
2593     25.920000      0.000000      0.000000
2594     25.930000      0.000000      0.000000
2595     25.940000      0.000000      0.000000
2596     25.950000      0.000000      0.000000
2597     25.960000      0.000000      0.000000
2598     25.970000      0.000000      0.000000
2599     25.980000      0.000000      0.000000
2600     25.990000      0.000000      0.000000
2601     26.000000      0.000000      0.000000
2602     26.010000      0.000000      0.000000
2603     26.020000      0.000000      0.000000
2604     26.030000      0.000000      0.000000
2605     26.040000      0.000000      0.000000
2606     26.050000      0.000000      0.000000
2607     26.060000      0.000000      0.000000
2608     26.070000      0.000000      0.000000
2609     26.080000      0.000000      0.000000
2610     26.090000      0.000000      0.000000
2611     26.100000      0.000000      0.000000
2612     26.110000      0.000000      0.000000
2613     26.120000      0.000000      0.000000
2614     26.130000      0.000000      0.000000
2615     26.140000      0.000000      0.000000
2616     26.150000      0.000000      0.000000
2617     26.160000      0.000000      0.000000
2618     26.170000      0.000000      0.000000
2619     26.180000      0.000000      0.000000
2620     26.190000      0.000000      0.000000
2621     26.200000      0.000000      0.000000
2622     26.210000      0.000000      0.000000
2623     26.220000      0.000000      0.000000
2624     26.230000      0.000000      0.000000
2625     26.240000      0.000000      0.000000
2626     26.250000      0.000000      0.000000
2627     26.260000      0.000000      0.000000
2628     26.270000      0.000000      0.000000
2629     26.280000      0.000000      0.000000
2630     26.290000      0.000000      0.000000
2631     26.300000      0.000000      0.000000
2632     26.310000      0.000000      0.000000
2633     26.320000      0.000000      0.000000
2634     26.330000      0.000000      0.000000
2635     26.340000      0.000000      0.000000
2636     26.350000      0.000000      0.000000
2637     26.360000      0.000000      0.000000
2638     26.370000      0.000000      0.000000
2639     26.380000      0.000000      0.000000
2640     26.390000      0.000000      0.000000
2641     26.400000      0.000000      0.000000
2642     26.410000      0.000000      0.000000
2643     26.420000      0.000000      0.000000
2644     26.430000      0.000000      0.000000
2645     26.440000      0.000000      0.000000
2646     26.450000      0.000000      0.000000
2647     26.460000      0.000000      0.000000
2648     26.470000      0.000000      0.000000
2649     26.480000      0.000000      0.000000
2650     26.490000      0.000000      0.000000
2651     26.500000      0.000000      0.000000
2652     26.510000      0.000000      0.000000
2653     26.520000      0.000000      0.000000
2654     26.530000      0.000000      0.000000
2655     26.540000      0.000000      0.000000
2656     26.550000      0.000000      0.000000
2657     26.560000      0.000000      0.000000
2658     26.570000      0.000000      0.000000
2659     26.580000      0.000000      0.000000
2660     26.590000      0.000000      0.000000
2661     26.600000      0.000000      0.000000
2662     26.610000      0.000000      0.000000
2663     26.620000      0.000000      0.000000
2664     26.630000      0.000000      0.000000
2665     26.640000      0.000000      0.000000
2666     26.650000      0.000000      0.000000
2667     26.660000      0.000000      0.000000
2668     26.670000      0.000000      0.000000
2669     26.680000      0.000000      0.000000
2670     26.690000      0.000000      0.000000
2671     26.700000      0.000000      0.000000
2672     26.710000      0.000000      0.000000
2673     26.720000      0.000000      0.000000
2674     26.730000      0.000000      0.000000
2675     26.740000      0.000000      0.000000
2676     26.750000      0.000000      0.000000
2677     26.760000      0.000000      0.000000
2678     26.770000      0.000000      0.000000
2679     26.780000      0.000000      0.000000
2680     26.790000      0.000000      0.000000
2681     26.800000      0.000000      0.000000
2682     26.810000      0.000000      0.000000
2683     26.820000      0.000000      0.000000
2684     26.830000      0.000000      0.000000
2685     26.840000      0.000000      0.000000
2686     26.850000      0.000000      0.000000
2687     26.860000      0.000000      0.000000
2688     26.870000      0.000000      0.000000
2689     26.880000      0.000000      0.000000
2690     26.890000      0.000000      0.000000
2691     26.900000      0.000000      0.000000
2692     26.910000      0.000000      0.000000
2693     26.920000      0.000000      0.000000
2694     26.930000      0.000000      0.000000
2695     26.940000      0.000000      0.000000
2696     26.950000      0.000000      0.000000
2697     26.960000      0.000000      0.000000
2698     26.970000      0.000000      0.000000
2699     26.980000      0.000000      0.000000
2700     26.990000      0.000000      0.000000
2701     27.000000      0.000000      0.000000
2702     27.010000      0.000000      0.000000
2703     27.020000      0.000000      0.000000
2704     27.030000      0.000000      0.000000
2705     27.040000      0.000000      0.000000
2706     27.050000      0.000000      0.000000
2707     27.060000      0.000000      0.000000
2708     27.070000      0.000000      0.000000
2709     27.080000      0.000000      0.000000
2710     27.090000      0.000000      0.000000
2711     27.100000      0.000000      0.000000
2712     27.110000      0.000000      0.000000
2713     27.120000      0.000000      0.000000
2714     27.130000      0.000000      0.000000
2715     27.140000      0.000000      0.000000
2716     27.150000      0.000000      0.000000
2717     27.160000      0.000000      0.000000
2718     27.170000      0.000000      0.000000
2719     27.180000      0.000000      0.000000
2720     27.190000      0.000000      0.000000
2721     27.200000      0.000000      0.000000
2722     27.210000      0.000000      0.000000
2723     27.220000      0.000000      0.000000
2724     27.230000      0.000000      0.000000
2725     27.240000      0.000000      0.000000
2726     27.250000      0.000000      0.000000
2727     27.260000      0.000000      0.000000
2728     27.270000      0.000000      0.000000
2729     27.280000      0.000000      0.000000
2730     27.290000      0.000000      0.000000
2731     27.300000      0.000000      0.000000
2732     27.310000      0.000000      0.000000
2733     27.320000      0.000000      0.000000
2734     27.330000      0.000000      0.000000
2735     27.340000      0.000000      0.000000
2736     27.350000      0.000000      0.000000
2737     27.360000      0.000000      0.000000
2738     27.370000      0.000000      0.000000
2739     27.380000      0.000000      0.000000
2740     27.390000      0.000000      0.000000
2741     27.400000      0.000000      0.000000
2742     27.410000      0.000000      0.000000
2743     27.420000      0.000000      0.000000
2744     27.430000      0.000000      0.000000
2745     27.440000      0.000000      0.000000
2746     27.450000      0.000000      0.000000
2747     27.460000      0.000000      0.000000
2748     27.470000      0.000000      0.000000
2749     27.480000      0.000000      0.000000
2750     27.490000      0.000000      0.000000
2751     27.500000      0.000000      0.000000
2752     27.510000      0.000000      0.000000
2753     27.520000      0.000000      0.000000
2754     27.530000      0.000000      0.000000
2755     27.540000      0.000000      0.000000
2756     27.550000      0.000000      0.000000
2757     27.560000      0.000000      0.000000
2758     27.570000      0.000000      0.000000
2759     27.580000      0.000000      0.000000
2760     27.590000      0.000000      0.000000
2761     27.600000      0.000000      0.000000
2762     27.610000      0.000000      0.000000
2763     27.620000      0.000000      0.000000
2764     27.630000      0.000000      0.000000
2765     27.640000      0.000000      0.000000
2766     27.650000      0.000000      0.000000
2767     27.660000      0.000000      0.000000
2768     27.670000      0.000000      0.000000
2769     27.680000      0.000000      0.000000
2770     27.690000      0.000000      0.000000
2771     27.700000      0.000000      0.000000
2772     27.710000      0.000000      0.000000
2773     27.720000      0.000000      0.000000
2774     27.730000      0.000000      0.000000
2775     27.740000      0.000000      0.000000
2776     27.750000      0.000000      0.000000
2777     27.760000      0.000000      0.000000
2778     27.770000      0.000000      0.000000
2779     27.780000      0.000000      0.000000
2780     27.790000      0.000000      0.000000
2781     27.800000      0.000000      0.000000
2782     27.810000      0.000000      0.000000
2783     27.820000      0.000000      0.000000
2784     27.830000      0.000000      0.000000
2785     27.840000      0.000000      0.000000
2786     27.850000      0.000000      0.000000
2787     27.860000      0.000000      0.000000
2788     27.870000      0.000000      0.000000
2789     27.880000      0.000000      0.000000
2790     27.890000      0.000000      0.000000
2791     27.900000      0.000000      0.000000
2792     27.910000      0.000000      0.000000
2793     27.920000      0.000000      0.000000
2794     27.930000      0.000000      0.000000
2795     27.940000      0.000000      0.000000
2796     27.950000      0.000000      0.000000
2797     27.960000      0.000000      0.000000
2798     27.970000      0.000000      0.000000
2799     27.980000      0.000000      0.000000
2800     27.990000      0.000000      0.000000
2801     28.000000      0.000000      0.000000
2802     28.010000      0.000000      0.000000
2803     28.020000      0.000000      0.000000
2804     28.030000      0.000000      0.000000
2805     28.040000      0.000000      0.000000
2806     28.050000      0.000000      0.000000
2807     28.060000      0.000000      0.000000
2808     28.070000      0.000000      0.000000
2809     28.080000      0.000000      0.000000
2810     28.090000      0.000000      0.000000
2811     28.100000      0.000000      0.000000
2812     28.110000      0.000000      0.000000
2813     28.120000      0.000000      0.000000
2814     28.130000      0.000000      0.000000
2815     28.140000      0.000000      0.000000
2816     28.150000      0.000000      0.000000
2817     28.160000      0.000000      0.000000
2818     28.170000      0.000000      0.000000
2819     28.180000      0.000000      0.000000
2820     28.190000      0.000000      0.000000
2821     28.200000      0.000000      0.000000
2822     28.210000      0.000000      0.000000
2823     28.220000      0.000000      0.000000
2824     28.230000      0.000000      0.000000
2825     28.240000      0.000000      0.000000
2826     28.250000      0.000000      0.000000
2827     28.260000      0.000000      0.000000
2828     28.270000      0.000000      0.000000
2829     28.280000      0.000000      0.000000
2830     28.290000      0.000000      0.000000
2831     28.300000      0.000000      0.000000
2832     28.310000      0.000000      0.000000
2833     28.320000      0.000000      0.000000
2834     28.330000      0.000000      0.000000
2835     28.340000      0.000000      0.000000
2836     28.350000      0.000000      0.000000
2837     28.360000      0.000000      0.000000
2838     28.370000      0.000000      0.000000
2839     28.380000      0.000000      0.000000
2840     28.390000      0.000000      0.000000
2841     28.400000      0.000000      0.000000
2842     28.410000      0.000000      0.000000
2843     28.420000      0.000000      0.000000
2844     28.430000      0.000000      0.000000
2845     28.440000      0.000000      0.000000
2846     28.450000      0.000000      0.000000
2847     28.460000      0.000000      0.000000
2848     28.470000      0.000000      0.000000
2849     28.480000      0.000000      0.000000
2850     28.490000      0.000000      0.000000
2851     28.500000      0.000000      0.000000
2852     28.510000      0.000000      0.000000
2853     28.520000      0.000000      0.000000
2854     28.530000      0.000000      0.000000
2855     28.540000      0.000000      0.000000
2856     28.550000      0.000000      0.000000
2857     28.560000      0.000000      0.000000
2858     28.570000      0.000000      0.000000
2859     28.580000      0.000000      0.000000
2860     28.590000      0.000000      0.000000
2861     28.600000      0.000000      0.000000
2862     28.610000      0.000000      0.000000
2863     28.620000      0.000000      0.000000
2864     28.630000      0.000000      0.000000
2865     28.640000      0.000000      0.000000
2866     28.650000      0.000000      0.000000
2867     28.660000      0.000000      0.000000
2868     28.670000      0.000000      0.000000
2869     28.680000      0.000000      0.000000
2870     28.690000      0.000000      0.000000
2871     28.700000      0.000000      0.000000
2872     28.710000      0.000000      0.000000
2873     28.720000      0.000000      0.000000
2874     28.730000      0.000000      0.000000
2875     28.740000      0.000000      0.000000
2876     28.750000      0.000000      0.000000
2877     28.760000      0.000000      0.000000
2878     28.770000      0.000000      0.000000
2879     28.780000      0.000000      0.000000
2880     28.790000      0.000000      0.000000
2881     28.800000      0.000000      0.000000
2882     28.810000      0.000000      0.000000
2883     28.820000      0.000000      0.000000
2884     28.830000      0.000000      0.000000
2885     28.840000      0.000000      0.000000
2886     28.850000      0.000000      0.000000
2887     28.860000      0.000000      0.000000
2888     28.870000      0.000000      0.000000
2889     28.880000      0.000000      0.000000
2890     28.890000      0.000000      0.000000
2891     28.900000      0.000000      0.000000
2892     28.910000      0.000000      0.000000
2893     28.920000      0.000000      0.000000
2894     28.930000      0.000000      0.000000
2895     28.940000      0.000000      0.000000
2896     28.950000      0.000000      0.000000
2897     28.960000      0.000000      0.000000
2898     28.970000      0.000000      0.000000
2899     28.980000      0.000000      0.000000
2900     28.990000      0.000000      0.000000
2901     29.000000      0.000000      0.000000
2902     29.010000      0.000000      0.000000
2903     29.020000      0.000000      0.000000
2904     29.030000      0.000000      0.000000
2905     29.040000      0.000000      0.000000
2906     29.050000      0.000000      0.000000
2907     29.060000      0.000000      0.000000
2908     29.070000      0.000000      0.000000
2909     29.080000      0.000000      0.000000
2910     29.090000      0.000000      0.000000
2911     29.100000      0.000000      0.000000
2912     29.110000      0.000000      0.000000
2913     29.120000      0.000000      0.000000
2914     29.130000      0.000000      0.000000
2915     29.140000      0.000000      0.000000
2916     29.150000      0.000000      0.000000
2917     29.160000      0.000000      0.000000
2918     29.170000      0.000000      0.000000
2919     29.180000      0.000000      0.000000
2920     29.190000      0.000000      0.000000
2921     29.200000      0.000000      0.000000
2922     29.210000      0.000000      0.000000
2923     29.220000      0.000000      0.000000
2924     29.230000      0.000000      0.000000
2925     29.240000      0.000000      0.000000
2926     29.250000      0.000000      0.000000
2927     29.260000      0.000000      0.000000
2928     29.270000      0.000000      0.000000
2929     29.280000      0.000000      0.000000
2930     29.290000      0.000000      0.000000
2931     29.300000      0.000000      0.000000
2932     29.310000      0.000000      0.000000
2933     29.320000      0.000000      0.000000
2934     29.330000      0.000000      0.000000
2935     29.340000      0.000000      0.000000
2936     29.350000      0.000000      0.000000
2937     29.360000      0.000000      0.000000
2938     29.370000      0.000000      0.000000
2939     29.380000      0.000000      0.000000
2940     29.390000      0.000000      0.000000
2941     29.400000      0.000000      0.000000
2942     29.410000      0.000000      0.000000
2943     29.420000      0.000000      0.000000
2944     29.430000      0.000000      0.000000
2945     29.440000      0.000000      0.000000
2946     29.450000      0.000000      0.000000
2947     29.460000      0.000000      0.000000
2948     29.470000      0.000000      0.000000
2949     29.480000      0.000000      0.000000
2950     29.490000      0.000000      0.000000
2951     29.500000      0.000000      0.000000
2952     29.510000      0.000000      0.000000
2953     29.520000      0.000000      0.000000
2954     29.530000      0.000000      0.000000
2955     29.540000      0.000000      0.000000
2956     29.550000      0.000000      0.000000
2957     29.560000      0.000000      0.000000
2958     29.570000      0.000000      0.000000
2959     29.580000      0.000000      0.000000
2960     29.590000      0.000000      0.000000
2961     29.600000      0.000000      0.000000
2962     29.610000      0.000000      0.000000
2963     29.620000      0.000000      0.000000
2964     29.630000      0.000000      0.000000
2965     29.640000      0.000000      0.000000
2966     29.650000      0.000000      0.000000
2967     29.660000      0.000000      0.000000
2968     29.670000      0.000000      0.000000
2969     29.680000      0.000000      0.000000
2970     29.690000      0.000000      0.000000
2971     29.700000      0.000000      0.000000
2972     29.710000      0.000000      0.000000
2973     29.720000      0.000000      0.000000
2974     29.730000      0.000000      0.000000
2975     29.740000      0.000000      0.000000
2976     29.750000      0.000000      0.000000
2977     29.760000      0.000000      0.000000
2978     29.770000      0.000000      0.000000
2979     29.780000      0.000000      0.000000
2980     29.790000      0.000000      0.000000
2981     29.800000      0.000000      0.000000
2982     29.810000      0.000000      0.000000
2983     29.820000      0.000000      0.000000
2984     29.830000      0.000000      0.000000
2985     29.840000      0.000000      0.000000
2986     29.850000      0.000000      0.000000
2987     29.860000      0.000000      0.000000
2988     29.870000      0.000000      0.000000
2989     29.880000      0.000000      0.000000
2990     29.890000      0.000000      0.000000
2991     29.900000      0.000000      0.000000
2992     29.910000      0.000000      0.000000
2993     29.920000      0.000000      0.000000
2994     29.930000      0.000000      0.000000
2995     29.940000      0.000000      0.000000
2996     29.950000      0.000000      0.000000
2997     29.960000      0.000000      0.000000
2998     29.970000      0.000000      0.000000
2999     29.980000      0.000000      0.000000
3000     29.990000      0.000000      0.000000
3001     30.000000      0.000000      0.000000
3002     30.010000      0.000000      0.000000
3003     30.020000      0.000000      0.000000
3004     30.030000      0.000000      0.000000
3005     30.040000      0.000000      0.000000
3006     30.050000      0.000000      0.000000
3007     30.060000      0.000000      0.000000
3008     30.070000      0.000000      0.000000
3009     30.080000      0.000000      0.000000
3010     30.090000      0.000000      0.000000
3011     30.100000      0.000000      0.000000
3012     30.110000      0.000000      0.000000
3013     30.120000      0.000000      0.000000
3014     30.130000      0.000000      0.000000
3015     30.140000      0.000000      0.000000
3016     30.150000      0.000000      0.000000
3017     30.160000      0.000000      0.000000
3018     30.170000      0.000000      0.000000
3019     30.180000      0.000000      0.000000
3020     30.190000      0.000000      0.000000
3021     30.200000      0.000000      0.000000
3022     30.210000      0.000000      0.000000
3023     30.220000      0.000000      0.000000
3024     30.230000      0.000000      0.000000
3025     30.240000      0.000000      0.000000
3026     30.250000      0.000000      0.000000
3027     30.260000      0.000000      0.000000
3028     30.270000      0.000000      0.000000
3029     30.280000      0.000000      0.000000
3030     30.290000      0.000000      0.000000
3031     30.300000      0.000000      0.000000
3032     30.310000      0.000000      0.000000
3033     30.320000      0.000000      0.000000
3034     30.330000      0.000000      0.000000
3035     30.340000      0.000000      0.000000
3036     30.350000      0.000000      0.000000
3037     30.360000      0.000000      0.000000
3038     30.370000      0.000000      0.000000
3039     30.380000      0.000000      0.000000
3040     30.390000      0.000000      0.000000
3041     30.400000      0.000000      0.000000
3042     30.410000      0.000000      0.000000
3043     30.420000      0.000000      0.000000
3044     30.430000      0.000000      0.000000
3045     30.440000      0.000000      0.000000
3046     30.450000      0.000000      0.000000
3047     30.460000      0.000000      0.000000
3048     30.470000      0.000000      0.000000
3049     30.480000      0.000000      0.000000
3050     30.490000      0.000000      0.000000
3051     30.500000      0.000000      0.000000
3052     30.510000      0.000000      0.000000
3053     30.520000      0.000000      0.000000
3054     30.530000      0.000000      0.000000
3055     30.540000      0.000000      0.000000
3056     30.550000      0.000000      0.000000
3057     30.560000      0.000000      0.000000
3058     30.570000      0.000000      0.000000
3059     30.580000      0.000000      0.000000
3060     30.590000      0.000000      0.000000
3061     30.600000      0.000000      0.000000
3062     30.610000      0.000000      0.000000
3063     30.620000      0.000000      0.000000
3064     30.630000      0.000000      0.000000
3065     30.640000      0.000000      0.000000
3066     30.650000      0.000000      0.000000
3067     30.660000      0.000000      0.000000
3068     30.670000      0.000000      0.000000
3069     30.680000      0.000000      0.000000
3070     30.690000      0.000000      0.000000
3071     30.700000      0.000000      0.000000
3072     30.710000      0.000000      0.000000
3073     30.720000      0.000000      0.000000
3074     30.730000      0.000000      0.000000
3075     30.740000      0.000000      0.000000
3076     30.750000      0.000000      0.000000
3077     30.760000      0.000000      0.000000
3078     30.770000      0.000000      0.000000
3079     30.780000      0.000000      0.000000
3080     30.790000      0.000000      0.000000
3081     30.800000      0.000000      0.000000
3082     30.810000      0.000000      0.000000
3083     30.820000      0.000000      0.000000
3084     30.830000      0.000000      0.000000
3085     30.840000      0.000000      0.000000
3086     30.850000      0.000000      0.000000
3087     30.860000      0.000000      0.000000
3088     30.870000      0.000000      0.000000
3089     30.880000      0.000000      0.000000
3090     30.890000      0.000000      0.000000
3091     30.900000      0.000000      0.000000
3092     30.910000      0.000000      0.000000
3093     30.920000      0.000000      0.000000
3094     30.930000      0.000000      0.000000
3095     30.940000      0.000000      0.000000
3096     30.950000      0.000000      0.000000
3097     30.960000      0.000000      0.000000
3098     30.970000      0.000000      0.000000
3099     30.980000      0.000000      0.000000
3100     30.990000      0.000000      0.000000
3101     31.000000      0.000000      0.000000
3102     31.010000      0.000000      0.000000
3103     31.020000      0.000000      0.000000
3104     31.030000      0.000000      0.000000
3105     31.040000      0.000000      0.000000
3106     31.050000      0.000000      0.000000
3107     31.060000      0.000000      0.000000
3108     31.070000      0.000000      0.000000
3109     31.080000      0.000000      0.000000
3110     31.090000      0.000000      0.000000
3111     31.100000      0.000000      0.000000
3112     31.110000      0.000000      0.000000
3113     31.120000      0.000000      0.000000
3114     31.130000      0.000000      0.000000
3115     31.140000      0.000000      0.000000
3116     31.150000      0.000000      0.000000
3117     31.160000      0.000000      0.000000
3118     31.170000      0.000000      0.000000
3119     31.180000      0.000000      0.000000
3120     31.190000      0.000000      0.000000
3121     31.200000      0.000000      0.000000
3122     31.210000      0.000000      0.000000
3123     31.220000      0.000000      0.000000
3124     31.230000      0.000000      0.000000
3125     31.240000      0.000000      0.000000
3126     31.250000      0.000000      0.000000
3127     31.260000      0.000000      0.000000
3128     31.270000      0.000000      0.000000
3129     31.280000      0.000000      0.000000
3130     31.290000      0.000000      0.000000
3131     31.300000      0.000000      0.000000
3132     31.310000      0.000000      0.000000
3133     31.320000      0.000000      0.000000
3134     31.330000      0.000000      0.000000
3135     31.340000      0.000000      0.000000
3136     31.350000      0.000000      0.000000
3137     31.360000      0.000000      0.000000
3138     31.370000      0.000000      0.000000
3139     31.380000      0.000000      0.000000
3140     31.390000      0.000000      0.000000
3141     31.400000      0.000000      0.000000
3142     31.410000      0.000000      0.000000
3143     31.420000      0.000000      0.000000
3144     31.430000      0.000000      0.000000
3145     31.440000      0.000000      0.000000
3146     31.450000      0.000000      0.000000
3147     31.460000      0.000000      0.000000
3148     31.470000      0.000000      0.000000
3149     31.480000      0.000000      0.000000
3150     31.490000      0.000000      0.000000
3151     31.500000      0.000000      0.000000
3152     31.510000      0.000000      0.000000
3153     31.520000      0.000000      0.000000
3154     31.530000      0.000000      0.000000
3155     31.540000      0.000000      0.000000
3156     31.550000      0.000000      0.000000
3157     31.560000      0.000000      0.000000
3158     31.570000      0.000000      0.000000
3159     31.580000      0.000000      0.000000
3160     31.590000      0.000000      0.000000
3161     31.600000      0.000000      0.000000
3162     31.610000      0.000000      0.000000
3163     31.620000      0.000000      0.000000
3164     31.630000      0.000000      0.000000
3165     31.640000      0.000000      0.000000
3166     31.650000      0.000000      0.000000
3167     31.660000      0.000000      0.000000
3168     31.670000      0.000000      0.000000
3169     31.680000      0.000000      0.000000
3170     31.690000      0.000000      0.000000
3171     31.700000      0.000000      0.000000
3172     31.710000      0.000000      0.000000
3173     31.720000      0.000000      0.000000
3174     31.730000      0.000000      0.000000
3175     31.740000      0.000000      0.000000
3176     31.750000      0.000000      0.000000
3177     31.760000      0.000000      0.000000
3178     31.770000      0.000000      0.000000
3179     31.780000      0.000000      0.000000
3180     31.790000      0.000000      0.000000
3181     31.800000      0.000000      0.000000
3182     31.810000      0.000000      0.000000
3183     31.820000      0.000000      0.000000
3184     31.830000      0.000000      0.000000
3185     31.840000      0.000000      0.000000
3186     31.850000      0.000000      0.000000
3187     31.860000      0.000000      0.000000
3188     31.870000      0.000000      0.000000
3189     31.880000      0.000000      0.000000
3190     31.890000      0.000000      0.000000
3191     31.900000      0.000000      0.000000
3192     31.910000      0.000000      0.000000
3193     31.920000      0.000000      0.000000
3194     31.930000      0.000000      0.000000
3195     31.940000      0.000000      0.000000
3196     31.950000      0.000000      0.000000
3197     31.960000      0.000000      0.000000
3198     31.970000      0.000000      0.000000
3199     31.980000      0.000000      0.000000
3200     31.990000      0.000000      0.000000
3201     32.000000      0.000000      0.000000
3202     32.010000      0.000000      0.000000
3203     32.020000      0.000000      0.000000
3204     32.030000      0.000000      0.000000
3205     32.040000      0.000000      0.000000
3206     32.050000      0.000000      0.000000
3207     32.060000      0.000000      0.000000
3208     32.070000      0.000000      0.000000
3209     32.080000      0.000000      0.000000
3210     32.090000      0.000000      0.000000
3211     32.100000      0.000000      0.000000
3212     32.110000      0.000000      0.000000
3213     32.120000      0.000000      0.000000
3214     32.130000      0.000000      0.000000
3215     32.140000      0.000000      0.000000
3216     32.150000      0.000000      0.000000
3217     32.160000      0.000000      0.000000
3218     32.170000      0.000000      0.000000
3219     32.180000      0.000000      0.000000
3220     32.190000      0.000000      0.000000
3221     32.200000      0.000000      0.000000
3222     32.210000      0.000000      0.000000
3223     32.220000      0.000000      0.000000
3224     32.230000      0.000000      0.000000
3225     32.240000      0.000000      0.000000
3226     32.250000      0.000000      0.000000
3227     32.260000      0.000000      0.000000
3228     32.270000      0.000000      0.000000
3229     32.280000      0.000000      0.000000
3230     32.290000      0.000000      0.000000
3231     32.300000      0.000000      0.000000
3232     32.310000      0.000000      0.000000
3233     32.320000      0.000000      0.000000
3234     32.330000      0.000000      0.000000
3235     32.340000      0.000000      0.000000
3236     32.350000      0.000000      0.000000
3237     32.360000      0.000000      0.000000
3238     32.370000      0.000000      0.000000
3239     32.380000      0.000000      0.000000
3240     32.390000      0.000000      0.000000
3241     32.400000      0.000000      0.000000
3242     32.410000      0.000000      0.000000
3243     32.420000      0.000000      0.000000
3244     32.430000      0.000000      0.000000
3245     32.440000      0.000000      0.000000
3246     32.450000      0.000000      0.000000
3247     32.460000      0.000000      0.000000
3248     32.470000      0.000000      0.000000
3249     32.480000      0.000000      0.000000
3250     32.490000      0.000000      0.000000
3251     32.500000      0.000000      0.000000
3252     32.510000      0.000000      0.000000
3253     32.520000      0.000000      0.000000
3254     32.530000      0.000000      0.000000
3255     32.540000      0.000000      0.000000
3256     32.550000      0.000000      0.000000
3257     32.560000      0.000000      0.000000
3258     32.570000      0.000000      0.000000
3259     32.580000      0.000000      0.000000
3260     32.590000      0.000000      0.000000
3261     32.600000      0.000000      0.000000
3262     32.610000      0.000000      0.000000
3263     32.620000      0.000000      0.000000
3264     32.630000      0.000000      0.000000
3265     32.640000      0.000000      0.000000
3266     32.650000      0.000000      0.000000
3267     32.660000      0.000000      0.000000
3268     32.670000      0.000000      0.000000
3269     32.680000      0.000000      0.000000
3270     32.690000      0.000000      0.000000
3271     32.700000      0.000000      0.000000
3272     32.710000      0.000000      0.000000
3273     32.720000      0.000000      0.000000
3274     32.730000      0.000000      0.000000
3275     32.740000      0.000000      0.000000
3276     32.750000      0.000000      0.000000
3277     32.760000      0.000000      0.000000
3278     32.770000      0.000000      0.000000
3279     32.780000      0.000000      0.000000
3280     32.790000      0.000000      0.000000
3281     32.800000      0.000000      0.000000
3282     32.810000      0.000000      0.000000
3283     32.820000      0.000000      0.000000
3284     32.830000      0.000000      0.000000
3285     32.840000      0.000000      0.000000
3286     32.850000      0.000000      0.000000
3287     32.860000      0.000000      0.000000
3288     32.870000      0.000000      0.000000
3289     32.880000      0.000000      0.000000
3290     32.890000      0.000000      0.000000
3291     32.900000      0.000000      0.000000
3292     32.910000      0.000000      0.000000
3293     32.920000      0.000000      0.000000
3294     32.930000      0.000000      0.000000
3295     32.940000      0.000000      0.000000
3296     32.950000      0.000000      0.000000
3297     32.960000      0.000000      0.000000
3298     32.970000      0.000000      0.000000
3299     32.980000      0.000000      0.000000
3300     32.990000      0.000000      0.000000
3301     33.000000      0.000000      0.000000
3302     33.010000      0.000000      0.000000
3303     33.020000      0.000000      0.000000
3304     33.030000      0.000000      0.000000
3305     33.040000      0.000000      0.000000
3306     33.050000      0.000000      0.000000
3307     33.060000      0.000000      0.000000
3308     33.070000      0.000000      0.000000
3309     33.080000      0.000000      0.000000
3310     33.090000      0.000000      0.000000
3311     33.100000      0.000000      0.000000
3312     33.110000      0.000000      0.000000
3313     33.120000      0.000000      0.000000
3314     33.130000      0.000000      0.000000
3315     33.140000      0.000000      0.000000
3316     33.150000      0.000000      0.000000
3317     33.160000      0.000000      0.000000
3318     33.170000      0.000000      0.000000
3319     33.180000      0.000000      0.000000
3320     33.190000      0.000000      0.000000
3321     33.200000      0.000000      0.000000
3322     33.210000      0.000000      0.000000
3323     33.220000      0.000000      0.000000
3324     33.230000      0.000000      0.000000
3325     33.240000      0.000000      0.000000
3326     33.250000      0.000000      0.000000
3327     33.260000      0.000000      0.000000
3328     33.270000      0.000000      0.000000
3329     33.280000      0.000000      0.000000
3330     33.290000      0.000000      0.000000
3331     33.300000      0.000000      0.000000
3332     33.310000      0.000000      0.000000
3333     33.320000      0.000000      0.000000
3334     33.330000      0.000000      0.000000
3335     33.340000      0.000000      0.000000
3336     33.350000      0.000000      0.000000
3337     33.360000      0.000000      0.000000
3338     33.370000      0.000000      0.000000
3339     33.380000      0.000000      0.000000
3340     33.390000      0.000000      0.000000
3341     33.400000      0.000000      0.000000
3342     33.410000      0.000000      0.000000
3343     33.420000      0.000000      0.000000
3344     33.430000      0.000000      0.000000
3345     33.440000      0.000000      0.000000
3346     33.450000      0.000000      0.000000
3347     33.460000      0.000000      0.000000
3348     33.470000      0.000000      0.000000
3349     33.480000      0.000000      0.000000
3350     33.490000      0.000000      0.000000
3351     33.500000      0.000000      0.000000
3352     33.510000      0.000000      0.000000
3353     33.520000      0.000000      0.000000
3354     33.530000      0.000000      0.000000
3355     33.540000      0.000000      0.000000
3356     33.550000      0.000000      0.000000
3357     33.560000      0.000000      0.000000
3358     33.570000      0.000000      0.000000
3359     33.580000      0.000000      0.000000
3360     33.590000      0.000000      0.000000
3361     33.600000      0.000000      0.000000
3362     33.610000      0.000000      0.000000
3363     33.620000      0.000000      0.000000
3364     33.630000      0.000000      0.000000
3365     33.640000      0.000000      0.000000
3366     33.650000      0.000000      0.000000
3367     33.660000      0.000000      0.000000
3368     33.670000      0.000000      0.000000
3369     33.680000      0.000000      0.000000
3370     33.690000      0.000000      0.000000
3371     33.700000      0.000000      0.000000
3372     33.710000      0.000000      0.000000
3373     33.720000      0.000000      0.000000
3374     33.730000      0.000000      0.000000
3375     33.740000      0.000000      0.000000
3376     33.750000      0.000000      0.000000
3377     33.760000      0.000000      0.000000
3378     33.770000      0.000000      0.000000
3379     33.780000      0.000000      0.000000
3380     33.790000      0.000000      0.000000
3381     33.800000      0.000000      0.000000
3382     33.810000      0.000000      0.000000
3383     33.820000      0.000000      0.000000
3384     33.830000      0.000000      0.000000
3385     33.840000      0.000000      0.000000
3386     33.850000      0.000000      0.000000
3387     33.860000      0.000000      0.000000
3388     33.870000      0.000000      0.000000
3389     33.880000      0.000000      0.000000
3390     33.890000      0.000000      0.000000
3391     33.900000      0.000000      0.000000
3392     33.910000      0.000000      0.000000
3393     33.920000      0.000000      0.000000
3394     33.930000      0.000000      0.000000
3395     33.940000      0.000000      0.000000
3396     33.950000      0.000000      0.000000
3397     33.960000      0.000000      0.000000
3398     33.970000      0.000000      0.000000
3399     33.980000      0.000000      0.000000
3400     33.990000      0.000000      0.000000
3401     34.000000      0.000000      0.000000
3402     34.010000      0.000000      0.000000
3403     34.020000      0.000000      0.000000
3404     34.030000      0.000000      0.000000
3405     34.040000      0.000000      0.000000
3406     34.050000      0.000000      0.000000
3407     34.060000      0.000000      0.000000
3408     34.070000      0.000000      0.000000
3409     34.080000      0.000000      0.000000
3410     34.090000      0.000000      0.000000
3411     34.100000      0.000000      0.000000
3412     34.110000      0.000000      0.000000
3413     34.120000      0.000000      0.000000
3414     34.130000      0.000000      0.000000
3415     34.140000      0.000000      0.000000
3416     34.150000      0.000000      0.000000
3417     34.160000      0.000000      0.000000
3418     34.170000      0.000000      0.000000
3419     34.180000      0.000000      0.000000
3420     34.190000      0.000000      0.000000
3421     34.200000      0.000000      0.000000
3422     34.210000      0.000000      0.000000
3423     34.220000      0.000000      0.000000
3424     34.230000      0.000000      0.000000
3425     34.240000      0.000000      0.000000
3426     34.250000      0.000000      0.000000
3427     34.260000      0.000000      0.000000
3428     34.270000      0.000000      0.000000
3429     34.280000      0.000000      0.000000
3430     34.290000      0.000000      0.000000
3431     34.300000      0.000000      0.000000
3432     34.310000      0.000000      0.000000
3433     34.320000      0.000000      0.000000
3434     34.330000      0.000000      0.000000
3435     34.340000      0.000000      0.000000
3436     34.350000      0.000000      0.000000
3437     34.360000      0.000000      0.000000
3438     34.370000      0.000000      0.000000
3439     34.380000      0.000000      0.000000
3440     34.390000      0.000000      0.000000
3441     34.400000      0.000000      0.000000
3442     34.410000      0.000000      0.000000
3443     34.420000      0.000000      0.000000
3444     34.430000      0.000000      0.000000
3445     34.440000      0.000000      0.000000
3446     34.450000      0.000000      0.000000
3447     34.460000      0.000000      0.000000
3448     34.470000      0.000000      0.000000
3449     34.480000      0.000000      0.000000
3450     34.490000      0.000000      0.000000
3451     34.500000      0.000000      0.000000
3452     34.510000      0.000000      0.000000
3453     34.520000      0.000000      0.000000
3454     34.530000      0.000000      0.000000
3455     34.540000      0.000000      0.000000
3456     34.550000      0.000000      0.000000
3457     34.560000      0.000000      0.000000
3458     34.570000      0.000000      0.000000
3459     34.580000      0.000000      0.000000
3460     34.590000      0.000000      0.000000
3461     34.600000      0.000000      0.000000
3462     34.610000      0.000000      0.000000
3463     34.620000      0.000000      0.000000
3464     34.630000      0.000000      0.000000
3465     34.640000      0.000000      0.000000
3466     34.650000      0.000000      0.000000
3467     34.660000      0.000000      0.000000
3468     34.670000      0.000000      0.000000
3469     34.680000      0.000000      0.000000
3470     34.690000      0.000000      0.000000
3471     34.700000      0.000000      0.000000
3472     34.710000      0.000000      0.000000
3473     34.720000      0.000000      0.000000
3474     34.730000      0.000000      0.000000
3475     34.740000      0.000000      0.000000
3476     34.750000      0.000000      0.000000
3477     34.760000      0.000000      0.000000
3478     34.770000      0.000000      0.000000
3479     34.780000      0.000000      0.000000
3480     34.790000      0.000000      0.000000
3481     34.800000      0.000000      0.000000
3482     34.810000      0.000000      0.000000
3483     34.820000      0.000000      0.000000
3484     34.830000      0.000000      0.000000
3485     34.840000      0.000000      0.000000
3486     34.850000      0.000000      0.000000
3487     34.860000      0.000000      0.000000
3488     34.870000      0.000000      0.000000
3489     34.880000      0.000000      0.000000
3490     34.890000      0.000000      0.000000
3491     34.900000      0.000000      0.000000
3492     34.910000      0.000000      0.000000
3493     34.920000      0.000000      0.000000
3494     34.930000      0.000000      0.000000
3495     34.940000      0.000000      0.000000
3496     34.950000      0.000000      0.000000
3497     34.960000      0.000000      0.000000
3498     34.970000      0.000000      0.000000
3499     34.980000      0.000000      0.000000
3500     34.990000      0.000000      0.000000
3501     35.000000      0.000000      0.000000
3502     35.010000      0.000000      0.000000
3503     35.020000      0.000000      0.000000
3504     35.030000      0.000000      0.000000
3505     35.040000      0.000000      0.000000
3506     35.050000      0.000000      0.000000
3507     35.060000      0.000000      0.000000
3508     35.070000      0.000000      0.000000
3509     35.080000      0.000000      0.000000
3510     35.090000      0.000000      0.000000
3511     35.100000      0.000000      0.000000
3512     35.110000      0.000000      0.000000
3513     35.120000      0.000000      0.000000
3514     35.130000      0.000000      0.000000
3515     35.140000      0.000000      0.000000
3516     35.150000      0.000000      0.000000
3517     35.160000      0.000000      0.000000
3518     35.170000      0.000000      0.000000
3519     35.180000      0.000000      0.000000
3520     35.190000      0.000000      0.000000
3521     35.200000      0.000000      0.000000
3522     35.210000      0.000000      0.000000
3523     35.220000      0.000000      0.000000
3524     35.230000      0.000000      0.000000
3525     35.240000      0.000000      0.000000
3526     35.250000      0.000000      0.000000
3527     35.260000      0.000000      0.000000
3528     35.270000      0.000000      0.000000
3529     35.280000      0.000000      0.000000
3530     35.290000      0.000000      0.000000
3531     35.300000      0.000000      0.000000
3532     35.310000      0.000000      0.000000
3533     35.320000      0.000000      0.000000
3534     35.330000      0.000000      0.000000
3535     35.340000      0.000000      0.000000
3536     35.350000      0.000000      0.000000
3537     35.360000      0.000000      0.000000
3538     35.370000      0.000000      0.000000
3539     35.380000      0.000000      0.000000
3540     35.390000      0.000000      0.000000
3541     35.400000      0.000000      0.000000
3542     35.410000      0.000000      0.000000
3543     35.420000      0.000000      0.000000
3544     35.430000      0.000000      0.000000
3545     35.440000      0.000000      0.000000
3546     35.450000      0.000000      0.000000
3547     35.460000      0.000000      0.000000
3548     35.470000      0.000000      0.000000
3549     35.480000      0.000000      0.000000
3550     35.490000      0.000000      0.000000
3551     35.500000      0.000000      0.000000
3552     35.510000      0.000000      0.000000
3553     35.520000      0.000000      0.000000
3554     35.530000      0.000000      0.000000
3555     35.540000      0.000000      0.000000
3556     35.550000      0.000000      0.000000
3557     35.560000      0.000000      0.000000
3558     35.570000      0.000000      0.000000
3559     35.580000      0.000000      0.000000
3560     35.590000      0.000000      0.000000
3561     35.600000      0.000000      0.000000
3562     35.610000      0.000000      0.000000
3563     35.620000      0.000000      0.000000
3564     35.630000      0.000000      0.000000
3565     35.640000      0.000000      0.000000
3566     35.650000      0.000000      0.000000
3567     35.660000      0.000000      0.000000
3568     35.670000      0.000000      0.000000
3569     35.680000      0.000000      0.000000
3570     35.690000      0.000000      0.000000
3571     35.700000      0.000000      0.000000
3572     35.710000      0.000000      0.000000
3573     35.720000      0.000000      0.000000
3574     35.730000      0.000000      0.000000
3575     35.740000      0.000000      0.000000
3576     35.750000      0.000000      0.000000
3577     35.760000      0.000000      0.000000
3578     35.770000      0.000000      0.000000
3579     35.780000      0.000000      0.000000
3580     35.790000      0.000000      0.000000
3581     35.800000      0.000000      0.000000
3582     35.810000      0.000000      0.000000
3583     35.820000      0.000000      0.000000
3584     35.830000      0.000000      0.000000
3585     35.840000      0.000000      0.000000
3586     35.850000      0.000000      0.000000
3587     35.860000      0.000000      0.000000
3588     35.870000      0.000000      0.000000
3589     35.880000      0.000000      0.000000
3590     35.890000      0.000000      0.000000
3591     35.900000      0.000000      0.000000
3592     35.910000      0.000000      0.000000
3593     35.920000      0.000000      0.000000
3594     35.930000      0.000000      0.000000
3595     35.940000      0.000000      0.000000
3596     35.950000      0.000000      0.000000
3597     35.960000      0.000000      0.000000
3598     35.970000      0.000000      0.000000
3599     35.980000      0.000000      0.000000
3600     35.990000      0.000000      0.000000
3601     36.000000      0.000000      0.000000
3602     36.010000      0.000000      0.000000
3603     36.020000      0.000000      0.000000
3604     36.030000      0.000000      0.000000
3605     36.040000      0.000000      0.000000
3606     36.050000      0.000000      0.000000
3607     36.060000      0.000000      0.000000
3608     36.070000      0.000000      0.000000
3609     36.080000      0.000000      0.000000
3610     36.090000      0.000000      0.000000
3611     36.100000      0.000000      0.000000
3612     36.110000      0.000000      0.000000
3613     36.120000      0.000000      0.000000
3614     36.130000      0.000000      0.000000
3615     36.140000      0.000000      0.000000
3616     36.150000      0.000000      0.000000
3617     36.160000      0.000000      0.000000
3618     36.170000      0.000000      0.000000
3619     36.180000      0.000000      0.000000
3620     36.190000      0.000000      0.000000
3621     36.200000      0.000000      0.000000
3622     36.210000      0.000000      0.000000
3623     36.220000      0.000000      0.000000
3624     36.230000      0.000000      0.000000
3625     36.240000      0.000000      0.000000
3626     36.250000      0.000000      0.000000
3627     36.260000      0.000000      0.000000
3628     36.270000      0.000000      0.000000
3629     36.280000      0.000000      0.000000
3630     36.290000      0.000000      0.000000
3631     36.300000      0.000000      0.000000
3632     36.310000      0.000000      0.000000
3633     36.320000      0.000000      0.000000
3634     36.330000      0.000000      0.000000
3635     36.340000      0.000000      0.000000
3636     36.350000      0.000000      0.000000
3637     36.360000      0.000000      0.000000
3638     36.370000      0.000000      0.000000
3639     36.380000      0.000000      0.000000
3640     36.390000      0.000000      0.000000
3641     36.400000      0.000000      0.000000
3642     36.410000      0.000000      0.000000
3643     36.420000      0.000000      0.000000
3644     36.430000      0.000000      0.000000
3645     36.440000      0.000000      0.000000
3646     36.450000      0.000000      0.000000
3647     36.460000      0.000000      0.000000
3648     36.470000      0.000000      0.000000
3649     36.480000      0.000000      0.000000
3650     36.490000      0.000000      0.000000
3651     36.500000      0.000000      0.000000
3652     36.510000      0.000000      0.000000
3653     36.520000      0.000000      0.000000
3654     36.530000      0.000000      0.000000
3655     36.540000      0.000000      0.000000
3656     36.550000      0.000000      0.000000
3657     36.560000      0.000000      0.000000
3658     36.570000      0.000000      0.000000
3659     36.580000      0.000000      0.000000
3660     36.590000      0.000000      0.000000
3661     36.600000      0.000000      0.000000
3662     36.610000      0.000000      0.000000
3663     36.620000      0.000000      0.000000
3664     36.630000      0.000000      0.000000
3665     36.640000      0.000000      0.000000
3666     36.650000      0.000000      0.000000
3667     36.660000      0.000000      0.000000
3668     36.670000      0.000000      0.000000
3669     36.680000      0.000000      0.000000
3670     36.690000      0.000000      0.000000
3671     36.700000      0.000000      0.000000
3672     36.710000      0.000000      0.000000
3673     36.720000      0.000000      0.000000
3674     36.730000      0.000000      0.000000
3675     36.740000      0.000000      0.000000
3676     36.750000      0.000000      0.000000
3677     36.760000      0.000000      0.000000
3678     36.770000      0.000000      0.000000
3679     36.780000      0.000000      0.000000
3680     36.790000      0.000000      0.000000
3681     36.800000      0.000000      0.000000
3682     36.810000      0.000000      0.000000
3683     36.820000      0.000000      0.000000
3684     36.830000      0.000000      0.000000
3685     36.840000      0.000000      0.000000
3686     36.850000      0.000000      0.000000
3687     36.860000      0.000000      0.000000
3688     36.870000      0.000000      0.000000
3689     36.880000      0.000000      0.000000
3690     36.890000      0.000000      0.000000
3691     36.900000      0.000000      0.000000
3692     36.910000      0.000000      0.000000
3693     36.920000      0.000000      0.000000
3694     36.930000      0.000000      0.000000
3695     36.940000      0.000000      0.000000
3696     36.950000      0.000000      0.000000
3697     36.960000      0.000000      0.000000
3698     36.970000      0.000000      0.000000
3699     36.980000      0.000000      0.000000
3700     36.990000      0.000000      0.000000
3701     37.000000      0.000000      0.000000
3702     37.010000      0.000000      0.000000
3703     37.020000      0.000000      0.000000
3704     37.030000      0.000000      0.000000
3705     37.040000      0.000000      0.000000
3706     37.050000      0.000000      0.000000
3707     37.060000      0.000000      0.000000
3708     37.070000      0.000000      0.000000
3709     37.080000      0.000000      0.000000
3710     37.090000      0.000000      0.000000
3711     37.100000      0.000000      0.000000
3712     37.110000      0.000000      0.000000
3713     37.120000      0.000000      0.000000
3714     37.130000      0.000000      0.000000
3715     37.140000      0.000000      0.000000
3716     37.150000      0.000000      0.000000
3717     37.160000      0.000000      0.000000
3718     37.170000      0.000000      0.000000
3719     37.180000      0.000000      0.000000
3720     37.190000      0.000000      0.000000
3721     37.200000      0.000000      0.000000
3722     37.210000      0.000000      0.000000
3723     37.220000      0.000000      0.000000
3724     37.230000      0.000000      0.000000
3725     37.240000      0.000000      0.000000
3726     37.250000      0.000000      0.000000
3727     37.260000      0.000000      0.000000
3728     37.270000      0.000000      0.000000
3729     37.280000      0.000000      0.000000
3730     37.290000      0.000000      0.000000
3731     37.300000      0.000000      0.000000
3732     37.310000      0.000000      0.000000
3733     37.320000      0.000000      0.000000
3734     37.330000      0.000000      0.000000
3735     37.340000      0.000000      0.000000
3736     37.350000      0.000000      0.000000
3737     37.360000      0.000000      0.000000
3738     37.370000      0.000000      0.000000
3739     37.380000      0.000000      0.000000
3740     37.390000      0.000000      0.000000
3741     37.400000      0.000000      0.000000
3742     37.410000      0.000000      0.000000
3743     37.420000      0.000000      0.000000
3744     37.430000      0.000000      0.000000
3745     37.440000      0.000000      0.000000
3746     37.450000      0.000000      0.000000
3747     37.460000      0.000000      0.000000
3748     37.470000      0.000000      0.000000
3749     37.480000      0.000000      0.000000
3750     37.490000      0.000000      0.000000
3751     37.500000      0.000000      0.000000
3752     37.510000      0.000000      0.000000
3753     37.520000      0.000000      0.000000
3754     37.530000      0.000000      0.000000
3755     37.540000      0.000000      0.000000
3756     37.550000      0.000000      0.000000
3757     37.560000      0.000000      0.000000
3758     37.570000      0.000000      0.000000
3759     37.580000      0.000000      0.000000
3760     37.590000      0.000000      0.000000
3761     37.600000      0.000000      0.000000
3762     37.610000      0.000000      0.000000
3763     37.620000      0.000000      0.000000
3764     37.630000      0.000000      0.000000
3765     37.640000      0.000000      0.000000
3766     37.650000      0.000000      0.000000
3767     37.660000      0.000000      0.000000
3768     37.670000      0.000000      0.000000
3769     37.680000      0.000000      0.000000
3770     37.690000      0.000000      0.000000
3771     37.700000      0.000000      0.000000
3772     37.710000      0.000000      0.000000
3773     37.720000      0.000000      0.000000
3774     37.730000      0.000000      0.000000
3775     37.740000      0.000000      0.000000
3776     37.750000      0.000000      0.000000
3777     37.760000      0.000000      0.000000
3778     37.770000      0.000000      0.000000
3779     37.780000      0.000000      0.000000
3780     37.790000      0.000000      0.000000
3781     37.800000      0.000000      0.000000
3782     37.810000      0.000000      0.000000
3783     37.820000      0.000000      0.000000
3784     37.830000      0.000000      0.000000
3785     37.840000      0.000000      0.000000
3786     37.850000      0.000000      0.000000
3787     37.860000      0.000000      0.000000
3788     37.870000      0.000000      0.000000
3789     37.880000      0.000000      0.000000
3790     37.890000      0.000000      0.000000
3791     37.900000      0.000000      0.000000
3792     37.910000      0.000000      0.000000
3793     37.920000      0.000000      0.000000
3794     37.930000      0.000000      0.000000
3795     37.940000      0.000000      0.000000
3796     37.950000      0.000000      0.000000
3797     37.960000      0.000000      0.000000
3798     37.970000      0.000000      0.000000
3799     37.980000      0.000000      0.000000
3800     37.990000      0.000000      0.000000
3801     38.000000      0.000000      0.000000
3802     38.010000      0.000000      0.000000
3803     38.020000      0.000000      0.000000
3804     38.030000      0.000000      0.000000
3805     38.040000      0.000000      0.000000
3806     38.050000      0.000000      0.000000
3807     38.060000      0.000000      0.000000
3808     38.070000      0.000000      0.000000
3809     38.080000      0.000000      0.000000
3810     38.090000      0.000000      0.000000
3811     38.100000      0.000000      0.000000
3812     38.110000      0.000000      0.000000
3813     38.120000      0.000000      0.000000
3814     38.130000      0.000000      0.000000
3815     38.140000      0.000000      0.000000
3816     38.150000      0.000000      0.000000
3817     38.160000      0.000000      0.000000
3818     38.170000      0.000000      0.000000
3819     38.180000      0.000000      0.000000
3820     38.190000      0.000000      0.000000
3821     38.200000      0.000000      0.000000
3822     38.210000      0.000000      0.000000
3823     38.220000      0.000000      0.000000
3824     38.230000      0.000000      0.000000
3825     38.240000      0.000000      0.000000
3826     38.250000      0.000000      0.000000
3827     38.260000      0.000000      0.000000
3828     38.270000      0.000000      0.000000
3829     38.280000      0.000000      0.000000
3830     38.290000      0.000000      0.000000
3831     38.300000      0.000000      0.000000
3832     38.310000      0.000000      0.000000
3833     38.320000      0.000000      0.000000
3834     38.330000      0.000000      0.000000
3835     38.340000      0.000000      0.000000
3836     38.350000      0.000000      0.000000
3837     38.360000      0.000000      0.000000
3838     38.370000      0.000000      0.000000
3839     38.380000      0.000000      0.000000
3840     38.390000      0.000000      0.000000
3841     38.400000      0.000000      0.000000
3842     38.410000      0.000000      0.000000
3843     38.420000      0.000000      0.000000
3844     38.430000      0.000000      0.000000
3845     38.440000      0.000000      0.000000
3846     38.450000      0.000000      0.000000
3847     38.460000      0.000000      0.000000
3848     38.470000      0.000000      0.000000
3849     38.480000      0.000000      0.000000
3850     38.490000      0.000000      0.000000
3851     38.500000      0.000000      0.000000
3852     38.510000      0.000000      0.000000
3853     38.520000      0.000000      0.000000
3854     38.530000      0.000000      0.000000
3855     38.540000      0.000000      0.000000
3856     38.550000      0.000000      0.000000
3857     38.560000      0.000000      0.000000
3858     38.570000      0.000000      0.000000
3859     38.580000      0.000000      0.000000
3860     38.590000      0.000000      0.000000
3861     38.600000      0.000000      0.000000
3862     38.610000      0.000000      0.000000
3863     38.620000      0.000000      0.000000
3864     38.630000      0.000000      0.000000
3865     38.640000      0.000000      0.000000
3866     38.650000      0.000000      0.000000
3867     38.660000      0.000000      0.000000
3868     38.670000      0.000000      0.000000
3869     38.680000      0.000000      0.000000
3870     38.690000      0.000000      0.000000
3871     38.700000      0.000000      0.000000
3872     38.710000      0.000000      0.000000
3873     38.720000      0.000000      0.000000
3874     38.730000      0.000000      0.000000
3875     38.740000      0.000000      0.000000
3876     38.750000      0.000000      0.000000
3877     38.760000      0.000000      0.000000
3878     38.770000      0.000000      0.000000
3879     38.780000      0.000000      0.000000
3880     38.790000      0.000000      0.000000
3881     38.800000      0.000000      0.000000
3882     38.810000      0.000000      0.000000
3883     38.820000      0.000000      0.000000
3884     38.830000      0.000000      0.000000
3885     38.840000      0.000000      0.000000
3886     38.850000      0.000000      0.000000
3887     38.860000      0.000000      0.000000
3888     38.870000      0.000000      0.000000
3889     38.880000      0.000000      0.000000
3890     38.890000      0.000000      0.000000
3891     38.900000      0.000000      0.000000
3892     38.910000      0.000000      0.000000
3893     38.920000      0.000000      0.000000
3894     38.930000      0.000000      0.000000
3895     38.940000      0.000000      0.000000
3896     38.950000      0.000000      0.000000
3897     38.960000      0.000000      0.000000
3898     38.970000      0.000000      0.000000
3899     38.980000      0.000000      0.000000
3900     38.990000      0.000000      0.000000
3901     39.000000      0.000000      0.000000
3902     39.010000      0.000000      0.000000
3903     39.020000      0.000000      0.000000
3904     39.030000      0.000000      0.000000
3905     39.040000      0.000000      0.000000
3906     39.050000      0.000000      0.000000
3907     39.060000      0.000000      0.000000
3908     39.070000      0.000000      0.000000
3909     39.080000      0.000000      0.000000
3910     39.090000      0.000000      0.000000
3911     39.100000      0.000000      0.000000
3912     39.110000      0.000000      0.000000
3913     39.120000      0.000000      0.000000
3914     39.130000      0.000000      0.000000
3915     39.140000      0.000000      0.000000
3916     39.150000      0.000000      0.000000
3917     39.160000      0.000000      0.000000
3918     39.170000      0.000000      0.000000
3919     39.180000      0.000000      0.000000
3920     39.190000      0.000000      0.000000
3921     39.200000      0.000000      0.000000
3922     39.210000      0.000000      0.000000
3923     39.220000      0.000000      0.000000
3924     39.230000      0.000000      0.000000
3925     39.240000      0.000000      0.000000
3926     39.250000      0.000000      0.000000
3927     39.260000      0.000000      0.000000
3928     39.270000      0.000000      0.000000
3929     39.280000      0.000000      0.000000
3930     39.290000      0.000000      0.000000
3931     39.300000      0.000000      0.000000
3932     39.310000      0.000000      0.000000
3933     39.320000      0.000000      0.000000
3934     39.330000      0.000000      0.000000
3935     39.340000      0.000000      0.000000
3936     39.350000      0.000000      0.000000
3937     39.360000      0.000000      0.000000
3938     39.370000      0.000000      0.000000
3939     39.380000      0.000000      0.000000
3940     39.390000      0.000000      0.000000
3941     39.400000      0.000000      0.000000
3942     39.410000      0.000000      0.000000
3943     39.420000      0.000000      0.000000
3944     39.430000      0.000000      0.000000
3945     39.440000      0.000000      0.000000
3946     39.450000      0.000000      0.000000
3947     39.460000      0.000000      0.000000
3948     39.470000      0.000000      0.000000
3949     39.480000      0.000000      0.000000
3950     39.490000      0.000000      0.000000
3951     39.500000      0.000000      0.000000
3952     39.510000      0.000000      0.000000
3953     39.520000      0.000000      0.000000
3954     39.530000      0.000000      0.000000
3955     39.540000      0.000000      0.000000
3956     39.550000      0.000000      0.000000
3957     39.560000      0.000000      0.000000
3958     39.570000      0.000000      0.000000
3959     39.580000      0.000000      0.000000
3960     39.590000      0.000000      0.000000
3961     39.600000      0.000000      0.000000
3962     39.610000      0.000000      0.000000
3963     39.620000      0.000000      0.000000
3964     39.630000      0.000000      0.000000
3965     39.640000      0.000000      0.000000
3966     39.650000      0.000000      0.000000
3967     39.660000      0.000000      0.000000
3968     39.670000      0.000000      0.000000
3969     39.680000      0.000000      0.000000
3970     39.690000      0.000000      0.000000
3971     39.700000      0.000000      0.000000
3972     39.710000      0.000000      0.000000
3973     39.720000      0.000000      0.000000
3974     39.730000      0.000000      0.000000
3975     39.740000      0.000000      0.000000
3976     39.750000      0.000000      0.000000
3977     39.760000      0.000000      0.000000
3978     39.770000      0.000000      0.000000
3979     39.780000      0.000000      0.000000
3980     39.790000      0.000000      0.000000
3981     39.800000      0.000000      0.000000
3982     39.810000      0.000000      0.000000
3983     39.820000      0.000000      0.000000
3984     39.830000      0.000000      0.000000
3985     39.840000      0.000000      0.000000
3986     39.850000      0.000000      0.000000
3987     39.860000      0.000000      0.000000
3988     39.870000      0.000000      0.000000
3989     39.880000      0.000000      0.000000
3990     39.890000      0.000000      0.000000
3991     39.900000      0.000000      0.000000
3992     39.910000      0.000000      0.000000
3993     39.920000      0.000000      0.000000
3994     39.930000      0.000000      0.000000
3995     39.940000      0.000000      0.000000
3996     39.950000      0.000000      0.000000
3997     39.960000      0.000000      0.000000
3998     39.970000      0.000000      0.000000
3999     39.980000      0.000000      0.000000
4000     39.990000      0.000000      0.000000
4001     40.000000      0.000000      0.000000
