# Supplementary material for: A Bottom-Up Coarse-Grained Model for Nucleosome–Nucleosome Interactions with Explicit Ions
Source: J Chem Theory Comput. 2022 May 17;18(6):3948–60. doi: 10.1021/acs.jctc.2c00083 (PMC9202350; doi:10.1021/acs.jctc.2c00083)
Supplement: Supplementary file 2 — ct2c00083_si_002.zip [file ct2c00083_si_002.zip › archive/CGMD_NCP-CO/pot_tables/CNEG_TPOS.table]

CNEG_TPOS
N 4001

1      0.000001    134.417140     61.009220
2      0.010000    133.807050     63.053960
3      0.020000    133.176510     64.885440
4      0.030000    132.527650     66.475950
5      0.040000    131.862890     67.804810
6      0.050000    131.184850     68.859530
7      0.060000    130.496250     69.636370
8      0.070000    129.799890     70.140450
9      0.080000    129.098480     70.385230
10      0.090000    128.394630     70.391530
11      0.100000    127.690710     70.186130
12      0.110000    126.988850     69.800150
13      0.120000    126.290850     69.267260
14      0.130000    125.598180     68.622030
15      0.140000    124.911960     67.898280
16      0.150000    124.232980     67.127910
17      0.160000    123.561700     66.339780
18      0.170000    122.898300     65.559180
19      0.180000    122.242710     64.807350
20      0.190000    121.594630     64.101440
21      0.200000    120.953620     63.454580
22      0.210000    120.319070     62.876110
23      0.220000    119.690310     62.371880
24      0.230000    119.066590     61.944630
25      0.240000    118.447150     61.594370
26      0.250000    117.831200     61.318740
27      0.260000    117.218020     61.113360
28      0.270000    116.606880     60.972260
29      0.280000    115.997160     60.888160
30      0.290000    115.388280     60.852860
31      0.300000    114.779750     60.857540
32      0.310000    114.171170     60.893170
33      0.320000    113.562240     60.950700
34      0.330000    112.952740     61.021450
35      0.340000    112.342520     61.097230
36      0.350000    111.731550     61.170630
37      0.360000    111.119840     61.235040
38      0.370000    110.507490     61.284820
39      0.380000    109.894640     61.315300
40      0.390000    109.281490     61.322770
41      0.400000    108.668260     61.304470
42      0.410000    108.055220     61.258590
43      0.420000    107.442630     61.184150
44      0.430000    106.830790     61.081000
45      0.440000    106.219980     60.949740
46      0.450000    105.610480     60.791660
47      0.460000    105.002570     60.608680
48      0.470000    104.396480     60.403240
49      0.480000    103.792450     60.178200
50      0.490000    103.190670     59.936780
51      0.500000    102.591300     59.682350
52      0.510000    101.994480     59.418380
53      0.520000    101.400290     59.148270
54      0.530000    100.808810     58.875230
55      0.540000    100.220060     58.602210
56      0.550000     99.634030     58.331810
57      0.560000     99.050720     58.066190
58      0.570000     98.470050     57.807120
59      0.580000     97.891980     57.555920
60      0.590000     97.316420     57.313520
61      0.600000     96.743290     57.080460
62      0.610000     96.172480     56.856960
63      0.620000     95.603910     56.642980
64      0.630000     95.037480     56.438230
65      0.640000     94.473100     56.242250
66      0.650000     93.910680     56.054440
67      0.660000     93.350140     55.874110
68      0.670000     92.791390     55.700500
69      0.680000     92.234390     55.532790
70      0.690000     91.679060     55.370160
71      0.700000     91.125360     55.211740
72      0.710000     90.573240     55.056710
73      0.720000     90.022680     54.904220
74      0.730000     89.473630     54.753450
75      0.740000     88.926100     54.603590
76      0.750000     88.380060     54.453870
77      0.760000     87.835520     54.303540
78      0.770000     87.292490     54.151910
79      0.780000     86.750970     53.998330
80      0.790000     86.210990     53.842220
81      0.800000     85.672560     53.683070
82      0.810000     85.135730     53.520490
83      0.820000     84.600530     53.354180
84      0.830000     84.066990     53.183950
85      0.840000     83.535150     53.009770
86      0.850000     83.005050     52.831720
87      0.860000     82.476730     52.650050
88      0.870000     81.950230     52.465100
89      0.880000     81.425580     52.277340
90      0.890000     80.902810     52.087320
91      0.900000     80.381930     51.895660
92      0.910000     79.862980     51.702980
93      0.920000     79.345950     51.509870
94      0.930000     78.830850     51.316910
95      0.940000     78.317680     51.124550
96      0.950000     77.806430     50.933180
97      0.960000     77.297100     50.743050
98      0.970000     76.789670     50.554300
99      0.980000     76.284130     50.366970
100      0.990000     75.780460     50.181000
101      1.000000     75.278650     49.996260
102      1.010000     74.778690     49.812560
103      1.020000     74.280560     49.629690
104      1.030000     73.784260     49.447460
105      1.040000     73.289790     49.265690
106      1.050000     72.797130     49.084240
107      1.060000     72.306290     48.903010
108      1.070000     71.817260     48.721990
109      1.080000     71.330040     48.541190
110      1.090000     70.844630     48.360690
111      1.100000     70.361020     48.180580
112      1.110000     69.879220     48.000970
113      1.120000     69.399210     47.821970
114      1.130000     68.920990     47.643640
115      1.140000     68.444550     47.466020
116      1.150000     67.969890     47.289070
117      1.160000     67.497000     47.112700
118      1.170000     67.025870     46.936770
119      1.180000     66.556500     46.761070
120      1.190000     66.088890     46.585370
121      1.200000     65.623040     46.409420
122      1.210000     65.158950     46.232960
123      1.220000     64.696620     46.055750
124      1.230000     64.236060     45.877610
125      1.240000     63.777280     45.698420
126      1.250000     63.320300     45.518110
127      1.260000     62.865120     45.336710
128      1.270000     62.411750     45.154330
129      1.280000     61.960210     44.971140
130      1.290000     61.510500     44.787370
131      1.300000     61.062620     44.603300
132      1.310000     60.616590     44.419210
133      1.320000     60.172400     44.235370
134      1.330000     59.730040     44.052020
135      1.340000     59.289520     43.869340
136      1.350000     58.850830     43.687430
137      1.360000     58.413950     43.506320
138      1.370000     57.978890     43.325960
139      1.380000     57.545630     43.146240
140      1.390000     57.114170     42.966980
141      1.400000     56.684500     42.787980
142      1.410000     56.256620     42.609000
143      1.420000     55.830530     42.429830
144      1.430000     55.406230     42.250270
145      1.440000     54.983730     42.070190
146      1.450000     54.563030     41.889490
147      1.460000     54.144130     41.708170
148      1.470000     53.727050     41.526280
149      1.480000     53.311790     41.343950
150      1.490000     52.898350     41.161340
151      1.500000     52.486730     40.978680
152      1.510000     52.076950     40.796170
153      1.520000     51.668990     40.614040
154      1.530000     51.262850     40.432450
155      1.540000     50.858520     40.251520
156      1.550000     50.456010     40.071330
157      1.560000     50.055290     39.891850
158      1.570000     49.656370     39.713000
159      1.580000     49.259240     39.534640
160      1.590000     48.863900     39.356570
161      1.600000     48.470330     39.178570
162      1.610000     48.078550     39.000400
163      1.620000     47.688540     38.821840
164      1.630000     47.300320     38.642710
165      1.640000     46.913900     38.462860
166      1.650000     46.529270     38.282230
167      1.660000     46.146450     38.100820
168      1.670000     45.765440     37.918700
169      1.680000     45.386250     37.736020
170      1.690000     45.008890     37.552970
171      1.700000     44.633360     37.369790
172      1.710000     44.259660     37.186710
173      1.720000     43.887800     37.003970
174      1.730000     43.517760     36.821770
175      1.740000     43.149540     36.640250
176      1.750000     42.783140     36.459480
177      1.760000     42.418540     36.279470
178      1.770000     42.055750     36.100150
179      1.780000     41.694750     35.921380
180      1.790000     41.335530     35.742980
181      1.800000     40.978100     35.564720
182      1.810000     40.622450     35.386390
183      1.820000     40.268590     35.207750
184      1.830000     39.916510     35.028610
185      1.840000     39.566230     34.848840
186      1.850000     39.217740     34.668350
187      1.860000     38.871060     34.487140
188      1.870000     38.526180     34.305280
189      1.880000     38.183130     34.122890
190      1.890000     37.841900     33.940160
191      1.900000     37.502500     33.757290
192      1.910000     37.164930     33.574540
193      1.920000     36.829180     33.392100
194      1.930000     36.495260     33.210160
195      1.940000     36.163160     33.028860
196      1.950000     35.832870     32.848250
197      1.960000     35.504390     32.668330
198      1.970000     35.177710     32.489030
199      1.980000     34.852810     32.310210
200      1.990000     34.529710     32.131670
201      2.000000     34.208400     31.953190
202      2.010000     33.888860     31.774550
203      2.020000     33.571120     31.595530
204      2.030000     33.255160     31.415950
205      2.040000     32.941000     31.235670
206      2.050000     32.628650     31.054640
207      2.060000     32.318100     30.872850
208      2.070000     32.009370     30.690400
209      2.080000     31.702470     30.507430
210      2.090000     31.397390     30.324140
211      2.100000     31.094150     30.140770
212      2.110000     30.792740     29.957580
213      2.120000     30.493170     29.774810
214      2.130000     30.195420     29.592650
215      2.140000     29.899490     29.411250
216      2.150000     29.605380     29.230710
217      2.160000     29.313070     29.051030
218      2.170000     29.022560     28.872130
219      2.180000     28.733840     28.693890
220      2.190000     28.446900     28.516120
221      2.200000     28.161740     28.338600
222      2.210000     27.878360     28.161090
223      2.220000     27.596750     27.983360
224      2.230000     27.316910     27.805200
225      2.240000     27.038860     27.626470
226      2.250000     26.762600     27.447050
227      2.260000     26.488130     27.266930
228      2.270000     26.215460     27.086130
229      2.280000     25.944590     26.904760
230      2.290000     25.675550     26.722960
231      2.300000     25.408320     26.540910
232      2.310000     25.142910     26.358820
233      2.320000     24.879320     26.176850
234      2.330000     24.617550     25.995160
235      2.340000     24.357600     25.813850
236      2.350000     24.099460     25.632950
237      2.360000     23.843130     25.452440
238      2.370000     23.588610     25.272220
239      2.380000     23.335890     25.092140
240      2.390000     23.084960     24.912000
241      2.400000     22.835840     24.731610
242      2.410000     22.588530     24.550740
243      2.420000     22.343020     24.369200
244      2.430000     22.099330     24.186850
245      2.440000     21.857460     24.003610
246      2.450000     21.617420     23.819480
247      2.460000     21.379230     23.634540
248      2.470000     21.142880     23.448950
249      2.480000     20.908390     23.262970
250      2.490000     20.675760     23.076890
251      2.500000     20.445000     22.891060
252      2.510000     20.216090     22.705850
253      2.520000     19.989030     22.521600
254      2.530000     19.763810     22.338620
255      2.540000     19.540420     22.157150
256      2.550000     19.318850     21.977360
257      2.560000     19.099080     21.799320
258      2.570000     18.881090     21.623010
259      2.580000     18.664860     21.448330
260      2.590000     18.450370     21.275100
261      2.600000     18.237620     21.103070
262      2.610000     18.026590     20.931960
263      2.620000     17.817270     20.761470
264      2.630000     17.609660     20.591280
265      2.640000     17.403740     20.421080
266      2.650000     17.199530     20.250590
267      2.660000     16.997030     20.079580
268      2.670000     16.796230     19.907830
269      2.680000     16.597150     19.735170
270      2.690000     16.399800     19.561440
271      2.700000     16.204190     19.386530
272      2.710000     16.010320     19.210310
273      2.720000     15.818220     19.032640
274      2.730000     15.627890     18.853390
275      2.740000     15.439360     18.672370
276      2.750000     15.252630     18.489380
277      2.760000     15.067740     18.304190
278      2.770000     14.884700     18.116570
279      2.780000     14.703530     17.926270
280      2.790000     14.524270     17.733080
281      2.800000     14.346940     17.536830
282      2.810000     14.171570     17.337450
283      2.820000     13.998200     17.134980
284      2.830000     13.826850     16.929580
285      2.840000     13.657550     16.721600
286      2.850000     13.490340     16.511550
287      2.860000     13.325220     16.300150
288      2.870000     13.162220     16.088280
289      2.880000     13.001340     15.876990
290      2.890000     12.842570     15.667440
291      2.900000     12.685890     15.460880
292      2.910000     12.531280     15.258600
293      2.920000     12.378700     15.061860
294      2.930000     12.228080     14.871820
295      2.940000     12.079360     14.689520
296      2.950000     11.932460     14.515830
297      2.960000     11.787310     14.351380
298      2.970000     11.643790     14.196590
299      2.980000     11.501830     14.051590
300      2.990000     11.361310     13.916260
301      3.000000     11.222150     13.790210
302      3.010000     11.084250     13.672740
303      3.020000     10.947520     13.562910
304      3.030000     10.811890     13.459460
305      3.040000     10.677290     13.360880
306      3.050000     10.543690     13.265390
307      3.060000     10.411030     13.170940
308      3.070000     10.279320     13.075270
309      3.080000     10.148570     12.975910
310      3.090000     10.018810     12.870230
311      3.100000      9.890110     12.755510
312      3.110000      9.762550     12.628980
313      3.120000      9.636260     12.487900
314      3.130000      9.511380     12.329600
315      3.140000      9.388090     12.151610
316      3.150000      9.266570     11.951700
317      3.160000      9.147060     11.727940
318      3.170000      9.029780     11.478810
319      3.180000      8.914990     11.203290
320      3.190000      8.802950     10.900920
321      3.200000      8.693950     10.571880
322      3.210000      8.588230     10.217140
323      3.220000      8.486060      9.838500
324      3.230000      8.387670      9.438680
325      3.240000      8.293280      9.021400
326      3.250000      8.203070      8.591400
327      3.260000      8.117160      8.154430
328      3.270000      8.035610      7.717200
329      3.280000      7.958440      7.287260
330      3.290000      7.885570      6.872840
331      3.300000      7.816840      6.482630
332      3.310000      7.752010      6.125530
333      3.320000      7.690760      5.810380
334      3.330000      7.632650      5.545690
335      3.340000      7.577200      5.339390
336      3.350000      7.523800      5.198600
337      3.360000      7.471820      5.129430
338      3.370000      7.420520      5.136800
339      3.380000      7.369150      5.224340
340      3.390000      7.316910      5.394240
341      3.400000      7.262970      5.647150
342      3.410000      7.206500      5.982110
343      3.420000      7.146680      6.396450
344      3.430000      7.082710      6.885710
345      3.440000      7.013850      7.443640
346      3.450000      6.939420      8.062170
347      3.460000      6.858800      8.731510
348      3.470000      6.771480      9.440270
349      3.480000      6.677080     10.175690
350      3.490000      6.575320     10.923960
351      3.500000      6.466080     11.670590
352      3.510000      6.349380     12.400830
353      3.520000      6.225370     13.100150
354      3.530000      6.094370     13.754620
355      3.540000      5.956820     14.351350
356      3.550000      5.813310     14.878800
357      3.560000      5.664520     15.326990
358      3.570000      5.511250     15.687760
359      3.580000      5.354370     15.954800
360      3.590000      5.194820     16.123730
361      3.600000      5.033590     16.192110
362      3.610000      4.871660     16.159420
363      3.620000      4.710070     16.027030
364      3.630000      4.549800     15.798160
365      3.640000      4.391820     15.477800
366      3.650000      4.237040     15.072620
367      3.660000      4.086310     14.590830
368      3.670000      3.940410     14.042030
369      3.680000      3.799990     13.436930
370      3.690000      3.665620     12.787050
371      3.700000      3.537750     12.104430
372      3.710000      3.416700     11.401200
373      3.720000      3.302690     10.689220
374      3.730000      3.195800      9.979730
375      3.740000      3.096000      9.283070
376      3.750000      3.003170      8.608380
377      3.760000      2.917090      7.963480
378      3.770000      2.837450      7.354750
379      3.780000      2.763900      6.787160
380      3.790000      2.696030      6.264230
381      3.800000      2.633390      5.788210
382      3.810000      2.575510      5.360080
383      3.820000      2.521910      4.979780
384      3.830000      2.472110      4.646240
385      3.840000      2.425650      4.357560
386      3.850000      2.382070      4.111120
387      3.860000      2.340960      3.903710
388      3.870000      2.301920      3.731600
389      3.880000      2.264610      3.590720
390      3.890000      2.228700      3.476730
391      3.900000      2.193930      3.385160
392      3.910000      2.160080      3.311550
393      3.920000      2.126960      3.251520
394      3.930000      2.094450      3.200910
395      3.940000      2.062440      3.155830
396      3.950000      2.030880      3.112790
397      3.960000      1.999750      3.068690
398      3.970000      1.969070      3.020900
399      3.980000      1.938860      2.967250
400      3.990000      1.909190      2.906040
401      4.000000      1.880130      2.836060
402      4.010000      1.851760      2.756540
403      4.020000      1.824200      2.667180
404      4.030000      1.797530      2.568100
405      4.040000      1.771850      2.459840
406      4.050000      1.747250      2.343320
407      4.060000      1.723820      2.219830
408      4.070000      1.701620      2.090980
409      4.080000      1.680710      1.958650
410      4.090000      1.661120      1.824920
411      4.100000      1.642870      1.692020
412      4.110000      1.625950      1.562230
413      4.120000      1.610330      1.437840
414      4.130000      1.595950      1.321020
415      4.140000      1.582740      1.213830
416      4.150000      1.570600      1.118090
417      4.160000      1.559420      1.035410
418      4.170000      1.549070      0.967100
419      4.180000      1.539400      0.914200
420      4.190000      1.530250      0.877420
421      4.200000      1.521480      0.857220
422      4.210000      1.512910      0.853730
423      4.220000      1.504370      0.866790
424      4.230000      1.495700      0.895990
425      4.240000      1.486740      0.940610
426      4.250000      1.477340      0.999710
427      4.260000      1.467340      1.072100
428      4.270000      1.456620      1.156390
429      4.280000      1.445050      1.251030
430      4.290000      1.432540      1.354340
431      4.300000      1.419000      1.464570
432      4.310000      1.404350      1.579970
433      4.320000      1.388560      1.698810
434      4.330000      1.371570      1.819480
435      4.340000      1.353370      1.940480
436      4.350000      1.333970      2.060510
437      4.360000      1.313360      2.178440
438      4.370000      1.291580      2.293340
439      4.380000      1.268640      2.404470
440      4.390000      1.244600      2.511260
441      4.400000      1.219490      2.613300
442      4.410000      1.193350      2.710290
443      4.420000      1.166250      2.802040
444      4.430000      1.138230      2.888420
445      4.440000      1.109350      2.969320
446      4.450000      1.079650      3.044650
447      4.460000      1.049210      3.114330
448      4.470000      1.018060      3.178230
449      4.480000      0.986280      3.236210
450      4.490000      0.953920      3.288090
451      4.500000      0.921040      3.333680
452      4.510000      0.887700      3.372750
453      4.520000      0.853970      3.405060
454      4.530000      0.819920      3.430360
455      4.540000      0.785620      3.448430
456      4.550000      0.751140      3.459050
457      4.560000      0.716540      3.462050
458      4.570000      0.681920      3.457280
459      4.580000      0.647350      3.444660
460      4.590000      0.612910      3.424170
461      4.600000      0.578660      3.395840
462      4.610000      0.544700      3.359800
463      4.620000      0.511110      3.316260
464      4.630000      0.477940      3.265530
465      4.640000      0.445290      3.208020
466      4.650000      0.413210      3.144230
467      4.660000      0.381770      3.074770
468      4.670000      0.351020      3.000350
469      4.680000      0.321020      2.921750
470      4.690000      0.291800      2.839800
471      4.700000      0.263400      2.755360
472      4.710000      0.235850      2.669320
473      4.720000      0.209150      2.582520
474      4.730000      0.183330      2.495750
475      4.740000      0.158370      2.409740
476      4.750000      0.134270      2.325110
477      4.760000      0.111020      2.242380
478      4.770000      0.088600      2.161960
479      4.780000      0.066980      2.084140
480      4.790000      0.046140      2.009140
481      4.800000      0.026050      1.937040
482      4.810000      0.006680      1.867880
483      4.820000     -0.012000      1.801610
484      4.830000     -0.030020      1.738140
485      4.840000     -0.047400      1.677350
486      4.850000     -0.064170      1.619070
487      4.860000     -0.080370      1.563130
488      4.870000     -0.096000      1.509340
489      4.880000     -0.111090      1.457510
490      4.890000     -0.125660      1.407460
491      4.900000     -0.139740      1.359000
492      4.910000     -0.153330      1.311940
493      4.920000     -0.166450      1.266100
494      4.930000     -0.179110      1.221320
495      4.940000     -0.191320      1.177410
496      4.950000     -0.203100      1.134210
497      4.960000     -0.214440      1.091550
498      4.970000     -0.225350      1.049290
499      4.980000     -0.235850      1.007260
500      4.990000     -0.245920      0.965340
501      5.000000     -0.255570      0.923410
502      5.010000     -0.264810      0.881370
503      5.020000     -0.273620      0.839130
504      5.030000     -0.282010      0.796640
505      5.040000     -0.289980      0.753900
506      5.050000     -0.297520      0.710900
507      5.060000     -0.304630      0.667690
508      5.070000     -0.311300      0.624350
509      5.080000     -0.317550      0.580970
510      5.090000     -0.323360      0.537670
511      5.100000     -0.328730      0.494600
512      5.110000     -0.333680      0.451900
513      5.120000     -0.338200      0.409700
514      5.130000     -0.342300      0.368150
515      5.140000     -0.345980      0.327360
516      5.150000     -0.349250      0.287430
517      5.160000     -0.352130      0.248430
518      5.170000     -0.354610      0.210430
519      5.180000     -0.356710      0.173460
520      5.190000     -0.358450      0.137520
521      5.200000     -0.359820      0.102620
522      5.210000     -0.360850      0.068760
523      5.220000     -0.361540      0.035920
524      5.230000     -0.361900      0.004100
525      5.240000     -0.361940     -0.026690
526      5.250000     -0.361670     -0.056440
527      5.260000     -0.361110     -0.085120
528      5.270000     -0.360250     -0.112680
529      5.280000     -0.359130     -0.139050
530      5.290000     -0.357740     -0.164150
531      5.300000     -0.356100     -0.187900
532      5.310000     -0.354220     -0.210180
533      5.320000     -0.352120     -0.230910
534      5.330000     -0.349810     -0.249980
535      5.340000     -0.347310     -0.267300
536      5.350000     -0.344630     -0.282770
537      5.360000     -0.341810     -0.296340
538      5.370000     -0.338840     -0.307950
539      5.380000     -0.335760     -0.317540
540      5.390000     -0.332590     -0.325110
541      5.400000     -0.329340     -0.330650
542      5.410000     -0.326030     -0.334170
543      5.420000     -0.322690     -0.335700
544      5.430000     -0.319330     -0.335280
545      5.440000     -0.315980     -0.332990
546      5.450000     -0.312650     -0.328900
547      5.460000     -0.309360     -0.323110
548      5.470000     -0.306130     -0.315720
549      5.480000     -0.302970     -0.306850
550      5.490000     -0.299900     -0.296620
551      5.500000     -0.296940     -0.285150
552      5.510000     -0.294080     -0.272570
553      5.520000     -0.291360     -0.258980
554      5.530000     -0.288770     -0.244500
555      5.540000     -0.286320     -0.229220
556      5.550000     -0.284030     -0.213220
557      5.560000     -0.281900     -0.196560
558      5.570000     -0.279930     -0.179300
559      5.580000     -0.278140     -0.161480
560      5.590000     -0.276530     -0.143130
561      5.600000     -0.275100     -0.124300
562      5.610000     -0.273850     -0.105020
563      5.620000     -0.272800     -0.085340
564      5.630000     -0.271950     -0.065310
565      5.640000     -0.271300     -0.045010
566      5.650000     -0.270850     -0.024550
567      5.660000     -0.270600     -0.004040
568      5.670000     -0.270560      0.016380
569      5.680000     -0.270720      0.036540
570      5.690000     -0.271090      0.056250
571      5.700000     -0.271650      0.075340
572      5.710000     -0.272400      0.093590
573      5.720000     -0.273340      0.110810
574      5.730000     -0.274450      0.126810
575      5.740000     -0.275720      0.141410
576      5.750000     -0.277130      0.154450
577      5.760000     -0.278680      0.165790
578      5.770000     -0.280330      0.175320
579      5.780000     -0.282090      0.182940
580      5.790000     -0.283920      0.188600
581      5.800000     -0.285800      0.192240
582      5.810000     -0.287720      0.193850
583      5.820000     -0.289660      0.193420
584      5.830000     -0.291600      0.190980
585      5.840000     -0.293510      0.186570
586      5.850000     -0.295370      0.180230
587      5.860000     -0.297170      0.172030
588      5.870000     -0.298900      0.162040
589      5.880000     -0.300520      0.150340
590      5.890000     -0.302020      0.137020
591      5.900000     -0.303390      0.122160
592      5.910000     -0.304610      0.105850
593      5.920000     -0.305670      0.088140
594      5.930000     -0.306550      0.069120
595      5.940000     -0.307240      0.048820
596      5.950000     -0.307730      0.027290
597      5.960000     -0.308000      0.004560
598      5.970000     -0.308050     -0.019370
599      5.980000     -0.307850     -0.044480
600      5.990000     -0.307410     -0.070760
601      6.000000     -0.306700     -0.098220
602      6.010000     -0.305720     -0.126830
603      6.020000     -0.304450     -0.156570
604      6.030000     -0.302890     -0.187410
605      6.040000     -0.301010     -0.219270
606      6.050000     -0.298820     -0.252060
607      6.060000     -0.296300     -0.285670
608      6.070000     -0.293440     -0.319960
609      6.080000     -0.290240     -0.354750
610      6.090000     -0.286700     -0.389880
611      6.100000     -0.282800     -0.425140
612      6.110000     -0.278540     -0.460340
613      6.120000     -0.273940     -0.495270
614      6.130000     -0.268990     -0.529760
615      6.140000     -0.263690     -0.563640
616      6.150000     -0.258050     -0.596770
617      6.160000     -0.252090     -0.629030
618      6.170000     -0.245800     -0.660330
619      6.180000     -0.239190     -0.690600
620      6.190000     -0.232290     -0.719790
621      6.200000     -0.225090     -0.747860
622      6.210000     -0.217610     -0.774790
623      6.220000     -0.209860     -0.800560
624      6.230000     -0.201860     -0.825140
625      6.240000     -0.193610     -0.848510
626      6.250000     -0.185120     -0.870600
627      6.260000     -0.176410     -0.891370
628      6.270000     -0.167500     -0.910740
629      6.280000     -0.158390     -0.928610
630      6.290000     -0.149110     -0.944860
631      6.300000     -0.139660     -0.959390
632      6.310000     -0.130070     -0.972050
633      6.320000     -0.120340     -0.982710
634      6.330000     -0.110520     -0.991230
635      6.340000     -0.100610     -0.997490
636      6.350000     -0.090630     -1.001370
637      6.360000     -0.080620     -1.002770
638      6.370000     -0.070590     -1.001610
639      6.380000     -0.060570     -0.997820
640      6.390000     -0.050590     -0.991360
641      6.400000     -0.040680     -0.982230
642      6.410000     -0.030860     -0.970450
643      6.420000     -0.021150     -0.956070
644      6.430000     -0.011590     -0.939190
645      6.440000     -0.002200     -0.919930
646      6.450000      0.007000     -0.898460
647      6.460000      0.015980     -0.874980
648      6.470000      0.024730     -0.849720
649      6.480000      0.033230     -0.822930
650      6.490000      0.041460     -0.794910
651      6.500000      0.049410     -0.765940
652      6.510000      0.057070     -0.736310
653      6.520000      0.064430     -0.706320
654      6.530000      0.071490     -0.676220
655      6.540000      0.078260     -0.646270
656      6.550000      0.084720     -0.616660
657      6.560000      0.090880     -0.587580
658      6.570000      0.096760     -0.559170
659      6.580000      0.102350     -0.531510
660      6.590000      0.107670     -0.504690
661      6.600000      0.112710     -0.478730
662      6.610000      0.117500     -0.453670
663      6.620000      0.122040     -0.429480
664      6.630000      0.126330     -0.406150
665      6.640000      0.130390     -0.383660
666      6.650000      0.134230     -0.361970
667      6.660000      0.137850     -0.341050
668      6.670000      0.141260     -0.320880
669      6.680000      0.144470     -0.301410
670      6.690000      0.147480     -0.282640
671      6.700000      0.150310     -0.264540
672      6.710000      0.152960     -0.247080
673      6.720000      0.155430     -0.230260
674      6.730000      0.157730     -0.214060
675      6.740000      0.159870     -0.198450
676      6.750000      0.161850     -0.183420
677      6.760000      0.163690     -0.168940
678      6.770000      0.165380     -0.154980
679      6.780000      0.166930     -0.141530
680      6.790000      0.168340     -0.128540
681      6.800000      0.169630     -0.115990
682      6.810000      0.170790     -0.103850
683      6.820000      0.171830     -0.092090
684      6.830000      0.172750     -0.080680
685      6.840000      0.173550     -0.069600
686      6.850000      0.174250     -0.058840
687      6.860000      0.174840     -0.048380
688      6.870000      0.175320     -0.038230
689      6.880000      0.175710     -0.028370
690      6.890000      0.175990     -0.018810
691      6.900000      0.176180     -0.009560
692      6.910000      0.176270     -0.000640
693      6.920000      0.176280      0.007960
694      6.930000      0.176200      0.016210
695      6.940000      0.176040      0.024120
696      6.950000      0.175800      0.031670
697      6.960000      0.175480      0.038860
698      6.970000      0.175090      0.045700
699      6.980000      0.174630      0.052190
700      6.990000      0.174110      0.058330
701      7.000000      0.173530      0.064150
702      7.010000      0.172890      0.069660
703      7.020000      0.172190      0.074870
704      7.030000      0.171440      0.079820
705      7.040000      0.170640      0.084520
706      7.050000      0.169800      0.089000
707      7.060000      0.168910      0.093290
708      7.070000      0.167980      0.097420
709      7.080000      0.167000      0.101410
710      7.090000      0.165990      0.105300
711      7.100000      0.164930      0.109110
712      7.110000      0.163840      0.112870
713      7.120000      0.162710      0.116610
714      7.130000      0.161550      0.120370
715      7.140000      0.160340      0.124160
716      7.150000      0.159100      0.128010
717      7.160000      0.157820      0.131950
718      7.170000      0.156500      0.135990
719      7.180000      0.155140      0.140160
720      7.190000      0.153740      0.144470
721      7.200000      0.152300      0.148920
722      7.210000      0.150810      0.153530
723      7.220000      0.149270      0.158290
724      7.230000      0.147690      0.163210
725      7.240000      0.146060      0.168270
726      7.250000      0.144370      0.173460
727      7.260000      0.142640      0.178750
728      7.270000      0.140850      0.184120
729      7.280000      0.139010      0.189530
730      7.290000      0.137120      0.194960
731      7.300000      0.135170      0.200350
732      7.310000      0.133160      0.205670
733      7.320000      0.131110      0.210880
734      7.330000      0.129000      0.215940
735      7.340000      0.126840      0.220830
736      7.350000      0.124630      0.225490
737      7.360000      0.122370      0.229930
738      7.370000      0.120080      0.234100
739      7.380000      0.117730      0.237990
740      7.390000      0.115350      0.241610
741      7.400000      0.112940      0.244930
742      7.410000      0.110490      0.247950
743      7.420000      0.108010      0.250670
744      7.430000      0.105500      0.253100
745      7.440000      0.102970      0.255240
746      7.450000      0.100420      0.257080
747      7.460000      0.097850      0.258630
748      7.470000      0.095260      0.259900
749      7.480000      0.092660      0.260880
750      7.490000      0.090050      0.261580
751      7.500000      0.087440      0.262000
752      7.510000      0.084820      0.262130
753      7.520000      0.082200      0.261980
754      7.530000      0.079580      0.261540
755      7.540000      0.076960      0.260800
756      7.550000      0.074350      0.259770
757      7.560000      0.071760      0.258430
758      7.570000      0.069170      0.256780
759      7.580000      0.066600      0.254820
760      7.590000      0.064060      0.252530
761      7.600000      0.061530      0.249920
762      7.610000      0.059030      0.246980
763      7.620000      0.056560      0.243710
764      7.630000      0.054130      0.240100
765      7.640000      0.051720      0.236160
766      7.650000      0.049360      0.231890
767      7.660000      0.047040      0.227300
768      7.670000      0.044770      0.222390
769      7.680000      0.042550      0.217170
770      7.690000      0.040380      0.211660
771      7.700000      0.038260      0.205850
772      7.710000      0.036200      0.199770
773      7.720000      0.034200      0.193420
774      7.730000      0.032270      0.186810
775      7.740000      0.030400      0.179930
776      7.750000      0.028600      0.172800
777      7.760000      0.026870      0.165410
778      7.770000      0.025220      0.157760
779      7.780000      0.023640      0.149850
780      7.790000      0.022140      0.141690
781      7.800000      0.020730      0.133260
782      7.810000      0.019390      0.124590
783      7.820000      0.018150      0.115690
784      7.830000      0.016990      0.106580
785      7.840000      0.015920      0.097290
786      7.850000      0.014950      0.087870
787      7.860000      0.014070      0.078370
788      7.870000      0.013290      0.068870
789      7.880000      0.012600      0.059440
790      7.890000      0.012010      0.050150
791      7.900000      0.011500      0.041120
792      7.910000      0.011090      0.032410
793      7.920000      0.010770      0.024140
794      7.930000      0.010530      0.016380
795      7.940000      0.010360      0.009230
796      7.950000      0.010270      0.002740
797      7.960000      0.010240     -0.003010
798      7.970000      0.010270     -0.007980
799      7.980000      0.010350     -0.012130
800      7.990000      0.010480     -0.015440
801      8.000000      0.010630     -0.017900
802      8.010000      0.010810     -0.019510
803      8.020000      0.011000     -0.020280
804      8.030000      0.011210     -0.020250
805      8.040000      0.011410     -0.019450
806      8.050000      0.011600     -0.017930
807      8.060000      0.011780     -0.015760
808      8.070000      0.011940     -0.012990
809      8.080000      0.012070     -0.009710
810      8.090000      0.012170     -0.005990
811      8.100000      0.012230     -0.001920
812      8.110000      0.012250      0.002420
813      8.120000      0.012220      0.006960
814      8.130000      0.012150      0.011610
815      8.140000      0.012040      0.016310
816      8.150000      0.011870      0.021000
817      8.160000      0.011660      0.025630
818      8.170000      0.011410      0.030150
819      8.180000      0.011110      0.034550
820      8.190000      0.010760      0.038790
821      8.200000      0.010370      0.042880
822      8.210000      0.009940      0.046790
823      8.220000      0.009480      0.050550
824      8.230000      0.008970      0.054150
825      8.240000      0.008430      0.057620
826      8.250000      0.007850      0.060970
827      8.260000      0.007240      0.064240
828      8.270000      0.006600      0.067450
829      8.280000      0.005930      0.070630
830      8.290000      0.005220      0.073820
831      8.300000      0.004480      0.077050
832      8.310000      0.003710      0.080360
833      8.320000      0.002910      0.083770
834      8.330000      0.002070      0.087340
835      8.340000      0.001200      0.091080
836      8.350000      0.000290      0.095030
837      8.360000     -0.000660      0.099230
838      8.370000     -0.001660      0.103690
839      8.380000     -0.002690      0.108440
840      8.390000     -0.003780      0.113490
841      8.400000     -0.004910      0.118850
842      8.410000     -0.006100      0.124530
843      8.420000     -0.007350      0.130520
844      8.430000     -0.008650      0.136810
845      8.440000     -0.010020      0.143370
846      8.450000     -0.011450      0.150170
847      8.460000     -0.012960      0.157180
848      8.470000     -0.014530      0.164330
849      8.480000     -0.016170      0.171570
850      8.490000     -0.017890      0.178830
851      8.500000     -0.019670      0.186050
852      8.510000     -0.021530      0.193150
853      8.520000     -0.023470      0.200070
854      8.530000     -0.025470      0.206730
855      8.540000     -0.027530      0.213070
856      8.550000     -0.029670      0.219040
857      8.560000     -0.031860      0.224590
858      8.570000     -0.034100      0.229680
859      8.580000     -0.036400      0.234280
860      8.590000     -0.038740      0.238380
861      8.600000     -0.041120      0.241950
862      8.610000     -0.043540      0.244980
863      8.620000     -0.045990      0.247490
864      8.630000     -0.048470      0.249470
865      8.640000     -0.050960      0.250930
866      8.650000     -0.053470      0.251880
867      8.660000     -0.055990      0.252340
868      8.670000     -0.058520      0.252320
869      8.680000     -0.061040      0.251850
870      8.690000     -0.063560      0.250930
871      8.700000     -0.066070      0.249590
872      8.710000     -0.068560      0.247850
873      8.720000     -0.071040      0.245710
874      8.730000     -0.073500      0.243200
875      8.740000     -0.075930      0.240320
876      8.750000     -0.078330      0.237080
877      8.760000     -0.080700      0.233490
878      8.770000     -0.083040      0.229560
879      8.780000     -0.085330      0.225300
880      8.790000     -0.087590      0.220700
881      8.800000     -0.089790      0.215790
882      8.810000     -0.091950      0.210580
883      8.820000     -0.094060      0.205080
884      8.830000     -0.096110      0.199330
885      8.840000     -0.098100      0.193350
886      8.850000     -0.100040      0.187190
887      8.860000     -0.101910      0.180900
888      8.870000     -0.103720      0.174540
889      8.880000     -0.105460      0.168170
890      8.890000     -0.107140      0.161860
891      8.900000     -0.108760      0.155690
892      8.910000     -0.110320      0.149740
893      8.920000     -0.111820      0.144080
894      8.930000     -0.113260      0.138790
895      8.940000     -0.114640      0.133920
896      8.950000     -0.115980      0.129550
897      8.960000     -0.117280      0.125720
898      8.970000     -0.118540      0.122470
899      8.980000     -0.119760      0.119820
900      8.990000     -0.120960      0.117780
901      9.000000     -0.122140      0.116370
902      9.010000     -0.123300      0.115580
903      9.020000     -0.124460      0.115370
904      9.030000     -0.125610      0.115710
905      9.040000     -0.126770      0.116550
906      9.050000     -0.127930      0.117840
907      9.060000     -0.129110      0.119490
908      9.070000     -0.130310      0.121430
909      9.080000     -0.131520      0.123570
910      9.090000     -0.132760      0.125810
911      9.100000     -0.134010      0.128050
912      9.110000     -0.135300      0.130170
913      9.120000     -0.136600      0.132090
914      9.130000     -0.137920      0.133690
915      9.140000     -0.139250      0.134900
916      9.150000     -0.140600      0.135620
917      9.160000     -0.141960      0.135790
918      9.170000     -0.143320      0.135350
919      9.180000     -0.144670      0.134240
920      9.190000     -0.146010      0.132440
921      9.200000     -0.147340      0.129930
922      9.210000     -0.148640      0.126700
923      9.220000     -0.149900      0.122770
924      9.230000     -0.151130      0.118160
925      9.240000     -0.152310      0.112930
926      9.250000     -0.153440      0.107120
927      9.260000     -0.154510      0.100800
928      9.270000     -0.155520      0.094080
929      9.280000     -0.156460      0.087030
930      9.290000     -0.157330      0.079780
931      9.300000     -0.158130      0.072420
932      9.310000     -0.158860      0.065070
933      9.320000     -0.159510      0.057850
934      9.330000     -0.160080      0.050850
935      9.340000     -0.160590      0.044190
936      9.350000     -0.161040      0.037930
937      9.360000     -0.161410      0.032160
938      9.370000     -0.161740      0.026950
939      9.380000     -0.162010      0.022330
940      9.390000     -0.162230      0.018350
941      9.400000     -0.162410      0.015020
942      9.410000     -0.162560      0.012370
943      9.420000     -0.162690      0.010380
944      9.430000     -0.162790      0.009050
945      9.440000     -0.162880      0.008360
946      9.450000     -0.162960      0.008280
947      9.460000     -0.163050      0.008780
948      9.470000     -0.163130      0.009820
949      9.480000     -0.163230      0.011360
950      9.490000     -0.163350      0.013350
951      9.500000     -0.163480      0.015740
952      9.510000     -0.163640      0.018490
953      9.520000     -0.163820      0.021550
954      9.530000     -0.164040      0.024890
955      9.540000     -0.164290      0.028460
956      9.550000     -0.164570      0.032230
957      9.560000     -0.164890      0.036170
958      9.570000     -0.165250      0.040250
959      9.580000     -0.165660      0.044470
960      9.590000     -0.166100      0.048800
961      9.600000     -0.166590      0.053220
962      9.610000     -0.167120      0.057730
963      9.620000     -0.167700      0.062300
964      9.630000     -0.168320      0.066920
965      9.640000     -0.168990      0.071580
966      9.650000     -0.169710      0.076240
967      9.660000     -0.170470      0.080890
968      9.670000     -0.171280      0.085480
969      9.680000     -0.172130      0.089990
970      9.690000     -0.173030      0.094360
971      9.700000     -0.173980      0.098570
972      9.710000     -0.174960      0.102550
973      9.720000     -0.175990      0.106280
974      9.730000     -0.177050      0.109710
975      9.740000     -0.178150      0.112800
976      9.750000     -0.179280      0.115510
977      9.760000     -0.180430      0.117810
978      9.770000     -0.181610      0.119690
979      9.780000     -0.182810      0.121110
980      9.790000     -0.184020      0.122070
981      9.800000     -0.185240      0.122550
982      9.810000     -0.186460      0.122570
983      9.820000     -0.187690      0.122110
984      9.830000     -0.188910      0.121190
985      9.840000     -0.190120      0.119830
986      9.850000     -0.191320      0.118040
987      9.860000     -0.192500      0.115840
988      9.870000     -0.193660      0.113270
989      9.880000     -0.194790      0.110350
990      9.890000     -0.195900      0.107110
991      9.900000     -0.196970      0.103580
992      9.910000     -0.198000      0.099800
993      9.920000     -0.199000      0.095790
994      9.930000     -0.199960      0.091590
995      9.940000     -0.200870      0.087210
996      9.950000     -0.201750      0.082680
997      9.960000     -0.202570      0.078020
998      9.970000     -0.203350      0.073230
999      9.980000     -0.204090      0.068340
1000      9.990000     -0.204770      0.063340
1001     10.000000     -0.205400      0.058250
1002     10.010000     -0.205980      0.053070
1003     10.020000     -0.206520      0.047810
1004     10.030000     -0.206990      0.042470
1005     10.040000     -0.207420      0.037090
1006     10.050000     -0.207790      0.031660
1007     10.060000     -0.208110      0.026220
1008     10.070000     -0.208370      0.020800
1009     10.080000     -0.208580      0.015410
1010     10.090000     -0.208730      0.010100
1011     10.100000     -0.208830      0.004900
1012     10.110000     -0.208880     -0.000150
1013     10.120000     -0.208880     -0.005010
1014     10.130000     -0.208830     -0.009650
1015     10.140000     -0.208730     -0.014040
1016     10.150000     -0.208590     -0.018140
1017     10.160000     -0.208410     -0.021940
1018     10.170000     -0.208190     -0.025410
1019     10.180000     -0.207940     -0.028550
1020     10.190000     -0.207650     -0.031350
1021     10.200000     -0.207340     -0.033800
1022     10.210000     -0.207000     -0.035920
1023     10.220000     -0.206640     -0.037710
1024     10.230000     -0.206260     -0.039180
1025     10.240000     -0.205870     -0.040350
1026     10.250000     -0.205470     -0.041260
1027     10.260000     -0.205060     -0.041910
1028     10.270000     -0.204640     -0.042340
1029     10.280000     -0.204210     -0.042580
1030     10.290000     -0.203790     -0.042670
1031     10.300000     -0.203360     -0.042630
1032     10.310000     -0.202930     -0.042500
1033     10.320000     -0.202510     -0.042320
1034     10.330000     -0.202090     -0.042100
1035     10.340000     -0.201670     -0.041890
1036     10.350000     -0.201250     -0.041710
1037     10.360000     -0.200830     -0.041570
1038     10.370000     -0.200410     -0.041510
1039     10.380000     -0.200000     -0.041530
1040     10.390000     -0.199580     -0.041640
1041     10.400000     -0.199170     -0.041860
1042     10.410000     -0.198750     -0.042180
1043     10.420000     -0.198330     -0.042620
1044     10.430000     -0.197900     -0.043160
1045     10.440000     -0.197470     -0.043800
1046     10.450000     -0.197030     -0.044540
1047     10.460000     -0.196590     -0.045370
1048     10.470000     -0.196130     -0.046260
1049     10.480000     -0.195670     -0.047220
1050     10.490000     -0.195200     -0.048210
1051     10.500000     -0.194710     -0.049230
1052     10.510000     -0.194220     -0.050260
1053     10.520000     -0.193720     -0.051280
1054     10.530000     -0.193210     -0.052270
1055     10.540000     -0.192680     -0.053230
1056     10.550000     -0.192150     -0.054130
1057     10.560000     -0.191610     -0.054960
1058     10.570000     -0.191060     -0.055720
1059     10.580000     -0.190500     -0.056400
1060     10.590000     -0.189940     -0.057000
1061     10.600000     -0.189370     -0.057500
1062     10.610000     -0.188790     -0.057910
1063     10.620000     -0.188220     -0.058220
1064     10.630000     -0.187630     -0.058450
1065     10.640000     -0.187050     -0.058580
1066     10.650000     -0.186460     -0.058630
1067     10.660000     -0.185880     -0.058590
1068     10.670000     -0.185290     -0.058480
1069     10.680000     -0.184710     -0.058300
1070     10.690000     -0.184120     -0.058050
1071     10.700000     -0.183540     -0.057740
1072     10.710000     -0.182970     -0.057380
1073     10.720000     -0.182390     -0.056960
1074     10.730000     -0.181820     -0.056510
1075     10.740000     -0.181260     -0.056010
1076     10.750000     -0.180700     -0.055470
1077     10.760000     -0.180140     -0.054890
1078     10.770000     -0.179590     -0.054280
1079     10.780000     -0.179050     -0.053640
1080     10.790000     -0.178510     -0.052950
1081     10.800000     -0.177980     -0.052210
1082     10.810000     -0.177460     -0.051430
1083     10.820000     -0.176950     -0.050590
1084     10.830000     -0.176440     -0.049680
1085     10.840000     -0.175950     -0.048700
1086     10.850000     -0.175460     -0.047630
1087     10.860000     -0.174980     -0.046450
1088     10.870000     -0.174520     -0.045150
1089     10.880000     -0.174070     -0.043710
1090     10.890000     -0.173630     -0.042110
1091     10.900000     -0.173210     -0.040340
1092     10.910000     -0.172800     -0.038370
1093     10.920000     -0.172420     -0.036180
1094     10.930000     -0.172060     -0.033750
1095     10.940000     -0.171720     -0.031060
1096     10.950000     -0.171410     -0.028090
1097     10.960000     -0.171130     -0.024830
1098     10.970000     -0.170880     -0.021250
1099     10.980000     -0.170670     -0.017350
1100     10.990000     -0.170500     -0.013120
1101     11.000000     -0.170360     -0.008560
1102     11.010000     -0.170280     -0.003670
1103     11.020000     -0.170240      0.001530
1104     11.030000     -0.170260      0.007030
1105     11.040000     -0.170330      0.012790
1106     11.050000     -0.170460      0.018780
1107     11.060000     -0.170640      0.024950
1108     11.070000     -0.170890      0.031240
1109     11.080000     -0.171200      0.037590
1110     11.090000     -0.171580      0.043930
1111     11.100000     -0.172020      0.050180
1112     11.110000     -0.172520      0.056270
1113     11.120000     -0.173080      0.062120
1114     11.130000     -0.173710      0.067660
1115     11.140000     -0.174380      0.072820
1116     11.150000     -0.175110      0.077540
1117     11.160000     -0.175890      0.081780
1118     11.170000     -0.176700      0.085500
1119     11.180000     -0.177560      0.088650
1120     11.190000     -0.178450      0.091230
1121     11.200000     -0.179360      0.093220
1122     11.210000     -0.180290      0.094630
1123     11.220000     -0.181240      0.095460
1124     11.230000     -0.182190      0.095730
1125     11.240000     -0.183150      0.095480
1126     11.250000     -0.184100      0.094740
1127     11.260000     -0.185050      0.093550
1128     11.270000     -0.185990      0.091970
1129     11.280000     -0.186910      0.090040
1130     11.290000     -0.187810      0.087830
1131     11.300000     -0.188680      0.085410
1132     11.310000     -0.189540      0.082820
1133     11.320000     -0.190370      0.080140
1134     11.330000     -0.191170      0.077420
1135     11.340000     -0.191940      0.074700
1136     11.350000     -0.192690      0.072040
1137     11.360000     -0.193410      0.069480
1138     11.370000     -0.194100      0.067050
1139     11.380000     -0.194770      0.064760
1140     11.390000     -0.195420      0.062650
1141     11.400000     -0.196050      0.060720
1142     11.410000     -0.196660      0.058970
1143     11.420000     -0.197250      0.057400
1144     11.430000     -0.197820      0.056000
1145     11.440000     -0.198380      0.054770
1146     11.450000     -0.198930      0.053680
1147     11.460000     -0.199460      0.052710
1148     11.470000     -0.199990      0.051840
1149     11.480000     -0.200510      0.051040
1150     11.490000     -0.201020      0.050290
1151     11.500000     -0.201520      0.049550
1152     11.510000     -0.202020      0.048790
1153     11.520000     -0.202510      0.047990
1154     11.530000     -0.202990      0.047100
1155     11.540000     -0.203460      0.046110
1156     11.550000     -0.203920      0.044990
1157     11.560000     -0.204370      0.043720
1158     11.570000     -0.204810      0.042270
1159     11.580000     -0.205230      0.040630
1160     11.590000     -0.205630      0.038800
1161     11.600000     -0.206020      0.036760
1162     11.610000     -0.206390      0.034510
1163     11.620000     -0.206740      0.032050
1164     11.630000     -0.207060      0.029400
1165     11.640000     -0.207350      0.026570
1166     11.650000     -0.207620      0.023570
1167     11.660000     -0.207850      0.020440
1168     11.670000     -0.208060      0.017200
1169     11.680000     -0.208230      0.013880
1170     11.690000     -0.208370      0.010540
1171     11.700000     -0.208470      0.007190
1172     11.710000     -0.208540      0.003900
1173     11.720000     -0.208580      0.000690
1174     11.730000     -0.208590     -0.002390
1175     11.740000     -0.208570     -0.005310
1176     11.750000     -0.208510     -0.008040
1177     11.760000     -0.208430     -0.010540
1178     11.770000     -0.208330     -0.012800
1179     11.780000     -0.208200     -0.014800
1180     11.790000     -0.208050     -0.016520
1181     11.800000     -0.207890     -0.017970
1182     11.810000     -0.207710     -0.019120
1183     11.820000     -0.207510     -0.020000
1184     11.830000     -0.207310     -0.020600
1185     11.840000     -0.207110     -0.020920
1186     11.850000     -0.206900     -0.020990
1187     11.860000     -0.206690     -0.020820
1188     11.870000     -0.206480     -0.020410
1189     11.880000     -0.206280     -0.019800
1190     11.890000     -0.206080     -0.018990
1191     11.900000     -0.205890     -0.018010
1192     11.910000     -0.205710     -0.016880
1193     11.920000     -0.205540     -0.015610
1194     11.930000     -0.205380     -0.014220
1195     11.940000     -0.205240     -0.012730
1196     11.950000     -0.205110     -0.011160
1197     11.960000     -0.205000     -0.009500
1198     11.970000     -0.204910     -0.007770
1199     11.980000     -0.204830     -0.005990
1200     11.990000     -0.204770     -0.004150
1201     12.000000     -0.204730     -0.002260
1202     12.010000     -0.204710     -0.000330
1203     12.020000     -0.204700      0.001630
1204     12.030000     -0.204720      0.003620
1205     12.040000     -0.204760      0.005630
1206     12.050000     -0.204810      0.007640
1207     12.060000     -0.204890      0.009650
1208     12.070000     -0.204980      0.011630
1209     12.080000     -0.205100      0.013570
1210     12.090000     -0.205240      0.015460
1211     12.100000     -0.205390      0.017260
1212     12.110000     -0.205560      0.018950
1213     12.120000     -0.205750      0.020530
1214     12.130000     -0.205960      0.021960
1215     12.140000     -0.206180      0.023220
1216     12.150000     -0.206410      0.024300
1217     12.160000     -0.206650      0.025190
1218     12.170000     -0.206910      0.025860
1219     12.180000     -0.207160      0.026310
1220     12.190000     -0.207430      0.026530
1221     12.200000     -0.207690      0.026520
1222     12.210000     -0.207960      0.026260
1223     12.220000     -0.208220      0.025750
1224     12.230000     -0.208480      0.025000
1225     12.240000     -0.208730      0.024010
1226     12.250000     -0.208970      0.022780
1227     12.260000     -0.209200      0.021300
1228     12.270000     -0.209410      0.019590
1229     12.280000     -0.209600      0.017650
1230     12.290000     -0.209780      0.015480
1231     12.300000     -0.209940      0.013090
1232     12.310000     -0.210070      0.010480
1233     12.320000     -0.210170      0.007660
1234     12.330000     -0.210250      0.004610
1235     12.340000     -0.210290      0.001360
1236     12.350000     -0.210310     -0.002120
1237     12.360000     -0.210290     -0.005810
1238     12.370000     -0.210230     -0.009730
1239     12.380000     -0.210130     -0.013870
1240     12.390000     -0.209990     -0.018240
1241     12.400000     -0.209810     -0.022840
1242     12.410000     -0.209580     -0.027680
1243     12.420000     -0.209310     -0.032740
1244     12.430000     -0.208980     -0.038030
1245     12.440000     -0.208600     -0.043520
1246     12.450000     -0.208160     -0.049220
1247     12.460000     -0.207670     -0.055090
1248     12.470000     -0.207120     -0.061120
1249     12.480000     -0.206510     -0.067270
1250     12.490000     -0.205840     -0.073510
1251     12.500000     -0.205100     -0.079800
1252     12.510000     -0.204300     -0.086130
1253     12.520000     -0.203440     -0.092440
1254     12.530000     -0.202520     -0.098700
1255     12.540000     -0.201530     -0.104900
1256     12.550000     -0.200480     -0.111010
1257     12.560000     -0.199370     -0.117000
1258     12.570000     -0.198200     -0.122860
1259     12.580000     -0.196970     -0.128570
1260     12.590000     -0.195690     -0.134150
1261     12.600000     -0.194340     -0.139560
1262     12.610000     -0.192950     -0.144830
1263     12.620000     -0.191500     -0.149930
1264     12.630000     -0.190000     -0.154870
1265     12.640000     -0.188450     -0.159640
1266     12.650000     -0.186860     -0.164240
1267     12.660000     -0.185210     -0.168650
1268     12.670000     -0.183530     -0.172860
1269     12.680000     -0.181800     -0.176850
1270     12.690000     -0.180030     -0.180610
1271     12.700000     -0.178220     -0.184110
1272     12.710000     -0.176380     -0.187320
1273     12.720000     -0.174510     -0.190220
1274     12.730000     -0.172610     -0.192800
1275     12.740000     -0.170680     -0.195020
1276     12.750000     -0.168730     -0.196870
1277     12.760000     -0.166760     -0.198340
1278     12.770000     -0.164780     -0.199390
1279     12.780000     -0.162780     -0.200040
1280     12.790000     -0.160780     -0.200270
1281     12.800000     -0.158780     -0.200080
1282     12.810000     -0.156780     -0.199480
1283     12.820000     -0.154780     -0.198460
1284     12.830000     -0.152800     -0.197060
1285     12.840000     -0.150830     -0.195280
1286     12.850000     -0.148880     -0.193160
1287     12.860000     -0.146950     -0.190710
1288     12.870000     -0.145040     -0.187970
1289     12.880000     -0.143160     -0.184980
1290     12.890000     -0.141310     -0.181770
1291     12.900000     -0.139490     -0.178380
1292     12.910000     -0.137710     -0.174860
1293     12.920000     -0.135960     -0.171250
1294     12.930000     -0.134250     -0.167570
1295     12.940000     -0.132570     -0.163860
1296     12.950000     -0.130930     -0.160150
1297     12.960000     -0.129330     -0.156460
1298     12.970000     -0.127770     -0.152810
1299     12.980000     -0.126240     -0.149220
1300     12.990000     -0.124750     -0.145690
1301     13.000000     -0.123290     -0.142240
1302     13.010000     -0.121870     -0.138850
1303     13.020000     -0.120480     -0.135550
1304     13.030000     -0.119120     -0.132310
1305     13.040000     -0.117800     -0.129150
1306     13.050000     -0.116510     -0.126070
1307     13.060000     -0.115250     -0.123050
1308     13.070000     -0.114020     -0.120110
1309     13.080000     -0.112820     -0.117230
1310     13.090000     -0.111640     -0.114430
1311     13.100000     -0.110500     -0.111700
1312     13.110000     -0.109380     -0.109050
1313     13.120000     -0.108290     -0.106480
1314     13.130000     -0.107230     -0.103980
1315     13.140000     -0.106190     -0.101570
1316     13.150000     -0.105170     -0.099230
1317     13.160000     -0.104180     -0.096980
1318     13.170000     -0.103210     -0.094800
1319     13.180000     -0.102260     -0.092700
1320     13.190000     -0.101330     -0.090670
1321     13.200000     -0.100430     -0.088720
1322     13.210000     -0.099540     -0.086830
1323     13.220000     -0.098670     -0.085000
1324     13.230000     -0.097820     -0.083220
1325     13.240000     -0.096990     -0.081500
1326     13.250000     -0.096170     -0.079830
1327     13.260000     -0.095380     -0.078210
1328     13.270000     -0.094590     -0.076640
1329     13.280000     -0.093830     -0.075100
1330     13.290000     -0.093080     -0.073610
1331     13.300000     -0.092340     -0.072160
1332     13.310000     -0.091620     -0.070740
1333     13.320000     -0.090910     -0.069370
1334     13.330000     -0.090220     -0.068040
1335     13.340000     -0.089540     -0.066740
1336     13.350000     -0.088870     -0.065480
1337     13.360000     -0.088210     -0.064250
1338     13.370000     -0.087570     -0.063060
1339     13.380000     -0.086940     -0.061890
1340     13.390000     -0.086320     -0.060760
1341     13.400000     -0.085720     -0.059640
1342     13.410000     -0.085120     -0.058550
1343     13.420000     -0.084530     -0.057470
1344     13.430000     -0.083960     -0.056400
1345     13.440000     -0.083390     -0.055340
1346     13.450000     -0.082840     -0.054270
1347     13.460000     -0.082300     -0.053210
1348     13.470000     -0.081770     -0.052130
1349     13.480000     -0.081250     -0.051030
1350     13.490000     -0.080730     -0.049920
1351     13.500000     -0.080240     -0.048780
1352     13.510000     -0.079750     -0.047600
1353     13.520000     -0.079270     -0.046380
1354     13.530000     -0.078810     -0.045120
1355     13.540000     -0.078360     -0.043810
1356     13.550000     -0.077920     -0.042450
1357     13.560000     -0.077490     -0.041020
1358     13.570000     -0.077080     -0.039520
1359     13.580000     -0.076690     -0.037960
1360     13.590000     -0.076310     -0.036320
1361     13.600000     -0.075950     -0.034610
1362     13.610000     -0.075600     -0.032820
1363     13.620000     -0.075270     -0.030960
1364     13.630000     -0.074960     -0.029030
1365     13.640000     -0.074670     -0.027040
1366     13.650000     -0.074400     -0.024990
1367     13.660000     -0.074150     -0.022890
1368     13.670000     -0.073920     -0.020760
1369     13.680000     -0.073720     -0.018620
1370     13.690000     -0.073530     -0.016480
1371     13.700000     -0.073360     -0.014350
1372     13.710000     -0.073220     -0.012270
1373     13.720000     -0.073100     -0.010230
1374     13.730000     -0.073000     -0.008270
1375     13.740000     -0.072910     -0.006390
1376     13.750000     -0.072850     -0.004620
1377     13.760000     -0.072800     -0.002960
1378     13.770000     -0.072770     -0.001420
1379     13.780000     -0.072760     -0.000010
1380     13.790000     -0.072760      0.001270
1381     13.800000     -0.072770      0.002420
1382     13.810000     -0.072800      0.003440
1383     13.820000     -0.072830      0.004330
1384     13.830000     -0.072870      0.005090
1385     13.840000     -0.072920      0.005740
1386     13.850000     -0.072980      0.006280
1387     13.860000     -0.073040      0.006720
1388     13.870000     -0.073110      0.007070
1389     13.880000     -0.073180      0.007350
1390     13.890000     -0.073260      0.007560
1391     13.900000     -0.073330      0.007730
1392     13.910000     -0.073410      0.007860
1393     13.920000     -0.073490      0.007970
1394     13.930000     -0.073570      0.008060
1395     13.940000     -0.073650      0.008160
1396     13.950000     -0.073730      0.008270
1397     13.960000     -0.073810      0.008400
1398     13.970000     -0.073900      0.008550
1399     13.980000     -0.073980      0.008740
1400     13.990000     -0.074070      0.008970
1401     14.000000     -0.074160      0.009250
1402     14.010000     -0.074250      0.009580
1403     14.020000     -0.074350      0.009950
1404     14.030000     -0.074450      0.010380
1405     14.040000     -0.074550      0.010860
1406     14.050000     -0.074660      0.011390
1407     14.060000     -0.074770      0.011980
1408     14.070000     -0.074890      0.012610
1409     14.080000     -0.075020      0.013290
1410     14.090000     -0.075150      0.014010
1411     14.100000     -0.075290      0.014780
1412     14.110000     -0.075440      0.015580
1413     14.120000     -0.075600      0.016430
1414     14.130000     -0.075760      0.017300
1415     14.140000     -0.075930      0.018210
1416     14.150000     -0.076110      0.019150
1417     14.160000     -0.076310      0.020120
1418     14.170000     -0.076510      0.021120
1419     14.180000     -0.076720      0.022150
1420     14.190000     -0.076940      0.023210
1421     14.200000     -0.077170      0.024290
1422     14.210000     -0.077420      0.025400
1423     14.220000     -0.077670      0.026540
1424     14.230000     -0.077930      0.027690
1425     14.240000     -0.078210      0.028870
1426     14.250000     -0.078500      0.030050
1427     14.260000     -0.078800      0.031240
1428     14.270000     -0.079110      0.032420
1429     14.280000     -0.079440      0.033590
1430     14.290000     -0.079770      0.034740
1431     14.300000     -0.080120      0.035850
1432     14.310000     -0.080480      0.036920
1433     14.320000     -0.080850      0.037930
1434     14.330000     -0.081230      0.038880
1435     14.340000     -0.081620      0.039750
1436     14.350000     -0.082010      0.040530
1437     14.360000     -0.082420      0.041220
1438     14.370000     -0.082830      0.041800
1439     14.380000     -0.083250      0.042280
1440     14.390000     -0.083670      0.042660
1441     14.400000     -0.084100      0.042920
1442     14.410000     -0.084530      0.043070
1443     14.420000     -0.084960      0.043110
1444     14.430000     -0.085390      0.043040
1445     14.440000     -0.085820      0.042860
1446     14.450000     -0.086250      0.042590
1447     14.460000     -0.086670      0.042210
1448     14.470000     -0.087100      0.041740
1449     14.480000     -0.087510      0.041180
1450     14.490000     -0.087930      0.040540
1451     14.500000     -0.088330      0.039820
1452     14.510000     -0.088730      0.039040
1453     14.520000     -0.089120      0.038190
1454     14.530000     -0.089500      0.037290
1455     14.540000     -0.089870      0.036330
1456     14.550000     -0.090240      0.035310
1457     14.560000     -0.090590      0.034250
1458     14.570000     -0.090930      0.033150
1459     14.580000     -0.091270      0.031990
1460     14.590000     -0.091590      0.030800
1461     14.600000     -0.091890      0.029560
1462     14.610000     -0.092190      0.028270
1463     14.620000     -0.092470      0.026940
1464     14.630000     -0.092740      0.025560
1465     14.640000     -0.093000      0.024140
1466     14.650000     -0.093240      0.022670
1467     14.660000     -0.093460      0.021170
1468     14.670000     -0.093680      0.019620
1469     14.680000     -0.093870      0.018040
1470     14.690000     -0.094050      0.016430
1471     14.700000     -0.094220      0.014800
1472     14.710000     -0.094360      0.013130
1473     14.720000     -0.094500      0.011450
1474     14.730000     -0.094610      0.009760
1475     14.740000     -0.094710      0.008050
1476     14.750000     -0.094790      0.006320
1477     14.760000     -0.094850      0.004590
1478     14.770000     -0.094900      0.002840
1479     14.780000     -0.094930      0.001090
1480     14.790000     -0.094940     -0.000680
1481     14.800000     -0.094930     -0.002460
1482     14.810000     -0.094910     -0.004260
1483     14.820000     -0.094860     -0.006070
1484     14.830000     -0.094800     -0.007890
1485     14.840000     -0.094720     -0.009730
1486     14.850000     -0.094630     -0.011580
1487     14.860000     -0.094510     -0.013430
1488     14.870000     -0.094380     -0.015290
1489     14.880000     -0.094220     -0.017140
1490     14.890000     -0.094050     -0.018980
1491     14.900000     -0.093860     -0.020800
1492     14.910000     -0.093650     -0.022600
1493     14.920000     -0.093430     -0.024360
1494     14.930000     -0.093180     -0.026090
1495     14.940000     -0.092920     -0.027760
1496     14.950000     -0.092650     -0.029390
1497     14.960000     -0.092350     -0.030950
1498     14.970000     -0.092040     -0.032460
1499     14.980000     -0.091720     -0.033900
1500     14.990000     -0.091380     -0.035280
1501     15.000000     -0.091030     -0.036590
1502     15.010000     -0.090660     -0.037840
1503     15.020000     -0.090280     -0.039030
1504     15.030000     -0.089890     -0.040150
1505     15.040000     -0.089490     -0.041210
1506     15.050000     -0.089080     -0.042210
1507     15.060000     -0.088660     -0.043150
1508     15.070000     -0.088220     -0.044030
1509     15.080000     -0.087780     -0.044840
1510     15.090000     -0.087340     -0.045590
1511     15.100000     -0.086880     -0.046280
1512     15.110000     -0.086420     -0.046890
1513     15.120000     -0.085950     -0.047430
1514     15.130000     -0.085470     -0.047900
1515     15.140000     -0.084990     -0.048290
1516     15.150000     -0.084510     -0.048610
1517     15.160000     -0.084030     -0.048840
1518     15.170000     -0.083540     -0.048990
1519     15.180000     -0.083050     -0.049060
1520     15.190000     -0.082560     -0.049050
1521     15.200000     -0.082070     -0.048950
1522     15.210000     -0.081580     -0.048770
1523     15.220000     -0.081090     -0.048500
1524     15.230000     -0.080600     -0.048150
1525     15.240000     -0.080120     -0.047730
1526     15.250000     -0.079650     -0.047230
1527     15.260000     -0.079170     -0.046650
1528     15.270000     -0.078710     -0.046010
1529     15.280000     -0.078250     -0.045310
1530     15.290000     -0.077790     -0.044540
1531     15.300000     -0.077350     -0.043720
1532     15.310000     -0.076910     -0.042860
1533     15.320000     -0.076480     -0.041950
1534     15.330000     -0.076060     -0.040990
1535     15.340000     -0.075650     -0.040000
1536     15.350000     -0.075250     -0.038980
1537     15.360000     -0.074860     -0.037920
1538     15.370000     -0.074480     -0.036830
1539     15.380000     -0.074120     -0.035700
1540     15.390000     -0.073760     -0.034550
1541     15.400000     -0.073410     -0.033360
1542     15.410000     -0.073080     -0.032140
1543     15.420000     -0.072760     -0.030890
1544     15.430000     -0.072450     -0.029610
1545     15.440000     -0.072150     -0.028290
1546     15.450000     -0.071870     -0.026950
1547     15.460000     -0.071600     -0.025570
1548     15.470000     -0.071340     -0.024170
1549     15.480000     -0.071100     -0.022740
1550     15.490000     -0.070880     -0.021300
1551     15.500000     -0.070660     -0.019840
1552     15.510000     -0.070460     -0.018370
1553     15.520000     -0.070280     -0.016890
1554     15.530000     -0.070110     -0.015410
1555     15.540000     -0.069960     -0.013930
1556     15.550000     -0.069820     -0.012450
1557     15.560000     -0.069690     -0.010980
1558     15.570000     -0.069580     -0.009510
1559     15.580000     -0.069490     -0.008040
1560     15.590000     -0.069410     -0.006580
1561     15.600000     -0.069340     -0.005130
1562     15.610000     -0.069290     -0.003680
1563     15.620000     -0.069250     -0.002250
1564     15.630000     -0.069230     -0.000820
1565     15.640000     -0.069220      0.000600
1566     15.650000     -0.069230      0.002000
1567     15.660000     -0.069250      0.003380
1568     15.670000     -0.069280      0.004730
1569     15.680000     -0.069330      0.006040
1570     15.690000     -0.069390      0.007310
1571     15.700000     -0.069460      0.008520
1572     15.710000     -0.069550      0.009670
1573     15.720000     -0.069650      0.010740
1574     15.730000     -0.069750      0.011730
1575     15.740000     -0.069870      0.012630
1576     15.750000     -0.070000      0.013430
1577     15.760000     -0.070130      0.014120
1578     15.770000     -0.070270      0.014690
1579     15.780000     -0.070420      0.015160
1580     15.790000     -0.070570      0.015500
1581     15.800000     -0.070730      0.015730
1582     15.810000     -0.070880      0.015850
1583     15.820000     -0.071040      0.015850
1584     15.830000     -0.071200      0.015750
1585     15.840000     -0.071360      0.015550
1586     15.850000     -0.071510      0.015270
1587     15.860000     -0.071670      0.014900
1588     15.870000     -0.071810      0.014480
1589     15.880000     -0.071960      0.014000
1590     15.890000     -0.072100      0.013490
1591     15.900000     -0.072230      0.012960
1592     15.910000     -0.072360      0.012430
1593     15.920000     -0.072490      0.011910
1594     15.930000     -0.072610      0.011410
1595     15.940000     -0.072720      0.010960
1596     15.950000     -0.072830      0.010560
1597     15.960000     -0.072940      0.010220
1598     15.970000     -0.073040      0.009960
1599     15.980000     -0.073140      0.009780
1600     15.990000     -0.073240      0.009680
1601     16.000000     -0.073330      0.009680
1602     16.010000     -0.073430      0.009760
1603     16.020000     -0.073530      0.009930
1604     16.030000     -0.073630      0.010190
1605     16.040000     -0.073730      0.010540
1606     16.050000     -0.073830      0.010960
1607     16.060000     -0.073940      0.011460
1608     16.070000     -0.074060      0.012020
1609     16.080000     -0.074180      0.012630
1610     16.090000     -0.074310      0.013290
1611     16.100000     -0.074440      0.013990
1612     16.110000     -0.074580      0.014710
1613     16.120000     -0.074720      0.015450
1614     16.130000     -0.074880      0.016190
1615     16.140000     -0.075040      0.016930
1616     16.150000     -0.075210      0.017650
1617     16.160000     -0.075390      0.018360
1618     16.170000     -0.075570      0.019050
1619     16.180000     -0.075760      0.019710
1620     16.190000     -0.075960      0.020330
1621     16.200000     -0.076160      0.020920
1622     16.210000     -0.076370      0.021470
1623     16.220000     -0.076590      0.021980
1624     16.230000     -0.076810      0.022440
1625     16.240000     -0.077030      0.022860
1626     16.250000     -0.077260      0.023220
1627     16.260000     -0.077490      0.023540
1628     16.270000     -0.077730      0.023800
1629     16.280000     -0.077960      0.023990
1630     16.290000     -0.078200      0.024120
1631     16.300000     -0.078440      0.024190
1632     16.310000     -0.078690      0.024170
1633     16.320000     -0.078930      0.024070
1634     16.330000     -0.079170      0.023890
1635     16.340000     -0.079410      0.023620
1636     16.350000     -0.079640      0.023250
1637     16.360000     -0.079880      0.022770
1638     16.370000     -0.080100      0.022190
1639     16.380000     -0.080330      0.021510
1640     16.390000     -0.080540      0.020710
1641     16.400000     -0.080750      0.019800
1642     16.410000     -0.080950      0.018790
1643     16.420000     -0.081130      0.017660
1644     16.430000     -0.081310      0.016430
1645     16.440000     -0.081480      0.015110
1646     16.450000     -0.081630      0.013700
1647     16.460000     -0.081760      0.012210
1648     16.470000     -0.081890      0.010650
1649     16.480000     -0.081990      0.009050
1650     16.490000     -0.082080      0.007400
1651     16.500000     -0.082160      0.005730
1652     16.510000     -0.082210      0.004060
1653     16.520000     -0.082250      0.002400
1654     16.530000     -0.082280      0.000760
1655     16.540000     -0.082290     -0.000840
1656     16.550000     -0.082280     -0.002390
1657     16.560000     -0.082250     -0.003880
1658     16.570000     -0.082220     -0.005300
1659     16.580000     -0.082160     -0.006650
1660     16.590000     -0.082100     -0.007930
1661     16.600000     -0.082020     -0.009130
1662     16.610000     -0.081930     -0.010250
1663     16.620000     -0.081820     -0.011290
1664     16.630000     -0.081710     -0.012260
1665     16.640000     -0.081590     -0.013160
1666     16.650000     -0.081460     -0.014000
1667     16.660000     -0.081320     -0.014780
1668     16.670000     -0.081170     -0.015500
1669     16.680000     -0.081010     -0.016170
1670     16.690000     -0.080850     -0.016800
1671     16.700000     -0.080680     -0.017390
1672     16.710000     -0.080510     -0.017940
1673     16.720000     -0.080330     -0.018480
1674     16.730000     -0.080150     -0.018990
1675     16.740000     -0.079960     -0.019480
1676     16.750000     -0.079760     -0.019970
1677     16.760000     -0.079560     -0.020450
1678     16.770000     -0.079360     -0.020920
1679     16.780000     -0.079150     -0.021400
1680     16.790000     -0.078930     -0.021870
1681     16.800000     -0.078710     -0.022350
1682     16.810000     -0.078490     -0.022840
1683     16.820000     -0.078260     -0.023330
1684     16.830000     -0.078030     -0.023820
1685     16.840000     -0.077790     -0.024320
1686     16.850000     -0.077550     -0.024820
1687     16.860000     -0.077300     -0.025310
1688     16.870000     -0.077050     -0.025800
1689     16.880000     -0.076790     -0.026280
1690     16.890000     -0.076530     -0.026730
1691     16.900000     -0.076260     -0.027160
1692     16.910000     -0.075990     -0.027570
1693     16.920000     -0.075710     -0.027930
1694     16.930000     -0.075430     -0.028260
1695     16.940000     -0.075150     -0.028530
1696     16.950000     -0.074860     -0.028750
1697     16.960000     -0.074580     -0.028910
1698     16.970000     -0.074290     -0.029020
1699     16.980000     -0.074000     -0.029050
1700     16.990000     -0.073710     -0.029020
1701     17.000000     -0.073420     -0.028930
1702     17.010000     -0.073130     -0.028760
1703     17.020000     -0.072840     -0.028530
1704     17.030000     -0.072550     -0.028230
1705     17.040000     -0.072270     -0.027870
1706     17.050000     -0.071990     -0.027450
1707     17.060000     -0.071720     -0.026980
1708     17.070000     -0.071450     -0.026460
1709     17.080000     -0.071180     -0.025900
1710     17.090000     -0.070930     -0.025300
1711     17.100000     -0.070670     -0.024670
1712     17.110000     -0.070430     -0.024030
1713     17.120000     -0.070190     -0.023370
1714     17.130000     -0.069950     -0.022700
1715     17.140000     -0.069720     -0.022020
1716     17.150000     -0.069500     -0.021350
1717     17.160000     -0.069290     -0.020690
1718     17.170000     -0.069080     -0.020040
1719     17.180000     -0.068880     -0.019400
1720     17.190000     -0.068690     -0.018780
1721     17.200000     -0.068500     -0.018170
1722     17.210000     -0.068320     -0.017580
1723     17.220000     -0.068140     -0.017010
1724     17.230000     -0.067970     -0.016460
1725     17.240000     -0.067810     -0.015930
1726     17.250000     -0.067650     -0.015420
1727     17.260000     -0.067500     -0.014930
1728     17.270000     -0.067350     -0.014460
1729     17.280000     -0.067200     -0.014010
1730     17.290000     -0.067060     -0.013590
1731     17.300000     -0.066930     -0.013200
1732     17.310000     -0.066790     -0.012840
1733     17.320000     -0.066670     -0.012510
1734     17.330000     -0.066540     -0.012210
1735     17.340000     -0.066420     -0.011950
1736     17.350000     -0.066300     -0.011720
1737     17.360000     -0.066180     -0.011540
1738     17.370000     -0.066070     -0.011390
1739     17.380000     -0.065950     -0.011290
1740     17.390000     -0.065840     -0.011220
1741     17.400000     -0.065730     -0.011200
1742     17.410000     -0.065620     -0.011210
1743     17.420000     -0.065500     -0.011270
1744     17.430000     -0.065390     -0.011370
1745     17.440000     -0.065280     -0.011500
1746     17.450000     -0.065160     -0.011670
1747     17.460000     -0.065050     -0.011880
1748     17.470000     -0.064930     -0.012120
1749     17.480000     -0.064810     -0.012380
1750     17.490000     -0.064680     -0.012680
1751     17.500000     -0.064550     -0.012990
1752     17.510000     -0.064420     -0.013330
1753     17.520000     -0.064290     -0.013690
1754     17.530000     -0.064150     -0.014060
1755     17.540000     -0.064010     -0.014440
1756     17.550000     -0.063870     -0.014840
1757     17.560000     -0.063720     -0.015250
1758     17.570000     -0.063570     -0.015670
1759     17.580000     -0.063410     -0.016090
1760     17.590000     -0.063250     -0.016530
1761     17.600000     -0.063090     -0.016960
1762     17.610000     -0.062920     -0.017410
1763     17.620000     -0.062740     -0.017850
1764     17.630000     -0.062560     -0.018300
1765     17.640000     -0.062380     -0.018740
1766     17.650000     -0.062190     -0.019190
1767     17.660000     -0.062000     -0.019620
1768     17.670000     -0.061800     -0.020040
1769     17.680000     -0.061600     -0.020450
1770     17.690000     -0.061400     -0.020840
1771     17.700000     -0.061190     -0.021190
1772     17.710000     -0.060980     -0.021520
1773     17.720000     -0.060760     -0.021810
1774     17.730000     -0.060550     -0.022060
1775     17.740000     -0.060330     -0.022250
1776     17.750000     -0.060100     -0.022400
1777     17.760000     -0.059880     -0.022490
1778     17.770000     -0.059650     -0.022510
1779     17.780000     -0.059430     -0.022480
1780     17.790000     -0.059200     -0.022380
1781     17.800000     -0.058980     -0.022210
1782     17.810000     -0.058760     -0.021980
1783     17.820000     -0.058540     -0.021680
1784     17.830000     -0.058320     -0.021320
1785     17.840000     -0.058110     -0.020900
1786     17.850000     -0.057900     -0.020420
1787     17.860000     -0.057700     -0.019890
1788     17.870000     -0.057500     -0.019310
1789     17.880000     -0.057300     -0.018690
1790     17.890000     -0.057120     -0.018040
1791     17.900000     -0.056940     -0.017360
1792     17.910000     -0.056760     -0.016660
1793     17.920000     -0.056600     -0.015940
1794     17.930000     -0.056440     -0.015210
1795     17.940000     -0.056280     -0.014480
1796     17.950000     -0.056140     -0.013750
1797     17.960000     -0.056000     -0.013020
1798     17.970000     -0.055870     -0.012300
1799     17.980000     -0.055750     -0.011590
1800     17.990000     -0.055630     -0.010890
1801     18.000000     -0.055520     -0.010200
1802     18.010000     -0.055420     -0.009530
1803     18.020000     -0.055330     -0.008870
1804     18.030000     -0.055240     -0.008210
1805     18.040000     -0.055160     -0.007570
1806     18.050000     -0.055080     -0.006940
1807     18.060000     -0.055010     -0.006320
1808     18.070000     -0.054950     -0.005710
1809     18.080000     -0.054890     -0.005110
1810     18.090000     -0.054840     -0.004510
1811     18.100000     -0.054790     -0.003930
1812     18.110000     -0.054760     -0.003360
1813     18.120000     -0.054720     -0.002790
1814     18.130000     -0.054690     -0.002230
1815     18.140000     -0.054670     -0.001690
1816     18.150000     -0.054650     -0.001150
1817     18.160000     -0.054640     -0.000620
1818     18.170000     -0.054640     -0.000100
1819     18.180000     -0.054640      0.000410
1820     18.190000     -0.054640      0.000920
1821     18.200000     -0.054650      0.001420
1822     18.210000     -0.054660      0.001910
1823     18.220000     -0.054680      0.002390
1824     18.230000     -0.054710      0.002870
1825     18.240000     -0.054740      0.003340
1826     18.250000     -0.054770      0.003790
1827     18.260000     -0.054810      0.004240
1828     18.270000     -0.054850      0.004670
1829     18.280000     -0.054900      0.005090
1830     18.290000     -0.054950      0.005490
1831     18.300000     -0.055000      0.005860
1832     18.310000     -0.055060      0.006200
1833     18.320000     -0.055120      0.006520
1834     18.330000     -0.055190      0.006800
1835     18.340000     -0.055250      0.007040
1836     18.350000     -0.055330      0.007240
1837     18.360000     -0.055400      0.007390
1838     18.370000     -0.055470      0.007500
1839     18.380000     -0.055550      0.007560
1840     18.390000     -0.055620      0.007570
1841     18.400000     -0.055700      0.007520
1842     18.410000     -0.055770      0.007430
1843     18.420000     -0.055850      0.007280
1844     18.430000     -0.055920      0.007080
1845     18.440000     -0.055990      0.006820
1846     18.450000     -0.056060      0.006510
1847     18.460000     -0.056120      0.006150
1848     18.470000     -0.056190      0.005740
1849     18.480000     -0.056240      0.005280
1850     18.490000     -0.056300      0.004770
1851     18.500000     -0.056340      0.004210
1852     18.510000     -0.056390      0.003610
1853     18.520000     -0.056420      0.002960
1854     18.530000     -0.056450      0.002260
1855     18.540000     -0.056470      0.001530
1856     18.550000     -0.056490      0.000740
1857     18.560000     -0.056500     -0.000090
1858     18.570000     -0.056500     -0.000960
1859     18.580000     -0.056490     -0.001880
1860     18.590000     -0.056470     -0.002850
1861     18.600000     -0.056440     -0.003860
1862     18.610000     -0.056400     -0.004920
1863     18.620000     -0.056350     -0.006020
1864     18.630000     -0.056290     -0.007160
1865     18.640000     -0.056220     -0.008330
1866     18.650000     -0.056140     -0.009530
1867     18.660000     -0.056040     -0.010760
1868     18.670000     -0.055930     -0.012010
1869     18.680000     -0.055810     -0.013260
1870     18.690000     -0.055680     -0.014510
1871     18.700000     -0.055540     -0.015740
1872     18.710000     -0.055380     -0.016950
1873     18.720000     -0.055210     -0.018120
1874     18.730000     -0.055030     -0.019250
1875     18.740000     -0.054840     -0.020320
1876     18.750000     -0.054630     -0.021330
1877     18.760000     -0.054420     -0.022270
1878     18.770000     -0.054200     -0.023130
1879     18.780000     -0.053960     -0.023910
1880     18.790000     -0.053730     -0.024620
1881     18.800000     -0.053480     -0.025240
1882     18.810000     -0.053230     -0.025790
1883     18.820000     -0.052970     -0.026250
1884     18.830000     -0.052710     -0.026650
1885     18.840000     -0.052440     -0.026980
1886     18.850000     -0.052170     -0.027240
1887     18.860000     -0.051900     -0.027460
1888     18.870000     -0.051620     -0.027630
1889     18.880000     -0.051350     -0.027760
1890     18.890000     -0.051070     -0.027870
1891     18.900000     -0.050790     -0.027970
1892     18.910000     -0.050510     -0.028060
1893     18.920000     -0.050230     -0.028150
1894     18.930000     -0.049950     -0.028270
1895     18.940000     -0.049670     -0.028400
1896     18.950000     -0.049380     -0.028570
1897     18.960000     -0.049100     -0.028780
1898     18.970000     -0.048810     -0.029040
1899     18.980000     -0.048520     -0.029350
1900     18.990000     -0.048220     -0.029710
1901     19.000000     -0.047930     -0.030130
1902     19.010000     -0.047630     -0.030600
1903     19.020000     -0.047320     -0.031130
1904     19.030000     -0.047010     -0.031710
1905     19.040000     -0.046690     -0.032350
1906     19.050000     -0.046370     -0.033020
1907     19.060000     -0.046040     -0.033730
1908     19.070000     -0.045700     -0.034470
1909     19.080000     -0.045360     -0.035230
1910     19.090000     -0.045000     -0.035990
1911     19.100000     -0.044640     -0.036740
1912     19.110000     -0.044280     -0.037480
1913     19.120000     -0.043900     -0.038180
1914     19.130000     -0.043520     -0.038850
1915     19.140000     -0.043130     -0.039460
1916     19.150000     -0.042740     -0.040020
1917     19.160000     -0.042340     -0.040500
1918     19.170000     -0.041930     -0.040920
1919     19.180000     -0.041520     -0.041250
1920     19.190000     -0.041110     -0.041490
1921     19.200000     -0.040700     -0.041660
1922     19.210000     -0.040280     -0.041730
1923     19.220000     -0.039860     -0.041720
1924     19.230000     -0.039440     -0.041630
1925     19.240000     -0.039030     -0.041460
1926     19.250000     -0.038610     -0.041220
1927     19.260000     -0.038200     -0.040910
1928     19.270000     -0.037790     -0.040540
1929     19.280000     -0.037390     -0.040120
1930     19.290000     -0.036980     -0.039660
1931     19.300000     -0.036590     -0.039160
1932     19.310000     -0.036200     -0.038640
1933     19.320000     -0.035810     -0.038110
1934     19.330000     -0.035430     -0.037560
1935     19.340000     -0.035050     -0.037020
1936     19.350000     -0.034680     -0.036480
1937     19.360000     -0.034320     -0.035960
1938     19.370000     -0.033960     -0.035450
1939     19.380000     -0.033600     -0.034960
1940     19.390000     -0.033260     -0.034490
1941     19.400000     -0.032910     -0.034050
1942     19.410000     -0.032570     -0.033640
1943     19.420000     -0.032230     -0.033240
1944     19.430000     -0.031900     -0.032870
1945     19.440000     -0.031570     -0.032510
1946     19.450000     -0.031250     -0.032170
1947     19.460000     -0.030930     -0.031840
1948     19.470000     -0.030610     -0.031520
1949     19.480000     -0.030290     -0.031200
1950     19.490000     -0.029980     -0.030880
1951     19.500000     -0.029670     -0.030560
1952     19.510000     -0.029370     -0.030220
1953     19.520000     -0.029060     -0.029860
1954     19.530000     -0.028760     -0.029490
1955     19.540000     -0.028470     -0.029080
1956     19.550000     -0.028180     -0.028640
1957     19.560000     -0.027890     -0.028170
1958     19.570000     -0.027610     -0.027650
1959     19.580000     -0.027330     -0.027090
1960     19.590000     -0.027060     -0.026490
1961     19.600000     -0.026800     -0.025830
1962     19.610000     -0.026540     -0.025130
1963     19.620000     -0.026290     -0.024370
1964     19.630000     -0.026050     -0.023570
1965     19.640000     -0.025810     -0.022720
1966     19.650000     -0.025580     -0.021820
1967     19.660000     -0.025360     -0.020880
1968     19.670000     -0.025160     -0.019900
1969     19.680000     -0.024960     -0.018890
1970     19.690000     -0.024770     -0.017850
1971     19.700000     -0.024590     -0.016790
1972     19.710000     -0.024420     -0.015720
1973     19.720000     -0.024260     -0.014630
1974     19.730000     -0.024120     -0.013540
1975     19.740000     -0.023980     -0.012450
1976     19.750000     -0.023860     -0.011370
1977     19.760000     -0.023740     -0.010290
1978     19.770000     -0.023640     -0.009230
1979     19.780000     -0.023550     -0.008170
1980     19.790000     -0.023470     -0.007130
1981     19.800000     -0.023400     -0.006110
1982     19.810000     -0.023330     -0.005100
1983     19.820000     -0.023280     -0.004110
1984     19.830000     -0.023240     -0.003130
1985     19.840000     -0.023210     -0.002170
1986     19.850000     -0.023190     -0.001220
1987     19.860000     -0.023180     -0.000300
1988     19.870000     -0.023170      0.000600
1989     19.880000     -0.023180      0.001470
1990     19.890000     -0.023190      0.002310
1991     19.900000     -0.023220      0.003120
1992     19.910000     -0.023250      0.003890
1993     19.920000     -0.023290      0.004620
1994     19.930000     -0.023330      0.005310
1995     19.940000     -0.023390      0.005940
1996     19.950000     -0.023450      0.006520
1997     19.960000     -0.023510      0.007050
1998     19.970000     -0.023580      0.007510
1999     19.980000     -0.023660      0.007930
2000     19.990000     -0.023740      0.008280
2001     20.000000     -0.023820      0.008580
2002     20.010000     -0.023910      0.008820
2003     20.020000     -0.023990      0.009010
2004     20.030000     -0.024080      0.009160
2005     20.040000     -0.024180      0.009260
2006     20.050000     -0.024270      0.009330
2007     20.060000     -0.024360      0.009370
2008     20.070000     -0.024450      0.009390
2009     20.080000     -0.024550      0.009390
2010     20.090000     -0.024640      0.009390
2011     20.100000     -0.024740      0.009400
2012     20.110000     -0.024830      0.009420
2013     20.120000     -0.024920      0.009460
2014     20.130000     -0.025020      0.009540
2015     20.140000     -0.025110      0.009660
2016     20.150000     -0.025210      0.009830
2017     20.160000     -0.025310      0.010050
2018     20.170000     -0.025410      0.010330
2019     20.180000     -0.025510      0.010680
2020     20.190000     -0.025620      0.011090
2021     20.200000     -0.025730      0.011580
2022     20.210000     -0.025850      0.012130
2023     20.220000     -0.025970      0.012740
2024     20.230000     -0.026100      0.013410
2025     20.240000     -0.026230      0.014140
2026     20.250000     -0.026370      0.014910
2027     20.260000     -0.026520      0.015710
2028     20.270000     -0.026680      0.016540
2029     20.280000     -0.026840      0.017380
2030     20.290000     -0.027020      0.018200
2031     20.300000     -0.027200      0.019010
2032     20.310000     -0.027390      0.019770
2033     20.320000     -0.027590      0.020480
2034     20.330000     -0.027790      0.021120
2035     20.340000     -0.028000      0.021670
2036     20.350000     -0.028220      0.022120
2037     20.360000     -0.028440      0.022470
2038     20.370000     -0.028660      0.022690
2039     20.380000     -0.028890      0.022790
2040     20.390000     -0.029120      0.022750
2041     20.400000     -0.029350      0.022580
2042     20.410000     -0.029570      0.022280
2043     20.420000     -0.029800      0.021840
2044     20.430000     -0.030010      0.021270
2045     20.440000     -0.030230      0.020580
2046     20.450000     -0.030430      0.019780
2047     20.460000     -0.030630      0.018870
2048     20.470000     -0.030820      0.017880
2049     20.480000     -0.031000      0.016810
2050     20.490000     -0.031170      0.015680
2051     20.500000     -0.031320      0.014500
2052     20.510000     -0.031470      0.013300
2053     20.520000     -0.031600      0.012090
2054     20.530000     -0.031720      0.010880
2055     20.540000     -0.031830      0.009690
2056     20.550000     -0.031930      0.008530
2057     20.560000     -0.032010      0.007410
2058     20.570000     -0.032090      0.006330
2059     20.580000     -0.032150      0.005320
2060     20.590000     -0.032200      0.004360
2061     20.600000     -0.032250      0.003470
2062     20.610000     -0.032280      0.002640
2063     20.620000     -0.032310      0.001880
2064     20.630000     -0.032330      0.001190
2065     20.640000     -0.032340      0.000560
2066     20.650000     -0.032340     -0.000010
2067     20.660000     -0.032340     -0.000520
2068     20.670000     -0.032340     -0.000970
2069     20.680000     -0.032330     -0.001360
2070     20.690000     -0.032320     -0.001690
2071     20.700000     -0.032300     -0.001980
2072     20.710000     -0.032280     -0.002210
2073     20.720000     -0.032260     -0.002400
2074     20.730000     -0.032230     -0.002540
2075     20.740000     -0.032210     -0.002640
2076     20.750000     -0.032180     -0.002690
2077     20.760000     -0.032150     -0.002710
2078     20.770000     -0.032130     -0.002680
2079     20.780000     -0.032100     -0.002620
2080     20.790000     -0.032070     -0.002520
2081     20.800000     -0.032050     -0.002390
2082     20.810000     -0.032020     -0.002220
2083     20.820000     -0.032000     -0.002030
2084     20.830000     -0.031980     -0.001810
2085     20.840000     -0.031960     -0.001570
2086     20.850000     -0.031950     -0.001310
2087     20.860000     -0.031940     -0.001030
2088     20.870000     -0.031930     -0.000760
2089     20.880000     -0.031920     -0.000480
2090     20.890000     -0.031910     -0.000210
2091     20.900000     -0.031910      0.000050
2092     20.910000     -0.031910      0.000290
2093     20.920000     -0.031910      0.000500
2094     20.930000     -0.031920      0.000680
2095     20.940000     -0.031930      0.000810
2096     20.950000     -0.031930      0.000900
2097     20.960000     -0.031940      0.000940
2098     20.970000     -0.031950      0.000930
2099     20.980000     -0.031960      0.000860
2100     20.990000     -0.031970      0.000740
2101     21.000000     -0.031980      0.000560
2102     21.010000     -0.031980      0.000320
2103     21.020000     -0.031990      0.000040
2104     21.030000     -0.031990     -0.000280
2105     21.040000     -0.031980     -0.000640
2106     21.050000     -0.031980     -0.001030
2107     21.060000     -0.031970     -0.001430
2108     21.070000     -0.031950     -0.001830
2109     21.080000     -0.031940     -0.002210
2110     21.090000     -0.031910     -0.002570
2111     21.100000     -0.031890     -0.002880
2112     21.110000     -0.031860     -0.003120
2113     21.120000     -0.031830     -0.003280
2114     21.130000     -0.031790     -0.003340
2115     21.140000     -0.031760     -0.003290
2116     21.150000     -0.031730     -0.003110
2117     21.160000     -0.031700     -0.002790
2118     21.170000     -0.031670     -0.002320
2119     21.180000     -0.031650     -0.001690
2120     21.190000     -0.031630     -0.000900
2121     21.200000     -0.031620      0.000060
2122     21.210000     -0.031620      0.001190
2123     21.220000     -0.031630      0.002470
2124     21.230000     -0.031660      0.003910
2125     21.240000     -0.031700      0.005490
2126     21.250000     -0.031750      0.007190
2127     21.260000     -0.031820      0.009000
2128     21.270000     -0.031910      0.010890
2129     21.280000     -0.032020      0.012840
2130     21.290000     -0.032150      0.014830
2131     21.300000     -0.032300      0.016810
2132     21.310000     -0.032470      0.018770
2133     21.320000     -0.032650      0.020680
2134     21.330000     -0.032860      0.022500
2135     21.340000     -0.033090      0.024210
2136     21.350000     -0.033330      0.025800
2137     21.360000     -0.033590      0.027230
2138     21.370000     -0.033860      0.028500
2139     21.380000     -0.034140      0.029600
2140     21.390000     -0.034440      0.030500
2141     21.400000     -0.034740      0.031220
2142     21.410000     -0.035060      0.031760
2143     21.420000     -0.035370      0.032100
2144     21.430000     -0.035700      0.032270
2145     21.440000     -0.036020      0.032260
2146     21.450000     -0.036340      0.032100
2147     21.460000     -0.036660      0.031800
2148     21.470000     -0.036980      0.031370
2149     21.480000     -0.037290      0.030840
2150     21.490000     -0.037600      0.030220
2151     21.500000     -0.037900      0.029540
2152     21.510000     -0.038200      0.028820
2153     21.520000     -0.038490      0.028070
2154     21.530000     -0.038770      0.027330
2155     21.540000     -0.039040      0.026600
2156     21.550000     -0.039310      0.025910
2157     21.560000     -0.039570      0.025270
2158     21.570000     -0.039820      0.024690
2159     21.580000     -0.040070      0.024180
2160     21.590000     -0.040310      0.023740
2161     21.600000     -0.040550      0.023390
2162     21.610000     -0.040780      0.023120
2163     21.620000     -0.041010      0.022930
2164     21.630000     -0.041240      0.022820
2165     21.640000     -0.041470      0.022790
2166     21.650000     -0.041700      0.022830
2167     21.660000     -0.041920      0.022930
2168     21.670000     -0.042150      0.023080
2169     21.680000     -0.042380      0.023280
2170     21.690000     -0.042620      0.023510
2171     21.700000     -0.042850      0.023770
2172     21.710000     -0.043090      0.024030
2173     21.720000     -0.043330      0.024290
2174     21.730000     -0.043570      0.024540
2175     21.740000     -0.043820      0.024770
2176     21.750000     -0.044070      0.024970
2177     21.760000     -0.044320      0.025130
2178     21.770000     -0.044570      0.025240
2179     21.780000     -0.044820      0.025310
2180     21.790000     -0.045070      0.025310
2181     21.800000     -0.045330      0.025260
2182     21.810000     -0.045580      0.025150
2183     21.820000     -0.045830      0.024980
2184     21.830000     -0.046080      0.024750
2185     21.840000     -0.046330      0.024460
2186     21.850000     -0.046570      0.024120
2187     21.860000     -0.046810      0.023730
2188     21.870000     -0.047050      0.023280
2189     21.880000     -0.047280      0.022800
2190     21.890000     -0.047510      0.022280
2191     21.900000     -0.047730      0.021730
2192     21.910000     -0.047950      0.021160
2193     21.920000     -0.048160      0.020570
2194     21.930000     -0.048370      0.019960
2195     21.940000     -0.048570      0.019350
2196     21.950000     -0.048760      0.018730
2197     21.960000     -0.048950      0.018120
2198     21.970000     -0.049130      0.017500
2199     21.980000     -0.049310      0.016890
2200     21.990000     -0.049470      0.016280
2201     22.000000     -0.049640      0.015690
2202     22.010000     -0.049790      0.015100
2203     22.020000     -0.049950      0.014510
2204     22.030000     -0.050090      0.013940
2205     22.040000     -0.050230      0.013370
2206     22.050000     -0.050360      0.012820
2207     22.060000     -0.050490      0.012270
2208     22.070000     -0.050610      0.011730
2209     22.080000     -0.050730      0.011200
2210     22.090000     -0.050840      0.010690
2211     22.100000     -0.050950      0.010190
2212     22.110000     -0.051050      0.009700
2213     22.120000     -0.051150      0.009230
2214     22.130000     -0.051240      0.008770
2215     22.140000     -0.051330      0.008340
2216     22.150000     -0.051410      0.007920
2217     22.160000     -0.051490      0.007520
2218     22.170000     -0.051570      0.007140
2219     22.180000     -0.051640      0.006790
2220     22.190000     -0.051710      0.006450
2221     22.200000     -0.051770      0.006130
2222     22.210000     -0.051830      0.005830
2223     22.220000     -0.051890      0.005550
2224     22.230000     -0.051950      0.005290
2225     22.240000     -0.052000      0.005050
2226     22.250000     -0.052050      0.004820
2227     22.260000     -0.052100      0.004610
2228     22.270000     -0.052140      0.004420
2229     22.280000     -0.052190      0.004240
2230     22.290000     -0.052230      0.004080
2231     22.300000     -0.052270      0.003930
2232     22.310000     -0.052310      0.003800
2233     22.320000     -0.052350      0.003690
2234     22.330000     -0.052390      0.003590
2235     22.340000     -0.052420      0.003510
2236     22.350000     -0.052460      0.003440
2237     22.360000     -0.052490      0.003390
2238     22.370000     -0.052520      0.003360
2239     22.380000     -0.052560      0.003340
2240     22.390000     -0.052590      0.003340
2241     22.400000     -0.052630      0.003350
2242     22.410000     -0.052660      0.003380
2243     22.420000     -0.052690      0.003430
2244     22.430000     -0.052730      0.003490
2245     22.440000     -0.052760      0.003560
2246     22.450000     -0.052800      0.003650
2247     22.460000     -0.052830      0.003750
2248     22.470000     -0.052870      0.003870
2249     22.480000     -0.052910      0.003990
2250     22.490000     -0.052950      0.004130
2251     22.500000     -0.052990      0.004280
2252     22.510000     -0.053030      0.004440
2253     22.520000     -0.053080      0.004610
2254     22.530000     -0.053120      0.004790
2255     22.540000     -0.053170      0.004970
2256     22.550000     -0.053220      0.005160
2257     22.560000     -0.053270      0.005360
2258     22.570000     -0.053330      0.005560
2259     22.580000     -0.053380      0.005770
2260     22.590000     -0.053440      0.005990
2261     22.600000     -0.053500      0.006210
2262     22.610000     -0.053560      0.006430
2263     22.620000     -0.053630      0.006660
2264     22.630000     -0.053690      0.006890
2265     22.640000     -0.053760      0.007130
2266     22.650000     -0.053830      0.007360
2267     22.660000     -0.053910      0.007590
2268     22.670000     -0.053980      0.007820
2269     22.680000     -0.054060      0.008040
2270     22.690000     -0.054140      0.008250
2271     22.700000     -0.054220      0.008450
2272     22.710000     -0.054310      0.008630
2273     22.720000     -0.054390      0.008800
2274     22.730000     -0.054480      0.008940
2275     22.740000     -0.054570      0.009050
2276     22.750000     -0.054660      0.009140
2277     22.760000     -0.054750      0.009200
2278     22.770000     -0.054850      0.009230
2279     22.780000     -0.054940      0.009220
2280     22.790000     -0.055030      0.009190
2281     22.800000     -0.055120      0.009110
2282     22.810000     -0.055210      0.009010
2283     22.820000     -0.055300      0.008870
2284     22.830000     -0.055390      0.008700
2285     22.840000     -0.055480      0.008500
2286     22.850000     -0.055560      0.008280
2287     22.860000     -0.055650      0.008030
2288     22.870000     -0.055730      0.007760
2289     22.880000     -0.055810      0.007480
2290     22.890000     -0.055880      0.007180
2291     22.900000     -0.055950      0.006880
2292     22.910000     -0.056020      0.006580
2293     22.920000     -0.056090      0.006280
2294     22.930000     -0.056150      0.005990
2295     22.940000     -0.056210      0.005700
2296     22.950000     -0.056270      0.005440
2297     22.960000     -0.056320      0.005190
2298     22.970000     -0.056370      0.004960
2299     22.980000     -0.056420      0.004750
2300     22.990000     -0.056470      0.004570
2301     23.000000     -0.056520      0.004410
2302     23.010000     -0.056560      0.004270
2303     23.020000     -0.056600      0.004160
2304     23.030000     -0.056640      0.004070
2305     23.040000     -0.056680      0.004000
2306     23.050000     -0.056720      0.003950
2307     23.060000     -0.056760      0.003920
2308     23.070000     -0.056800      0.003900
2309     23.080000     -0.056840      0.003900
2310     23.090000     -0.056880      0.003900
2311     23.100000     -0.056920      0.003910
2312     23.110000     -0.056960      0.003930
2313     23.120000     -0.057000      0.003940
2314     23.130000     -0.057040      0.003950
2315     23.140000     -0.057080      0.003960
2316     23.150000     -0.057120      0.003950
2317     23.160000     -0.057160      0.003940
2318     23.170000     -0.057200      0.003910
2319     23.180000     -0.057240      0.003880
2320     23.190000     -0.057270      0.003820
2321     23.200000     -0.057310      0.003750
2322     23.210000     -0.057350      0.003670
2323     23.220000     -0.057390      0.003570
2324     23.230000     -0.057420      0.003460
2325     23.240000     -0.057460      0.003330
2326     23.250000     -0.057490      0.003190
2327     23.260000     -0.057520      0.003040
2328     23.270000     -0.057550      0.002880
2329     23.280000     -0.057580      0.002710
2330     23.290000     -0.057610      0.002530
2331     23.300000     -0.057630      0.002350
2332     23.310000     -0.057660      0.002170
2333     23.320000     -0.057680      0.002000
2334     23.330000     -0.057700      0.001820
2335     23.340000     -0.057720      0.001660
2336     23.350000     -0.057730      0.001500
2337     23.360000     -0.057750      0.001350
2338     23.370000     -0.057760      0.001210
2339     23.380000     -0.057770      0.001080
2340     23.390000     -0.057780      0.000960
2341     23.400000     -0.057790      0.000860
2342     23.410000     -0.057800      0.000770
2343     23.420000     -0.057810      0.000690
2344     23.430000     -0.057820      0.000630
2345     23.440000     -0.057820      0.000570
2346     23.450000     -0.057830      0.000530
2347     23.460000     -0.057830      0.000490
2348     23.470000     -0.057840      0.000470
2349     23.480000     -0.057840      0.000450
2350     23.490000     -0.057850      0.000430
2351     23.500000     -0.057850      0.000420
2352     23.510000     -0.057860      0.000420
2353     23.520000     -0.057860      0.000410
2354     23.530000     -0.057870      0.000400
2355     23.540000     -0.057870      0.000400
2356     23.550000     -0.057870      0.000390
2357     23.560000     -0.057880      0.000370
2358     23.570000     -0.057880      0.000350
2359     23.580000     -0.057880      0.000330
2360     23.590000     -0.057890      0.000300
2361     23.600000     -0.057890      0.000260
2362     23.610000     -0.057890      0.000220
2363     23.620000     -0.057900      0.000170
2364     23.630000     -0.057900      0.000110
2365     23.640000     -0.057900      0.000050
2366     23.650000     -0.057900     -0.000020
2367     23.660000     -0.057900     -0.000100
2368     23.670000     -0.057900     -0.000190
2369     23.680000     -0.057900     -0.000280
2370     23.690000     -0.057890     -0.000380
2371     23.700000     -0.057890     -0.000490
2372     23.710000     -0.057880     -0.000600
2373     23.720000     -0.057880     -0.000720
2374     23.730000     -0.057870     -0.000850
2375     23.740000     -0.057860     -0.000980
2376     23.750000     -0.057850     -0.001120
2377     23.760000     -0.057840     -0.001270
2378     23.770000     -0.057830     -0.001430
2379     23.780000     -0.057810     -0.001590
2380     23.790000     -0.057800     -0.001760
2381     23.800000     -0.057780     -0.001940
2382     23.810000     -0.057760     -0.002130
2383     23.820000     -0.057740     -0.002330
2384     23.830000     -0.057720     -0.002540
2385     23.840000     -0.057690     -0.002760
2386     23.850000     -0.057660     -0.002990
2387     23.860000     -0.057630     -0.003240
2388     23.870000     -0.057600     -0.003500
2389     23.880000     -0.057570     -0.003780
2390     23.890000     -0.057530     -0.004070
2391     23.900000     -0.057490     -0.004380
2392     23.910000     -0.057440     -0.004710
2393     23.920000     -0.057400     -0.005060
2394     23.930000     -0.057350     -0.005420
2395     23.940000     -0.057290     -0.005810
2396     23.950000     -0.057230     -0.006220
2397     23.960000     -0.057170     -0.006650
2398     23.970000     -0.057110     -0.007100
2399     23.980000     -0.057030     -0.007570
2400     23.990000     -0.056960     -0.008060
2401     24.000000     -0.056880     -0.008570
2402     24.010000     -0.056790     -0.009100
2403     24.020000     -0.056700     -0.009640
2404     24.030000     -0.056610     -0.010190
2405     24.040000     -0.056500     -0.010740
2406     24.050000     -0.056400     -0.011290
2407     24.060000     -0.056280     -0.011820
2408     24.070000     -0.056170     -0.012320
2409     24.080000     -0.056040     -0.012790
2410     24.090000     -0.055910     -0.013210
2411     24.100000     -0.055780     -0.013560
2412     24.110000     -0.055650     -0.013840
2413     24.120000     -0.055510     -0.014030
2414     24.130000     -0.055370     -0.014110
2415     24.140000     -0.055230     -0.014080
2416     24.150000     -0.055090     -0.013920
2417     24.160000     -0.054950     -0.013620
2418     24.170000     -0.054810     -0.013180
2419     24.180000     -0.054680     -0.012590
2420     24.190000     -0.054550     -0.011850
2421     24.200000     -0.054430     -0.010970
2422     24.210000     -0.054320     -0.009940
2423     24.220000     -0.054230     -0.008780
2424     24.230000     -0.054140     -0.007500
2425     24.240000     -0.054060     -0.006120
2426     24.250000     -0.054000     -0.004670
2427     24.260000     -0.053950     -0.003160
2428     24.270000     -0.053920     -0.001630
2429     24.280000     -0.053910     -0.000120
2430     24.290000     -0.053910      0.001340
2431     24.300000     -0.053920      0.002710
2432     24.310000     -0.053950      0.003940
2433     24.320000     -0.053990      0.005000
2434     24.330000     -0.054040      0.005850
2435     24.340000     -0.054090      0.006450
2436     24.350000     -0.054160      0.006780
2437     24.360000     -0.054230      0.006800
2438     24.370000     -0.054290      0.006500
2439     24.380000     -0.054360      0.005870
2440     24.390000     -0.054420      0.004900
2441     24.400000     -0.054470      0.003590
2442     24.410000     -0.054500      0.001960
2443     24.420000     -0.054520      0.000030
2444     24.430000     -0.054520     -0.002160
2445     24.440000     -0.054500     -0.004580
2446     24.450000     -0.054460     -0.007170
2447     24.460000     -0.054380     -0.009870
2448     24.470000     -0.054280     -0.012590
2449     24.480000     -0.054160     -0.015260
2450     24.490000     -0.054010     -0.017790
2451     24.500000     -0.053830     -0.020090
2452     24.510000     -0.053630     -0.022060
2453     24.520000     -0.053410     -0.023600
2454     24.530000     -0.053170     -0.024630
2455     24.540000     -0.052920     -0.025060
2456     24.550000     -0.052670     -0.024830
2457     24.560000     -0.052430     -0.023860
2458     24.570000     -0.052190     -0.022120
2459     24.580000     -0.051970     -0.019570
2460     24.590000     -0.051770     -0.016210
2461     24.600000     -0.051610     -0.012040
2462     24.610000     -0.051490     -0.007100
2463     24.620000     -0.051420     -0.001440
2464     24.630000     -0.051400      0.004850
2465     24.640000     -0.051450      0.011650
2466     24.650000     -0.051570      0.018840
2467     24.660000     -0.051760      0.026250
2468     24.670000     -0.052020      0.033670
2469     24.680000     -0.052350      0.040900
2470     24.690000     -0.052760      0.047710
2471     24.700000     -0.053240      0.053850
2472     24.710000     -0.053780      0.059060
2473     24.720000     -0.054370      0.063110
2474     24.730000     -0.055000      0.065750
2475     24.740000     -0.055660      0.066760
2476     24.750000     -0.056330      0.065930
2477     24.760000     -0.056990      0.063100
2478     24.770000     -0.057620      0.058120
2479     24.780000     -0.058200      0.050890
2480     24.790000     -0.058710      0.041350
2481     24.800000     -0.059120      0.029480
2482     24.810000     -0.059410      0.015320
2483     24.820000     -0.059570     -0.001060
2484     24.830000     -0.059560     -0.019510
2485     24.840000     -0.059360     -0.039840
2486     24.850000     -0.058960     -0.061790
2487     24.860000     -0.058350     -0.085060
2488     24.870000     -0.057500     -0.109290
2489     24.880000     -0.056400     -0.134080
2490     24.890000     -0.055060     -0.158990
2491     24.900000     -0.053470     -0.183550
2492     24.910000     -0.051640     -0.207300
2493     24.920000     -0.049560     -0.229780
2494     24.930000     -0.047270     -0.250540
2495     24.940000     -0.044760     -0.269180
2496     24.950000     -0.042070     -0.285310
2497     24.960000     -0.039220     -0.298630
2498     24.970000     -0.036230     -0.308880
2499     24.980000     -0.033140     -0.315860
2500     24.990000     -0.029980     -0.319440
2501     25.000000     -0.026790     -0.319550
2502     25.010000      0.000000      0.000000
2503     25.020000      0.000000      0.000000
2504     25.030000      0.000000      0.000000
2505     25.040000      0.000000      0.000000
2506     25.050000      0.000000      0.000000
2507     25.060000      0.000000      0.000000
2508     25.070000      0.000000      0.000000
2509     25.080000      0.000000      0.000000
2510     25.090000      0.000000      0.000000
2511     25.100000      0.000000      0.000000
2512     25.110000      0.000000      0.000000
2513     25.120000      0.000000      0.000000
2514     25.130000      0.000000      0.000000
2515     25.140000      0.000000      0.000000
2516     25.150000      0.000000      0.000000
2517     25.160000      0.000000      0.000000
2518     25.170000      0.000000      0.000000
2519     25.180000      0.000000      0.000000
2520     25.190000      0.000000      0.000000
2521     25.200000      0.000000      0.000000
2522     25.210000      0.000000      0.000000
2523     25.220000      0.000000      0.000000
2524     25.230000      0.000000      0.000000
2525     25.240000      0.000000      0.000000
2526     25.250000      0.000000      0.000000
2527     25.260000      0.000000      0.000000
2528     25.270000      0.000000      0.000000
2529     25.280000      0.000000      0.000000
2530     25.290000      0.000000      0.000000
2531     25.300000      0.000000      0.000000
2532     25.310000      0.000000      0.000000
2533     25.320000      0.000000      0.000000
2534     25.330000      0.000000      0.000000
2535     25.340000      0.000000      0.000000
2536     25.350000      0.000000      0.000000
2537     25.360000      0.000000      0.000000
2538     25.370000      0.000000      0.000000
2539     25.380000      0.000000      0.000000
2540     25.390000      0.000000      0.000000
2541     25.400000      0.000000      0.000000
2542     25.410000      0.000000      0.000000
2543     25.420000      0.000000      0.000000
2544     25.430000      0.000000      0.000000
2545     25.440000      0.000000      0.000000
2546     25.450000      0.000000      0.000000
2547     25.460000      0.000000      0.000000
2548     25.470000      0.000000      0.000000
2549     25.480000      0.000000      0.000000
2550     25.490000      0.000000      0.000000
2551     25.500000      0.000000      0.000000
2552     25.510000      0.000000      0.000000
2553     25.520000      0.000000      0.000000
2554     25.530000      0.000000      0.000000
2555     25.540000      0.000000      0.000000
2556     25.550000      0.000000      0.000000
2557     25.560000      0.000000      0.000000
2558     25.570000      0.000000      0.000000
2559     25.580000      0.000000      0.000000
2560     25.590000      0.000000      0.000000
2561     25.600000      0.000000      0.000000
2562     25.610000      0.000000      0.000000
2563     25.620000      0.000000      0.000000
2564     25.630000      0.000000      0.000000
2565     25.640000      0.000000      0.000000
2566     25.650000      0.000000      0.000000
2567     25.660000      0.000000      0.000000
2568     25.670000      0.000000      0.000000
2569     25.680000      0.000000      0.000000
2570     25.690000      0.000000      0.000000
2571     25.700000      0.000000      0.000000
2572     25.710000      0.000000      0.000000
2573     25.720000      0.000000      0.000000
2574     25.730000      0.000000      0.000000
2575     25.740000      0.000000      0.000000
2576     25.750000      0.000000      0.000000
2577     25.760000      0.000000      0.000000
2578     25.770000      0.000000      0.000000
2579     25.780000      0.000000      0.000000
2580     25.790000      0.000000      0.000000
2581     25.800000      0.000000      0.000000
2582     25.810000      0.000000      0.000000
2583     25.820000      0.000000      0.000000
2584     25.830000      0.000000      0.000000
2585     25.840000      0.000000      0.000000
2586     25.850000      0.000000      0.000000
2587     25.860000      0.000000      0.000000
2588     25.870000      0.000000      0.000000
2589     25.880000      0.000000      0.000000
2590     25.890000      0.000000      0.000000
2591     25.900000      0.000000      0.000000
2592     25.910000      0.000000      0.000000
2593     25.920000      0.000000      0.000000
2594     25.930000      0.000000      0.000000
2595     25.940000      0.000000      0.000000
2596     25.950000      0.000000      0.000000
2597     25.960000      0.000000      0.000000
2598     25.970000      0.000000      0.000000
2599     25.980000      0.000000      0.000000
2600     25.990000      0.000000      0.000000
2601     26.000000      0.000000      0.000000
2602     26.010000      0.000000      0.000000
2603     26.020000      0.000000      0.000000
2604     26.030000      0.000000      0.000000
2605     26.040000      0.000000      0.000000
2606     26.050000      0.000000      0.000000
2607     26.060000      0.000000      0.000000
2608     26.070000      0.000000      0.000000
2609     26.080000      0.000000      0.000000
2610     26.090000      0.000000      0.000000
2611     26.100000      0.000000      0.000000
2612     26.110000      0.000000      0.000000
2613     26.120000      0.000000      0.000000
2614     26.130000      0.000000      0.000000
2615     26.140000      0.000000      0.000000
2616     26.150000      0.000000      0.000000
2617     26.160000      0.000000      0.000000
2618     26.170000      0.000000      0.000000
2619     26.180000      0.000000      0.000000
2620     26.190000      0.000000      0.000000
2621     26.200000      0.000000      0.000000
2622     26.210000      0.000000      0.000000
2623     26.220000      0.000000      0.000000
2624     26.230000      0.000000      0.000000
2625     26.240000      0.000000      0.000000
2626     26.250000      0.000000      0.000000
2627     26.260000      0.000000      0.000000
2628     26.270000      0.000000      0.000000
2629     26.280000      0.000000      0.000000
2630     26.290000      0.000000      0.000000
2631     26.300000      0.000000      0.000000
2632     26.310000      0.000000      0.000000
2633     26.320000      0.000000      0.000000
2634     26.330000      0.000000      0.000000
2635     26.340000      0.000000      0.000000
2636     26.350000      0.000000      0.000000
2637     26.360000      0.000000      0.000000
2638     26.370000      0.000000      0.000000
2639     26.380000      0.000000      0.000000
2640     26.390000      0.000000      0.000000
2641     26.400000      0.000000      0.000000
2642     26.410000      0.000000      0.000000
2643     26.420000      0.000000      0.000000
2644     26.430000      0.000000      0.000000
2645     26.440000      0.000000      0.000000
2646     26.450000      0.000000      0.000000
2647     26.460000      0.000000      0.000000
2648     26.470000      0.000000      0.000000
2649     26.480000      0.000000      0.000000
2650     26.490000      0.000000      0.000000
2651     26.500000      0.000000      0.000000
2652     26.510000      0.000000      0.000000
2653     26.520000      0.000000      0.000000
2654     26.530000      0.000000      0.000000
2655     26.540000      0.000000      0.000000
2656     26.550000      0.000000      0.000000
2657     26.560000      0.000000      0.000000
2658     26.570000      0.000000      0.000000
2659     26.580000      0.000000      0.000000
2660     26.590000      0.000000      0.000000
2661     26.600000      0.000000      0.000000
2662     26.610000      0.000000      0.000000
2663     26.620000      0.000000      0.000000
2664     26.630000      0.000000      0.000000
2665     26.640000      0.000000      0.000000
2666     26.650000      0.000000      0.000000
2667     26.660000      0.000000      0.000000
2668     26.670000      0.000000      0.000000
2669     26.680000      0.000000      0.000000
2670     26.690000      0.000000      0.000000
2671     26.700000      0.000000      0.000000
2672     26.710000      0.000000      0.000000
2673     26.720000      0.000000      0.000000
2674     26.730000      0.000000      0.000000
2675     26.740000      0.000000      0.000000
2676     26.750000      0.000000      0.000000
2677     26.760000      0.000000      0.000000
2678     26.770000      0.000000      0.000000
2679     26.780000      0.000000      0.000000
2680     26.790000      0.000000      0.000000
2681     26.800000      0.000000      0.000000
2682     26.810000      0.000000      0.000000
2683     26.820000      0.000000      0.000000
2684     26.830000      0.000000      0.000000
2685     26.840000      0.000000      0.000000
2686     26.850000      0.000000      0.000000
2687     26.860000      0.000000      0.000000
2688     26.870000      0.000000      0.000000
2689     26.880000      0.000000      0.000000
2690     26.890000      0.000000      0.000000
2691     26.900000      0.000000      0.000000
2692     26.910000      0.000000      0.000000
2693     26.920000      0.000000      0.000000
2694     26.930000      0.000000      0.000000
2695     26.940000      0.000000      0.000000
2696     26.950000      0.000000      0.000000
2697     26.960000      0.000000      0.000000
2698     26.970000      0.000000      0.000000
2699     26.980000      0.000000      0.000000
2700     26.990000      0.000000      0.000000
2701     27.000000      0.000000      0.000000
2702     27.010000      0.000000      0.000000
2703     27.020000      0.000000      0.000000
2704     27.030000      0.000000      0.000000
2705     27.040000      0.000000      0.000000
2706     27.050000      0.000000      0.000000
2707     27.060000      0.000000      0.000000
2708     27.070000      0.000000      0.000000
2709     27.080000      0.000000      0.000000
2710     27.090000      0.000000      0.000000
2711     27.100000      0.000000      0.000000
2712     27.110000      0.000000      0.000000
2713     27.120000      0.000000      0.000000
2714     27.130000      0.000000      0.000000
2715     27.140000      0.000000      0.000000
2716     27.150000      0.000000      0.000000
2717     27.160000      0.000000      0.000000
2718     27.170000      0.000000      0.000000
2719     27.180000      0.000000      0.000000
2720     27.190000      0.000000      0.000000
2721     27.200000      0.000000      0.000000
2722     27.210000      0.000000      0.000000
2723     27.220000      0.000000      0.000000
2724     27.230000      0.000000      0.000000
2725     27.240000      0.000000      0.000000
2726     27.250000      0.000000      0.000000
2727     27.260000      0.000000      0.000000
2728     27.270000      0.000000      0.000000
2729     27.280000      0.000000      0.000000
2730     27.290000      0.000000      0.000000
2731     27.300000      0.000000      0.000000
2732     27.310000      0.000000      0.000000
2733     27.320000      0.000000      0.000000
2734     27.330000      0.000000      0.000000
2735     27.340000      0.000000      0.000000
2736     27.350000      0.000000      0.000000
2737     27.360000      0.000000      0.000000
2738     27.370000      0.000000      0.000000
2739     27.380000      0.000000      0.000000
2740     27.390000      0.000000      0.000000
2741     27.400000      0.000000      0.000000
2742     27.410000      0.000000      0.000000
2743     27.420000      0.000000      0.000000
2744     27.430000      0.000000      0.000000
2745     27.440000      0.000000      0.000000
2746     27.450000      0.000000      0.000000
2747     27.460000      0.000000      0.000000
2748     27.470000      0.000000      0.000000
2749     27.480000      0.000000      0.000000
2750     27.490000      0.000000      0.000000
2751     27.500000      0.000000      0.000000
2752     27.510000      0.000000      0.000000
2753     27.520000      0.000000      0.000000
2754     27.530000      0.000000      0.000000
2755     27.540000      0.000000      0.000000
2756     27.550000      0.000000      0.000000
2757     27.560000      0.000000      0.000000
2758     27.570000      0.000000      0.000000
2759     27.580000      0.000000      0.000000
2760     27.590000      0.000000      0.000000
2761     27.600000      0.000000      0.000000
2762     27.610000      0.000000      0.000000
2763     27.620000      0.000000      0.000000
2764     27.630000      0.000000      0.000000
2765     27.640000      0.000000      0.000000
2766     27.650000      0.000000      0.000000
2767     27.660000      0.000000      0.000000
2768     27.670000      0.000000      0.000000
2769     27.680000      0.000000      0.000000
2770     27.690000      0.000000      0.000000
2771     27.700000      0.000000      0.000000
2772     27.710000      0.000000      0.000000
2773     27.720000      0.000000      0.000000
2774     27.730000      0.000000      0.000000
2775     27.740000      0.000000      0.000000
2776     27.750000      0.000000      0.000000
2777     27.760000      0.000000      0.000000
2778     27.770000      0.000000      0.000000
2779     27.780000      0.000000      0.000000
2780     27.790000      0.000000      0.000000
2781     27.800000      0.000000      0.000000
2782     27.810000      0.000000      0.000000
2783     27.820000      0.000000      0.000000
2784     27.830000      0.000000      0.000000
2785     27.840000      0.000000      0.000000
2786     27.850000      0.000000      0.000000
2787     27.860000      0.000000      0.000000
2788     27.870000      0.000000      0.000000
2789     27.880000      0.000000      0.000000
2790     27.890000      0.000000      0.000000
2791     27.900000      0.000000      0.000000
2792     27.910000      0.000000      0.000000
2793     27.920000      0.000000      0.000000
2794     27.930000      0.000000      0.000000
2795     27.940000      0.000000      0.000000
2796     27.950000      0.000000      0.000000
2797     27.960000      0.000000      0.000000
2798     27.970000      0.000000      0.000000
2799     27.980000      0.000000      0.000000
2800     27.990000      0.000000      0.000000
2801     28.000000      0.000000      0.000000
2802     28.010000      0.000000      0.000000
2803     28.020000      0.000000      0.000000
2804     28.030000      0.000000      0.000000
2805     28.040000      0.000000      0.000000
2806     28.050000      0.000000      0.000000
2807     28.060000      0.000000      0.000000
2808     28.070000      0.000000      0.000000
2809     28.080000      0.000000      0.000000
2810     28.090000      0.000000      0.000000
2811     28.100000      0.000000      0.000000
2812     28.110000      0.000000      0.000000
2813     28.120000      0.000000      0.000000
2814     28.130000      0.000000      0.000000
2815     28.140000      0.000000      0.000000
2816     28.150000      0.000000      0.000000
2817     28.160000      0.000000      0.000000
2818     28.170000      0.000000      0.000000
2819     28.180000      0.000000      0.000000
2820     28.190000      0.000000      0.000000
2821     28.200000      0.000000      0.000000
2822     28.210000      0.000000      0.000000
2823     28.220000      0.000000      0.000000
2824     28.230000      0.000000      0.000000
2825     28.240000      0.000000      0.000000
2826     28.250000      0.000000      0.000000
2827     28.260000      0.000000      0.000000
2828     28.270000      0.000000      0.000000
2829     28.280000      0.000000      0.000000
2830     28.290000      0.000000      0.000000
2831     28.300000      0.000000      0.000000
2832     28.310000      0.000000      0.000000
2833     28.320000      0.000000      0.000000
2834     28.330000      0.000000      0.000000
2835     28.340000      0.000000      0.000000
2836     28.350000      0.000000      0.000000
2837     28.360000      0.000000      0.000000
2838     28.370000      0.000000      0.000000
2839     28.380000      0.000000      0.000000
2840     28.390000      0.000000      0.000000
2841     28.400000      0.000000      0.000000
2842     28.410000      0.000000      0.000000
2843     28.420000      0.000000      0.000000
2844     28.430000      0.000000      0.000000
2845     28.440000      0.000000      0.000000
2846     28.450000      0.000000      0.000000
2847     28.460000      0.000000      0.000000
2848     28.470000      0.000000      0.000000
2849     28.480000      0.000000      0.000000
2850     28.490000      0.000000      0.000000
2851     28.500000      0.000000      0.000000
2852     28.510000      0.000000      0.000000
2853     28.520000      0.000000      0.000000
2854     28.530000      0.000000      0.000000
2855     28.540000      0.000000      0.000000
2856     28.550000      0.000000      0.000000
2857     28.560000      0.000000      0.000000
2858     28.570000      0.000000      0.000000
2859     28.580000      0.000000      0.000000
2860     28.590000      0.000000      0.000000
2861     28.600000      0.000000      0.000000
2862     28.610000      0.000000      0.000000
2863     28.620000      0.000000      0.000000
2864     28.630000      0.000000      0.000000
2865     28.640000      0.000000      0.000000
2866     28.650000      0.000000      0.000000
2867     28.660000      0.000000      0.000000
2868     28.670000      0.000000      0.000000
2869     28.680000      0.000000      0.000000
2870     28.690000      0.000000      0.000000
2871     28.700000      0.000000      0.000000
2872     28.710000      0.000000      0.000000
2873     28.720000      0.000000      0.000000
2874     28.730000      0.000000      0.000000
2875     28.740000      0.000000      0.000000
2876     28.750000      0.000000      0.000000
2877     28.760000      0.000000      0.000000
2878     28.770000      0.000000      0.000000
2879     28.780000      0.000000      0.000000
2880     28.790000      0.000000      0.000000
2881     28.800000      0.000000      0.000000
2882     28.810000      0.000000      0.000000
2883     28.820000      0.000000      0.000000
2884     28.830000      0.000000      0.000000
2885     28.840000      0.000000      0.000000
2886     28.850000      0.000000      0.000000
2887     28.860000      0.000000      0.000000
2888     28.870000      0.000000      0.000000
2889     28.880000      0.000000      0.000000
2890     28.890000      0.000000      0.000000
2891     28.900000      0.000000      0.000000
2892     28.910000      0.000000      0.000000
2893     28.920000      0.000000      0.000000
2894     28.930000      0.000000      0.000000
2895     28.940000      0.000000      0.000000
2896     28.950000      0.000000      0.000000
2897     28.960000      0.000000      0.000000
2898     28.970000      0.000000      0.000000
2899     28.980000      0.000000      0.000000
2900     28.990000      0.000000      0.000000
2901     29.000000      0.000000      0.000000
2902     29.010000      0.000000      0.000000
2903     29.020000      0.000000      0.000000
2904     29.030000      0.000000      0.000000
2905     29.040000      0.000000      0.000000
2906     29.050000      0.000000      0.000000
2907     29.060000      0.000000      0.000000
2908     29.070000      0.000000      0.000000
2909     29.080000      0.000000      0.000000
2910     29.090000      0.000000      0.000000
2911     29.100000      0.000000      0.000000
2912     29.110000      0.000000      0.000000
2913     29.120000      0.000000      0.000000
2914     29.130000      0.000000      0.000000
2915     29.140000      0.000000      0.000000
2916     29.150000      0.000000      0.000000
2917     29.160000      0.000000      0.000000
2918     29.170000      0.000000      0.000000
2919     29.180000      0.000000      0.000000
2920     29.190000      0.000000      0.000000
2921     29.200000      0.000000      0.000000
2922     29.210000      0.000000      0.000000
2923     29.220000      0.000000      0.000000
2924     29.230000      0.000000      0.000000
2925     29.240000      0.000000      0.000000
2926     29.250000      0.000000      0.000000
2927     29.260000      0.000000      0.000000
2928     29.270000      0.000000      0.000000
2929     29.280000      0.000000      0.000000
2930     29.290000      0.000000      0.000000
2931     29.300000      0.000000      0.000000
2932     29.310000      0.000000      0.000000
2933     29.320000      0.000000      0.000000
2934     29.330000      0.000000      0.000000
2935     29.340000      0.000000      0.000000
2936     29.350000      0.000000      0.000000
2937     29.360000      0.000000      0.000000
2938     29.370000      0.000000      0.000000
2939     29.380000      0.000000      0.000000
2940     29.390000      0.000000      0.000000
2941     29.400000      0.000000      0.000000
2942     29.410000      0.000000      0.000000
2943     29.420000      0.000000      0.000000
2944     29.430000      0.000000      0.000000
2945     29.440000      0.000000      0.000000
2946     29.450000      0.000000      0.000000
2947     29.460000      0.000000      0.000000
2948     29.470000      0.000000      0.000000
2949     29.480000      0.000000      0.000000
2950     29.490000      0.000000      0.000000
2951     29.500000      0.000000      0.000000
2952     29.510000      0.000000      0.000000
2953     29.520000      0.000000      0.000000
2954     29.530000      0.000000      0.000000
2955     29.540000      0.000000      0.000000
2956     29.550000      0.000000      0.000000
2957     29.560000      0.000000      0.000000
2958     29.570000      0.000000      0.000000
2959     29.580000      0.000000      0.000000
2960     29.590000      0.000000      0.000000
2961     29.600000      0.000000      0.000000
2962     29.610000      0.000000      0.000000
2963     29.620000      0.000000      0.000000
2964     29.630000      0.000000      0.000000
2965     29.640000      0.000000      0.000000
2966     29.650000      0.000000      0.000000
2967     29.660000      0.000000      0.000000
2968     29.670000      0.000000      0.000000
2969     29.680000      0.000000      0.000000
2970     29.690000      0.000000      0.000000
2971     29.700000      0.000000      0.000000
2972     29.710000      0.000000      0.000000
2973     29.720000      0.000000      0.000000
2974     29.730000      0.000000      0.000000
2975     29.740000      0.000000      0.000000
2976     29.750000      0.000000      0.000000
2977     29.760000      0.000000      0.000000
2978     29.770000      0.000000      0.000000
2979     29.780000      0.000000      0.000000
2980     29.790000      0.000000      0.000000
2981     29.800000      0.000000      0.000000
2982     29.810000      0.000000      0.000000
2983     29.820000      0.000000      0.000000
2984     29.830000      0.000000      0.000000
2985     29.840000      0.000000      0.000000
2986     29.850000      0.000000      0.000000
2987     29.860000      0.000000      0.000000
2988     29.870000      0.000000      0.000000
2989     29.880000      0.000000      0.000000
2990     29.890000      0.000000      0.000000
2991     29.900000      0.000000      0.000000
2992     29.910000      0.000000      0.000000
2993     29.920000      0.000000      0.000000
2994     29.930000      0.000000      0.000000
2995     29.940000      0.000000      0.000000
2996     29.950000      0.000000      0.000000
2997     29.960000      0.000000      0.000000
2998     29.970000      0.000000      0.000000
2999     29.980000      0.000000      0.000000
3000     29.990000      0.000000      0.000000
3001     30.000000      0.000000      0.000000
3002     30.010000      0.000000      0.000000
3003     30.020000      0.000000      0.000000
3004     30.030000      0.000000      0.000000
3005     30.040000      0.000000      0.000000
3006     30.050000      0.000000      0.000000
3007     30.060000      0.000000      0.000000
3008     30.070000      0.000000      0.000000
3009     30.080000      0.000000      0.000000
3010     30.090000      0.000000      0.000000
3011     30.100000      0.000000      0.000000
3012     30.110000      0.000000      0.000000
3013     30.120000      0.000000      0.000000
3014     30.130000      0.000000      0.000000
3015     30.140000      0.000000      0.000000
3016     30.150000      0.000000      0.000000
3017     30.160000      0.000000      0.000000
3018     30.170000      0.000000      0.000000
3019     30.180000      0.000000      0.000000
3020     30.190000      0.000000      0.000000
3021     30.200000      0.000000      0.000000
3022     30.210000      0.000000      0.000000
3023     30.220000      0.000000      0.000000
3024     30.230000      0.000000      0.000000
3025     30.240000      0.000000      0.000000
3026     30.250000      0.000000      0.000000
3027     30.260000      0.000000      0.000000
3028     30.270000      0.000000      0.000000
3029     30.280000      0.000000      0.000000
3030     30.290000      0.000000      0.000000
3031     30.300000      0.000000      0.000000
3032     30.310000      0.000000      0.000000
3033     30.320000      0.000000      0.000000
3034     30.330000      0.000000      0.000000
3035     30.340000      0.000000      0.000000
3036     30.350000      0.000000      0.000000
3037     30.360000      0.000000      0.000000
3038     30.370000      0.000000      0.000000
3039     30.380000      0.000000      0.000000
3040     30.390000      0.000000      0.000000
3041     30.400000      0.000000      0.000000
3042     30.410000      0.000000      0.000000
3043     30.420000      0.000000      0.000000
3044     30.430000      0.000000      0.000000
3045     30.440000      0.000000      0.000000
3046     30.450000      0.000000      0.000000
3047     30.460000      0.000000      0.000000
3048     30.470000      0.000000      0.000000
3049     30.480000      0.000000      0.000000
3050     30.490000      0.000000      0.000000
3051     30.500000      0.000000      0.000000
3052     30.510000      0.000000      0.000000
3053     30.520000      0.000000      0.000000
3054     30.530000      0.000000      0.000000
3055     30.540000      0.000000      0.000000
3056     30.550000      0.000000      0.000000
3057     30.560000      0.000000      0.000000
3058     30.570000      0.000000      0.000000
3059     30.580000      0.000000      0.000000
3060     30.590000      0.000000      0.000000
3061     30.600000      0.000000      0.000000
3062     30.610000      0.000000      0.000000
3063     30.620000      0.000000      0.000000
3064     30.630000      0.000000      0.000000
3065     30.640000      0.000000      0.000000
3066     30.650000      0.000000      0.000000
3067     30.660000      0.000000      0.000000
3068     30.670000      0.000000      0.000000
3069     30.680000      0.000000      0.000000
3070     30.690000      0.000000      0.000000
3071     30.700000      0.000000      0.000000
3072     30.710000      0.000000      0.000000
3073     30.720000      0.000000      0.000000
3074     30.730000      0.000000      0.000000
3075     30.740000      0.000000      0.000000
3076     30.750000      0.000000      0.000000
3077     30.760000      0.000000      0.000000
3078     30.770000      0.000000      0.000000
3079     30.780000      0.000000      0.000000
3080     30.790000      0.000000      0.000000
3081     30.800000      0.000000      0.000000
3082     30.810000      0.000000      0.000000
3083     30.820000      0.000000      0.000000
3084     30.830000      0.000000      0.000000
3085     30.840000      0.000000      0.000000
3086     30.850000      0.000000      0.000000
3087     30.860000      0.000000      0.000000
3088     30.870000      0.000000      0.000000
3089     30.880000      0.000000      0.000000
3090     30.890000      0.000000      0.000000
3091     30.900000      0.000000      0.000000
3092     30.910000      0.000000      0.000000
3093     30.920000      0.000000      0.000000
3094     30.930000      0.000000      0.000000
3095     30.940000      0.000000      0.000000
3096     30.950000      0.000000      0.000000
3097     30.960000      0.000000      0.000000
3098     30.970000      0.000000      0.000000
3099     30.980000      0.000000      0.000000
3100     30.990000      0.000000      0.000000
3101     31.000000      0.000000      0.000000
3102     31.010000      0.000000      0.000000
3103     31.020000      0.000000      0.000000
3104     31.030000      0.000000      0.000000
3105     31.040000      0.000000      0.000000
3106     31.050000      0.000000      0.000000
3107     31.060000      0.000000      0.000000
3108     31.070000      0.000000      0.000000
3109     31.080000      0.000000      0.000000
3110     31.090000      0.000000      0.000000
3111     31.100000      0.000000      0.000000
3112     31.110000      0.000000      0.000000
3113     31.120000      0.000000      0.000000
3114     31.130000      0.000000      0.000000
3115     31.140000      0.000000      0.000000
3116     31.150000      0.000000      0.000000
3117     31.160000      0.000000      0.000000
3118     31.170000      0.000000      0.000000
3119     31.180000      0.000000      0.000000
3120     31.190000      0.000000      0.000000
3121     31.200000      0.000000      0.000000
3122     31.210000      0.000000      0.000000
3123     31.220000      0.000000      0.000000
3124     31.230000      0.000000      0.000000
3125     31.240000      0.000000      0.000000
3126     31.250000      0.000000      0.000000
3127     31.260000      0.000000      0.000000
3128     31.270000      0.000000      0.000000
3129     31.280000      0.000000      0.000000
3130     31.290000      0.000000      0.000000
3131     31.300000      0.000000      0.000000
3132     31.310000      0.000000      0.000000
3133     31.320000      0.000000      0.000000
3134     31.330000      0.000000      0.000000
3135     31.340000      0.000000      0.000000
3136     31.350000      0.000000      0.000000
3137     31.360000      0.000000      0.000000
3138     31.370000      0.000000      0.000000
3139     31.380000      0.000000      0.000000
3140     31.390000      0.000000      0.000000
3141     31.400000      0.000000      0.000000
3142     31.410000      0.000000      0.000000
3143     31.420000      0.000000      0.000000
3144     31.430000      0.000000      0.000000
3145     31.440000      0.000000      0.000000
3146     31.450000      0.000000      0.000000
3147     31.460000      0.000000      0.000000
3148     31.470000      0.000000      0.000000
3149     31.480000      0.000000      0.000000
3150     31.490000      0.000000      0.000000
3151     31.500000      0.000000      0.000000
3152     31.510000      0.000000      0.000000
3153     31.520000      0.000000      0.000000
3154     31.530000      0.000000      0.000000
3155     31.540000      0.000000      0.000000
3156     31.550000      0.000000      0.000000
3157     31.560000      0.000000      0.000000
3158     31.570000      0.000000      0.000000
3159     31.580000      0.000000      0.000000
3160     31.590000      0.000000      0.000000
3161     31.600000      0.000000      0.000000
3162     31.610000      0.000000      0.000000
3163     31.620000      0.000000      0.000000
3164     31.630000      0.000000      0.000000
3165     31.640000      0.000000      0.000000
3166     31.650000      0.000000      0.000000
3167     31.660000      0.000000      0.000000
3168     31.670000      0.000000      0.000000
3169     31.680000      0.000000      0.000000
3170     31.690000      0.000000      0.000000
3171     31.700000      0.000000      0.000000
3172     31.710000      0.000000      0.000000
3173     31.720000      0.000000      0.000000
3174     31.730000      0.000000      0.000000
3175     31.740000      0.000000      0.000000
3176     31.750000      0.000000      0.000000
3177     31.760000      0.000000      0.000000
3178     31.770000      0.000000      0.000000
3179     31.780000      0.000000      0.000000
3180     31.790000      0.000000      0.000000
3181     31.800000      0.000000      0.000000
3182     31.810000      0.000000      0.000000
3183     31.820000      0.000000      0.000000
3184     31.830000      0.000000      0.000000
3185     31.840000      0.000000      0.000000
3186     31.850000      0.000000      0.000000
3187     31.860000      0.000000      0.000000
3188     31.870000      0.000000      0.000000
3189     31.880000      0.000000      0.000000
3190     31.890000      0.000000      0.000000
3191     31.900000      0.000000      0.000000
3192     31.910000      0.000000      0.000000
3193     31.920000      0.000000      0.000000
3194     31.930000      0.000000      0.000000
3195     31.940000      0.000000      0.000000
3196     31.950000      0.000000      0.000000
3197     31.960000      0.000000      0.000000
3198     31.970000      0.000000      0.000000
3199     31.980000      0.000000      0.000000
3200     31.990000      0.000000      0.000000
3201     32.000000      0.000000      0.000000
3202     32.010000      0.000000      0.000000
3203     32.020000      0.000000      0.000000
3204     32.030000      0.000000      0.000000
3205     32.040000      0.000000      0.000000
3206     32.050000      0.000000      0.000000
3207     32.060000      0.000000      0.000000
3208     32.070000      0.000000      0.000000
3209     32.080000      0.000000      0.000000
3210     32.090000      0.000000      0.000000
3211     32.100000      0.000000      0.000000
3212     32.110000      0.000000      0.000000
3213     32.120000      0.000000      0.000000
3214     32.130000      0.000000      0.000000
3215     32.140000      0.000000      0.000000
3216     32.150000      0.000000      0.000000
3217     32.160000      0.000000      0.000000
3218     32.170000      0.000000      0.000000
3219     32.180000      0.000000      0.000000
3220     32.190000      0.000000      0.000000
3221     32.200000      0.000000      0.000000
3222     32.210000      0.000000      0.000000
3223     32.220000      0.000000      0.000000
3224     32.230000      0.000000      0.000000
3225     32.240000      0.000000      0.000000
3226     32.250000      0.000000      0.000000
3227     32.260000      0.000000      0.000000
3228     32.270000      0.000000      0.000000
3229     32.280000      0.000000      0.000000
3230     32.290000      0.000000      0.000000
3231     32.300000      0.000000      0.000000
3232     32.310000      0.000000      0.000000
3233     32.320000      0.000000      0.000000
3234     32.330000      0.000000      0.000000
3235     32.340000      0.000000      0.000000
3236     32.350000      0.000000      0.000000
3237     32.360000      0.000000      0.000000
3238     32.370000      0.000000      0.000000
3239     32.380000      0.000000      0.000000
3240     32.390000      0.000000      0.000000
3241     32.400000      0.000000      0.000000
3242     32.410000      0.000000      0.000000
3243     32.420000      0.000000      0.000000
3244     32.430000      0.000000      0.000000
3245     32.440000      0.000000      0.000000
3246     32.450000      0.000000      0.000000
3247     32.460000      0.000000      0.000000
3248     32.470000      0.000000      0.000000
3249     32.480000      0.000000      0.000000
3250     32.490000      0.000000      0.000000
3251     32.500000      0.000000      0.000000
3252     32.510000      0.000000      0.000000
3253     32.520000      0.000000      0.000000
3254     32.530000      0.000000      0.000000
3255     32.540000      0.000000      0.000000
3256     32.550000      0.000000      0.000000
3257     32.560000      0.000000      0.000000
3258     32.570000      0.000000      0.000000
3259     32.580000      0.000000      0.000000
3260     32.590000      0.000000      0.000000
3261     32.600000      0.000000      0.000000
3262     32.610000      0.000000      0.000000
3263     32.620000      0.000000      0.000000
3264     32.630000      0.000000      0.000000
3265     32.640000      0.000000      0.000000
3266     32.650000      0.000000      0.000000
3267     32.660000      0.000000      0.000000
3268     32.670000      0.000000      0.000000
3269     32.680000      0.000000      0.000000
3270     32.690000      0.000000      0.000000
3271     32.700000      0.000000      0.000000
3272     32.710000      0.000000      0.000000
3273     32.720000      0.000000      0.000000
3274     32.730000      0.000000      0.000000
3275     32.740000      0.000000      0.000000
3276     32.750000      0.000000      0.000000
3277     32.760000      0.000000      0.000000
3278     32.770000      0.000000      0.000000
3279     32.780000      0.000000      0.000000
3280     32.790000      0.000000      0.000000
3281     32.800000      0.000000      0.000000
3282     32.810000      0.000000      0.000000
3283     32.820000      0.000000      0.000000
3284     32.830000      0.000000      0.000000
3285     32.840000      0.000000      0.000000
3286     32.850000      0.000000      0.000000
3287     32.860000      0.000000      0.000000
3288     32.870000      0.000000      0.000000
3289     32.880000      0.000000      0.000000
3290     32.890000      0.000000      0.000000
3291     32.900000      0.000000      0.000000
3292     32.910000      0.000000      0.000000
3293     32.920000      0.000000      0.000000
3294     32.930000      0.000000      0.000000
3295     32.940000      0.000000      0.000000
3296     32.950000      0.000000      0.000000
3297     32.960000      0.000000      0.000000
3298     32.970000      0.000000      0.000000
3299     32.980000      0.000000      0.000000
3300     32.990000      0.000000      0.000000
3301     33.000000      0.000000      0.000000
3302     33.010000      0.000000      0.000000
3303     33.020000      0.000000      0.000000
3304     33.030000      0.000000      0.000000
3305     33.040000      0.000000      0.000000
3306     33.050000      0.000000      0.000000
3307     33.060000      0.000000      0.000000
3308     33.070000      0.000000      0.000000
3309     33.080000      0.000000      0.000000
3310     33.090000      0.000000      0.000000
3311     33.100000      0.000000      0.000000
3312     33.110000      0.000000      0.000000
3313     33.120000      0.000000      0.000000
3314     33.130000      0.000000      0.000000
3315     33.140000      0.000000      0.000000
3316     33.150000      0.000000      0.000000
3317     33.160000      0.000000      0.000000
3318     33.170000      0.000000      0.000000
3319     33.180000      0.000000      0.000000
3320     33.190000      0.000000      0.000000
3321     33.200000      0.000000      0.000000
3322     33.210000      0.000000      0.000000
3323     33.220000      0.000000      0.000000
3324     33.230000      0.000000      0.000000
3325     33.240000      0.000000      0.000000
3326     33.250000      0.000000      0.000000
3327     33.260000      0.000000      0.000000
3328     33.270000      0.000000      0.000000
3329     33.280000      0.000000      0.000000
3330     33.290000      0.000000      0.000000
3331     33.300000      0.000000      0.000000
3332     33.310000      0.000000      0.000000
3333     33.320000      0.000000      0.000000
3334     33.330000      0.000000      0.000000
3335     33.340000      0.000000      0.000000
3336     33.350000      0.000000      0.000000
3337     33.360000      0.000000      0.000000
3338     33.370000      0.000000      0.000000
3339     33.380000      0.000000      0.000000
3340     33.390000      0.000000      0.000000
3341     33.400000      0.000000      0.000000
3342     33.410000      0.000000      0.000000
3343     33.420000      0.000000      0.000000
3344     33.430000      0.000000      0.000000
3345     33.440000      0.000000      0.000000
3346     33.450000      0.000000      0.000000
3347     33.460000      0.000000      0.000000
3348     33.470000      0.000000      0.000000
3349     33.480000      0.000000      0.000000
3350     33.490000      0.000000      0.000000
3351     33.500000      0.000000      0.000000
3352     33.510000      0.000000      0.000000
3353     33.520000      0.000000      0.000000
3354     33.530000      0.000000      0.000000
3355     33.540000      0.000000      0.000000
3356     33.550000      0.000000      0.000000
3357     33.560000      0.000000      0.000000
3358     33.570000      0.000000      0.000000
3359     33.580000      0.000000      0.000000
3360     33.590000      0.000000      0.000000
3361     33.600000      0.000000      0.000000
3362     33.610000      0.000000      0.000000
3363     33.620000      0.000000      0.000000
3364     33.630000      0.000000      0.000000
3365     33.640000      0.000000      0.000000
3366     33.650000      0.000000      0.000000
3367     33.660000      0.000000      0.000000
3368     33.670000      0.000000      0.000000
3369     33.680000      0.000000      0.000000
3370     33.690000      0.000000      0.000000
3371     33.700000      0.000000      0.000000
3372     33.710000      0.000000      0.000000
3373     33.720000      0.000000      0.000000
3374     33.730000      0.000000      0.000000
3375     33.740000      0.000000      0.000000
3376     33.750000      0.000000      0.000000
3377     33.760000      0.000000      0.000000
3378     33.770000      0.000000      0.000000
3379     33.780000      0.000000      0.000000
3380     33.790000      0.000000      0.000000
3381     33.800000      0.000000      0.000000
3382     33.810000      0.000000      0.000000
3383     33.820000      0.000000      0.000000
3384     33.830000      0.000000      0.000000
3385     33.840000      0.000000      0.000000
3386     33.850000      0.000000      0.000000
3387     33.860000      0.000000      0.000000
3388     33.870000      0.000000      0.000000
3389     33.880000      0.000000      0.000000
3390     33.890000      0.000000      0.000000
3391     33.900000      0.000000      0.000000
3392     33.910000      0.000000      0.000000
3393     33.920000      0.000000      0.000000
3394     33.930000      0.000000      0.000000
3395     33.940000      0.000000      0.000000
3396     33.950000      0.000000      0.000000
3397     33.960000      0.000000      0.000000
3398     33.970000      0.000000      0.000000
3399     33.980000      0.000000      0.000000
3400     33.990000      0.000000      0.000000
3401     34.000000      0.000000      0.000000
3402     34.010000      0.000000      0.000000
3403     34.020000      0.000000      0.000000
3404     34.030000      0.000000      0.000000
3405     34.040000      0.000000      0.000000
3406     34.050000      0.000000      0.000000
3407     34.060000      0.000000      0.000000
3408     34.070000      0.000000      0.000000
3409     34.080000      0.000000      0.000000
3410     34.090000      0.000000      0.000000
3411     34.100000      0.000000      0.000000
3412     34.110000      0.000000      0.000000
3413     34.120000      0.000000      0.000000
3414     34.130000      0.000000      0.000000
3415     34.140000      0.000000      0.000000
3416     34.150000      0.000000      0.000000
3417     34.160000      0.000000      0.000000
3418     34.170000      0.000000      0.000000
3419     34.180000      0.000000      0.000000
3420     34.190000      0.000000      0.000000
3421     34.200000      0.000000      0.000000
3422     34.210000      0.000000      0.000000
3423     34.220000      0.000000      0.000000
3424     34.230000      0.000000      0.000000
3425     34.240000      0.000000      0.000000
3426     34.250000      0.000000      0.000000
3427     34.260000      0.000000      0.000000
3428     34.270000      0.000000      0.000000
3429     34.280000      0.000000      0.000000
3430     34.290000      0.000000      0.000000
3431     34.300000      0.000000      0.000000
3432     34.310000      0.000000      0.000000
3433     34.320000      0.000000      0.000000
3434     34.330000      0.000000      0.000000
3435     34.340000      0.000000      0.000000
3436     34.350000      0.000000      0.000000
3437     34.360000      0.000000      0.000000
3438     34.370000      0.000000      0.000000
3439     34.380000      0.000000      0.000000
3440     34.390000      0.000000      0.000000
3441     34.400000      0.000000      0.000000
3442     34.410000      0.000000      0.000000
3443     34.420000      0.000000      0.000000
3444     34.430000      0.000000      0.000000
3445     34.440000      0.000000      0.000000
3446     34.450000      0.000000      0.000000
3447     34.460000      0.000000      0.000000
3448     34.470000      0.000000      0.000000
3449     34.480000      0.000000      0.000000
3450     34.490000      0.000000      0.000000
3451     34.500000      0.000000      0.000000
3452     34.510000      0.000000      0.000000
3453     34.520000      0.000000      0.000000
3454     34.530000      0.000000      0.000000
3455     34.540000      0.000000      0.000000
3456     34.550000      0.000000      0.000000
3457     34.560000      0.000000      0.000000
3458     34.570000      0.000000      0.000000
3459     34.580000      0.000000      0.000000
3460     34.590000      0.000000      0.000000
3461     34.600000      0.000000      0.000000
3462     34.610000      0.000000      0.000000
3463     34.620000      0.000000      0.000000
3464     34.630000      0.000000      0.000000
3465     34.640000      0.000000      0.000000
3466     34.650000      0.000000      0.000000
3467     34.660000      0.000000      0.000000
3468     34.670000      0.000000      0.000000
3469     34.680000      0.000000      0.000000
3470     34.690000      0.000000      0.000000
3471     34.700000      0.000000      0.000000
3472     34.710000      0.000000      0.000000
3473     34.720000      0.000000      0.000000
3474     34.730000      0.000000      0.000000
3475     34.740000      0.000000      0.000000
3476     34.750000      0.000000      0.000000
3477     34.760000      0.000000      0.000000
3478     34.770000      0.000000      0.000000
3479     34.780000      0.000000      0.000000
3480     34.790000      0.000000      0.000000
3481     34.800000      0.000000      0.000000
3482     34.810000      0.000000      0.000000
3483     34.820000      0.000000      0.000000
3484     34.830000      0.000000      0.000000
3485     34.840000      0.000000      0.000000
3486     34.850000      0.000000      0.000000
3487     34.860000      0.000000      0.000000
3488     34.870000      0.000000      0.000000
3489     34.880000      0.000000      0.000000
3490     34.890000      0.000000      0.000000
3491     34.900000      0.000000      0.000000
3492     34.910000      0.000000      0.000000
3493     34.920000      0.000000      0.000000
3494     34.930000      0.000000      0.000000
3495     34.940000      0.000000      0.000000
3496     34.950000      0.000000      0.000000
3497     34.960000      0.000000      0.000000
3498     34.970000      0.000000      0.000000
3499     34.980000      0.000000      0.000000
3500     34.990000      0.000000      0.000000
3501     35.000000      0.000000      0.000000
3502     35.010000      0.000000      0.000000
3503     35.020000      0.000000      0.000000
3504     35.030000      0.000000      0.000000
3505     35.040000      0.000000      0.000000
3506     35.050000      0.000000      0.000000
3507     35.060000      0.000000      0.000000
3508     35.070000      0.000000      0.000000
3509     35.080000      0.000000      0.000000
3510     35.090000      0.000000      0.000000
3511     35.100000      0.000000      0.000000
3512     35.110000      0.000000      0.000000
3513     35.120000      0.000000      0.000000
3514     35.130000      0.000000      0.000000
3515     35.140000      0.000000      0.000000
3516     35.150000      0.000000      0.000000
3517     35.160000      0.000000      0.000000
3518     35.170000      0.000000      0.000000
3519     35.180000      0.000000      0.000000
3520     35.190000      0.000000      0.000000
3521     35.200000      0.000000      0.000000
3522     35.210000      0.000000      0.000000
3523     35.220000      0.000000      0.000000
3524     35.230000      0.000000      0.000000
3525     35.240000      0.000000      0.000000
3526     35.250000      0.000000      0.000000
3527     35.260000      0.000000      0.000000
3528     35.270000      0.000000      0.000000
3529     35.280000      0.000000      0.000000
3530     35.290000      0.000000      0.000000
3531     35.300000      0.000000      0.000000
3532     35.310000      0.000000      0.000000
3533     35.320000      0.000000      0.000000
3534     35.330000      0.000000      0.000000
3535     35.340000      0.000000      0.000000
3536     35.350000      0.000000      0.000000
3537     35.360000      0.000000      0.000000
3538     35.370000      0.000000      0.000000
3539     35.380000      0.000000      0.000000
3540     35.390000      0.000000      0.000000
3541     35.400000      0.000000      0.000000
3542     35.410000      0.000000      0.000000
3543     35.420000      0.000000      0.000000
3544     35.430000      0.000000      0.000000
3545     35.440000      0.000000      0.000000
3546     35.450000      0.000000      0.000000
3547     35.460000      0.000000      0.000000
3548     35.470000      0.000000      0.000000
3549     35.480000      0.000000      0.000000
3550     35.490000      0.000000      0.000000
3551     35.500000      0.000000      0.000000
3552     35.510000      0.000000      0.000000
3553     35.520000      0.000000      0.000000
3554     35.530000      0.000000      0.000000
3555     35.540000      0.000000      0.000000
3556     35.550000      0.000000      0.000000
3557     35.560000      0.000000      0.000000
3558     35.570000      0.000000      0.000000
3559     35.580000      0.000000      0.000000
3560     35.590000      0.000000      0.000000
3561     35.600000      0.000000      0.000000
3562     35.610000      0.000000      0.000000
3563     35.620000      0.000000      0.000000
3564     35.630000      0.000000      0.000000
3565     35.640000      0.000000      0.000000
3566     35.650000      0.000000      0.000000
3567     35.660000      0.000000      0.000000
3568     35.670000      0.000000      0.000000
3569     35.680000      0.000000      0.000000
3570     35.690000      0.000000      0.000000
3571     35.700000      0.000000      0.000000
3572     35.710000      0.000000      0.000000
3573     35.720000      0.000000      0.000000
3574     35.730000      0.000000      0.000000
3575     35.740000      0.000000      0.000000
3576     35.750000      0.000000      0.000000
3577     35.760000      0.000000      0.000000
3578     35.770000      0.000000      0.000000
3579     35.780000      0.000000      0.000000
3580     35.790000      0.000000      0.000000
3581     35.800000      0.000000      0.000000
3582     35.810000      0.000000      0.000000
3583     35.820000      0.000000      0.000000
3584     35.830000      0.000000      0.000000
3585     35.840000      0.000000      0.000000
3586     35.850000      0.000000      0.000000
3587     35.860000      0.000000      0.000000
3588     35.870000      0.000000      0.000000
3589     35.880000      0.000000      0.000000
3590     35.890000      0.000000      0.000000
3591     35.900000      0.000000      0.000000
3592     35.910000      0.000000      0.000000
3593     35.920000      0.000000      0.000000
3594     35.930000      0.000000      0.000000
3595     35.940000      0.000000      0.000000
3596     35.950000      0.000000      0.000000
3597     35.960000      0.000000      0.000000
3598     35.970000      0.000000      0.000000
3599     35.980000      0.000000      0.000000
3600     35.990000      0.000000      0.000000
3601     36.000000      0.000000      0.000000
3602     36.010000      0.000000      0.000000
3603     36.020000      0.000000      0.000000
3604     36.030000      0.000000      0.000000
3605     36.040000      0.000000      0.000000
3606     36.050000      0.000000      0.000000
3607     36.060000      0.000000      0.000000
3608     36.070000      0.000000      0.000000
3609     36.080000      0.000000      0.000000
3610     36.090000      0.000000      0.000000
3611     36.100000      0.000000      0.000000
3612     36.110000      0.000000      0.000000
3613     36.120000      0.000000      0.000000
3614     36.130000      0.000000      0.000000
3615     36.140000      0.000000      0.000000
3616     36.150000      0.000000      0.000000
3617     36.160000      0.000000      0.000000
3618     36.170000      0.000000      0.000000
3619     36.180000      0.000000      0.000000
3620     36.190000      0.000000      0.000000
3621     36.200000      0.000000      0.000000
3622     36.210000      0.000000      0.000000
3623     36.220000      0.000000      0.000000
3624     36.230000      0.000000      0.000000
3625     36.240000      0.000000      0.000000
3626     36.250000      0.000000      0.000000
3627     36.260000      0.000000      0.000000
3628     36.270000      0.000000      0.000000
3629     36.280000      0.000000      0.000000
3630     36.290000      0.000000      0.000000
3631     36.300000      0.000000      0.000000
3632     36.310000      0.000000      0.000000
3633     36.320000      0.000000      0.000000
3634     36.330000      0.000000      0.000000
3635     36.340000      0.000000      0.000000
3636     36.350000      0.000000      0.000000
3637     36.360000      0.000000      0.000000
3638     36.370000      0.000000      0.000000
3639     36.380000      0.000000      0.000000
3640     36.390000      0.000000      0.000000
3641     36.400000      0.000000      0.000000
3642     36.410000      0.000000      0.000000
3643     36.420000      0.000000      0.000000
3644     36.430000      0.000000      0.000000
3645     36.440000      0.000000      0.000000
3646     36.450000      0.000000      0.000000
3647     36.460000      0.000000      0.000000
3648     36.470000      0.000000      0.000000
3649     36.480000      0.000000      0.000000
3650     36.490000      0.000000      0.000000
3651     36.500000      0.000000      0.000000
3652     36.510000      0.000000      0.000000
3653     36.520000      0.000000      0.000000
3654     36.530000      0.000000      0.000000
3655     36.540000      0.000000      0.000000
3656     36.550000      0.000000      0.000000
3657     36.560000      0.000000      0.000000
3658     36.570000      0.000000      0.000000
3659     36.580000      0.000000      0.000000
3660     36.590000      0.000000      0.000000
3661     36.600000      0.000000      0.000000
3662     36.610000      0.000000      0.000000
3663     36.620000      0.000000      0.000000
3664     36.630000      0.000000      0.000000
3665     36.640000      0.000000      0.000000
3666     36.650000      0.000000      0.000000
3667     36.660000      0.000000      0.000000
3668     36.670000      0.000000      0.000000
3669     36.680000      0.000000      0.000000
3670     36.690000      0.000000      0.000000
3671     36.700000      0.000000      0.000000
3672     36.710000      0.000000      0.000000
3673     36.720000      0.000000      0.000000
3674     36.730000      0.000000      0.000000
3675     36.740000      0.000000      0.000000
3676     36.750000      0.000000      0.000000
3677     36.760000      0.000000      0.000000
3678     36.770000      0.000000      0.000000
3679     36.780000      0.000000      0.000000
3680     36.790000      0.000000      0.000000
3681     36.800000      0.000000      0.000000
3682     36.810000      0.000000      0.000000
3683     36.820000      0.000000      0.000000
3684     36.830000      0.000000      0.000000
3685     36.840000      0.000000      0.000000
3686     36.850000      0.000000      0.000000
3687     36.860000      0.000000      0.000000
3688     36.870000      0.000000      0.000000
3689     36.880000      0.000000      0.000000
3690     36.890000      0.000000      0.000000
3691     36.900000      0.000000      0.000000
3692     36.910000      0.000000      0.000000
3693     36.920000      0.000000      0.000000
3694     36.930000      0.000000      0.000000
3695     36.940000      0.000000      0.000000
3696     36.950000      0.000000      0.000000
3697     36.960000      0.000000      0.000000
3698     36.970000      0.000000      0.000000
3699     36.980000      0.000000      0.000000
3700     36.990000      0.000000      0.000000
3701     37.000000      0.000000      0.000000
3702     37.010000      0.000000      0.000000
3703     37.020000      0.000000      0.000000
3704     37.030000      0.000000      0.000000
3705     37.040000      0.000000      0.000000
3706     37.050000      0.000000      0.000000
3707     37.060000      0.000000      0.000000
3708     37.070000      0.000000      0.000000
3709     37.080000      0.000000      0.000000
3710     37.090000      0.000000      0.000000
3711     37.100000      0.000000      0.000000
3712     37.110000      0.000000      0.000000
3713     37.120000      0.000000      0.000000
3714     37.130000      0.000000      0.000000
3715     37.140000      0.000000      0.000000
3716     37.150000      0.000000      0.000000
3717     37.160000      0.000000      0.000000
3718     37.170000      0.000000      0.000000
3719     37.180000      0.000000      0.000000
3720     37.190000      0.000000      0.000000
3721     37.200000      0.000000      0.000000
3722     37.210000      0.000000      0.000000
3723     37.220000      0.000000      0.000000
3724     37.230000      0.000000      0.000000
3725     37.240000      0.000000      0.000000
3726     37.250000      0.000000      0.000000
3727     37.260000      0.000000      0.000000
3728     37.270000      0.000000      0.000000
3729     37.280000      0.000000      0.000000
3730     37.290000      0.000000      0.000000
3731     37.300000      0.000000      0.000000
3732     37.310000      0.000000      0.000000
3733     37.320000      0.000000      0.000000
3734     37.330000      0.000000      0.000000
3735     37.340000      0.000000      0.000000
3736     37.350000      0.000000      0.000000
3737     37.360000      0.000000      0.000000
3738     37.370000      0.000000      0.000000
3739     37.380000      0.000000      0.000000
3740     37.390000      0.000000      0.000000
3741     37.400000      0.000000      0.000000
3742     37.410000      0.000000      0.000000
3743     37.420000      0.000000      0.000000
3744     37.430000      0.000000      0.000000
3745     37.440000      0.000000      0.000000
3746     37.450000      0.000000      0.000000
3747     37.460000      0.000000      0.000000
3748     37.470000      0.000000      0.000000
3749     37.480000      0.000000      0.000000
3750     37.490000      0.000000      0.000000
3751     37.500000      0.000000      0.000000
3752     37.510000      0.000000      0.000000
3753     37.520000      0.000000      0.000000
3754     37.530000      0.000000      0.000000
3755     37.540000      0.000000      0.000000
3756     37.550000      0.000000      0.000000
3757     37.560000      0.000000      0.000000
3758     37.570000      0.000000      0.000000
3759     37.580000      0.000000      0.000000
3760     37.590000      0.000000      0.000000
3761     37.600000      0.000000      0.000000
3762     37.610000      0.000000      0.000000
3763     37.620000      0.000000      0.000000
3764     37.630000      0.000000      0.000000
3765     37.640000      0.000000      0.000000
3766     37.650000      0.000000      0.000000
3767     37.660000      0.000000      0.000000
3768     37.670000      0.000000      0.000000
3769     37.680000      0.000000      0.000000
3770     37.690000      0.000000      0.000000
3771     37.700000      0.000000      0.000000
3772     37.710000      0.000000      0.000000
3773     37.720000      0.000000      0.000000
3774     37.730000      0.000000      0.000000
3775     37.740000      0.000000      0.000000
3776     37.750000      0.000000      0.000000
3777     37.760000      0.000000      0.000000
3778     37.770000      0.000000      0.000000
3779     37.780000      0.000000      0.000000
3780     37.790000      0.000000      0.000000
3781     37.800000      0.000000      0.000000
3782     37.810000      0.000000      0.000000
3783     37.820000      0.000000      0.000000
3784     37.830000      0.000000      0.000000
3785     37.840000      0.000000      0.000000
3786     37.850000      0.000000      0.000000
3787     37.860000      0.000000      0.000000
3788     37.870000      0.000000      0.000000
3789     37.880000      0.000000      0.000000
3790     37.890000      0.000000      0.000000
3791     37.900000      0.000000      0.000000
3792     37.910000      0.000000      0.000000
3793     37.920000      0.000000      0.000000
3794     37.930000      0.000000      0.000000
3795     37.940000      0.000000      0.000000
3796     37.950000      0.000000      0.000000
3797     37.960000      0.000000      0.000000
3798     37.970000      0.000000      0.000000
3799     37.980000      0.000000      0.000000
3800     37.990000      0.000000      0.000000
3801     38.000000      0.000000      0.000000
3802     38.010000      0.000000      0.000000
3803     38.020000      0.000000      0.000000
3804     38.030000      0.000000      0.000000
3805     38.040000      0.000000      0.000000
3806     38.050000      0.000000      0.000000
3807     38.060000      0.000000      0.000000
3808     38.070000      0.000000      0.000000
3809     38.080000      0.000000      0.000000
3810     38.090000      0.000000      0.000000
3811     38.100000      0.000000      0.000000
3812     38.110000      0.000000      0.000000
3813     38.120000      0.000000      0.000000
3814     38.130000      0.000000      0.000000
3815     38.140000      0.000000      0.000000
3816     38.150000      0.000000      0.000000
3817     38.160000      0.000000      0.000000
3818     38.170000      0.000000      0.000000
3819     38.180000      0.000000      0.000000
3820     38.190000      0.000000      0.000000
3821     38.200000      0.000000      0.000000
3822     38.210000      0.000000      0.000000
3823     38.220000      0.000000      0.000000
3824     38.230000      0.000000      0.000000
3825     38.240000      0.000000      0.000000
3826     38.250000      0.000000      0.000000
3827     38.260000      0.000000      0.000000
3828     38.270000      0.000000      0.000000
3829     38.280000      0.000000      0.000000
3830     38.290000      0.000000      0.000000
3831     38.300000      0.000000      0.000000
3832     38.310000      0.000000      0.000000
3833     38.320000      0.000000      0.000000
3834     38.330000      0.000000      0.000000
3835     38.340000      0.000000      0.000000
3836     38.350000      0.000000      0.000000
3837     38.360000      0.000000      0.000000
3838     38.370000      0.000000      0.000000
3839     38.380000      0.000000      0.000000
3840     38.390000      0.000000      0.000000
3841     38.400000      0.000000      0.000000
3842     38.410000      0.000000      0.000000
3843     38.420000      0.000000      0.000000
3844     38.430000      0.000000      0.000000
3845     38.440000      0.000000      0.000000
3846     38.450000      0.000000      0.000000
3847     38.460000      0.000000      0.000000
3848     38.470000      0.000000      0.000000
3849     38.480000      0.000000      0.000000
3850     38.490000      0.000000      0.000000
3851     38.500000      0.000000      0.000000
3852     38.510000      0.000000      0.000000
3853     38.520000      0.000000      0.000000
3854     38.530000      0.000000      0.000000
3855     38.540000      0.000000      0.000000
3856     38.550000      0.000000      0.000000
3857     38.560000      0.000000      0.000000
3858     38.570000      0.000000      0.000000
3859     38.580000      0.000000      0.000000
3860     38.590000      0.000000      0.000000
3861     38.600000      0.000000      0.000000
3862     38.610000      0.000000      0.000000
3863     38.620000      0.000000      0.000000
3864     38.630000      0.000000      0.000000
3865     38.640000      0.000000      0.000000
3866     38.650000      0.000000      0.000000
3867     38.660000      0.000000      0.000000
3868     38.670000      0.000000      0.000000
3869     38.680000      0.000000      0.000000
3870     38.690000      0.000000      0.000000
3871     38.700000      0.000000      0.000000
3872     38.710000      0.000000      0.000000
3873     38.720000      0.000000      0.000000
3874     38.730000      0.000000      0.000000
3875     38.740000      0.000000      0.000000
3876     38.750000      0.000000      0.000000
3877     38.760000      0.000000      0.000000
3878     38.770000      0.000000      0.000000
3879     38.780000      0.000000      0.000000
3880     38.790000      0.000000      0.000000
3881     38.800000      0.000000      0.000000
3882     38.810000      0.000000      0.000000
3883     38.820000      0.000000      0.000000
3884     38.830000      0.000000      0.000000
3885     38.840000      0.000000      0.000000
3886     38.850000      0.000000      0.000000
3887     38.860000      0.000000      0.000000
3888     38.870000      0.000000      0.000000
3889     38.880000      0.000000      0.000000
3890     38.890000      0.000000      0.000000
3891     38.900000      0.000000      0.000000
3892     38.910000      0.000000      0.000000
3893     38.920000      0.000000      0.000000
3894     38.930000      0.000000      0.000000
3895     38.940000      0.000000      0.000000
3896     38.950000      0.000000      0.000000
3897     38.960000      0.000000      0.000000
3898     38.970000      0.000000      0.000000
3899     38.980000      0.000000      0.000000
3900     38.990000      0.000000      0.000000
3901     39.000000      0.000000      0.000000
3902     39.010000      0.000000      0.000000
3903     39.020000      0.000000      0.000000
3904     39.030000      0.000000      0.000000
3905     39.040000      0.000000      0.000000
3906     39.050000      0.000000      0.000000
3907     39.060000      0.000000      0.000000
3908     39.070000      0.000000      0.000000
3909     39.080000      0.000000      0.000000
3910     39.090000      0.000000      0.000000
3911     39.100000      0.000000      0.000000
3912     39.110000      0.000000      0.000000
3913     39.120000      0.000000      0.000000
3914     39.130000      0.000000      0.000000
3915     39.140000      0.000000      0.000000
3916     39.150000      0.000000      0.000000
3917     39.160000      0.000000      0.000000
3918     39.170000      0.000000      0.000000
3919     39.180000      0.000000      0.000000
3920     39.190000      0.000000      0.000000
3921     39.200000      0.000000      0.000000
3922     39.210000      0.000000      0.000000
3923     39.220000      0.000000      0.000000
3924     39.230000      0.000000      0.000000
3925     39.240000      0.000000      0.000000
3926     39.250000      0.000000      0.000000
3927     39.260000      0.000000      0.000000
3928     39.270000      0.000000      0.000000
3929     39.280000      0.000000      0.000000
3930     39.290000      0.000000      0.000000
3931     39.300000      0.000000      0.000000
3932     39.310000      0.000000      0.000000
3933     39.320000      0.000000      0.000000
3934     39.330000      0.000000      0.000000
3935     39.340000      0.000000      0.000000
3936     39.350000      0.000000      0.000000
3937     39.360000      0.000000      0.000000
3938     39.370000      0.000000      0.000000
3939     39.380000      0.000000      0.000000
3940     39.390000      0.000000      0.000000
3941     39.400000      0.000000      0.000000
3942     39.410000      0.000000      0.000000
3943     39.420000      0.000000      0.000000
3944     39.430000      0.000000      0.000000
3945     39.440000      0.000000      0.000000
3946     39.450000      0.000000      0.000000
3947     39.460000      0.000000      0.000000
3948     39.470000      0.000000      0.000000
3949     39.480000      0.000000      0.000000
3950     39.490000      0.000000      0.000000
3951     39.500000      0.000000      0.000000
3952     39.510000      0.000000      0.000000
3953     39.520000      0.000000      0.000000
3954     39.530000      0.000000      0.000000
3955     39.540000      0.000000      0.000000
3956     39.550000      0.000000      0.000000
3957     39.560000      0.000000      0.000000
3958     39.570000      0.000000      0.000000
3959     39.580000      0.000000      0.000000
3960     39.590000      0.000000      0.000000
3961     39.600000      0.000000      0.000000
3962     39.610000      0.000000      0.000000
3963     39.620000      0.000000      0.000000
3964     39.630000      0.000000      0.000000
3965     39.640000      0.000000      0.000000
3966     39.650000      0.000000      0.000000
3967     39.660000      0.000000      0.000000
3968     39.670000      0.000000      0.000000
3969     39.680000      0.000000      0.000000
3970     39.690000      0.000000      0.000000
3971     39.700000      0.000000      0.000000
3972     39.710000      0.000000      0.000000
3973     39.720000      0.000000      0.000000
3974     39.730000      0.000000      0.000000
3975     39.740000      0.000000      0.000000
3976     39.750000      0.000000      0.000000
3977     39.760000      0.000000      0.000000
3978     39.770000      0.000000      0.000000
3979     39.780000      0.000000      0.000000
3980     39.790000      0.000000      0.000000
3981     39.800000      0.000000      0.000000
3982     39.810000      0.000000      0.000000
3983     39.820000      0.000000      0.000000
3984     39.830000      0.000000      0.000000
3985     39.840000      0.000000      0.000000
3986     39.850000      0.000000      0.000000
3987     39.860000      0.000000      0.000000
3988     39.870000      0.000000      0.000000
3989     39.880000      0.000000      0.000000
3990     39.890000      0.000000      0.000000
3991     39.900000      0.000000      0.000000
3992     39.910000      0.000000      0.000000
3993     39.920000      0.000000      0.000000
3994     39.930000      0.000000      0.000000
3995     39.940000      0.000000      0.000000
3996     39.950000      0.000000      0.000000
3997     39.960000      0.000000      0.000000
3998     39.970000      0.000000      0.000000
3999     39.980000      0.000000      0.000000
4000     39.990000      0.000000      0.000000
4001     40.000000      0.000000      0.000000
