# Supplementary material for: A Bottom-Up Coarse-Grained Model for Nucleosome–Nucleosome Interactions with Explicit Ions
Source: J Chem Theory Comput. 2022 May 17;18(6):3948–60. doi: 10.1021/acs.jctc.2c00083 (PMC9202350; doi:10.1021/acs.jctc.2c00083)
Supplement: Supplementary file 2 — ct2c00083_si_002.zip [file ct2c00083_si_002.zip › archive/CGMD_NCP-CO/pot_tables/D_K.table]

D_K
N 4001

1      0.000001    109.633500     54.696300
2      0.010000    109.086530     56.534030
3      0.020000    108.521190     58.178080
4      0.030000    107.939410     59.603380
5      0.040000    107.343380     60.791250
6      0.050000    106.735470     61.730400
7      0.060000    106.118160     62.417510
8      0.070000    105.493990     62.857270
9      0.080000    104.865410     63.061920
10      0.090000    104.234790     63.050380
11      0.100000    103.604290     62.846970
12      0.110000    102.975820     62.479920
13      0.120000    102.351020     61.979780
14      0.130000    101.731220     61.377900
15      0.140000    101.117450     60.704950
16      0.150000    100.510400     59.989830
17      0.160000     99.910500     59.258720
18      0.170000     99.317910     58.534500
19      0.180000     98.732570     57.836420
20      0.190000     98.154200     57.180000
21      0.200000     97.582400     56.577110
22      0.210000     97.016630     56.036180
23      0.220000     96.456270     55.562510
24      0.230000     95.900640     55.158550
25      0.240000     95.349060     54.824290
26      0.250000     94.800810     54.557590
27      0.260000     94.255240     54.354490
28      0.270000     93.711690     54.209560
29      0.280000     93.169600     54.116230
30      0.290000     92.628440     54.067090
31      0.300000     92.087760     54.054170
32      0.310000     91.547220     54.069290
33      0.320000     91.006530     54.104310
34      0.330000     90.465490     54.151340
35      0.340000     89.923970     54.203000
36      0.350000     89.381940     54.252560
37      0.360000     88.839420     54.294050
38      0.370000     88.296480     54.322350
39      0.380000     87.753250     54.333200
40      0.390000     87.209920     54.323230
41      0.400000     86.666690     54.289940
42      0.410000     86.123790     54.231630
43      0.420000     85.581470     54.147400
44      0.430000     85.040000     54.037120
45      0.440000     84.499630     53.901300
46      0.450000     83.960620     53.741110
47      0.460000     83.423210     53.558280
48      0.470000     82.887620     53.355030
49      0.480000     82.354070     53.133980
50      0.490000     81.822730     52.898040
51      0.500000     81.293750     52.650310
52      0.510000     80.767250     52.393940
53      0.520000     80.243310     52.132040
54      0.530000     79.721990     51.867540
55      0.540000     79.203310     51.603120
56      0.550000     78.687280     51.341140
57      0.560000     78.173870     51.083560
58      0.570000     77.663040     50.831990
59      0.580000     77.154720     50.587590
60      0.590000     76.648840     50.351200
61      0.600000     76.145330     50.123280
62      0.610000     75.644090     49.904020
63      0.620000     75.145050     49.693350
64      0.630000     74.648120     49.491000
65      0.640000     74.153210     49.296530
66      0.650000     73.660250     49.109400
67      0.660000     73.169150     48.928980
68      0.670000     72.679860     48.754580
69      0.680000     72.192320     48.585480
70      0.690000     71.706460     48.420940
71      0.700000     71.222250     48.260230
72      0.710000     70.739650     48.102580
73      0.720000     70.258620     47.947270
74      0.730000     69.779150     47.793560
75      0.740000     69.301220     47.640750
76      0.750000     68.824810     47.488130
77      0.760000     68.349930     47.335020
78      0.770000     67.876580     47.180800
79      0.780000     67.404770     47.024860
80      0.790000     66.934520     46.866660
81      0.800000     66.465850     46.705720
82      0.810000     65.998800     46.541650
83      0.820000     65.533380     46.374170
84      0.830000     65.069640     46.203090
85      0.840000     64.607610     46.028370
86      0.850000     64.147320     45.850080
87      0.860000     63.688820     45.668430
88      0.870000     63.232140     45.483740
89      0.880000     62.777300     45.296470
90      0.890000     62.324340     45.107120
91      0.900000     61.873260     44.916260
92      0.910000     61.424100     44.724490
93      0.920000     60.976860     44.532370
94      0.930000     60.531530     44.340430
95      0.940000     60.088130     44.149110
96      0.950000     59.646640     43.958750
97      0.960000     59.207050     43.769580
98      0.970000     58.769360     43.581730
99      0.980000     58.333540     43.395220
100      0.990000     57.899590     43.209970
101      1.000000     57.467490     43.025840
102      1.010000     57.037230     42.842650
103      1.020000     56.608800     42.660200
104      1.030000     56.182200     42.478270
105      1.040000     55.757420     42.296690
106      1.050000     55.334450     42.115330
107      1.060000     54.913300     41.934110
108      1.070000     54.493960     41.753010
109      1.080000     54.076420     41.572060
110      1.090000     53.660700     41.391350
111      1.100000     53.246790     41.210980
112      1.110000     52.834680     41.031080
113      1.120000     52.424370     40.851750
114      1.130000     52.015850     40.673080
115      1.140000     51.609120     40.495110
116      1.150000     51.204170     40.317810
117      1.160000     50.800990     40.141100
118      1.170000     50.399580     39.964840
119      1.180000     49.999930     39.788850
120      1.190000     49.602040     39.612870
121      1.200000     49.205920     39.436670
122      1.210000     48.811550     39.259990
123      1.220000     48.418950     39.082610
124      1.230000     48.028120     38.904320
125      1.240000     47.639080     38.725010
126      1.250000     47.251830     38.544630
127      1.260000     46.866380     38.363180
128      1.270000     46.482750     38.180780
129      1.280000     46.100940     37.997590
130      1.290000     45.720970     37.813860
131      1.300000     45.342830     37.629850
132      1.310000     44.966530     37.445830
133      1.320000     44.592070     37.262090
134      1.330000     44.219450     37.078850
135      1.340000     43.848660     36.896290
136      1.350000     43.479700     36.714510
137      1.360000     43.112560     36.533540
138      1.370000     42.747220     36.353340
139      1.380000     42.383690     36.173770
140      1.390000     42.021950     35.994680
141      1.400000     41.662000     35.815830
142      1.410000     41.303840     35.637020
143      1.420000     40.947470     35.458010
144      1.430000     40.592890     35.278620
145      1.440000     40.240110     35.098690
146      1.450000     39.889120     34.918150
147      1.460000     39.539940     34.736980
148      1.470000     39.192570     34.555220
149      1.480000     38.847020     34.373010
150      1.490000     38.503290     34.190510
151      1.500000     38.161380     34.007930
152      1.510000     37.821300     33.825480
153      1.520000     37.483050     33.643380
154      1.530000     37.146610     33.461790
155      1.540000     36.812000     33.280830
156      1.550000     36.479190     33.100560
157      1.560000     36.148180     32.920970
158      1.570000     35.818970     32.741960
159      1.580000     35.491550     32.563400
160      1.590000     35.165920     32.385090
161      1.600000     34.842070     32.206800
162      1.610000     34.520000     32.028310
163      1.620000     34.199720     31.849390
164      1.630000     33.881220     31.669870
165      1.640000     33.564520     31.489610
166      1.650000     33.249630     31.308550
167      1.660000     32.936540     31.126710
168      1.670000     32.625280     30.944160
169      1.680000     32.315830     30.761070
170      1.690000     32.008220     30.577640
171      1.700000     31.702450     30.394130
172      1.710000     31.398510     30.210780
173      1.720000     31.096400     30.027850
174      1.730000     30.796120     29.845550
175      1.740000     30.497660     29.664030
176      1.750000     30.201020     29.483380
177      1.760000     29.906190     29.303610
178      1.770000     29.613150     29.124650
179      1.780000     29.321910     28.946390
180      1.790000     29.032440     28.768620
181      1.800000     28.744760     28.591130
182      1.810000     28.458850     28.413680
183      1.820000     28.174710     28.236040
184      1.830000     27.892350     28.058000
185      1.840000     27.611770     27.879400
186      1.850000     27.332970     27.700140
187      1.860000     27.055970     27.520180
188      1.870000     26.780770     27.339560
189      1.880000     26.507380     27.158360
190      1.890000     26.235790     26.976730
191      1.900000     25.966020     26.794840
192      1.910000     25.698080     26.612880
193      1.920000     25.431950     26.431030
194      1.930000     25.167640     26.249420
195      1.940000     24.905140     26.068150
196      1.950000     24.644460     25.887250
197      1.960000     24.385590     25.706700
198      1.970000     24.128520     25.526380
199      1.980000     23.873260     25.346150
200      1.990000     23.619800     25.165820
201      2.000000     23.368140     24.985160
202      2.010000     23.118290     24.803980
203      2.020000     22.870250     24.622090
204      2.030000     22.624030     24.439340
205      2.040000     22.379630     24.255670
206      2.050000     22.137080     24.071070
207      2.060000     21.896370     23.885650
208      2.070000     21.657510     23.699580
209      2.080000     21.420510     23.513130
210      2.090000     21.185380     23.326620
211      2.100000     20.952120     23.140400
212      2.110000     20.720710     22.954860
213      2.120000     20.491160     22.770370
214      2.130000     20.263460     22.587250
215      2.140000     20.037590     22.405740
216      2.150000     19.813530     22.226050
217      2.160000     19.591270     22.048240
218      2.170000     19.370790     21.872300
219      2.180000     19.152060     21.698150
220      2.190000     18.935080     21.525590
221      2.200000     18.719830     21.354390
222      2.210000     18.506280     21.184250
223      2.220000     18.294440     21.014860
224      2.230000     18.084290     20.845870
225      2.240000     17.875830     20.676960
226      2.250000     17.669060     20.507830
227      2.260000     17.463980     20.338200
228      2.270000     17.260600     20.167820
229      2.280000     17.058920     19.996480
230      2.290000     16.858960     19.823980
231      2.300000     16.660720     19.650160
232      2.310000     16.464220     19.474820
233      2.320000     16.269470     19.297810
234      2.330000     16.076490     19.118930
235      2.340000     15.885300     18.937960
236      2.350000     15.695920     18.754660
237      2.360000     15.508380     18.568770
238      2.370000     15.322690     18.380030
239      2.380000     15.138890     18.188180
240      2.390000     14.957010     17.993020
241      2.400000     14.777080     17.794370
242      2.410000     14.599130     17.592190
243      2.420000     14.423210     17.386550
244      2.430000     14.249340     17.177660
245      2.440000     14.077570     16.965930
246      2.450000     13.907910     16.751960
247      2.460000     13.740390     16.536560
248      2.470000     13.575020     16.320710
249      2.480000     13.411820     16.105580
250      2.490000     13.250760     15.892470
251      2.500000     13.091840     15.682770
252      2.510000     12.935010     15.477910
253      2.520000     12.780230     15.279260
254      2.530000     12.627440     15.088150
255      2.540000     12.476560     14.905730
256      2.550000     12.327500     14.732950
257      2.560000     12.180170     14.570560
258      2.570000     12.034460     14.419020
259      2.580000     11.890270     14.278510
260      2.590000     11.747490     14.148930
261      2.600000     11.606000     14.029840
262      2.610000     11.465700     13.920500
263      2.620000     11.326490     13.819860
264      2.630000     11.188300     13.726530
265      2.640000     11.051030     13.638810
266      2.650000     10.914640     13.554680
267      2.660000     10.779100     13.471830
268      2.670000     10.644380     13.387690
269      2.680000     10.510500     13.299430
270      2.690000     10.377510     13.204060
271      2.700000     10.245470     13.098450
272      2.710000     10.114480     12.979430
273      2.720000      9.984690     12.843860
274      2.730000      9.856250     12.688700
275      2.740000      9.729360     12.511130
276      2.750000      9.604250     12.308600
277      2.760000      9.481160     12.078940
278      2.770000      9.360370     11.820450
279      2.780000      9.242170     11.531970
280      2.790000      9.126850     11.213020
281      2.800000      9.014720     10.863840
282      2.810000      8.906080     10.485560
283      2.820000      8.801230     10.080260
284      2.830000      8.700420      9.651050
285      2.840000      8.603910      9.202180
286      2.850000      8.511890      8.739030
287      2.860000      8.424500      8.268140
288      2.870000      8.341820      7.797100
289      2.880000      8.263850      7.334460
290      2.890000      8.190500      6.889540
291      2.900000      8.121610      6.472140
292      2.910000      8.056890      6.092330
293      2.920000      7.995960      5.760110
294      2.930000      7.938360      5.485090
295      2.940000      7.883510      5.276220
296      2.950000      7.830750      5.141560
297      2.960000      7.779330      5.087990
298      2.970000      7.728450      5.121070
299      2.980000      7.677240      5.244870
300      2.990000      7.624790      5.461800
301      3.000000      7.570180      5.772540
302      3.010000      7.512450      6.175890
303      3.020000      7.450690      6.668680
304      3.030000      7.384010      7.245670
305      3.040000      7.311550      7.899550
306      3.050000      7.232550      8.620880
307      3.060000      7.146340      9.398210
308      3.070000      7.052360     10.218240
309      3.080000      6.950180     11.066060
310      3.090000      6.839520     11.925520
311      3.100000      6.720260     12.779680
312      3.110000      6.592470     13.611290
313      3.120000      6.456350     14.403340
314      3.130000      6.312320     15.139530
315      3.140000      6.160930     15.804740
316      3.150000      6.002880     16.385440
317      3.160000      5.839020     16.869980
318      3.170000      5.670320     17.248780
319      3.180000      5.497840     17.514490
320      3.190000      5.322690     17.662060
321      3.200000      5.146070     17.688770
322      3.210000      4.969180     17.594210
323      3.220000      4.793240     17.380300
324      3.230000      4.619440     17.051190
325      3.240000      4.448930     16.613260
326      3.250000      4.282790     16.074980
327      3.260000      4.122040     15.446760
328      3.270000      3.967580     14.740740
329      3.280000      3.820170     13.970490
330      3.290000      3.680460     13.150650
331      3.300000      3.548960     12.296470
332      3.310000      3.425990     11.423400
333      3.320000      3.311760     10.546550
334      3.330000      3.206290      9.680260
335      3.340000      3.109490      8.837730
336      3.350000      3.021110      8.030670
337      3.360000      2.940810      7.269130
338      3.370000      2.868120      6.561310
339      3.380000      2.802500      5.913570
340      3.390000      2.743370      5.330460
341      3.400000      2.690060      4.814780
342      3.410000      2.641910      4.367720
343      3.420000      2.598240      3.988990
344      3.430000      2.558350      3.676930
345      3.440000      2.521580      3.428730
346      3.450000      2.487290      3.240480
347      3.460000      2.454890      3.107380
348      3.470000      2.423810      3.023910
349      3.480000      2.393570      2.983910
350      3.490000      2.363730      2.980860
351      3.500000      2.333930      3.008000
352      3.510000      2.303850      3.058550
353      3.520000      2.273260      3.125860
354      3.530000      2.242000      3.203620
355      3.540000      2.209970      3.285990
356      3.550000      2.177110      3.367700
357      3.560000      2.143430      3.444140
358      3.570000      2.108990      3.511400
359      3.580000      2.073870      3.566310
360      3.590000      2.038210      3.606390
361      3.600000      2.002150      3.629850
362      3.610000      1.965850      3.635560
363      3.620000      1.929490      3.622980
364      3.630000      1.893260      3.592150
365      3.640000      1.857340      3.543590
366      3.650000      1.821900      3.478300
367      3.660000      1.787120      3.397700
368      3.670000      1.753140      3.303520
369      3.680000      1.720110      3.197790
370      3.690000      1.688130      3.082760
371      3.700000      1.657300      2.960790
372      3.710000      1.627700      2.834270
373      3.720000      1.599350      2.705590
374      3.730000      1.572300      2.577000
375      3.740000      1.546530      2.450610
376      3.750000      1.522020      2.328270
377      3.760000      1.498740      2.211590
378      3.770000      1.476620      2.101920
379      3.780000      1.455600      2.000310
380      3.790000      1.435600      1.907530
381      3.800000      1.416530      1.824090
382      3.810000      1.398280      1.750280
383      3.820000      1.380780      1.686140
384      3.830000      1.363920      1.631530
385      3.840000      1.347600      1.586130
386      3.850000      1.331740      1.549480
387      3.860000      1.316250      1.520990
388      3.870000      1.301040      1.499950
389      3.880000      1.286040      1.485590
390      3.890000      1.271180      1.477070
391      3.900000      1.256410      1.473540
392      3.910000      1.241680      1.474120
393      3.920000      1.226940      1.477970
394      3.930000      1.212160      1.484300
395      3.940000      1.197310      1.492350
396      3.950000      1.182390      1.501450
397      3.960000      1.167380      1.511030
398      3.970000      1.152270      1.520590
399      3.980000      1.137060      1.529730
400      3.990000      1.121760      1.538110
401      4.000000      1.106380      1.545510
402      4.010000      1.090930      1.551760
403      4.020000      1.075410      1.556750
404      4.030000      1.059840      1.560450
405      4.040000      1.044240      1.562860
406      4.050000      1.028610      1.564030
407      4.060000      1.012970      1.564040
408      4.070000      0.997330      1.563020
409      4.080000      0.981700      1.561090
410      4.090000      0.966090      1.558410
411      4.100000      0.950500      1.555130
412      4.110000      0.934950      1.551430
413      4.120000      0.919440      1.547460
414      4.130000      0.903960      1.543380
415      4.140000      0.888530      1.539330
416      4.150000      0.873130      1.535460
417      4.160000      0.857780      1.531860
418      4.170000      0.842460      1.528640
419      4.180000      0.827170      1.525870
420      4.190000      0.811920      1.523610
421      4.200000      0.796680      1.521880
422      4.210000      0.781460      1.520700
423      4.220000      0.766250      1.520040
424      4.230000      0.751050      1.519870
425      4.240000      0.735860      1.520130
426      4.250000      0.720650      1.520740
427      4.260000      0.705450      1.521580
428      4.270000      0.690230      1.522530
429      4.280000      0.675010      1.523460
430      4.290000      0.659770      1.524200
431      4.300000      0.644530      1.524600
432      4.310000      0.629280      1.524470
433      4.320000      0.614040      1.523650
434      4.330000      0.598800      1.521980
435      4.340000      0.583580      1.519290
436      4.350000      0.568390      1.515450
437      4.360000      0.553230      1.510310
438      4.370000      0.538130      1.503780
439      4.380000      0.523090      1.495750
440      4.390000      0.508140      1.486160
441      4.400000      0.493270      1.474960
442      4.410000      0.478520      1.462130
443      4.420000      0.463900      1.447670
444      4.430000      0.449430      1.431600
445      4.440000      0.435110      1.413980
446      4.450000      0.420970      1.394880
447      4.460000      0.407020      1.374410
448      4.470000      0.393280      1.352670
449      4.480000      0.379750      1.329820
450      4.490000      0.366450      1.306000
451      4.500000      0.353390      1.281380
452      4.510000      0.340580      1.256100
453      4.520000      0.328020      1.230320
454      4.530000      0.315720      1.204190
455      4.540000      0.303670      1.177830
456      4.550000      0.291890      1.151350
457      4.560000      0.280380      1.124830
458      4.570000      0.269130      1.098340
459      4.580000      0.258150      1.071930
460      4.590000      0.247430      1.045630
461      4.600000      0.236970      1.019450
462      4.610000      0.226780      0.993420
463      4.620000      0.216850      0.967530
464      4.630000      0.207170      0.941800
465      4.640000      0.197750      0.916260
466      4.650000      0.188590      0.890930
467      4.660000      0.179680      0.865850
468      4.670000      0.171020      0.841090
469      4.680000      0.162610      0.816720
470      4.690000      0.154440      0.792800
471      4.700000      0.146520      0.769440
472      4.710000      0.138820      0.746730
473      4.720000      0.131350      0.724750
474      4.730000      0.124110      0.703610
475      4.740000      0.117070      0.683370
476      4.750000      0.110240      0.664100
477      4.760000      0.103600      0.645880
478      4.770000      0.097140      0.628730
479      4.780000      0.090850      0.612680
480      4.790000      0.084720      0.597760
481      4.800000      0.078740      0.583960
482      4.810000      0.072910      0.571290
483      4.820000      0.067190      0.559730
484      4.830000      0.061600      0.549260
485      4.840000      0.056100      0.539870
486      4.850000      0.050700      0.531540
487      4.860000      0.045390      0.524250
488      4.870000      0.040150      0.517980
489      4.880000      0.034970      0.512720
490      4.890000      0.029840      0.508450
491      4.900000      0.024750      0.505180
492      4.910000      0.019700      0.502890
493      4.920000      0.014670      0.501580
494      4.930000      0.009660      0.501270
495      4.940000      0.004650      0.501940
496      4.950000     -0.000370      0.503620
497      4.960000     -0.005410      0.506290
498      4.970000     -0.010470      0.509980
499      4.980000     -0.015570      0.514680
500      4.990000     -0.020720      0.520370
501      5.000000     -0.025920      0.527060
502      5.010000     -0.031190      0.534720
503      5.020000     -0.036540      0.543310
504      5.030000     -0.041970      0.552770
505      5.040000     -0.047500      0.563060
506      5.050000     -0.053130      0.574070
507      5.060000     -0.058870      0.585720
508      5.070000     -0.064730      0.597880
509      5.080000     -0.070710      0.610410
510      5.090000     -0.076810      0.623190
511      5.100000     -0.083050      0.636050
512      5.110000     -0.089410      0.648840
513      5.120000     -0.095890      0.661410
514      5.130000     -0.102510      0.673630
515      5.140000     -0.109240      0.685350
516      5.150000     -0.116100      0.696460
517      5.160000     -0.123060      0.706860
518      5.170000     -0.130130      0.716470
519      5.180000     -0.137300      0.725230
520      5.190000     -0.144550      0.733070
521      5.200000     -0.151880      0.739990
522      5.210000     -0.159280      0.745950
523      5.220000     -0.166740      0.750950
524      5.230000     -0.174250      0.754990
525      5.240000     -0.181800      0.758080
526      5.250000     -0.189380      0.760240
527      5.260000     -0.196980      0.761480
528      5.270000     -0.204600      0.761830
529      5.280000     -0.212210      0.761300
530      5.290000     -0.219830      0.759910
531      5.300000     -0.227430      0.757680
532      5.310000     -0.235000      0.754630
533      5.320000     -0.242550      0.750770
534      5.330000     -0.250060      0.746110
535      5.340000     -0.257520      0.740650
536      5.350000     -0.264930      0.734400
537      5.360000     -0.272270      0.727360
538      5.370000     -0.279540      0.719520
539      5.380000     -0.286740      0.710890
540      5.390000     -0.293850      0.701470
541      5.400000     -0.300860      0.691260
542      5.410000     -0.307770      0.680280
543      5.420000     -0.314580      0.668540
544      5.430000     -0.321260      0.656090
545      5.440000     -0.327820      0.642950
546      5.450000     -0.334250      0.629190
547      5.460000     -0.340540      0.614880
548      5.470000     -0.346690      0.600100
549      5.480000     -0.352690      0.584940
550      5.490000     -0.358540      0.569510
551      5.500000     -0.364240      0.553910
552      5.510000     -0.369780      0.538250
553      5.520000     -0.375160      0.522630
554      5.530000     -0.380390      0.507160
555      5.540000     -0.385460      0.491930
556      5.550000     -0.390380      0.477010
557      5.560000     -0.395150      0.462470
558      5.570000     -0.399770      0.448360
559      5.580000     -0.404260      0.434700
560      5.590000     -0.408600      0.421530
561      5.600000     -0.412820      0.408860
562      5.610000     -0.416910      0.396670
563      5.620000     -0.420870      0.384980
564      5.630000     -0.424720      0.373770
565      5.640000     -0.428460      0.363020
566      5.650000     -0.432090      0.352740
567      5.660000     -0.435620      0.342900
568      5.670000     -0.439050      0.333490
569      5.680000     -0.442380      0.324520
570      5.690000     -0.445630      0.315970
571      5.700000     -0.448790      0.307840
572      5.710000     -0.451870      0.300120
573      5.720000     -0.454870      0.292830
574      5.730000     -0.457800      0.285960
575      5.740000     -0.460660      0.279510
576      5.750000     -0.463450      0.273480
577      5.760000     -0.466190      0.267860
578      5.770000     -0.468860      0.262650
579      5.780000     -0.471490      0.257830
580      5.790000     -0.474070      0.253400
581      5.800000     -0.476600      0.249330
582      5.810000     -0.479100      0.245610
583      5.820000     -0.481550      0.242210
584      5.830000     -0.483970      0.239100
585      5.840000     -0.486360      0.236260
586      5.850000     -0.488730      0.233650
587      5.860000     -0.491060      0.231230
588      5.870000     -0.493380      0.228960
589      5.880000     -0.495670      0.226790
590      5.890000     -0.497930      0.224670
591      5.900000     -0.500180      0.222570
592      5.910000     -0.502410      0.220430
593      5.920000     -0.504610      0.218200
594      5.930000     -0.506790      0.215840
595      5.940000     -0.508950      0.213300
596      5.950000     -0.511080      0.210550
597      5.960000     -0.513190      0.207540
598      5.970000     -0.515260      0.204240
599      5.980000     -0.517310      0.200620
600      5.990000     -0.519310      0.196660
601      6.000000     -0.521280      0.192330
602      6.010000     -0.523200      0.187630
603      6.020000     -0.525080      0.182540
604      6.030000     -0.526900      0.177050
605      6.040000     -0.528680      0.171180
606      6.050000     -0.530390      0.164910
607      6.060000     -0.532040      0.158270
608      6.070000     -0.533620      0.151260
609      6.080000     -0.535130      0.143900
610      6.090000     -0.536570      0.136200
611      6.100000     -0.537930      0.128200
612      6.110000     -0.539210      0.119910
613      6.120000     -0.540410      0.111340
614      6.130000     -0.541530      0.102520
615      6.140000     -0.542550      0.093440
616      6.150000     -0.543490      0.084120
617      6.160000     -0.544330      0.074570
618      6.170000     -0.545070      0.064770
619      6.180000     -0.545720      0.054740
620      6.190000     -0.546270      0.044450
621      6.200000     -0.546710      0.033910
622      6.210000     -0.547050      0.023100
623      6.220000     -0.547280      0.012040
624      6.230000     -0.547400      0.000720
625      6.240000     -0.547410     -0.010860
626      6.250000     -0.547300     -0.022670
627      6.260000     -0.547080     -0.034690
628      6.270000     -0.546730     -0.046890
629      6.280000     -0.546260     -0.059250
630      6.290000     -0.545670     -0.071700
631      6.300000     -0.544950     -0.084230
632      6.310000     -0.544110     -0.096770
633      6.320000     -0.543140     -0.109280
634      6.330000     -0.542050     -0.121730
635      6.340000     -0.540830     -0.134070
636      6.350000     -0.539490     -0.146290
637      6.360000     -0.538030     -0.158370
638      6.370000     -0.536440     -0.170280
639      6.380000     -0.534740     -0.182020
640      6.390000     -0.532920     -0.193600
641      6.400000     -0.530980     -0.205020
642      6.410000     -0.528930     -0.216280
643      6.420000     -0.526770     -0.227400
644      6.430000     -0.524500     -0.238380
645      6.440000     -0.522110     -0.249230
646      6.450000     -0.519620     -0.259950
647      6.460000     -0.517020     -0.270540
648      6.470000     -0.514320     -0.280990
649      6.480000     -0.511510     -0.291300
650      6.490000     -0.508590     -0.301440
651      6.500000     -0.505580     -0.311410
652      6.510000     -0.502460     -0.321180
653      6.520000     -0.499250     -0.330730
654      6.530000     -0.495950     -0.340050
655      6.540000     -0.492550     -0.349130
656      6.550000     -0.489050     -0.357940
657      6.560000     -0.485470     -0.366490
658      6.570000     -0.481810     -0.374770
659      6.580000     -0.478060     -0.382780
660      6.590000     -0.474230     -0.390530
661      6.600000     -0.470330     -0.398010
662      6.610000     -0.466350     -0.405250
663      6.620000     -0.462300     -0.412230
664      6.630000     -0.458170     -0.418980
665      6.640000     -0.453980     -0.425490
666      6.650000     -0.449730     -0.431760
667      6.660000     -0.445410     -0.437800
668      6.670000     -0.441030     -0.443580
669      6.680000     -0.436600     -0.449120
670      6.690000     -0.432110     -0.454380
671      6.700000     -0.427560     -0.459360
672      6.710000     -0.422970     -0.464040
673      6.720000     -0.418330     -0.468400
674      6.730000     -0.413640     -0.472420
675      6.740000     -0.408920     -0.476090
676      6.750000     -0.404160     -0.479390
677      6.760000     -0.399370     -0.482300
678      6.770000     -0.394540     -0.484820
679      6.780000     -0.389690     -0.486940
680      6.790000     -0.384830     -0.488640
681      6.800000     -0.379940     -0.489930
682      6.810000     -0.375040     -0.490790
683      6.820000     -0.370130     -0.491240
684      6.830000     -0.365220     -0.491260
685      6.840000     -0.360310     -0.490870
686      6.850000     -0.355400     -0.490040
687      6.860000     -0.350500     -0.488800
688      6.870000     -0.345610     -0.487130
689      6.880000     -0.340740     -0.485040
690      6.890000     -0.335890     -0.482520
691      6.900000     -0.331060     -0.479570
692      6.910000     -0.326270     -0.476190
693      6.920000     -0.321510     -0.472370
694      6.930000     -0.316780     -0.468090
695      6.940000     -0.312100     -0.463360
696      6.950000     -0.307470     -0.458150
697      6.960000     -0.302890     -0.452460
698      6.970000     -0.298360     -0.446260
699      6.980000     -0.293900     -0.439550
700      6.990000     -0.289500     -0.432310
701      7.000000     -0.285180     -0.424540
702      7.010000     -0.280930     -0.416230
703      7.020000     -0.276770     -0.407370
704      7.030000     -0.272700     -0.397970
705      7.040000     -0.268720     -0.388040
706      7.050000     -0.264840     -0.377600
707      7.060000     -0.261060     -0.366680
708      7.070000     -0.257400     -0.355310
709      7.080000     -0.253840     -0.343540
710      7.090000     -0.250410     -0.331390
711      7.100000     -0.247090     -0.318930
712      7.110000     -0.243900     -0.306190
713      7.120000     -0.240840     -0.293230
714      7.130000     -0.237910     -0.280080
715      7.140000     -0.235110     -0.266780
716      7.150000     -0.232440     -0.253350
717      7.160000     -0.229910     -0.239810
718      7.170000     -0.227510     -0.226170
719      7.180000     -0.225250     -0.212440
720      7.190000     -0.223120     -0.198610
721      7.200000     -0.221140     -0.184690
722      7.210000     -0.219290     -0.170670
723      7.220000     -0.217580     -0.156540
724      7.230000     -0.216020     -0.142320
725      7.240000     -0.214590     -0.128000
726      7.250000     -0.213310     -0.113610
727      7.260000     -0.212180     -0.099170
728      7.270000     -0.211190     -0.084710
729      7.280000     -0.210340     -0.070280
730      7.290000     -0.209640     -0.055930
731      7.300000     -0.209080     -0.041710
732      7.310000     -0.208660     -0.027680
733      7.320000     -0.208380     -0.013890
734      7.330000     -0.208240     -0.000400
735      7.340000     -0.208240      0.012760
736      7.350000     -0.208370      0.025540
737      7.360000     -0.208620      0.037910
738      7.370000     -0.209000      0.049850
739      7.380000     -0.209500      0.061350
740      7.390000     -0.210110      0.072410
741      7.400000     -0.210840      0.083030
742      7.410000     -0.211670      0.093200
743      7.420000     -0.212600      0.102960
744      7.430000     -0.213630      0.112290
745      7.440000     -0.214750      0.121220
746      7.450000     -0.215970      0.129750
747      7.460000     -0.217260      0.137890
748      7.470000     -0.218640      0.145640
749      7.480000     -0.220100      0.153000
750      7.490000     -0.221630      0.159960
751      7.500000     -0.223230      0.166530
752      7.510000     -0.224890      0.172690
753      7.520000     -0.226620      0.178430
754      7.530000     -0.228400      0.183740
755      7.540000     -0.230240      0.188610
756      7.550000     -0.232130      0.193040
757      7.560000     -0.234060      0.197020
758      7.570000     -0.236030      0.200540
759      7.580000     -0.238030      0.203610
760      7.590000     -0.240070      0.206220
761      7.600000     -0.242130      0.208370
762      7.610000     -0.244220      0.210080
763      7.620000     -0.246320      0.211350
764      7.630000     -0.248430      0.212200
765      7.640000     -0.250550      0.212630
766      7.650000     -0.252680      0.212650
767      7.660000     -0.254810      0.212280
768      7.670000     -0.256930      0.211540
769      7.680000     -0.259040      0.210440
770      7.690000     -0.261150      0.209000
771      7.700000     -0.263240      0.207220
772      7.710000     -0.265310      0.205130
773      7.720000     -0.267360      0.202730
774      7.730000     -0.269390      0.200040
775      7.740000     -0.271390      0.197070
776      7.750000     -0.273360      0.193800
777      7.760000     -0.275300      0.190260
778      7.770000     -0.277200      0.186450
779      7.780000     -0.279070      0.182350
780      7.790000     -0.280890      0.177970
781      7.800000     -0.282670      0.173310
782      7.810000     -0.284400      0.168360
783      7.820000     -0.286080      0.163130
784      7.830000     -0.287720      0.157610
785      7.840000     -0.289290      0.151830
786      7.850000     -0.290810      0.145770
787      7.860000     -0.292270      0.139460
788      7.870000     -0.293660      0.132900
789      7.880000     -0.294990      0.126130
790      7.890000     -0.296250      0.119150
791      7.900000     -0.297440      0.111990
792      7.910000     -0.298560      0.104670
793      7.920000     -0.299610      0.097210
794      7.930000     -0.300580      0.089640
795      7.940000     -0.301480      0.081950
796      7.950000     -0.302300      0.074170
797      7.960000     -0.303040      0.066290
798      7.970000     -0.303700      0.058330
799      7.980000     -0.304290      0.050280
800      7.990000     -0.304790      0.042130
801      8.000000     -0.305210      0.033880
802      8.010000     -0.305550      0.025530
803      8.020000     -0.305810      0.017070
804      8.030000     -0.305980      0.008500
805      8.040000     -0.306060     -0.000180
806      8.050000     -0.306060     -0.008960
807      8.060000     -0.305970     -0.017830
808      8.070000     -0.305790     -0.026770
809      8.080000     -0.305520     -0.035770
810      8.090000     -0.305170     -0.044800
811      8.100000     -0.304720     -0.053830
812      8.110000     -0.304180     -0.062840
813      8.120000     -0.303550     -0.071800
814      8.130000     -0.302830     -0.080680
815      8.140000     -0.302030     -0.089470
816      8.150000     -0.301130     -0.098140
817      8.160000     -0.300150     -0.106690
818      8.170000     -0.299080     -0.115110
819      8.180000     -0.297930     -0.123390
820      8.190000     -0.296700     -0.131540
821      8.200000     -0.295380     -0.139560
822      8.210000     -0.293990     -0.147450
823      8.220000     -0.292510     -0.155220
824      8.230000     -0.290960     -0.162870
825      8.240000     -0.289330     -0.170410
826      8.250000     -0.287630     -0.177820
827      8.260000     -0.285850     -0.185100
828      8.270000     -0.284000     -0.192240
829      8.280000     -0.282080     -0.199220
830      8.290000     -0.280080     -0.206030
831      8.300000     -0.278020     -0.212650
832      8.310000     -0.275900     -0.219040
833      8.320000     -0.273710     -0.225200
834      8.330000     -0.271460     -0.231100
835      8.340000     -0.269140     -0.236710
836      8.350000     -0.266780     -0.242030
837      8.360000     -0.264360     -0.247040
838      8.370000     -0.261890     -0.251720
839      8.380000     -0.259370     -0.256080
840      8.390000     -0.256810     -0.260120
841      8.400000     -0.254210     -0.263830
842      8.410000     -0.251570     -0.267210
843      8.420000     -0.248900     -0.270290
844      8.430000     -0.246190     -0.273060
845      8.440000     -0.243460     -0.275530
846      8.450000     -0.240710     -0.277730
847      8.460000     -0.237930     -0.279650
848      8.470000     -0.235130     -0.281310
849      8.480000     -0.232320     -0.282730
850      8.490000     -0.229490     -0.283910
851      8.500000     -0.226650     -0.284860
852      8.510000     -0.223810     -0.285600
853      8.520000     -0.220950     -0.286140
854      8.530000     -0.218090     -0.286480
855      8.540000     -0.215220     -0.286630
856      8.550000     -0.212360     -0.286600
857      8.560000     -0.209490     -0.286380
858      8.570000     -0.206630     -0.285990
859      8.580000     -0.203770     -0.285430
860      8.590000     -0.200910     -0.284700
861      8.600000     -0.198070     -0.283800
862      8.610000     -0.195230     -0.282730
863      8.620000     -0.192400     -0.281510
864      8.630000     -0.189590     -0.280120
865      8.640000     -0.186790     -0.278570
866      8.650000     -0.184000     -0.276880
867      8.660000     -0.181230     -0.275030
868      8.670000     -0.178480     -0.273040
869      8.680000     -0.175750     -0.270920
870      8.690000     -0.173040     -0.268660
871      8.700000     -0.170350     -0.266290
872      8.710000     -0.167690     -0.263800
873      8.720000     -0.165050     -0.261200
874      8.730000     -0.162440     -0.258500
875      8.740000     -0.159860     -0.255690
876      8.750000     -0.157300     -0.252780
877      8.760000     -0.154770     -0.249780
878      8.770000     -0.152270     -0.246680
879      8.780000     -0.149810     -0.243480
880      8.790000     -0.147370     -0.240170
881      8.800000     -0.144970     -0.236770
882      8.810000     -0.142600     -0.233250
883      8.820000     -0.140270     -0.229640
884      8.830000     -0.137970     -0.225910
885      8.840000     -0.135710     -0.222090
886      8.850000     -0.133490     -0.218180
887      8.860000     -0.131310     -0.214180
888      8.870000     -0.129170     -0.210120
889      8.880000     -0.127070     -0.205990
890      8.890000     -0.125010     -0.201830
891      8.900000     -0.122990     -0.197640
892      8.910000     -0.121010     -0.193440
893      8.920000     -0.119080     -0.189260
894      8.930000     -0.117190     -0.185100
895      8.940000     -0.115340     -0.180980
896      8.950000     -0.113530     -0.176920
897      8.960000     -0.111760     -0.172910
898      8.970000     -0.110030     -0.168970
899      8.980000     -0.108340     -0.165100
900      8.990000     -0.106690     -0.161290
901      9.000000     -0.105070     -0.157550
902      9.010000     -0.103500     -0.153870
903      9.020000     -0.101960     -0.150250
904      9.030000     -0.100460     -0.146680
905      9.040000     -0.098990     -0.143140
906      9.050000     -0.097560     -0.139650
907      9.060000     -0.096160     -0.136190
908      9.070000     -0.094800     -0.132750
909      9.080000     -0.093470     -0.129340
910      9.090000     -0.092180     -0.125950
911      9.100000     -0.090920     -0.122580
912      9.110000     -0.089700     -0.119220
913      9.120000     -0.088500     -0.115870
914      9.130000     -0.087340     -0.112540
915      9.140000     -0.086220     -0.109200
916      9.150000     -0.085130     -0.105870
917      9.160000     -0.084070     -0.102540
918      9.170000     -0.083040     -0.099200
919      9.180000     -0.082050     -0.095840
920      9.190000     -0.081090     -0.092470
921      9.200000     -0.080170     -0.089070
922      9.210000     -0.079280     -0.085640
923      9.220000     -0.078420     -0.082180
924      9.230000     -0.077600     -0.078700
925      9.240000     -0.076810     -0.075180
926      9.250000     -0.076060     -0.071640
927      9.260000     -0.075340     -0.068080
928      9.270000     -0.074660     -0.064520
929      9.280000     -0.074020     -0.060960
930      9.290000     -0.073410     -0.057410
931      9.300000     -0.072830     -0.053900
932      9.310000     -0.072300     -0.050440
933      9.320000     -0.071790     -0.047050
934      9.330000     -0.071320     -0.043730
935      9.340000     -0.070880     -0.040500
936      9.350000     -0.070480     -0.037380
937      9.360000     -0.070100     -0.034360
938      9.370000     -0.069760     -0.031470
939      9.380000     -0.069450     -0.028690
940      9.390000     -0.069160     -0.026040
941      9.400000     -0.068900     -0.023510
942      9.410000     -0.068660     -0.021090
943      9.420000     -0.068450     -0.018790
944      9.430000     -0.068260     -0.016600
945      9.440000     -0.068100     -0.014520
946      9.450000     -0.067950     -0.012520
947      9.460000     -0.067830     -0.010620
948      9.470000     -0.067720     -0.008800
949      9.480000     -0.067630     -0.007060
950      9.490000     -0.067560     -0.005390
951      9.500000     -0.067510     -0.003790
952      9.510000     -0.067470     -0.002240
953      9.520000     -0.067450     -0.000740
954      9.530000     -0.067440      0.000700
955      9.540000     -0.067450      0.002110
956      9.550000     -0.067470      0.003480
957      9.560000     -0.067500      0.004810
958      9.570000     -0.067550      0.006120
959      9.580000     -0.067610      0.007400
960      9.590000     -0.067690      0.008660
961      9.600000     -0.067770      0.009910
962      9.610000     -0.067870      0.011140
963      9.620000     -0.067980      0.012360
964      9.630000     -0.068110      0.013570
965      9.640000     -0.068240      0.014760
966      9.650000     -0.068390      0.015940
967      9.660000     -0.068550      0.017110
968      9.670000     -0.068720      0.018260
969      9.680000     -0.068900      0.019380
970      9.690000     -0.069100      0.020480
971      9.700000     -0.069300      0.021540
972      9.710000     -0.069520      0.022570
973      9.720000     -0.069740      0.023550
974      9.730000     -0.069980      0.024480
975      9.740000     -0.070220      0.025350
976      9.750000     -0.070480      0.026170
977      9.760000     -0.070740      0.026920
978      9.770000     -0.071010      0.027610
979      9.780000     -0.071290      0.028230
980      9.790000     -0.071570      0.028770
981      9.800000     -0.071860      0.029250
982      9.810000     -0.072150      0.029660
983      9.820000     -0.072440      0.030000
984      9.830000     -0.072740      0.030280
985      9.840000     -0.073050      0.030490
986      9.850000     -0.073350      0.030650
987      9.860000     -0.073660      0.030740
988      9.870000     -0.073970      0.030790
989      9.880000     -0.074270      0.030790
990      9.890000     -0.074580      0.030760
991      9.900000     -0.074890      0.030680
992      9.910000     -0.075200      0.030570
993      9.920000     -0.075500      0.030440
994      9.930000     -0.075810      0.030290
995      9.940000     -0.076110      0.030110
996      9.950000     -0.076410      0.029930
997      9.960000     -0.076710      0.029730
998      9.970000     -0.077010      0.029520
999      9.980000     -0.077300      0.029310
1000      9.990000     -0.077600      0.029090
1001     10.000000     -0.077890      0.028870
1002     10.010000     -0.078170      0.028640
1003     10.020000     -0.078460      0.028410
1004     10.030000     -0.078750      0.028180
1005     10.040000     -0.079030      0.027940
1006     10.050000     -0.079310      0.027690
1007     10.060000     -0.079580      0.027450
1008     10.070000     -0.079860      0.027200
1009     10.080000     -0.080130      0.026940
1010     10.090000     -0.080400      0.026680
1011     10.100000     -0.080670      0.026420
1012     10.110000     -0.080930      0.026150
1013     10.120000     -0.081190      0.025870
1014     10.130000     -0.081450      0.025590
1015     10.140000     -0.081710      0.025310
1016     10.150000     -0.081960      0.025020
1017     10.160000     -0.082210      0.024720
1018     10.170000     -0.082460      0.024410
1019     10.180000     -0.082700      0.024110
1020     10.190000     -0.082940      0.023790
1021     10.200000     -0.083180      0.023470
1022     10.210000     -0.083410      0.023150
1023     10.220000     -0.083650      0.022830
1024     10.230000     -0.083870      0.022510
1025     10.240000     -0.084100      0.022190
1026     10.250000     -0.084320      0.021890
1027     10.260000     -0.084540      0.021600
1028     10.270000     -0.084760      0.021330
1029     10.280000     -0.084970      0.021100
1030     10.290000     -0.085180      0.020900
1031     10.300000     -0.085390      0.020740
1032     10.310000     -0.085600      0.020640
1033     10.320000     -0.085800      0.020610
1034     10.330000     -0.086010      0.020640
1035     10.340000     -0.086220      0.020760
1036     10.350000     -0.086420      0.020960
1037     10.360000     -0.086630      0.021250
1038     10.370000     -0.086850      0.021650
1039     10.380000     -0.087060      0.022150
1040     10.390000     -0.087280      0.022760
1041     10.400000     -0.087510      0.023480
1042     10.410000     -0.087750      0.024310
1043     10.420000     -0.087990      0.025250
1044     10.430000     -0.088240      0.026290
1045     10.440000     -0.088500      0.027440
1046     10.450000     -0.088780      0.028680
1047     10.460000     -0.089070      0.030010
1048     10.470000     -0.089370      0.031410
1049     10.480000     -0.089680      0.032870
1050     10.490000     -0.090010      0.034390
1051     10.500000     -0.090350      0.035950
1052     10.510000     -0.090710      0.037540
1053     10.520000     -0.091090      0.039130
1054     10.530000     -0.091480      0.040730
1055     10.540000     -0.091890      0.042320
1056     10.550000     -0.092310      0.043890
1057     10.560000     -0.092750      0.045430
1058     10.570000     -0.093200      0.046930
1059     10.580000     -0.093670      0.048400
1060     10.590000     -0.094160      0.049820
1061     10.600000     -0.094650      0.051200
1062     10.610000     -0.095170      0.052540
1063     10.620000     -0.095690      0.053820
1064     10.630000     -0.096230      0.055060
1065     10.640000     -0.096780      0.056240
1066     10.650000     -0.097340      0.057380
1067     10.660000     -0.097920      0.058460
1068     10.670000     -0.098500      0.059480
1069     10.680000     -0.099100      0.060450
1070     10.690000     -0.099700      0.061350
1071     10.700000     -0.100310      0.062190
1072     10.710000     -0.100940      0.062950
1073     10.720000     -0.101570      0.063640
1074     10.730000     -0.102200      0.064240
1075     10.740000     -0.102840      0.064760
1076     10.750000     -0.103490      0.065190
1077     10.760000     -0.104140      0.065530
1078     10.770000     -0.104800      0.065770
1079     10.780000     -0.105460      0.065910
1080     10.790000     -0.106120      0.065960
1081     10.800000     -0.106780      0.065910
1082     10.810000     -0.107430      0.065760
1083     10.820000     -0.108090      0.065520
1084     10.830000     -0.108750      0.065190
1085     10.840000     -0.109400      0.064780
1086     10.850000     -0.110050      0.064290
1087     10.860000     -0.110690      0.063730
1088     10.870000     -0.111330      0.063110
1089     10.880000     -0.111960      0.062430
1090     10.890000     -0.112580      0.061710
1091     10.900000     -0.113200      0.060960
1092     10.910000     -0.113810      0.060190
1093     10.920000     -0.114410      0.059410
1094     10.930000     -0.115010      0.058630
1095     10.940000     -0.115590      0.057850
1096     10.950000     -0.116170      0.057080
1097     10.960000     -0.116740      0.056340
1098     10.970000     -0.117300      0.055620
1099     10.980000     -0.117860      0.054930
1100     10.990000     -0.118410      0.054260
1101     11.000000     -0.118950      0.053630
1102     11.010000     -0.119490      0.053030
1103     11.020000     -0.120020      0.052460
1104     11.030000     -0.120540      0.051910
1105     11.040000     -0.121060      0.051380
1106     11.050000     -0.121580      0.050870
1107     11.060000     -0.122090      0.050380
1108     11.070000     -0.122590      0.049880
1109     11.080000     -0.123090      0.049390
1110     11.090000     -0.123580      0.048890
1111     11.100000     -0.124070      0.048370
1112     11.110000     -0.124550      0.047830
1113     11.120000     -0.125030      0.047260
1114     11.130000     -0.125510      0.046650
1115     11.140000     -0.125970      0.046000
1116     11.150000     -0.126430      0.045300
1117     11.160000     -0.126880      0.044540
1118     11.170000     -0.127330      0.043710
1119     11.180000     -0.127770      0.042820
1120     11.190000     -0.128200      0.041860
1121     11.200000     -0.128610      0.040820
1122     11.210000     -0.129020      0.039700
1123     11.220000     -0.129420      0.038510
1124     11.230000     -0.129800      0.037250
1125     11.240000     -0.130180      0.035910
1126     11.250000     -0.130540      0.034510
1127     11.260000     -0.130880      0.033050
1128     11.270000     -0.131210      0.031530
1129     11.280000     -0.131530      0.029970
1130     11.290000     -0.131830      0.028370
1131     11.300000     -0.132110      0.026750
1132     11.310000     -0.132380      0.025120
1133     11.320000     -0.132630      0.023480
1134     11.330000     -0.132860      0.021840
1135     11.340000     -0.133080      0.020220
1136     11.350000     -0.133280      0.018620
1137     11.360000     -0.133470      0.017050
1138     11.370000     -0.133640      0.015510
1139     11.380000     -0.133800      0.014010
1140     11.390000     -0.133940      0.012540
1141     11.400000     -0.134060      0.011100
1142     11.410000     -0.134170      0.009700
1143     11.420000     -0.134270      0.008330
1144     11.430000     -0.134350      0.007000
1145     11.440000     -0.134420      0.005700
1146     11.450000     -0.134480      0.004420
1147     11.460000     -0.134520      0.003180
1148     11.470000     -0.134560      0.001950
1149     11.480000     -0.134580      0.000750
1150     11.490000     -0.134580     -0.000430
1151     11.500000     -0.134580     -0.001580
1152     11.510000     -0.134560     -0.002720
1153     11.520000     -0.134540     -0.003830
1154     11.530000     -0.134500     -0.004930
1155     11.540000     -0.134450     -0.006010
1156     11.550000     -0.134390     -0.007080
1157     11.560000     -0.134320     -0.008130
1158     11.570000     -0.134240     -0.009170
1159     11.580000     -0.134140     -0.010190
1160     11.590000     -0.134040     -0.011210
1161     11.600000     -0.133930     -0.012220
1162     11.610000     -0.133810     -0.013220
1163     11.620000     -0.133680     -0.014210
1164     11.630000     -0.133530     -0.015190
1165     11.640000     -0.133380     -0.016170
1166     11.650000     -0.133220     -0.017140
1167     11.660000     -0.133050     -0.018100
1168     11.670000     -0.132870     -0.019040
1169     11.680000     -0.132680     -0.019970
1170     11.690000     -0.132480     -0.020870
1171     11.700000     -0.132270     -0.021740
1172     11.710000     -0.132050     -0.022580
1173     11.720000     -0.131830     -0.023380
1174     11.730000     -0.131590     -0.024140
1175     11.740000     -0.131350     -0.024840
1176     11.750000     -0.131100     -0.025500
1177     11.760000     -0.130850     -0.026100
1178     11.770000     -0.130590     -0.026640
1179     11.780000     -0.130320     -0.027120
1180     11.790000     -0.130050     -0.027530
1181     11.800000     -0.129770     -0.027880
1182     11.810000     -0.129490     -0.028170
1183     11.820000     -0.129210     -0.028390
1184     11.830000     -0.128930     -0.028550
1185     11.840000     -0.128640     -0.028650
1186     11.850000     -0.128360     -0.028680
1187     11.860000     -0.128070     -0.028650
1188     11.870000     -0.127780     -0.028570
1189     11.880000     -0.127500     -0.028420
1190     11.890000     -0.127210     -0.028220
1191     11.900000     -0.126930     -0.027970
1192     11.910000     -0.126650     -0.027660
1193     11.920000     -0.126380     -0.027290
1194     11.930000     -0.126100     -0.026880
1195     11.940000     -0.125830     -0.026410
1196     11.950000     -0.125570     -0.025900
1197     11.960000     -0.125310     -0.025330
1198     11.970000     -0.125060     -0.024710
1199     11.980000     -0.124810     -0.024040
1200     11.990000     -0.124570     -0.023310
1201     12.000000     -0.124340     -0.022540
1202     12.010000     -0.124110     -0.021710
1203     12.020000     -0.123890     -0.020830
1204     12.030000     -0.123690     -0.019910
1205     12.040000     -0.123490     -0.018940
1206     12.050000     -0.123300     -0.017940
1207     12.060000     -0.123120     -0.016890
1208     12.070000     -0.122950     -0.015820
1209     12.080000     -0.122790     -0.014720
1210     12.090000     -0.122640     -0.013610
1211     12.100000     -0.122510     -0.012490
1212     12.110000     -0.122380     -0.011370
1213     12.120000     -0.122270     -0.010250
1214     12.130000     -0.122170     -0.009160
1215     12.140000     -0.122070     -0.008080
1216     12.150000     -0.121990     -0.007040
1217     12.160000     -0.121920     -0.006020
1218     12.170000     -0.121860     -0.005040
1219     12.180000     -0.121810     -0.004100
1220     12.190000     -0.121770     -0.003200
1221     12.200000     -0.121740     -0.002330
1222     12.210000     -0.121720     -0.001510
1223     12.220000     -0.121700     -0.000720
1224     12.230000     -0.121690      0.000030
1225     12.240000     -0.121690      0.000750
1226     12.250000     -0.121700      0.001430
1227     12.260000     -0.121720      0.002090
1228     12.270000     -0.121740      0.002710
1229     12.280000     -0.121760      0.003320
1230     12.290000     -0.121800      0.003900
1231     12.300000     -0.121840      0.004460
1232     12.310000     -0.121880      0.005010
1233     12.320000     -0.121930      0.005540
1234     12.330000     -0.121990      0.006060
1235     12.340000     -0.122050      0.006570
1236     12.350000     -0.122110      0.007070
1237     12.360000     -0.122180      0.007560
1238     12.370000     -0.122260      0.008050
1239     12.380000     -0.122340      0.008540
1240     12.390000     -0.122430      0.009030
1241     12.400000     -0.122520      0.009510
1242     12.410000     -0.122610      0.010000
1243     12.420000     -0.122710      0.010490
1244     12.430000     -0.122820      0.010980
1245     12.440000     -0.122930      0.011470
1246     12.450000     -0.123040      0.011960
1247     12.460000     -0.123160      0.012450
1248     12.470000     -0.123280      0.012930
1249     12.480000     -0.123410      0.013410
1250     12.490000     -0.123550      0.013870
1251     12.500000     -0.123690      0.014330
1252     12.510000     -0.123830      0.014770
1253     12.520000     -0.123980      0.015180
1254     12.530000     -0.124130      0.015580
1255     12.540000     -0.124280      0.015950
1256     12.550000     -0.124440      0.016290
1257     12.560000     -0.124610      0.016610
1258     12.570000     -0.124770      0.016890
1259     12.580000     -0.124940      0.017140
1260     12.590000     -0.125110      0.017350
1261     12.600000     -0.125290      0.017530
1262     12.610000     -0.125460      0.017680
1263     12.620000     -0.125640      0.017800
1264     12.630000     -0.125820      0.017890
1265     12.640000     -0.126000      0.017950
1266     12.650000     -0.126180      0.017990
1267     12.660000     -0.126360      0.018000
1268     12.670000     -0.126540      0.018000
1269     12.680000     -0.126720      0.017980
1270     12.690000     -0.126900      0.017950
1271     12.700000     -0.127070      0.017920
1272     12.710000     -0.127250      0.017890
1273     12.720000     -0.127430      0.017860
1274     12.730000     -0.127610      0.017840
1275     12.740000     -0.127790      0.017830
1276     12.750000     -0.127970      0.017840
1277     12.760000     -0.128150      0.017860
1278     12.770000     -0.128330      0.017910
1279     12.780000     -0.128500      0.017980
1280     12.790000     -0.128680      0.018080
1281     12.800000     -0.128860      0.018210
1282     12.810000     -0.129050      0.018370
1283     12.820000     -0.129230      0.018560
1284     12.830000     -0.129420      0.018780
1285     12.840000     -0.129600      0.019040
1286     12.850000     -0.129790      0.019330
1287     12.860000     -0.129990      0.019650
1288     12.870000     -0.130180      0.020010
1289     12.880000     -0.130380      0.020400
1290     12.890000     -0.130590      0.020820
1291     12.900000     -0.130800      0.021280
1292     12.910000     -0.131010      0.021780
1293     12.920000     -0.131230      0.022310
1294     12.930000     -0.131450      0.022870
1295     12.940000     -0.131680      0.023470
1296     12.950000     -0.131910      0.024110
1297     12.960000     -0.132150      0.024780
1298     12.970000     -0.132400      0.025500
1299     12.980000     -0.132660      0.026250
1300     12.990000     -0.132920      0.027040
1301     13.000000     -0.133190      0.027880
1302     13.010000     -0.133470      0.028760
1303     13.020000     -0.133760      0.029670
1304     13.030000     -0.134050      0.030630
1305     13.040000     -0.134360      0.031630
1306     13.050000     -0.134680      0.032650
1307     13.060000     -0.135000      0.033710
1308     13.070000     -0.135340      0.034800
1309     13.080000     -0.135690      0.035900
1310     13.090000     -0.136050      0.037010
1311     13.100000     -0.136420      0.038140
1312     13.110000     -0.136800      0.039260
1313     13.120000     -0.137190      0.040370
1314     13.130000     -0.137590      0.041470
1315     13.140000     -0.138010      0.042540
1316     13.150000     -0.138430      0.043600
1317     13.160000     -0.138870      0.044620
1318     13.170000     -0.139320      0.045610
1319     13.180000     -0.139770      0.046570
1320     13.190000     -0.140240      0.047490
1321     13.200000     -0.140710      0.048370
1322     13.210000     -0.141200      0.049220
1323     13.220000     -0.141690      0.050030
1324     13.230000     -0.142190      0.050800
1325     13.240000     -0.142700      0.051540
1326     13.250000     -0.143210      0.052240
1327     13.260000     -0.143740      0.052910
1328     13.270000     -0.144260      0.053540
1329     13.280000     -0.144800      0.054130
1330     13.290000     -0.145340      0.054690
1331     13.300000     -0.145890      0.055200
1332     13.310000     -0.146440      0.055680
1333     13.320000     -0.147000      0.056110
1334     13.330000     -0.147560      0.056500
1335     13.340000     -0.148120      0.056840
1336     13.350000     -0.148690      0.057130
1337     13.360000     -0.149260      0.057380
1338     13.370000     -0.149840      0.057580
1339     13.380000     -0.150410      0.057730
1340     13.390000     -0.150990      0.057830
1341     13.400000     -0.151570      0.057880
1342     13.410000     -0.152150      0.057870
1343     13.420000     -0.152730      0.057820
1344     13.430000     -0.153300      0.057720
1345     13.440000     -0.153880      0.057570
1346     13.450000     -0.154460      0.057360
1347     13.460000     -0.155030      0.057110
1348     13.470000     -0.155600      0.056810
1349     13.480000     -0.156170      0.056470
1350     13.490000     -0.156730      0.056080
1351     13.500000     -0.157290      0.055640
1352     13.510000     -0.157850      0.055150
1353     13.520000     -0.158400      0.054620
1354     13.530000     -0.158950      0.054050
1355     13.540000     -0.159490      0.053430
1356     13.550000     -0.160020      0.052760
1357     13.560000     -0.160550      0.052050
1358     13.570000     -0.161070      0.051280
1359     13.580000     -0.161580      0.050470
1360     13.590000     -0.162090      0.049610
1361     13.600000     -0.162590      0.048690
1362     13.610000     -0.163070      0.047730
1363     13.620000     -0.163550      0.046710
1364     13.630000     -0.164020      0.045630
1365     13.640000     -0.164470      0.044510
1366     13.650000     -0.164920      0.043330
1367     13.660000     -0.165350      0.042100
1368     13.670000     -0.165770      0.040830
1369     13.680000     -0.166180      0.039510
1370     13.690000     -0.166580      0.038160
1371     13.700000     -0.166960      0.036770
1372     13.710000     -0.167320      0.035340
1373     13.720000     -0.167680      0.033890
1374     13.730000     -0.168020      0.032410
1375     13.740000     -0.168340      0.030910
1376     13.750000     -0.168650      0.029390
1377     13.760000     -0.168940      0.027850
1378     13.770000     -0.169220      0.026280
1379     13.780000     -0.169490      0.024700
1380     13.790000     -0.169730      0.023090
1381     13.800000     -0.169960      0.021460
1382     13.810000     -0.170180      0.019800
1383     13.820000     -0.170380      0.018120
1384     13.830000     -0.170560      0.016410
1385     13.840000     -0.170720      0.014670
1386     13.850000     -0.170870      0.012900
1387     13.860000     -0.171000      0.011110
1388     13.870000     -0.171110      0.009290
1389     13.880000     -0.171200      0.007440
1390     13.890000     -0.171280      0.005580
1391     13.900000     -0.171330      0.003710
1392     13.910000     -0.171370      0.001820
1393     13.920000     -0.171390     -0.000080
1394     13.930000     -0.171390     -0.001980
1395     13.940000     -0.171370     -0.003890
1396     13.950000     -0.171330     -0.005790
1397     13.960000     -0.171270     -0.007700
1398     13.970000     -0.171190     -0.009610
1399     13.980000     -0.171100     -0.011520
1400     13.990000     -0.170980     -0.013430
1401     14.000000     -0.170850     -0.015340
1402     14.010000     -0.170690     -0.017250
1403     14.020000     -0.170520     -0.019170
1404     14.030000     -0.170330     -0.021090
1405     14.040000     -0.170120     -0.023010
1406     14.050000     -0.169890     -0.024930
1407     14.060000     -0.169640     -0.026850
1408     14.070000     -0.169370     -0.028750
1409     14.080000     -0.169080     -0.030640
1410     14.090000     -0.168780     -0.032500
1411     14.100000     -0.168450     -0.034320
1412     14.110000     -0.168110     -0.036100
1413     14.120000     -0.167750     -0.037830
1414     14.130000     -0.167370     -0.039500
1415     14.140000     -0.166970     -0.041100
1416     14.150000     -0.166560     -0.042630
1417     14.160000     -0.166140     -0.044080
1418     14.170000     -0.165700     -0.045450
1419     14.180000     -0.165240     -0.046730
1420     14.190000     -0.164770     -0.047920
1421     14.200000     -0.164290     -0.049030
1422     14.210000     -0.163800     -0.050060
1423     14.220000     -0.163300     -0.051020
1424     14.230000     -0.162790     -0.051890
1425     14.240000     -0.162270     -0.052700
1426     14.250000     -0.161750     -0.053450
1427     14.260000     -0.161210     -0.054140
1428     14.270000     -0.160670     -0.054780
1429     14.280000     -0.160120     -0.055390
1430     14.290000     -0.159570     -0.055960
1431     14.300000     -0.159010     -0.056510
1432     14.310000     -0.158450     -0.057050
1433     14.320000     -0.157870     -0.057580
1434     14.330000     -0.157300     -0.058110
1435     14.340000     -0.156720     -0.058650
1436     14.350000     -0.156130     -0.059210
1437     14.360000     -0.155540     -0.059790
1438     14.370000     -0.154940     -0.060390
1439     14.380000     -0.154340     -0.061020
1440     14.390000     -0.153730     -0.061690
1441     14.400000     -0.153110     -0.062400
1442     14.410000     -0.152490     -0.063130
1443     14.420000     -0.151850     -0.063910
1444     14.430000     -0.151220     -0.064710
1445     14.440000     -0.150570     -0.065540
1446     14.450000     -0.149910     -0.066380
1447     14.460000     -0.149250     -0.067240
1448     14.470000     -0.148580     -0.068100
1449     14.480000     -0.147900     -0.068950
1450     14.490000     -0.147210     -0.069780
1451     14.500000     -0.146510     -0.070580
1452     14.510000     -0.145800     -0.071320
1453     14.520000     -0.145090     -0.072000
1454     14.530000     -0.144370     -0.072610
1455     14.540000     -0.143640     -0.073130
1456     14.550000     -0.142910     -0.073550
1457     14.560000     -0.142180     -0.073870
1458     14.570000     -0.141440     -0.074070
1459     14.580000     -0.140700     -0.074150
1460     14.590000     -0.139960     -0.074100
1461     14.600000     -0.139210     -0.073920
1462     14.610000     -0.138480     -0.073610
1463     14.620000     -0.137740     -0.073180
1464     14.630000     -0.137010     -0.072620
1465     14.640000     -0.136280     -0.071940
1466     14.650000     -0.135560     -0.071140
1467     14.660000     -0.134850     -0.070250
1468     14.670000     -0.134150     -0.069260
1469     14.680000     -0.133460     -0.068180
1470     14.690000     -0.132770     -0.067040
1471     14.700000     -0.132100     -0.065840
1472     14.710000     -0.131450     -0.064590
1473     14.720000     -0.130800     -0.063310
1474     14.730000     -0.130170     -0.062010
1475     14.740000     -0.129550     -0.060700
1476     14.750000     -0.128940     -0.059390
1477     14.760000     -0.128350     -0.058090
1478     14.770000     -0.127760     -0.056800
1479     14.780000     -0.127200     -0.055520
1480     14.790000     -0.126640     -0.054260
1481     14.800000     -0.126100     -0.053030
1482     14.810000     -0.125570     -0.051810
1483     14.820000     -0.125050     -0.050620
1484     14.830000     -0.124540     -0.049450
1485     14.840000     -0.124050     -0.048290
1486     14.850000     -0.123570     -0.047160
1487     14.860000     -0.123090     -0.046040
1488     14.870000     -0.122630     -0.044930
1489     14.880000     -0.122180     -0.043840
1490     14.890000     -0.121750     -0.042760
1491     14.900000     -0.121320     -0.041700
1492     14.910000     -0.120900     -0.040650
1493     14.920000     -0.120500     -0.039610
1494     14.930000     -0.120100     -0.038580
1495     14.940000     -0.119710     -0.037560
1496     14.950000     -0.119340     -0.036560
1497     14.960000     -0.118970     -0.035550
1498     14.970000     -0.118620     -0.034560
1499     14.980000     -0.118270     -0.033570
1500     14.990000     -0.117940     -0.032580
1501     15.000000     -0.117610     -0.031590
1502     15.010000     -0.117290     -0.030600
1503     15.020000     -0.116990     -0.029610
1504     15.030000     -0.116690     -0.028620
1505     15.040000     -0.116410     -0.027630
1506     15.050000     -0.116130     -0.026630
1507     15.060000     -0.115860     -0.025630
1508     15.070000     -0.115610     -0.024630
1509     15.080000     -0.115360     -0.023640
1510     15.090000     -0.115120     -0.022650
1511     15.100000     -0.114900     -0.021670
1512     15.110000     -0.114680     -0.020710
1513     15.120000     -0.114470     -0.019760
1514     15.130000     -0.114280     -0.018820
1515     15.140000     -0.114090     -0.017910
1516     15.150000     -0.113910     -0.017030
1517     15.160000     -0.113740     -0.016170
1518     15.170000     -0.113580     -0.015330
1519     15.180000     -0.113420     -0.014530
1520     15.190000     -0.113280     -0.013750
1521     15.200000     -0.113140     -0.013000
1522     15.210000     -0.113010     -0.012280
1523     15.220000     -0.112890     -0.011580
1524     15.230000     -0.112770     -0.010910
1525     15.240000     -0.112660     -0.010270
1526     15.250000     -0.112560     -0.009660
1527     15.260000     -0.112460     -0.009070
1528     15.270000     -0.112370     -0.008510
1529     15.280000     -0.112290     -0.007980
1530     15.290000     -0.112210     -0.007470
1531     15.300000     -0.112130     -0.007000
1532     15.310000     -0.112060     -0.006560
1533     15.320000     -0.112000     -0.006160
1534     15.330000     -0.111940     -0.005790
1535     15.340000     -0.111880     -0.005460
1536     15.350000     -0.111820     -0.005160
1537     15.360000     -0.111770     -0.004910
1538     15.370000     -0.111720     -0.004690
1539     15.380000     -0.111680     -0.004520
1540     15.390000     -0.111630     -0.004390
1541     15.400000     -0.111590     -0.004290
1542     15.410000     -0.111540     -0.004230
1543     15.420000     -0.111500     -0.004210
1544     15.430000     -0.111460     -0.004230
1545     15.440000     -0.111420     -0.004270
1546     15.450000     -0.111370     -0.004340
1547     15.460000     -0.111330     -0.004440
1548     15.470000     -0.111290     -0.004550
1549     15.480000     -0.111240     -0.004680
1550     15.490000     -0.111190     -0.004820
1551     15.500000     -0.111150     -0.004960
1552     15.510000     -0.111100     -0.005110
1553     15.520000     -0.111050     -0.005240
1554     15.530000     -0.110990     -0.005360
1555     15.540000     -0.110940     -0.005460
1556     15.550000     -0.110880     -0.005550
1557     15.560000     -0.110830     -0.005600
1558     15.570000     -0.110770     -0.005630
1559     15.580000     -0.110720     -0.005630
1560     15.590000     -0.110660     -0.005600
1561     15.600000     -0.110600     -0.005540
1562     15.610000     -0.110550     -0.005440
1563     15.620000     -0.110490     -0.005320
1564     15.630000     -0.110440     -0.005160
1565     15.640000     -0.110390     -0.004980
1566     15.650000     -0.110340     -0.004770
1567     15.660000     -0.110290     -0.004550
1568     15.670000     -0.110250     -0.004320
1569     15.680000     -0.110200     -0.004070
1570     15.690000     -0.110160     -0.003830
1571     15.700000     -0.110120     -0.003580
1572     15.710000     -0.110090     -0.003350
1573     15.720000     -0.110060     -0.003140
1574     15.730000     -0.110020     -0.002960
1575     15.740000     -0.109990     -0.002800
1576     15.750000     -0.109970     -0.002670
1577     15.760000     -0.109940     -0.002590
1578     15.770000     -0.109910     -0.002550
1579     15.780000     -0.109890     -0.002560
1580     15.790000     -0.109860     -0.002610
1581     15.800000     -0.109840     -0.002720
1582     15.810000     -0.109810     -0.002870
1583     15.820000     -0.109780     -0.003080
1584     15.830000     -0.109750     -0.003330
1585     15.840000     -0.109720     -0.003630
1586     15.850000     -0.109680     -0.003980
1587     15.860000     -0.109640     -0.004360
1588     15.870000     -0.109600     -0.004770
1589     15.880000     -0.109550     -0.005220
1590     15.890000     -0.109500     -0.005680
1591     15.900000     -0.109440     -0.006170
1592     15.910000     -0.109380     -0.006660
1593     15.920000     -0.109310     -0.007170
1594     15.930000     -0.109240     -0.007670
1595     15.940000     -0.109160     -0.008160
1596     15.950000     -0.109080     -0.008650
1597     15.960000     -0.109000     -0.009120
1598     15.970000     -0.108900     -0.009580
1599     15.980000     -0.108810     -0.010020
1600     15.990000     -0.108710     -0.010440
1601     16.000000     -0.108600     -0.010840
1602     16.010000     -0.108500     -0.011220
1603     16.020000     -0.108380     -0.011580
1604     16.030000     -0.108270     -0.011930
1605     16.040000     -0.108150     -0.012260
1606     16.050000     -0.108030     -0.012580
1607     16.060000     -0.107900     -0.012890
1608     16.070000     -0.107770     -0.013190
1609     16.080000     -0.107640     -0.013490
1610     16.090000     -0.107500     -0.013790
1611     16.100000     -0.107370     -0.014100
1612     16.110000     -0.107220     -0.014410
1613     16.120000     -0.107080     -0.014730
1614     16.130000     -0.106930     -0.015070
1615     16.140000     -0.106780     -0.015430
1616     16.150000     -0.106630     -0.015800
1617     16.160000     -0.106470     -0.016200
1618     16.170000     -0.106310     -0.016630
1619     16.180000     -0.106140     -0.017090
1620     16.190000     -0.105970     -0.017570
1621     16.200000     -0.105800     -0.018090
1622     16.210000     -0.105610     -0.018640
1623     16.220000     -0.105430     -0.019210
1624     16.230000     -0.105240     -0.019810
1625     16.240000     -0.105040     -0.020440
1626     16.250000     -0.104830     -0.021090
1627     16.260000     -0.104620     -0.021740
1628     16.270000     -0.104410     -0.022410
1629     16.280000     -0.104180     -0.023080
1630     16.290000     -0.103950     -0.023740
1631     16.300000     -0.103710     -0.024380
1632     16.310000     -0.103470     -0.024990
1633     16.320000     -0.103220     -0.025580
1634     16.330000     -0.102960     -0.026110
1635     16.340000     -0.102700     -0.026600
1636     16.350000     -0.102440     -0.027040
1637     16.360000     -0.102170     -0.027410
1638     16.370000     -0.101890     -0.027710
1639     16.380000     -0.101610     -0.027940
1640     16.390000     -0.101340     -0.028090
1641     16.400000     -0.101050     -0.028180
1642     16.410000     -0.100770     -0.028180
1643     16.420000     -0.100490     -0.028120
1644     16.430000     -0.100210     -0.027980
1645     16.440000     -0.099930     -0.027780
1646     16.450000     -0.099650     -0.027520
1647     16.460000     -0.099380     -0.027210
1648     16.470000     -0.099100     -0.026850
1649     16.480000     -0.098840     -0.026460
1650     16.490000     -0.098570     -0.026030
1651     16.500000     -0.098310     -0.025590
1652     16.510000     -0.098060     -0.025140
1653     16.520000     -0.097800     -0.024690
1654     16.530000     -0.097560     -0.024250
1655     16.540000     -0.097310     -0.023820
1656     16.550000     -0.097080     -0.023420
1657     16.560000     -0.096840     -0.023050
1658     16.570000     -0.096610     -0.022720
1659     16.580000     -0.096380     -0.022430
1660     16.590000     -0.096160     -0.022180
1661     16.600000     -0.095940     -0.021980
1662     16.610000     -0.095720     -0.021820
1663     16.620000     -0.095500     -0.021710
1664     16.630000     -0.095280     -0.021640
1665     16.640000     -0.095070     -0.021620
1666     16.650000     -0.094850     -0.021630
1667     16.660000     -0.094630     -0.021680
1668     16.670000     -0.094420     -0.021770
1669     16.680000     -0.094200     -0.021880
1670     16.690000     -0.093980     -0.022010
1671     16.700000     -0.093760     -0.022170
1672     16.710000     -0.093540     -0.022330
1673     16.720000     -0.093320     -0.022510
1674     16.730000     -0.093090     -0.022690
1675     16.740000     -0.092860     -0.022860
1676     16.750000     -0.092640     -0.023040
1677     16.760000     -0.092410     -0.023200
1678     16.770000     -0.092170     -0.023360
1679     16.780000     -0.091940     -0.023510
1680     16.790000     -0.091700     -0.023640
1681     16.800000     -0.091470     -0.023760
1682     16.810000     -0.091230     -0.023860
1683     16.820000     -0.090990     -0.023950
1684     16.830000     -0.090750     -0.024020
1685     16.840000     -0.090510     -0.024080
1686     16.850000     -0.090270     -0.024130
1687     16.860000     -0.090030     -0.024180
1688     16.870000     -0.089790     -0.024210
1689     16.880000     -0.089550     -0.024240
1690     16.890000     -0.089300     -0.024270
1691     16.900000     -0.089060     -0.024300
1692     16.910000     -0.088820     -0.024330
1693     16.920000     -0.088570     -0.024360
1694     16.930000     -0.088330     -0.024410
1695     16.940000     -0.088090     -0.024460
1696     16.950000     -0.087840     -0.024530
1697     16.960000     -0.087600     -0.024620
1698     16.970000     -0.087350     -0.024720
1699     16.980000     -0.087100     -0.024830
1700     16.990000     -0.086860     -0.024970
1701     17.000000     -0.086610     -0.025120
1702     17.010000     -0.086350     -0.025290
1703     17.020000     -0.086100     -0.025470
1704     17.030000     -0.085850     -0.025670
1705     17.040000     -0.085590     -0.025880
1706     17.050000     -0.085330     -0.026090
1707     17.060000     -0.085070     -0.026310
1708     17.070000     -0.084810     -0.026530
1709     17.080000     -0.084540     -0.026740
1710     17.090000     -0.084270     -0.026930
1711     17.100000     -0.084010     -0.027100
1712     17.110000     -0.083730     -0.027250
1713     17.120000     -0.083460     -0.027360
1714     17.130000     -0.083190     -0.027430
1715     17.140000     -0.082910     -0.027460
1716     17.150000     -0.082640     -0.027430
1717     17.160000     -0.082370     -0.027350
1718     17.170000     -0.082090     -0.027200
1719     17.180000     -0.081820     -0.027000
1720     17.190000     -0.081550     -0.026720
1721     17.200000     -0.081280     -0.026380
1722     17.210000     -0.081020     -0.025970
1723     17.220000     -0.080760     -0.025500
1724     17.230000     -0.080500     -0.024960
1725     17.240000     -0.080250     -0.024370
1726     17.250000     -0.080010     -0.023720
1727     17.260000     -0.079770     -0.023030
1728     17.270000     -0.079540     -0.022300
1729     17.280000     -0.079320     -0.021530
1730     17.290000     -0.079100     -0.020750
1731     17.300000     -0.078900     -0.019960
1732     17.310000     -0.078700     -0.019160
1733     17.320000     -0.078510     -0.018380
1734     17.330000     -0.078320     -0.017610
1735     17.340000     -0.078150     -0.016870
1736     17.350000     -0.077980     -0.016160
1737     17.360000     -0.077820     -0.015500
1738     17.370000     -0.077660     -0.014880
1739     17.380000     -0.077510     -0.014310
1740     17.390000     -0.077370     -0.013800
1741     17.400000     -0.077230     -0.013330
1742     17.410000     -0.077100     -0.012920
1743     17.420000     -0.076970     -0.012560
1744     17.430000     -0.076840     -0.012250
1745     17.440000     -0.076720     -0.011980
1746     17.450000     -0.076600     -0.011750
1747     17.460000     -0.076480     -0.011560
1748     17.470000     -0.076370     -0.011400
1749     17.480000     -0.076250     -0.011260
1750     17.490000     -0.076140     -0.011130
1751     17.500000     -0.076030     -0.011010
1752     17.510000     -0.075920     -0.010900
1753     17.520000     -0.075810     -0.010770
1754     17.530000     -0.075700     -0.010640
1755     17.540000     -0.075600     -0.010480
1756     17.550000     -0.075490     -0.010290
1757     17.560000     -0.075390     -0.010080
1758     17.570000     -0.075290     -0.009830
1759     17.580000     -0.075190     -0.009540
1760     17.590000     -0.075090     -0.009200
1761     17.600000     -0.075000     -0.008820
1762     17.610000     -0.074910     -0.008400
1763     17.620000     -0.074830     -0.007930
1764     17.630000     -0.074750     -0.007420
1765     17.640000     -0.074680     -0.006860
1766     17.650000     -0.074610     -0.006270
1767     17.660000     -0.074550     -0.005640
1768     17.670000     -0.074490     -0.004990
1769     17.680000     -0.074440     -0.004310
1770     17.690000     -0.074400     -0.003620
1771     17.700000     -0.074360     -0.002930
1772     17.710000     -0.074330     -0.002230
1773     17.720000     -0.074310     -0.001540
1774     17.730000     -0.074290     -0.000860
1775     17.740000     -0.074280     -0.000210
1776     17.750000     -0.074280      0.000420
1777     17.760000     -0.074290      0.001020
1778     17.770000     -0.074300      0.001590
1779     17.780000     -0.074310      0.002110
1780     17.790000     -0.074330      0.002600
1781     17.800000     -0.074360      0.003040
1782     17.810000     -0.074390      0.003440
1783     17.820000     -0.074420      0.003810
1784     17.830000     -0.074460      0.004130
1785     17.840000     -0.074500      0.004410
1786     17.850000     -0.074550      0.004650
1787     17.860000     -0.074590      0.004860
1788     17.870000     -0.074640      0.005030
1789     17.880000     -0.074690      0.005170
1790     17.890000     -0.074740      0.005270
1791     17.900000     -0.074800      0.005350
1792     17.910000     -0.074850      0.005410
1793     17.920000     -0.074910      0.005430
1794     17.930000     -0.074960      0.005440
1795     17.940000     -0.075010      0.005420
1796     17.950000     -0.075070      0.005380
1797     17.960000     -0.075120      0.005330
1798     17.970000     -0.075180      0.005250
1799     17.980000     -0.075230      0.005160
1800     17.990000     -0.075280      0.005050
1801     18.000000     -0.075330      0.004930
1802     18.010000     -0.075380      0.004790
1803     18.020000     -0.075430      0.004630
1804     18.030000     -0.075470      0.004460
1805     18.040000     -0.075520      0.004270
1806     18.050000     -0.075560      0.004070
1807     18.060000     -0.075600      0.003860
1808     18.070000     -0.075640      0.003630
1809     18.080000     -0.075680      0.003390
1810     18.090000     -0.075710      0.003140
1811     18.100000     -0.075740      0.002880
1812     18.110000     -0.075770      0.002610
1813     18.120000     -0.075800      0.002330
1814     18.130000     -0.075820      0.002040
1815     18.140000     -0.075840      0.001750
1816     18.150000     -0.075860      0.001440
1817     18.160000     -0.075870      0.001130
1818     18.170000     -0.075880      0.000810
1819     18.180000     -0.075890      0.000490
1820     18.190000     -0.075900      0.000150
1821     18.200000     -0.075900     -0.000190
1822     18.210000     -0.075900     -0.000540
1823     18.220000     -0.075890     -0.000900
1824     18.230000     -0.075880     -0.001260
1825     18.240000     -0.075870     -0.001630
1826     18.250000     -0.075850     -0.002010
1827     18.260000     -0.075830     -0.002390
1828     18.270000     -0.075810     -0.002770
1829     18.280000     -0.075780     -0.003150
1830     18.290000     -0.075750     -0.003540
1831     18.300000     -0.075710     -0.003910
1832     18.310000     -0.075670     -0.004290
1833     18.320000     -0.075630     -0.004650
1834     18.330000     -0.075590     -0.005000
1835     18.340000     -0.075540     -0.005340
1836     18.350000     -0.075480     -0.005670
1837     18.360000     -0.075430     -0.005980
1838     18.370000     -0.075370     -0.006270
1839     18.380000     -0.075300     -0.006550
1840     18.390000     -0.075240     -0.006810
1841     18.400000     -0.075170     -0.007050
1842     18.410000     -0.075100     -0.007280
1843     18.420000     -0.075030     -0.007490
1844     18.430000     -0.074950     -0.007680
1845     18.440000     -0.074870     -0.007860
1846     18.450000     -0.074800     -0.008040
1847     18.460000     -0.074720     -0.008200
1848     18.470000     -0.074630     -0.008350
1849     18.480000     -0.074550     -0.008500
1850     18.490000     -0.074470     -0.008640
1851     18.500000     -0.074380     -0.008780
1852     18.510000     -0.074290     -0.008930
1853     18.520000     -0.074200     -0.009080
1854     18.530000     -0.074110     -0.009230
1855     18.540000     -0.074020     -0.009390
1856     18.550000     -0.073920     -0.009560
1857     18.560000     -0.073830     -0.009740
1858     18.570000     -0.073730     -0.009930
1859     18.580000     -0.073630     -0.010130
1860     18.590000     -0.073530     -0.010360
1861     18.600000     -0.073430     -0.010590
1862     18.610000     -0.073320     -0.010840
1863     18.620000     -0.073210     -0.011110
1864     18.630000     -0.073100     -0.011400
1865     18.640000     -0.072990     -0.011690
1866     18.650000     -0.072870     -0.012000
1867     18.660000     -0.072750     -0.012330
1868     18.670000     -0.072630     -0.012660
1869     18.680000     -0.072500     -0.012990
1870     18.690000     -0.072370     -0.013330
1871     18.700000     -0.072240     -0.013670
1872     18.710000     -0.072100     -0.014010
1873     18.720000     -0.071960     -0.014340
1874     18.730000     -0.071820     -0.014670
1875     18.740000     -0.071670     -0.014980
1876     18.750000     -0.071520     -0.015280
1877     18.760000     -0.071370     -0.015560
1878     18.770000     -0.071210     -0.015830
1879     18.780000     -0.071050     -0.016080
1880     18.790000     -0.070890     -0.016300
1881     18.800000     -0.070730     -0.016510
1882     18.810000     -0.070570     -0.016690
1883     18.820000     -0.070400     -0.016860
1884     18.830000     -0.070230     -0.017000
1885     18.840000     -0.070060     -0.017110
1886     18.850000     -0.069890     -0.017210
1887     18.860000     -0.069720     -0.017280
1888     18.870000     -0.069540     -0.017330
1889     18.880000     -0.069370     -0.017350
1890     18.890000     -0.069200     -0.017350
1891     18.900000     -0.069020     -0.017320
1892     18.910000     -0.068850     -0.017260
1893     18.920000     -0.068680     -0.017180
1894     18.930000     -0.068510     -0.017060
1895     18.940000     -0.068340     -0.016920
1896     18.950000     -0.068170     -0.016740
1897     18.960000     -0.068000     -0.016530
1898     18.970000     -0.067830     -0.016290
1899     18.980000     -0.067670     -0.016010
1900     18.990000     -0.067510     -0.015700
1901     19.000000     -0.067350     -0.015350
1902     19.010000     -0.067200     -0.014970
1903     19.020000     -0.067050     -0.014550
1904     19.030000     -0.066910     -0.014100
1905     19.040000     -0.066760     -0.013620
1906     19.050000     -0.066630     -0.013110
1907     19.060000     -0.066500     -0.012570
1908     19.070000     -0.066370     -0.012010
1909     19.080000     -0.066250     -0.011430
1910     19.090000     -0.066140     -0.010830
1911     19.100000     -0.066030     -0.010220
1912     19.110000     -0.065930     -0.009610
1913     19.120000     -0.065830     -0.008990
1914     19.130000     -0.065740     -0.008380
1915     19.140000     -0.065660     -0.007770
1916     19.150000     -0.065580     -0.007170
1917     19.160000     -0.065510     -0.006580
1918     19.170000     -0.065440     -0.006010
1919     19.180000     -0.065380     -0.005440
1920     19.190000     -0.065330     -0.004890
1921     19.200000     -0.065280     -0.004360
1922     19.210000     -0.065230     -0.003840
1923     19.220000     -0.065200     -0.003340
1924     19.230000     -0.065160     -0.002850
1925     19.240000     -0.065130     -0.002380
1926     19.250000     -0.065110     -0.001910
1927     19.260000     -0.065090     -0.001470
1928     19.270000     -0.065080     -0.001030
1929     19.280000     -0.065070     -0.000600
1930     19.290000     -0.065060     -0.000190
1931     19.300000     -0.065060      0.000220
1932     19.310000     -0.065060      0.000610
1933     19.320000     -0.065070      0.001000
1934     19.330000     -0.065080      0.001370
1935     19.340000     -0.065090      0.001730
1936     19.350000     -0.065110      0.002080
1937     19.360000     -0.065130      0.002430
1938     19.370000     -0.065150      0.002760
1939     19.380000     -0.065180      0.003090
1940     19.390000     -0.065210      0.003410
1941     19.400000     -0.065250      0.003720
1942     19.410000     -0.065280      0.004030
1943     19.420000     -0.065320      0.004330
1944     19.430000     -0.065370      0.004620
1945     19.440000     -0.065410      0.004910
1946     19.450000     -0.065460      0.005200
1947     19.460000     -0.065510      0.005480
1948     19.470000     -0.065570      0.005760
1949     19.480000     -0.065630      0.006030
1950     19.490000     -0.065690      0.006300
1951     19.500000     -0.065750      0.006560
1952     19.510000     -0.065810      0.006820
1953     19.520000     -0.065880      0.007070
1954     19.530000     -0.065950      0.007320
1955     19.540000     -0.066030      0.007560
1956     19.550000     -0.066100      0.007790
1957     19.560000     -0.066180      0.008010
1958     19.570000     -0.066260      0.008230
1959     19.580000     -0.066340      0.008440
1960     19.590000     -0.066430      0.008650
1961     19.600000     -0.066510      0.008840
1962     19.610000     -0.066600      0.009030
1963     19.620000     -0.066690      0.009210
1964     19.630000     -0.066780      0.009380
1965     19.640000     -0.066880      0.009540
1966     19.650000     -0.066970      0.009690
1967     19.660000     -0.067070      0.009830
1968     19.670000     -0.067170      0.009950
1969     19.680000     -0.067270      0.010060
1970     19.690000     -0.067370      0.010160
1971     19.700000     -0.067470      0.010230
1972     19.710000     -0.067570      0.010290
1973     19.720000     -0.067680      0.010320
1974     19.730000     -0.067780      0.010330
1975     19.740000     -0.067880      0.010320
1976     19.750000     -0.067990      0.010270
1977     19.760000     -0.068090      0.010200
1978     19.770000     -0.068190      0.010090
1979     19.780000     -0.068290      0.009960
1980     19.790000     -0.068390      0.009790
1981     19.800000     -0.068490      0.009590
1982     19.810000     -0.068580      0.009370
1983     19.820000     -0.068680      0.009110
1984     19.830000     -0.068770      0.008820
1985     19.840000     -0.068860      0.008510
1986     19.850000     -0.068940      0.008170
1987     19.860000     -0.069020      0.007820
1988     19.870000     -0.069100      0.007460
1989     19.880000     -0.069180      0.007090
1990     19.890000     -0.069250      0.006710
1991     19.900000     -0.069310      0.006340
1992     19.910000     -0.069380      0.005980
1993     19.920000     -0.069440      0.005630
1994     19.930000     -0.069490      0.005310
1995     19.940000     -0.069550      0.005010
1996     19.950000     -0.069600      0.004740
1997     19.960000     -0.069640      0.004510
1998     19.970000     -0.069690      0.004310
1999     19.980000     -0.069730      0.004160
2000     19.990000     -0.069770      0.004040
2001     20.000000     -0.069820      0.003970
2002     20.010000     -0.069850      0.003940
2003     20.020000     -0.069890      0.003950
2004     20.030000     -0.069930      0.003990
2005     20.040000     -0.069970      0.004080
2006     20.050000     -0.070010      0.004190
2007     20.060000     -0.070060      0.004320
2008     20.070000     -0.070100      0.004470
2009     20.080000     -0.070140      0.004640
2010     20.090000     -0.070190      0.004810
2011     20.100000     -0.070240      0.004980
2012     20.110000     -0.070290      0.005140
2013     20.120000     -0.070340      0.005280
2014     20.130000     -0.070390      0.005390
2015     20.140000     -0.070450      0.005480
2016     20.150000     -0.070500      0.005530
2017     20.160000     -0.070560      0.005540
2018     20.170000     -0.070610      0.005500
2019     20.180000     -0.070670      0.005410
2020     20.190000     -0.070720      0.005270
2021     20.200000     -0.070770      0.005070
2022     20.210000     -0.070820      0.004830
2023     20.220000     -0.070870      0.004530
2024     20.230000     -0.070920      0.004180
2025     20.240000     -0.070960      0.003780
2026     20.250000     -0.071000      0.003340
2027     20.260000     -0.071030      0.002860
2028     20.270000     -0.071060      0.002360
2029     20.280000     -0.071080      0.001830
2030     20.290000     -0.071100      0.001280
2031     20.300000     -0.071110      0.000730
2032     20.310000     -0.071120      0.000180
2033     20.320000     -0.071120     -0.000360
2034     20.330000     -0.071120     -0.000880
2035     20.340000     -0.071110     -0.001380
2036     20.350000     -0.071100     -0.001840
2037     20.360000     -0.071080     -0.002270
2038     20.370000     -0.071060     -0.002650
2039     20.380000     -0.071030     -0.002990
2040     20.390000     -0.071000     -0.003290
2041     20.400000     -0.070970     -0.003530
2042     20.410000     -0.070930     -0.003730
2043     20.420000     -0.070890     -0.003880
2044     20.430000     -0.070860     -0.003980
2045     20.440000     -0.070820     -0.004040
2046     20.450000     -0.070780     -0.004060
2047     20.460000     -0.070730     -0.004050
2048     20.470000     -0.070690     -0.004000
2049     20.480000     -0.070650     -0.003940
2050     20.490000     -0.070610     -0.003860
2051     20.500000     -0.070580     -0.003760
2052     20.510000     -0.070540     -0.003660
2053     20.520000     -0.070500     -0.003560
2054     20.530000     -0.070470     -0.003470
2055     20.540000     -0.070430     -0.003390
2056     20.550000     -0.070400     -0.003330
2057     20.560000     -0.070360     -0.003290
2058     20.570000     -0.070330     -0.003280
2059     20.580000     -0.070300     -0.003290
2060     20.590000     -0.070270     -0.003330
2061     20.600000     -0.070230     -0.003400
2062     20.610000     -0.070200     -0.003510
2063     20.620000     -0.070160     -0.003640
2064     20.630000     -0.070130     -0.003800
2065     20.640000     -0.070090     -0.003990
2066     20.650000     -0.070050     -0.004190
2067     20.660000     -0.070010     -0.004410
2068     20.670000     -0.069960     -0.004640
2069     20.680000     -0.069920     -0.004880
2070     20.690000     -0.069870     -0.005110
2071     20.700000     -0.069820     -0.005340
2072     20.710000     -0.069760     -0.005550
2073     20.720000     -0.069710     -0.005730
2074     20.730000     -0.069650     -0.005880
2075     20.740000     -0.069590     -0.006000
2076     20.750000     -0.069530     -0.006070
2077     20.760000     -0.069470     -0.006100
2078     20.770000     -0.069410     -0.006070
2079     20.780000     -0.069350     -0.005990
2080     20.790000     -0.069290     -0.005850
2081     20.800000     -0.069230     -0.005650
2082     20.810000     -0.069170     -0.005390
2083     20.820000     -0.069120     -0.005080
2084     20.830000     -0.069070     -0.004710
2085     20.840000     -0.069020     -0.004290
2086     20.850000     -0.068980     -0.003830
2087     20.860000     -0.068940     -0.003330
2088     20.870000     -0.068910     -0.002790
2089     20.880000     -0.068880     -0.002240
2090     20.890000     -0.068860     -0.001660
2091     20.900000     -0.068840     -0.001090
2092     20.910000     -0.068830     -0.000510
2093     20.920000     -0.068830      0.000050
2094     20.930000     -0.068830      0.000580
2095     20.940000     -0.068830      0.001090
2096     20.950000     -0.068840      0.001560
2097     20.960000     -0.068860      0.001980
2098     20.970000     -0.068880      0.002360
2099     20.980000     -0.068900      0.002680
2100     20.990000     -0.068930      0.002950
2101     21.000000     -0.068960      0.003160
2102     21.010000     -0.068990      0.003310
2103     21.020000     -0.069020      0.003420
2104     21.030000     -0.069060      0.003460
2105     21.040000     -0.069090      0.003460
2106     21.050000     -0.069130      0.003420
2107     21.060000     -0.069160      0.003340
2108     21.070000     -0.069190      0.003230
2109     21.080000     -0.069230      0.003090
2110     21.090000     -0.069260      0.002940
2111     21.100000     -0.069290      0.002780
2112     21.110000     -0.069310      0.002630
2113     21.120000     -0.069340      0.002480
2114     21.130000     -0.069370      0.002340
2115     21.140000     -0.069390      0.002240
2116     21.150000     -0.069410      0.002160
2117     21.160000     -0.069430      0.002120
2118     21.170000     -0.069450      0.002110
2119     21.180000     -0.069470      0.002160
2120     21.190000     -0.069500      0.002250
2121     21.200000     -0.069520      0.002390
2122     21.210000     -0.069540      0.002570
2123     21.220000     -0.069570      0.002810
2124     21.230000     -0.069600      0.003090
2125     21.240000     -0.069630      0.003400
2126     21.250000     -0.069660      0.003760
2127     21.260000     -0.069700      0.004150
2128     21.270000     -0.069740      0.004560
2129     21.280000     -0.069790      0.004980
2130     21.290000     -0.069840      0.005410
2131     21.300000     -0.069890      0.005840
2132     21.310000     -0.069950      0.006260
2133     21.320000     -0.070010      0.006660
2134     21.330000     -0.070080      0.007020
2135     21.340000     -0.070150      0.007360
2136     21.350000     -0.070220      0.007640
2137     21.360000     -0.070300      0.007880
2138     21.370000     -0.070380      0.008060
2139     21.380000     -0.070460      0.008180
2140     21.390000     -0.070540      0.008240
2141     21.400000     -0.070620      0.008240
2142     21.410000     -0.070700      0.008170
2143     21.420000     -0.070790      0.008040
2144     21.430000     -0.070870      0.007850
2145     21.440000     -0.070940      0.007600
2146     21.450000     -0.071020      0.007300
2147     21.460000     -0.071090      0.006960
2148     21.470000     -0.071160      0.006580
2149     21.480000     -0.071230      0.006160
2150     21.490000     -0.071290      0.005730
2151     21.500000     -0.071350      0.005280
2152     21.510000     -0.071400      0.004830
2153     21.520000     -0.071450      0.004380
2154     21.530000     -0.071490      0.003950
2155     21.540000     -0.071530      0.003530
2156     21.550000     -0.071570      0.003140
2157     21.560000     -0.071600      0.002790
2158     21.570000     -0.071630      0.002470
2159     21.580000     -0.071650      0.002190
2160     21.590000     -0.071670      0.001960
2161     21.600000     -0.071690      0.001770
2162     21.610000     -0.071710      0.001620
2163     21.620000     -0.071730      0.001520
2164     21.630000     -0.071740      0.001450
2165     21.640000     -0.071760      0.001430
2166     21.650000     -0.071770      0.001430
2167     21.660000     -0.071780      0.001470
2168     21.670000     -0.071800      0.001530
2169     21.680000     -0.071810      0.001600
2170     21.690000     -0.071830      0.001680
2171     21.700000     -0.071850      0.001760
2172     21.710000     -0.071870      0.001840
2173     21.720000     -0.071880      0.001900
2174     21.730000     -0.071900      0.001940
2175     21.740000     -0.071920      0.001950
2176     21.750000     -0.071940      0.001930
2177     21.760000     -0.071960      0.001870
2178     21.770000     -0.071980      0.001760
2179     21.780000     -0.072000      0.001610
2180     21.790000     -0.072010      0.001400
2181     21.800000     -0.072030      0.001150
2182     21.810000     -0.072040      0.000840
2183     21.820000     -0.072050      0.000490
2184     21.830000     -0.072050      0.000080
2185     21.840000     -0.072050     -0.000370
2186     21.850000     -0.072050     -0.000860
2187     21.860000     -0.072040     -0.001380
2188     21.870000     -0.072030     -0.001940
2189     21.880000     -0.072010     -0.002510
2190     21.890000     -0.071980     -0.003100
2191     21.900000     -0.071950     -0.003690
2192     21.910000     -0.071910     -0.004280
2193     21.920000     -0.071870     -0.004850
2194     21.930000     -0.071820     -0.005410
2195     21.940000     -0.071770     -0.005930
2196     21.950000     -0.071710     -0.006420
2197     21.960000     -0.071650     -0.006880
2198     21.970000     -0.071580     -0.007280
2199     21.980000     -0.071500     -0.007640
2200     21.990000     -0.071430     -0.007950
2201     22.000000     -0.071350     -0.008210
2202     22.010000     -0.071270     -0.008420
2203     22.020000     -0.071180     -0.008580
2204     22.030000     -0.071100     -0.008690
2205     22.040000     -0.071010     -0.008770
2206     22.050000     -0.070920     -0.008810
2207     22.060000     -0.070830     -0.008820
2208     22.070000     -0.070750     -0.008800
2209     22.080000     -0.070660     -0.008770
2210     22.090000     -0.070570     -0.008740
2211     22.100000     -0.070480     -0.008700
2212     22.110000     -0.070400     -0.008670
2213     22.120000     -0.070310     -0.008670
2214     22.130000     -0.070220     -0.008690
2215     22.140000     -0.070130     -0.008740
2216     22.150000     -0.070050     -0.008840
2217     22.160000     -0.069960     -0.008980
2218     22.170000     -0.069870     -0.009180
2219     22.180000     -0.069780     -0.009430
2220     22.190000     -0.069680     -0.009740
2221     22.200000     -0.069590     -0.010120
2222     22.210000     -0.069480     -0.010550
2223     22.220000     -0.069380     -0.011040
2224     22.230000     -0.069270     -0.011590
2225     22.240000     -0.069150     -0.012190
2226     22.250000     -0.069030     -0.012830
2227     22.260000     -0.068900     -0.013510
2228     22.270000     -0.068770     -0.014220
2229     22.280000     -0.068630     -0.014940
2230     22.290000     -0.068480     -0.015670
2231     22.300000     -0.068320     -0.016400
2232     22.310000     -0.068160     -0.017110
2233     22.320000     -0.067980     -0.017790
2234     22.330000     -0.067810     -0.018440
2235     22.340000     -0.067620     -0.019030
2236     22.350000     -0.067430     -0.019560
2237     22.360000     -0.067240     -0.020030
2238     22.370000     -0.067040     -0.020420
2239     22.380000     -0.066830     -0.020730
2240     22.390000     -0.066620     -0.020960
2241     22.400000     -0.066410     -0.021110
2242     22.410000     -0.066200     -0.021180
2243     22.420000     -0.065990     -0.021160
2244     22.430000     -0.065780     -0.021080
2245     22.440000     -0.065570     -0.020920
2246     22.450000     -0.065360     -0.020700
2247     22.460000     -0.065150     -0.020420
2248     22.470000     -0.064950     -0.020100
2249     22.480000     -0.064750     -0.019750
2250     22.490000     -0.064550     -0.019380
2251     22.500000     -0.064360     -0.019010
2252     22.510000     -0.064170     -0.018640
2253     22.520000     -0.063980     -0.018280
2254     22.530000     -0.063800     -0.017960
2255     22.540000     -0.063620     -0.017680
2256     22.550000     -0.063440     -0.017450
2257     22.560000     -0.063270     -0.017280
2258     22.570000     -0.063090     -0.017180
2259     22.580000     -0.062920     -0.017150
2260     22.590000     -0.062750     -0.017200
2261     22.600000     -0.062580     -0.017330
2262     22.610000     -0.062410     -0.017530
2263     22.620000     -0.062230     -0.017820
2264     22.630000     -0.062050     -0.018170
2265     22.640000     -0.061870     -0.018600
2266     22.650000     -0.061680     -0.019080
2267     22.660000     -0.061490     -0.019620
2268     22.670000     -0.061300     -0.020200
2269     22.680000     -0.061090     -0.020820
2270     22.690000     -0.060890     -0.021440
2271     22.700000     -0.060670     -0.022080
2272     22.710000     -0.060450     -0.022700
2273     22.720000     -0.060220     -0.023310
2274     22.730000     -0.059990     -0.023880
2275     22.740000     -0.059750     -0.024400
2276     22.750000     -0.059510     -0.024870
2277     22.760000     -0.059260     -0.025270
2278     22.770000     -0.059010     -0.025600
2279     22.780000     -0.058750     -0.025850
2280     22.790000     -0.058490     -0.026010
2281     22.800000     -0.058230     -0.026100
2282     22.810000     -0.057970     -0.026100
2283     22.820000     -0.057710     -0.026020
2284     22.830000     -0.057450     -0.025850
2285     22.840000     -0.057190     -0.025620
2286     22.850000     -0.056940     -0.025320
2287     22.860000     -0.056680     -0.024960
2288     22.870000     -0.056430     -0.024540
2289     22.880000     -0.056190     -0.024090
2290     22.890000     -0.055950     -0.023620
2291     22.900000     -0.055710     -0.023130
2292     22.910000     -0.055480     -0.022630
2293     22.920000     -0.055250     -0.022150
2294     22.930000     -0.055030     -0.021680
2295     22.940000     -0.054810     -0.021250
2296     22.950000     -0.054600     -0.020860
2297     22.960000     -0.054390     -0.020520
2298     22.970000     -0.054190     -0.020230
2299     22.980000     -0.053990     -0.020000
2300     22.990000     -0.053790     -0.019840
2301     23.000000     -0.053590     -0.019750
2302     23.010000     -0.053390     -0.019720
2303     23.020000     -0.053190     -0.019760
2304     23.030000     -0.053000     -0.019870
2305     23.040000     -0.052800     -0.020030
2306     23.050000     -0.052600     -0.020250
2307     23.060000     -0.052390     -0.020510
2308     23.070000     -0.052190     -0.020820
2309     23.080000     -0.051980     -0.021160
2310     23.090000     -0.051770     -0.021530
2311     23.100000     -0.051550     -0.021910
2312     23.110000     -0.051330     -0.022290
2313     23.120000     -0.051110     -0.022670
2314     23.130000     -0.050880     -0.023040
2315     23.140000     -0.050650     -0.023380
2316     23.150000     -0.050420     -0.023700
2317     23.160000     -0.050180     -0.023980
2318     23.170000     -0.049940     -0.024210
2319     23.180000     -0.049700     -0.024410
2320     23.190000     -0.049460     -0.024550
2321     23.200000     -0.049210     -0.024650
2322     23.210000     -0.048970     -0.024690
2323     23.220000     -0.048720     -0.024680
2324     23.230000     -0.048470     -0.024620
2325     23.240000     -0.048230     -0.024510
2326     23.250000     -0.047980     -0.024350
2327     23.260000     -0.047740     -0.024150
2328     23.270000     -0.047500     -0.023910
2329     23.280000     -0.047260     -0.023640
2330     23.290000     -0.047020     -0.023340
2331     23.300000     -0.046790     -0.023010
2332     23.310000     -0.046560     -0.022660
2333     23.320000     -0.046330     -0.022290
2334     23.330000     -0.046110     -0.021920
2335     23.340000     -0.045890     -0.021540
2336     23.350000     -0.045670     -0.021150
2337     23.360000     -0.045460     -0.020760
2338     23.370000     -0.045250     -0.020380
2339     23.380000     -0.045050     -0.020000
2340     23.390000     -0.044850     -0.019630
2341     23.400000     -0.044650     -0.019270
2342     23.410000     -0.044460     -0.018910
2343     23.420000     -0.044270     -0.018570
2344     23.430000     -0.044090     -0.018230
2345     23.440000     -0.043900     -0.017900
2346     23.450000     -0.043720     -0.017590
2347     23.460000     -0.043550     -0.017290
2348     23.470000     -0.043380     -0.017000
2349     23.480000     -0.043210     -0.016720
2350     23.490000     -0.043040     -0.016460
2351     23.500000     -0.042870     -0.016220
2352     23.510000     -0.042710     -0.015990
2353     23.520000     -0.042550     -0.015780
2354     23.530000     -0.042390     -0.015600
2355     23.540000     -0.042240     -0.015430
2356     23.550000     -0.042080     -0.015290
2357     23.560000     -0.041930     -0.015180
2358     23.570000     -0.041780     -0.015080
2359     23.580000     -0.041630     -0.015020
2360     23.590000     -0.041480     -0.014970
2361     23.600000     -0.041330     -0.014950
2362     23.610000     -0.041180     -0.014960
2363     23.620000     -0.041030     -0.014990
2364     23.630000     -0.040880     -0.015030
2365     23.640000     -0.040730     -0.015100
2366     23.650000     -0.040580     -0.015180
2367     23.660000     -0.040430     -0.015280
2368     23.670000     -0.040270     -0.015380
2369     23.680000     -0.040120     -0.015490
2370     23.690000     -0.039960     -0.015600
2371     23.700000     -0.039810     -0.015710
2372     23.710000     -0.039650     -0.015810
2373     23.720000     -0.039490     -0.015900
2374     23.730000     -0.039330     -0.015980
2375     23.740000     -0.039170     -0.016030
2376     23.750000     -0.039010     -0.016070
2377     23.760000     -0.038850     -0.016080
2378     23.770000     -0.038690     -0.016060
2379     23.780000     -0.038530     -0.016020
2380     23.790000     -0.038370     -0.015940
2381     23.800000     -0.038210     -0.015840
2382     23.810000     -0.038050     -0.015710
2383     23.820000     -0.037900     -0.015540
2384     23.830000     -0.037740     -0.015350
2385     23.840000     -0.037590     -0.015140
2386     23.850000     -0.037440     -0.014910
2387     23.860000     -0.037290     -0.014660
2388     23.870000     -0.037140     -0.014400
2389     23.880000     -0.037000     -0.014140
2390     23.890000     -0.036860     -0.013880
2391     23.900000     -0.036720     -0.013620
2392     23.910000     -0.036580     -0.013380
2393     23.920000     -0.036450     -0.013160
2394     23.930000     -0.036320     -0.012970
2395     23.940000     -0.036190     -0.012800
2396     23.950000     -0.036060     -0.012680
2397     23.960000     -0.035930     -0.012600
2398     23.970000     -0.035800     -0.012560
2399     23.980000     -0.035680     -0.012570
2400     23.990000     -0.035550     -0.012620
2401     24.000000     -0.035430     -0.012730
2402     24.010000     -0.035300     -0.012880
2403     24.020000     -0.035170     -0.013080
2404     24.030000     -0.035040     -0.013310
2405     24.040000     -0.034910     -0.013590
2406     24.050000     -0.034770     -0.013890
2407     24.060000     -0.034630     -0.014210
2408     24.070000     -0.034490     -0.014540
2409     24.080000     -0.034340     -0.014880
2410     24.090000     -0.034200     -0.015210
2411     24.100000     -0.034040     -0.015510
2412     24.110000     -0.033890     -0.015790
2413     24.120000     -0.033730     -0.016020
2414     24.130000     -0.033570     -0.016190
2415     24.140000     -0.033410     -0.016300
2416     24.150000     -0.033250     -0.016340
2417     24.160000     -0.033080     -0.016290
2418     24.170000     -0.032920     -0.016150
2419     24.180000     -0.032760     -0.015930
2420     24.190000     -0.032600     -0.015600
2421     24.200000     -0.032440     -0.015180
2422     24.210000     -0.032290     -0.014670
2423     24.220000     -0.032140     -0.014070
2424     24.230000     -0.032000     -0.013380
2425     24.240000     -0.031870     -0.012620
2426     24.250000     -0.031740     -0.011810
2427     24.260000     -0.031630     -0.010950
2428     24.270000     -0.031520     -0.010060
2429     24.280000     -0.031420     -0.009160
2430     24.290000     -0.031320     -0.008270
2431     24.300000     -0.031240     -0.007420
2432     24.310000     -0.031170     -0.006620
2433     24.320000     -0.031100     -0.005910
2434     24.330000     -0.031040     -0.005290
2435     24.340000     -0.030990     -0.004790
2436     24.350000     -0.030940     -0.004430
2437     24.360000     -0.030900     -0.004220
2438     24.370000     -0.030850     -0.004170
2439     24.380000     -0.030810     -0.004290
2440     24.390000     -0.030770     -0.004590
2441     24.400000     -0.030720     -0.005050
2442     24.410000     -0.030670     -0.005690
2443     24.420000     -0.030620     -0.006480
2444     24.430000     -0.030550     -0.007410
2445     24.440000     -0.030480     -0.008470
2446     24.450000     -0.030390     -0.009630
2447     24.460000     -0.030300     -0.010860
2448     24.470000     -0.030190     -0.012130
2449     24.480000     -0.030070     -0.013390
2450     24.490000     -0.029930     -0.014620
2451     24.500000     -0.029790     -0.015760
2452     24.510000     -0.029630     -0.016780
2453     24.520000     -0.029460     -0.017630
2454     24.530000     -0.029280     -0.018270
2455     24.540000     -0.029100     -0.018670
2456     24.550000     -0.028920     -0.018790
2457     24.560000     -0.028730     -0.018600
2458     24.570000     -0.028540     -0.018090
2459     24.580000     -0.028360     -0.017230
2460     24.590000     -0.028190     -0.016040
2461     24.600000     -0.028030     -0.014500
2462     24.610000     -0.027880     -0.012630
2463     24.620000     -0.027760     -0.010470
2464     24.630000     -0.027650     -0.008030
2465     24.640000     -0.027570     -0.005380
2466     24.650000     -0.027520     -0.002560
2467     24.660000     -0.027490      0.000350
2468     24.670000     -0.027500      0.003260
2469     24.680000     -0.027530      0.006100
2470     24.690000     -0.027590      0.008760
2471     24.700000     -0.027680      0.011130
2472     24.710000     -0.027790      0.013120
2473     24.720000     -0.027920      0.014610
2474     24.730000     -0.028070      0.015510
2475     24.740000     -0.028220      0.015720
2476     24.750000     -0.028380      0.015150
2477     24.760000     -0.028530      0.013740
2478     24.770000     -0.028670      0.011430
2479     24.780000     -0.028780      0.008170
2480     24.790000     -0.028860      0.003930
2481     24.800000     -0.028900     -0.001290
2482     24.810000     -0.028890     -0.007480
2483     24.820000     -0.028810     -0.014590
2484     24.830000     -0.028670     -0.022580
2485     24.840000     -0.028440     -0.031350
2486     24.850000     -0.028130     -0.040790
2487     24.860000     -0.027720     -0.050780
2488     24.870000     -0.027210     -0.061150
2489     24.880000     -0.026600     -0.071740
2490     24.890000     -0.025880     -0.082350
2491     24.900000     -0.025060     -0.092790
2492     24.910000     -0.024130     -0.102840
2493     24.920000     -0.023100     -0.112320
2494     24.930000     -0.021980     -0.121020
2495     24.940000     -0.020770     -0.128780
2496     24.950000     -0.019480     -0.135430
2497     24.960000     -0.018130     -0.140820
2498     24.970000     -0.016720     -0.144860
2499     24.980000     -0.015270     -0.147450
2500     24.990000     -0.013800     -0.148540
2501     25.000000     -0.012310     -0.148100
2502     25.010000      0.000000      0.000000
2503     25.020000      0.000000      0.000000
2504     25.030000      0.000000      0.000000
2505     25.040000      0.000000      0.000000
2506     25.050000      0.000000      0.000000
2507     25.060000      0.000000      0.000000
2508     25.070000      0.000000      0.000000
2509     25.080000      0.000000      0.000000
2510     25.090000      0.000000      0.000000
2511     25.100000      0.000000      0.000000
2512     25.110000      0.000000      0.000000
2513     25.120000      0.000000      0.000000
2514     25.130000      0.000000      0.000000
2515     25.140000      0.000000      0.000000
2516     25.150000      0.000000      0.000000
2517     25.160000      0.000000      0.000000
2518     25.170000      0.000000      0.000000
2519     25.180000      0.000000      0.000000
2520     25.190000      0.000000      0.000000
2521     25.200000      0.000000      0.000000
2522     25.210000      0.000000      0.000000
2523     25.220000      0.000000      0.000000
2524     25.230000      0.000000      0.000000
2525     25.240000      0.000000      0.000000
2526     25.250000      0.000000      0.000000
2527     25.260000      0.000000      0.000000
2528     25.270000      0.000000      0.000000
2529     25.280000      0.000000      0.000000
2530     25.290000      0.000000      0.000000
2531     25.300000      0.000000      0.000000
2532     25.310000      0.000000      0.000000
2533     25.320000      0.000000      0.000000
2534     25.330000      0.000000      0.000000
2535     25.340000      0.000000      0.000000
2536     25.350000      0.000000      0.000000
2537     25.360000      0.000000      0.000000
2538     25.370000      0.000000      0.000000
2539     25.380000      0.000000      0.000000
2540     25.390000      0.000000      0.000000
2541     25.400000      0.000000      0.000000
2542     25.410000      0.000000      0.000000
2543     25.420000      0.000000      0.000000
2544     25.430000      0.000000      0.000000
2545     25.440000      0.000000      0.000000
2546     25.450000      0.000000      0.000000
2547     25.460000      0.000000      0.000000
2548     25.470000      0.000000      0.000000
2549     25.480000      0.000000      0.000000
2550     25.490000      0.000000      0.000000
2551     25.500000      0.000000      0.000000
2552     25.510000      0.000000      0.000000
2553     25.520000      0.000000      0.000000
2554     25.530000      0.000000      0.000000
2555     25.540000      0.000000      0.000000
2556     25.550000      0.000000      0.000000
2557     25.560000      0.000000      0.000000
2558     25.570000      0.000000      0.000000
2559     25.580000      0.000000      0.000000
2560     25.590000      0.000000      0.000000
2561     25.600000      0.000000      0.000000
2562     25.610000      0.000000      0.000000
2563     25.620000      0.000000      0.000000
2564     25.630000      0.000000      0.000000
2565     25.640000      0.000000      0.000000
2566     25.650000      0.000000      0.000000
2567     25.660000      0.000000      0.000000
2568     25.670000      0.000000      0.000000
2569     25.680000      0.000000      0.000000
2570     25.690000      0.000000      0.000000
2571     25.700000      0.000000      0.000000
2572     25.710000      0.000000      0.000000
2573     25.720000      0.000000      0.000000
2574     25.730000      0.000000      0.000000
2575     25.740000      0.000000      0.000000
2576     25.750000      0.000000      0.000000
2577     25.760000      0.000000      0.000000
2578     25.770000      0.000000      0.000000
2579     25.780000      0.000000      0.000000
2580     25.790000      0.000000      0.000000
2581     25.800000      0.000000      0.000000
2582     25.810000      0.000000      0.000000
2583     25.820000      0.000000      0.000000
2584     25.830000      0.000000      0.000000
2585     25.840000      0.000000      0.000000
2586     25.850000      0.000000      0.000000
2587     25.860000      0.000000      0.000000
2588     25.870000      0.000000      0.000000
2589     25.880000      0.000000      0.000000
2590     25.890000      0.000000      0.000000
2591     25.900000      0.000000      0.000000
2592     25.910000      0.000000      0.000000
2593     25.920000      0.000000      0.000000
2594     25.930000      0.000000      0.000000
2595     25.940000      0.000000      0.000000
2596     25.950000      0.000000      0.000000
2597     25.960000      0.000000      0.000000
2598     25.970000      0.000000      0.000000
2599     25.980000      0.000000      0.000000
2600     25.990000      0.000000      0.000000
2601     26.000000      0.000000      0.000000
2602     26.010000      0.000000      0.000000
2603     26.020000      0.000000      0.000000
2604     26.030000      0.000000      0.000000
2605     26.040000      0.000000      0.000000
2606     26.050000      0.000000      0.000000
2607     26.060000      0.000000      0.000000
2608     26.070000      0.000000      0.000000
2609     26.080000      0.000000      0.000000
2610     26.090000      0.000000      0.000000
2611     26.100000      0.000000      0.000000
2612     26.110000      0.000000      0.000000
2613     26.120000      0.000000      0.000000
2614     26.130000      0.000000      0.000000
2615     26.140000      0.000000      0.000000
2616     26.150000      0.000000      0.000000
2617     26.160000      0.000000      0.000000
2618     26.170000      0.000000      0.000000
2619     26.180000      0.000000      0.000000
2620     26.190000      0.000000      0.000000
2621     26.200000      0.000000      0.000000
2622     26.210000      0.000000      0.000000
2623     26.220000      0.000000      0.000000
2624     26.230000      0.000000      0.000000
2625     26.240000      0.000000      0.000000
2626     26.250000      0.000000      0.000000
2627     26.260000      0.000000      0.000000
2628     26.270000      0.000000      0.000000
2629     26.280000      0.000000      0.000000
2630     26.290000      0.000000      0.000000
2631     26.300000      0.000000      0.000000
2632     26.310000      0.000000      0.000000
2633     26.320000      0.000000      0.000000
2634     26.330000      0.000000      0.000000
2635     26.340000      0.000000      0.000000
2636     26.350000      0.000000      0.000000
2637     26.360000      0.000000      0.000000
2638     26.370000      0.000000      0.000000
2639     26.380000      0.000000      0.000000
2640     26.390000      0.000000      0.000000
2641     26.400000      0.000000      0.000000
2642     26.410000      0.000000      0.000000
2643     26.420000      0.000000      0.000000
2644     26.430000      0.000000      0.000000
2645     26.440000      0.000000      0.000000
2646     26.450000      0.000000      0.000000
2647     26.460000      0.000000      0.000000
2648     26.470000      0.000000      0.000000
2649     26.480000      0.000000      0.000000
2650     26.490000      0.000000      0.000000
2651     26.500000      0.000000      0.000000
2652     26.510000      0.000000      0.000000
2653     26.520000      0.000000      0.000000
2654     26.530000      0.000000      0.000000
2655     26.540000      0.000000      0.000000
2656     26.550000      0.000000      0.000000
2657     26.560000      0.000000      0.000000
2658     26.570000      0.000000      0.000000
2659     26.580000      0.000000      0.000000
2660     26.590000      0.000000      0.000000
2661     26.600000      0.000000      0.000000
2662     26.610000      0.000000      0.000000
2663     26.620000      0.000000      0.000000
2664     26.630000      0.000000      0.000000
2665     26.640000      0.000000      0.000000
2666     26.650000      0.000000      0.000000
2667     26.660000      0.000000      0.000000
2668     26.670000      0.000000      0.000000
2669     26.680000      0.000000      0.000000
2670     26.690000      0.000000      0.000000
2671     26.700000      0.000000      0.000000
2672     26.710000      0.000000      0.000000
2673     26.720000      0.000000      0.000000
2674     26.730000      0.000000      0.000000
2675     26.740000      0.000000      0.000000
2676     26.750000      0.000000      0.000000
2677     26.760000      0.000000      0.000000
2678     26.770000      0.000000      0.000000
2679     26.780000      0.000000      0.000000
2680     26.790000      0.000000      0.000000
2681     26.800000      0.000000      0.000000
2682     26.810000      0.000000      0.000000
2683     26.820000      0.000000      0.000000
2684     26.830000      0.000000      0.000000
2685     26.840000      0.000000      0.000000
2686     26.850000      0.000000      0.000000
2687     26.860000      0.000000      0.000000
2688     26.870000      0.000000      0.000000
2689     26.880000      0.000000      0.000000
2690     26.890000      0.000000      0.000000
2691     26.900000      0.000000      0.000000
2692     26.910000      0.000000      0.000000
2693     26.920000      0.000000      0.000000
2694     26.930000      0.000000      0.000000
2695     26.940000      0.000000      0.000000
2696     26.950000      0.000000      0.000000
2697     26.960000      0.000000      0.000000
2698     26.970000      0.000000      0.000000
2699     26.980000      0.000000      0.000000
2700     26.990000      0.000000      0.000000
2701     27.000000      0.000000      0.000000
2702     27.010000      0.000000      0.000000
2703     27.020000      0.000000      0.000000
2704     27.030000      0.000000      0.000000
2705     27.040000      0.000000      0.000000
2706     27.050000      0.000000      0.000000
2707     27.060000      0.000000      0.000000
2708     27.070000      0.000000      0.000000
2709     27.080000      0.000000      0.000000
2710     27.090000      0.000000      0.000000
2711     27.100000      0.000000      0.000000
2712     27.110000      0.000000      0.000000
2713     27.120000      0.000000      0.000000
2714     27.130000      0.000000      0.000000
2715     27.140000      0.000000      0.000000
2716     27.150000      0.000000      0.000000
2717     27.160000      0.000000      0.000000
2718     27.170000      0.000000      0.000000
2719     27.180000      0.000000      0.000000
2720     27.190000      0.000000      0.000000
2721     27.200000      0.000000      0.000000
2722     27.210000      0.000000      0.000000
2723     27.220000      0.000000      0.000000
2724     27.230000      0.000000      0.000000
2725     27.240000      0.000000      0.000000
2726     27.250000      0.000000      0.000000
2727     27.260000      0.000000      0.000000
2728     27.270000      0.000000      0.000000
2729     27.280000      0.000000      0.000000
2730     27.290000      0.000000      0.000000
2731     27.300000      0.000000      0.000000
2732     27.310000      0.000000      0.000000
2733     27.320000      0.000000      0.000000
2734     27.330000      0.000000      0.000000
2735     27.340000      0.000000      0.000000
2736     27.350000      0.000000      0.000000
2737     27.360000      0.000000      0.000000
2738     27.370000      0.000000      0.000000
2739     27.380000      0.000000      0.000000
2740     27.390000      0.000000      0.000000
2741     27.400000      0.000000      0.000000
2742     27.410000      0.000000      0.000000
2743     27.420000      0.000000      0.000000
2744     27.430000      0.000000      0.000000
2745     27.440000      0.000000      0.000000
2746     27.450000      0.000000      0.000000
2747     27.460000      0.000000      0.000000
2748     27.470000      0.000000      0.000000
2749     27.480000      0.000000      0.000000
2750     27.490000      0.000000      0.000000
2751     27.500000      0.000000      0.000000
2752     27.510000      0.000000      0.000000
2753     27.520000      0.000000      0.000000
2754     27.530000      0.000000      0.000000
2755     27.540000      0.000000      0.000000
2756     27.550000      0.000000      0.000000
2757     27.560000      0.000000      0.000000
2758     27.570000      0.000000      0.000000
2759     27.580000      0.000000      0.000000
2760     27.590000      0.000000      0.000000
2761     27.600000      0.000000      0.000000
2762     27.610000      0.000000      0.000000
2763     27.620000      0.000000      0.000000
2764     27.630000      0.000000      0.000000
2765     27.640000      0.000000      0.000000
2766     27.650000      0.000000      0.000000
2767     27.660000      0.000000      0.000000
2768     27.670000      0.000000      0.000000
2769     27.680000      0.000000      0.000000
2770     27.690000      0.000000      0.000000
2771     27.700000      0.000000      0.000000
2772     27.710000      0.000000      0.000000
2773     27.720000      0.000000      0.000000
2774     27.730000      0.000000      0.000000
2775     27.740000      0.000000      0.000000
2776     27.750000      0.000000      0.000000
2777     27.760000      0.000000      0.000000
2778     27.770000      0.000000      0.000000
2779     27.780000      0.000000      0.000000
2780     27.790000      0.000000      0.000000
2781     27.800000      0.000000      0.000000
2782     27.810000      0.000000      0.000000
2783     27.820000      0.000000      0.000000
2784     27.830000      0.000000      0.000000
2785     27.840000      0.000000      0.000000
2786     27.850000      0.000000      0.000000
2787     27.860000      0.000000      0.000000
2788     27.870000      0.000000      0.000000
2789     27.880000      0.000000      0.000000
2790     27.890000      0.000000      0.000000
2791     27.900000      0.000000      0.000000
2792     27.910000      0.000000      0.000000
2793     27.920000      0.000000      0.000000
2794     27.930000      0.000000      0.000000
2795     27.940000      0.000000      0.000000
2796     27.950000      0.000000      0.000000
2797     27.960000      0.000000      0.000000
2798     27.970000      0.000000      0.000000
2799     27.980000      0.000000      0.000000
2800     27.990000      0.000000      0.000000
2801     28.000000      0.000000      0.000000
2802     28.010000      0.000000      0.000000
2803     28.020000      0.000000      0.000000
2804     28.030000      0.000000      0.000000
2805     28.040000      0.000000      0.000000
2806     28.050000      0.000000      0.000000
2807     28.060000      0.000000      0.000000
2808     28.070000      0.000000      0.000000
2809     28.080000      0.000000      0.000000
2810     28.090000      0.000000      0.000000
2811     28.100000      0.000000      0.000000
2812     28.110000      0.000000      0.000000
2813     28.120000      0.000000      0.000000
2814     28.130000      0.000000      0.000000
2815     28.140000      0.000000      0.000000
2816     28.150000      0.000000      0.000000
2817     28.160000      0.000000      0.000000
2818     28.170000      0.000000      0.000000
2819     28.180000      0.000000      0.000000
2820     28.190000      0.000000      0.000000
2821     28.200000      0.000000      0.000000
2822     28.210000      0.000000      0.000000
2823     28.220000      0.000000      0.000000
2824     28.230000      0.000000      0.000000
2825     28.240000      0.000000      0.000000
2826     28.250000      0.000000      0.000000
2827     28.260000      0.000000      0.000000
2828     28.270000      0.000000      0.000000
2829     28.280000      0.000000      0.000000
2830     28.290000      0.000000      0.000000
2831     28.300000      0.000000      0.000000
2832     28.310000      0.000000      0.000000
2833     28.320000      0.000000      0.000000
2834     28.330000      0.000000      0.000000
2835     28.340000      0.000000      0.000000
2836     28.350000      0.000000      0.000000
2837     28.360000      0.000000      0.000000
2838     28.370000      0.000000      0.000000
2839     28.380000      0.000000      0.000000
2840     28.390000      0.000000      0.000000
2841     28.400000      0.000000      0.000000
2842     28.410000      0.000000      0.000000
2843     28.420000      0.000000      0.000000
2844     28.430000      0.000000      0.000000
2845     28.440000      0.000000      0.000000
2846     28.450000      0.000000      0.000000
2847     28.460000      0.000000      0.000000
2848     28.470000      0.000000      0.000000
2849     28.480000      0.000000      0.000000
2850     28.490000      0.000000      0.000000
2851     28.500000      0.000000      0.000000
2852     28.510000      0.000000      0.000000
2853     28.520000      0.000000      0.000000
2854     28.530000      0.000000      0.000000
2855     28.540000      0.000000      0.000000
2856     28.550000      0.000000      0.000000
2857     28.560000      0.000000      0.000000
2858     28.570000      0.000000      0.000000
2859     28.580000      0.000000      0.000000
2860     28.590000      0.000000      0.000000
2861     28.600000      0.000000      0.000000
2862     28.610000      0.000000      0.000000
2863     28.620000      0.000000      0.000000
2864     28.630000      0.000000      0.000000
2865     28.640000      0.000000      0.000000
2866     28.650000      0.000000      0.000000
2867     28.660000      0.000000      0.000000
2868     28.670000      0.000000      0.000000
2869     28.680000      0.000000      0.000000
2870     28.690000      0.000000      0.000000
2871     28.700000      0.000000      0.000000
2872     28.710000      0.000000      0.000000
2873     28.720000      0.000000      0.000000
2874     28.730000      0.000000      0.000000
2875     28.740000      0.000000      0.000000
2876     28.750000      0.000000      0.000000
2877     28.760000      0.000000      0.000000
2878     28.770000      0.000000      0.000000
2879     28.780000      0.000000      0.000000
2880     28.790000      0.000000      0.000000
2881     28.800000      0.000000      0.000000
2882     28.810000      0.000000      0.000000
2883     28.820000      0.000000      0.000000
2884     28.830000      0.000000      0.000000
2885     28.840000      0.000000      0.000000
2886     28.850000      0.000000      0.000000
2887     28.860000      0.000000      0.000000
2888     28.870000      0.000000      0.000000
2889     28.880000      0.000000      0.000000
2890     28.890000      0.000000      0.000000
2891     28.900000      0.000000      0.000000
2892     28.910000      0.000000      0.000000
2893     28.920000      0.000000      0.000000
2894     28.930000      0.000000      0.000000
2895     28.940000      0.000000      0.000000
2896     28.950000      0.000000      0.000000
2897     28.960000      0.000000      0.000000
2898     28.970000      0.000000      0.000000
2899     28.980000      0.000000      0.000000
2900     28.990000      0.000000      0.000000
2901     29.000000      0.000000      0.000000
2902     29.010000      0.000000      0.000000
2903     29.020000      0.000000      0.000000
2904     29.030000      0.000000      0.000000
2905     29.040000      0.000000      0.000000
2906     29.050000      0.000000      0.000000
2907     29.060000      0.000000      0.000000
2908     29.070000      0.000000      0.000000
2909     29.080000      0.000000      0.000000
2910     29.090000      0.000000      0.000000
2911     29.100000      0.000000      0.000000
2912     29.110000      0.000000      0.000000
2913     29.120000      0.000000      0.000000
2914     29.130000      0.000000      0.000000
2915     29.140000      0.000000      0.000000
2916     29.150000      0.000000      0.000000
2917     29.160000      0.000000      0.000000
2918     29.170000      0.000000      0.000000
2919     29.180000      0.000000      0.000000
2920     29.190000      0.000000      0.000000
2921     29.200000      0.000000      0.000000
2922     29.210000      0.000000      0.000000
2923     29.220000      0.000000      0.000000
2924     29.230000      0.000000      0.000000
2925     29.240000      0.000000      0.000000
2926     29.250000      0.000000      0.000000
2927     29.260000      0.000000      0.000000
2928     29.270000      0.000000      0.000000
2929     29.280000      0.000000      0.000000
2930     29.290000      0.000000      0.000000
2931     29.300000      0.000000      0.000000
2932     29.310000      0.000000      0.000000
2933     29.320000      0.000000      0.000000
2934     29.330000      0.000000      0.000000
2935     29.340000      0.000000      0.000000
2936     29.350000      0.000000      0.000000
2937     29.360000      0.000000      0.000000
2938     29.370000      0.000000      0.000000
2939     29.380000      0.000000      0.000000
2940     29.390000      0.000000      0.000000
2941     29.400000      0.000000      0.000000
2942     29.410000      0.000000      0.000000
2943     29.420000      0.000000      0.000000
2944     29.430000      0.000000      0.000000
2945     29.440000      0.000000      0.000000
2946     29.450000      0.000000      0.000000
2947     29.460000      0.000000      0.000000
2948     29.470000      0.000000      0.000000
2949     29.480000      0.000000      0.000000
2950     29.490000      0.000000      0.000000
2951     29.500000      0.000000      0.000000
2952     29.510000      0.000000      0.000000
2953     29.520000      0.000000      0.000000
2954     29.530000      0.000000      0.000000
2955     29.540000      0.000000      0.000000
2956     29.550000      0.000000      0.000000
2957     29.560000      0.000000      0.000000
2958     29.570000      0.000000      0.000000
2959     29.580000      0.000000      0.000000
2960     29.590000      0.000000      0.000000
2961     29.600000      0.000000      0.000000
2962     29.610000      0.000000      0.000000
2963     29.620000      0.000000      0.000000
2964     29.630000      0.000000      0.000000
2965     29.640000      0.000000      0.000000
2966     29.650000      0.000000      0.000000
2967     29.660000      0.000000      0.000000
2968     29.670000      0.000000      0.000000
2969     29.680000      0.000000      0.000000
2970     29.690000      0.000000      0.000000
2971     29.700000      0.000000      0.000000
2972     29.710000      0.000000      0.000000
2973     29.720000      0.000000      0.000000
2974     29.730000      0.000000      0.000000
2975     29.740000      0.000000      0.000000
2976     29.750000      0.000000      0.000000
2977     29.760000      0.000000      0.000000
2978     29.770000      0.000000      0.000000
2979     29.780000      0.000000      0.000000
2980     29.790000      0.000000      0.000000
2981     29.800000      0.000000      0.000000
2982     29.810000      0.000000      0.000000
2983     29.820000      0.000000      0.000000
2984     29.830000      0.000000      0.000000
2985     29.840000      0.000000      0.000000
2986     29.850000      0.000000      0.000000
2987     29.860000      0.000000      0.000000
2988     29.870000      0.000000      0.000000
2989     29.880000      0.000000      0.000000
2990     29.890000      0.000000      0.000000
2991     29.900000      0.000000      0.000000
2992     29.910000      0.000000      0.000000
2993     29.920000      0.000000      0.000000
2994     29.930000      0.000000      0.000000
2995     29.940000      0.000000      0.000000
2996     29.950000      0.000000      0.000000
2997     29.960000      0.000000      0.000000
2998     29.970000      0.000000      0.000000
2999     29.980000      0.000000      0.000000
3000     29.990000      0.000000      0.000000
3001     30.000000      0.000000      0.000000
3002     30.010000      0.000000      0.000000
3003     30.020000      0.000000      0.000000
3004     30.030000      0.000000      0.000000
3005     30.040000      0.000000      0.000000
3006     30.050000      0.000000      0.000000
3007     30.060000      0.000000      0.000000
3008     30.070000      0.000000      0.000000
3009     30.080000      0.000000      0.000000
3010     30.090000      0.000000      0.000000
3011     30.100000      0.000000      0.000000
3012     30.110000      0.000000      0.000000
3013     30.120000      0.000000      0.000000
3014     30.130000      0.000000      0.000000
3015     30.140000      0.000000      0.000000
3016     30.150000      0.000000      0.000000
3017     30.160000      0.000000      0.000000
3018     30.170000      0.000000      0.000000
3019     30.180000      0.000000      0.000000
3020     30.190000      0.000000      0.000000
3021     30.200000      0.000000      0.000000
3022     30.210000      0.000000      0.000000
3023     30.220000      0.000000      0.000000
3024     30.230000      0.000000      0.000000
3025     30.240000      0.000000      0.000000
3026     30.250000      0.000000      0.000000
3027     30.260000      0.000000      0.000000
3028     30.270000      0.000000      0.000000
3029     30.280000      0.000000      0.000000
3030     30.290000      0.000000      0.000000
3031     30.300000      0.000000      0.000000
3032     30.310000      0.000000      0.000000
3033     30.320000      0.000000      0.000000
3034     30.330000      0.000000      0.000000
3035     30.340000      0.000000      0.000000
3036     30.350000      0.000000      0.000000
3037     30.360000      0.000000      0.000000
3038     30.370000      0.000000      0.000000
3039     30.380000      0.000000      0.000000
3040     30.390000      0.000000      0.000000
3041     30.400000      0.000000      0.000000
3042     30.410000      0.000000      0.000000
3043     30.420000      0.000000      0.000000
3044     30.430000      0.000000      0.000000
3045     30.440000      0.000000      0.000000
3046     30.450000      0.000000      0.000000
3047     30.460000      0.000000      0.000000
3048     30.470000      0.000000      0.000000
3049     30.480000      0.000000      0.000000
3050     30.490000      0.000000      0.000000
3051     30.500000      0.000000      0.000000
3052     30.510000      0.000000      0.000000
3053     30.520000      0.000000      0.000000
3054     30.530000      0.000000      0.000000
3055     30.540000      0.000000      0.000000
3056     30.550000      0.000000      0.000000
3057     30.560000      0.000000      0.000000
3058     30.570000      0.000000      0.000000
3059     30.580000      0.000000      0.000000
3060     30.590000      0.000000      0.000000
3061     30.600000      0.000000      0.000000
3062     30.610000      0.000000      0.000000
3063     30.620000      0.000000      0.000000
3064     30.630000      0.000000      0.000000
3065     30.640000      0.000000      0.000000
3066     30.650000      0.000000      0.000000
3067     30.660000      0.000000      0.000000
3068     30.670000      0.000000      0.000000
3069     30.680000      0.000000      0.000000
3070     30.690000      0.000000      0.000000
3071     30.700000      0.000000      0.000000
3072     30.710000      0.000000      0.000000
3073     30.720000      0.000000      0.000000
3074     30.730000      0.000000      0.000000
3075     30.740000      0.000000      0.000000
3076     30.750000      0.000000      0.000000
3077     30.760000      0.000000      0.000000
3078     30.770000      0.000000      0.000000
3079     30.780000      0.000000      0.000000
3080     30.790000      0.000000      0.000000
3081     30.800000      0.000000      0.000000
3082     30.810000      0.000000      0.000000
3083     30.820000      0.000000      0.000000
3084     30.830000      0.000000      0.000000
3085     30.840000      0.000000      0.000000
3086     30.850000      0.000000      0.000000
3087     30.860000      0.000000      0.000000
3088     30.870000      0.000000      0.000000
3089     30.880000      0.000000      0.000000
3090     30.890000      0.000000      0.000000
3091     30.900000      0.000000      0.000000
3092     30.910000      0.000000      0.000000
3093     30.920000      0.000000      0.000000
3094     30.930000      0.000000      0.000000
3095     30.940000      0.000000      0.000000
3096     30.950000      0.000000      0.000000
3097     30.960000      0.000000      0.000000
3098     30.970000      0.000000      0.000000
3099     30.980000      0.000000      0.000000
3100     30.990000      0.000000      0.000000
3101     31.000000      0.000000      0.000000
3102     31.010000      0.000000      0.000000
3103     31.020000      0.000000      0.000000
3104     31.030000      0.000000      0.000000
3105     31.040000      0.000000      0.000000
3106     31.050000      0.000000      0.000000
3107     31.060000      0.000000      0.000000
3108     31.070000      0.000000      0.000000
3109     31.080000      0.000000      0.000000
3110     31.090000      0.000000      0.000000
3111     31.100000      0.000000      0.000000
3112     31.110000      0.000000      0.000000
3113     31.120000      0.000000      0.000000
3114     31.130000      0.000000      0.000000
3115     31.140000      0.000000      0.000000
3116     31.150000      0.000000      0.000000
3117     31.160000      0.000000      0.000000
3118     31.170000      0.000000      0.000000
3119     31.180000      0.000000      0.000000
3120     31.190000      0.000000      0.000000
3121     31.200000      0.000000      0.000000
3122     31.210000      0.000000      0.000000
3123     31.220000      0.000000      0.000000
3124     31.230000      0.000000      0.000000
3125     31.240000      0.000000      0.000000
3126     31.250000      0.000000      0.000000
3127     31.260000      0.000000      0.000000
3128     31.270000      0.000000      0.000000
3129     31.280000      0.000000      0.000000
3130     31.290000      0.000000      0.000000
3131     31.300000      0.000000      0.000000
3132     31.310000      0.000000      0.000000
3133     31.320000      0.000000      0.000000
3134     31.330000      0.000000      0.000000
3135     31.340000      0.000000      0.000000
3136     31.350000      0.000000      0.000000
3137     31.360000      0.000000      0.000000
3138     31.370000      0.000000      0.000000
3139     31.380000      0.000000      0.000000
3140     31.390000      0.000000      0.000000
3141     31.400000      0.000000      0.000000
3142     31.410000      0.000000      0.000000
3143     31.420000      0.000000      0.000000
3144     31.430000      0.000000      0.000000
3145     31.440000      0.000000      0.000000
3146     31.450000      0.000000      0.000000
3147     31.460000      0.000000      0.000000
3148     31.470000      0.000000      0.000000
3149     31.480000      0.000000      0.000000
3150     31.490000      0.000000      0.000000
3151     31.500000      0.000000      0.000000
3152     31.510000      0.000000      0.000000
3153     31.520000      0.000000      0.000000
3154     31.530000      0.000000      0.000000
3155     31.540000      0.000000      0.000000
3156     31.550000      0.000000      0.000000
3157     31.560000      0.000000      0.000000
3158     31.570000      0.000000      0.000000
3159     31.580000      0.000000      0.000000
3160     31.590000      0.000000      0.000000
3161     31.600000      0.000000      0.000000
3162     31.610000      0.000000      0.000000
3163     31.620000      0.000000      0.000000
3164     31.630000      0.000000      0.000000
3165     31.640000      0.000000      0.000000
3166     31.650000      0.000000      0.000000
3167     31.660000      0.000000      0.000000
3168     31.670000      0.000000      0.000000
3169     31.680000      0.000000      0.000000
3170     31.690000      0.000000      0.000000
3171     31.700000      0.000000      0.000000
3172     31.710000      0.000000      0.000000
3173     31.720000      0.000000      0.000000
3174     31.730000      0.000000      0.000000
3175     31.740000      0.000000      0.000000
3176     31.750000      0.000000      0.000000
3177     31.760000      0.000000      0.000000
3178     31.770000      0.000000      0.000000
3179     31.780000      0.000000      0.000000
3180     31.790000      0.000000      0.000000
3181     31.800000      0.000000      0.000000
3182     31.810000      0.000000      0.000000
3183     31.820000      0.000000      0.000000
3184     31.830000      0.000000      0.000000
3185     31.840000      0.000000      0.000000
3186     31.850000      0.000000      0.000000
3187     31.860000      0.000000      0.000000
3188     31.870000      0.000000      0.000000
3189     31.880000      0.000000      0.000000
3190     31.890000      0.000000      0.000000
3191     31.900000      0.000000      0.000000
3192     31.910000      0.000000      0.000000
3193     31.920000      0.000000      0.000000
3194     31.930000      0.000000      0.000000
3195     31.940000      0.000000      0.000000
3196     31.950000      0.000000      0.000000
3197     31.960000      0.000000      0.000000
3198     31.970000      0.000000      0.000000
3199     31.980000      0.000000      0.000000
3200     31.990000      0.000000      0.000000
3201     32.000000      0.000000      0.000000
3202     32.010000      0.000000      0.000000
3203     32.020000      0.000000      0.000000
3204     32.030000      0.000000      0.000000
3205     32.040000      0.000000      0.000000
3206     32.050000      0.000000      0.000000
3207     32.060000      0.000000      0.000000
3208     32.070000      0.000000      0.000000
3209     32.080000      0.000000      0.000000
3210     32.090000      0.000000      0.000000
3211     32.100000      0.000000      0.000000
3212     32.110000      0.000000      0.000000
3213     32.120000      0.000000      0.000000
3214     32.130000      0.000000      0.000000
3215     32.140000      0.000000      0.000000
3216     32.150000      0.000000      0.000000
3217     32.160000      0.000000      0.000000
3218     32.170000      0.000000      0.000000
3219     32.180000      0.000000      0.000000
3220     32.190000      0.000000      0.000000
3221     32.200000      0.000000      0.000000
3222     32.210000      0.000000      0.000000
3223     32.220000      0.000000      0.000000
3224     32.230000      0.000000      0.000000
3225     32.240000      0.000000      0.000000
3226     32.250000      0.000000      0.000000
3227     32.260000      0.000000      0.000000
3228     32.270000      0.000000      0.000000
3229     32.280000      0.000000      0.000000
3230     32.290000      0.000000      0.000000
3231     32.300000      0.000000      0.000000
3232     32.310000      0.000000      0.000000
3233     32.320000      0.000000      0.000000
3234     32.330000      0.000000      0.000000
3235     32.340000      0.000000      0.000000
3236     32.350000      0.000000      0.000000
3237     32.360000      0.000000      0.000000
3238     32.370000      0.000000      0.000000
3239     32.380000      0.000000      0.000000
3240     32.390000      0.000000      0.000000
3241     32.400000      0.000000      0.000000
3242     32.410000      0.000000      0.000000
3243     32.420000      0.000000      0.000000
3244     32.430000      0.000000      0.000000
3245     32.440000      0.000000      0.000000
3246     32.450000      0.000000      0.000000
3247     32.460000      0.000000      0.000000
3248     32.470000      0.000000      0.000000
3249     32.480000      0.000000      0.000000
3250     32.490000      0.000000      0.000000
3251     32.500000      0.000000      0.000000
3252     32.510000      0.000000      0.000000
3253     32.520000      0.000000      0.000000
3254     32.530000      0.000000      0.000000
3255     32.540000      0.000000      0.000000
3256     32.550000      0.000000      0.000000
3257     32.560000      0.000000      0.000000
3258     32.570000      0.000000      0.000000
3259     32.580000      0.000000      0.000000
3260     32.590000      0.000000      0.000000
3261     32.600000      0.000000      0.000000
3262     32.610000      0.000000      0.000000
3263     32.620000      0.000000      0.000000
3264     32.630000      0.000000      0.000000
3265     32.640000      0.000000      0.000000
3266     32.650000      0.000000      0.000000
3267     32.660000      0.000000      0.000000
3268     32.670000      0.000000      0.000000
3269     32.680000      0.000000      0.000000
3270     32.690000      0.000000      0.000000
3271     32.700000      0.000000      0.000000
3272     32.710000      0.000000      0.000000
3273     32.720000      0.000000      0.000000
3274     32.730000      0.000000      0.000000
3275     32.740000      0.000000      0.000000
3276     32.750000      0.000000      0.000000
3277     32.760000      0.000000      0.000000
3278     32.770000      0.000000      0.000000
3279     32.780000      0.000000      0.000000
3280     32.790000      0.000000      0.000000
3281     32.800000      0.000000      0.000000
3282     32.810000      0.000000      0.000000
3283     32.820000      0.000000      0.000000
3284     32.830000      0.000000      0.000000
3285     32.840000      0.000000      0.000000
3286     32.850000      0.000000      0.000000
3287     32.860000      0.000000      0.000000
3288     32.870000      0.000000      0.000000
3289     32.880000      0.000000      0.000000
3290     32.890000      0.000000      0.000000
3291     32.900000      0.000000      0.000000
3292     32.910000      0.000000      0.000000
3293     32.920000      0.000000      0.000000
3294     32.930000      0.000000      0.000000
3295     32.940000      0.000000      0.000000
3296     32.950000      0.000000      0.000000
3297     32.960000      0.000000      0.000000
3298     32.970000      0.000000      0.000000
3299     32.980000      0.000000      0.000000
3300     32.990000      0.000000      0.000000
3301     33.000000      0.000000      0.000000
3302     33.010000      0.000000      0.000000
3303     33.020000      0.000000      0.000000
3304     33.030000      0.000000      0.000000
3305     33.040000      0.000000      0.000000
3306     33.050000      0.000000      0.000000
3307     33.060000      0.000000      0.000000
3308     33.070000      0.000000      0.000000
3309     33.080000      0.000000      0.000000
3310     33.090000      0.000000      0.000000
3311     33.100000      0.000000      0.000000
3312     33.110000      0.000000      0.000000
3313     33.120000      0.000000      0.000000
3314     33.130000      0.000000      0.000000
3315     33.140000      0.000000      0.000000
3316     33.150000      0.000000      0.000000
3317     33.160000      0.000000      0.000000
3318     33.170000      0.000000      0.000000
3319     33.180000      0.000000      0.000000
3320     33.190000      0.000000      0.000000
3321     33.200000      0.000000      0.000000
3322     33.210000      0.000000      0.000000
3323     33.220000      0.000000      0.000000
3324     33.230000      0.000000      0.000000
3325     33.240000      0.000000      0.000000
3326     33.250000      0.000000      0.000000
3327     33.260000      0.000000      0.000000
3328     33.270000      0.000000      0.000000
3329     33.280000      0.000000      0.000000
3330     33.290000      0.000000      0.000000
3331     33.300000      0.000000      0.000000
3332     33.310000      0.000000      0.000000
3333     33.320000      0.000000      0.000000
3334     33.330000      0.000000      0.000000
3335     33.340000      0.000000      0.000000
3336     33.350000      0.000000      0.000000
3337     33.360000      0.000000      0.000000
3338     33.370000      0.000000      0.000000
3339     33.380000      0.000000      0.000000
3340     33.390000      0.000000      0.000000
3341     33.400000      0.000000      0.000000
3342     33.410000      0.000000      0.000000
3343     33.420000      0.000000      0.000000
3344     33.430000      0.000000      0.000000
3345     33.440000      0.000000      0.000000
3346     33.450000      0.000000      0.000000
3347     33.460000      0.000000      0.000000
3348     33.470000      0.000000      0.000000
3349     33.480000      0.000000      0.000000
3350     33.490000      0.000000      0.000000
3351     33.500000      0.000000      0.000000
3352     33.510000      0.000000      0.000000
3353     33.520000      0.000000      0.000000
3354     33.530000      0.000000      0.000000
3355     33.540000      0.000000      0.000000
3356     33.550000      0.000000      0.000000
3357     33.560000      0.000000      0.000000
3358     33.570000      0.000000      0.000000
3359     33.580000      0.000000      0.000000
3360     33.590000      0.000000      0.000000
3361     33.600000      0.000000      0.000000
3362     33.610000      0.000000      0.000000
3363     33.620000      0.000000      0.000000
3364     33.630000      0.000000      0.000000
3365     33.640000      0.000000      0.000000
3366     33.650000      0.000000      0.000000
3367     33.660000      0.000000      0.000000
3368     33.670000      0.000000      0.000000
3369     33.680000      0.000000      0.000000
3370     33.690000      0.000000      0.000000
3371     33.700000      0.000000      0.000000
3372     33.710000      0.000000      0.000000
3373     33.720000      0.000000      0.000000
3374     33.730000      0.000000      0.000000
3375     33.740000      0.000000      0.000000
3376     33.750000      0.000000      0.000000
3377     33.760000      0.000000      0.000000
3378     33.770000      0.000000      0.000000
3379     33.780000      0.000000      0.000000
3380     33.790000      0.000000      0.000000
3381     33.800000      0.000000      0.000000
3382     33.810000      0.000000      0.000000
3383     33.820000      0.000000      0.000000
3384     33.830000      0.000000      0.000000
3385     33.840000      0.000000      0.000000
3386     33.850000      0.000000      0.000000
3387     33.860000      0.000000      0.000000
3388     33.870000      0.000000      0.000000
3389     33.880000      0.000000      0.000000
3390     33.890000      0.000000      0.000000
3391     33.900000      0.000000      0.000000
3392     33.910000      0.000000      0.000000
3393     33.920000      0.000000      0.000000
3394     33.930000      0.000000      0.000000
3395     33.940000      0.000000      0.000000
3396     33.950000      0.000000      0.000000
3397     33.960000      0.000000      0.000000
3398     33.970000      0.000000      0.000000
3399     33.980000      0.000000      0.000000
3400     33.990000      0.000000      0.000000
3401     34.000000      0.000000      0.000000
3402     34.010000      0.000000      0.000000
3403     34.020000      0.000000      0.000000
3404     34.030000      0.000000      0.000000
3405     34.040000      0.000000      0.000000
3406     34.050000      0.000000      0.000000
3407     34.060000      0.000000      0.000000
3408     34.070000      0.000000      0.000000
3409     34.080000      0.000000      0.000000
3410     34.090000      0.000000      0.000000
3411     34.100000      0.000000      0.000000
3412     34.110000      0.000000      0.000000
3413     34.120000      0.000000      0.000000
3414     34.130000      0.000000      0.000000
3415     34.140000      0.000000      0.000000
3416     34.150000      0.000000      0.000000
3417     34.160000      0.000000      0.000000
3418     34.170000      0.000000      0.000000
3419     34.180000      0.000000      0.000000
3420     34.190000      0.000000      0.000000
3421     34.200000      0.000000      0.000000
3422     34.210000      0.000000      0.000000
3423     34.220000      0.000000      0.000000
3424     34.230000      0.000000      0.000000
3425     34.240000      0.000000      0.000000
3426     34.250000      0.000000      0.000000
3427     34.260000      0.000000      0.000000
3428     34.270000      0.000000      0.000000
3429     34.280000      0.000000      0.000000
3430     34.290000      0.000000      0.000000
3431     34.300000      0.000000      0.000000
3432     34.310000      0.000000      0.000000
3433     34.320000      0.000000      0.000000
3434     34.330000      0.000000      0.000000
3435     34.340000      0.000000      0.000000
3436     34.350000      0.000000      0.000000
3437     34.360000      0.000000      0.000000
3438     34.370000      0.000000      0.000000
3439     34.380000      0.000000      0.000000
3440     34.390000      0.000000      0.000000
3441     34.400000      0.000000      0.000000
3442     34.410000      0.000000      0.000000
3443     34.420000      0.000000      0.000000
3444     34.430000      0.000000      0.000000
3445     34.440000      0.000000      0.000000
3446     34.450000      0.000000      0.000000
3447     34.460000      0.000000      0.000000
3448     34.470000      0.000000      0.000000
3449     34.480000      0.000000      0.000000
3450     34.490000      0.000000      0.000000
3451     34.500000      0.000000      0.000000
3452     34.510000      0.000000      0.000000
3453     34.520000      0.000000      0.000000
3454     34.530000      0.000000      0.000000
3455     34.540000      0.000000      0.000000
3456     34.550000      0.000000      0.000000
3457     34.560000      0.000000      0.000000
3458     34.570000      0.000000      0.000000
3459     34.580000      0.000000      0.000000
3460     34.590000      0.000000      0.000000
3461     34.600000      0.000000      0.000000
3462     34.610000      0.000000      0.000000
3463     34.620000      0.000000      0.000000
3464     34.630000      0.000000      0.000000
3465     34.640000      0.000000      0.000000
3466     34.650000      0.000000      0.000000
3467     34.660000      0.000000      0.000000
3468     34.670000      0.000000      0.000000
3469     34.680000      0.000000      0.000000
3470     34.690000      0.000000      0.000000
3471     34.700000      0.000000      0.000000
3472     34.710000      0.000000      0.000000
3473     34.720000      0.000000      0.000000
3474     34.730000      0.000000      0.000000
3475     34.740000      0.000000      0.000000
3476     34.750000      0.000000      0.000000
3477     34.760000      0.000000      0.000000
3478     34.770000      0.000000      0.000000
3479     34.780000      0.000000      0.000000
3480     34.790000      0.000000      0.000000
3481     34.800000      0.000000      0.000000
3482     34.810000      0.000000      0.000000
3483     34.820000      0.000000      0.000000
3484     34.830000      0.000000      0.000000
3485     34.840000      0.000000      0.000000
3486     34.850000      0.000000      0.000000
3487     34.860000      0.000000      0.000000
3488     34.870000      0.000000      0.000000
3489     34.880000      0.000000      0.000000
3490     34.890000      0.000000      0.000000
3491     34.900000      0.000000      0.000000
3492     34.910000      0.000000      0.000000
3493     34.920000      0.000000      0.000000
3494     34.930000      0.000000      0.000000
3495     34.940000      0.000000      0.000000
3496     34.950000      0.000000      0.000000
3497     34.960000      0.000000      0.000000
3498     34.970000      0.000000      0.000000
3499     34.980000      0.000000      0.000000
3500     34.990000      0.000000      0.000000
3501     35.000000      0.000000      0.000000
3502     35.010000      0.000000      0.000000
3503     35.020000      0.000000      0.000000
3504     35.030000      0.000000      0.000000
3505     35.040000      0.000000      0.000000
3506     35.050000      0.000000      0.000000
3507     35.060000      0.000000      0.000000
3508     35.070000      0.000000      0.000000
3509     35.080000      0.000000      0.000000
3510     35.090000      0.000000      0.000000
3511     35.100000      0.000000      0.000000
3512     35.110000      0.000000      0.000000
3513     35.120000      0.000000      0.000000
3514     35.130000      0.000000      0.000000
3515     35.140000      0.000000      0.000000
3516     35.150000      0.000000      0.000000
3517     35.160000      0.000000      0.000000
3518     35.170000      0.000000      0.000000
3519     35.180000      0.000000      0.000000
3520     35.190000      0.000000      0.000000
3521     35.200000      0.000000      0.000000
3522     35.210000      0.000000      0.000000
3523     35.220000      0.000000      0.000000
3524     35.230000      0.000000      0.000000
3525     35.240000      0.000000      0.000000
3526     35.250000      0.000000      0.000000
3527     35.260000      0.000000      0.000000
3528     35.270000      0.000000      0.000000
3529     35.280000      0.000000      0.000000
3530     35.290000      0.000000      0.000000
3531     35.300000      0.000000      0.000000
3532     35.310000      0.000000      0.000000
3533     35.320000      0.000000      0.000000
3534     35.330000      0.000000      0.000000
3535     35.340000      0.000000      0.000000
3536     35.350000      0.000000      0.000000
3537     35.360000      0.000000      0.000000
3538     35.370000      0.000000      0.000000
3539     35.380000      0.000000      0.000000
3540     35.390000      0.000000      0.000000
3541     35.400000      0.000000      0.000000
3542     35.410000      0.000000      0.000000
3543     35.420000      0.000000      0.000000
3544     35.430000      0.000000      0.000000
3545     35.440000      0.000000      0.000000
3546     35.450000      0.000000      0.000000
3547     35.460000      0.000000      0.000000
3548     35.470000      0.000000      0.000000
3549     35.480000      0.000000      0.000000
3550     35.490000      0.000000      0.000000
3551     35.500000      0.000000      0.000000
3552     35.510000      0.000000      0.000000
3553     35.520000      0.000000      0.000000
3554     35.530000      0.000000      0.000000
3555     35.540000      0.000000      0.000000
3556     35.550000      0.000000      0.000000
3557     35.560000      0.000000      0.000000
3558     35.570000      0.000000      0.000000
3559     35.580000      0.000000      0.000000
3560     35.590000      0.000000      0.000000
3561     35.600000      0.000000      0.000000
3562     35.610000      0.000000      0.000000
3563     35.620000      0.000000      0.000000
3564     35.630000      0.000000      0.000000
3565     35.640000      0.000000      0.000000
3566     35.650000      0.000000      0.000000
3567     35.660000      0.000000      0.000000
3568     35.670000      0.000000      0.000000
3569     35.680000      0.000000      0.000000
3570     35.690000      0.000000      0.000000
3571     35.700000      0.000000      0.000000
3572     35.710000      0.000000      0.000000
3573     35.720000      0.000000      0.000000
3574     35.730000      0.000000      0.000000
3575     35.740000      0.000000      0.000000
3576     35.750000      0.000000      0.000000
3577     35.760000      0.000000      0.000000
3578     35.770000      0.000000      0.000000
3579     35.780000      0.000000      0.000000
3580     35.790000      0.000000      0.000000
3581     35.800000      0.000000      0.000000
3582     35.810000      0.000000      0.000000
3583     35.820000      0.000000      0.000000
3584     35.830000      0.000000      0.000000
3585     35.840000      0.000000      0.000000
3586     35.850000      0.000000      0.000000
3587     35.860000      0.000000      0.000000
3588     35.870000      0.000000      0.000000
3589     35.880000      0.000000      0.000000
3590     35.890000      0.000000      0.000000
3591     35.900000      0.000000      0.000000
3592     35.910000      0.000000      0.000000
3593     35.920000      0.000000      0.000000
3594     35.930000      0.000000      0.000000
3595     35.940000      0.000000      0.000000
3596     35.950000      0.000000      0.000000
3597     35.960000      0.000000      0.000000
3598     35.970000      0.000000      0.000000
3599     35.980000      0.000000      0.000000
3600     35.990000      0.000000      0.000000
3601     36.000000      0.000000      0.000000
3602     36.010000      0.000000      0.000000
3603     36.020000      0.000000      0.000000
3604     36.030000      0.000000      0.000000
3605     36.040000      0.000000      0.000000
3606     36.050000      0.000000      0.000000
3607     36.060000      0.000000      0.000000
3608     36.070000      0.000000      0.000000
3609     36.080000      0.000000      0.000000
3610     36.090000      0.000000      0.000000
3611     36.100000      0.000000      0.000000
3612     36.110000      0.000000      0.000000
3613     36.120000      0.000000      0.000000
3614     36.130000      0.000000      0.000000
3615     36.140000      0.000000      0.000000
3616     36.150000      0.000000      0.000000
3617     36.160000      0.000000      0.000000
3618     36.170000      0.000000      0.000000
3619     36.180000      0.000000      0.000000
3620     36.190000      0.000000      0.000000
3621     36.200000      0.000000      0.000000
3622     36.210000      0.000000      0.000000
3623     36.220000      0.000000      0.000000
3624     36.230000      0.000000      0.000000
3625     36.240000      0.000000      0.000000
3626     36.250000      0.000000      0.000000
3627     36.260000      0.000000      0.000000
3628     36.270000      0.000000      0.000000
3629     36.280000      0.000000      0.000000
3630     36.290000      0.000000      0.000000
3631     36.300000      0.000000      0.000000
3632     36.310000      0.000000      0.000000
3633     36.320000      0.000000      0.000000
3634     36.330000      0.000000      0.000000
3635     36.340000      0.000000      0.000000
3636     36.350000      0.000000      0.000000
3637     36.360000      0.000000      0.000000
3638     36.370000      0.000000      0.000000
3639     36.380000      0.000000      0.000000
3640     36.390000      0.000000      0.000000
3641     36.400000      0.000000      0.000000
3642     36.410000      0.000000      0.000000
3643     36.420000      0.000000      0.000000
3644     36.430000      0.000000      0.000000
3645     36.440000      0.000000      0.000000
3646     36.450000      0.000000      0.000000
3647     36.460000      0.000000      0.000000
3648     36.470000      0.000000      0.000000
3649     36.480000      0.000000      0.000000
3650     36.490000      0.000000      0.000000
3651     36.500000      0.000000      0.000000
3652     36.510000      0.000000      0.000000
3653     36.520000      0.000000      0.000000
3654     36.530000      0.000000      0.000000
3655     36.540000      0.000000      0.000000
3656     36.550000      0.000000      0.000000
3657     36.560000      0.000000      0.000000
3658     36.570000      0.000000      0.000000
3659     36.580000      0.000000      0.000000
3660     36.590000      0.000000      0.000000
3661     36.600000      0.000000      0.000000
3662     36.610000      0.000000      0.000000
3663     36.620000      0.000000      0.000000
3664     36.630000      0.000000      0.000000
3665     36.640000      0.000000      0.000000
3666     36.650000      0.000000      0.000000
3667     36.660000      0.000000      0.000000
3668     36.670000      0.000000      0.000000
3669     36.680000      0.000000      0.000000
3670     36.690000      0.000000      0.000000
3671     36.700000      0.000000      0.000000
3672     36.710000      0.000000      0.000000
3673     36.720000      0.000000      0.000000
3674     36.730000      0.000000      0.000000
3675     36.740000      0.000000      0.000000
3676     36.750000      0.000000      0.000000
3677     36.760000      0.000000      0.000000
3678     36.770000      0.000000      0.000000
3679     36.780000      0.000000      0.000000
3680     36.790000      0.000000      0.000000
3681     36.800000      0.000000      0.000000
3682     36.810000      0.000000      0.000000
3683     36.820000      0.000000      0.000000
3684     36.830000      0.000000      0.000000
3685     36.840000      0.000000      0.000000
3686     36.850000      0.000000      0.000000
3687     36.860000      0.000000      0.000000
3688     36.870000      0.000000      0.000000
3689     36.880000      0.000000      0.000000
3690     36.890000      0.000000      0.000000
3691     36.900000      0.000000      0.000000
3692     36.910000      0.000000      0.000000
3693     36.920000      0.000000      0.000000
3694     36.930000      0.000000      0.000000
3695     36.940000      0.000000      0.000000
3696     36.950000      0.000000      0.000000
3697     36.960000      0.000000      0.000000
3698     36.970000      0.000000      0.000000
3699     36.980000      0.000000      0.000000
3700     36.990000      0.000000      0.000000
3701     37.000000      0.000000      0.000000
3702     37.010000      0.000000      0.000000
3703     37.020000      0.000000      0.000000
3704     37.030000      0.000000      0.000000
3705     37.040000      0.000000      0.000000
3706     37.050000      0.000000      0.000000
3707     37.060000      0.000000      0.000000
3708     37.070000      0.000000      0.000000
3709     37.080000      0.000000      0.000000
3710     37.090000      0.000000      0.000000
3711     37.100000      0.000000      0.000000
3712     37.110000      0.000000      0.000000
3713     37.120000      0.000000      0.000000
3714     37.130000      0.000000      0.000000
3715     37.140000      0.000000      0.000000
3716     37.150000      0.000000      0.000000
3717     37.160000      0.000000      0.000000
3718     37.170000      0.000000      0.000000
3719     37.180000      0.000000      0.000000
3720     37.190000      0.000000      0.000000
3721     37.200000      0.000000      0.000000
3722     37.210000      0.000000      0.000000
3723     37.220000      0.000000      0.000000
3724     37.230000      0.000000      0.000000
3725     37.240000      0.000000      0.000000
3726     37.250000      0.000000      0.000000
3727     37.260000      0.000000      0.000000
3728     37.270000      0.000000      0.000000
3729     37.280000      0.000000      0.000000
3730     37.290000      0.000000      0.000000
3731     37.300000      0.000000      0.000000
3732     37.310000      0.000000      0.000000
3733     37.320000      0.000000      0.000000
3734     37.330000      0.000000      0.000000
3735     37.340000      0.000000      0.000000
3736     37.350000      0.000000      0.000000
3737     37.360000      0.000000      0.000000
3738     37.370000      0.000000      0.000000
3739     37.380000      0.000000      0.000000
3740     37.390000      0.000000      0.000000
3741     37.400000      0.000000      0.000000
3742     37.410000      0.000000      0.000000
3743     37.420000      0.000000      0.000000
3744     37.430000      0.000000      0.000000
3745     37.440000      0.000000      0.000000
3746     37.450000      0.000000      0.000000
3747     37.460000      0.000000      0.000000
3748     37.470000      0.000000      0.000000
3749     37.480000      0.000000      0.000000
3750     37.490000      0.000000      0.000000
3751     37.500000      0.000000      0.000000
3752     37.510000      0.000000      0.000000
3753     37.520000      0.000000      0.000000
3754     37.530000      0.000000      0.000000
3755     37.540000      0.000000      0.000000
3756     37.550000      0.000000      0.000000
3757     37.560000      0.000000      0.000000
3758     37.570000      0.000000      0.000000
3759     37.580000      0.000000      0.000000
3760     37.590000      0.000000      0.000000
3761     37.600000      0.000000      0.000000
3762     37.610000      0.000000      0.000000
3763     37.620000      0.000000      0.000000
3764     37.630000      0.000000      0.000000
3765     37.640000      0.000000      0.000000
3766     37.650000      0.000000      0.000000
3767     37.660000      0.000000      0.000000
3768     37.670000      0.000000      0.000000
3769     37.680000      0.000000      0.000000
3770     37.690000      0.000000      0.000000
3771     37.700000      0.000000      0.000000
3772     37.710000      0.000000      0.000000
3773     37.720000      0.000000      0.000000
3774     37.730000      0.000000      0.000000
3775     37.740000      0.000000      0.000000
3776     37.750000      0.000000      0.000000
3777     37.760000      0.000000      0.000000
3778     37.770000      0.000000      0.000000
3779     37.780000      0.000000      0.000000
3780     37.790000      0.000000      0.000000
3781     37.800000      0.000000      0.000000
3782     37.810000      0.000000      0.000000
3783     37.820000      0.000000      0.000000
3784     37.830000      0.000000      0.000000
3785     37.840000      0.000000      0.000000
3786     37.850000      0.000000      0.000000
3787     37.860000      0.000000      0.000000
3788     37.870000      0.000000      0.000000
3789     37.880000      0.000000      0.000000
3790     37.890000      0.000000      0.000000
3791     37.900000      0.000000      0.000000
3792     37.910000      0.000000      0.000000
3793     37.920000      0.000000      0.000000
3794     37.930000      0.000000      0.000000
3795     37.940000      0.000000      0.000000
3796     37.950000      0.000000      0.000000
3797     37.960000      0.000000      0.000000
3798     37.970000      0.000000      0.000000
3799     37.980000      0.000000      0.000000
3800     37.990000      0.000000      0.000000
3801     38.000000      0.000000      0.000000
3802     38.010000      0.000000      0.000000
3803     38.020000      0.000000      0.000000
3804     38.030000      0.000000      0.000000
3805     38.040000      0.000000      0.000000
3806     38.050000      0.000000      0.000000
3807     38.060000      0.000000      0.000000
3808     38.070000      0.000000      0.000000
3809     38.080000      0.000000      0.000000
3810     38.090000      0.000000      0.000000
3811     38.100000      0.000000      0.000000
3812     38.110000      0.000000      0.000000
3813     38.120000      0.000000      0.000000
3814     38.130000      0.000000      0.000000
3815     38.140000      0.000000      0.000000
3816     38.150000      0.000000      0.000000
3817     38.160000      0.000000      0.000000
3818     38.170000      0.000000      0.000000
3819     38.180000      0.000000      0.000000
3820     38.190000      0.000000      0.000000
3821     38.200000      0.000000      0.000000
3822     38.210000      0.000000      0.000000
3823     38.220000      0.000000      0.000000
3824     38.230000      0.000000      0.000000
3825     38.240000      0.000000      0.000000
3826     38.250000      0.000000      0.000000
3827     38.260000      0.000000      0.000000
3828     38.270000      0.000000      0.000000
3829     38.280000      0.000000      0.000000
3830     38.290000      0.000000      0.000000
3831     38.300000      0.000000      0.000000
3832     38.310000      0.000000      0.000000
3833     38.320000      0.000000      0.000000
3834     38.330000      0.000000      0.000000
3835     38.340000      0.000000      0.000000
3836     38.350000      0.000000      0.000000
3837     38.360000      0.000000      0.000000
3838     38.370000      0.000000      0.000000
3839     38.380000      0.000000      0.000000
3840     38.390000      0.000000      0.000000
3841     38.400000      0.000000      0.000000
3842     38.410000      0.000000      0.000000
3843     38.420000      0.000000      0.000000
3844     38.430000      0.000000      0.000000
3845     38.440000      0.000000      0.000000
3846     38.450000      0.000000      0.000000
3847     38.460000      0.000000      0.000000
3848     38.470000      0.000000      0.000000
3849     38.480000      0.000000      0.000000
3850     38.490000      0.000000      0.000000
3851     38.500000      0.000000      0.000000
3852     38.510000      0.000000      0.000000
3853     38.520000      0.000000      0.000000
3854     38.530000      0.000000      0.000000
3855     38.540000      0.000000      0.000000
3856     38.550000      0.000000      0.000000
3857     38.560000      0.000000      0.000000
3858     38.570000      0.000000      0.000000
3859     38.580000      0.000000      0.000000
3860     38.590000      0.000000      0.000000
3861     38.600000      0.000000      0.000000
3862     38.610000      0.000000      0.000000
3863     38.620000      0.000000      0.000000
3864     38.630000      0.000000      0.000000
3865     38.640000      0.000000      0.000000
3866     38.650000      0.000000      0.000000
3867     38.660000      0.000000      0.000000
3868     38.670000      0.000000      0.000000
3869     38.680000      0.000000      0.000000
3870     38.690000      0.000000      0.000000
3871     38.700000      0.000000      0.000000
3872     38.710000      0.000000      0.000000
3873     38.720000      0.000000      0.000000
3874     38.730000      0.000000      0.000000
3875     38.740000      0.000000      0.000000
3876     38.750000      0.000000      0.000000
3877     38.760000      0.000000      0.000000
3878     38.770000      0.000000      0.000000
3879     38.780000      0.000000      0.000000
3880     38.790000      0.000000      0.000000
3881     38.800000      0.000000      0.000000
3882     38.810000      0.000000      0.000000
3883     38.820000      0.000000      0.000000
3884     38.830000      0.000000      0.000000
3885     38.840000      0.000000      0.000000
3886     38.850000      0.000000      0.000000
3887     38.860000      0.000000      0.000000
3888     38.870000      0.000000      0.000000
3889     38.880000      0.000000      0.000000
3890     38.890000      0.000000      0.000000
3891     38.900000      0.000000      0.000000
3892     38.910000      0.000000      0.000000
3893     38.920000      0.000000      0.000000
3894     38.930000      0.000000      0.000000
3895     38.940000      0.000000      0.000000
3896     38.950000      0.000000      0.000000
3897     38.960000      0.000000      0.000000
3898     38.970000      0.000000      0.000000
3899     38.980000      0.000000      0.000000
3900     38.990000      0.000000      0.000000
3901     39.000000      0.000000      0.000000
3902     39.010000      0.000000      0.000000
3903     39.020000      0.000000      0.000000
3904     39.030000      0.000000      0.000000
3905     39.040000      0.000000      0.000000
3906     39.050000      0.000000      0.000000
3907     39.060000      0.000000      0.000000
3908     39.070000      0.000000      0.000000
3909     39.080000      0.000000      0.000000
3910     39.090000      0.000000      0.000000
3911     39.100000      0.000000      0.000000
3912     39.110000      0.000000      0.000000
3913     39.120000      0.000000      0.000000
3914     39.130000      0.000000      0.000000
3915     39.140000      0.000000      0.000000
3916     39.150000      0.000000      0.000000
3917     39.160000      0.000000      0.000000
3918     39.170000      0.000000      0.000000
3919     39.180000      0.000000      0.000000
3920     39.190000      0.000000      0.000000
3921     39.200000      0.000000      0.000000
3922     39.210000      0.000000      0.000000
3923     39.220000      0.000000      0.000000
3924     39.230000      0.000000      0.000000
3925     39.240000      0.000000      0.000000
3926     39.250000      0.000000      0.000000
3927     39.260000      0.000000      0.000000
3928     39.270000      0.000000      0.000000
3929     39.280000      0.000000      0.000000
3930     39.290000      0.000000      0.000000
3931     39.300000      0.000000      0.000000
3932     39.310000      0.000000      0.000000
3933     39.320000      0.000000      0.000000
3934     39.330000      0.000000      0.000000
3935     39.340000      0.000000      0.000000
3936     39.350000      0.000000      0.000000
3937     39.360000      0.000000      0.000000
3938     39.370000      0.000000      0.000000
3939     39.380000      0.000000      0.000000
3940     39.390000      0.000000      0.000000
3941     39.400000      0.000000      0.000000
3942     39.410000      0.000000      0.000000
3943     39.420000      0.000000      0.000000
3944     39.430000      0.000000      0.000000
3945     39.440000      0.000000      0.000000
3946     39.450000      0.000000      0.000000
3947     39.460000      0.000000      0.000000
3948     39.470000      0.000000      0.000000
3949     39.480000      0.000000      0.000000
3950     39.490000      0.000000      0.000000
3951     39.500000      0.000000      0.000000
3952     39.510000      0.000000      0.000000
3953     39.520000      0.000000      0.000000
3954     39.530000      0.000000      0.000000
3955     39.540000      0.000000      0.000000
3956     39.550000      0.000000      0.000000
3957     39.560000      0.000000      0.000000
3958     39.570000      0.000000      0.000000
3959     39.580000      0.000000      0.000000
3960     39.590000      0.000000      0.000000
3961     39.600000      0.000000      0.000000
3962     39.610000      0.000000      0.000000
3963     39.620000      0.000000      0.000000
3964     39.630000      0.000000      0.000000
3965     39.640000      0.000000      0.000000
3966     39.650000      0.000000      0.000000
3967     39.660000      0.000000      0.000000
3968     39.670000      0.000000      0.000000
3969     39.680000      0.000000      0.000000
3970     39.690000      0.000000      0.000000
3971     39.700000      0.000000      0.000000
3972     39.710000      0.000000      0.000000
3973     39.720000      0.000000      0.000000
3974     39.730000      0.000000      0.000000
3975     39.740000      0.000000      0.000000
3976     39.750000      0.000000      0.000000
3977     39.760000      0.000000      0.000000
3978     39.770000      0.000000      0.000000
3979     39.780000      0.000000      0.000000
3980     39.790000      0.000000      0.000000
3981     39.800000      0.000000      0.000000
3982     39.810000      0.000000      0.000000
3983     39.820000      0.000000      0.000000
3984     39.830000      0.000000      0.000000
3985     39.840000      0.000000      0.000000
3986     39.850000      0.000000      0.000000
3987     39.860000      0.000000      0.000000
3988     39.870000      0.000000      0.000000
3989     39.880000      0.000000      0.000000
3990     39.890000      0.000000      0.000000
3991     39.900000      0.000000      0.000000
3992     39.910000      0.000000      0.000000
3993     39.920000      0.000000      0.000000
3994     39.930000      0.000000      0.000000
3995     39.940000      0.000000      0.000000
3996     39.950000      0.000000      0.000000
3997     39.960000      0.000000      0.000000
3998     39.970000      0.000000      0.000000
3999     39.980000      0.000000      0.000000
4000     39.990000      0.000000      0.000000
4001     40.000000      0.000000      0.000000
