# Supplementary material for: A Bottom-Up Coarse-Grained Model for Nucleosome–Nucleosome Interactions with Explicit Ions
Source: J Chem Theory Comput. 2022 May 17;18(6):3948–60. doi: 10.1021/acs.jctc.2c00083 (PMC9202350; doi:10.1021/acs.jctc.2c00083)
Supplement: Supplementary file 2 — ct2c00083_si_002.zip [file ct2c00083_si_002.zip › archive/CGMD_NCP-CO/pot_tables/CNPL_CO.table]

CNPL_CO
N 4001

1      0.000001    242.754420     83.986620
2      0.010000    241.914550     86.768170
3      0.020000    241.046870     89.266780
4      0.030000    240.154210     91.445330
5      0.040000    239.239750     93.276070
6      0.050000    238.306990     94.742120
7      0.060000    237.359570     95.838340
8      0.070000    236.401190     96.571360
9      0.080000    235.435470     96.958970
10      0.090000    234.465880     97.028750
11      0.100000    233.495600     96.816280
12      0.110000    232.527430     96.362920
13      0.120000    231.563800     95.713470
14      0.130000    230.606670     94.913930
15      0.140000    229.657530     94.009400
16      0.150000    228.717440     93.042330
17      0.160000    227.787010     92.051290
18      0.170000    226.866500     91.069990
19      0.180000    225.955800     90.126850
20      0.190000    225.054530     89.244800
21      0.200000    224.162080     88.441450
22      0.210000    223.277670     87.729330
23      0.220000    222.400380     87.116340
24      0.230000    221.529210     86.606200
25      0.240000    220.663150     86.198980
26      0.250000    219.801160     85.891550
27      0.260000    218.942240     85.678100
28      0.270000    218.085460     85.550620
29      0.280000    217.229960     85.499360
30      0.290000    216.374960     85.513310
31      0.300000    215.519830     85.580660
32      0.310000    214.664020     85.689250
33      0.320000    213.807130     85.826960
34      0.330000    212.948860     85.982110
35      0.340000    212.089040     86.143770
36      0.350000    211.227600     86.301990
37      0.360000    210.364580     86.447980
38      0.370000    209.500100     86.574240
39      0.380000    208.634360     86.674560
40      0.390000    207.767620     86.744080
41      0.400000    206.900170     86.779200
42      0.410000    206.032380     86.777550
43      0.420000    205.164610     86.737920
44      0.430000    204.297230     86.660170
45      0.440000    203.430630     86.545140
46      0.450000    202.565180     86.394590
47      0.460000    201.701230     86.211060
48      0.470000    200.839120     85.997800
49      0.480000    199.979140     85.758580
50      0.490000    199.121550     85.497610
51      0.500000    198.266580     85.219340
52      0.510000    197.414390     84.928310
53      0.520000    196.565100     84.628960
54      0.530000    195.718810     84.325540
55      0.540000    194.875560     84.021920
56      0.550000    194.035340     83.721540
57      0.560000    193.198120     83.427290
58      0.570000    192.363850     83.141560
59      0.580000    191.532430     82.866160
60      0.590000    190.703770     82.602370
61      0.600000    189.877750     82.351010
62      0.610000    189.054240     82.112440
63      0.620000    188.233110     81.886670
64      0.630000    187.414250     81.673390
65      0.640000    186.597510     81.472030
66      0.650000    185.782790     81.281820
67      0.660000    184.969980     81.101830
68      0.670000    184.158960     80.931030
69      0.680000    183.349650     80.768280
70      0.690000    182.541960     80.612410
71      0.700000    181.735840     80.462220
72      0.710000    180.931220     80.316490
73      0.720000    180.128050     80.174040
74      0.730000    179.326310     80.033710
75      0.740000    178.525980     79.894370
76      0.750000    177.727030     79.754970
77      0.760000    176.929480     79.614520
78      0.770000    176.133340     79.472100
79      0.780000    175.338620     79.326910
80      0.790000    174.545350     79.178230
81      0.800000    173.753560     79.025470
82      0.810000    172.963310     78.868160
83      0.820000    172.174630     78.705980
84      0.830000    171.387570     78.538760
85      0.840000    170.602180     78.366480
86      0.850000    169.818520     78.189300
87      0.860000    169.036620     78.007520
88      0.870000    168.256550     77.821590
89      0.880000    167.478330     77.632090
90      0.890000    166.702010     77.439700
91      0.900000    165.927610     77.245150
92      0.910000    165.155160     77.049200
93      0.920000    164.384670     76.852570
94      0.930000    163.616140     76.655960
95      0.940000    162.849580     76.459930
96      0.950000    162.084990     76.264970
97      0.960000    161.322340     76.071420
98      0.970000    160.561620     75.879500
99      0.980000    159.802830     75.689290
100      0.990000    159.045930     75.500780
101      1.000000    158.290930     75.313860
102      1.010000    157.537790     75.128380
103      1.020000    156.786500     74.944120
104      1.030000    156.037060     74.760890
105      1.040000    155.289450     74.578490
106      1.050000    154.543670     74.396750
107      1.060000    153.799700     74.215570
108      1.070000    153.057550     74.034880
109      1.080000    152.317200     73.854660
110      1.090000    151.578650     73.674950
111      1.100000    150.841900     73.495810
112      1.110000    150.106940     73.317300
113      1.120000    149.373770     73.139480
114      1.130000    148.642370     72.962390
115      1.140000    147.912750     72.786010
116      1.150000    147.184890     72.610290
117      1.160000    146.458790     72.435100
118      1.170000    145.734440     72.260270
119      1.180000    145.011830     72.085580
120      1.190000    144.290980     71.910780
121      1.200000    143.571870     71.735600
122      1.210000    142.854510     71.559780
123      1.220000    142.138920     71.383080
124      1.230000    141.425090     71.205320
125      1.240000    140.713030     71.026360
126      1.250000    140.002770     70.846170
127      1.260000    139.294310     70.664760
128      1.270000    138.587660     70.482270
129      1.280000    137.882840     70.298870
130      1.290000    137.179850     70.114820
131      1.300000    136.478700     69.930400
132      1.310000    135.779400     69.745920
133      1.320000    135.081940     69.561650
134      1.330000    134.386320     69.377860
135      1.340000    133.692540     69.194730
136      1.350000    133.000590     69.012390
137      1.360000    132.310470     68.830870
138      1.370000    131.622160     68.650130
139      1.380000    130.935660     68.470060
140      1.390000    130.250960     68.290500
141      1.400000    129.568060     68.111230
142      1.410000    128.886940     67.932030
143      1.420000    128.207620     67.752690
144      1.430000    127.530100     67.573010
145      1.440000    126.854370     67.392830
146      1.450000    126.180440     67.212090
147      1.460000    125.508320     67.030760
148      1.470000    124.838010     66.848890
149      1.480000    124.169520     66.666610
150      1.490000    123.502850     66.484080
151      1.500000    122.838010     66.301510
152      1.510000    122.175000     66.119120
153      1.520000    121.513810     65.937110
154      1.530000    120.854440     65.755660
155      1.540000    120.196880     65.574880
156      1.550000    119.541130     65.394830
157      1.560000    118.887180     65.215500
158      1.570000    118.235030     65.036800
159      1.580000    117.584660     64.858580
160      1.590000    116.936070     64.680640
161      1.600000    116.289270     64.502760
162      1.610000    115.644240     64.324710
163      1.620000    115.000990     64.146260
164      1.630000    114.359530     63.967220
165      1.640000    113.719860     63.787450
166      1.650000    113.081980     63.606880
167      1.660000    112.445910     63.425530
168      1.670000    111.811660     63.243450
169      1.680000    111.179220     63.060790
170      1.690000    110.548620     62.877750
171      1.700000    109.919840     62.694560
172      1.710000    109.292890     62.511470
173      1.720000    108.667780     62.328700
174      1.730000    108.044490     62.146450
175      1.740000    107.423030     61.964880
176      1.750000    106.803380     61.784040
177      1.760000    106.185540     61.603960
178      1.770000    105.569500     61.424550
179      1.780000    104.955250     61.245680
180      1.790000    104.342800     61.067170
181      1.800000    103.732120     60.888800
182      1.810000    103.123240     60.710330
183      1.820000    102.516130     60.531560
184      1.830000    101.910820     60.352280
185      1.840000    101.307290     60.172360
186      1.850000    100.705570     59.991730
187      1.860000    100.105650     59.810380
188      1.870000     99.507550     59.628380
189      1.880000     98.911270     59.445860
190      1.890000     98.316810     59.263000
191      1.900000     97.724180     59.080040
192      1.910000     97.133380     58.897200
193      1.920000     96.544410     58.714710
194      1.930000     95.957260     58.532750
195      1.940000     95.371930     58.351460
196      1.950000     94.788420     58.170900
197      1.960000     94.206710     57.991070
198      1.970000     93.626800     57.811900
199      1.980000     93.048680     57.633250
200      1.990000     92.472340     57.454930
201      2.000000     91.897800     57.276720
202      2.010000     91.325030     57.098390
203      2.020000     90.754040     56.919720
204      2.030000     90.184850     56.740510
205      2.040000     89.617440     56.560640
206      2.050000     89.051840     56.380030
207      2.060000     88.488040     56.198680
208      2.070000     87.926050     56.016650
209      2.080000     87.365880     55.834080
210      2.090000     86.807540     55.651180
211      2.100000     86.251030     55.468140
212      2.110000     85.696350     55.285230
213      2.120000     85.143500     55.102650
214      2.130000     84.592470     54.920590
215      2.140000     84.043260     54.739210
216      2.150000     83.495870     54.558560
217      2.160000     82.950290     54.378640
218      2.170000     82.406500     54.199390
219      2.180000     81.864510     54.020660
220      2.190000     81.324300     53.842270
221      2.200000     80.785880     53.663990
222      2.210000     80.249240     53.485610
223      2.220000     79.714380     53.306890
224      2.230000     79.181310     53.127660
225      2.240000     78.650030     52.947770
226      2.250000     78.120560     52.767150
227      2.260000     77.592890     52.585790
228      2.270000     77.067030     52.403770
229      2.280000     76.542990     52.221230
230      2.290000     76.020780     52.038350
231      2.300000     75.500390     51.855340
232      2.310000     74.981840     51.672460
233      2.320000     74.465120     51.489910
234      2.330000     73.950220     51.307900
235      2.340000     73.437140     51.126550
236      2.350000     72.925870     50.945930
237      2.360000     72.416410     50.766050
238      2.370000     71.908750     50.586820
239      2.380000     71.402880     50.408120
240      2.390000     70.898800     50.229740
241      2.400000     70.396510     50.051490
242      2.410000     69.895990     49.873110
243      2.420000     69.397260     49.694410
244      2.430000     68.900320     49.515180
245      2.440000     68.405160     49.335290
246      2.450000     67.911810     49.154670
247      2.460000     67.420260     48.973320
248      2.470000     66.930530     48.791300
249      2.480000     66.442620     48.608750
250      2.490000     65.956530     48.425860
251      2.500000     65.472270     48.242850
252      2.510000     64.989840     48.059960
253      2.520000     64.509240     47.877410
254      2.530000     64.030470     47.695390
255      2.540000     63.553520     47.514030
256      2.550000     63.078380     47.333400
257      2.560000     62.605040     47.153500
258      2.570000     62.133510     46.974270
259      2.580000     61.663760     46.795550
260      2.590000     61.195810     46.617170
261      2.600000     60.729640     46.438900
262      2.610000     60.265250     46.260520
263      2.620000     59.802640     46.081810
264      2.630000     59.341820     45.902580
265      2.640000     58.882800     45.722690
266      2.650000     58.425570     45.542070
267      2.660000     57.970150     45.360710
268      2.670000     57.516540     45.178700
269      2.680000     57.064760     44.996150
270      2.690000     56.614800     44.813270
271      2.700000     56.166660     44.630260
272      2.710000     55.720360     44.447380
273      2.720000     55.275890     44.264830
274      2.730000     54.833240     44.082810
275      2.740000     54.392410     43.901460
276      2.750000     53.953400     43.720840
277      2.760000     53.516190     43.540940
278      2.770000     53.080780     43.361710
279      2.780000     52.647160     43.182990
280      2.790000     52.215330     43.004610
281      2.800000     51.785280     42.826350
282      2.810000     51.357020     42.647970
283      2.820000     50.930540     42.469250
284      2.830000     50.505850     42.290020
285      2.840000     50.082950     42.110130
286      2.850000     49.661850     41.929510
287      2.860000     49.242550     41.748150
288      2.870000     48.825070     41.566130
289      2.880000     48.409410     41.383590
290      2.890000     47.995570     41.200700
291      2.900000     47.583570     41.017700
292      2.910000     47.173390     40.834810
293      2.920000     46.765040     40.652260
294      2.930000     46.358520     40.470240
295      2.940000     45.953820     40.288890
296      2.950000     45.550930     40.108260
297      2.960000     45.149840     39.928370
298      2.970000     44.750560     39.749140
299      2.980000     44.353070     39.570420
300      2.990000     43.957370     39.392040
301      3.000000     43.563450     39.213780
302      3.010000     43.171310     39.035400
303      3.020000     42.780950     38.856680
304      3.030000     42.392390     38.677450
305      3.040000     42.005610     38.497570
306      3.050000     41.620640     38.316950
307      3.060000     41.237470     38.135600
308      3.070000     40.856110     37.953580
309      3.080000     40.476580     37.771040
310      3.090000     40.098860     37.588160
311      3.100000     39.722980     37.405160
312      3.110000     39.348930     37.222280
313      3.120000     38.976710     37.039730
314      3.130000     38.606310     36.857710
315      3.140000     38.237730     36.676360
316      3.150000     37.870970     36.495740
317      3.160000     37.506010     36.315840
318      3.170000     37.142850     36.136610
319      3.180000     36.781490     35.957890
320      3.190000     36.421910     35.779500
321      3.200000     36.064120     35.601230
322      3.210000     35.708100     35.422840
323      3.220000     35.353870     35.244120
324      3.230000     35.001430     35.064870
325      3.240000     34.650780     34.884970
326      3.250000     34.301930     34.704340
327      3.260000     33.954890     34.522980
328      3.270000     33.609660     34.340950
329      3.280000     33.266250     34.158400
330      3.290000     32.924670     33.975510
331      3.300000     32.584910     33.792500
332      3.310000     32.246990     33.609610
333      3.320000     31.910890     33.427060
334      3.330000     31.576620     33.245040
335      3.340000     31.244170     33.063680
336      3.350000     30.913530     32.883060
337      3.360000     30.584700     32.703180
338      3.370000     30.257670     32.523950
339      3.380000     29.932430     32.345240
340      3.390000     29.608980     32.166880
341      3.400000     29.287310     31.988620
342      3.410000     28.967420     31.810260
343      3.420000     28.649320     31.631570
344      3.430000     28.333010     31.452350
345      3.440000     28.018480     31.272490
346      3.450000     27.705760     31.091890
347      3.460000     27.394840     30.910560
348      3.470000     27.085730     30.728570
349      3.480000     26.778450     30.546050
350      3.490000     26.472990     30.363180
351      3.500000     26.169360     30.180200
352      3.510000     25.867550     29.997330
353      3.520000     25.567580     29.814800
354      3.530000     25.269430     29.632790
355      3.540000     24.973100     29.451440
356      3.550000     24.678590     29.270810
357      3.560000     24.385880     29.090910
358      3.570000     24.094970     28.911650
359      3.580000     23.805860     28.732910
360      3.590000     23.518530     28.554490
361      3.600000     23.232980     28.376180
362      3.610000     22.949220     28.197740
363      3.620000     22.667240     28.018970
364      3.630000     22.387050     27.839670
365      3.640000     22.108660     27.659700
366      3.650000     21.832060     27.479010
367      3.660000     21.557270     27.297570
368      3.670000     21.284290     27.115480
369      3.680000     21.013140     26.932860
370      3.690000     20.743810     26.749900
371      3.700000     20.476310     26.566840
372      3.710000     20.210640     26.383910
373      3.720000     19.946800     26.201320
374      3.730000     19.684790     26.019290
375      3.740000     19.424600     25.837930
376      3.750000     19.166220     25.657330
377      3.760000     18.909650     25.477480
378      3.770000     18.654870     25.298310
379      3.780000     18.401890     25.119680
380      3.790000     18.150690     24.941410
381      3.800000     17.901280     24.763280
382      3.810000     17.653640     24.585050
383      3.820000     17.407790     24.406510
384      3.830000     17.163730     24.227470
385      3.840000     16.921450     24.047780
386      3.850000     16.680980     23.867370
387      3.860000     16.442300     23.686240
388      3.870000     16.205440     23.504430
389      3.880000     15.970390     23.322090
390      3.890000     15.737170     23.139400
391      3.900000     15.505780     22.956560
392      3.910000     15.276210     22.773820
393      3.920000     15.048480     22.591380
394      3.930000     14.822560     22.409420
395      3.940000     14.598470     22.228070
396      3.950000     14.376190     22.047400
397      3.960000     14.155710     21.867400
398      3.970000     13.937040     21.687990
399      3.980000     13.720160     21.509040
400      3.990000     13.505070     21.330350
401      4.000000     13.291770     21.151700
402      4.010000     13.080250     20.972880
403      4.020000     12.870520     20.793660
404      4.030000     12.662580     20.613870
405      4.040000     12.456440     20.433380
406      4.050000     12.252110     20.252130
407      4.060000     12.049590     20.070130
408      4.070000     11.848890     19.887470
409      4.080000     11.650010     19.704310
410      4.090000     11.452970     19.520850
411      4.100000     11.257760     19.337340
412      4.110000     11.064390     19.154040
413      4.120000     10.872850     18.971190
414      4.130000     10.683140     18.789000
415      4.140000     10.495250     18.607630
416      4.150000     10.309170     18.427160
417      4.160000     10.124900     18.247610
418      4.170000      9.942420     18.068900
419      4.180000      9.761730     17.890910
420      4.190000      9.582820     17.713460
421      4.200000      9.405690     17.536310
422      4.210000      9.230330     17.359230
423      4.220000      9.056730     17.181980
424      4.230000      8.884910     17.004350
425      4.240000      8.714870     16.826180
426      4.250000      8.546610     16.647360
427      4.260000      8.380140     16.467840
428      4.270000      8.215460     16.287640
429      4.280000      8.052580     16.106840
430      4.290000      7.891510     15.925570
431      4.300000      7.732260     15.744000
432      4.310000      7.574820     15.562290
433      4.320000      7.419190     15.380610
434      4.330000      7.265390     15.199090
435      4.340000      7.113400     15.017800
436      4.350000      6.963220     14.836760
437      4.360000      6.814850     14.655940
438      4.370000      6.668290     14.475230
439      4.380000      6.523540     14.294460
440      4.390000      6.380590     14.113460
441      4.400000      6.239460     13.932010
442      4.410000      6.100140     13.749900
443      4.420000      5.962640     13.566960
444      4.430000      5.826970     13.383070
445      4.440000      5.693140     13.198170
446      4.450000      5.561160     13.012290
447      4.460000      5.431040     12.825570
448      4.470000      5.302780     12.638220
449      4.480000      5.176400     12.450530
450      4.490000      5.051890     12.262880
451      4.500000      4.929260     12.075660
452      4.510000      4.808510     11.889310
453      4.520000      4.689610     11.704230
454      4.530000      4.572570     11.520780
455      4.540000      4.457360     11.339270
456      4.550000      4.343970     11.159890
457      4.560000      4.232370     10.982770
458      4.570000      4.122540     10.807920
459      4.580000      4.014470     10.635230
460      4.590000      3.908110     10.464550
461      4.600000      3.803470     10.295600
462      4.610000      3.700510     10.128080
463      4.620000      3.599230      9.961640
464      4.630000      3.499610      9.795900
465      4.640000      3.401660      9.630480
466      4.650000      3.305350      9.464990
467      4.660000      3.210700      9.299090
468      4.670000      3.117710      9.132410
469      4.680000      3.026390      8.964650
470      4.690000      2.936740      8.795490
471      4.700000      2.848780      8.624640
472      4.710000      2.762540      8.451790
473      4.720000      2.678020      8.276660
474      4.730000      2.595250      8.098910
475      4.740000      2.514260      7.918230
476      4.750000      2.435080      7.734260
477      4.760000      2.357740      7.546670
478      4.770000      2.282270      7.355100
479      4.780000      2.208720      7.159260
480      4.790000      2.137130      6.958900
481      4.800000      2.067540      6.753850
482      4.810000      2.000000      6.544090
483      4.820000      1.934560      6.329740
484      4.830000      1.871260      6.111120
485      4.840000      1.810150      5.888770
486      4.850000      1.751260      5.663440
487      4.860000      1.694630      5.436160
488      4.870000      1.640270      5.208160
489      4.880000      1.588190      4.980900
490      4.890000      1.538380      4.755980
491      4.900000      1.490820      4.535130
492      4.910000      1.445470      4.320120
493      4.920000      1.402270      4.112730
494      4.930000      1.361140      3.914640
495      4.940000      1.321990      3.727380
496      4.950000      1.284720      3.552310
497      4.960000      1.249200      3.390590
498      4.970000      1.215290      3.243080
499      4.980000      1.182860      3.110450
500      4.990000      1.151750      2.993070
501      5.000000      1.121820      2.891080
502      5.010000      1.092910      2.804370
503      5.020000      1.064870      2.732620
504      5.030000      1.037540      2.675290
505      5.040000      1.010790      2.631640
506      5.050000      0.984470      2.600780
507      5.060000      0.958470      2.581620
508      5.070000      0.932650      2.572970
509      5.080000      0.906920      2.573530
510      5.090000      0.881180      2.581930
511      5.100000      0.855360      2.596740
512      5.110000      0.829400      2.616560
513      5.120000      0.803230      2.640010
514      5.130000      0.776830      2.665780
515      5.140000      0.750170      2.692670
516      5.150000      0.723250      2.719600
517      5.160000      0.696050      2.745610
518      5.170000      0.668600      2.769890
519      5.180000      0.640900      2.791800
520      5.190000      0.612980      2.810790
521      5.200000      0.584870      2.826480
522      5.210000      0.556610      2.838550
523      5.220000      0.528220      2.846820
524      5.230000      0.499750      2.851180
525      5.240000      0.471240      2.851580
526      5.250000      0.442720      2.848030
527      5.260000      0.414240      2.840570
528      5.270000      0.385840      2.829290
529      5.280000      0.357550      2.814290
530      5.290000      0.329400      2.795670
531      5.300000      0.301450      2.773550
532      5.310000      0.273710      2.748040
533      5.320000      0.246230      2.719230
534      5.330000      0.219040      2.687220
535      5.340000      0.192160      2.652060
536      5.350000      0.165640      2.613810
537      5.360000      0.139510      2.572510
538      5.370000      0.113780      2.528190
539      5.380000      0.088500      2.480860
540      5.390000      0.063690      2.430560
541      5.400000      0.039390      2.377330
542      5.410000      0.015610      2.321250
543      5.420000     -0.007600      2.262420
544      5.430000     -0.030230      2.201000
545      5.440000     -0.052240      2.137190
546      5.450000     -0.073610      2.071260
547      5.460000     -0.094320      2.003550
548      5.470000     -0.114350      1.934440
549      5.480000     -0.133700      1.864390
550      5.490000     -0.152340      1.793890
551      5.500000     -0.170280      1.723440
552      5.510000     -0.187520      1.653570
553      5.520000     -0.204050      1.584780
554      5.530000     -0.219900      1.517580
555      5.540000     -0.235080      1.452380
556      5.550000     -0.249600      1.389570
557      5.560000     -0.263500      1.329460
558      5.570000     -0.276790      1.272290
559      5.580000     -0.289510      1.218220
560      5.590000     -0.301700      1.167350
561      5.600000     -0.313370      1.119700
562      5.610000     -0.324570      1.075240
563      5.620000     -0.335320      1.033890
564      5.630000     -0.345660      0.995520
565      5.640000     -0.355610      0.959950
566      5.650000     -0.365210      0.926980
567      5.660000     -0.374480      0.896380
568      5.670000     -0.383450      0.867900
569      5.680000     -0.392120      0.841270
570      5.690000     -0.400540      0.816210
571      5.700000     -0.408700      0.792460
572      5.710000     -0.416620      0.769720
573      5.720000     -0.424320      0.747730
574      5.730000     -0.431800      0.726220
575      5.740000     -0.439060      0.704940
576      5.750000     -0.446110      0.683670
577      5.760000     -0.452950      0.662200
578      5.770000     -0.459570      0.640340
579      5.780000     -0.465970      0.617920
580      5.790000     -0.472150      0.594810
581      5.800000     -0.478100      0.570910
582      5.810000     -0.483810      0.546130
583      5.820000     -0.489270      0.520420
584      5.830000     -0.494470      0.493760
585      5.840000     -0.499410      0.466150
586      5.850000     -0.504070      0.437640
587      5.860000     -0.508450      0.408290
588      5.870000     -0.512530      0.378190
589      5.880000     -0.516310      0.347440
590      5.890000     -0.519790      0.316190
591      5.900000     -0.522950      0.284570
592      5.910000     -0.525800      0.252710
593      5.920000     -0.528320      0.220770
594      5.930000     -0.530530      0.188850
595      5.940000     -0.532420      0.157090
596      5.950000     -0.533990      0.125570
597      5.960000     -0.535250      0.094350
598      5.970000     -0.536190      0.063500
599      5.980000     -0.536820      0.033040
600      5.990000     -0.537150      0.002980
601      6.000000     -0.537180     -0.026690
602      6.010000     -0.536920     -0.055990
603      6.020000     -0.536360     -0.084940
604      6.030000     -0.535510     -0.113580
605      6.040000     -0.534370     -0.141920
606      6.050000     -0.532950     -0.170000
607      6.060000     -0.531250     -0.197840
608      6.070000     -0.529270     -0.225440
609      6.080000     -0.527020     -0.252820
610      6.090000     -0.524490     -0.279970
611      6.100000     -0.521690     -0.306880
612      6.110000     -0.518620     -0.333570
613      6.120000     -0.515290     -0.360010
614      6.130000     -0.511690     -0.386210
615      6.140000     -0.507830     -0.412160
616      6.150000     -0.503700     -0.437890
617      6.160000     -0.499330     -0.463400
618      6.170000     -0.494690     -0.488720
619      6.180000     -0.489800     -0.513880
620      6.190000     -0.484670     -0.538910
621      6.200000     -0.479280     -0.563830
622      6.210000     -0.473640     -0.588680
623      6.220000     -0.467750     -0.613460
624      6.230000     -0.461620     -0.638200
625      6.240000     -0.455230     -0.662890
626      6.250000     -0.448610     -0.687510
627      6.260000     -0.441730     -0.712020
628      6.270000     -0.434610     -0.736380
629      6.280000     -0.427250     -0.760520
630      6.290000     -0.419640     -0.784360
631      6.300000     -0.411800     -0.807820
632      6.310000     -0.403720     -0.830800
633      6.320000     -0.395410     -0.853230
634      6.330000     -0.386880     -0.875010
635      6.340000     -0.378130     -0.896070
636      6.350000     -0.369170     -0.916330
637      6.360000     -0.360010     -0.935750
638      6.370000     -0.350650     -0.954270
639      6.380000     -0.341110     -0.971860
640      6.390000     -0.331390     -0.988510
641      6.400000     -0.321500     -1.004180
642      6.410000     -0.311460     -1.018880
643      6.420000     -0.301270     -1.032580
644      6.430000     -0.290950     -1.045270
645      6.440000     -0.280490     -1.056930
646      6.450000     -0.269920     -1.067530
647      6.460000     -0.259250     -1.077040
648      6.470000     -0.248480     -1.085410
649      6.480000     -0.237620     -1.092580
650      6.490000     -0.226700     -1.098480
651      6.500000     -0.215710     -1.103050
652      6.510000     -0.204680     -1.106200
653      6.520000     -0.193620     -1.107850
654      6.530000     -0.182540     -1.107910
655      6.540000     -0.171460     -1.106300
656      6.550000     -0.160400     -1.102930
657      6.560000     -0.149370     -1.097750
658      6.570000     -0.138390     -1.090670
659      6.580000     -0.127490     -1.081660
660      6.590000     -0.116670     -1.070670
661      6.600000     -0.105960     -1.057690
662      6.610000     -0.095390     -1.042720
663      6.620000     -0.084960     -1.025780
664      6.630000     -0.074700     -1.006930
665      6.640000     -0.064630     -0.986250
666      6.650000     -0.054770     -0.963840
667      6.660000     -0.045130     -0.939840
668      6.670000     -0.035730     -0.914410
669      6.680000     -0.026590     -0.887720
670      6.690000     -0.017710     -0.859990
671      6.700000     -0.009110     -0.831400
672      6.710000     -0.000800     -0.802170
673      6.720000      0.007220     -0.772510
674      6.730000      0.014950     -0.742590
675      6.740000      0.022380     -0.712590
676      6.750000      0.029500     -0.682650
677      6.760000      0.036330     -0.652880
678      6.770000      0.042860     -0.623370
679      6.780000      0.049090     -0.594180
680      6.790000      0.055030     -0.565370
681      6.800000      0.060690     -0.536930
682      6.810000      0.066060     -0.508910
683      6.820000      0.071140     -0.481290
684      6.830000      0.075960     -0.454080
685      6.840000      0.080500     -0.427300
686      6.850000      0.084770     -0.400960
687      6.860000      0.088780     -0.375100
688      6.870000      0.092530     -0.349770
689      6.880000      0.096030     -0.325020
690      6.890000      0.099280     -0.300910
691      6.900000      0.102290     -0.277540
692      6.910000      0.105060     -0.254980
693      6.920000      0.107610     -0.233310
694      6.930000      0.109950     -0.212620
695      6.940000      0.112070     -0.192970
696      6.950000      0.114000     -0.174430
697      6.960000      0.115750     -0.157050
698      6.970000      0.117320     -0.140850
699      6.980000      0.118730     -0.125870
700      6.990000      0.119980     -0.112090
701      7.000000      0.121110     -0.099530
702      7.010000      0.122100     -0.088150
703      7.020000      0.122980     -0.077940
704      7.030000      0.123760     -0.068850
705      7.040000      0.124450     -0.060850
706      7.050000      0.125060     -0.053900
707      7.060000      0.125600     -0.047930
708      7.070000      0.126080     -0.042910
709      7.080000      0.126510     -0.038780
710      7.090000      0.126890     -0.035500
711      7.100000      0.127250     -0.033020
712      7.110000      0.127580     -0.031290
713      7.120000      0.127890     -0.030270
714      7.130000      0.128190     -0.029930
715      7.140000      0.128490     -0.030230
716      7.150000      0.128800     -0.031140
717      7.160000      0.129110     -0.032630
718      7.170000      0.129430     -0.034680
719      7.180000      0.129780     -0.037260
720      7.190000      0.130150     -0.040350
721      7.200000      0.130560     -0.043930
722      7.210000      0.131000     -0.047960
723      7.220000      0.131480     -0.052400
724      7.230000      0.132000     -0.057230
725      7.240000      0.132570     -0.062390
726      7.250000      0.133200     -0.067810
727      7.260000      0.133870     -0.073430
728      7.270000      0.134610     -0.079180
729      7.280000      0.135400     -0.084950
730      7.290000      0.136250     -0.090670
731      7.300000      0.137160     -0.096230
732      7.310000      0.138120     -0.101530
733      7.320000      0.139130     -0.106470
734      7.330000      0.140200     -0.110960
735      7.340000      0.141310     -0.114910
736      7.350000      0.142460     -0.118240
737      7.360000      0.143640     -0.120890
738      7.370000      0.144850     -0.122790
739      7.380000      0.146080     -0.123910
740      7.390000      0.147320     -0.124210
741      7.400000      0.148560     -0.123690
742      7.410000      0.149790     -0.122330
743      7.420000      0.151020     -0.120160
744      7.430000      0.152220     -0.117200
745      7.440000      0.153390     -0.113490
746      7.450000      0.154530     -0.109090
747      7.460000      0.155620     -0.104060
748      7.470000      0.156660     -0.098490
749      7.480000      0.157640     -0.092450
750      7.490000      0.158570     -0.086040
751      7.500000      0.159430     -0.079370
752      7.510000      0.160220     -0.072520
753      7.520000      0.160950     -0.065600
754      7.530000      0.161600     -0.058690
755      7.540000      0.162190     -0.051870
756      7.550000      0.162710     -0.045230
757      7.560000      0.163160     -0.038820
758      7.570000      0.163550     -0.032690
759      7.580000      0.163880     -0.026880
760      7.590000      0.164140     -0.021410
761      7.600000      0.164360     -0.016310
762      7.610000      0.164520     -0.011580
763      7.620000      0.164640     -0.007210
764      7.630000      0.164710     -0.003200
765      7.640000      0.164740      0.000470
766      7.650000      0.164740      0.003820
767      7.660000      0.164700      0.006880
768      7.670000      0.164630      0.009670
769      7.680000      0.164530      0.012220
770      7.690000      0.164410      0.014570
771      7.700000      0.164270      0.016750
772      7.710000      0.164100      0.018790
773      7.720000      0.163910      0.020730
774      7.730000      0.163700      0.022600
775      7.740000      0.163480      0.024420
776      7.750000      0.163230      0.026220
777      7.760000      0.162970      0.028030
778      7.770000      0.162690      0.029880
779      7.780000      0.162390      0.031780
780      7.790000      0.162070      0.033760
781      7.800000      0.161740      0.035820
782      7.810000      0.161380      0.037980
783      7.820000      0.161000      0.040260
784      7.830000      0.160590      0.042660
785      7.840000      0.160170      0.045190
786      7.850000      0.159720      0.047850
787      7.860000      0.159240      0.050650
788      7.870000      0.158730      0.053580
789      7.880000      0.158200      0.056650
790      7.890000      0.157630      0.059860
791      7.900000      0.157030      0.063200
792      7.910000      0.156400      0.066680
793      7.920000      0.155730      0.070290
794      7.930000      0.155030      0.074030
795      7.940000      0.154290      0.077910
796      7.950000      0.153510      0.081920
797      7.960000      0.152690      0.086070
798      7.970000      0.151830      0.090360
799      7.980000      0.150930      0.094790
800      7.990000      0.149980      0.099370
801      8.000000      0.148980      0.104090
802      8.010000      0.147940      0.108950
803      8.020000      0.146850      0.113940
804      8.030000      0.145710      0.119050
805      8.040000      0.144520      0.124260
806      8.050000      0.143280      0.129540
807      8.060000      0.141990      0.134860
808      8.070000      0.140640      0.140190
809      8.080000      0.139240      0.145480
810      8.090000      0.137780      0.150680
811      8.100000      0.136270      0.155740
812      8.110000      0.134720      0.160610
813      8.120000      0.133110      0.165240
814      8.130000      0.131460      0.169570
815      8.140000      0.129760      0.173560
816      8.150000      0.128030      0.177160
817      8.160000      0.126260      0.180350
818      8.170000      0.124450      0.183090
819      8.180000      0.122620      0.185350
820      8.190000      0.120770      0.187130
821      8.200000      0.118900      0.188420
822      8.210000      0.117010      0.189210
823      8.220000      0.115120      0.189510
824      8.230000      0.113220      0.189330
825      8.240000      0.111330      0.188690
826      8.250000      0.109440      0.187620
827      8.260000      0.107570      0.186120
828      8.270000      0.105710      0.184250
829      8.280000      0.103860      0.182030
830      8.290000      0.102040      0.179500
831      8.300000      0.100250      0.176690
832      8.310000      0.098480      0.173640
833      8.320000      0.096750      0.170380
834      8.330000      0.095040      0.166950
835      8.340000      0.093370      0.163380
836      8.350000      0.091740      0.159680
837      8.360000      0.090140      0.155890
838      8.370000      0.088580      0.152000
839      8.380000      0.087060      0.148040
840      8.390000      0.085580      0.144010
841      8.400000      0.084140      0.139910
842      8.410000      0.082740      0.135750
843      8.420000      0.081390      0.131510
844      8.430000      0.080070      0.127210
845      8.440000      0.078800      0.122830
846      8.450000      0.077570      0.118370
847      8.460000      0.076390      0.113830
848      8.470000      0.075250      0.109200
849      8.480000      0.074160      0.104490
850      8.490000      0.073110      0.099690
851      8.500000      0.072110      0.094800
852      8.510000      0.071170      0.089820
853      8.520000      0.070270      0.084750
854      8.530000      0.069420      0.079580
855      8.540000      0.068630      0.074310
856      8.550000      0.067880      0.068940
857      8.560000      0.067190      0.063460
858      8.570000      0.066560      0.057860
859      8.580000      0.065980      0.052130
860      8.590000      0.065460      0.046270
861      8.600000      0.065000      0.040270
862      8.610000      0.064590      0.034140
863      8.620000      0.064250      0.027860
864      8.630000      0.063970      0.021460
865      8.640000      0.063760      0.014940
866      8.650000      0.063610      0.008320
867      8.660000      0.063530      0.001620
868      8.670000      0.063510     -0.005120
869      8.680000      0.063560     -0.011870
870      8.690000      0.063680     -0.018590
871      8.700000      0.063870     -0.025230
872      8.710000      0.064120     -0.031760
873      8.720000      0.064430     -0.038120
874      8.730000      0.064820     -0.044280
875      8.740000      0.065260     -0.050200
876      8.750000      0.065760     -0.055840
877      8.760000      0.066320     -0.061170
878      8.770000      0.066930     -0.066180
879      8.780000      0.067590     -0.070840
880      8.790000      0.068300     -0.075150
881      8.800000      0.069050     -0.079110
882      8.810000      0.069840     -0.082700
883      8.820000      0.070670     -0.085940
884      8.830000      0.071530     -0.088840
885      8.840000      0.072420     -0.091390
886      8.850000      0.073330     -0.093610
887      8.860000      0.074270     -0.095510
888      8.870000      0.075220     -0.097110
889      8.880000      0.076190     -0.098410
890      8.890000      0.077180     -0.099420
891      8.900000      0.078170     -0.100160
892      8.910000      0.079170     -0.100640
893      8.920000      0.080180     -0.100870
894      8.930000      0.081190     -0.100850
895      8.940000      0.082200     -0.100580
896      8.950000      0.083200     -0.100080
897      8.960000      0.084200     -0.099360
898      8.970000      0.085200     -0.098400
899      8.980000      0.086180     -0.097210
900      8.990000      0.087150     -0.095800
901      9.000000      0.088110     -0.094170
902      9.010000      0.089050     -0.092320
903      9.020000      0.089980     -0.090250
904      9.030000      0.090880     -0.087960
905      9.040000      0.091760     -0.085460
906      9.050000      0.092610     -0.082760
907      9.060000      0.093440     -0.079860
908      9.070000      0.094240     -0.076770
909      9.080000      0.095010     -0.073510
910      9.090000      0.095740     -0.070080
911      9.100000      0.096440     -0.066500
912      9.110000      0.097110     -0.062770
913      9.120000      0.097740     -0.058910
914      9.130000      0.098330     -0.054930
915      9.140000      0.098870     -0.050830
916      9.150000      0.099380     -0.046610
917      9.160000      0.099850     -0.042290
918      9.170000      0.100270     -0.037860
919      9.180000      0.100650     -0.033320
920      9.190000      0.100980     -0.028660
921      9.200000      0.101270     -0.023900
922      9.210000      0.101510     -0.019010
923      9.220000      0.101700     -0.014020
924      9.230000      0.101840     -0.008910
925      9.240000      0.101930     -0.003690
926      9.250000      0.101970      0.001620
927      9.260000      0.101950      0.007020
928      9.270000      0.101880      0.012480
929      9.280000      0.101750      0.018000
930      9.290000      0.101570      0.023540
931      9.300000      0.101340      0.029090
932      9.310000      0.101050      0.034620
933      9.320000      0.100700      0.040100
934      9.330000      0.100300      0.045510
935      9.340000      0.099850      0.050840
936      9.350000      0.099340      0.056070
937      9.360000      0.098780      0.061180
938      9.370000      0.098170      0.066170
939      9.380000      0.097500      0.071040
940      9.390000      0.096790      0.075770
941      9.400000      0.096040      0.080390
942      9.410000      0.095230      0.084880
943      9.420000      0.094380      0.089270
944      9.430000      0.093490      0.093540
945      9.440000      0.092550      0.097730
946      9.450000      0.091580      0.101820
947      9.460000      0.090560      0.105830
948      9.470000      0.089500      0.109770
949      9.480000      0.088400      0.113640
950      9.490000      0.087270      0.117450
951      9.500000      0.086090      0.121210
952      9.510000      0.084880      0.124910
953      9.520000      0.083630      0.128570
954      9.530000      0.082350      0.132180
955      9.540000      0.081020      0.135760
956      9.550000      0.079670      0.139310
957      9.560000      0.078270      0.142830
958      9.570000      0.076840      0.146340
959      9.580000      0.075380      0.149830
960      9.590000      0.073880      0.153330
961      9.600000      0.072350      0.156830
962      9.610000      0.070780      0.160340
963      9.620000      0.069180      0.163870
964      9.630000      0.067540      0.167420
965      9.640000      0.065860      0.170990
966      9.650000      0.064150      0.174580
967      9.660000      0.062410      0.178190
968      9.670000      0.060630      0.181810
969      9.680000      0.058810      0.185440
970      9.690000      0.056950      0.189060
971      9.700000      0.055060      0.192680
972      9.710000      0.053140      0.196270
973      9.720000      0.051170      0.199820
974      9.730000      0.049180      0.203340
975      9.740000      0.047140      0.206800
976      9.750000      0.045080      0.210200
977      9.760000      0.042970      0.213540
978      9.770000      0.040840      0.216820
979      9.780000      0.038670      0.220020
980      9.790000      0.036470      0.223150
981      9.800000      0.034240      0.226200
982      9.810000      0.031980      0.229170
983      9.820000      0.029680      0.232060
984      9.830000      0.027360      0.234860
985      9.840000      0.025020      0.237570
986      9.850000      0.022640      0.240170
987      9.860000      0.020240      0.242640
988      9.870000      0.017810      0.244980
989      9.880000      0.015360      0.247160
990      9.890000      0.012890      0.249150
991      9.900000      0.010400      0.250940
992      9.910000      0.007890      0.252500
993      9.920000      0.005360      0.253800
994      9.930000      0.002830      0.254810
995      9.940000      0.000280      0.255510
996      9.950000     -0.002280      0.255880
997      9.960000     -0.004840      0.255890
998      9.970000     -0.007390      0.255530
999      9.980000     -0.009950      0.254790
1000      9.990000     -0.012500      0.253650
1001     10.000000     -0.015030      0.252100
1002     10.010000     -0.017560      0.250150
1003     10.020000     -0.020060      0.247800
1004     10.030000     -0.022540      0.245050
1005     10.040000     -0.024990      0.241900
1006     10.050000     -0.027400      0.238390
1007     10.060000     -0.029790      0.234510
1008     10.070000     -0.032130      0.230300
1009     10.080000     -0.034440      0.225780
1010     10.090000     -0.036690      0.220970
1011     10.100000     -0.038900      0.215910
1012     10.110000     -0.041060      0.210610
1013     10.120000     -0.043170      0.205110
1014     10.130000     -0.045220      0.199420
1015     10.140000     -0.047210      0.193560
1016     10.150000     -0.049150      0.187560
1017     10.160000     -0.051030      0.181410
1018     10.170000     -0.052840      0.175120
1019     10.180000     -0.054590      0.168700
1020     10.190000     -0.056280      0.162140
1021     10.200000     -0.057900      0.155440
1022     10.210000     -0.059450      0.148590
1023     10.220000     -0.060940      0.141590
1024     10.230000     -0.062360      0.134420
1025     10.240000     -0.063700      0.127080
1026     10.250000     -0.064970      0.119580
1027     10.260000     -0.066170      0.111890
1028     10.270000     -0.067290      0.104040
1029     10.280000     -0.068330      0.096020
1030     10.290000     -0.069290      0.087830
1031     10.300000     -0.070160      0.079480
1032     10.310000     -0.070960      0.070970
1033     10.320000     -0.071670      0.062310
1034     10.330000     -0.072290      0.053500
1035     10.340000     -0.072830      0.044550
1036     10.350000     -0.073270      0.035440
1037     10.360000     -0.073630      0.026180
1038     10.370000     -0.073890      0.016760
1039     10.380000     -0.074060      0.007170
1040     10.390000     -0.074130     -0.002590
1041     10.400000     -0.074100     -0.012530
1042     10.410000     -0.073980     -0.022640
1043     10.420000     -0.073750     -0.032910
1044     10.430000     -0.073420     -0.043330
1045     10.440000     -0.072990     -0.053880
1046     10.450000     -0.072450     -0.064520
1047     10.460000     -0.071800     -0.075190
1048     10.470000     -0.071050     -0.085850
1049     10.480000     -0.070190     -0.096420
1050     10.490000     -0.069230     -0.106830
1051     10.500000     -0.068160     -0.117000
1052     10.510000     -0.066990     -0.126840
1053     10.520000     -0.065720     -0.136280
1054     10.530000     -0.064360     -0.145220
1055     10.540000     -0.062910     -0.153610
1056     10.550000     -0.061370     -0.161370
1057     10.560000     -0.059760     -0.168450
1058     10.570000     -0.058070     -0.174810
1059     10.580000     -0.056320     -0.180420
1060     10.590000     -0.054520     -0.185250
1061     10.600000     -0.052670     -0.189300
1062     10.610000     -0.050780     -0.192580
1063     10.620000     -0.048850     -0.195100
1064     10.630000     -0.046900     -0.196890
1065     10.640000     -0.044930     -0.197970
1066     10.650000     -0.042950     -0.198390
1067     10.660000     -0.040970     -0.198210
1068     10.670000     -0.038980     -0.197470
1069     10.680000     -0.037010     -0.196240
1070     10.690000     -0.035050     -0.194590
1071     10.700000     -0.033100     -0.192580
1072     10.710000     -0.031170     -0.190280
1073     10.720000     -0.029270     -0.187750
1074     10.730000     -0.027390     -0.185050
1075     10.740000     -0.025540     -0.182240
1076     10.750000     -0.023720     -0.179360
1077     10.760000     -0.021930     -0.176450
1078     10.770000     -0.020160     -0.173560
1079     10.780000     -0.018430     -0.170700
1080     10.790000     -0.016720     -0.167890
1081     10.800000     -0.015040     -0.165150
1082     10.810000     -0.013390     -0.162480
1083     10.820000     -0.011770     -0.159870
1084     10.830000     -0.010170     -0.157340
1085     10.840000     -0.008590     -0.154860
1086     10.850000     -0.007050     -0.152420
1087     10.860000     -0.005520     -0.150020
1088     10.870000     -0.004020     -0.147630
1089     10.880000     -0.002540     -0.145240
1090     10.890000     -0.001090     -0.142830
1091     10.900000      0.000340     -0.140380
1092     10.910000      0.001740     -0.137860
1093     10.920000      0.003120     -0.135260
1094     10.930000      0.004470     -0.132550
1095     10.940000      0.005800     -0.129720
1096     10.950000      0.007090     -0.126740
1097     10.960000      0.008360     -0.123610
1098     10.970000      0.009600     -0.120290
1099     10.980000      0.010800     -0.116790
1100     10.990000      0.011970     -0.113090
1101     11.000000      0.013100     -0.109180
1102     11.010000      0.014190     -0.105060
1103     11.020000      0.015240     -0.100740
1104     11.030000      0.016250     -0.096230
1105     11.040000      0.017210     -0.091530
1106     11.050000      0.018130     -0.086680
1107     11.060000      0.018990     -0.081700
1108     11.070000      0.019810     -0.076630
1109     11.080000      0.020580     -0.071510
1110     11.090000      0.021290     -0.066390
1111     11.100000      0.021960     -0.061300
1112     11.110000      0.022570     -0.056300
1113     11.120000      0.023130     -0.051450
1114     11.130000      0.023650     -0.046770
1115     11.140000      0.024110     -0.042330
1116     11.150000      0.024540     -0.038140
1117     11.160000      0.024920     -0.034260
1118     11.170000      0.025260     -0.030690
1119     11.180000      0.025570     -0.027460
1120     11.190000      0.025840     -0.024580
1121     11.200000      0.026090     -0.022050
1122     11.210000      0.026310     -0.019880
1123     11.220000      0.026510     -0.018050
1124     11.230000      0.026690     -0.016550
1125     11.240000      0.026850     -0.015370
1126     11.250000      0.027010     -0.014480
1127     11.260000      0.027150     -0.013860
1128     11.270000      0.027290     -0.013490
1129     11.280000      0.027430     -0.013320
1130     11.290000      0.027560     -0.013320
1131     11.300000      0.027690     -0.013480
1132     11.310000      0.027830     -0.013730
1133     11.320000      0.027960     -0.014070
1134     11.330000      0.028110     -0.014450
1135     11.340000      0.028250     -0.014850
1136     11.350000      0.028400     -0.015240
1137     11.360000      0.028550     -0.015590
1138     11.370000      0.028710     -0.015900
1139     11.380000      0.028870     -0.016140
1140     11.390000      0.029030     -0.016290
1141     11.400000      0.029190     -0.016360
1142     11.410000      0.029350     -0.016330
1143     11.420000      0.029520     -0.016210
1144     11.430000      0.029680     -0.015990
1145     11.440000      0.029840     -0.015660
1146     11.450000      0.030000     -0.015250
1147     11.460000      0.030150     -0.014750
1148     11.470000      0.030300     -0.014170
1149     11.480000      0.030440     -0.013510
1150     11.490000      0.030570     -0.012790
1151     11.500000      0.030700     -0.012020
1152     11.510000      0.030820     -0.011210
1153     11.520000      0.030930     -0.010360
1154     11.530000      0.031040     -0.009480
1155     11.540000      0.031130     -0.008580
1156     11.550000      0.031220     -0.007670
1157     11.560000      0.031290     -0.006760
1158     11.570000      0.031360     -0.005840
1159     11.580000      0.031420     -0.004930
1160     11.590000      0.031470     -0.004010
1161     11.600000      0.031510     -0.003100
1162     11.610000      0.031540     -0.002180
1163     11.620000      0.031560     -0.001270
1164     11.630000      0.031570     -0.000350
1165     11.640000      0.031580      0.000580
1166     11.650000      0.031570      0.001520
1167     11.660000      0.031560      0.002480
1168     11.670000      0.031530      0.003460
1169     11.680000      0.031500      0.004480
1170     11.690000      0.031450      0.005520
1171     11.700000      0.031400      0.006610
1172     11.710000      0.031330      0.007740
1173     11.720000      0.031250      0.008930
1174     11.730000      0.031160      0.010180
1175     11.740000      0.031060      0.011500
1176     11.750000      0.030950      0.012890
1177     11.760000      0.030820      0.014360
1178     11.770000      0.030670      0.015910
1179     11.780000      0.030520      0.017550
1180     11.790000      0.030340      0.019280
1181     11.800000      0.030150      0.021090
1182     11.810000      0.029940      0.022990
1183     11.820000      0.029710      0.024970
1184     11.830000      0.029460      0.027020
1185     11.840000      0.029190      0.029140
1186     11.850000      0.028900      0.031290
1187     11.860000      0.028580      0.033470
1188     11.870000      0.028250      0.035640
1189     11.880000      0.027890      0.037800
1190     11.890000      0.027510      0.039890
1191     11.900000      0.027110      0.041910
1192     11.910000      0.026700      0.043810
1193     11.920000      0.026260      0.045560
1194     11.930000      0.025800      0.047130
1195     11.940000      0.025330      0.048500
1196     11.950000      0.024850      0.049650
1197     11.960000      0.024350      0.050540
1198     11.970000      0.023840      0.051170
1199     11.980000      0.023330      0.051520
1200     11.990000      0.022820      0.051580
1201     12.000000      0.022300      0.051350
1202     12.010000      0.021790      0.050840
1203     12.020000      0.021280      0.050060
1204     12.030000      0.020780      0.049020
1205     12.040000      0.020290      0.047730
1206     12.050000      0.019810      0.046230
1207     12.060000      0.019350      0.044550
1208     12.070000      0.018900      0.042720
1209     12.080000      0.018480      0.040780
1210     12.090000      0.018070      0.038770
1211     12.100000      0.017680      0.036750
1212     12.110000      0.017310      0.034750
1213     12.120000      0.016970      0.032820
1214     12.130000      0.016640      0.031000
1215     12.140000      0.016330      0.029340
1216     12.150000      0.016030      0.027860
1217     12.160000      0.015760      0.026610
1218     12.170000      0.015490      0.025590
1219     12.180000      0.015230      0.024840
1220     12.190000      0.014980      0.024360
1221     12.200000      0.014740      0.024170
1222     12.210000      0.014500      0.024250
1223     12.220000      0.014260      0.024610
1224     12.230000      0.014010      0.025230
1225     12.240000      0.013760      0.026100
1226     12.250000      0.013500      0.027180
1227     12.260000      0.013230      0.028460
1228     12.270000      0.012940      0.029900
1229     12.280000      0.012640      0.031450
1230     12.290000      0.012330      0.033090
1231     12.300000      0.012000      0.034760
1232     12.310000      0.011650      0.036420
1233     12.320000      0.011280      0.038040
1234     12.330000      0.010900      0.039570
1235     12.340000      0.010510      0.040970
1236     12.350000      0.010100      0.042200
1237     12.360000      0.009680      0.043250
1238     12.370000      0.009240      0.044090
1239     12.380000      0.008800      0.044700
1240     12.390000      0.008360      0.045060
1241     12.400000      0.007910      0.045180
1242     12.410000      0.007450      0.045040
1243     12.420000      0.007000      0.044660
1244     12.430000      0.006560      0.044050
1245     12.440000      0.006120      0.043220
1246     12.450000      0.005680      0.042190
1247     12.460000      0.005260      0.041000
1248     12.470000      0.004850      0.039670
1249     12.480000      0.004460      0.038230
1250     12.490000      0.004070      0.036730
1251     12.500000      0.003710      0.035210
1252     12.510000      0.003350      0.033700
1253     12.520000      0.003020      0.032250
1254     12.530000      0.002690      0.030890
1255     12.540000      0.002390      0.029650
1256     12.550000      0.002090      0.028570
1257     12.560000      0.001800      0.027680
1258     12.570000      0.001530      0.027000
1259     12.580000      0.001260      0.026540
1260     12.590000      0.000990      0.026320
1261     12.600000      0.000730      0.026340
1262     12.610000      0.000460      0.026600
1263     12.620000      0.000200      0.027100
1264     12.630000     -0.000070      0.027820
1265     12.640000     -0.000350      0.028760
1266     12.650000     -0.000640      0.029890
1267     12.660000     -0.000940      0.031180
1268     12.670000     -0.001250      0.032600
1269     12.680000     -0.001570      0.034130
1270     12.690000     -0.001920      0.035720
1271     12.700000     -0.002270      0.037340
1272     12.710000     -0.002650      0.038940
1273     12.720000     -0.003040      0.040490
1274     12.730000     -0.003440      0.041960
1275     12.740000     -0.003860      0.043300
1276     12.750000     -0.004290      0.044490
1277     12.760000     -0.004740      0.045510
1278     12.770000     -0.005190      0.046320
1279     12.780000     -0.005660      0.046930
1280     12.790000     -0.006130      0.047300
1281     12.800000     -0.006600      0.047440
1282     12.810000     -0.007070      0.047350
1283     12.820000     -0.007550      0.047020
1284     12.830000     -0.008020      0.046480
1285     12.840000     -0.008480      0.045730
1286     12.850000     -0.008940      0.044780
1287     12.860000     -0.009390      0.043670
1288     12.870000     -0.009820      0.042410
1289     12.880000     -0.010250      0.041040
1290     12.890000     -0.010660      0.039580
1291     12.900000     -0.011050      0.038070
1292     12.910000     -0.011430      0.036540
1293     12.920000     -0.011800      0.035030
1294     12.930000     -0.012150      0.033550
1295     12.940000     -0.012490      0.032140
1296     12.950000     -0.012810      0.030830
1297     12.960000     -0.013120      0.029630
1298     12.970000     -0.013410      0.028560
1299     12.980000     -0.013700      0.027630
1300     12.990000     -0.013970      0.026850
1301     13.000000     -0.014240      0.026230
1302     13.010000     -0.014500      0.025750
1303     13.020000     -0.014760      0.025410
1304     13.030000     -0.015020      0.025200
1305     13.040000     -0.015270      0.025110
1306     13.050000     -0.015520      0.025110
1307     13.060000     -0.015770      0.025180
1308     13.070000     -0.016020      0.025290
1309     13.080000     -0.016280      0.025410
1310     13.090000     -0.016530      0.025500
1311     13.100000     -0.016780      0.025540
1312     13.110000     -0.017040      0.025470
1313     13.120000     -0.017290      0.025280
1314     13.130000     -0.017550      0.024910
1315     13.140000     -0.017800      0.024350
1316     13.150000     -0.018040      0.023550
1317     13.160000     -0.018280      0.022500
1318     13.170000     -0.018500      0.021160
1319     13.180000     -0.018710      0.019530
1320     13.190000     -0.018910      0.017580
1321     13.200000     -0.019080      0.015320
1322     13.210000     -0.019240      0.012730
1323     13.220000     -0.019360      0.009840
1324     13.230000     -0.019460      0.006640
1325     13.240000     -0.019530      0.003160
1326     13.250000     -0.019560     -0.000570
1327     13.260000     -0.019550     -0.004530
1328     13.270000     -0.019510     -0.008680
1329     13.280000     -0.019420     -0.012960
1330     13.290000     -0.019290     -0.017340
1331     13.300000     -0.019120     -0.021750
1332     13.310000     -0.018900     -0.026160
1333     13.320000     -0.018640     -0.030500
1334     13.330000     -0.018330     -0.034740
1335     13.340000     -0.017990     -0.038820
1336     13.350000     -0.017600     -0.042710
1337     13.360000     -0.017170     -0.046370
1338     13.370000     -0.016710     -0.049780
1339     13.380000     -0.016210     -0.052920
1340     13.390000     -0.015680     -0.055780
1341     13.400000     -0.015120     -0.058340
1342     13.410000     -0.014540     -0.060610
1343     13.420000     -0.013930     -0.062590
1344     13.430000     -0.013310     -0.064290
1345     13.440000     -0.012670     -0.065720
1346     13.450000     -0.012010     -0.066900
1347     13.460000     -0.011340     -0.067840
1348     13.470000     -0.010660     -0.068570
1349     13.480000     -0.009980     -0.069120
1350     13.490000     -0.009280     -0.069500
1351     13.500000     -0.008590     -0.069740
1352     13.510000     -0.007890     -0.069870
1353     13.520000     -0.007190     -0.069910
1354     13.530000     -0.006490     -0.069890
1355     13.540000     -0.005790     -0.069820
1356     13.550000     -0.005100     -0.069720
1357     13.560000     -0.004400     -0.069610
1358     13.570000     -0.003700     -0.069510
1359     13.580000     -0.003010     -0.069410
1360     13.590000     -0.002310     -0.069340
1361     13.600000     -0.001620     -0.069290
1362     13.610000     -0.000930     -0.069270
1363     13.620000     -0.000240     -0.069270
1364     13.630000      0.000460     -0.069290
1365     13.640000      0.001150     -0.069310
1366     13.650000      0.001840     -0.069340
1367     13.660000      0.002540     -0.069350
1368     13.670000      0.003230     -0.069330
1369     13.680000      0.003920     -0.069260
1370     13.690000      0.004620     -0.069130
1371     13.700000      0.005310     -0.068910
1372     13.710000      0.006000     -0.068580
1373     13.720000      0.006680     -0.068120
1374     13.730000      0.007360     -0.067510
1375     13.740000      0.008040     -0.066730
1376     13.750000      0.008710     -0.065760
1377     13.760000      0.009360     -0.064590
1378     13.770000      0.010010     -0.063190
1379     13.780000      0.010640     -0.061570
1380     13.790000      0.011260     -0.059720
1381     13.800000      0.011850     -0.057620
1382     13.810000      0.012430     -0.055290
1383     13.820000      0.012980     -0.052720
1384     13.830000      0.013510     -0.049930
1385     13.840000      0.014010     -0.046940
1386     13.850000      0.014480     -0.043760
1387     13.860000      0.014920     -0.040430
1388     13.870000      0.015320     -0.036980
1389     13.880000      0.015690     -0.033430
1390     13.890000      0.016030     -0.029850
1391     13.900000      0.016320     -0.026250
1392     13.910000      0.016590     -0.022700
1393     13.920000      0.016810     -0.019230
1394     13.930000      0.017010     -0.015870
1395     13.940000      0.017160     -0.012680
1396     13.950000      0.017290     -0.009680
1397     13.960000      0.017390     -0.006900
1398     13.970000      0.017460     -0.004360
1399     13.980000      0.017500     -0.002070
1400     13.990000      0.017520     -0.000050
1401     14.000000      0.017520      0.001690
1402     14.010000      0.017500      0.003160
1403     14.020000      0.017470      0.004370
1404     14.030000      0.017430      0.005310
1405     14.040000      0.017380      0.006020
1406     14.050000      0.017320      0.006500
1407     14.060000      0.017250      0.006770
1408     14.070000      0.017180      0.006870
1409     14.080000      0.017110      0.006810
1410     14.090000      0.017050      0.006630
1411     14.100000      0.016980      0.006360
1412     14.110000      0.016920      0.006020
1413     14.120000      0.016860      0.005650
1414     14.130000      0.016800      0.005270
1415     14.140000      0.016750      0.004900
1416     14.150000      0.016700      0.004580
1417     14.160000      0.016650      0.004310
1418     14.170000      0.016610      0.004130
1419     14.180000      0.016570      0.004030
1420     14.190000      0.016530      0.004040
1421     14.200000      0.016490      0.004150
1422     14.210000      0.016450      0.004370
1423     14.220000      0.016400      0.004710
1424     14.230000      0.016360      0.005150
1425     14.240000      0.016300      0.005700
1426     14.250000      0.016250      0.006340
1427     14.260000      0.016180      0.007060
1428     14.270000      0.016110      0.007860
1429     14.280000      0.016030      0.008710
1430     14.290000      0.015950      0.009600
1431     14.300000      0.015850      0.010510
1432     14.310000      0.015750      0.011430
1433     14.320000      0.015630      0.012330
1434     14.330000      0.015510      0.013210
1435     14.340000      0.015380      0.014050
1436     14.350000      0.015240      0.014820
1437     14.360000      0.015090      0.015530
1438     14.370000      0.014930      0.016160
1439     14.380000      0.014770      0.016710
1440     14.390000      0.014600      0.017160
1441     14.400000      0.014430      0.017510
1442     14.410000      0.014260      0.017770
1443     14.420000      0.014080      0.017930
1444     14.430000      0.013900      0.018000
1445     14.440000      0.013720      0.017970
1446     14.450000      0.013540      0.017860
1447     14.460000      0.013360      0.017670
1448     14.470000      0.013190      0.017400
1449     14.480000      0.013010      0.017070
1450     14.490000      0.012840      0.016680
1451     14.500000      0.012670      0.016250
1452     14.510000      0.012510      0.015770
1453     14.520000      0.012350      0.015270
1454     14.530000      0.012200      0.014740
1455     14.540000      0.012050      0.014200
1456     14.550000      0.011910      0.013650
1457     14.560000      0.011770      0.013090
1458     14.570000      0.011640      0.012540
1459     14.580000      0.011520      0.012000
1460     14.590000      0.011400      0.011460
1461     14.600000      0.011280      0.010930
1462     14.610000      0.011170      0.010420
1463     14.620000      0.011070      0.009920
1464     14.630000      0.010970      0.009430
1465     14.640000      0.010880      0.008960
1466     14.650000      0.010790      0.008500
1467     14.660000      0.010700      0.008050
1468     14.670000      0.010620      0.007620
1469     14.680000      0.010550      0.007210
1470     14.690000      0.010470      0.006810
1471     14.700000      0.010410      0.006420
1472     14.710000      0.010340      0.006060
1473     14.720000      0.010280      0.005710
1474     14.730000      0.010220      0.005380
1475     14.740000      0.010170      0.005060
1476     14.750000      0.010120      0.004770
1477     14.760000      0.010070      0.004490
1478     14.770000      0.010030      0.004240
1479     14.780000      0.009980      0.004000
1480     14.790000      0.009940      0.003790
1481     14.800000      0.009910      0.003590
1482     14.810000      0.009870      0.003410
1483     14.820000      0.009840      0.003250
1484     14.830000      0.009800      0.003110
1485     14.840000      0.009770      0.002990
1486     14.850000      0.009740      0.002890
1487     14.860000      0.009710      0.002800
1488     14.870000      0.009690      0.002730
1489     14.880000      0.009660      0.002670
1490     14.890000      0.009630      0.002630
1491     14.900000      0.009610      0.002610
1492     14.910000      0.009580      0.002610
1493     14.920000      0.009550      0.002620
1494     14.930000      0.009530      0.002650
1495     14.940000      0.009500      0.002700
1496     14.950000      0.009470      0.002770
1497     14.960000      0.009450      0.002850
1498     14.970000      0.009420      0.002960
1499     14.980000      0.009390      0.003080
1500     14.990000      0.009360      0.003220
1501     15.000000      0.009320      0.003380
1502     15.010000      0.009290      0.003570
1503     15.020000      0.009250      0.003770
1504     15.030000      0.009220      0.003990
1505     15.040000      0.009180      0.004230
1506     15.050000      0.009140      0.004500
1507     15.060000      0.009090      0.004780
1508     15.070000      0.009040      0.005080
1509     15.080000      0.008990      0.005400
1510     15.090000      0.008940      0.005730
1511     15.100000      0.008880      0.006080
1512     15.110000      0.008820      0.006450
1513     15.120000      0.008750      0.006830
1514     15.130000      0.008690      0.007230
1515     15.140000      0.008610      0.007630
1516     15.150000      0.008540      0.008060
1517     15.160000      0.008460      0.008490
1518     15.170000      0.008370      0.008940
1519     15.180000      0.008280      0.009400
1520     15.190000      0.008190      0.009870
1521     15.200000      0.008090      0.010350
1522     15.210000      0.007990      0.010840
1523     15.220000      0.007880      0.011340
1524     15.230000      0.007770      0.011840
1525     15.240000      0.007650      0.012350
1526     15.250000      0.007520      0.012850
1527     15.260000      0.007400      0.013350
1528     15.270000      0.007260      0.013840
1529     15.280000      0.007120      0.014320
1530     15.290000      0.006980      0.014760
1531     15.300000      0.006830      0.015180
1532     15.310000      0.006680      0.015560
1533     15.320000      0.006520      0.015890
1534     15.330000      0.006370      0.016180
1535     15.340000      0.006200      0.016400
1536     15.350000      0.006040      0.016550
1537     15.360000      0.005870      0.016640
1538     15.370000      0.005710      0.016650
1539     15.380000      0.005540      0.016580
1540     15.390000      0.005380      0.016430
1541     15.400000      0.005210      0.016210
1542     15.410000      0.005050      0.015900
1543     15.420000      0.004890      0.015520
1544     15.430000      0.004740      0.015060
1545     15.440000      0.004580      0.014530
1546     15.450000      0.004440      0.013940
1547     15.460000      0.004300      0.013300
1548     15.470000      0.004170      0.012610
1549     15.480000      0.004040      0.011890
1550     15.490000      0.003920      0.011140
1551     15.500000      0.003810      0.010380
1552     15.510000      0.003710      0.009630
1553     15.520000      0.003610      0.008880
1554     15.530000      0.003520      0.008160
1555     15.540000      0.003440      0.007470
1556     15.550000      0.003370      0.006830
1557     15.560000      0.003300      0.006240
1558     15.570000      0.003230      0.005700
1559     15.580000      0.003180      0.005230
1560     15.590000      0.003130      0.004820
1561     15.600000      0.003080      0.004480
1562     15.610000      0.003030      0.004200
1563     15.620000      0.002990      0.004000
1564     15.630000      0.002950      0.003860
1565     15.640000      0.002910      0.003780
1566     15.650000      0.002870      0.003760
1567     15.660000      0.002840      0.003790
1568     15.670000      0.002800      0.003870
1569     15.680000      0.002760      0.004000
1570     15.690000      0.002720      0.004150
1571     15.700000      0.002680      0.004340
1572     15.710000      0.002630      0.004540
1573     15.720000      0.002590      0.004760
1574     15.730000      0.002540      0.004990
1575     15.740000      0.002490      0.005210
1576     15.750000      0.002440      0.005440
1577     15.760000      0.002390      0.005650
1578     15.770000      0.002330      0.005850
1579     15.780000      0.002270      0.006040
1580     15.790000      0.002210      0.006200
1581     15.800000      0.002150      0.006350
1582     15.810000      0.002080      0.006470
1583     15.820000      0.002020      0.006570
1584     15.830000      0.001950      0.006640
1585     15.840000      0.001890      0.006690
1586     15.850000      0.001820      0.006720
1587     15.860000      0.001750      0.006720
1588     15.870000      0.001690      0.006700
1589     15.880000      0.001620      0.006650
1590     15.890000      0.001550      0.006580
1591     15.900000      0.001490      0.006490
1592     15.910000      0.001420      0.006380
1593     15.920000      0.001360      0.006250
1594     15.930000      0.001300      0.006090
1595     15.940000      0.001240      0.005910
1596     15.950000      0.001180      0.005710
1597     15.960000      0.001120      0.005490
1598     15.970000      0.001060      0.005250
1599     15.980000      0.001010      0.004980
1600     15.990000      0.000960      0.004700
1601     16.000000      0.000910      0.004390
1602     16.010000      0.000870      0.004060
1603     16.020000      0.000830      0.003710
1604     16.030000      0.000790      0.003340
1605     16.040000      0.000760      0.002950
1606     16.050000      0.000730      0.002550
1607     16.060000      0.000700      0.002130
1608     16.070000      0.000680      0.001700
1609     16.080000      0.000670      0.001260
1610     16.090000      0.000650      0.000810
1611     16.100000      0.000650      0.000360
1612     16.110000      0.000640     -0.000090
1613     16.120000      0.000640     -0.000530
1614     16.130000      0.000650     -0.000970
1615     16.140000      0.000660     -0.001390
1616     16.150000      0.000670     -0.001810
1617     16.160000      0.000690     -0.002210
1618     16.170000      0.000710     -0.002590
1619     16.180000      0.000740     -0.002950
1620     16.190000      0.000770     -0.003290
1621     16.200000      0.000800     -0.003620
1622     16.210000      0.000840     -0.003920
1623     16.220000      0.000880     -0.004190
1624     16.230000      0.000920     -0.004450
1625     16.240000      0.000960     -0.004680
1626     16.250000      0.001010     -0.004880
1627     16.260000      0.001060     -0.005050
1628     16.270000      0.001110     -0.005200
1629     16.280000      0.001160     -0.005320
1630     16.290000      0.001210     -0.005400
1631     16.300000      0.001270     -0.005440
1632     16.310000      0.001320     -0.005450
1633     16.320000      0.001380     -0.005420
1634     16.330000      0.001430     -0.005340
1635     16.340000      0.001480     -0.005220
1636     16.350000      0.001540     -0.005040
1637     16.360000      0.001590     -0.004820
1638     16.370000      0.001630     -0.004540
1639     16.380000      0.001680     -0.004210
1640     16.390000      0.001720     -0.003830
1641     16.400000      0.001760     -0.003390
1642     16.410000      0.001790     -0.002900
1643     16.420000      0.001820     -0.002360
1644     16.430000      0.001850     -0.001770
1645     16.440000      0.001860     -0.001150
1646     16.450000      0.001880     -0.000480
1647     16.460000      0.001880      0.000210
1648     16.470000      0.001880      0.000920
1649     16.480000      0.001870      0.001650
1650     16.490000      0.001850      0.002370
1651     16.500000      0.001830      0.003090
1652     16.510000      0.001800      0.003780
1653     16.520000      0.001760      0.004440
1654     16.530000      0.001720      0.005060
1655     16.540000      0.001670      0.005620
1656     16.550000      0.001610      0.006120
1657     16.560000      0.001550      0.006560
1658     16.570000      0.001480      0.006920
1659     16.580000      0.001410      0.007200
1660     16.590000      0.001340      0.007400
1661     16.600000      0.001270      0.007520
1662     16.610000      0.001190      0.007550
1663     16.620000      0.001120      0.007500
1664     16.630000      0.001040      0.007380
1665     16.640000      0.000970      0.007180
1666     16.650000      0.000900      0.006920
1667     16.660000      0.000830      0.006600
1668     16.670000      0.000760      0.006220
1669     16.680000      0.000700      0.005810
1670     16.690000      0.000640      0.005370
1671     16.700000      0.000590      0.004910
1672     16.710000      0.000540      0.004430
1673     16.720000      0.000490      0.003970
1674     16.730000      0.000450      0.003510
1675     16.740000      0.000420      0.003080
1676     16.750000      0.000390      0.002680
1677     16.760000      0.000360      0.002310
1678     16.770000      0.000340      0.001990
1679     16.780000      0.000320      0.001720
1680     16.790000      0.000300      0.001500
1681     16.800000      0.000290      0.001330
1682     16.810000      0.000270      0.001210
1683     16.820000      0.000260      0.001150
1684     16.830000      0.000250      0.001140
1685     16.840000      0.000240      0.001180
1686     16.850000      0.000230      0.001260
1687     16.860000      0.000210      0.001380
1688     16.870000      0.000200      0.001530
1689     16.880000      0.000180      0.001710
1690     16.890000      0.000170      0.001910
1691     16.900000      0.000150      0.002120
1692     16.910000      0.000130      0.002340
1693     16.920000      0.000100      0.002550
1694     16.930000      0.000080      0.002750
1695     16.940000      0.000050      0.002930
1696     16.950000      0.000020      0.003090
1697     16.960000     -0.000010      0.003220
1698     16.970000     -0.000040      0.003320
1699     16.980000     -0.000070      0.003380
1700     16.990000     -0.000110      0.003410
1701     17.000000     -0.000140      0.003400
1702     17.010000     -0.000180      0.003350
1703     17.020000     -0.000210      0.003260
1704     17.030000     -0.000240      0.003140
1705     17.040000     -0.000270      0.002980
1706     17.050000     -0.000300      0.002800
1707     17.060000     -0.000330      0.002590
1708     17.070000     -0.000360      0.002360
1709     17.080000     -0.000380      0.002120
1710     17.090000     -0.000400      0.001880
1711     17.100000     -0.000420      0.001640
1712     17.110000     -0.000440      0.001410
1713     17.120000     -0.000450      0.001190
1714     17.130000     -0.000460      0.001000
1715     17.140000     -0.000470      0.000840
1716     17.150000     -0.000480      0.000710
1717     17.160000     -0.000490      0.000620
1718     17.170000     -0.000500      0.000580
1719     17.180000     -0.000500      0.000590
1720     17.190000     -0.000510      0.000640
1721     17.200000     -0.000510      0.000740
1722     17.210000     -0.000520      0.000890
1723     17.220000     -0.000530      0.001090
1724     17.230000     -0.000540      0.001330
1725     17.240000     -0.000550      0.001610
1726     17.250000     -0.000570      0.001920
1727     17.260000     -0.000590      0.002260
1728     17.270000     -0.000610      0.002610
1729     17.280000     -0.000640      0.002970
1730     17.290000     -0.000670      0.003330
1731     17.300000     -0.000700      0.003670
1732     17.310000     -0.000740      0.003990
1733     17.320000     -0.000780      0.004270
1734     17.330000     -0.000820      0.004500
1735     17.340000     -0.000870      0.004680
1736     17.350000     -0.000910      0.004790
1737     17.360000     -0.000960      0.004830
1738     17.370000     -0.001010      0.004790
1739     17.380000     -0.001060      0.004660
1740     17.390000     -0.001100      0.004450
1741     17.400000     -0.001150      0.004160
1742     17.410000     -0.001190      0.003770
1743     17.420000     -0.001230      0.003310
1744     17.430000     -0.001260      0.002760
1745     17.440000     -0.001290      0.002140
1746     17.450000     -0.001310      0.001460
1747     17.460000     -0.001320      0.000730
1748     17.470000     -0.001330     -0.000040
1749     17.480000     -0.001330     -0.000830
1750     17.490000     -0.001320     -0.001640
1751     17.500000     -0.001310     -0.002430
1752     17.510000     -0.001280     -0.003200
1753     17.520000     -0.001250     -0.003940
1754     17.530000     -0.001210     -0.004610
1755     17.540000     -0.001160     -0.005220
1756     17.550000     -0.001110     -0.005740
1757     17.560000     -0.001050     -0.006160
1758     17.570000     -0.000990     -0.006490
1759     17.580000     -0.000930     -0.006700
1760     17.590000     -0.000860     -0.006790
1761     17.600000     -0.000790     -0.006770
1762     17.610000     -0.000730     -0.006630
1763     17.620000     -0.000660     -0.006380
1764     17.630000     -0.000600     -0.006010
1765     17.640000     -0.000540     -0.005550
1766     17.650000     -0.000480     -0.004990
1767     17.660000     -0.000430     -0.004350
1768     17.670000     -0.000390     -0.003650
1769     17.680000     -0.000350     -0.002890
1770     17.690000     -0.000320     -0.002100
1771     17.700000     -0.000300     -0.001300
1772     17.710000     -0.000290     -0.000500
1773     17.720000     -0.000280      0.000280
1774     17.730000     -0.000280      0.001030
1775     17.740000     -0.000290      0.001720
1776     17.750000     -0.000310      0.002350
1777     17.760000     -0.000340      0.002890
1778     17.770000     -0.000360      0.003350
1779     17.780000     -0.000400      0.003720
1780     17.790000     -0.000440      0.003980
1781     17.800000     -0.000480      0.004140
1782     17.810000     -0.000520      0.004190
1783     17.820000     -0.000560      0.004140
1784     17.830000     -0.000600      0.003990
1785     17.840000     -0.000640      0.003750
1786     17.850000     -0.000680      0.003420
1787     17.860000     -0.000710      0.003000
1788     17.870000     -0.000740      0.002520
1789     17.880000     -0.000770      0.001990
1790     17.890000     -0.000790      0.001410
1791     17.900000     -0.000800      0.000800
1792     17.910000     -0.000810      0.000170
1793     17.920000     -0.000810     -0.000470
1794     17.930000     -0.000810     -0.001090
1795     17.940000     -0.000790     -0.001700
1796     17.950000     -0.000780     -0.002270
1797     17.960000     -0.000760     -0.002810
1798     17.970000     -0.000730     -0.003300
1799     17.980000     -0.000690     -0.003740
1800     17.990000     -0.000660     -0.004130
1801     18.000000     -0.000620     -0.004460
1802     18.010000     -0.000570     -0.004730
1803     18.020000     -0.000520     -0.004940
1804     18.030000     -0.000470     -0.005100
1805     18.040000     -0.000420     -0.005200
1806     18.050000     -0.000370     -0.005260
1807     18.060000     -0.000320     -0.005260
1808     18.070000     -0.000270     -0.005230
1809     18.080000     -0.000210     -0.005170
1810     18.090000     -0.000160     -0.005080
1811     18.100000     -0.000110     -0.004970
1812     18.110000     -0.000060     -0.004850
1813     18.120000     -0.000010     -0.004730
1814     18.130000      0.000030     -0.004600
1815     18.140000      0.000080     -0.004480
1816     18.150000      0.000130     -0.004380
1817     18.160000      0.000170     -0.004290
1818     18.170000      0.000210     -0.004230
1819     18.180000      0.000250     -0.004190
1820     18.190000      0.000300     -0.004170
1821     18.200000      0.000340     -0.004190
1822     18.210000      0.000380     -0.004230
1823     18.220000      0.000420     -0.004300
1824     18.230000      0.000470     -0.004390
1825     18.240000      0.000510     -0.004510
1826     18.250000      0.000550     -0.004650
1827     18.260000      0.000600     -0.004800
1828     18.270000      0.000650     -0.004960
1829     18.280000      0.000700     -0.005130
1830     18.290000      0.000750     -0.005300
1831     18.300000      0.000800     -0.005470
1832     18.310000      0.000860     -0.005620
1833     18.320000      0.000910     -0.005750
1834     18.330000      0.000970     -0.005860
1835     18.340000      0.001030     -0.005940
1836     18.350000      0.001090     -0.005980
1837     18.360000      0.001150     -0.005980
1838     18.370000      0.001210     -0.005940
1839     18.380000      0.001270     -0.005850
1840     18.390000      0.001330     -0.005710
1841     18.400000      0.001380     -0.005510
1842     18.410000      0.001440     -0.005270
1843     18.420000      0.001490     -0.004980
1844     18.430000      0.001540     -0.004640
1845     18.440000      0.001590     -0.004250
1846     18.450000      0.001630     -0.003820
1847     18.460000      0.001670     -0.003350
1848     18.470000      0.001700     -0.002850
1849     18.480000      0.001730     -0.002320
1850     18.490000      0.001750     -0.001770
1851     18.500000      0.001770     -0.001200
1852     18.510000      0.001780     -0.000620
1853     18.520000      0.001790     -0.000050
1854     18.530000      0.001790      0.000520
1855     18.540000      0.001780      0.001090
1856     18.550000      0.001770      0.001630
1857     18.560000      0.001760      0.002160
1858     18.570000      0.001740      0.002660
1859     18.580000      0.001710      0.003130
1860     18.590000      0.001680      0.003580
1861     18.600000      0.001640      0.003990
1862     18.610000      0.001600      0.004370
1863     18.620000      0.001560      0.004720
1864     18.630000      0.001510      0.005030
1865     18.640000      0.001460      0.005310
1866     18.650000      0.001410      0.005550
1867     18.660000      0.001350      0.005760
1868     18.670000      0.001300      0.005920
1869     18.680000      0.001240      0.006050
1870     18.690000      0.001180      0.006140
1871     18.700000      0.001110      0.006180
1872     18.710000      0.001050      0.006180
1873     18.720000      0.000990      0.006130
1874     18.730000      0.000930      0.006030
1875     18.740000      0.000870      0.005880
1876     18.750000      0.000810      0.005690
1877     18.760000      0.000750      0.005430
1878     18.770000      0.000700      0.005130
1879     18.780000      0.000650      0.004770
1880     18.790000      0.000600      0.004350
1881     18.800000      0.000560      0.003880
1882     18.810000      0.000520      0.003360
1883     18.820000      0.000480      0.002780
1884     18.830000      0.000460      0.002170
1885     18.840000      0.000430      0.001510
1886     18.850000      0.000420      0.000820
1887     18.860000      0.000410      0.000100
1888     18.870000      0.000410     -0.000630
1889     18.880000      0.000420     -0.001370
1890     18.890000      0.000430     -0.002100
1891     18.900000      0.000450     -0.002810
1892     18.910000      0.000480     -0.003490
1893     18.920000      0.000510     -0.004130
1894     18.930000      0.000560     -0.004720
1895     18.940000      0.000600     -0.005240
1896     18.950000      0.000660     -0.005680
1897     18.960000      0.000710     -0.006050
1898     18.970000      0.000770     -0.006320
1899     18.980000      0.000840     -0.006500
1900     18.990000      0.000900     -0.006590
1901     19.000000      0.000970     -0.006570
1902     19.010000      0.001030     -0.006460
1903     19.020000      0.001100     -0.006260
1904     19.030000      0.001160     -0.005960
1905     19.040000      0.001220     -0.005590
1906     19.050000      0.001270     -0.005140
1907     19.060000      0.001330     -0.004640
1908     19.070000      0.001370     -0.004080
1909     19.080000      0.001410     -0.003480
1910     19.090000      0.001450     -0.002870
1911     19.100000      0.001480     -0.002250
1912     19.110000      0.001500     -0.001650
1913     19.120000      0.001520     -0.001070
1914     19.130000      0.001530     -0.000530
1915     19.140000      0.001530     -0.000050
1916     19.150000      0.001530      0.000370
1917     19.160000      0.001530      0.000700
1918     19.170000      0.001520      0.000950
1919     19.180000      0.001510      0.001110
1920     19.190000      0.001500      0.001160
1921     19.200000      0.001490      0.001120
1922     19.210000      0.001480      0.000980
1923     19.220000      0.001470      0.000750
1924     19.230000      0.001460      0.000420
1925     19.240000      0.001460      0.000010
1926     19.250000      0.001460     -0.000470
1927     19.260000      0.001460     -0.001010
1928     19.270000      0.001470     -0.001600
1929     19.280000      0.001490     -0.002220
1930     19.290000      0.001510     -0.002850
1931     19.300000      0.001540     -0.003480
1932     19.310000      0.001570     -0.004090
1933     19.320000      0.001610     -0.004660
1934     19.330000      0.001660     -0.005170
1935     19.340000      0.001710     -0.005600
1936     19.350000      0.001770     -0.005950
1937     19.360000      0.001830     -0.006200
1938     19.370000      0.001890     -0.006340
1939     19.380000      0.001950     -0.006360
1940     19.390000      0.002020     -0.006260
1941     19.400000      0.002080     -0.006030
1942     19.410000      0.002140     -0.005680
1943     19.420000      0.002200     -0.005210
1944     19.430000      0.002250     -0.004630
1945     19.440000      0.002290     -0.003930
1946     19.450000      0.002330     -0.003150
1947     19.460000      0.002370     -0.002280
1948     19.470000      0.002390     -0.001350
1949     19.480000      0.002400     -0.000380
1950     19.490000      0.002410      0.000620
1951     19.500000      0.002400      0.001620
1952     19.510000      0.002380      0.002600
1953     19.520000      0.002360      0.003540
1954     19.530000      0.002320      0.004410
1955     19.540000      0.002280      0.005210
1956     19.550000      0.002230      0.005920
1957     19.560000      0.002170      0.006510
1958     19.570000      0.002100      0.006980
1959     19.580000      0.002030      0.007320
1960     19.590000      0.001960      0.007520
1961     19.600000      0.001880      0.007580
1962     19.610000      0.001810      0.007500
1963     19.620000      0.001730      0.007280
1964     19.630000      0.001660      0.006930
1965     19.640000      0.001590      0.006460
1966     19.650000      0.001530      0.005890
1967     19.660000      0.001470      0.005220
1968     19.670000      0.001420      0.004470
1969     19.680000      0.001370      0.003670
1970     19.690000      0.001330      0.002840
1971     19.700000      0.001310      0.001990
1972     19.710000      0.001290      0.001150
1973     19.720000      0.001270      0.000330
1974     19.730000      0.001270     -0.000420
1975     19.740000      0.001270     -0.001110
1976     19.750000      0.001290     -0.001710
1977     19.760000      0.001300     -0.002200
1978     19.770000      0.001330     -0.002580
1979     19.780000      0.001350     -0.002830
1980     19.790000      0.001380     -0.002950
1981     19.800000      0.001410     -0.002940
1982     19.810000      0.001440     -0.002780
1983     19.820000      0.001470     -0.002490
1984     19.830000      0.001490     -0.002080
1985     19.840000      0.001510     -0.001540
1986     19.850000      0.001530     -0.000890
1987     19.860000      0.001540     -0.000140
1988     19.870000      0.001540      0.000680
1989     19.880000      0.001530      0.001570
1990     19.890000      0.001510      0.002510
1991     19.900000      0.001490      0.003470
1992     19.910000      0.001450      0.004440
1993     19.920000      0.001410      0.005390
1994     19.930000      0.001360      0.006310
1995     19.940000      0.001290      0.007180
1996     19.950000      0.001220      0.007990
1997     19.960000      0.001140      0.008710
1998     19.970000      0.001050      0.009340
1999     19.980000      0.000960      0.009880
2000     19.990000      0.000860      0.010310
2001     20.000000      0.000760      0.010630
2002     20.010000      0.000650      0.010840
2003     20.020000      0.000540      0.010950
2004     20.030000      0.000440      0.010950
2005     20.040000      0.000330      0.010850
2006     20.050000      0.000220      0.010660
2007     20.060000      0.000110      0.010380
2008     20.070000      0.000010      0.010040
2009     20.080000     -0.000090      0.009630
2010     20.090000     -0.000190      0.009180
2011     20.100000     -0.000280      0.008690
2012     20.110000     -0.000370      0.008190
2013     20.120000     -0.000450      0.007670
2014     20.130000     -0.000530      0.007160
2015     20.140000     -0.000600      0.006670
2016     20.150000     -0.000670      0.006210
2017     20.160000     -0.000730      0.005780
2018     20.170000     -0.000790      0.005390
2019     20.180000     -0.000840      0.005050
2020     20.190000     -0.000890      0.004770
2021     20.200000     -0.000940      0.004540
2022     20.210000     -0.000980      0.004370
2023     20.220000     -0.001030      0.004260
2024     20.230000     -0.001070      0.004200
2025     20.240000     -0.001110      0.004200
2026     20.250000     -0.001150      0.004250
2027     20.260000     -0.001200      0.004340
2028     20.270000     -0.001240      0.004470
2029     20.280000     -0.001280      0.004630
2030     20.290000     -0.001330      0.004830
2031     20.300000     -0.001380      0.005040
2032     20.310000     -0.001430      0.005260
2033     20.320000     -0.001480      0.005490
2034     20.330000     -0.001540      0.005720
2035     20.340000     -0.001590      0.005940
2036     20.350000     -0.001650      0.006150
2037     20.360000     -0.001710      0.006340
2038     20.370000     -0.001780      0.006520
2039     20.380000     -0.001840      0.006670
2040     20.390000     -0.001910      0.006790
2041     20.400000     -0.001980      0.006890
2042     20.410000     -0.002050      0.006950
2043     20.420000     -0.002120      0.006990
2044     20.430000     -0.002190      0.007010
2045     20.440000     -0.002260      0.007000
2046     20.450000     -0.002330      0.006960
2047     20.460000     -0.002400      0.006910
2048     20.470000     -0.002460      0.006840
2049     20.480000     -0.002530      0.006750
2050     20.490000     -0.002600      0.006650
2051     20.500000     -0.002670      0.006550
2052     20.510000     -0.002730      0.006450
2053     20.520000     -0.002800      0.006350
2054     20.530000     -0.002860      0.006250
2055     20.540000     -0.002920      0.006160
2056     20.550000     -0.002980      0.006090
2057     20.560000     -0.003050      0.006030
2058     20.570000     -0.003110      0.005980
2059     20.580000     -0.003170      0.005960
2060     20.590000     -0.003230      0.005960
2061     20.600000     -0.003280      0.005970
2062     20.610000     -0.003340      0.006010
2063     20.620000     -0.003400      0.006060
2064     20.630000     -0.003470      0.006130
2065     20.640000     -0.003530      0.006220
2066     20.650000     -0.003590      0.006320
2067     20.660000     -0.003650      0.006430
2068     20.670000     -0.003720      0.006550
2069     20.680000     -0.003780      0.006670
2070     20.690000     -0.003850      0.006780
2071     20.700000     -0.003920      0.006890
2072     20.710000     -0.003990      0.006980
2073     20.720000     -0.004060      0.007060
2074     20.730000     -0.004130      0.007110
2075     20.740000     -0.004200      0.007130
2076     20.750000     -0.004270      0.007120
2077     20.760000     -0.004340      0.007080
2078     20.770000     -0.004410      0.007000
2079     20.780000     -0.004480      0.006880
2080     20.790000     -0.004550      0.006710
2081     20.800000     -0.004620      0.006500
2082     20.810000     -0.004680      0.006250
2083     20.820000     -0.004740      0.005950
2084     20.830000     -0.004800      0.005610
2085     20.840000     -0.004860      0.005230
2086     20.850000     -0.004910      0.004810
2087     20.860000     -0.004960      0.004360
2088     20.870000     -0.005000      0.003880
2089     20.880000     -0.005040      0.003380
2090     20.890000     -0.005080      0.002850
2091     20.900000     -0.005100      0.002310
2092     20.910000     -0.005130      0.001770
2093     20.920000     -0.005150      0.001220
2094     20.930000     -0.005160      0.000670
2095     20.940000     -0.005160      0.000140
2096     20.950000     -0.005170     -0.000390
2097     20.960000     -0.005160     -0.000900
2098     20.970000     -0.005150     -0.001390
2099     20.980000     -0.005140     -0.001860
2100     20.990000     -0.005120     -0.002300
2101     21.000000     -0.005100     -0.002720
2102     21.010000     -0.005070     -0.003110
2103     21.020000     -0.005040     -0.003480
2104     21.030000     -0.005000     -0.003810
2105     21.040000     -0.004970     -0.004120
2106     21.050000     -0.004920     -0.004390
2107     21.060000     -0.004880     -0.004640
2108     21.070000     -0.004830     -0.004850
2109     21.080000     -0.004790     -0.005020
2110     21.090000     -0.004740     -0.005160
2111     21.100000     -0.004680     -0.005250
2112     21.110000     -0.004630     -0.005300
2113     21.120000     -0.004580     -0.005310
2114     21.130000     -0.004530     -0.005270
2115     21.140000     -0.004470     -0.005190
2116     21.150000     -0.004420     -0.005040
2117     21.160000     -0.004370     -0.004850
2118     21.170000     -0.004320     -0.004600
2119     21.180000     -0.004280     -0.004290
2120     21.190000     -0.004230     -0.003930
2121     21.200000     -0.004190     -0.003500
2122     21.210000     -0.004160     -0.003030
2123     21.220000     -0.004130     -0.002500
2124     21.230000     -0.004100     -0.001910
2125     21.240000     -0.004080     -0.001290
2126     21.250000     -0.004070     -0.000620
2127     21.260000     -0.004070      0.000080
2128     21.270000     -0.004070      0.000810
2129     21.280000     -0.004070      0.001560
2130     21.290000     -0.004090      0.002310
2131     21.300000     -0.004110      0.003060
2132     21.310000     -0.004140      0.003800
2133     21.320000     -0.004180      0.004520
2134     21.330000     -0.004230      0.005200
2135     21.340000     -0.004280      0.005840
2136     21.350000     -0.004340      0.006440
2137     21.360000     -0.004400      0.006970
2138     21.370000     -0.004470      0.007450
2139     21.380000     -0.004550      0.007860
2140     21.390000     -0.004620      0.008210
2141     21.400000     -0.004710      0.008480
2142     21.410000     -0.004790      0.008690
2143     21.420000     -0.004880      0.008830
2144     21.430000     -0.004970      0.008900
2145     21.440000     -0.005060      0.008910
2146     21.450000     -0.005140      0.008860
2147     21.460000     -0.005230      0.008760
2148     21.470000     -0.005320      0.008610
2149     21.480000     -0.005410      0.008430
2150     21.490000     -0.005490      0.008200
2151     21.500000     -0.005570      0.007960
2152     21.510000     -0.005650      0.007690
2153     21.520000     -0.005730      0.007410
2154     21.530000     -0.005800      0.007130
2155     21.540000     -0.005880      0.006850
2156     21.550000     -0.005940      0.006580
2157     21.560000     -0.006010      0.006320
2158     21.570000     -0.006070      0.006070
2159     21.580000     -0.006130      0.005850
2160     21.590000     -0.006190      0.005640
2161     21.600000     -0.006250      0.005460
2162     21.610000     -0.006300      0.005300
2163     21.620000     -0.006360      0.005160
2164     21.630000     -0.006410      0.005050
2165     21.640000     -0.006460      0.004960
2166     21.650000     -0.006510      0.004880
2167     21.660000     -0.006560      0.004830
2168     21.670000     -0.006600      0.004780
2169     21.680000     -0.006650      0.004750
2170     21.690000     -0.006700      0.004730
2171     21.700000     -0.006750      0.004710
2172     21.710000     -0.006790      0.004690
2173     21.720000     -0.006840      0.004680
2174     21.730000     -0.006890      0.004650
2175     21.740000     -0.006930      0.004620
2176     21.750000     -0.006980      0.004570
2177     21.760000     -0.007030      0.004520
2178     21.770000     -0.007070      0.004450
2179     21.780000     -0.007120      0.004360
2180     21.790000     -0.007160      0.004250
2181     21.800000     -0.007200      0.004130
2182     21.810000     -0.007240      0.003980
2183     21.820000     -0.007280      0.003820
2184     21.830000     -0.007320      0.003650
2185     21.840000     -0.007360      0.003460
2186     21.850000     -0.007390      0.003260
2187     21.860000     -0.007430      0.003050
2188     21.870000     -0.007460      0.002840
2189     21.880000     -0.007480      0.002620
2190     21.890000     -0.007510      0.002410
2191     21.900000     -0.007530      0.002210
2192     21.910000     -0.007560      0.002030
2193     21.920000     -0.007580      0.001860
2194     21.930000     -0.007600      0.001720
2195     21.940000     -0.007610      0.001600
2196     21.950000     -0.007630      0.001520
2197     21.960000     -0.007640      0.001470
2198     21.970000     -0.007660      0.001460
2199     21.980000     -0.007670      0.001500
2200     21.990000     -0.007690      0.001570
2201     22.000000     -0.007700      0.001680
2202     22.010000     -0.007720      0.001840
2203     22.020000     -0.007740      0.002040
2204     22.030000     -0.007760      0.002280
2205     22.040000     -0.007780      0.002550
2206     22.050000     -0.007810      0.002850
2207     22.060000     -0.007840      0.003180
2208     22.070000     -0.007870      0.003530
2209     22.080000     -0.007900      0.003890
2210     22.090000     -0.007940      0.004260
2211     22.100000     -0.007980      0.004620
2212     22.110000     -0.008030      0.004980
2213     22.120000     -0.008080      0.005320
2214     22.130000     -0.008130      0.005640
2215     22.140000     -0.008190      0.005930
2216     22.150000     -0.008250      0.006190
2217     22.160000     -0.008310      0.006400
2218     22.170000     -0.008380      0.006570
2219     22.180000     -0.008440      0.006690
2220     22.190000     -0.008510      0.006760
2221     22.200000     -0.008580      0.006770
2222     22.210000     -0.008640      0.006730
2223     22.220000     -0.008710      0.006640
2224     22.230000     -0.008780      0.006490
2225     22.240000     -0.008840      0.006300
2226     22.250000     -0.008910      0.006050
2227     22.260000     -0.008970      0.005770
2228     22.270000     -0.009020      0.005430
2229     22.280000     -0.009080      0.005070
2230     22.290000     -0.009130      0.004670
2231     22.300000     -0.009180      0.004240
2232     22.310000     -0.009220      0.003790
2233     22.320000     -0.009260      0.003320
2234     22.330000     -0.009290      0.002830
2235     22.340000     -0.009320      0.002340
2236     22.350000     -0.009340      0.001840
2237     22.360000     -0.009360      0.001330
2238     22.370000     -0.009370      0.000820
2239     22.380000     -0.009380      0.000320
2240     22.390000     -0.009380     -0.000190
2241     22.400000     -0.009380     -0.000690
2242     22.410000     -0.009370     -0.001180
2243     22.420000     -0.009360     -0.001680
2244     22.430000     -0.009350     -0.002160
2245     22.440000     -0.009320     -0.002640
2246     22.450000     -0.009300     -0.003110
2247     22.460000     -0.009270     -0.003560
2248     22.470000     -0.009230     -0.004000
2249     22.480000     -0.009190     -0.004430
2250     22.490000     -0.009150     -0.004830
2251     22.500000     -0.009100     -0.005210
2252     22.510000     -0.009050     -0.005570
2253     22.520000     -0.008990     -0.005890
2254     22.530000     -0.008930     -0.006180
2255     22.540000     -0.008870     -0.006430
2256     22.550000     -0.008810     -0.006640
2257     22.560000     -0.008740     -0.006810
2258     22.570000     -0.008670     -0.006940
2259     22.580000     -0.008600     -0.007020
2260     22.590000     -0.008530     -0.007060
2261     22.600000     -0.008460     -0.007040
2262     22.610000     -0.008390     -0.006990
2263     22.620000     -0.008320     -0.006890
2264     22.630000     -0.008250     -0.006750
2265     22.640000     -0.008180     -0.006570
2266     22.650000     -0.008120     -0.006350
2267     22.660000     -0.008060     -0.006110
2268     22.670000     -0.007990     -0.005840
2269     22.680000     -0.007940     -0.005550
2270     22.690000     -0.007880     -0.005240
2271     22.700000     -0.007830     -0.004930
2272     22.710000     -0.007780     -0.004620
2273     22.720000     -0.007730     -0.004310
2274     22.730000     -0.007690     -0.004010
2275     22.740000     -0.007650     -0.003730
2276     22.750000     -0.007610     -0.003460
2277     22.760000     -0.007580     -0.003230
2278     22.770000     -0.007550     -0.003020
2279     22.780000     -0.007520     -0.002840
2280     22.790000     -0.007490     -0.002690
2281     22.800000     -0.007460     -0.002570
2282     22.810000     -0.007430     -0.002490
2283     22.820000     -0.007410     -0.002440
2284     22.830000     -0.007380     -0.002420
2285     22.840000     -0.007360     -0.002420
2286     22.850000     -0.007340     -0.002450
2287     22.860000     -0.007310     -0.002500
2288     22.870000     -0.007290     -0.002570
2289     22.880000     -0.007260     -0.002640
2290     22.890000     -0.007230     -0.002720
2291     22.900000     -0.007210     -0.002810
2292     22.910000     -0.007180     -0.002880
2293     22.920000     -0.007150     -0.002950
2294     22.930000     -0.007120     -0.002990
2295     22.940000     -0.007090     -0.003020
2296     22.950000     -0.007060     -0.003020
2297     22.960000     -0.007030     -0.002990
2298     22.970000     -0.007000     -0.002930
2299     22.980000     -0.006970     -0.002830
2300     22.990000     -0.006940     -0.002700
2301     23.000000     -0.006920     -0.002530
2302     23.010000     -0.006890     -0.002320
2303     23.020000     -0.006870     -0.002080
2304     23.030000     -0.006850     -0.001800
2305     23.040000     -0.006830     -0.001490
2306     23.050000     -0.006810     -0.001160
2307     23.060000     -0.006800     -0.000810
2308     23.070000     -0.006790     -0.000440
2309     23.080000     -0.006790     -0.000060
2310     23.090000     -0.006790      0.000310
2311     23.100000     -0.006790      0.000680
2312     23.110000     -0.006800      0.001030
2313     23.120000     -0.006810      0.001360
2314     23.130000     -0.006820      0.001660
2315     23.140000     -0.006840      0.001920
2316     23.150000     -0.006860      0.002130
2317     23.160000     -0.006880      0.002290
2318     23.170000     -0.006900      0.002400
2319     23.180000     -0.006930      0.002450
2320     23.190000     -0.006950      0.002440
2321     23.200000     -0.006980      0.002360
2322     23.210000     -0.007000      0.002230
2323     23.220000     -0.007020      0.002040
2324     23.230000     -0.007040      0.001790
2325     23.240000     -0.007060      0.001480
2326     23.250000     -0.007070      0.001130
2327     23.260000     -0.007090      0.000740
2328     23.270000     -0.007090      0.000320
2329     23.280000     -0.007100     -0.000120
2330     23.290000     -0.007100     -0.000580
2331     23.300000     -0.007090     -0.001040
2332     23.310000     -0.007080     -0.001500
2333     23.320000     -0.007060     -0.001940
2334     23.330000     -0.007050     -0.002350
2335     23.340000     -0.007020     -0.002730
2336     23.350000     -0.006990     -0.003070
2337     23.360000     -0.006960     -0.003360
2338     23.370000     -0.006930     -0.003590
2339     23.380000     -0.006890     -0.003760
2340     23.390000     -0.006860     -0.003870
2341     23.400000     -0.006820     -0.003920
2342     23.410000     -0.006780     -0.003900
2343     23.420000     -0.006740     -0.003820
2344     23.430000     -0.006700     -0.003680
2345     23.440000     -0.006660     -0.003470
2346     23.450000     -0.006630     -0.003210
2347     23.460000     -0.006600     -0.002910
2348     23.470000     -0.006570     -0.002550
2349     23.480000     -0.006540     -0.002160
2350     23.490000     -0.006520     -0.001740
2351     23.500000     -0.006500     -0.001300
2352     23.510000     -0.006490     -0.000840
2353     23.520000     -0.006480     -0.000380
2354     23.530000     -0.006480      0.000090
2355     23.540000     -0.006480      0.000540
2356     23.550000     -0.006490      0.000990
2357     23.560000     -0.006500      0.001420
2358     23.570000     -0.006510      0.001830
2359     23.580000     -0.006530      0.002210
2360     23.590000     -0.006550      0.002560
2361     23.600000     -0.006580      0.002890
2362     23.610000     -0.006600      0.003180
2363     23.620000     -0.006640      0.003450
2364     23.630000     -0.006670      0.003680
2365     23.640000     -0.006710      0.003880
2366     23.650000     -0.006750      0.004050
2367     23.660000     -0.006790      0.004190
2368     23.670000     -0.006830      0.004300
2369     23.680000     -0.006870      0.004370
2370     23.690000     -0.006920      0.004420
2371     23.700000     -0.006960      0.004440
2372     23.710000     -0.007000      0.004430
2373     23.720000     -0.007050      0.004390
2374     23.730000     -0.007090      0.004320
2375     23.740000     -0.007140      0.004220
2376     23.750000     -0.007180      0.004100
2377     23.760000     -0.007220      0.003940
2378     23.770000     -0.007260      0.003760
2379     23.780000     -0.007300      0.003550
2380     23.790000     -0.007330      0.003310
2381     23.800000     -0.007360      0.003040
2382     23.810000     -0.007390      0.002750
2383     23.820000     -0.007420      0.002430
2384     23.830000     -0.007450      0.002100
2385     23.840000     -0.007470      0.001740
2386     23.850000     -0.007480      0.001360
2387     23.860000     -0.007500      0.000970
2388     23.870000     -0.007510      0.000570
2389     23.880000     -0.007510      0.000170
2390     23.890000     -0.007520     -0.000230
2391     23.900000     -0.007510     -0.000630
2392     23.910000     -0.007510     -0.001010
2393     23.920000     -0.007500     -0.001380
2394     23.930000     -0.007480     -0.001720
2395     23.940000     -0.007470     -0.002040
2396     23.950000     -0.007450     -0.002320
2397     23.960000     -0.007420     -0.002560
2398     23.970000     -0.007400     -0.002770
2399     23.980000     -0.007370     -0.002940
2400     23.990000     -0.007340     -0.003060
2401     24.000000     -0.007310     -0.003150
2402     24.010000     -0.007280     -0.003180
2403     24.020000     -0.007250     -0.003180
2404     24.030000     -0.007210     -0.003140
2405     24.040000     -0.007180     -0.003060
2406     24.050000     -0.007150     -0.002940
2407     24.060000     -0.007120     -0.002790
2408     24.070000     -0.007090     -0.002620
2409     24.080000     -0.007070     -0.002430
2410     24.090000     -0.007040     -0.002220
2411     24.100000     -0.007020     -0.002000
2412     24.110000     -0.007000     -0.001770
2413     24.120000     -0.006980     -0.001550
2414     24.130000     -0.006970     -0.001330
2415     24.140000     -0.006960     -0.001120
2416     24.150000     -0.006940     -0.000920
2417     24.160000     -0.006930     -0.000750
2418     24.170000     -0.006930     -0.000590
2419     24.180000     -0.006920     -0.000460
2420     24.190000     -0.006920     -0.000350
2421     24.200000     -0.006910     -0.000270
2422     24.210000     -0.006910     -0.000220
2423     24.220000     -0.006910     -0.000190
2424     24.230000     -0.006910     -0.000190
2425     24.240000     -0.006900     -0.000220
2426     24.250000     -0.006900     -0.000270
2427     24.260000     -0.006900     -0.000330
2428     24.270000     -0.006900     -0.000420
2429     24.280000     -0.006890     -0.000520
2430     24.290000     -0.006890     -0.000640
2431     24.300000     -0.006880     -0.000760
2432     24.310000     -0.006870     -0.000890
2433     24.320000     -0.006860     -0.001020
2434     24.330000     -0.006850     -0.001150
2435     24.340000     -0.006840     -0.001280
2436     24.350000     -0.006830     -0.001400
2437     24.360000     -0.006820     -0.001510
2438     24.370000     -0.006800     -0.001600
2439     24.380000     -0.006780     -0.001690
2440     24.390000     -0.006770     -0.001760
2441     24.400000     -0.006750     -0.001810
2442     24.410000     -0.006730     -0.001840
2443     24.420000     -0.006710     -0.001860
2444     24.430000     -0.006700     -0.001840
2445     24.440000     -0.006680     -0.001810
2446     24.450000     -0.006660     -0.001750
2447     24.460000     -0.006640     -0.001660
2448     24.470000     -0.006620     -0.001540
2449     24.480000     -0.006610     -0.001380
2450     24.490000     -0.006600     -0.001200
2451     24.500000     -0.006580     -0.000970
2452     24.510000     -0.006570     -0.000700
2453     24.520000     -0.006570     -0.000380
2454     24.530000     -0.006560     -0.000020
2455     24.540000     -0.006560      0.000390
2456     24.550000     -0.006570      0.000850
2457     24.560000     -0.006570      0.001370
2458     24.570000     -0.006590      0.001940
2459     24.580000     -0.006610      0.002560
2460     24.590000     -0.006630      0.003230
2461     24.600000     -0.006670      0.003960
2462     24.610000     -0.006710      0.004720
2463     24.620000     -0.006750      0.005520
2464     24.630000     -0.006810      0.006350
2465     24.640000     -0.006870      0.007190
2466     24.650000     -0.006940      0.008030
2467     24.660000     -0.007020      0.008850
2468     24.670000     -0.007110      0.009630
2469     24.680000     -0.007210      0.010340
2470     24.690000     -0.007310      0.010970
2471     24.700000     -0.007420      0.011470
2472     24.710000     -0.007540      0.011830
2473     24.720000     -0.007650      0.012010
2474     24.730000     -0.007770      0.012000
2475     24.740000     -0.007890      0.011760
2476     24.750000     -0.008010      0.011270
2477     24.760000     -0.008130      0.010520
2478     24.770000     -0.008230      0.009480
2479     24.780000     -0.008330      0.008150
2480     24.790000     -0.008410      0.006520
2481     24.800000     -0.008470      0.004580
2482     24.810000     -0.008520      0.002350
2483     24.820000     -0.008540     -0.000160
2484     24.830000     -0.008540     -0.002940
2485     24.840000     -0.008510     -0.005960
2486     24.850000     -0.008450     -0.009180
2487     24.860000     -0.008360     -0.012560
2488     24.870000     -0.008230     -0.016050
2489     24.880000     -0.008070     -0.019600
2490     24.890000     -0.007880     -0.023150
2491     24.900000     -0.007650     -0.026640
2492     24.910000     -0.007380     -0.030000
2493     24.920000     -0.007080     -0.033170
2494     24.930000     -0.006750     -0.036080
2495     24.940000     -0.006390     -0.038690
2496     24.950000     -0.006000     -0.040940
2497     24.960000     -0.005590     -0.042790
2498     24.970000     -0.005160     -0.044200
2499     24.980000     -0.004720     -0.045140
2500     24.990000     -0.004270     -0.045610
2501     25.000000     -0.003810     -0.045590
2502     25.010000      0.000000      0.000000
2503     25.020000      0.000000      0.000000
2504     25.030000      0.000000      0.000000
2505     25.040000      0.000000      0.000000
2506     25.050000      0.000000      0.000000
2507     25.060000      0.000000      0.000000
2508     25.070000      0.000000      0.000000
2509     25.080000      0.000000      0.000000
2510     25.090000      0.000000      0.000000
2511     25.100000      0.000000      0.000000
2512     25.110000      0.000000      0.000000
2513     25.120000      0.000000      0.000000
2514     25.130000      0.000000      0.000000
2515     25.140000      0.000000      0.000000
2516     25.150000      0.000000      0.000000
2517     25.160000      0.000000      0.000000
2518     25.170000      0.000000      0.000000
2519     25.180000      0.000000      0.000000
2520     25.190000      0.000000      0.000000
2521     25.200000      0.000000      0.000000
2522     25.210000      0.000000      0.000000
2523     25.220000      0.000000      0.000000
2524     25.230000      0.000000      0.000000
2525     25.240000      0.000000      0.000000
2526     25.250000      0.000000      0.000000
2527     25.260000      0.000000      0.000000
2528     25.270000      0.000000      0.000000
2529     25.280000      0.000000      0.000000
2530     25.290000      0.000000      0.000000
2531     25.300000      0.000000      0.000000
2532     25.310000      0.000000      0.000000
2533     25.320000      0.000000      0.000000
2534     25.330000      0.000000      0.000000
2535     25.340000      0.000000      0.000000
2536     25.350000      0.000000      0.000000
2537     25.360000      0.000000      0.000000
2538     25.370000      0.000000      0.000000
2539     25.380000      0.000000      0.000000
2540     25.390000      0.000000      0.000000
2541     25.400000      0.000000      0.000000
2542     25.410000      0.000000      0.000000
2543     25.420000      0.000000      0.000000
2544     25.430000      0.000000      0.000000
2545     25.440000      0.000000      0.000000
2546     25.450000      0.000000      0.000000
2547     25.460000      0.000000      0.000000
2548     25.470000      0.000000      0.000000
2549     25.480000      0.000000      0.000000
2550     25.490000      0.000000      0.000000
2551     25.500000      0.000000      0.000000
2552     25.510000      0.000000      0.000000
2553     25.520000      0.000000      0.000000
2554     25.530000      0.000000      0.000000
2555     25.540000      0.000000      0.000000
2556     25.550000      0.000000      0.000000
2557     25.560000      0.000000      0.000000
2558     25.570000      0.000000      0.000000
2559     25.580000      0.000000      0.000000
2560     25.590000      0.000000      0.000000
2561     25.600000      0.000000      0.000000
2562     25.610000      0.000000      0.000000
2563     25.620000      0.000000      0.000000
2564     25.630000      0.000000      0.000000
2565     25.640000      0.000000      0.000000
2566     25.650000      0.000000      0.000000
2567     25.660000      0.000000      0.000000
2568     25.670000      0.000000      0.000000
2569     25.680000      0.000000      0.000000
2570     25.690000      0.000000      0.000000
2571     25.700000      0.000000      0.000000
2572     25.710000      0.000000      0.000000
2573     25.720000      0.000000      0.000000
2574     25.730000      0.000000      0.000000
2575     25.740000      0.000000      0.000000
2576     25.750000      0.000000      0.000000
2577     25.760000      0.000000      0.000000
2578     25.770000      0.000000      0.000000
2579     25.780000      0.000000      0.000000
2580     25.790000      0.000000      0.000000
2581     25.800000      0.000000      0.000000
2582     25.810000      0.000000      0.000000
2583     25.820000      0.000000      0.000000
2584     25.830000      0.000000      0.000000
2585     25.840000      0.000000      0.000000
2586     25.850000      0.000000      0.000000
2587     25.860000      0.000000      0.000000
2588     25.870000      0.000000      0.000000
2589     25.880000      0.000000      0.000000
2590     25.890000      0.000000      0.000000
2591     25.900000      0.000000      0.000000
2592     25.910000      0.000000      0.000000
2593     25.920000      0.000000      0.000000
2594     25.930000      0.000000      0.000000
2595     25.940000      0.000000      0.000000
2596     25.950000      0.000000      0.000000
2597     25.960000      0.000000      0.000000
2598     25.970000      0.000000      0.000000
2599     25.980000      0.000000      0.000000
2600     25.990000      0.000000      0.000000
2601     26.000000      0.000000      0.000000
2602     26.010000      0.000000      0.000000
2603     26.020000      0.000000      0.000000
2604     26.030000      0.000000      0.000000
2605     26.040000      0.000000      0.000000
2606     26.050000      0.000000      0.000000
2607     26.060000      0.000000      0.000000
2608     26.070000      0.000000      0.000000
2609     26.080000      0.000000      0.000000
2610     26.090000      0.000000      0.000000
2611     26.100000      0.000000      0.000000
2612     26.110000      0.000000      0.000000
2613     26.120000      0.000000      0.000000
2614     26.130000      0.000000      0.000000
2615     26.140000      0.000000      0.000000
2616     26.150000      0.000000      0.000000
2617     26.160000      0.000000      0.000000
2618     26.170000      0.000000      0.000000
2619     26.180000      0.000000      0.000000
2620     26.190000      0.000000      0.000000
2621     26.200000      0.000000      0.000000
2622     26.210000      0.000000      0.000000
2623     26.220000      0.000000      0.000000
2624     26.230000      0.000000      0.000000
2625     26.240000      0.000000      0.000000
2626     26.250000      0.000000      0.000000
2627     26.260000      0.000000      0.000000
2628     26.270000      0.000000      0.000000
2629     26.280000      0.000000      0.000000
2630     26.290000      0.000000      0.000000
2631     26.300000      0.000000      0.000000
2632     26.310000      0.000000      0.000000
2633     26.320000      0.000000      0.000000
2634     26.330000      0.000000      0.000000
2635     26.340000      0.000000      0.000000
2636     26.350000      0.000000      0.000000
2637     26.360000      0.000000      0.000000
2638     26.370000      0.000000      0.000000
2639     26.380000      0.000000      0.000000
2640     26.390000      0.000000      0.000000
2641     26.400000      0.000000      0.000000
2642     26.410000      0.000000      0.000000
2643     26.420000      0.000000      0.000000
2644     26.430000      0.000000      0.000000
2645     26.440000      0.000000      0.000000
2646     26.450000      0.000000      0.000000
2647     26.460000      0.000000      0.000000
2648     26.470000      0.000000      0.000000
2649     26.480000      0.000000      0.000000
2650     26.490000      0.000000      0.000000
2651     26.500000      0.000000      0.000000
2652     26.510000      0.000000      0.000000
2653     26.520000      0.000000      0.000000
2654     26.530000      0.000000      0.000000
2655     26.540000      0.000000      0.000000
2656     26.550000      0.000000      0.000000
2657     26.560000      0.000000      0.000000
2658     26.570000      0.000000      0.000000
2659     26.580000      0.000000      0.000000
2660     26.590000      0.000000      0.000000
2661     26.600000      0.000000      0.000000
2662     26.610000      0.000000      0.000000
2663     26.620000      0.000000      0.000000
2664     26.630000      0.000000      0.000000
2665     26.640000      0.000000      0.000000
2666     26.650000      0.000000      0.000000
2667     26.660000      0.000000      0.000000
2668     26.670000      0.000000      0.000000
2669     26.680000      0.000000      0.000000
2670     26.690000      0.000000      0.000000
2671     26.700000      0.000000      0.000000
2672     26.710000      0.000000      0.000000
2673     26.720000      0.000000      0.000000
2674     26.730000      0.000000      0.000000
2675     26.740000      0.000000      0.000000
2676     26.750000      0.000000      0.000000
2677     26.760000      0.000000      0.000000
2678     26.770000      0.000000      0.000000
2679     26.780000      0.000000      0.000000
2680     26.790000      0.000000      0.000000
2681     26.800000      0.000000      0.000000
2682     26.810000      0.000000      0.000000
2683     26.820000      0.000000      0.000000
2684     26.830000      0.000000      0.000000
2685     26.840000      0.000000      0.000000
2686     26.850000      0.000000      0.000000
2687     26.860000      0.000000      0.000000
2688     26.870000      0.000000      0.000000
2689     26.880000      0.000000      0.000000
2690     26.890000      0.000000      0.000000
2691     26.900000      0.000000      0.000000
2692     26.910000      0.000000      0.000000
2693     26.920000      0.000000      0.000000
2694     26.930000      0.000000      0.000000
2695     26.940000      0.000000      0.000000
2696     26.950000      0.000000      0.000000
2697     26.960000      0.000000      0.000000
2698     26.970000      0.000000      0.000000
2699     26.980000      0.000000      0.000000
2700     26.990000      0.000000      0.000000
2701     27.000000      0.000000      0.000000
2702     27.010000      0.000000      0.000000
2703     27.020000      0.000000      0.000000
2704     27.030000      0.000000      0.000000
2705     27.040000      0.000000      0.000000
2706     27.050000      0.000000      0.000000
2707     27.060000      0.000000      0.000000
2708     27.070000      0.000000      0.000000
2709     27.080000      0.000000      0.000000
2710     27.090000      0.000000      0.000000
2711     27.100000      0.000000      0.000000
2712     27.110000      0.000000      0.000000
2713     27.120000      0.000000      0.000000
2714     27.130000      0.000000      0.000000
2715     27.140000      0.000000      0.000000
2716     27.150000      0.000000      0.000000
2717     27.160000      0.000000      0.000000
2718     27.170000      0.000000      0.000000
2719     27.180000      0.000000      0.000000
2720     27.190000      0.000000      0.000000
2721     27.200000      0.000000      0.000000
2722     27.210000      0.000000      0.000000
2723     27.220000      0.000000      0.000000
2724     27.230000      0.000000      0.000000
2725     27.240000      0.000000      0.000000
2726     27.250000      0.000000      0.000000
2727     27.260000      0.000000      0.000000
2728     27.270000      0.000000      0.000000
2729     27.280000      0.000000      0.000000
2730     27.290000      0.000000      0.000000
2731     27.300000      0.000000      0.000000
2732     27.310000      0.000000      0.000000
2733     27.320000      0.000000      0.000000
2734     27.330000      0.000000      0.000000
2735     27.340000      0.000000      0.000000
2736     27.350000      0.000000      0.000000
2737     27.360000      0.000000      0.000000
2738     27.370000      0.000000      0.000000
2739     27.380000      0.000000      0.000000
2740     27.390000      0.000000      0.000000
2741     27.400000      0.000000      0.000000
2742     27.410000      0.000000      0.000000
2743     27.420000      0.000000      0.000000
2744     27.430000      0.000000      0.000000
2745     27.440000      0.000000      0.000000
2746     27.450000      0.000000      0.000000
2747     27.460000      0.000000      0.000000
2748     27.470000      0.000000      0.000000
2749     27.480000      0.000000      0.000000
2750     27.490000      0.000000      0.000000
2751     27.500000      0.000000      0.000000
2752     27.510000      0.000000      0.000000
2753     27.520000      0.000000      0.000000
2754     27.530000      0.000000      0.000000
2755     27.540000      0.000000      0.000000
2756     27.550000      0.000000      0.000000
2757     27.560000      0.000000      0.000000
2758     27.570000      0.000000      0.000000
2759     27.580000      0.000000      0.000000
2760     27.590000      0.000000      0.000000
2761     27.600000      0.000000      0.000000
2762     27.610000      0.000000      0.000000
2763     27.620000      0.000000      0.000000
2764     27.630000      0.000000      0.000000
2765     27.640000      0.000000      0.000000
2766     27.650000      0.000000      0.000000
2767     27.660000      0.000000      0.000000
2768     27.670000      0.000000      0.000000
2769     27.680000      0.000000      0.000000
2770     27.690000      0.000000      0.000000
2771     27.700000      0.000000      0.000000
2772     27.710000      0.000000      0.000000
2773     27.720000      0.000000      0.000000
2774     27.730000      0.000000      0.000000
2775     27.740000      0.000000      0.000000
2776     27.750000      0.000000      0.000000
2777     27.760000      0.000000      0.000000
2778     27.770000      0.000000      0.000000
2779     27.780000      0.000000      0.000000
2780     27.790000      0.000000      0.000000
2781     27.800000      0.000000      0.000000
2782     27.810000      0.000000      0.000000
2783     27.820000      0.000000      0.000000
2784     27.830000      0.000000      0.000000
2785     27.840000      0.000000      0.000000
2786     27.850000      0.000000      0.000000
2787     27.860000      0.000000      0.000000
2788     27.870000      0.000000      0.000000
2789     27.880000      0.000000      0.000000
2790     27.890000      0.000000      0.000000
2791     27.900000      0.000000      0.000000
2792     27.910000      0.000000      0.000000
2793     27.920000      0.000000      0.000000
2794     27.930000      0.000000      0.000000
2795     27.940000      0.000000      0.000000
2796     27.950000      0.000000      0.000000
2797     27.960000      0.000000      0.000000
2798     27.970000      0.000000      0.000000
2799     27.980000      0.000000      0.000000
2800     27.990000      0.000000      0.000000
2801     28.000000      0.000000      0.000000
2802     28.010000      0.000000      0.000000
2803     28.020000      0.000000      0.000000
2804     28.030000      0.000000      0.000000
2805     28.040000      0.000000      0.000000
2806     28.050000      0.000000      0.000000
2807     28.060000      0.000000      0.000000
2808     28.070000      0.000000      0.000000
2809     28.080000      0.000000      0.000000
2810     28.090000      0.000000      0.000000
2811     28.100000      0.000000      0.000000
2812     28.110000      0.000000      0.000000
2813     28.120000      0.000000      0.000000
2814     28.130000      0.000000      0.000000
2815     28.140000      0.000000      0.000000
2816     28.150000      0.000000      0.000000
2817     28.160000      0.000000      0.000000
2818     28.170000      0.000000      0.000000
2819     28.180000      0.000000      0.000000
2820     28.190000      0.000000      0.000000
2821     28.200000      0.000000      0.000000
2822     28.210000      0.000000      0.000000
2823     28.220000      0.000000      0.000000
2824     28.230000      0.000000      0.000000
2825     28.240000      0.000000      0.000000
2826     28.250000      0.000000      0.000000
2827     28.260000      0.000000      0.000000
2828     28.270000      0.000000      0.000000
2829     28.280000      0.000000      0.000000
2830     28.290000      0.000000      0.000000
2831     28.300000      0.000000      0.000000
2832     28.310000      0.000000      0.000000
2833     28.320000      0.000000      0.000000
2834     28.330000      0.000000      0.000000
2835     28.340000      0.000000      0.000000
2836     28.350000      0.000000      0.000000
2837     28.360000      0.000000      0.000000
2838     28.370000      0.000000      0.000000
2839     28.380000      0.000000      0.000000
2840     28.390000      0.000000      0.000000
2841     28.400000      0.000000      0.000000
2842     28.410000      0.000000      0.000000
2843     28.420000      0.000000      0.000000
2844     28.430000      0.000000      0.000000
2845     28.440000      0.000000      0.000000
2846     28.450000      0.000000      0.000000
2847     28.460000      0.000000      0.000000
2848     28.470000      0.000000      0.000000
2849     28.480000      0.000000      0.000000
2850     28.490000      0.000000      0.000000
2851     28.500000      0.000000      0.000000
2852     28.510000      0.000000      0.000000
2853     28.520000      0.000000      0.000000
2854     28.530000      0.000000      0.000000
2855     28.540000      0.000000      0.000000
2856     28.550000      0.000000      0.000000
2857     28.560000      0.000000      0.000000
2858     28.570000      0.000000      0.000000
2859     28.580000      0.000000      0.000000
2860     28.590000      0.000000      0.000000
2861     28.600000      0.000000      0.000000
2862     28.610000      0.000000      0.000000
2863     28.620000      0.000000      0.000000
2864     28.630000      0.000000      0.000000
2865     28.640000      0.000000      0.000000
2866     28.650000      0.000000      0.000000
2867     28.660000      0.000000      0.000000
2868     28.670000      0.000000      0.000000
2869     28.680000      0.000000      0.000000
2870     28.690000      0.000000      0.000000
2871     28.700000      0.000000      0.000000
2872     28.710000      0.000000      0.000000
2873     28.720000      0.000000      0.000000
2874     28.730000      0.000000      0.000000
2875     28.740000      0.000000      0.000000
2876     28.750000      0.000000      0.000000
2877     28.760000      0.000000      0.000000
2878     28.770000      0.000000      0.000000
2879     28.780000      0.000000      0.000000
2880     28.790000      0.000000      0.000000
2881     28.800000      0.000000      0.000000
2882     28.810000      0.000000      0.000000
2883     28.820000      0.000000      0.000000
2884     28.830000      0.000000      0.000000
2885     28.840000      0.000000      0.000000
2886     28.850000      0.000000      0.000000
2887     28.860000      0.000000      0.000000
2888     28.870000      0.000000      0.000000
2889     28.880000      0.000000      0.000000
2890     28.890000      0.000000      0.000000
2891     28.900000      0.000000      0.000000
2892     28.910000      0.000000      0.000000
2893     28.920000      0.000000      0.000000
2894     28.930000      0.000000      0.000000
2895     28.940000      0.000000      0.000000
2896     28.950000      0.000000      0.000000
2897     28.960000      0.000000      0.000000
2898     28.970000      0.000000      0.000000
2899     28.980000      0.000000      0.000000
2900     28.990000      0.000000      0.000000
2901     29.000000      0.000000      0.000000
2902     29.010000      0.000000      0.000000
2903     29.020000      0.000000      0.000000
2904     29.030000      0.000000      0.000000
2905     29.040000      0.000000      0.000000
2906     29.050000      0.000000      0.000000
2907     29.060000      0.000000      0.000000
2908     29.070000      0.000000      0.000000
2909     29.080000      0.000000      0.000000
2910     29.090000      0.000000      0.000000
2911     29.100000      0.000000      0.000000
2912     29.110000      0.000000      0.000000
2913     29.120000      0.000000      0.000000
2914     29.130000      0.000000      0.000000
2915     29.140000      0.000000      0.000000
2916     29.150000      0.000000      0.000000
2917     29.160000      0.000000      0.000000
2918     29.170000      0.000000      0.000000
2919     29.180000      0.000000      0.000000
2920     29.190000      0.000000      0.000000
2921     29.200000      0.000000      0.000000
2922     29.210000      0.000000      0.000000
2923     29.220000      0.000000      0.000000
2924     29.230000      0.000000      0.000000
2925     29.240000      0.000000      0.000000
2926     29.250000      0.000000      0.000000
2927     29.260000      0.000000      0.000000
2928     29.270000      0.000000      0.000000
2929     29.280000      0.000000      0.000000
2930     29.290000      0.000000      0.000000
2931     29.300000      0.000000      0.000000
2932     29.310000      0.000000      0.000000
2933     29.320000      0.000000      0.000000
2934     29.330000      0.000000      0.000000
2935     29.340000      0.000000      0.000000
2936     29.350000      0.000000      0.000000
2937     29.360000      0.000000      0.000000
2938     29.370000      0.000000      0.000000
2939     29.380000      0.000000      0.000000
2940     29.390000      0.000000      0.000000
2941     29.400000      0.000000      0.000000
2942     29.410000      0.000000      0.000000
2943     29.420000      0.000000      0.000000
2944     29.430000      0.000000      0.000000
2945     29.440000      0.000000      0.000000
2946     29.450000      0.000000      0.000000
2947     29.460000      0.000000      0.000000
2948     29.470000      0.000000      0.000000
2949     29.480000      0.000000      0.000000
2950     29.490000      0.000000      0.000000
2951     29.500000      0.000000      0.000000
2952     29.510000      0.000000      0.000000
2953     29.520000      0.000000      0.000000
2954     29.530000      0.000000      0.000000
2955     29.540000      0.000000      0.000000
2956     29.550000      0.000000      0.000000
2957     29.560000      0.000000      0.000000
2958     29.570000      0.000000      0.000000
2959     29.580000      0.000000      0.000000
2960     29.590000      0.000000      0.000000
2961     29.600000      0.000000      0.000000
2962     29.610000      0.000000      0.000000
2963     29.620000      0.000000      0.000000
2964     29.630000      0.000000      0.000000
2965     29.640000      0.000000      0.000000
2966     29.650000      0.000000      0.000000
2967     29.660000      0.000000      0.000000
2968     29.670000      0.000000      0.000000
2969     29.680000      0.000000      0.000000
2970     29.690000      0.000000      0.000000
2971     29.700000      0.000000      0.000000
2972     29.710000      0.000000      0.000000
2973     29.720000      0.000000      0.000000
2974     29.730000      0.000000      0.000000
2975     29.740000      0.000000      0.000000
2976     29.750000      0.000000      0.000000
2977     29.760000      0.000000      0.000000
2978     29.770000      0.000000      0.000000
2979     29.780000      0.000000      0.000000
2980     29.790000      0.000000      0.000000
2981     29.800000      0.000000      0.000000
2982     29.810000      0.000000      0.000000
2983     29.820000      0.000000      0.000000
2984     29.830000      0.000000      0.000000
2985     29.840000      0.000000      0.000000
2986     29.850000      0.000000      0.000000
2987     29.860000      0.000000      0.000000
2988     29.870000      0.000000      0.000000
2989     29.880000      0.000000      0.000000
2990     29.890000      0.000000      0.000000
2991     29.900000      0.000000      0.000000
2992     29.910000      0.000000      0.000000
2993     29.920000      0.000000      0.000000
2994     29.930000      0.000000      0.000000
2995     29.940000      0.000000      0.000000
2996     29.950000      0.000000      0.000000
2997     29.960000      0.000000      0.000000
2998     29.970000      0.000000      0.000000
2999     29.980000      0.000000      0.000000
3000     29.990000      0.000000      0.000000
3001     30.000000      0.000000      0.000000
3002     30.010000      0.000000      0.000000
3003     30.020000      0.000000      0.000000
3004     30.030000      0.000000      0.000000
3005     30.040000      0.000000      0.000000
3006     30.050000      0.000000      0.000000
3007     30.060000      0.000000      0.000000
3008     30.070000      0.000000      0.000000
3009     30.080000      0.000000      0.000000
3010     30.090000      0.000000      0.000000
3011     30.100000      0.000000      0.000000
3012     30.110000      0.000000      0.000000
3013     30.120000      0.000000      0.000000
3014     30.130000      0.000000      0.000000
3015     30.140000      0.000000      0.000000
3016     30.150000      0.000000      0.000000
3017     30.160000      0.000000      0.000000
3018     30.170000      0.000000      0.000000
3019     30.180000      0.000000      0.000000
3020     30.190000      0.000000      0.000000
3021     30.200000      0.000000      0.000000
3022     30.210000      0.000000      0.000000
3023     30.220000      0.000000      0.000000
3024     30.230000      0.000000      0.000000
3025     30.240000      0.000000      0.000000
3026     30.250000      0.000000      0.000000
3027     30.260000      0.000000      0.000000
3028     30.270000      0.000000      0.000000
3029     30.280000      0.000000      0.000000
3030     30.290000      0.000000      0.000000
3031     30.300000      0.000000      0.000000
3032     30.310000      0.000000      0.000000
3033     30.320000      0.000000      0.000000
3034     30.330000      0.000000      0.000000
3035     30.340000      0.000000      0.000000
3036     30.350000      0.000000      0.000000
3037     30.360000      0.000000      0.000000
3038     30.370000      0.000000      0.000000
3039     30.380000      0.000000      0.000000
3040     30.390000      0.000000      0.000000
3041     30.400000      0.000000      0.000000
3042     30.410000      0.000000      0.000000
3043     30.420000      0.000000      0.000000
3044     30.430000      0.000000      0.000000
3045     30.440000      0.000000      0.000000
3046     30.450000      0.000000      0.000000
3047     30.460000      0.000000      0.000000
3048     30.470000      0.000000      0.000000
3049     30.480000      0.000000      0.000000
3050     30.490000      0.000000      0.000000
3051     30.500000      0.000000      0.000000
3052     30.510000      0.000000      0.000000
3053     30.520000      0.000000      0.000000
3054     30.530000      0.000000      0.000000
3055     30.540000      0.000000      0.000000
3056     30.550000      0.000000      0.000000
3057     30.560000      0.000000      0.000000
3058     30.570000      0.000000      0.000000
3059     30.580000      0.000000      0.000000
3060     30.590000      0.000000      0.000000
3061     30.600000      0.000000      0.000000
3062     30.610000      0.000000      0.000000
3063     30.620000      0.000000      0.000000
3064     30.630000      0.000000      0.000000
3065     30.640000      0.000000      0.000000
3066     30.650000      0.000000      0.000000
3067     30.660000      0.000000      0.000000
3068     30.670000      0.000000      0.000000
3069     30.680000      0.000000      0.000000
3070     30.690000      0.000000      0.000000
3071     30.700000      0.000000      0.000000
3072     30.710000      0.000000      0.000000
3073     30.720000      0.000000      0.000000
3074     30.730000      0.000000      0.000000
3075     30.740000      0.000000      0.000000
3076     30.750000      0.000000      0.000000
3077     30.760000      0.000000      0.000000
3078     30.770000      0.000000      0.000000
3079     30.780000      0.000000      0.000000
3080     30.790000      0.000000      0.000000
3081     30.800000      0.000000      0.000000
3082     30.810000      0.000000      0.000000
3083     30.820000      0.000000      0.000000
3084     30.830000      0.000000      0.000000
3085     30.840000      0.000000      0.000000
3086     30.850000      0.000000      0.000000
3087     30.860000      0.000000      0.000000
3088     30.870000      0.000000      0.000000
3089     30.880000      0.000000      0.000000
3090     30.890000      0.000000      0.000000
3091     30.900000      0.000000      0.000000
3092     30.910000      0.000000      0.000000
3093     30.920000      0.000000      0.000000
3094     30.930000      0.000000      0.000000
3095     30.940000      0.000000      0.000000
3096     30.950000      0.000000      0.000000
3097     30.960000      0.000000      0.000000
3098     30.970000      0.000000      0.000000
3099     30.980000      0.000000      0.000000
3100     30.990000      0.000000      0.000000
3101     31.000000      0.000000      0.000000
3102     31.010000      0.000000      0.000000
3103     31.020000      0.000000      0.000000
3104     31.030000      0.000000      0.000000
3105     31.040000      0.000000      0.000000
3106     31.050000      0.000000      0.000000
3107     31.060000      0.000000      0.000000
3108     31.070000      0.000000      0.000000
3109     31.080000      0.000000      0.000000
3110     31.090000      0.000000      0.000000
3111     31.100000      0.000000      0.000000
3112     31.110000      0.000000      0.000000
3113     31.120000      0.000000      0.000000
3114     31.130000      0.000000      0.000000
3115     31.140000      0.000000      0.000000
3116     31.150000      0.000000      0.000000
3117     31.160000      0.000000      0.000000
3118     31.170000      0.000000      0.000000
3119     31.180000      0.000000      0.000000
3120     31.190000      0.000000      0.000000
3121     31.200000      0.000000      0.000000
3122     31.210000      0.000000      0.000000
3123     31.220000      0.000000      0.000000
3124     31.230000      0.000000      0.000000
3125     31.240000      0.000000      0.000000
3126     31.250000      0.000000      0.000000
3127     31.260000      0.000000      0.000000
3128     31.270000      0.000000      0.000000
3129     31.280000      0.000000      0.000000
3130     31.290000      0.000000      0.000000
3131     31.300000      0.000000      0.000000
3132     31.310000      0.000000      0.000000
3133     31.320000      0.000000      0.000000
3134     31.330000      0.000000      0.000000
3135     31.340000      0.000000      0.000000
3136     31.350000      0.000000      0.000000
3137     31.360000      0.000000      0.000000
3138     31.370000      0.000000      0.000000
3139     31.380000      0.000000      0.000000
3140     31.390000      0.000000      0.000000
3141     31.400000      0.000000      0.000000
3142     31.410000      0.000000      0.000000
3143     31.420000      0.000000      0.000000
3144     31.430000      0.000000      0.000000
3145     31.440000      0.000000      0.000000
3146     31.450000      0.000000      0.000000
3147     31.460000      0.000000      0.000000
3148     31.470000      0.000000      0.000000
3149     31.480000      0.000000      0.000000
3150     31.490000      0.000000      0.000000
3151     31.500000      0.000000      0.000000
3152     31.510000      0.000000      0.000000
3153     31.520000      0.000000      0.000000
3154     31.530000      0.000000      0.000000
3155     31.540000      0.000000      0.000000
3156     31.550000      0.000000      0.000000
3157     31.560000      0.000000      0.000000
3158     31.570000      0.000000      0.000000
3159     31.580000      0.000000      0.000000
3160     31.590000      0.000000      0.000000
3161     31.600000      0.000000      0.000000
3162     31.610000      0.000000      0.000000
3163     31.620000      0.000000      0.000000
3164     31.630000      0.000000      0.000000
3165     31.640000      0.000000      0.000000
3166     31.650000      0.000000      0.000000
3167     31.660000      0.000000      0.000000
3168     31.670000      0.000000      0.000000
3169     31.680000      0.000000      0.000000
3170     31.690000      0.000000      0.000000
3171     31.700000      0.000000      0.000000
3172     31.710000      0.000000      0.000000
3173     31.720000      0.000000      0.000000
3174     31.730000      0.000000      0.000000
3175     31.740000      0.000000      0.000000
3176     31.750000      0.000000      0.000000
3177     31.760000      0.000000      0.000000
3178     31.770000      0.000000      0.000000
3179     31.780000      0.000000      0.000000
3180     31.790000      0.000000      0.000000
3181     31.800000      0.000000      0.000000
3182     31.810000      0.000000      0.000000
3183     31.820000      0.000000      0.000000
3184     31.830000      0.000000      0.000000
3185     31.840000      0.000000      0.000000
3186     31.850000      0.000000      0.000000
3187     31.860000      0.000000      0.000000
3188     31.870000      0.000000      0.000000
3189     31.880000      0.000000      0.000000
3190     31.890000      0.000000      0.000000
3191     31.900000      0.000000      0.000000
3192     31.910000      0.000000      0.000000
3193     31.920000      0.000000      0.000000
3194     31.930000      0.000000      0.000000
3195     31.940000      0.000000      0.000000
3196     31.950000      0.000000      0.000000
3197     31.960000      0.000000      0.000000
3198     31.970000      0.000000      0.000000
3199     31.980000      0.000000      0.000000
3200     31.990000      0.000000      0.000000
3201     32.000000      0.000000      0.000000
3202     32.010000      0.000000      0.000000
3203     32.020000      0.000000      0.000000
3204     32.030000      0.000000      0.000000
3205     32.040000      0.000000      0.000000
3206     32.050000      0.000000      0.000000
3207     32.060000      0.000000      0.000000
3208     32.070000      0.000000      0.000000
3209     32.080000      0.000000      0.000000
3210     32.090000      0.000000      0.000000
3211     32.100000      0.000000      0.000000
3212     32.110000      0.000000      0.000000
3213     32.120000      0.000000      0.000000
3214     32.130000      0.000000      0.000000
3215     32.140000      0.000000      0.000000
3216     32.150000      0.000000      0.000000
3217     32.160000      0.000000      0.000000
3218     32.170000      0.000000      0.000000
3219     32.180000      0.000000      0.000000
3220     32.190000      0.000000      0.000000
3221     32.200000      0.000000      0.000000
3222     32.210000      0.000000      0.000000
3223     32.220000      0.000000      0.000000
3224     32.230000      0.000000      0.000000
3225     32.240000      0.000000      0.000000
3226     32.250000      0.000000      0.000000
3227     32.260000      0.000000      0.000000
3228     32.270000      0.000000      0.000000
3229     32.280000      0.000000      0.000000
3230     32.290000      0.000000      0.000000
3231     32.300000      0.000000      0.000000
3232     32.310000      0.000000      0.000000
3233     32.320000      0.000000      0.000000
3234     32.330000      0.000000      0.000000
3235     32.340000      0.000000      0.000000
3236     32.350000      0.000000      0.000000
3237     32.360000      0.000000      0.000000
3238     32.370000      0.000000      0.000000
3239     32.380000      0.000000      0.000000
3240     32.390000      0.000000      0.000000
3241     32.400000      0.000000      0.000000
3242     32.410000      0.000000      0.000000
3243     32.420000      0.000000      0.000000
3244     32.430000      0.000000      0.000000
3245     32.440000      0.000000      0.000000
3246     32.450000      0.000000      0.000000
3247     32.460000      0.000000      0.000000
3248     32.470000      0.000000      0.000000
3249     32.480000      0.000000      0.000000
3250     32.490000      0.000000      0.000000
3251     32.500000      0.000000      0.000000
3252     32.510000      0.000000      0.000000
3253     32.520000      0.000000      0.000000
3254     32.530000      0.000000      0.000000
3255     32.540000      0.000000      0.000000
3256     32.550000      0.000000      0.000000
3257     32.560000      0.000000      0.000000
3258     32.570000      0.000000      0.000000
3259     32.580000      0.000000      0.000000
3260     32.590000      0.000000      0.000000
3261     32.600000      0.000000      0.000000
3262     32.610000      0.000000      0.000000
3263     32.620000      0.000000      0.000000
3264     32.630000      0.000000      0.000000
3265     32.640000      0.000000      0.000000
3266     32.650000      0.000000      0.000000
3267     32.660000      0.000000      0.000000
3268     32.670000      0.000000      0.000000
3269     32.680000      0.000000      0.000000
3270     32.690000      0.000000      0.000000
3271     32.700000      0.000000      0.000000
3272     32.710000      0.000000      0.000000
3273     32.720000      0.000000      0.000000
3274     32.730000      0.000000      0.000000
3275     32.740000      0.000000      0.000000
3276     32.750000      0.000000      0.000000
3277     32.760000      0.000000      0.000000
3278     32.770000      0.000000      0.000000
3279     32.780000      0.000000      0.000000
3280     32.790000      0.000000      0.000000
3281     32.800000      0.000000      0.000000
3282     32.810000      0.000000      0.000000
3283     32.820000      0.000000      0.000000
3284     32.830000      0.000000      0.000000
3285     32.840000      0.000000      0.000000
3286     32.850000      0.000000      0.000000
3287     32.860000      0.000000      0.000000
3288     32.870000      0.000000      0.000000
3289     32.880000      0.000000      0.000000
3290     32.890000      0.000000      0.000000
3291     32.900000      0.000000      0.000000
3292     32.910000      0.000000      0.000000
3293     32.920000      0.000000      0.000000
3294     32.930000      0.000000      0.000000
3295     32.940000      0.000000      0.000000
3296     32.950000      0.000000      0.000000
3297     32.960000      0.000000      0.000000
3298     32.970000      0.000000      0.000000
3299     32.980000      0.000000      0.000000
3300     32.990000      0.000000      0.000000
3301     33.000000      0.000000      0.000000
3302     33.010000      0.000000      0.000000
3303     33.020000      0.000000      0.000000
3304     33.030000      0.000000      0.000000
3305     33.040000      0.000000      0.000000
3306     33.050000      0.000000      0.000000
3307     33.060000      0.000000      0.000000
3308     33.070000      0.000000      0.000000
3309     33.080000      0.000000      0.000000
3310     33.090000      0.000000      0.000000
3311     33.100000      0.000000      0.000000
3312     33.110000      0.000000      0.000000
3313     33.120000      0.000000      0.000000
3314     33.130000      0.000000      0.000000
3315     33.140000      0.000000      0.000000
3316     33.150000      0.000000      0.000000
3317     33.160000      0.000000      0.000000
3318     33.170000      0.000000      0.000000
3319     33.180000      0.000000      0.000000
3320     33.190000      0.000000      0.000000
3321     33.200000      0.000000      0.000000
3322     33.210000      0.000000      0.000000
3323     33.220000      0.000000      0.000000
3324     33.230000      0.000000      0.000000
3325     33.240000      0.000000      0.000000
3326     33.250000      0.000000      0.000000
3327     33.260000      0.000000      0.000000
3328     33.270000      0.000000      0.000000
3329     33.280000      0.000000      0.000000
3330     33.290000      0.000000      0.000000
3331     33.300000      0.000000      0.000000
3332     33.310000      0.000000      0.000000
3333     33.320000      0.000000      0.000000
3334     33.330000      0.000000      0.000000
3335     33.340000      0.000000      0.000000
3336     33.350000      0.000000      0.000000
3337     33.360000      0.000000      0.000000
3338     33.370000      0.000000      0.000000
3339     33.380000      0.000000      0.000000
3340     33.390000      0.000000      0.000000
3341     33.400000      0.000000      0.000000
3342     33.410000      0.000000      0.000000
3343     33.420000      0.000000      0.000000
3344     33.430000      0.000000      0.000000
3345     33.440000      0.000000      0.000000
3346     33.450000      0.000000      0.000000
3347     33.460000      0.000000      0.000000
3348     33.470000      0.000000      0.000000
3349     33.480000      0.000000      0.000000
3350     33.490000      0.000000      0.000000
3351     33.500000      0.000000      0.000000
3352     33.510000      0.000000      0.000000
3353     33.520000      0.000000      0.000000
3354     33.530000      0.000000      0.000000
3355     33.540000      0.000000      0.000000
3356     33.550000      0.000000      0.000000
3357     33.560000      0.000000      0.000000
3358     33.570000      0.000000      0.000000
3359     33.580000      0.000000      0.000000
3360     33.590000      0.000000      0.000000
3361     33.600000      0.000000      0.000000
3362     33.610000      0.000000      0.000000
3363     33.620000      0.000000      0.000000
3364     33.630000      0.000000      0.000000
3365     33.640000      0.000000      0.000000
3366     33.650000      0.000000      0.000000
3367     33.660000      0.000000      0.000000
3368     33.670000      0.000000      0.000000
3369     33.680000      0.000000      0.000000
3370     33.690000      0.000000      0.000000
3371     33.700000      0.000000      0.000000
3372     33.710000      0.000000      0.000000
3373     33.720000      0.000000      0.000000
3374     33.730000      0.000000      0.000000
3375     33.740000      0.000000      0.000000
3376     33.750000      0.000000      0.000000
3377     33.760000      0.000000      0.000000
3378     33.770000      0.000000      0.000000
3379     33.780000      0.000000      0.000000
3380     33.790000      0.000000      0.000000
3381     33.800000      0.000000      0.000000
3382     33.810000      0.000000      0.000000
3383     33.820000      0.000000      0.000000
3384     33.830000      0.000000      0.000000
3385     33.840000      0.000000      0.000000
3386     33.850000      0.000000      0.000000
3387     33.860000      0.000000      0.000000
3388     33.870000      0.000000      0.000000
3389     33.880000      0.000000      0.000000
3390     33.890000      0.000000      0.000000
3391     33.900000      0.000000      0.000000
3392     33.910000      0.000000      0.000000
3393     33.920000      0.000000      0.000000
3394     33.930000      0.000000      0.000000
3395     33.940000      0.000000      0.000000
3396     33.950000      0.000000      0.000000
3397     33.960000      0.000000      0.000000
3398     33.970000      0.000000      0.000000
3399     33.980000      0.000000      0.000000
3400     33.990000      0.000000      0.000000
3401     34.000000      0.000000      0.000000
3402     34.010000      0.000000      0.000000
3403     34.020000      0.000000      0.000000
3404     34.030000      0.000000      0.000000
3405     34.040000      0.000000      0.000000
3406     34.050000      0.000000      0.000000
3407     34.060000      0.000000      0.000000
3408     34.070000      0.000000      0.000000
3409     34.080000      0.000000      0.000000
3410     34.090000      0.000000      0.000000
3411     34.100000      0.000000      0.000000
3412     34.110000      0.000000      0.000000
3413     34.120000      0.000000      0.000000
3414     34.130000      0.000000      0.000000
3415     34.140000      0.000000      0.000000
3416     34.150000      0.000000      0.000000
3417     34.160000      0.000000      0.000000
3418     34.170000      0.000000      0.000000
3419     34.180000      0.000000      0.000000
3420     34.190000      0.000000      0.000000
3421     34.200000      0.000000      0.000000
3422     34.210000      0.000000      0.000000
3423     34.220000      0.000000      0.000000
3424     34.230000      0.000000      0.000000
3425     34.240000      0.000000      0.000000
3426     34.250000      0.000000      0.000000
3427     34.260000      0.000000      0.000000
3428     34.270000      0.000000      0.000000
3429     34.280000      0.000000      0.000000
3430     34.290000      0.000000      0.000000
3431     34.300000      0.000000      0.000000
3432     34.310000      0.000000      0.000000
3433     34.320000      0.000000      0.000000
3434     34.330000      0.000000      0.000000
3435     34.340000      0.000000      0.000000
3436     34.350000      0.000000      0.000000
3437     34.360000      0.000000      0.000000
3438     34.370000      0.000000      0.000000
3439     34.380000      0.000000      0.000000
3440     34.390000      0.000000      0.000000
3441     34.400000      0.000000      0.000000
3442     34.410000      0.000000      0.000000
3443     34.420000      0.000000      0.000000
3444     34.430000      0.000000      0.000000
3445     34.440000      0.000000      0.000000
3446     34.450000      0.000000      0.000000
3447     34.460000      0.000000      0.000000
3448     34.470000      0.000000      0.000000
3449     34.480000      0.000000      0.000000
3450     34.490000      0.000000      0.000000
3451     34.500000      0.000000      0.000000
3452     34.510000      0.000000      0.000000
3453     34.520000      0.000000      0.000000
3454     34.530000      0.000000      0.000000
3455     34.540000      0.000000      0.000000
3456     34.550000      0.000000      0.000000
3457     34.560000      0.000000      0.000000
3458     34.570000      0.000000      0.000000
3459     34.580000      0.000000      0.000000
3460     34.590000      0.000000      0.000000
3461     34.600000      0.000000      0.000000
3462     34.610000      0.000000      0.000000
3463     34.620000      0.000000      0.000000
3464     34.630000      0.000000      0.000000
3465     34.640000      0.000000      0.000000
3466     34.650000      0.000000      0.000000
3467     34.660000      0.000000      0.000000
3468     34.670000      0.000000      0.000000
3469     34.680000      0.000000      0.000000
3470     34.690000      0.000000      0.000000
3471     34.700000      0.000000      0.000000
3472     34.710000      0.000000      0.000000
3473     34.720000      0.000000      0.000000
3474     34.730000      0.000000      0.000000
3475     34.740000      0.000000      0.000000
3476     34.750000      0.000000      0.000000
3477     34.760000      0.000000      0.000000
3478     34.770000      0.000000      0.000000
3479     34.780000      0.000000      0.000000
3480     34.790000      0.000000      0.000000
3481     34.800000      0.000000      0.000000
3482     34.810000      0.000000      0.000000
3483     34.820000      0.000000      0.000000
3484     34.830000      0.000000      0.000000
3485     34.840000      0.000000      0.000000
3486     34.850000      0.000000      0.000000
3487     34.860000      0.000000      0.000000
3488     34.870000      0.000000      0.000000
3489     34.880000      0.000000      0.000000
3490     34.890000      0.000000      0.000000
3491     34.900000      0.000000      0.000000
3492     34.910000      0.000000      0.000000
3493     34.920000      0.000000      0.000000
3494     34.930000      0.000000      0.000000
3495     34.940000      0.000000      0.000000
3496     34.950000      0.000000      0.000000
3497     34.960000      0.000000      0.000000
3498     34.970000      0.000000      0.000000
3499     34.980000      0.000000      0.000000
3500     34.990000      0.000000      0.000000
3501     35.000000      0.000000      0.000000
3502     35.010000      0.000000      0.000000
3503     35.020000      0.000000      0.000000
3504     35.030000      0.000000      0.000000
3505     35.040000      0.000000      0.000000
3506     35.050000      0.000000      0.000000
3507     35.060000      0.000000      0.000000
3508     35.070000      0.000000      0.000000
3509     35.080000      0.000000      0.000000
3510     35.090000      0.000000      0.000000
3511     35.100000      0.000000      0.000000
3512     35.110000      0.000000      0.000000
3513     35.120000      0.000000      0.000000
3514     35.130000      0.000000      0.000000
3515     35.140000      0.000000      0.000000
3516     35.150000      0.000000      0.000000
3517     35.160000      0.000000      0.000000
3518     35.170000      0.000000      0.000000
3519     35.180000      0.000000      0.000000
3520     35.190000      0.000000      0.000000
3521     35.200000      0.000000      0.000000
3522     35.210000      0.000000      0.000000
3523     35.220000      0.000000      0.000000
3524     35.230000      0.000000      0.000000
3525     35.240000      0.000000      0.000000
3526     35.250000      0.000000      0.000000
3527     35.260000      0.000000      0.000000
3528     35.270000      0.000000      0.000000
3529     35.280000      0.000000      0.000000
3530     35.290000      0.000000      0.000000
3531     35.300000      0.000000      0.000000
3532     35.310000      0.000000      0.000000
3533     35.320000      0.000000      0.000000
3534     35.330000      0.000000      0.000000
3535     35.340000      0.000000      0.000000
3536     35.350000      0.000000      0.000000
3537     35.360000      0.000000      0.000000
3538     35.370000      0.000000      0.000000
3539     35.380000      0.000000      0.000000
3540     35.390000      0.000000      0.000000
3541     35.400000      0.000000      0.000000
3542     35.410000      0.000000      0.000000
3543     35.420000      0.000000      0.000000
3544     35.430000      0.000000      0.000000
3545     35.440000      0.000000      0.000000
3546     35.450000      0.000000      0.000000
3547     35.460000      0.000000      0.000000
3548     35.470000      0.000000      0.000000
3549     35.480000      0.000000      0.000000
3550     35.490000      0.000000      0.000000
3551     35.500000      0.000000      0.000000
3552     35.510000      0.000000      0.000000
3553     35.520000      0.000000      0.000000
3554     35.530000      0.000000      0.000000
3555     35.540000      0.000000      0.000000
3556     35.550000      0.000000      0.000000
3557     35.560000      0.000000      0.000000
3558     35.570000      0.000000      0.000000
3559     35.580000      0.000000      0.000000
3560     35.590000      0.000000      0.000000
3561     35.600000      0.000000      0.000000
3562     35.610000      0.000000      0.000000
3563     35.620000      0.000000      0.000000
3564     35.630000      0.000000      0.000000
3565     35.640000      0.000000      0.000000
3566     35.650000      0.000000      0.000000
3567     35.660000      0.000000      0.000000
3568     35.670000      0.000000      0.000000
3569     35.680000      0.000000      0.000000
3570     35.690000      0.000000      0.000000
3571     35.700000      0.000000      0.000000
3572     35.710000      0.000000      0.000000
3573     35.720000      0.000000      0.000000
3574     35.730000      0.000000      0.000000
3575     35.740000      0.000000      0.000000
3576     35.750000      0.000000      0.000000
3577     35.760000      0.000000      0.000000
3578     35.770000      0.000000      0.000000
3579     35.780000      0.000000      0.000000
3580     35.790000      0.000000      0.000000
3581     35.800000      0.000000      0.000000
3582     35.810000      0.000000      0.000000
3583     35.820000      0.000000      0.000000
3584     35.830000      0.000000      0.000000
3585     35.840000      0.000000      0.000000
3586     35.850000      0.000000      0.000000
3587     35.860000      0.000000      0.000000
3588     35.870000      0.000000      0.000000
3589     35.880000      0.000000      0.000000
3590     35.890000      0.000000      0.000000
3591     35.900000      0.000000      0.000000
3592     35.910000      0.000000      0.000000
3593     35.920000      0.000000      0.000000
3594     35.930000      0.000000      0.000000
3595     35.940000      0.000000      0.000000
3596     35.950000      0.000000      0.000000
3597     35.960000      0.000000      0.000000
3598     35.970000      0.000000      0.000000
3599     35.980000      0.000000      0.000000
3600     35.990000      0.000000      0.000000
3601     36.000000      0.000000      0.000000
3602     36.010000      0.000000      0.000000
3603     36.020000      0.000000      0.000000
3604     36.030000      0.000000      0.000000
3605     36.040000      0.000000      0.000000
3606     36.050000      0.000000      0.000000
3607     36.060000      0.000000      0.000000
3608     36.070000      0.000000      0.000000
3609     36.080000      0.000000      0.000000
3610     36.090000      0.000000      0.000000
3611     36.100000      0.000000      0.000000
3612     36.110000      0.000000      0.000000
3613     36.120000      0.000000      0.000000
3614     36.130000      0.000000      0.000000
3615     36.140000      0.000000      0.000000
3616     36.150000      0.000000      0.000000
3617     36.160000      0.000000      0.000000
3618     36.170000      0.000000      0.000000
3619     36.180000      0.000000      0.000000
3620     36.190000      0.000000      0.000000
3621     36.200000      0.000000      0.000000
3622     36.210000      0.000000      0.000000
3623     36.220000      0.000000      0.000000
3624     36.230000      0.000000      0.000000
3625     36.240000      0.000000      0.000000
3626     36.250000      0.000000      0.000000
3627     36.260000      0.000000      0.000000
3628     36.270000      0.000000      0.000000
3629     36.280000      0.000000      0.000000
3630     36.290000      0.000000      0.000000
3631     36.300000      0.000000      0.000000
3632     36.310000      0.000000      0.000000
3633     36.320000      0.000000      0.000000
3634     36.330000      0.000000      0.000000
3635     36.340000      0.000000      0.000000
3636     36.350000      0.000000      0.000000
3637     36.360000      0.000000      0.000000
3638     36.370000      0.000000      0.000000
3639     36.380000      0.000000      0.000000
3640     36.390000      0.000000      0.000000
3641     36.400000      0.000000      0.000000
3642     36.410000      0.000000      0.000000
3643     36.420000      0.000000      0.000000
3644     36.430000      0.000000      0.000000
3645     36.440000      0.000000      0.000000
3646     36.450000      0.000000      0.000000
3647     36.460000      0.000000      0.000000
3648     36.470000      0.000000      0.000000
3649     36.480000      0.000000      0.000000
3650     36.490000      0.000000      0.000000
3651     36.500000      0.000000      0.000000
3652     36.510000      0.000000      0.000000
3653     36.520000      0.000000      0.000000
3654     36.530000      0.000000      0.000000
3655     36.540000      0.000000      0.000000
3656     36.550000      0.000000      0.000000
3657     36.560000      0.000000      0.000000
3658     36.570000      0.000000      0.000000
3659     36.580000      0.000000      0.000000
3660     36.590000      0.000000      0.000000
3661     36.600000      0.000000      0.000000
3662     36.610000      0.000000      0.000000
3663     36.620000      0.000000      0.000000
3664     36.630000      0.000000      0.000000
3665     36.640000      0.000000      0.000000
3666     36.650000      0.000000      0.000000
3667     36.660000      0.000000      0.000000
3668     36.670000      0.000000      0.000000
3669     36.680000      0.000000      0.000000
3670     36.690000      0.000000      0.000000
3671     36.700000      0.000000      0.000000
3672     36.710000      0.000000      0.000000
3673     36.720000      0.000000      0.000000
3674     36.730000      0.000000      0.000000
3675     36.740000      0.000000      0.000000
3676     36.750000      0.000000      0.000000
3677     36.760000      0.000000      0.000000
3678     36.770000      0.000000      0.000000
3679     36.780000      0.000000      0.000000
3680     36.790000      0.000000      0.000000
3681     36.800000      0.000000      0.000000
3682     36.810000      0.000000      0.000000
3683     36.820000      0.000000      0.000000
3684     36.830000      0.000000      0.000000
3685     36.840000      0.000000      0.000000
3686     36.850000      0.000000      0.000000
3687     36.860000      0.000000      0.000000
3688     36.870000      0.000000      0.000000
3689     36.880000      0.000000      0.000000
3690     36.890000      0.000000      0.000000
3691     36.900000      0.000000      0.000000
3692     36.910000      0.000000      0.000000
3693     36.920000      0.000000      0.000000
3694     36.930000      0.000000      0.000000
3695     36.940000      0.000000      0.000000
3696     36.950000      0.000000      0.000000
3697     36.960000      0.000000      0.000000
3698     36.970000      0.000000      0.000000
3699     36.980000      0.000000      0.000000
3700     36.990000      0.000000      0.000000
3701     37.000000      0.000000      0.000000
3702     37.010000      0.000000      0.000000
3703     37.020000      0.000000      0.000000
3704     37.030000      0.000000      0.000000
3705     37.040000      0.000000      0.000000
3706     37.050000      0.000000      0.000000
3707     37.060000      0.000000      0.000000
3708     37.070000      0.000000      0.000000
3709     37.080000      0.000000      0.000000
3710     37.090000      0.000000      0.000000
3711     37.100000      0.000000      0.000000
3712     37.110000      0.000000      0.000000
3713     37.120000      0.000000      0.000000
3714     37.130000      0.000000      0.000000
3715     37.140000      0.000000      0.000000
3716     37.150000      0.000000      0.000000
3717     37.160000      0.000000      0.000000
3718     37.170000      0.000000      0.000000
3719     37.180000      0.000000      0.000000
3720     37.190000      0.000000      0.000000
3721     37.200000      0.000000      0.000000
3722     37.210000      0.000000      0.000000
3723     37.220000      0.000000      0.000000
3724     37.230000      0.000000      0.000000
3725     37.240000      0.000000      0.000000
3726     37.250000      0.000000      0.000000
3727     37.260000      0.000000      0.000000
3728     37.270000      0.000000      0.000000
3729     37.280000      0.000000      0.000000
3730     37.290000      0.000000      0.000000
3731     37.300000      0.000000      0.000000
3732     37.310000      0.000000      0.000000
3733     37.320000      0.000000      0.000000
3734     37.330000      0.000000      0.000000
3735     37.340000      0.000000      0.000000
3736     37.350000      0.000000      0.000000
3737     37.360000      0.000000      0.000000
3738     37.370000      0.000000      0.000000
3739     37.380000      0.000000      0.000000
3740     37.390000      0.000000      0.000000
3741     37.400000      0.000000      0.000000
3742     37.410000      0.000000      0.000000
3743     37.420000      0.000000      0.000000
3744     37.430000      0.000000      0.000000
3745     37.440000      0.000000      0.000000
3746     37.450000      0.000000      0.000000
3747     37.460000      0.000000      0.000000
3748     37.470000      0.000000      0.000000
3749     37.480000      0.000000      0.000000
3750     37.490000      0.000000      0.000000
3751     37.500000      0.000000      0.000000
3752     37.510000      0.000000      0.000000
3753     37.520000      0.000000      0.000000
3754     37.530000      0.000000      0.000000
3755     37.540000      0.000000      0.000000
3756     37.550000      0.000000      0.000000
3757     37.560000      0.000000      0.000000
3758     37.570000      0.000000      0.000000
3759     37.580000      0.000000      0.000000
3760     37.590000      0.000000      0.000000
3761     37.600000      0.000000      0.000000
3762     37.610000      0.000000      0.000000
3763     37.620000      0.000000      0.000000
3764     37.630000      0.000000      0.000000
3765     37.640000      0.000000      0.000000
3766     37.650000      0.000000      0.000000
3767     37.660000      0.000000      0.000000
3768     37.670000      0.000000      0.000000
3769     37.680000      0.000000      0.000000
3770     37.690000      0.000000      0.000000
3771     37.700000      0.000000      0.000000
3772     37.710000      0.000000      0.000000
3773     37.720000      0.000000      0.000000
3774     37.730000      0.000000      0.000000
3775     37.740000      0.000000      0.000000
3776     37.750000      0.000000      0.000000
3777     37.760000      0.000000      0.000000
3778     37.770000      0.000000      0.000000
3779     37.780000      0.000000      0.000000
3780     37.790000      0.000000      0.000000
3781     37.800000      0.000000      0.000000
3782     37.810000      0.000000      0.000000
3783     37.820000      0.000000      0.000000
3784     37.830000      0.000000      0.000000
3785     37.840000      0.000000      0.000000
3786     37.850000      0.000000      0.000000
3787     37.860000      0.000000      0.000000
3788     37.870000      0.000000      0.000000
3789     37.880000      0.000000      0.000000
3790     37.890000      0.000000      0.000000
3791     37.900000      0.000000      0.000000
3792     37.910000      0.000000      0.000000
3793     37.920000      0.000000      0.000000
3794     37.930000      0.000000      0.000000
3795     37.940000      0.000000      0.000000
3796     37.950000      0.000000      0.000000
3797     37.960000      0.000000      0.000000
3798     37.970000      0.000000      0.000000
3799     37.980000      0.000000      0.000000
3800     37.990000      0.000000      0.000000
3801     38.000000      0.000000      0.000000
3802     38.010000      0.000000      0.000000
3803     38.020000      0.000000      0.000000
3804     38.030000      0.000000      0.000000
3805     38.040000      0.000000      0.000000
3806     38.050000      0.000000      0.000000
3807     38.060000      0.000000      0.000000
3808     38.070000      0.000000      0.000000
3809     38.080000      0.000000      0.000000
3810     38.090000      0.000000      0.000000
3811     38.100000      0.000000      0.000000
3812     38.110000      0.000000      0.000000
3813     38.120000      0.000000      0.000000
3814     38.130000      0.000000      0.000000
3815     38.140000      0.000000      0.000000
3816     38.150000      0.000000      0.000000
3817     38.160000      0.000000      0.000000
3818     38.170000      0.000000      0.000000
3819     38.180000      0.000000      0.000000
3820     38.190000      0.000000      0.000000
3821     38.200000      0.000000      0.000000
3822     38.210000      0.000000      0.000000
3823     38.220000      0.000000      0.000000
3824     38.230000      0.000000      0.000000
3825     38.240000      0.000000      0.000000
3826     38.250000      0.000000      0.000000
3827     38.260000      0.000000      0.000000
3828     38.270000      0.000000      0.000000
3829     38.280000      0.000000      0.000000
3830     38.290000      0.000000      0.000000
3831     38.300000      0.000000      0.000000
3832     38.310000      0.000000      0.000000
3833     38.320000      0.000000      0.000000
3834     38.330000      0.000000      0.000000
3835     38.340000      0.000000      0.000000
3836     38.350000      0.000000      0.000000
3837     38.360000      0.000000      0.000000
3838     38.370000      0.000000      0.000000
3839     38.380000      0.000000      0.000000
3840     38.390000      0.000000      0.000000
3841     38.400000      0.000000      0.000000
3842     38.410000      0.000000      0.000000
3843     38.420000      0.000000      0.000000
3844     38.430000      0.000000      0.000000
3845     38.440000      0.000000      0.000000
3846     38.450000      0.000000      0.000000
3847     38.460000      0.000000      0.000000
3848     38.470000      0.000000      0.000000
3849     38.480000      0.000000      0.000000
3850     38.490000      0.000000      0.000000
3851     38.500000      0.000000      0.000000
3852     38.510000      0.000000      0.000000
3853     38.520000      0.000000      0.000000
3854     38.530000      0.000000      0.000000
3855     38.540000      0.000000      0.000000
3856     38.550000      0.000000      0.000000
3857     38.560000      0.000000      0.000000
3858     38.570000      0.000000      0.000000
3859     38.580000      0.000000      0.000000
3860     38.590000      0.000000      0.000000
3861     38.600000      0.000000      0.000000
3862     38.610000      0.000000      0.000000
3863     38.620000      0.000000      0.000000
3864     38.630000      0.000000      0.000000
3865     38.640000      0.000000      0.000000
3866     38.650000      0.000000      0.000000
3867     38.660000      0.000000      0.000000
3868     38.670000      0.000000      0.000000
3869     38.680000      0.000000      0.000000
3870     38.690000      0.000000      0.000000
3871     38.700000      0.000000      0.000000
3872     38.710000      0.000000      0.000000
3873     38.720000      0.000000      0.000000
3874     38.730000      0.000000      0.000000
3875     38.740000      0.000000      0.000000
3876     38.750000      0.000000      0.000000
3877     38.760000      0.000000      0.000000
3878     38.770000      0.000000      0.000000
3879     38.780000      0.000000      0.000000
3880     38.790000      0.000000      0.000000
3881     38.800000      0.000000      0.000000
3882     38.810000      0.000000      0.000000
3883     38.820000      0.000000      0.000000
3884     38.830000      0.000000      0.000000
3885     38.840000      0.000000      0.000000
3886     38.850000      0.000000      0.000000
3887     38.860000      0.000000      0.000000
3888     38.870000      0.000000      0.000000
3889     38.880000      0.000000      0.000000
3890     38.890000      0.000000      0.000000
3891     38.900000      0.000000      0.000000
3892     38.910000      0.000000      0.000000
3893     38.920000      0.000000      0.000000
3894     38.930000      0.000000      0.000000
3895     38.940000      0.000000      0.000000
3896     38.950000      0.000000      0.000000
3897     38.960000      0.000000      0.000000
3898     38.970000      0.000000      0.000000
3899     38.980000      0.000000      0.000000
3900     38.990000      0.000000      0.000000
3901     39.000000      0.000000      0.000000
3902     39.010000      0.000000      0.000000
3903     39.020000      0.000000      0.000000
3904     39.030000      0.000000      0.000000
3905     39.040000      0.000000      0.000000
3906     39.050000      0.000000      0.000000
3907     39.060000      0.000000      0.000000
3908     39.070000      0.000000      0.000000
3909     39.080000      0.000000      0.000000
3910     39.090000      0.000000      0.000000
3911     39.100000      0.000000      0.000000
3912     39.110000      0.000000      0.000000
3913     39.120000      0.000000      0.000000
3914     39.130000      0.000000      0.000000
3915     39.140000      0.000000      0.000000
3916     39.150000      0.000000      0.000000
3917     39.160000      0.000000      0.000000
3918     39.170000      0.000000      0.000000
3919     39.180000      0.000000      0.000000
3920     39.190000      0.000000      0.000000
3921     39.200000      0.000000      0.000000
3922     39.210000      0.000000      0.000000
3923     39.220000      0.000000      0.000000
3924     39.230000      0.000000      0.000000
3925     39.240000      0.000000      0.000000
3926     39.250000      0.000000      0.000000
3927     39.260000      0.000000      0.000000
3928     39.270000      0.000000      0.000000
3929     39.280000      0.000000      0.000000
3930     39.290000      0.000000      0.000000
3931     39.300000      0.000000      0.000000
3932     39.310000      0.000000      0.000000
3933     39.320000      0.000000      0.000000
3934     39.330000      0.000000      0.000000
3935     39.340000      0.000000      0.000000
3936     39.350000      0.000000      0.000000
3937     39.360000      0.000000      0.000000
3938     39.370000      0.000000      0.000000
3939     39.380000      0.000000      0.000000
3940     39.390000      0.000000      0.000000
3941     39.400000      0.000000      0.000000
3942     39.410000      0.000000      0.000000
3943     39.420000      0.000000      0.000000
3944     39.430000      0.000000      0.000000
3945     39.440000      0.000000      0.000000
3946     39.450000      0.000000      0.000000
3947     39.460000      0.000000      0.000000
3948     39.470000      0.000000      0.000000
3949     39.480000      0.000000      0.000000
3950     39.490000      0.000000      0.000000
3951     39.500000      0.000000      0.000000
3952     39.510000      0.000000      0.000000
3953     39.520000      0.000000      0.000000
3954     39.530000      0.000000      0.000000
3955     39.540000      0.000000      0.000000
3956     39.550000      0.000000      0.000000
3957     39.560000      0.000000      0.000000
3958     39.570000      0.000000      0.000000
3959     39.580000      0.000000      0.000000
3960     39.590000      0.000000      0.000000
3961     39.600000      0.000000      0.000000
3962     39.610000      0.000000      0.000000
3963     39.620000      0.000000      0.000000
3964     39.630000      0.000000      0.000000
3965     39.640000      0.000000      0.000000
3966     39.650000      0.000000      0.000000
3967     39.660000      0.000000      0.000000
3968     39.670000      0.000000      0.000000
3969     39.680000      0.000000      0.000000
3970     39.690000      0.000000      0.000000
3971     39.700000      0.000000      0.000000
3972     39.710000      0.000000      0.000000
3973     39.720000      0.000000      0.000000
3974     39.730000      0.000000      0.000000
3975     39.740000      0.000000      0.000000
3976     39.750000      0.000000      0.000000
3977     39.760000      0.000000      0.000000
3978     39.770000      0.000000      0.000000
3979     39.780000      0.000000      0.000000
3980     39.790000      0.000000      0.000000
3981     39.800000      0.000000      0.000000
3982     39.810000      0.000000      0.000000
3983     39.820000      0.000000      0.000000
3984     39.830000      0.000000      0.000000
3985     39.840000      0.000000      0.000000
3986     39.850000      0.000000      0.000000
3987     39.860000      0.000000      0.000000
3988     39.870000      0.000000      0.000000
3989     39.880000      0.000000      0.000000
3990     39.890000      0.000000      0.000000
3991     39.900000      0.000000      0.000000
3992     39.910000      0.000000      0.000000
3993     39.920000      0.000000      0.000000
3994     39.930000      0.000000      0.000000
3995     39.940000      0.000000      0.000000
3996     39.950000      0.000000      0.000000
3997     39.960000      0.000000      0.000000
3998     39.970000      0.000000      0.000000
3999     39.980000      0.000000      0.000000
4000     39.990000      0.000000      0.000000
4001     40.000000      0.000000      0.000000
