# Supplementary material for: A Bottom-Up Coarse-Grained Model for Nucleosome–Nucleosome Interactions with Explicit Ions
Source: J Chem Theory Comput. 2022 May 17;18(6):3948–60. doi: 10.1021/acs.jctc.2c00083 (PMC9202350; doi:10.1021/acs.jctc.2c00083)
Supplement: Supplementary file 2 — ct2c00083_si_002.zip [file ct2c00083_si_002.zip › archive/CGMD_NCP-CO/pot_tables/NCP.new.406.table]

NCP.new.406
N 3001

1      0.000000    478.129630     30.388000
2      0.060000    476.306340     30.969000
3      0.120000    474.413360     32.056000
4      0.180000    472.459680     32.982000
5      0.240000    470.455520     33.732000
6      0.300000    468.411890     34.295000
7      0.360000    466.340080     34.673000
8      0.420000    464.251120     34.873000
9      0.480000    462.155330     34.910000
10      0.540000    460.061910     34.806000
11      0.600000    457.978590     34.587000
12      0.660000    455.911510     34.279000
13      0.720000    453.865120     33.911000
14      0.780000    451.842220     33.508000
15      0.840000    449.844120     33.095000
16      0.900000    447.870830     32.690000
17      0.960000    445.921270     32.311000
18      1.020000    443.993510     31.969000
19      1.080000    442.085020     31.672000
20      1.140000    440.192900     31.425000
21      1.200000    438.314010     31.231000
22      1.260000    436.445230     31.088000
23      1.320000    434.583510     30.993000
24      1.380000    432.726060     30.943000
25      1.440000    430.870390     30.930000
26      1.500000    429.014430     30.949000
27      1.560000    427.156490     30.992000
28      1.620000    425.295360     31.052000
29      1.680000    423.430260     31.121000
30      1.740000    421.560830     31.193000
31      1.800000    419.687080     31.262000
32      1.860000    417.809370     31.323000
33      1.920000    415.928320     31.372000
34      1.980000    414.044770     31.405000
35      2.040000    412.159710     31.421000
36      2.100000    410.274250     31.418000
37      2.160000    408.389550     31.396000
38      2.220000    406.506760     31.355000
39      2.280000    404.627010     31.295000
40      2.340000    402.751340     31.219000
41      2.400000    400.880690     31.129000
42      2.460000    399.015850     31.027000
43      2.520000    397.157490     30.915000
44      2.580000    395.306080     30.796000
45      2.640000    393.461950     30.674000
46      2.700000    391.625250     30.549000
47      2.760000    389.796020     30.426000
48      2.820000    387.974130     30.305000
49      2.880000    386.159390     30.189000
50      2.940000    384.351500     30.077000
51      3.000000    382.550120     29.972000
52      3.060000    380.754870     29.873000
53      3.120000    378.965370     29.780000
54      3.180000    377.181230     29.694000
55      3.240000    375.402070     29.614000
56      3.300000    373.627540     29.540000
57      3.360000    371.857320     29.470000
58      3.420000    370.091150     29.404000
59      3.480000    368.328790     29.343000
60      3.540000    366.570040     29.284000
61      3.600000    364.814750     29.227000
62      3.660000    363.062830     29.171000
63      3.720000    361.314210     29.116000
64      3.780000    359.568880     29.061000
65      3.840000    357.826850     29.006000
66      3.900000    356.088170     28.949000
67      3.960000    354.352930     28.891000
68      4.020000    352.621240     28.831000
69      4.080000    350.893230     28.768000
70      4.140000    349.169030     28.703000
71      4.200000    347.448810     28.636000
72      4.260000    345.732710     28.566000
73      4.320000    344.020880     28.494000
74      4.380000    342.313460     28.419000
75      4.440000    340.610560     28.343000
76      4.500000    338.912280     28.266000
77      4.560000    337.218690     28.187000
78      4.620000    335.529820     28.108000
79      4.680000    333.845690     28.029000
80      4.740000    332.166290     27.951000
81      4.800000    330.491590     27.873000
82      4.860000    328.821560     27.795000
83      4.920000    327.156150     27.719000
84      4.980000    325.495300     27.643000
85      5.040000    323.838960     27.568000
86      5.100000    322.187090     27.494000
87      5.160000    320.539650     27.421000
88      5.220000    318.896600     27.348000
89      5.280000    317.257940     27.275000
90      5.340000    315.623620     27.202000
91      5.400000    313.993640     27.130000
92      5.460000    312.367990     27.058000
93      5.520000    310.746640     26.987000
94      5.580000    309.129570     26.915000
95      5.640000    307.516780     26.844000
96      5.700000    305.908240     26.774000
97      5.760000    304.303920     26.704000
98      5.820000    302.703810     26.634000
99      5.880000    301.107890     26.564000
100      5.940000    299.516160     26.494000
101      6.000000    297.928620     26.424000
102      6.060000    296.345280     26.354000
103      6.120000    294.766160     26.283000
104      6.180000    293.191290     26.212000
105      6.240000    291.620700     26.141000
106      6.300000    290.054420     26.068000
107      6.360000    288.492500     25.995000
108      6.420000    286.934970     25.922000
109      6.480000    285.381850     25.849000
110      6.540000    283.833150     25.775000
111      6.600000    282.288880     25.701000
112      6.660000    280.749040     25.627000
113      6.720000    279.213600     25.554000
114      6.780000    277.682560     25.481000
115      6.840000    276.155890     25.408000
116      6.900000    274.633550     25.336000
117      6.960000    273.115540     25.264000
118      7.020000    271.601840     25.192000
119      7.080000    270.092440     25.121000
120      7.140000    268.587350     25.049000
121      7.200000    267.086570     24.977000
122      7.260000    265.590110     24.905000
123      7.320000    264.097990     24.832000
124      7.380000    262.610220     24.760000
125      7.440000    261.126830     24.687000
126      7.500000    259.647820     24.614000
127      7.560000    258.173190     24.541000
128      7.620000    256.702940     24.468000
129      7.680000    255.237050     24.395000
130      7.740000    253.775500     24.323000
131      7.800000    252.318280     24.251000
132      7.860000    250.865360     24.180000
133      7.920000    249.416720     24.108000
134      7.980000    247.972360     24.037000
135      8.040000    246.532270     23.966000
136      8.100000    245.096450     23.895000
137      8.160000    243.664910     23.823000
138      8.220000    242.237670     23.751000
139      8.280000    240.814750     23.679000
140      8.340000    239.396180     23.606000
141      8.400000    237.981970     23.534000
142      8.460000    236.572150     23.460000
143      8.520000    235.166720     23.387000
144      8.580000    233.765690     23.314000
145      8.640000    232.369050     23.241000
146      8.700000    230.976790     23.168000
147      8.760000    229.588890     23.096000
148      8.820000    228.205320     23.024000
149      8.880000    226.826070     22.952000
150      8.940000    225.451110     22.880000
151      9.000000    224.080440     22.809000
152      9.060000    222.714050     22.737000
153      9.120000    221.351950     22.666000
154      9.180000    219.994140     22.594000
155      9.240000    218.640640     22.522000
156      9.300000    217.291480     22.450000
157      9.360000    215.946660     22.377000
158      9.420000    214.606220     22.304000
159      9.480000    213.270160     22.231000
160      9.540000    211.938490     22.158000
161      9.600000    210.611220     22.085000
162      9.660000    209.288320     22.012000
163      9.720000    207.969780     21.939000
164      9.780000    206.655590     21.867000
165      9.840000    205.345730     21.795000
166      9.900000    204.040160     21.724000
167      9.960000    202.738880     21.652000
168     10.020000    201.441890     21.581000
169     10.080000    200.149160     21.510000
170     10.140000    198.860730     21.438000
171     10.200000    197.576590     21.366000
172     10.260000    196.296760     21.294000
173     10.320000    195.021280     21.222000
174     10.380000    193.750150     21.149000
175     10.440000    192.483410     21.076000
176     10.500000    191.221050     21.003000
177     10.560000    189.963080     20.930000
178     10.620000    188.709500     20.856000
179     10.680000    187.460300     20.784000
180     10.740000    186.215460     20.711000
181     10.800000    184.974960     20.639000
182     10.860000    183.738780     20.567000
183     10.920000    182.506900     20.496000
184     10.980000    181.279300     20.424000
185     11.040000    180.055980     20.353000
186     11.100000    178.836940     20.282000
187     11.160000    177.622190     20.210000
188     11.220000    176.411750     20.138000
189     11.280000    175.205620     20.066000
190     11.340000    174.003850     19.993000
191     11.400000    172.806440     19.920000
192     11.460000    171.613410     19.847000
193     11.520000    170.424770     19.774000
194     11.580000    169.240520     19.701000
195     11.640000    168.060660     19.628000
196     11.700000    166.885170     19.555000
197     11.760000    165.714030     19.483000
198     11.820000    164.547230     19.411000
199     11.880000    163.384730     19.339000
200     11.940000    162.226530     19.268000
201     12.000000    161.072610     19.196000
202     12.060000    159.922970     19.125000
203     12.120000    158.777600     19.054000
204     12.180000    157.636540     18.982000
205     12.240000    156.499780     18.910000
206     12.300000    155.367350     18.837000
207     12.360000    154.239280     18.765000
208     12.420000    153.115580     18.692000
209     12.480000    151.996260     18.619000
210     12.540000    150.881340     18.545000
211     12.600000    149.770800     18.472000
212     12.660000    148.664650     18.399000
213     12.720000    147.562860     18.327000
214     12.780000    146.465420     18.255000
215     12.840000    145.372310     18.183000
216     12.900000    144.283490     18.111000
217     12.960000    143.198970     18.040000
218     13.020000    142.118730     17.968000
219     13.080000    141.042760     17.897000
220     13.140000    139.971080     17.826000
221     13.200000    138.903700     17.754000
222     13.260000    137.840640     17.682000
223     13.320000    136.781910     17.609000
224     13.380000    135.727550     17.536000
225     13.440000    134.677560     17.463000
226     13.500000    133.631960     17.390000
227     13.560000    132.590750     17.317000
228     13.620000    131.553930     17.244000
229     13.680000    130.521480     17.171000
230     13.740000    129.493400     17.099000
231     13.800000    128.469650     17.026000
232     13.860000    127.450220     16.955000
233     13.920000    126.435090     16.883000
234     13.980000    125.424250     16.812000
235     14.040000    124.417680     16.740000
236     14.100000    123.415390     16.669000
237     14.160000    122.417400     16.597000
238     14.220000    121.423700     16.526000
239     14.280000    120.434340     16.453000
240     14.340000    119.449310     16.381000
241     14.400000    118.468660     16.308000
242     14.460000    117.492380     16.235000
243     14.520000    116.520490     16.162000
244     14.580000    115.553000     16.088000
245     14.640000    114.589890     16.015000
246     14.700000    113.631150     15.943000
247     14.760000    112.676770     15.870000
248     14.820000    111.726710     15.798000
249     14.880000    110.780970     15.727000
250     14.940000    109.839520     15.655000
251     15.000000    108.902350     15.584000
252     15.060000    107.969460     15.512000
253     15.120000    107.040860     15.441000
254     15.180000    106.116540     15.369000
255     15.240000    105.196540     15.297000
256     15.300000    104.280870     15.225000
257     15.360000    103.369550     15.152000
258     15.420000    102.462610     15.079000
259     15.480000    101.560040     15.006000
260     15.540000    100.661870     14.933000
261     15.600000     99.768090     14.860000
262     15.660000     98.878690     14.787000
263     15.720000     97.993660     14.714000
264     15.780000     97.112970     14.642000
265     15.840000     96.236610     14.570000
266     15.900000     95.364550     14.499000
267     15.960000     94.496780     14.427000
268     16.020000     93.633290     14.356000
269     16.080000     92.774080     14.284000
270     16.140000     91.919150     14.213000
271     16.200000     91.068530     14.141000
272     16.260000     90.222220     14.069000
273     16.320000     89.380240     13.997000
274     16.380000     88.542630     13.924000
275     16.440000     87.709400     13.851000
276     16.500000     86.880550     13.778000
277     16.560000     86.056090     13.704000
278     16.620000     85.236030     13.631000
279     16.680000     84.420340     13.559000
280     16.740000     83.609010     13.486000
281     16.800000     82.802010     13.414000
282     16.860000     81.999340     13.342000
283     16.920000     81.200960     13.271000
284     16.980000     80.406870     13.199000
285     17.040000     79.617060     13.128000
286     17.100000     78.831530     13.056000
287     17.160000     78.050280     12.985000
288     17.220000     77.273340     12.913000
289     17.280000     76.500730     12.841000
290     17.340000     75.732460     12.768000
291     17.400000     74.968550     12.695000
292     17.460000     74.209030     12.622000
293     17.520000     73.453900     12.549000
294     17.580000     72.703160     12.476000
295     17.640000     71.956800     12.403000
296     17.700000     71.214820     12.330000
297     17.760000     70.477180     12.258000
298     17.820000     69.743880     12.186000
299     17.880000     69.014890     12.114000
300     17.940000     68.290200     12.043000
301     18.000000     67.569780     11.971000
302     18.060000     66.853650     11.900000
303     18.120000     66.141790     11.828000
304     18.180000     65.434240     11.757000
305     18.240000     64.730990     11.685000
306     18.300000     64.032070     11.612000
307     18.360000     63.337510     11.540000
308     18.420000     62.647310     11.467000
309     18.480000     61.961510     11.394000
310     18.540000     61.280090     11.320000
311     18.600000     60.603070     11.247000
312     18.660000     59.930430     11.174000
313     18.720000     59.262150     11.102000
314     18.780000     58.598220     11.029000
315     18.840000     57.938610     10.958000
316     18.900000     57.283300     10.886000
317     18.960000     56.632290     10.815000
318     19.020000     55.985550     10.743000
319     19.080000     55.343100     10.672000
320     19.140000     54.704930     10.600000
321     19.200000     54.071050     10.529000
322     19.260000     53.441490     10.456000
323     19.320000     52.816270     10.384000
324     19.380000     52.195410     10.311000
325     19.440000     51.578930     10.238000
326     19.500000     50.966830     10.165000
327     19.560000     50.359120     10.092000
328     19.620000     49.755800     10.019000
329     19.680000     49.156860      9.946000
330     19.740000     48.562270      9.874000
331     19.800000     47.972030      9.801000
332     19.860000     47.386100      9.730000
333     19.920000     46.804470      9.658000
334     19.980000     46.227130      9.587000
335     20.040000     45.654070      9.515000
336     20.100000     45.085290      9.444000
337     20.160000     44.520800      9.372000
338     20.220000     43.960620      9.300000
339     20.280000     43.404760      9.228000
340     20.340000     42.853250      9.155000
341     20.400000     42.306110      9.082000
342     20.460000     41.763360      9.009000
343     20.520000     41.225000      8.936000
344     20.580000     40.691030      8.863000
345     20.640000     40.161440      8.790000
346     20.700000     39.636230      8.717000
347     20.760000     39.115370      8.645000
348     20.820000     38.598840      8.573000
349     20.880000     38.086620      8.501000
350     20.940000     37.578700      8.430000
351     21.000000     37.075050      8.359000
352     21.060000     36.575670      8.287000
353     21.120000     36.080570      8.216000
354     21.180000     35.589760      8.144000
355     21.240000     35.103260      8.072000
356     21.300000     34.621070      8.000000
357     21.360000     34.143240      7.928000
358     21.420000     33.669770      7.855000
359     21.480000     33.200670      7.782000
360     21.540000     32.735960      7.709000
361     21.600000     32.275640      7.636000
362     21.660000     31.819700      7.563000
363     21.720000     31.368120      7.490000
364     21.780000     30.920890      7.418000
365     21.840000     30.477980      7.346000
366     21.900000     30.039380      7.274000
367     21.960000     29.605080      7.203000
368     22.020000     29.175070      7.131000
369     22.080000     28.749350      7.059000
370     22.140000     28.327940      6.988000
371     22.200000     27.910830      6.916000
372     22.260000     27.498070      6.843000
373     22.320000     27.089670      6.770000
374     22.380000     26.685640      6.697000
375     22.440000     26.286010      6.624000
376     22.500000     25.890790      6.550000
377     22.560000     25.499980      6.477000
378     22.620000     25.113570      6.404000
379     22.680000     24.731540      6.331000
380     22.740000     24.353870      6.258000
381     22.800000     23.980540      6.186000
382     22.860000     23.611520      6.115000
383     22.920000     23.246770      6.044000
384     22.980000     22.886290      5.973000
385     23.040000     22.530050      5.902000
386     23.100000     22.178050      5.831000
387     23.160000     21.830290      5.761000
388     23.220000     21.486780      5.690000
389     23.280000     21.147540      5.618000
390     23.340000     20.812590      5.547000
391     23.400000     20.481950      5.475000
392     23.460000     20.155620      5.403000
393     23.520000     19.833640      5.330000
394     23.580000     19.516010      5.258000
395     23.640000     19.202720      5.185000
396     23.700000     18.893800      5.113000
397     23.760000     18.589220      5.040000
398     23.820000     18.288990      4.968000
399     23.880000     17.993100      4.895000
400     23.940000     17.701570      4.822000
401     24.000000     17.414410      4.750000
402     24.060000     17.131620      4.676000
403     24.120000     16.853250      4.603000
404     24.180000     16.579300      4.528000
405     24.240000     16.309830      4.454000
406     24.300000     16.044860      4.379000
407     24.360000     15.784410      4.303000
408     24.420000     15.528500      4.227000
409     24.480000     15.277140      4.152000
410     24.540000     15.030320      4.076000
411     24.600000     14.788010      4.001000
412     24.660000     14.550160      3.927000
413     24.720000     14.316710      3.855000
414     24.780000     14.087600      3.783000
415     24.840000     13.862740      3.713000
416     24.900000     13.642050      3.644000
417     24.960000     13.425460      3.576000
418     25.020000     13.212890      3.510000
419     25.080000     13.004270      3.444000
420     25.140000     12.799560      3.380000
421     25.200000     12.598720      3.315000
422     25.260000     12.401730      3.251000
423     25.320000     12.208590      3.187000
424     25.380000     12.019300      3.122000
425     25.440000     11.833900      3.057000
426     25.500000     11.652440      2.991000
427     25.560000     11.474970      2.924000
428     25.620000     11.301590      2.855000
429     25.680000     11.132380      2.784000
430     25.740000     10.967460      2.712000
431     25.800000     10.806960      2.637000
432     25.860000     10.651030      2.559000
433     25.920000     10.499830      2.479000
434     25.980000     10.353530      2.396000
435     26.040000     10.212330      2.310000
436     26.100000     10.076380      2.220000
437     26.160000      9.945890      2.128000
438     26.220000      9.820990      2.034000
439     26.280000      9.701820      1.938000
440     26.340000      9.588470      1.840000
441     26.400000      9.480970      1.743000
442     26.460000      9.379290      1.647000
443     26.520000      9.283330      1.553000
444     26.580000      9.192910      1.463000
445     26.640000      9.107760      1.378000
446     26.700000      9.027540      1.299000
447     26.760000      8.951850      1.228000
448     26.820000      8.880200      1.165000
449     26.880000      8.812080      1.111000
450     26.940000      8.746930      1.066000
451     27.000000      8.684170      1.031000
452     27.060000      8.623200      1.006000
453     27.120000      8.563450      0.990000
454     27.180000      8.504350      0.984000
455     27.240000      8.445390      0.986000
456     27.300000      8.386080      0.995000
457     27.360000      8.326010      1.010000
458     27.420000      8.264840      1.031000
459     27.480000      8.202320      1.055000
460     27.540000      8.138250      1.081000
461     27.600000      8.072570      1.108000
462     27.660000      8.005260      1.135000
463     27.720000      7.936420      1.159000
464     27.780000      7.866210      1.180000
465     27.840000      7.794850      1.197000
466     27.900000      7.722630      1.208000
467     27.960000      7.649860      1.214000
468     28.020000      7.576900      1.215000
469     28.080000      7.504120      1.208000
470     28.140000      7.431890      1.196000
471     28.200000      7.360570      1.178000
472     28.260000      7.290530      1.154000
473     28.320000      7.222070      1.125000
474     28.380000      7.155480      1.092000
475     28.440000      7.091000      1.055000
476     28.500000      7.028820      1.016000
477     28.560000      6.969080      0.975000
478     28.620000      6.911860      0.933000
479     28.680000      6.857180      0.890000
480     28.740000      6.805030      0.849000
481     28.800000      6.755340      0.808000
482     28.860000      6.708010      0.770000
483     28.920000      6.662920      0.734000
484     28.980000      6.619920      0.701000
485     29.040000      6.578840      0.670000
486     29.100000      6.539520      0.642000
487     29.160000      6.501780      0.617000
488     29.220000      6.465470      0.595000
489     29.280000      6.430420      0.575000
490     29.340000      6.396480      0.557000
491     29.400000      6.363540      0.542000
492     29.460000      6.331460      0.528000
493     29.520000      6.300140      0.516000
494     29.580000      6.269520      0.505000
495     29.640000      6.239510      0.495000
496     29.700000      6.210080      0.486000
497     29.760000      6.181180      0.477000
498     29.820000      6.152790      0.469000
499     29.880000      6.124920      0.460000
500     29.940000      6.097550      0.452000
501     30.000000      6.070710      0.443000
502     30.060000      6.044400      0.434000
503     30.120000      6.018650      0.424000
504     30.180000      5.993470      0.414000
505     30.240000      5.968910      0.404000
506     30.300000      5.944970      0.394000
507     30.360000      5.921680      0.383000
508     30.420000      5.899050      0.371000
509     30.480000      5.877100      0.360000
510     30.540000      5.855830      0.349000
511     30.600000      5.835250      0.337000
512     30.660000      5.815340      0.326000
513     30.720000      5.796090      0.315000
514     30.780000      5.777480      0.305000
515     30.840000      5.759500      0.295000
516     30.900000      5.742110      0.285000
517     30.960000      5.725280      0.276000
518     31.020000      5.709000      0.267000
519     31.080000      5.693210      0.259000
520     31.140000      5.677910      0.251000
521     31.200000      5.663050      0.244000
522     31.260000      5.648600      0.237000
523     31.320000      5.634550      0.231000
524     31.380000      5.620870      0.225000
525     31.440000      5.607520      0.220000
526     31.500000      5.594500      0.215000
527     31.560000      5.581770      0.210000
528     31.620000      5.569330      0.205000
529     31.680000      5.557140      0.201000
530     31.740000      5.545200      0.197000
531     31.800000      5.533490      0.193000
532     31.860000      5.522000      0.190000
533     31.920000      5.510710      0.187000
534     31.980000      5.499600      0.184000
535     32.040000      5.488680      0.181000
536     32.100000      5.477920      0.178000
537     32.160000      5.467310      0.176000
538     32.220000      5.456850      0.173000
539     32.280000      5.446520      0.171000
540     32.340000      5.436310      0.169000
541     32.400000      5.426220      0.167000
542     32.460000      5.416220      0.166000
543     32.520000      5.406310      0.165000
544     32.580000      5.396480      0.163000
545     32.640000      5.386710      0.162000
546     32.700000      5.376980      0.162000
547     32.760000      5.367280      0.162000
548     32.820000      5.357600      0.161000
549     32.880000      5.347910      0.162000
550     32.940000      5.338200      0.162000
551     33.000000      5.328450      0.163000
552     33.060000      5.318640      0.164000
553     33.120000      5.308740      0.166000
554     33.180000      5.298750      0.167000
555     33.240000      5.288650      0.170000
556     33.300000      5.278410      0.172000
557     33.360000      5.268020      0.175000
558     33.420000      5.257460      0.177000
559     33.480000      5.246730      0.180000
560     33.540000      5.235810      0.184000
561     33.600000      5.224700      0.187000
562     33.660000      5.213380      0.190000
563     33.720000      5.201860      0.194000
564     33.780000      5.190130      0.197000
565     33.840000      5.178190      0.201000
566     33.900000      5.166030      0.204000
567     33.960000      5.153670      0.208000
568     34.020000      5.141090      0.211000
569     34.080000      5.128290      0.215000
570     34.140000      5.115290      0.218000
571     34.200000      5.102070      0.222000
572     34.260000      5.088650      0.225000
573     34.320000      5.075010      0.229000
574     34.380000      5.061170      0.232000
575     34.440000      5.047130      0.236000
576     34.500000      5.032890      0.239000
577     34.560000      5.018450      0.242000
578     34.620000      5.003830      0.245000
579     34.680000      4.989040      0.248000
580     34.740000      4.974080      0.251000
581     34.800000      4.958960      0.253000
582     34.860000      4.943710      0.255000
583     34.920000      4.928320      0.257000
584     34.980000      4.912830      0.259000
585     35.040000      4.897230      0.261000
586     35.100000      4.881540      0.262000
587     35.160000      4.865790      0.263000
588     35.220000      4.849970      0.264000
589     35.280000      4.834110      0.265000
590     35.340000      4.818220      0.265000
591     35.400000      4.802310      0.265000
592     35.460000      4.786400      0.265000
593     35.520000      4.770490      0.265000
594     35.580000      4.754610      0.264000
595     35.640000      4.738760      0.264000
596     35.700000      4.722960      0.263000
597     35.760000      4.707210      0.262000
598     35.820000      4.691540      0.260000
599     35.880000      4.675960      0.259000
600     35.940000      4.660480      0.257000
601     36.000000      4.645110      0.255000
602     36.060000      4.629870      0.253000
603     36.120000      4.614780      0.250000
604     36.180000      4.599840      0.248000
605     36.240000      4.585070      0.245000
606     36.300000      4.570490      0.241000
607     36.360000      4.556100      0.238000
608     36.420000      4.541920      0.235000
609     36.480000      4.527950      0.231000
610     36.540000      4.514200      0.227000
611     36.600000      4.500680      0.223000
612     36.660000      4.487390      0.219000
613     36.720000      4.474340      0.216000
614     36.780000      4.461520      0.212000
615     36.840000      4.448950      0.208000
616     36.900000      4.436610      0.204000
617     36.960000      4.424510      0.200000
618     37.020000      4.412650      0.196000
619     37.080000      4.401040      0.192000
620     37.140000      4.389660      0.188000
621     37.200000      4.378520      0.184000
622     37.260000      4.367620      0.180000
623     37.320000      4.356960      0.176000
624     37.380000      4.346540      0.172000
625     37.440000      4.336360      0.168000
626     37.500000      4.326410      0.164000
627     37.560000      4.316700      0.160000
628     37.620000      4.307220      0.156000
629     37.680000      4.297960      0.152000
630     37.740000      4.288920      0.149000
631     37.800000      4.280100      0.145000
632     37.860000      4.271490      0.142000
633     37.920000      4.263080      0.139000
634     37.980000      4.254860      0.135000
635     38.040000      4.246820      0.132000
636     38.100000      4.238970      0.129000
637     38.160000      4.231300      0.127000
638     38.220000      4.223790      0.124000
639     38.280000      4.216440      0.121000
640     38.340000      4.209250      0.119000
641     38.400000      4.202210      0.116000
642     38.460000      4.195310      0.114000
643     38.520000      4.188550      0.112000
644     38.580000      4.181920      0.109000
645     38.640000      4.175410      0.108000
646     38.700000      4.169010      0.106000
647     38.760000      4.162730      0.104000
648     38.820000      4.156540      0.102000
649     38.880000      4.150440      0.101000
650     38.940000      4.144420      0.100000
651     39.000000      4.138470      0.099000
652     39.060000      4.132580      0.098000
653     39.120000      4.126750      0.097000
654     39.180000      4.120970      0.096000
655     39.240000      4.115220      0.096000
656     39.300000      4.109500      0.095000
657     39.360000      4.103810      0.095000
658     39.420000      4.098130      0.095000
659     39.480000      4.092460      0.094000
660     39.540000      4.086790      0.094000
661     39.600000      4.081130      0.094000
662     39.660000      4.075450      0.095000
663     39.720000      4.069770      0.095000
664     39.780000      4.064080      0.095000
665     39.840000      4.058370      0.095000
666     39.900000      4.052640      0.096000
667     39.960000      4.046890      0.096000
668     40.020000      4.041120      0.096000
669     40.080000      4.035320      0.097000
670     40.140000      4.029480      0.097000
671     40.200000      4.023620      0.098000
672     40.260000      4.017720      0.099000
673     40.320000      4.011780      0.099000
674     40.380000      4.005810      0.100000
675     40.440000      3.999800      0.101000
676     40.500000      3.993740      0.101000
677     40.560000      3.987650      0.102000
678     40.620000      3.981510      0.103000
679     40.680000      3.975330      0.103000
680     40.740000      3.969120      0.104000
681     40.800000      3.962860      0.105000
682     40.860000      3.956560      0.105000
683     40.920000      3.950230      0.106000
684     40.980000      3.943860      0.106000
685     41.040000      3.937450      0.107000
686     41.100000      3.931020      0.108000
687     41.160000      3.924550      0.108000
688     41.220000      3.918050      0.109000
689     41.280000      3.911520      0.109000
690     41.340000      3.904970      0.109000
691     41.400000      3.898390      0.110000
692     41.460000      3.891790      0.110000
693     41.520000      3.885170      0.110000
694     41.580000      3.878530      0.111000
695     41.640000      3.871880      0.111000
696     41.700000      3.865210      0.111000
697     41.760000      3.858540      0.111000
698     41.820000      3.851860      0.111000
699     41.880000      3.845180      0.111000
700     41.940000      3.838500      0.111000
701     42.000000      3.831830      0.111000
702     42.060000      3.825170      0.111000
703     42.120000      3.818530      0.111000
704     42.180000      3.811900      0.110000
705     42.240000      3.805290      0.110000
706     42.300000      3.798720      0.109000
707     42.360000      3.792170      0.109000
708     42.420000      3.785650      0.108000
709     42.480000      3.779160      0.108000
710     42.540000      3.772710      0.107000
711     42.600000      3.766300      0.107000
712     42.660000      3.759920      0.106000
713     42.720000      3.753580      0.105000
714     42.780000      3.747280      0.105000
715     42.840000      3.741010      0.104000
716     42.900000      3.734780      0.104000
717     42.960000      3.728590      0.103000
718     43.020000      3.722430      0.102000
719     43.080000      3.716300      0.102000
720     43.140000      3.710210      0.101000
721     43.200000      3.704140      0.101000
722     43.260000      3.698100      0.100000
723     43.320000      3.692100      0.100000
724     43.380000      3.686110      0.099000
725     43.440000      3.680160      0.099000
726     43.500000      3.674230      0.099000
727     43.560000      3.668320      0.098000
728     43.620000      3.662440      0.098000
729     43.680000      3.656570      0.098000
730     43.740000      3.650730      0.097000
731     43.800000      3.644900      0.097000
732     43.860000      3.639090      0.097000
733     43.920000      3.633300      0.096000
734     43.980000      3.627530      0.096000
735     44.040000      3.621760      0.096000
736     44.100000      3.616010      0.096000
737     44.160000      3.610280      0.096000
738     44.220000      3.604550      0.095000
739     44.280000      3.598830      0.095000
740     44.340000      3.593120      0.095000
741     44.400000      3.587420      0.095000
742     44.460000      3.581730      0.095000
743     44.520000      3.576040      0.095000
744     44.580000      3.570350      0.095000
745     44.640000      3.564680      0.095000
746     44.700000      3.559000      0.095000
747     44.760000      3.553340      0.094000
748     44.820000      3.547670      0.094000
749     44.880000      3.542010      0.094000
750     44.940000      3.536350      0.094000
751     45.000000      3.530690      0.094000
752     45.060000      3.525040      0.094000
753     45.120000      3.519380      0.094000
754     45.180000      3.513730      0.094000
755     45.240000      3.508090      0.094000
756     45.300000      3.502440      0.094000
757     45.360000      3.496800      0.094000
758     45.420000      3.491160      0.094000
759     45.480000      3.485520      0.094000
760     45.540000      3.479890      0.094000
761     45.600000      3.474270      0.094000
762     45.660000      3.468650      0.094000
763     45.720000      3.463040      0.093000
764     45.780000      3.457440      0.093000
765     45.840000      3.451860      0.093000
766     45.900000      3.446290      0.093000
767     45.960000      3.440750      0.092000
768     46.020000      3.435220      0.092000
769     46.080000      3.429710      0.092000
770     46.140000      3.424230      0.091000
771     46.200000      3.418790      0.091000
772     46.260000      3.413370      0.090000
773     46.320000      3.407990      0.089000
774     46.380000      3.402640      0.089000
775     46.440000      3.397330      0.088000
776     46.500000      3.392070      0.087000
777     46.560000      3.386840      0.087000
778     46.620000      3.381660      0.086000
779     46.680000      3.376530      0.085000
780     46.740000      3.371440      0.084000
781     46.800000      3.366400      0.084000
782     46.860000      3.361410      0.083000
783     46.920000      3.356460      0.082000
784     46.980000      3.351570      0.081000
785     47.040000      3.346720      0.080000
786     47.100000      3.341930      0.079000
787     47.160000      3.337180      0.079000
788     47.220000      3.332490      0.078000
789     47.280000      3.327850      0.077000
790     47.340000      3.323270      0.076000
791     47.400000      3.318730      0.075000
792     47.460000      3.314260      0.074000
793     47.520000      3.309830      0.073000
794     47.580000      3.305460      0.072000
795     47.640000      3.301150      0.071000
796     47.700000      3.296890      0.071000
797     47.760000      3.292680      0.070000
798     47.820000      3.288530      0.069000
799     47.880000      3.284430      0.068000
800     47.940000      3.280380      0.067000
801     48.000000      3.276380      0.066000
802     48.060000      3.272430      0.065000
803     48.120000      3.268540      0.065000
804     48.180000      3.264690      0.064000
805     48.240000      3.260890      0.063000
806     48.300000      3.257150      0.062000
807     48.360000      3.253450      0.061000
808     48.420000      3.249800      0.060000
809     48.480000      3.246190      0.060000
810     48.540000      3.242630      0.059000
811     48.600000      3.239120      0.058000
812     48.660000      3.235640      0.058000
813     48.720000      3.232210      0.057000
814     48.780000      3.228820      0.056000
815     48.840000      3.225460      0.056000
816     48.900000      3.222130      0.055000
817     48.960000      3.218840      0.055000
818     49.020000      3.215580      0.054000
819     49.080000      3.212340      0.054000
820     49.140000      3.209120      0.053000
821     49.200000      3.205930      0.053000
822     49.260000      3.202760      0.053000
823     49.320000      3.199600      0.052000
824     49.380000      3.196460      0.052000
825     49.440000      3.193330      0.052000
826     49.500000      3.190210      0.052000
827     49.560000      3.187110      0.052000
828     49.620000      3.184010      0.052000
829     49.680000      3.180920      0.051000
830     49.740000      3.177830      0.051000
831     49.800000      3.174750      0.051000
832     49.860000      3.171670      0.051000
833     49.920000      3.168600      0.051000
834     49.980000      3.165530      0.051000
835     50.040000      3.162460      0.051000
836     50.100000      3.159390      0.051000
837     50.160000      3.156320      0.051000
838     50.220000      3.153240      0.051000
839     50.280000      3.150170      0.051000
840     50.340000      3.147090      0.051000
841     50.400000      3.144010      0.051000
842     50.460000      3.140930      0.051000
843     50.520000      3.137840      0.052000
844     50.580000      3.134750      0.052000
845     50.640000      3.131650      0.052000
846     50.700000      3.128540      0.052000
847     50.760000      3.125430      0.052000
848     50.820000      3.122310      0.052000
849     50.880000      3.119190      0.052000
850     50.940000      3.116060      0.052000
851     51.000000      3.112920      0.052000
852     51.060000      3.109770      0.053000
853     51.120000      3.106620      0.053000
854     51.180000      3.103450      0.053000
855     51.240000      3.100280      0.053000
856     51.300000      3.097090      0.053000
857     51.360000      3.093900      0.053000
858     51.420000      3.090700      0.053000
859     51.480000      3.087490      0.054000
860     51.540000      3.084260      0.054000
861     51.600000      3.081030      0.054000
862     51.660000      3.077790      0.054000
863     51.720000      3.074530      0.054000
864     51.780000      3.071270      0.054000
865     51.840000      3.068000      0.055000
866     51.900000      3.064710      0.055000
867     51.960000      3.061420      0.055000
868     52.020000      3.058120      0.055000
869     52.080000      3.054810      0.055000
870     52.140000      3.051500      0.055000
871     52.200000      3.048170      0.055000
872     52.260000      3.044840      0.056000
873     52.320000      3.041500      0.056000
874     52.380000      3.038150      0.056000
875     52.440000      3.034790      0.056000
876     52.500000      3.031430      0.056000
877     52.560000      3.028060      0.056000
878     52.620000      3.024690      0.056000
879     52.680000      3.021300      0.056000
880     52.740000      3.017910      0.057000
881     52.800000      3.014520      0.057000
882     52.860000      3.011110      0.057000
883     52.920000      3.007700      0.057000
884     52.980000      3.004290      0.057000
885     53.040000      3.000860      0.057000
886     53.100000      2.997430      0.057000
887     53.160000      2.994000      0.057000
888     53.220000      2.990560      0.057000
889     53.280000      2.987110      0.058000
890     53.340000      2.983660      0.058000
891     53.400000      2.980200      0.058000
892     53.460000      2.976730      0.058000
893     53.520000      2.973260      0.058000
894     53.580000      2.969780      0.058000
895     53.640000      2.966300      0.058000
896     53.700000      2.962820      0.058000
897     53.760000      2.959330      0.058000
898     53.820000      2.955840      0.058000
899     53.880000      2.952340      0.058000
900     53.940000      2.948850      0.058000
901     54.000000      2.945350      0.058000
902     54.060000      2.941860      0.058000
903     54.120000      2.938360      0.058000
904     54.180000      2.934870      0.058000
905     54.240000      2.931380      0.058000
906     54.300000      2.927900      0.058000
907     54.360000      2.924420      0.058000
908     54.420000      2.920940      0.058000
909     54.480000      2.917480      0.058000
910     54.540000      2.914010      0.058000
911     54.600000      2.910560      0.057000
912     54.660000      2.907110      0.057000
913     54.720000      2.903680      0.057000
914     54.780000      2.900250      0.057000
915     54.840000      2.896830      0.057000
916     54.900000      2.893430      0.057000
917     54.960000      2.890030      0.056000
918     55.020000      2.886650      0.056000
919     55.080000      2.883290      0.056000
920     55.140000      2.879930      0.056000
921     55.200000      2.876590      0.056000
922     55.260000      2.873270      0.055000
923     55.320000      2.869960      0.055000
924     55.380000      2.866670      0.055000
925     55.440000      2.863400      0.054000
926     55.500000      2.860140      0.054000
927     55.560000      2.856900      0.054000
928     55.620000      2.853690      0.053000
929     55.680000      2.850490      0.053000
930     55.740000      2.847310      0.053000
931     55.800000      2.844160      0.052000
932     55.860000      2.841020      0.052000
933     55.920000      2.837910      0.052000
934     55.980000      2.834820      0.051000
935     56.040000      2.831750      0.051000
936     56.100000      2.828710      0.051000
937     56.160000      2.825690      0.050000
938     56.220000      2.822690      0.050000
939     56.280000      2.819720      0.049000
940     56.340000      2.816770      0.049000
941     56.400000      2.813860      0.048000
942     56.460000      2.810970      0.048000
943     56.520000      2.808100      0.047000
944     56.580000      2.805270      0.047000
945     56.640000      2.802460      0.047000
946     56.700000      2.799680      0.046000
947     56.760000      2.796930      0.046000
948     56.820000      2.794210      0.045000
949     56.880000      2.791520      0.045000
950     56.940000      2.788860      0.044000
951     57.000000      2.786230      0.044000
952     57.060000      2.783630      0.043000
953     57.120000      2.781060      0.043000
954     57.180000      2.778520      0.042000
955     57.240000      2.776020      0.041000
956     57.300000      2.773550      0.041000
957     57.360000      2.771110      0.040000
958     57.420000      2.768700      0.040000
959     57.480000      2.766330      0.039000
960     57.540000      2.764000      0.039000
961     57.600000      2.761690      0.038000
962     57.660000      2.759420      0.038000
963     57.720000      2.757190      0.037000
964     57.780000      2.754990      0.036000
965     57.840000      2.752820      0.036000
966     57.900000      2.750690      0.035000
967     57.960000      2.748580      0.035000
968     58.020000      2.746520      0.034000
969     58.080000      2.744480      0.034000
970     58.140000      2.742470      0.033000
971     58.200000      2.740500      0.033000
972     58.260000      2.738560      0.032000
973     58.320000      2.736650      0.032000
974     58.380000      2.734770      0.031000
975     58.440000      2.732930      0.031000
976     58.500000      2.731110      0.030000
977     58.560000      2.729330      0.029000
978     58.620000      2.727570      0.029000
979     58.680000      2.725850      0.029000
980     58.740000      2.724150      0.028000
981     58.800000      2.722490      0.028000
982     58.860000      2.720850      0.027000
983     58.920000      2.719230      0.027000
984     58.980000      2.717650      0.026000
985     59.040000      2.716090      0.026000
986     59.100000      2.714550      0.025000
987     59.160000      2.713040      0.025000
988     59.220000      2.711550      0.025000
989     59.280000      2.710080      0.024000
990     59.340000      2.708640      0.024000
991     59.400000      2.707210      0.024000
992     59.460000      2.705810      0.023000
993     59.520000      2.704430      0.023000
994     59.580000      2.703070      0.023000
995     59.640000      2.701730      0.022000
996     59.700000      2.700400      0.022000
997     59.760000      2.699090      0.022000
998     59.820000      2.697800      0.021000
999     59.880000      2.696530      0.021000
1000     59.940000      2.695270      0.021000
1001     60.000000      2.694020      0.021000
1002     60.060000      2.692790      0.020000
1003     60.120000      2.691570      0.020000
1004     60.180000      2.690360      0.020000
1005     60.240000      2.689160      0.020000
1006     60.300000      2.687980      0.020000
1007     60.360000      2.686800      0.020000
1008     60.420000      2.685630      0.019000
1009     60.480000      2.684470      0.019000
1010     60.540000      2.683310      0.019000
1011     60.600000      2.682170      0.019000
1012     60.660000      2.681030      0.019000
1013     60.720000      2.679900      0.019000
1014     60.780000      2.678770      0.019000
1015     60.840000      2.677650      0.019000
1016     60.900000      2.676540      0.019000
1017     60.960000      2.675430      0.018000
1018     61.020000      2.674330      0.018000
1019     61.080000      2.673230      0.018000
1020     61.140000      2.672130      0.018000
1021     61.200000      2.671040      0.018000
1022     61.260000      2.669950      0.018000
1023     61.320000      2.668870      0.018000
1024     61.380000      2.667790      0.018000
1025     61.440000      2.666710      0.018000
1026     61.500000      2.665630      0.018000
1027     61.560000      2.664560      0.018000
1028     61.620000      2.663480      0.018000
1029     61.680000      2.662410      0.018000
1030     61.740000      2.661340      0.018000
1031     61.800000      2.660270      0.018000
1032     61.860000      2.659200      0.018000
1033     61.920000      2.658130      0.018000
1034     61.980000      2.657060      0.018000
1035     62.040000      2.655980      0.018000
1036     62.100000      2.654910      0.018000
1037     62.160000      2.653830      0.018000
1038     62.220000      2.652750      0.018000
1039     62.280000      2.651660      0.018000
1040     62.340000      2.650570      0.018000
1041     62.400000      2.649470      0.018000
1042     62.460000      2.648370      0.018000
1043     62.520000      2.647260      0.018000
1044     62.580000      2.646150      0.019000
1045     62.640000      2.645030      0.019000
1046     62.700000      2.643910      0.019000
1047     62.760000      2.642780      0.019000
1048     62.820000      2.641640      0.019000
1049     62.880000      2.640500      0.019000
1050     62.940000      2.639350      0.019000
1051     63.000000      2.638200      0.019000
1052     63.060000      2.637040      0.019000
1053     63.120000      2.635880      0.019000
1054     63.180000      2.634710      0.020000
1055     63.240000      2.633530      0.020000
1056     63.300000      2.632350      0.020000
1057     63.360000      2.631160      0.020000
1058     63.420000      2.629970      0.020000
1059     63.480000      2.628770      0.020000
1060     63.540000      2.627570      0.020000
1061     63.600000      2.626360      0.020000
1062     63.660000      2.625150      0.020000
1063     63.720000      2.623930      0.020000
1064     63.780000      2.622700      0.020000
1065     63.840000      2.621470      0.021000
1066     63.900000      2.620240      0.021000
1067     63.960000      2.618990      0.021000
1068     64.020000      2.617750      0.021000
1069     64.080000      2.616490      0.021000
1070     64.140000      2.615230      0.021000
1071     64.200000      2.613960      0.021000
1072     64.260000      2.612690      0.021000
1073     64.320000      2.611400      0.021000
1074     64.380000      2.610120      0.022000
1075     64.440000      2.608820      0.022000
1076     64.500000      2.607520      0.022000
1077     64.560000      2.606210      0.022000
1078     64.620000      2.604890      0.022000
1079     64.680000      2.603560      0.022000
1080     64.740000      2.602230      0.022000
1081     64.800000      2.600890      0.022000
1082     64.860000      2.599540      0.023000
1083     64.920000      2.598180      0.023000
1084     64.980000      2.596820      0.023000
1085     65.040000      2.595450      0.023000
1086     65.100000      2.594070      0.023000
1087     65.160000      2.592680      0.023000
1088     65.220000      2.591290      0.023000
1089     65.280000      2.589890      0.023000
1090     65.340000      2.588480      0.024000
1091     65.400000      2.587060      0.024000
1092     65.460000      2.585640      0.024000
1093     65.520000      2.584200      0.024000
1094     65.580000      2.582760      0.024000
1095     65.640000      2.581320      0.024000
1096     65.700000      2.579860      0.024000
1097     65.760000      2.578400      0.024000
1098     65.820000      2.576920      0.025000
1099     65.880000      2.575440      0.025000
1100     65.940000      2.573950      0.025000
1101     66.000000      2.572450      0.025000
1102     66.060000      2.570950      0.025000
1103     66.120000      2.569430      0.025000
1104     66.180000      2.567910      0.025000
1105     66.240000      2.566370      0.026000
1106     66.300000      2.564830      0.026000
1107     66.360000      2.563280      0.026000
1108     66.420000      2.561710      0.026000
1109     66.480000      2.560140      0.026000
1110     66.540000      2.558560      0.026000
1111     66.600000      2.556980      0.027000
1112     66.660000      2.555380      0.027000
1113     66.720000      2.553780      0.027000
1114     66.780000      2.552170      0.027000
1115     66.840000      2.550550      0.027000
1116     66.900000      2.548930      0.027000
1117     66.960000      2.547300      0.027000
1118     67.020000      2.545670      0.027000
1119     67.080000      2.544040      0.027000
1120     67.140000      2.542400      0.027000
1121     67.200000      2.540770      0.027000
1122     67.260000      2.539130      0.027000
1123     67.320000      2.537490      0.027000
1124     67.380000      2.535860      0.027000
1125     67.440000      2.534220      0.027000
1126     67.500000      2.532590      0.027000
1127     67.560000      2.530960      0.027000
1128     67.620000      2.529340      0.027000
1129     67.680000      2.527720      0.027000
1130     67.740000      2.526100      0.027000
1131     67.800000      2.524490      0.027000
1132     67.860000      2.522890      0.027000
1133     67.920000      2.521290      0.027000
1134     67.980000      2.519700      0.026000
1135     68.040000      2.518120      0.026000
1136     68.100000      2.516550      0.026000
1137     68.160000      2.514990      0.026000
1138     68.220000      2.513440      0.026000
1139     68.280000      2.511900      0.026000
1140     68.340000      2.510370      0.025000
1141     68.400000      2.508850      0.025000
1142     68.460000      2.507350      0.025000
1143     68.520000      2.505850      0.025000
1144     68.580000      2.504370      0.025000
1145     68.640000      2.502910      0.024000
1146     68.700000      2.501460      0.024000
1147     68.760000      2.500020      0.024000
1148     68.820000      2.498600      0.024000
1149     68.880000      2.497200      0.023000
1150     68.940000      2.495810      0.023000
1151     69.000000      2.494430      0.023000
1152     69.060000      2.493080      0.022000
1153     69.120000      2.491740      0.022000
1154     69.180000      2.490420      0.022000
1155     69.240000      2.489110      0.022000
1156     69.300000      2.487830      0.021000
1157     69.360000      2.486560      0.021000
1158     69.420000      2.485320      0.021000
1159     69.480000      2.484090      0.020000
1160     69.540000      2.482880      0.020000
1161     69.600000      2.481690      0.020000
1162     69.660000      2.480530      0.019000
1163     69.720000      2.479380      0.019000
1164     69.780000      2.478250      0.019000
1165     69.840000      2.477140      0.018000
1166     69.900000      2.476050      0.018000
1167     69.960000      2.474980      0.018000
1168     70.020000      2.473920      0.017000
1169     70.080000      2.472890      0.017000
1170     70.140000      2.471870      0.017000
1171     70.200000      2.470870      0.016000
1172     70.260000      2.469890      0.016000
1173     70.320000      2.468930      0.016000
1174     70.380000      2.467980      0.016000
1175     70.440000      2.467050      0.015000
1176     70.500000      2.466140      0.015000
1177     70.560000      2.465250      0.015000
1178     70.620000      2.464370      0.014000
1179     70.680000      2.463510      0.014000
1180     70.740000      2.462660      0.014000
1181     70.800000      2.461840      0.014000
1182     70.860000      2.461020      0.013000
1183     70.920000      2.460220      0.013000
1184     70.980000      2.459440      0.013000
1185     71.040000      2.458670      0.013000
1186     71.100000      2.457920      0.012000
1187     71.160000      2.457180      0.012000
1188     71.220000      2.456460      0.012000
1189     71.280000      2.455740      0.012000
1190     71.340000      2.455050      0.012000
1191     71.400000      2.454360      0.011000
1192     71.460000      2.453690      0.011000
1193     71.520000      2.453030      0.011000
1194     71.580000      2.452390      0.011000
1195     71.640000      2.451760      0.010000
1196     71.700000      2.451140      0.010000
1197     71.760000      2.450530      0.010000
1198     71.820000      2.449930      0.010000
1199     71.880000      2.449340      0.010000
1200     71.940000      2.448760      0.010000
1201     72.000000      2.448190      0.009000
1202     72.060000      2.447630      0.009000
1203     72.120000      2.447080      0.009000
1204     72.180000      2.446540      0.009000
1205     72.240000      2.446000      0.009000
1206     72.300000      2.445480      0.009000
1207     72.360000      2.444950      0.009000
1208     72.420000      2.444440      0.009000
1209     72.480000      2.443930      0.008000
1210     72.540000      2.443430      0.008000
1211     72.600000      2.442930      0.008000
1212     72.660000      2.442440      0.008000
1213     72.720000      2.441950      0.008000
1214     72.780000      2.441470      0.008000
1215     72.840000      2.440990      0.008000
1216     72.900000      2.440520      0.008000
1217     72.960000      2.440050      0.008000
1218     73.020000      2.439590      0.008000
1219     73.080000      2.439130      0.008000
1220     73.140000      2.438670      0.008000
1221     73.200000      2.438220      0.007000
1222     73.260000      2.437780      0.007000
1223     73.320000      2.437340      0.007000
1224     73.380000      2.436900      0.007000
1225     73.440000      2.436460      0.007000
1226     73.500000      2.436030      0.007000
1227     73.560000      2.435610      0.007000
1228     73.620000      2.435190      0.007000
1229     73.680000      2.434770      0.007000
1230     73.740000      2.434350      0.007000
1231     73.800000      2.433940      0.007000
1232     73.860000      2.433530      0.007000
1233     73.920000      2.433130      0.007000
1234     73.980000      2.432730      0.007000
1235     74.040000      2.432330      0.007000
1236     74.100000      2.431930      0.007000
1237     74.160000      2.431540      0.007000
1238     74.220000      2.431140      0.007000
1239     74.280000      2.430750      0.007000
1240     74.340000      2.430360      0.006000
1241     74.400000      2.429970      0.006000
1242     74.460000      2.429590      0.006000
1243     74.520000      2.429200      0.006000
1244     74.580000      2.428820      0.006000
1245     74.640000      2.428440      0.006000
1246     74.700000      2.428050      0.006000
1247     74.760000      2.427670      0.006000
1248     74.820000      2.427290      0.006000
1249     74.880000      2.426900      0.006000
1250     74.940000      2.426520      0.006000
1251     75.000000      2.426140      0.006000
1252     75.060000      2.425750      0.006000
1253     75.120000      2.425360      0.006000
1254     75.180000      2.424980      0.006000
1255     75.240000      2.424580      0.007000
1256     75.300000      2.424190      0.007000
1257     75.360000      2.423800      0.007000
1258     75.420000      2.423400      0.007000
1259     75.480000      2.423000      0.007000
1260     75.540000      2.422600      0.007000
1261     75.600000      2.422190      0.007000
1262     75.660000      2.421780      0.007000
1263     75.720000      2.421370      0.007000
1264     75.780000      2.420950      0.007000
1265     75.840000      2.420530      0.007000
1266     75.900000      2.420100      0.007000
1267     75.960000      2.419670      0.007000
1268     76.020000      2.419240      0.007000
1269     76.080000      2.418800      0.007000
1270     76.140000      2.418360      0.007000
1271     76.200000      2.417920      0.007000
1272     76.260000      2.417460      0.008000
1273     76.320000      2.417010      0.008000
1274     76.380000      2.416550      0.008000
1275     76.440000      2.416080      0.008000
1276     76.500000      2.415610      0.008000
1277     76.560000      2.415140      0.008000
1278     76.620000      2.414660      0.008000
1279     76.680000      2.414180      0.008000
1280     76.740000      2.413690      0.008000
1281     76.800000      2.413200      0.008000
1282     76.860000      2.412710      0.008000
1283     76.920000      2.412210      0.008000
1284     76.980000      2.411700      0.008000
1285     77.040000      2.411200      0.008000
1286     77.100000      2.410690      0.008000
1287     77.160000      2.410180      0.009000
1288     77.220000      2.409670      0.009000
1289     77.280000      2.409150      0.009000
1290     77.340000      2.408640      0.009000
1291     77.400000      2.408120      0.009000
1292     77.460000      2.407600      0.009000
1293     77.520000      2.407080      0.009000
1294     77.580000      2.406560      0.009000
1295     77.640000      2.406040      0.009000
1296     77.700000      2.405520      0.009000
1297     77.760000      2.405000      0.009000
1298     77.820000      2.404480      0.009000
1299     77.880000      2.403960      0.009000
1300     77.940000      2.403440      0.009000
1301     78.000000      2.402920      0.009000
1302     78.060000      2.402410      0.009000
1303     78.120000      2.401890      0.009000
1304     78.180000      2.401380      0.009000
1305     78.240000      2.400870      0.008000
1306     78.300000      2.400360      0.008000
1307     78.360000      2.399860      0.008000
1308     78.420000      2.399350      0.008000
1309     78.480000      2.398850      0.008000
1310     78.540000      2.398360      0.008000
1311     78.600000      2.397860      0.008000
1312     78.660000      2.397370      0.008000
1313     78.720000      2.396880      0.008000
1314     78.780000      2.396390      0.008000
1315     78.840000      2.395910      0.008000
1316     78.900000      2.395430      0.008000
1317     78.960000      2.394950      0.008000
1318     79.020000      2.394470      0.008000
1319     79.080000      2.394000      0.008000
1320     79.140000      2.393520      0.008000
1321     79.200000      2.393050      0.008000
1322     79.260000      2.392580      0.008000
1323     79.320000      2.392110      0.008000
1324     79.380000      2.391640      0.008000
1325     79.440000      2.391180      0.008000
1326     79.500000      2.390710      0.008000
1327     79.560000      2.390250      0.008000
1328     79.620000      2.389790      0.008000
1329     79.680000      2.389330      0.008000
1330     79.740000      2.388870      0.008000
1331     79.800000      2.388410      0.008000
1332     79.860000      2.387950      0.008000
1333     79.920000      2.387500      0.008000
1334     79.980000      2.387050      0.007000
1335     80.040000      2.386600      0.007000
1336     80.100000      2.386160      0.007000
1337     80.160000      2.385720      0.007000
1338     80.220000      2.385280      0.007000
1339     80.280000      2.384850      0.007000
1340     80.340000      2.384420      0.007000
1341     80.400000      2.384000      0.007000
1342     80.460000      2.383580      0.007000
1343     80.520000      2.383170      0.007000
1344     80.580000      2.382770      0.007000
1345     80.640000      2.382370      0.007000
1346     80.700000      2.381970      0.007000
1347     80.760000      2.381580      0.006000
1348     80.820000      2.381200      0.006000
1349     80.880000      2.380830      0.006000
1350     80.940000      2.380460      0.006000
1351     81.000000      2.380100      0.006000
1352     81.060000      2.379750      0.006000
1353     81.120000      2.379410      0.006000
1354     81.180000      2.379070      0.006000
1355     81.240000      2.378750      0.005000
1356     81.300000      2.378430      0.005000
1357     81.360000      2.378120      0.005000
1358     81.420000      2.377820      0.005000
1359     81.480000      2.377530      0.005000
1360     81.540000      2.377240      0.005000
1361     81.600000      2.376970      0.004000
1362     81.660000      2.376710      0.004000
1363     81.720000      2.376460      0.004000
1364     81.780000      2.376220      0.004000
1365     81.840000      2.375990      0.004000
1366     81.900000      2.375780      0.004000
1367     81.960000      2.375570      0.003000
1368     82.020000      2.375380      0.003000
1369     82.080000      2.375200      0.003000
1370     82.140000      2.375030      0.003000
1371     82.200000      2.374870      0.002000
1372     82.260000      2.374730      0.002000
1373     82.320000      2.374600      0.002000
1374     82.380000      2.374490      0.002000
1375     82.440000      2.374390      0.002000
1376     82.500000      2.374300      0.001000
1377     82.560000      2.374230      0.001000
1378     82.620000      2.374170      0.001000
1379     82.680000      2.374130      0.001000
1380     82.740000      2.374100      0.000000
1381     82.800000      2.374090      0.000000
1382     82.860000      2.374090     -0.000000
1383     82.920000      2.374100     -0.000000
1384     82.980000      2.374130     -0.001000
1385     83.040000      2.374170     -0.001000
1386     83.100000      2.374230     -0.001000
1387     83.160000      2.374300     -0.001000
1388     83.220000      2.374390     -0.002000
1389     83.280000      2.374480     -0.002000
1390     83.340000      2.374590     -0.002000
1391     83.400000      2.374720     -0.002000
1392     83.460000      2.374860     -0.002000
1393     83.520000      2.375010     -0.003000
1394     83.580000      2.375180     -0.003000
1395     83.640000      2.375360     -0.003000
1396     83.700000      2.375550     -0.003000
1397     83.760000      2.375760     -0.004000
1398     83.820000      2.375980     -0.004000
1399     83.880000      2.376210     -0.004000
1400     83.940000      2.376460     -0.004000
1401     84.000000      2.376720     -0.004000
1402     84.060000      2.376990     -0.005000
1403     84.120000      2.377280     -0.005000
1404     84.180000      2.377580     -0.005000
1405     84.240000      2.377900     -0.005000
1406     84.300000      2.378230     -0.006000
1407     84.360000      2.378570     -0.006000
1408     84.420000      2.378920     -0.006000
1409     84.480000      2.379290     -0.006000
1410     84.540000      2.379680     -0.006000
1411     84.600000      2.380070     -0.007000
1412     84.660000      2.380480     -0.007000
1413     84.720000      2.380910     -0.007000
1414     84.780000      2.381340     -0.007000
1415     84.840000      2.381790     -0.008000
1416     84.900000      2.382250     -0.008000
1417     84.960000      2.382730     -0.008000
1418     85.020000      2.383210     -0.008000
1419     85.080000      2.383710     -0.008000
1420     85.140000      2.384220     -0.009000
1421     85.200000      2.384740     -0.009000
1422     85.260000      2.385270     -0.009000
1423     85.320000      2.385810     -0.009000
1424     85.380000      2.386360     -0.009000
1425     85.440000      2.386930     -0.009000
1426     85.500000      2.387500     -0.010000
1427     85.560000      2.388080     -0.010000
1428     85.620000      2.388680     -0.010000
1429     85.680000      2.389280     -0.010000
1430     85.740000      2.389890     -0.010000
1431     85.800000      2.390510     -0.010000
1432     85.860000      2.391140     -0.011000
1433     85.920000      2.391780     -0.011000
1434     85.980000      2.392430     -0.011000
1435     86.040000      2.393090     -0.011000
1436     86.100000      2.393750     -0.011000
1437     86.160000      2.394430     -0.011000
1438     86.220000      2.395110     -0.011000
1439     86.280000      2.395800     -0.012000
1440     86.340000      2.396490     -0.012000
1441     86.400000      2.397200     -0.012000
1442     86.460000      2.397910     -0.012000
1443     86.520000      2.398630     -0.012000
1444     86.580000      2.399360     -0.012000
1445     86.640000      2.400090     -0.012000
1446     86.700000      2.400840     -0.012000
1447     86.760000      2.401590     -0.013000
1448     86.820000      2.402340     -0.013000
1449     86.880000      2.403100     -0.013000
1450     86.940000      2.403870     -0.013000
1451     87.000000      2.404650     -0.013000
1452     87.060000      2.405430     -0.013000
1453     87.120000      2.406220     -0.013000
1454     87.180000      2.407010     -0.013000
1455     87.240000      2.407810     -0.013000
1456     87.300000      2.408620     -0.013000
1457     87.360000      2.409430     -0.014000
1458     87.420000      2.410250     -0.014000
1459     87.480000      2.411080     -0.014000
1460     87.540000      2.411910     -0.014000
1461     87.600000      2.412740     -0.014000
1462     87.660000      2.413590     -0.014000
1463     87.720000      2.414430     -0.014000
1464     87.780000      2.415290     -0.014000
1465     87.840000      2.416150     -0.014000
1466     87.900000      2.417010     -0.014000
1467     87.960000      2.417880     -0.015000
1468     88.020000      2.418760     -0.015000
1469     88.080000      2.419640     -0.015000
1470     88.140000      2.420520     -0.015000
1471     88.200000      2.421420     -0.015000
1472     88.260000      2.422310     -0.015000
1473     88.320000      2.423220     -0.015000
1474     88.380000      2.424130     -0.015000
1475     88.440000      2.425040     -0.015000
1476     88.500000      2.425970     -0.015000
1477     88.560000      2.426890     -0.016000
1478     88.620000      2.427830     -0.016000
1479     88.680000      2.428770     -0.016000
1480     88.740000      2.429710     -0.016000
1481     88.800000      2.430660     -0.016000
1482     88.860000      2.431620     -0.016000
1483     88.920000      2.432580     -0.016000
1484     88.980000      2.433550     -0.016000
1485     89.040000      2.434520     -0.016000
1486     89.100000      2.435500     -0.016000
1487     89.160000      2.436490     -0.016000
1488     89.220000      2.437480     -0.017000
1489     89.280000      2.438470     -0.017000
1490     89.340000      2.439480     -0.017000
1491     89.400000      2.440480     -0.017000
1492     89.460000      2.441500     -0.017000
1493     89.520000      2.442510     -0.017000
1494     89.580000      2.443540     -0.017000
1495     89.640000      2.444570     -0.017000
1496     89.700000      2.445600     -0.017000
1497     89.760000      2.446640     -0.017000
1498     89.820000      2.447680     -0.017000
1499     89.880000      2.448720     -0.017000
1500     89.940000      2.449770     -0.017000
1501     90.000000      2.450820     -0.018000
1502     90.060000      2.451870     -0.018000
1503     90.120000      2.452930     -0.018000
1504     90.180000      2.453980     -0.018000
1505     90.240000      2.455040     -0.018000
1506     90.300000      2.456100     -0.018000
1507     90.360000      2.457150     -0.018000
1508     90.420000      2.458210     -0.018000
1509     90.480000      2.459270     -0.018000
1510     90.540000      2.460330     -0.018000
1511     90.600000      2.461380     -0.018000
1512     90.660000      2.462430     -0.018000
1513     90.720000      2.463490     -0.017000
1514     90.780000      2.464530     -0.017000
1515     90.840000      2.465580     -0.017000
1516     90.900000      2.466620     -0.017000
1517     90.960000      2.467660     -0.017000
1518     91.020000      2.468700     -0.017000
1519     91.080000      2.469730     -0.017000
1520     91.140000      2.470750     -0.017000
1521     91.200000      2.471770     -0.017000
1522     91.260000      2.472780     -0.017000
1523     91.320000      2.473790     -0.017000
1524     91.380000      2.474790     -0.017000
1525     91.440000      2.475780     -0.016000
1526     91.500000      2.476770     -0.016000
1527     91.560000      2.477740     -0.016000
1528     91.620000      2.478710     -0.016000
1529     91.680000      2.479680     -0.016000
1530     91.740000      2.480630     -0.016000
1531     91.800000      2.481580     -0.016000
1532     91.860000      2.482520     -0.016000
1533     91.920000      2.483450     -0.015000
1534     91.980000      2.484370     -0.015000
1535     92.040000      2.485280     -0.015000
1536     92.100000      2.486190     -0.015000
1537     92.160000      2.487090     -0.015000
1538     92.220000      2.487970     -0.015000
1539     92.280000      2.488860     -0.015000
1540     92.340000      2.489730     -0.014000
1541     92.400000      2.490600     -0.014000
1542     92.460000      2.491450     -0.014000
1543     92.520000      2.492300     -0.014000
1544     92.580000      2.493150     -0.014000
1545     92.640000      2.493980     -0.014000
1546     92.700000      2.494810     -0.014000
1547     92.760000      2.495630     -0.014000
1548     92.820000      2.496450     -0.014000
1549     92.880000      2.497260     -0.013000
1550     92.940000      2.498060     -0.013000
1551     93.000000      2.498860     -0.013000
1552     93.060000      2.499660     -0.013000
1553     93.120000      2.500450     -0.013000
1554     93.180000      2.501240     -0.013000
1555     93.240000      2.502030     -0.013000
1556     93.300000      2.502810     -0.013000
1557     93.360000      2.503590     -0.013000
1558     93.420000      2.504370     -0.013000
1559     93.480000      2.505140     -0.013000
1560     93.540000      2.505920     -0.013000
1561     93.600000      2.506690     -0.013000
1562     93.660000      2.507470     -0.013000
1563     93.720000      2.508240     -0.013000
1564     93.780000      2.509010     -0.013000
1565     93.840000      2.509780     -0.013000
1566     93.900000      2.510550     -0.013000
1567     93.960000      2.511320     -0.013000
1568     94.020000      2.512090     -0.013000
1569     94.080000      2.512860     -0.013000
1570     94.140000      2.513630     -0.013000
1571     94.200000      2.514400     -0.013000
1572     94.260000      2.515160     -0.013000
1573     94.320000      2.515930     -0.013000
1574     94.380000      2.516700     -0.013000
1575     94.440000      2.517470     -0.013000
1576     94.500000      2.518230     -0.013000
1577     94.560000      2.519000     -0.013000
1578     94.620000      2.519770     -0.013000
1579     94.680000      2.520540     -0.013000
1580     94.740000      2.521300     -0.013000
1581     94.800000      2.522070     -0.013000
1582     94.860000      2.522840     -0.013000
1583     94.920000      2.523610     -0.013000
1584     94.980000      2.524370     -0.013000
1585     95.040000      2.525140     -0.013000
1586     95.100000      2.525900     -0.013000
1587     95.160000      2.526670     -0.013000
1588     95.220000      2.527440     -0.013000
1589     95.280000      2.528200     -0.013000
1590     95.340000      2.528970     -0.013000
1591     95.400000      2.529730     -0.013000
1592     95.460000      2.530500     -0.013000
1593     95.520000      2.531270     -0.013000
1594     95.580000      2.532030     -0.013000
1595     95.640000      2.532800     -0.013000
1596     95.700000      2.533560     -0.013000
1597     95.760000      2.534330     -0.013000
1598     95.820000      2.535090     -0.013000
1599     95.880000      2.535860     -0.013000
1600     95.940000      2.536620     -0.013000
1601     96.000000      2.537390     -0.013000
1602     96.060000      2.538150     -0.013000
1603     96.120000      2.538920     -0.013000
1604     96.180000      2.539690     -0.013000
1605     96.240000      2.540450     -0.013000
1606     96.300000      2.541220     -0.013000
1607     96.360000      2.541990     -0.013000
1608     96.420000      2.542760     -0.013000
1609     96.480000      2.543530     -0.013000
1610     96.540000      2.544300     -0.013000
1611     96.600000      2.545080     -0.013000
1612     96.660000      2.545850     -0.013000
1613     96.720000      2.546630     -0.013000
1614     96.780000      2.547410     -0.013000
1615     96.840000      2.548190     -0.013000
1616     96.900000      2.548970     -0.013000
1617     96.960000      2.549760     -0.013000
1618     97.020000      2.550550     -0.013000
1619     97.080000      2.551350     -0.013000
1620     97.140000      2.552150     -0.013000
1621     97.200000      2.552950     -0.013000
1622     97.260000      2.553760     -0.014000
1623     97.320000      2.554570     -0.014000
1624     97.380000      2.555390     -0.014000
1625     97.440000      2.556220     -0.014000
1626     97.500000      2.557050     -0.014000
1627     97.560000      2.557880     -0.014000
1628     97.620000      2.558730     -0.014000
1629     97.680000      2.559580     -0.014000
1630     97.740000      2.560430     -0.014000
1631     97.800000      2.561290     -0.014000
1632     97.860000      2.562160     -0.014000
1633     97.920000      2.563030     -0.015000
1634     97.980000      2.563910     -0.015000
1635     98.040000      2.564800     -0.015000
1636     98.100000      2.565680     -0.015000
1637     98.160000      2.566580     -0.015000
1638     98.220000      2.567480     -0.015000
1639     98.280000      2.568380     -0.015000
1640     98.340000      2.569290     -0.015000
1641     98.400000      2.570210     -0.015000
1642     98.460000      2.571120     -0.015000
1643     98.520000      2.572050     -0.015000
1644     98.580000      2.572970     -0.015000
1645     98.640000      2.573900     -0.016000
1646     98.700000      2.574840     -0.016000
1647     98.760000      2.575770     -0.016000
1648     98.820000      2.576710     -0.016000
1649     98.880000      2.577660     -0.016000
1650     98.940000      2.578600     -0.016000
1651     99.000000      2.579550     -0.016000
1652     99.060000      2.580500     -0.016000
1653     99.120000      2.581450     -0.016000
1654     99.180000      2.582400     -0.016000
1655     99.240000      2.583360     -0.016000
1656     99.300000      2.584310     -0.016000
1657     99.360000      2.585260     -0.016000
1658     99.420000      2.586220     -0.016000
1659     99.480000      2.587180     -0.016000
1660     99.540000      2.588130     -0.016000
1661     99.600000      2.589090     -0.016000
1662     99.660000      2.590040     -0.016000
1663     99.720000      2.590990     -0.016000
1664     99.780000      2.591950     -0.016000
1665     99.840000      2.592900     -0.016000
1666     99.900000      2.593850     -0.016000
1667     99.960000      2.594790     -0.016000
1668    100.020000      2.595740     -0.016000
1669    100.080000      2.596680     -0.016000
1670    100.140000      2.597620     -0.016000
1671    100.200000      2.598560     -0.016000
1672    100.260000      2.599500     -0.016000
1673    100.320000      2.600430     -0.016000
1674    100.380000      2.601360     -0.015000
1675    100.440000      2.602290     -0.015000
1676    100.500000      2.603210     -0.015000
1677    100.560000      2.604130     -0.015000
1678    100.620000      2.605050     -0.015000
1679    100.680000      2.605970     -0.015000
1680    100.740000      2.606880     -0.015000
1681    100.800000      2.607790     -0.015000
1682    100.860000      2.608710     -0.015000
1683    100.920000      2.609620     -0.015000
1684    100.980000      2.610530     -0.015000
1685    101.040000      2.611440     -0.015000
1686    101.100000      2.612350     -0.015000
1687    101.160000      2.613270     -0.015000
1688    101.220000      2.614180     -0.015000
1689    101.280000      2.615100     -0.015000
1690    101.340000      2.616030     -0.015000
1691    101.400000      2.616960     -0.015000
1692    101.460000      2.617890     -0.016000
1693    101.520000      2.618820     -0.016000
1694    101.580000      2.619770     -0.016000
1695    101.640000      2.620710     -0.016000
1696    101.700000      2.621670     -0.016000
1697    101.760000      2.622630     -0.016000
1698    101.820000      2.623590     -0.016000
1699    101.880000      2.624570     -0.016000
1700    101.940000      2.625550     -0.016000
1701    102.000000      2.626530     -0.017000
1702    102.060000      2.627530     -0.017000
1703    102.120000      2.628530     -0.017000
1704    102.180000      2.629540     -0.017000
1705    102.240000      2.630560     -0.017000
1706    102.300000      2.631590     -0.017000
1707    102.360000      2.632620     -0.017000
1708    102.420000      2.633670     -0.017000
1709    102.480000      2.634720     -0.018000
1710    102.540000      2.635780     -0.018000
1711    102.600000      2.636850     -0.018000
1712    102.660000      2.637920     -0.018000
1713    102.720000      2.639010     -0.018000
1714    102.780000      2.640110     -0.018000
1715    102.840000      2.641210     -0.018000
1716    102.900000      2.642320     -0.019000
1717    102.960000      2.643440     -0.019000
1718    103.020000      2.644560     -0.019000
1719    103.080000      2.645700     -0.019000
1720    103.140000      2.646830     -0.019000
1721    103.200000      2.647980     -0.019000
1722    103.260000      2.649130     -0.019000
1723    103.320000      2.650290     -0.019000
1724    103.380000      2.651460     -0.019000
1725    103.440000      2.652630     -0.020000
1726    103.500000      2.653810     -0.020000
1727    103.560000      2.654990     -0.020000
1728    103.620000      2.656180     -0.020000
1729    103.680000      2.657370     -0.020000
1730    103.740000      2.658570     -0.020000
1731    103.800000      2.659780     -0.020000
1732    103.860000      2.660980     -0.020000
1733    103.920000      2.662200     -0.020000
1734    103.980000      2.663410     -0.020000
1735    104.040000      2.664630     -0.020000
1736    104.100000      2.665850     -0.020000
1737    104.160000      2.667080     -0.020000
1738    104.220000      2.668310     -0.020000
1739    104.280000      2.669540     -0.021000
1740    104.340000      2.670770     -0.021000
1741    104.400000      2.672010     -0.021000
1742    104.460000      2.673250     -0.021000
1743    104.520000      2.674490     -0.021000
1744    104.580000      2.675730     -0.021000
1745    104.640000      2.676980     -0.021000
1746    104.700000      2.678240     -0.021000
1747    104.760000      2.679490     -0.021000
1748    104.820000      2.680750     -0.021000
1749    104.880000      2.682020     -0.021000
1750    104.940000      2.683280     -0.021000
1751    105.000000      2.684560     -0.021000
1752    105.060000      2.685840     -0.021000
1753    105.120000      2.687130     -0.022000
1754    105.180000      2.688420     -0.022000
1755    105.240000      2.689720     -0.022000
1756    105.300000      2.691030     -0.022000
1757    105.360000      2.692350     -0.022000
1758    105.420000      2.693680     -0.022000
1759    105.480000      2.695020     -0.022000
1760    105.540000      2.696360     -0.023000
1761    105.600000      2.697720     -0.023000
1762    105.660000      2.699090     -0.023000
1763    105.720000      2.700470     -0.023000
1764    105.780000      2.701860     -0.023000
1765    105.840000      2.703260     -0.023000
1766    105.900000      2.704670     -0.024000
1767    105.960000      2.706100     -0.024000
1768    106.020000      2.707540     -0.024000
1769    106.080000      2.708990     -0.024000
1770    106.140000      2.710450     -0.024000
1771    106.200000      2.711920     -0.025000
1772    106.260000      2.713410     -0.025000
1773    106.320000      2.714910     -0.025000
1774    106.380000      2.716430     -0.025000
1775    106.440000      2.717960     -0.026000
1776    106.500000      2.719500     -0.026000
1777    106.560000      2.721060     -0.026000
1778    106.620000      2.722630     -0.026000
1779    106.680000      2.724210     -0.026000
1780    106.740000      2.725800     -0.027000
1781    106.800000      2.727410     -0.027000
1782    106.860000      2.729030     -0.027000
1783    106.920000      2.730670     -0.027000
1784    106.980000      2.732310     -0.028000
1785    107.040000      2.733970     -0.028000
1786    107.100000      2.735640     -0.028000
1787    107.160000      2.737320     -0.028000
1788    107.220000      2.739010     -0.028000
1789    107.280000      2.740710     -0.028000
1790    107.340000      2.742420     -0.029000
1791    107.400000      2.744140     -0.029000
1792    107.460000      2.745870     -0.029000
1793    107.520000      2.747610     -0.029000
1794    107.580000      2.749360     -0.029000
1795    107.640000      2.751120     -0.029000
1796    107.700000      2.752880     -0.029000
1797    107.760000      2.754650     -0.030000
1798    107.820000      2.756430     -0.030000
1799    107.880000      2.758220     -0.030000
1800    107.940000      2.760010     -0.030000
1801    108.000000      2.761810     -0.030000
1802    108.060000      2.763610     -0.030000
1803    108.120000      2.765420     -0.030000
1804    108.180000      2.767230     -0.030000
1805    108.240000      2.769040     -0.030000
1806    108.300000      2.770860     -0.030000
1807    108.360000      2.772680     -0.030000
1808    108.420000      2.774500     -0.030000
1809    108.480000      2.776320     -0.030000
1810    108.540000      2.778150     -0.030000
1811    108.600000      2.779970     -0.030000
1812    108.660000      2.781800     -0.030000
1813    108.720000      2.783630     -0.030000
1814    108.780000      2.785460     -0.030000
1815    108.840000      2.787280     -0.030000
1816    108.900000      2.789110     -0.030000
1817    108.960000      2.790930     -0.030000
1818    109.020000      2.792760     -0.030000
1819    109.080000      2.794580     -0.030000
1820    109.140000      2.796400     -0.030000
1821    109.200000      2.798220     -0.030000
1822    109.260000      2.800030     -0.030000
1823    109.320000      2.801840     -0.030000
1824    109.380000      2.803650     -0.030000
1825    109.440000      2.805460     -0.030000
1826    109.500000      2.807260     -0.030000
1827    109.560000      2.809060     -0.030000
1828    109.620000      2.810860     -0.030000
1829    109.680000      2.812650     -0.030000
1830    109.740000      2.814430     -0.030000
1831    109.800000      2.816220     -0.030000
1832    109.860000      2.818000     -0.030000
1833    109.920000      2.819780     -0.030000
1834    109.980000      2.821550     -0.030000
1835    110.040000      2.823320     -0.029000
1836    110.100000      2.825090     -0.029000
1837    110.160000      2.826860     -0.029000
1838    110.220000      2.828620     -0.029000
1839    110.280000      2.830380     -0.029000
1840    110.340000      2.832140     -0.029000
1841    110.400000      2.833900     -0.029000
1842    110.460000      2.835650     -0.029000
1843    110.520000      2.837400     -0.029000
1844    110.580000      2.839160     -0.029000
1845    110.640000      2.840910     -0.029000
1846    110.700000      2.842650     -0.029000
1847    110.760000      2.844400     -0.029000
1848    110.820000      2.846150     -0.029000
1849    110.880000      2.847900     -0.029000
1850    110.940000      2.849650     -0.029000
1851    111.000000      2.851390     -0.029000
1852    111.060000      2.853140     -0.029000
1853    111.120000      2.854890     -0.029000
1854    111.180000      2.856640     -0.029000
1855    111.240000      2.858400     -0.029000
1856    111.300000      2.860150     -0.029000
1857    111.360000      2.861910     -0.029000
1858    111.420000      2.863670     -0.029000
1859    111.480000      2.865430     -0.029000
1860    111.540000      2.867190     -0.029000
1861    111.600000      2.868960     -0.029000
1862    111.660000      2.870730     -0.029000
1863    111.720000      2.872500     -0.030000
1864    111.780000      2.874270     -0.030000
1865    111.840000      2.876040     -0.030000
1866    111.900000      2.877820     -0.030000
1867    111.960000      2.879600     -0.030000
1868    112.020000      2.881370     -0.030000
1869    112.080000      2.883150     -0.030000
1870    112.140000      2.884930     -0.030000
1871    112.200000      2.886710     -0.030000
1872    112.260000      2.888500     -0.030000
1873    112.320000      2.890280     -0.030000
1874    112.380000      2.892060     -0.030000
1875    112.440000      2.893840     -0.030000
1876    112.500000      2.895610     -0.030000
1877    112.560000      2.897390     -0.030000
1878    112.620000      2.899160     -0.030000
1879    112.680000      2.900940     -0.030000
1880    112.740000      2.902710     -0.029000
1881    112.800000      2.904470     -0.029000
1882    112.860000      2.906240     -0.029000
1883    112.920000      2.908000     -0.029000
1884    112.980000      2.909750     -0.029000
1885    113.040000      2.911500     -0.029000
1886    113.100000      2.913250     -0.029000
1887    113.160000      2.914980     -0.029000
1888    113.220000      2.916720     -0.029000
1889    113.280000      2.918440     -0.029000
1890    113.340000      2.920160     -0.029000
1891    113.400000      2.921870     -0.028000
1892    113.460000      2.923570     -0.028000
1893    113.520000      2.925270     -0.028000
1894    113.580000      2.926950     -0.028000
1895    113.640000      2.928630     -0.028000
1896    113.700000      2.930300     -0.028000
1897    113.760000      2.931960     -0.028000
1898    113.820000      2.933610     -0.027000
1899    113.880000      2.935250     -0.027000
1900    113.940000      2.936890     -0.027000
1901    114.000000      2.938510     -0.027000
1902    114.060000      2.940130     -0.027000
1903    114.120000      2.941740     -0.027000
1904    114.180000      2.943340     -0.027000
1905    114.240000      2.944930     -0.026000
1906    114.300000      2.946520     -0.026000
1907    114.360000      2.948100     -0.026000
1908    114.420000      2.949670     -0.026000
1909    114.480000      2.951230     -0.026000
1910    114.540000      2.952780     -0.026000
1911    114.600000      2.954330     -0.026000
1912    114.660000      2.955880     -0.026000
1913    114.720000      2.957410     -0.026000
1914    114.780000      2.958950     -0.026000
1915    114.840000      2.960470     -0.025000
1916    114.900000      2.962000     -0.025000
1917    114.960000      2.963520     -0.025000
1918    115.020000      2.965040     -0.025000
1919    115.080000      2.966560     -0.025000
1920    115.140000      2.968080     -0.025000
1921    115.200000      2.969590     -0.025000
1922    115.260000      2.971110     -0.025000
1923    115.320000      2.972630     -0.025000
1924    115.380000      2.974150     -0.025000
1925    115.440000      2.975670     -0.025000
1926    115.500000      2.977190     -0.025000
1927    115.560000      2.978720     -0.025000
1928    115.620000      2.980250     -0.026000
1929    115.680000      2.981780     -0.026000
1930    115.740000      2.983320     -0.026000
1931    115.800000      2.984860     -0.026000
1932    115.860000      2.986400     -0.026000
1933    115.920000      2.987940     -0.026000
1934    115.980000      2.989480     -0.026000
1935    116.040000      2.991030     -0.026000
1936    116.100000      2.992580     -0.026000
1937    116.160000      2.994130     -0.026000
1938    116.220000      2.995680     -0.026000
1939    116.280000      2.997230     -0.026000
1940    116.340000      2.998780     -0.026000
1941    116.400000      3.000330     -0.026000
1942    116.460000      3.001890     -0.026000
1943    116.520000      3.003440     -0.026000
1944    116.580000      3.004990     -0.026000
1945    116.640000      3.006550     -0.026000
1946    116.700000      3.008100     -0.026000
1947    116.760000      3.009660     -0.026000
1948    116.820000      3.011220     -0.026000
1949    116.880000      3.012770     -0.026000
1950    116.940000      3.014330     -0.026000
1951    117.000000      3.015890     -0.026000
1952    117.060000      3.017460     -0.026000
1953    117.120000      3.019020     -0.026000
1954    117.180000      3.020590     -0.026000
1955    117.240000      3.022160     -0.026000
1956    117.300000      3.023730     -0.026000
1957    117.360000      3.025310     -0.026000
1958    117.420000      3.026890     -0.026000
1959    117.480000      3.028470     -0.026000
1960    117.540000      3.030060     -0.026000
1961    117.600000      3.031650     -0.027000
1962    117.660000      3.033240     -0.027000
1963    117.720000      3.034840     -0.027000
1964    117.780000      3.036450     -0.027000
1965    117.840000      3.038060     -0.027000
1966    117.900000      3.039670     -0.027000
1967    117.960000      3.041290     -0.027000
1968    118.020000      3.042910     -0.027000
1969    118.080000      3.044540     -0.027000
1970    118.140000      3.046170     -0.027000
1971    118.200000      3.047810     -0.027000
1972    118.260000      3.049460     -0.027000
1973    118.320000      3.051110     -0.028000
1974    118.380000      3.052760     -0.028000
1975    118.440000      3.054420     -0.028000
1976    118.500000      3.056090     -0.028000
1977    118.560000      3.057760     -0.028000
1978    118.620000      3.059440     -0.028000
1979    118.680000      3.061130     -0.028000
1980    118.740000      3.062820     -0.028000
1981    118.800000      3.064520     -0.028000
1982    118.860000      3.066230     -0.029000
1983    118.920000      3.067950     -0.029000
1984    118.980000      3.069680     -0.029000
1985    119.040000      3.071410     -0.029000
1986    119.100000      3.073150     -0.029000
1987    119.160000      3.074910     -0.029000
1988    119.220000      3.076670     -0.029000
1989    119.280000      3.078440     -0.030000
1990    119.340000      3.080230     -0.030000
1991    119.400000      3.082020     -0.030000
1992    119.460000      3.083820     -0.030000
1993    119.520000      3.085640     -0.030000
1994    119.580000      3.087460     -0.030000
1995    119.640000      3.089300     -0.031000
1996    119.700000      3.091140     -0.031000
1997    119.760000      3.092990     -0.031000
1998    119.820000      3.094850     -0.031000
1999    119.880000      3.096720     -0.031000
2000    119.940000      3.098590     -0.031000
2001    120.000000      3.100470     -0.031000
2002    120.060000      3.102360     -0.031000
2003    120.120000      3.104240     -0.031000
2004    120.180000      3.106130     -0.032000
2005    120.240000      3.108020     -0.032000
2006    120.300000      3.109920     -0.032000
2007    120.360000      3.111810     -0.032000
2008    120.420000      3.113700     -0.032000
2009    120.480000      3.115590     -0.031000
2010    120.540000      3.117480     -0.031000
2011    120.600000      3.119370     -0.031000
2012    120.660000      3.121250     -0.031000
2013    120.720000      3.123130     -0.031000
2014    120.780000      3.125010     -0.031000
2015    120.840000      3.126890     -0.031000
2016    120.900000      3.128760     -0.031000
2017    120.960000      3.130640     -0.031000
2018    121.020000      3.132510     -0.031000
2019    121.080000      3.134370     -0.031000
2020    121.140000      3.136240     -0.031000
2021    121.200000      3.138100     -0.031000
2022    121.260000      3.139970     -0.031000
2023    121.320000      3.141820     -0.031000
2024    121.380000      3.143680     -0.031000
2025    121.440000      3.145540     -0.031000
2026    121.500000      3.147390     -0.031000
2027    121.560000      3.149250     -0.031000
2028    121.620000      3.151100     -0.031000
2029    121.680000      3.152950     -0.031000
2030    121.740000      3.154790     -0.031000
2031    121.800000      3.156640     -0.031000
2032    121.860000      3.158490     -0.031000
2033    121.920000      3.160330     -0.031000
2034    121.980000      3.162170     -0.031000
2035    122.040000      3.164010     -0.031000
2036    122.100000      3.165850     -0.031000
2037    122.160000      3.167690     -0.031000
2038    122.220000      3.169520     -0.031000
2039    122.280000      3.171360     -0.031000
2040    122.340000      3.173190     -0.031000
2041    122.400000      3.175020     -0.030000
2042    122.460000      3.176850     -0.030000
2043    122.520000      3.178680     -0.030000
2044    122.580000      3.180500     -0.030000
2045    122.640000      3.182320     -0.030000
2046    122.700000      3.184150     -0.030000
2047    122.760000      3.185970     -0.030000
2048    122.820000      3.187790     -0.030000
2049    122.880000      3.189610     -0.030000
2050    122.940000      3.191430     -0.030000
2051    123.000000      3.193240     -0.030000
2052    123.060000      3.195060     -0.030000
2053    123.120000      3.196880     -0.030000
2054    123.180000      3.198700     -0.030000
2055    123.240000      3.200520     -0.030000
2056    123.300000      3.202340     -0.030000
2057    123.360000      3.204160     -0.030000
2058    123.420000      3.205980     -0.030000
2059    123.480000      3.207800     -0.030000
2060    123.540000      3.209630     -0.030000
2061    123.600000      3.211450     -0.030000
2062    123.660000      3.213270     -0.030000
2063    123.720000      3.215100     -0.030000
2064    123.780000      3.216920     -0.030000
2065    123.840000      3.218740     -0.030000
2066    123.900000      3.220560     -0.030000
2067    123.960000      3.222380     -0.030000
2068    124.020000      3.224200     -0.030000
2069    124.080000      3.226020     -0.030000
2070    124.140000      3.227830     -0.030000
2071    124.200000      3.229640     -0.030000
2072    124.260000      3.231450     -0.030000
2073    124.320000      3.233250     -0.030000
2074    124.380000      3.235050     -0.030000
2075    124.440000      3.236850     -0.030000
2076    124.500000      3.238630     -0.030000
2077    124.560000      3.240420     -0.030000
2078    124.620000      3.242190     -0.030000
2079    124.680000      3.243960     -0.029000
2080    124.740000      3.245730     -0.029000
2081    124.800000      3.247480     -0.029000
2082    124.860000      3.249230     -0.029000
2083    124.920000      3.250980     -0.029000
2084    124.980000      3.252710     -0.029000
2085    125.040000      3.254440     -0.029000
2086    125.100000      3.256160     -0.029000
2087    125.160000      3.257870     -0.028000
2088    125.220000      3.259570     -0.028000
2089    125.280000      3.261270     -0.028000
2090    125.340000      3.262960     -0.028000
2091    125.400000      3.264630     -0.028000
2092    125.460000      3.266300     -0.028000
2093    125.520000      3.267960     -0.028000
2094    125.580000      3.269620     -0.027000
2095    125.640000      3.271260     -0.027000
2096    125.700000      3.272900     -0.027000
2097    125.760000      3.274530     -0.027000
2098    125.820000      3.276150     -0.027000
2099    125.880000      3.277760     -0.027000
2100    125.940000      3.279370     -0.027000
2101    126.000000      3.280980     -0.027000
2102    126.060000      3.282570     -0.027000
2103    126.120000      3.284170     -0.026000
2104    126.180000      3.285750     -0.026000
2105    126.240000      3.287340     -0.026000
2106    126.300000      3.288920     -0.026000
2107    126.360000      3.290490     -0.026000
2108    126.420000      3.292070     -0.026000
2109    126.480000      3.293640     -0.026000
2110    126.540000      3.295200     -0.026000
2111    126.600000      3.296770     -0.026000
2112    126.660000      3.298340     -0.026000
2113    126.720000      3.299900     -0.026000
2114    126.780000      3.301460     -0.026000
2115    126.840000      3.303030     -0.026000
2116    126.900000      3.304590     -0.026000
2117    126.960000      3.306150     -0.026000
2118    127.020000      3.307710     -0.026000
2119    127.080000      3.309280     -0.026000
2120    127.140000      3.310840     -0.026000
2121    127.200000      3.312400     -0.026000
2122    127.260000      3.313970     -0.026000
2123    127.320000      3.315540     -0.026000
2124    127.380000      3.317110     -0.026000
2125    127.440000      3.318680     -0.026000
2126    127.500000      3.320250     -0.026000
2127    127.560000      3.321830     -0.026000
2128    127.620000      3.323410     -0.026000
2129    127.680000      3.324990     -0.026000
2130    127.740000      3.326580     -0.026000
2131    127.800000      3.328160     -0.026000
2132    127.860000      3.329760     -0.027000
2133    127.920000      3.331350     -0.027000
2134    127.980000      3.332950     -0.027000
2135    128.040000      3.334550     -0.027000
2136    128.100000      3.336160     -0.027000
2137    128.160000      3.337770     -0.027000
2138    128.220000      3.339380     -0.027000
2139    128.280000      3.341000     -0.027000
2140    128.340000      3.342630     -0.027000
2141    128.400000      3.344250     -0.027000
2142    128.460000      3.345890     -0.027000
2143    128.520000      3.347520     -0.027000
2144    128.580000      3.349160     -0.027000
2145    128.640000      3.350810     -0.027000
2146    128.700000      3.352450     -0.027000
2147    128.760000      3.354100     -0.028000
2148    128.820000      3.355760     -0.028000
2149    128.880000      3.357410     -0.028000
2150    128.940000      3.359070     -0.028000
2151    129.000000      3.360730     -0.028000
2152    129.060000      3.362380     -0.028000
2153    129.120000      3.364040     -0.028000
2154    129.180000      3.365700     -0.028000
2155    129.240000      3.367350     -0.028000
2156    129.300000      3.369010     -0.028000
2157    129.360000      3.370660     -0.028000
2158    129.420000      3.372310     -0.027000
2159    129.480000      3.373950     -0.027000
2160    129.540000      3.375600     -0.027000
2161    129.600000      3.377240     -0.027000
2162    129.660000      3.378880     -0.027000
2163    129.720000      3.380520     -0.027000
2164    129.780000      3.382150     -0.027000
2165    129.840000      3.383790     -0.027000
2166    129.900000      3.385420     -0.027000
2167    129.960000      3.387060     -0.027000
2168    130.020000      3.388690     -0.027000
2169    130.080000      3.390320     -0.027000
2170    130.140000      3.391960     -0.027000
2171    130.200000      3.393590     -0.027000
2172    130.260000      3.395230     -0.027000
2173    130.320000      3.396880     -0.027000
2174    130.380000      3.398520     -0.027000
2175    130.440000      3.400170     -0.028000
2176    130.500000      3.401830     -0.028000
2177    130.560000      3.403480     -0.028000
2178    130.620000      3.405150     -0.028000
2179    130.680000      3.406820     -0.028000
2180    130.740000      3.408500     -0.028000
2181    130.800000      3.410180     -0.028000
2182    130.860000      3.411870     -0.028000
2183    130.920000      3.413570     -0.028000
2184    130.980000      3.415270     -0.028000
2185    131.040000      3.416980     -0.029000
2186    131.100000      3.418700     -0.029000
2187    131.160000      3.420430     -0.029000
2188    131.220000      3.422170     -0.029000
2189    131.280000      3.423910     -0.029000
2190    131.340000      3.425670     -0.029000
2191    131.400000      3.427430     -0.029000
2192    131.460000      3.429200     -0.030000
2193    131.520000      3.430990     -0.030000
2194    131.580000      3.432780     -0.030000
2195    131.640000      3.434580     -0.030000
2196    131.700000      3.436390     -0.030000
2197    131.760000      3.438210     -0.030000
2198    131.820000      3.440040     -0.031000
2199    131.880000      3.441870     -0.031000
2200    131.940000      3.443720     -0.031000
2201    132.000000      3.445570     -0.031000
2202    132.060000      3.447430     -0.031000
2203    132.120000      3.449300     -0.031000
2204    132.180000      3.451170     -0.031000
2205    132.240000      3.453050     -0.031000
2206    132.300000      3.454940     -0.031000
2207    132.360000      3.456830     -0.032000
2208    132.420000      3.458730     -0.032000
2209    132.480000      3.460630     -0.032000
2210    132.540000      3.462530     -0.032000
2211    132.600000      3.464440     -0.032000
2212    132.660000      3.466350     -0.032000
2213    132.720000      3.468260     -0.032000
2214    132.780000      3.470160     -0.032000
2215    132.840000      3.472070     -0.032000
2216    132.900000      3.473970     -0.032000
2217    132.960000      3.475870     -0.032000
2218    133.020000      3.477760     -0.031000
2219    133.080000      3.479650     -0.031000
2220    133.140000      3.481520     -0.031000
2221    133.200000      3.483390     -0.031000
2222    133.260000      3.485240     -0.031000
2223    133.320000      3.487080     -0.031000
2224    133.380000      3.488910     -0.030000
2225    133.440000      3.490720     -0.030000
2226    133.500000      3.492520     -0.030000
2227    133.560000      3.494290     -0.029000
2228    133.620000      3.496050     -0.029000
2229    133.680000      3.497790     -0.029000
2230    133.740000      3.499510     -0.029000
2231    133.800000      3.501210     -0.028000
2232    133.860000      3.502900     -0.028000
2233    133.920000      3.504560     -0.028000
2234    133.980000      3.506200     -0.027000
2235    134.040000      3.507820     -0.027000
2236    134.100000      3.509420     -0.026000
2237    134.160000      3.510990     -0.026000
2238    134.220000      3.512550     -0.026000
2239    134.280000      3.514080     -0.025000
2240    134.340000      3.515600     -0.025000
2241    134.400000      3.517090     -0.025000
2242    134.460000      3.518560     -0.024000
2243    134.520000      3.520010     -0.024000
2244    134.580000      3.521440     -0.024000
2245    134.640000      3.522850     -0.023000
2246    134.700000      3.524240     -0.023000
2247    134.760000      3.525610     -0.023000
2248    134.820000      3.526970     -0.023000
2249    134.880000      3.528320     -0.022000
2250    134.940000      3.529650     -0.022000
2251    135.000000      3.530970     -0.022000
2252    135.060000      3.532280     -0.022000
2253    135.120000      3.533580     -0.022000
2254    135.180000      3.534880     -0.022000
2255    135.240000      3.536170     -0.021000
2256    135.300000      3.537450     -0.021000
2257    135.360000      3.538740     -0.021000
2258    135.420000      3.540020     -0.021000
2259    135.480000      3.541300     -0.021000
2260    135.540000      3.542590     -0.021000
2261    135.600000      3.543880     -0.021000
2262    135.660000      3.545170     -0.022000
2263    135.720000      3.546460     -0.022000
2264    135.780000      3.547760     -0.022000
2265    135.840000      3.549070     -0.022000
2266    135.900000      3.550380     -0.022000
2267    135.960000      3.551700     -0.022000
2268    136.020000      3.553030     -0.022000
2269    136.080000      3.554360     -0.022000
2270    136.140000      3.555710     -0.023000
2271    136.200000      3.557070     -0.023000
2272    136.260000      3.558440     -0.023000
2273    136.320000      3.559820     -0.023000
2274    136.380000      3.561210     -0.023000
2275    136.440000      3.562610     -0.023000
2276    136.500000      3.564030     -0.024000
2277    136.560000      3.565450     -0.024000
2278    136.620000      3.566890     -0.024000
2279    136.680000      3.568340     -0.024000
2280    136.740000      3.569810     -0.024000
2281    136.800000      3.571280     -0.025000
2282    136.860000      3.572770     -0.025000
2283    136.920000      3.574260     -0.025000
2284    136.980000      3.575760     -0.025000
2285    137.040000      3.577280     -0.025000
2286    137.100000      3.578790     -0.025000
2287    137.160000      3.580320     -0.025000
2288    137.220000      3.581850     -0.026000
2289    137.280000      3.583390     -0.026000
2290    137.340000      3.584930     -0.026000
2291    137.400000      3.586470     -0.026000
2292    137.460000      3.588020     -0.026000
2293    137.520000      3.589570     -0.026000
2294    137.580000      3.591120     -0.026000
2295    137.640000      3.592670     -0.026000
2296    137.700000      3.594220     -0.026000
2297    137.760000      3.595770     -0.026000
2298    137.820000      3.597320     -0.026000
2299    137.880000      3.598860     -0.026000
2300    137.940000      3.600400     -0.026000
2301    138.000000      3.601930     -0.025000
2302    138.060000      3.603450     -0.025000
2303    138.120000      3.604970     -0.025000
2304    138.180000      3.606480     -0.025000
2305    138.240000      3.607980     -0.025000
2306    138.300000      3.609470     -0.025000
2307    138.360000      3.610940     -0.025000
2308    138.420000      3.612410     -0.024000
2309    138.480000      3.613860     -0.024000
2310    138.540000      3.615310     -0.024000
2311    138.600000      3.616740     -0.024000
2312    138.660000      3.618150     -0.024000
2313    138.720000      3.619560     -0.023000
2314    138.780000      3.620950     -0.023000
2315    138.840000      3.622330     -0.023000
2316    138.900000      3.623700     -0.023000
2317    138.960000      3.625060     -0.023000
2318    139.020000      3.626410     -0.022000
2319    139.080000      3.627750     -0.022000
2320    139.140000      3.629080     -0.022000
2321    139.200000      3.630410     -0.022000
2322    139.260000      3.631730     -0.022000
2323    139.320000      3.633040     -0.022000
2324    139.380000      3.634340     -0.022000
2325    139.440000      3.635650     -0.022000
2326    139.500000      3.636940     -0.022000
2327    139.560000      3.638230     -0.022000
2328    139.620000      3.639520     -0.021000
2329    139.680000      3.640810     -0.021000
2330    139.740000      3.642090     -0.021000
2331    139.800000      3.643370     -0.021000
2332    139.860000      3.644650     -0.021000
2333    139.920000      3.645930     -0.021000
2334    139.980000      3.647210     -0.021000
2335    140.040000      3.648490     -0.021000
2336    140.100000      3.649760     -0.021000
2337    140.160000      3.651040     -0.021000
2338    140.220000      3.652320     -0.021000
2339    140.280000      3.653600     -0.021000
2340    140.340000      3.654880     -0.021000
2341    140.400000      3.656170     -0.021000
2342    140.460000      3.657450     -0.021000
2343    140.520000      3.658740     -0.022000
2344    140.580000      3.660040     -0.022000
2345    140.640000      3.661330     -0.022000
2346    140.700000      3.662630     -0.022000
2347    140.760000      3.663930     -0.022000
2348    140.820000      3.665230     -0.022000
2349    140.880000      3.666540     -0.022000
2350    140.940000      3.667850     -0.022000
2351    141.000000      3.669160     -0.022000
2352    141.060000      3.670480     -0.022000
2353    141.120000      3.671800     -0.022000
2354    141.180000      3.673120     -0.022000
2355    141.240000      3.674440     -0.022000
2356    141.300000      3.675770     -0.022000
2357    141.360000      3.677110     -0.022000
2358    141.420000      3.678440     -0.022000
2359    141.480000      3.679780     -0.022000
2360    141.540000      3.681120     -0.022000
2361    141.600000      3.682470     -0.022000
2362    141.660000      3.683820     -0.022000
2363    141.720000      3.685170     -0.023000
2364    141.780000      3.686520     -0.023000
2365    141.840000      3.687870     -0.023000
2366    141.900000      3.689230     -0.023000
2367    141.960000      3.690590     -0.023000
2368    142.020000      3.691950     -0.023000
2369    142.080000      3.693310     -0.023000
2370    142.140000      3.694670     -0.023000
2371    142.200000      3.696040     -0.023000
2372    142.260000      3.697400     -0.023000
2373    142.320000      3.698760     -0.023000
2374    142.380000      3.700130     -0.023000
2375    142.440000      3.701490     -0.023000
2376    142.500000      3.702850     -0.023000
2377    142.560000      3.704220     -0.023000
2378    142.620000      3.705580     -0.023000
2379    142.680000      3.706940     -0.023000
2380    142.740000      3.708300     -0.023000
2381    142.800000      3.709660     -0.023000
2382    142.860000      3.711030     -0.023000
2383    142.920000      3.712390     -0.023000
2384    142.980000      3.713750     -0.023000
2385    143.040000      3.715110     -0.023000
2386    143.100000      3.716470     -0.023000
2387    143.160000      3.717830     -0.023000
2388    143.220000      3.719190     -0.023000
2389    143.280000      3.720550     -0.023000
2390    143.340000      3.721910     -0.023000
2391    143.400000      3.723270     -0.023000
2392    143.460000      3.724640     -0.023000
2393    143.520000      3.726000     -0.023000
2394    143.580000      3.727360     -0.023000
2395    143.640000      3.728730     -0.023000
2396    143.700000      3.730100     -0.023000
2397    143.760000      3.731470     -0.023000
2398    143.820000      3.732840     -0.023000
2399    143.880000      3.734220     -0.023000
2400    143.940000      3.735590     -0.023000
2401    144.000000      3.736980     -0.023000
2402    144.060000      3.738360     -0.023000
2403    144.120000      3.739750     -0.023000
2404    144.180000      3.741140     -0.023000
2405    144.240000      3.742540     -0.023000
2406    144.300000      3.743940     -0.023000
2407    144.360000      3.745340     -0.023000
2408    144.420000      3.746750     -0.024000
2409    144.480000      3.748170     -0.024000
2410    144.540000      3.749590     -0.024000
2411    144.600000      3.751020     -0.024000
2412    144.660000      3.752450     -0.024000
2413    144.720000      3.753880     -0.024000
2414    144.780000      3.755320     -0.024000
2415    144.840000      3.756770     -0.024000
2416    144.900000      3.758220     -0.024000
2417    144.960000      3.759670     -0.024000
2418    145.020000      3.761130     -0.024000
2419    145.080000      3.762590     -0.024000
2420    145.140000      3.764050     -0.024000
2421    145.200000      3.765510     -0.024000
2422    145.260000      3.766980     -0.024000
2423    145.320000      3.768450     -0.024000
2424    145.380000      3.769920     -0.024000
2425    145.440000      3.771380     -0.024000
2426    145.500000      3.772850     -0.024000
2427    145.560000      3.774320     -0.024000
2428    145.620000      3.775790     -0.024000
2429    145.680000      3.777260     -0.024000
2430    145.740000      3.778720     -0.024000
2431    145.800000      3.780180     -0.024000
2432    145.860000      3.781640     -0.024000
2433    145.920000      3.783100     -0.024000
2434    145.980000      3.784550     -0.024000
2435    146.040000      3.785990     -0.024000
2436    146.100000      3.787430     -0.024000
2437    146.160000      3.788860     -0.024000
2438    146.220000      3.790290     -0.024000
2439    146.280000      3.791710     -0.024000
2440    146.340000      3.793120     -0.023000
2441    146.400000      3.794520     -0.023000
2442    146.460000      3.795910     -0.023000
2443    146.520000      3.797290     -0.023000
2444    146.580000      3.798660     -0.023000
2445    146.640000      3.800020     -0.023000
2446    146.700000      3.801370     -0.022000
2447    146.760000      3.802710     -0.022000
2448    146.820000      3.804040     -0.022000
2449    146.880000      3.805360     -0.022000
2450    146.940000      3.806670     -0.022000
2451    147.000000      3.807970     -0.022000
2452    147.060000      3.809260     -0.021000
2453    147.120000      3.810530     -0.021000
2454    147.180000      3.811800     -0.021000
2455    147.240000      3.813060     -0.021000
2456    147.300000      3.814310     -0.021000
2457    147.360000      3.815550     -0.021000
2458    147.420000      3.816780     -0.020000
2459    147.480000      3.818000     -0.020000
2460    147.540000      3.819220     -0.020000
2461    147.600000      3.820420     -0.020000
2462    147.660000      3.821620     -0.020000
2463    147.720000      3.822810     -0.020000
2464    147.780000      3.824000     -0.020000
2465    147.840000      3.825180     -0.020000
2466    147.900000      3.826350     -0.020000
2467    147.960000      3.827520     -0.019000
2468    148.020000      3.828690     -0.019000
2469    148.080000      3.829860     -0.019000
2470    148.140000      3.831020     -0.019000
2471    148.200000      3.832180     -0.019000
2472    148.260000      3.833340     -0.019000
2473    148.320000      3.834500     -0.019000
2474    148.380000      3.835670     -0.019000
2475    148.440000      3.836830     -0.019000
2476    148.500000      3.837990     -0.019000
2477    148.560000      3.839160     -0.019000
2478    148.620000      3.840330     -0.020000
2479    148.680000      3.841500     -0.020000
2480    148.740000      3.842680     -0.020000
2481    148.800000      3.843850     -0.020000
2482    148.860000      3.845030     -0.020000
2483    148.920000      3.846210     -0.020000
2484    148.980000      3.847400     -0.020000
2485    149.040000      3.848590     -0.020000
2486    149.100000      3.849780     -0.020000
2487    149.160000      3.850970     -0.020000
2488    149.220000      3.852160     -0.020000
2489    149.280000      3.853360     -0.020000
2490    149.340000      3.854560     -0.020000
2491    149.400000      3.855750     -0.020000
2492    149.460000      3.856950     -0.020000
2493    149.520000      3.858150     -0.020000
2494    149.580000      3.859360     -0.020000
2495    149.640000      3.860560     -0.020000
2496    149.700000      3.861760     -0.020000
2497    149.760000      3.862950     -0.020000
2498    149.820000      3.864150     -0.020000
2499    149.880000      3.865340     -0.020000
2500    149.940000      3.866530     -0.020000
2501    150.000000      3.867720     -0.020000
2502    150.060000      3.868900     -0.020000
2503    150.120000      3.870080     -0.020000
2504    150.180000      3.871240     -0.019000
2505    150.240000      3.872410     -0.019000
2506    150.300000      3.873560     -0.019000
2507    150.360000      3.874710     -0.019000
2508    150.420000      3.875850     -0.019000
2509    150.480000      3.876980     -0.019000
2510    150.540000      3.878100     -0.019000
2511    150.600000      3.879210     -0.018000
2512    150.660000      3.880310     -0.018000
2513    150.720000      3.881400     -0.018000
2514    150.780000      3.882490     -0.018000
2515    150.840000      3.883560     -0.018000
2516    150.900000      3.884630     -0.018000
2517    150.960000      3.885690     -0.018000
2518    151.020000      3.886750     -0.018000
2519    151.080000      3.887790     -0.017000
2520    151.140000      3.888840     -0.017000
2521    151.200000      3.889870     -0.017000
2522    151.260000      3.890910     -0.017000
2523    151.320000      3.891940     -0.017000
2524    151.380000      3.892960     -0.017000
2525    151.440000      3.893980     -0.017000
2526    151.500000      3.895000     -0.017000
2527    151.560000      3.896020     -0.017000
2528    151.620000      3.897040     -0.017000
2529    151.680000      3.898050     -0.017000
2530    151.740000      3.899060     -0.017000
2531    151.800000      3.900070     -0.017000
2532    151.860000      3.901080     -0.017000
2533    151.920000      3.902090     -0.017000
2534    151.980000      3.903110     -0.017000
2535    152.040000      3.904120     -0.017000
2536    152.100000      3.905130     -0.017000
2537    152.160000      3.906140     -0.017000
2538    152.220000      3.907150     -0.017000
2539    152.280000      3.908170     -0.017000
2540    152.340000      3.909180     -0.017000
2541    152.400000      3.910200     -0.017000
2542    152.460000      3.911210     -0.017000
2543    152.520000      3.912230     -0.017000
2544    152.580000      3.913250     -0.017000
2545    152.640000      3.914270     -0.017000
2546    152.700000      3.915290     -0.017000
2547    152.760000      3.916320     -0.017000
2548    152.820000      3.917340     -0.017000
2549    152.880000      3.918360     -0.017000
2550    152.940000      3.919390     -0.017000
2551    153.000000      3.920410     -0.017000
2552    153.060000      3.921430     -0.017000
2553    153.120000      3.922450     -0.017000
2554    153.180000      3.923470     -0.017000
2555    153.240000      3.924490     -0.017000
2556    153.300000      3.925500     -0.017000
2557    153.360000      3.926520     -0.017000
2558    153.420000      3.927530     -0.017000
2559    153.480000      3.928530     -0.017000
2560    153.540000      3.929540     -0.017000
2561    153.600000      3.930540     -0.017000
2562    153.660000      3.931530     -0.017000
2563    153.720000      3.932520     -0.016000
2564    153.780000      3.933500     -0.016000
2565    153.840000      3.934470     -0.016000
2566    153.900000      3.935440     -0.016000
2567    153.960000      3.936410     -0.016000
2568    154.020000      3.937360     -0.016000
2569    154.080000      3.938310     -0.016000
2570    154.140000      3.939240     -0.016000
2571    154.200000      3.940170     -0.015000
2572    154.260000      3.941090     -0.015000
2573    154.320000      3.942000     -0.015000
2574    154.380000      3.942890     -0.015000
2575    154.440000      3.943780     -0.015000
2576    154.500000      3.944660     -0.015000
2577    154.560000      3.945520     -0.014000
2578    154.620000      3.946380     -0.014000
2579    154.680000      3.947230     -0.014000
2580    154.740000      3.948070     -0.014000
2581    154.800000      3.948900     -0.014000
2582    154.860000      3.949730     -0.014000
2583    154.920000      3.950550     -0.014000
2584    154.980000      3.951360     -0.014000
2585    155.040000      3.952180     -0.014000
2586    155.100000      3.952990     -0.014000
2587    155.160000      3.953800     -0.014000
2588    155.220000      3.954610     -0.014000
2589    155.280000      3.955430     -0.014000
2590    155.340000      3.956240     -0.014000
2591    155.400000      3.957070     -0.014000
2592    155.460000      3.957890     -0.014000
2593    155.520000      3.958730     -0.014000
2594    155.580000      3.959570     -0.014000
2595    155.640000      3.960420     -0.014000
2596    155.700000      3.961280     -0.014000
2597    155.760000      3.962150     -0.015000
2598    155.820000      3.963030     -0.015000
2599    155.880000      3.963930     -0.015000
2600    155.940000      3.964830     -0.015000
2601    156.000000      3.965750     -0.015000
2602    156.060000      3.966690     -0.016000
2603    156.120000      3.967640     -0.016000
2604    156.180000      3.968600     -0.016000
2605    156.240000      3.969590     -0.017000
2606    156.300000      3.970590     -0.017000
2607    156.360000      3.971610     -0.017000
2608    156.420000      3.972650     -0.017000
2609    156.480000      3.973700     -0.018000
2610    156.540000      3.974780     -0.018000
2611    156.600000      3.975880     -0.019000
2612    156.660000      3.977000     -0.019000
2613    156.720000      3.978140     -0.019000
2614    156.780000      3.979310     -0.020000
2615    156.840000      3.980490     -0.020000
2616    156.900000      3.981700     -0.020000
2617    156.960000      3.982930     -0.021000
2618    157.020000      3.984180     -0.021000
2619    157.080000      3.985450     -0.021000
2620    157.140000      3.986740     -0.022000
2621    157.200000      3.988060     -0.022000
2622    157.260000      3.989390     -0.022000
2623    157.320000      3.990750     -0.023000
2624    157.380000      3.992130     -0.023000
2625    157.440000      3.993540     -0.024000
2626    157.500000      3.994960     -0.024000
2627    157.560000      3.996410     -0.024000
2628    157.620000      3.997870     -0.025000
2629    157.680000      3.999360     -0.025000
2630    157.740000      4.000870     -0.025000
2631    157.800000      4.002390     -0.026000
2632    157.860000      4.003930     -0.026000
2633    157.920000      4.005490     -0.026000
2634    157.980000      4.007070     -0.026000
2635    158.040000      4.008660     -0.027000
2636    158.100000      4.010270     -0.027000
2637    158.160000      4.011880     -0.027000
2638    158.220000      4.013510     -0.027000
2639    158.280000      4.015160     -0.027000
2640    158.340000      4.016810     -0.028000
2641    158.400000      4.018470     -0.028000
2642    158.460000      4.020140     -0.028000
2643    158.520000      4.021820     -0.028000
2644    158.580000      4.023510     -0.028000
2645    158.640000      4.025200     -0.028000
2646    158.700000      4.026900     -0.028000
2647    158.760000      4.028600     -0.028000
2648    158.820000      4.030310     -0.028000
2649    158.880000      4.032020     -0.029000
2650    158.940000      4.033730     -0.029000
2651    159.000000      4.035450     -0.029000
2652    159.060000      4.037160     -0.029000
2653    159.120000      4.038880     -0.029000
2654    159.180000      4.040590     -0.029000
2655    159.240000      4.042300     -0.028000
2656    159.300000      4.044010     -0.028000
2657    159.360000      4.045710     -0.028000
2658    159.420000      4.047410     -0.028000
2659    159.480000      4.049110     -0.028000
2660    159.540000      4.050800     -0.028000
2661    159.600000      4.052490     -0.028000
2662    159.660000      4.054170     -0.028000
2663    159.720000      4.055850     -0.028000
2664    159.780000      4.057520     -0.028000
2665    159.840000      4.059190     -0.028000
2666    159.900000      4.060850     -0.028000
2667    159.960000      4.062510     -0.028000
2668    160.020000      4.064160     -0.028000
2669    160.080000      4.065810     -0.027000
2670    160.140000      4.067460     -0.027000
2671    160.200000      4.069100     -0.027000
2672    160.260000      4.070740     -0.027000
2673    160.320000      4.072370     -0.027000
2674    160.380000      4.074000     -0.027000
2675    160.440000      4.075630     -0.027000
2676    160.500000      4.077250     -0.027000
2677    160.560000      4.078880     -0.027000
2678    160.620000      4.080500     -0.027000
2679    160.680000      4.082120     -0.027000
2680    160.740000      4.083740     -0.027000
2681    160.800000      4.085360     -0.027000
2682    160.860000      4.086990     -0.027000
2683    160.920000      4.088610     -0.027000
2684    160.980000      4.090240     -0.027000
2685    161.040000      4.091870     -0.027000
2686    161.100000      4.093500     -0.027000
2687    161.160000      4.095140     -0.027000
2688    161.220000      4.096790     -0.027000
2689    161.280000      4.098440     -0.028000
2690    161.340000      4.100100     -0.028000
2691    161.400000      4.101770     -0.028000
2692    161.460000      4.103440     -0.028000
2693    161.520000      4.105130     -0.028000
2694    161.580000      4.106820     -0.028000
2695    161.640000      4.108530     -0.029000
2696    161.700000      4.110250     -0.029000
2697    161.760000      4.111970     -0.029000
2698    161.820000      4.113720     -0.029000
2699    161.880000      4.115470     -0.029000
2700    161.940000      4.117240     -0.030000
2701    162.000000      4.119020     -0.030000
2702    162.060000      4.120820     -0.030000
2703    162.120000      4.122640     -0.030000
2704    162.180000      4.124470     -0.031000
2705    162.240000      4.126310     -0.031000
2706    162.300000      4.128180     -0.031000
2707    162.360000      4.130060     -0.032000
2708    162.420000      4.131960     -0.032000
2709    162.480000      4.133880     -0.032000
2710    162.540000      4.135810     -0.032000
2711    162.600000      4.137770     -0.033000
2712    162.660000      4.139740     -0.033000
2713    162.720000      4.141730     -0.033000
2714    162.780000      4.143730     -0.034000
2715    162.840000      4.145750     -0.034000
2716    162.900000      4.147790     -0.034000
2717    162.960000      4.149840     -0.034000
2718    163.020000      4.151910     -0.035000
2719    163.080000      4.153980     -0.035000
2720    163.140000      4.156070     -0.035000
2721    163.200000      4.158180     -0.035000
2722    163.260000      4.160290     -0.035000
2723    163.320000      4.162410     -0.035000
2724    163.380000      4.164540     -0.036000
2725    163.440000      4.166690     -0.036000
2726    163.500000      4.168840     -0.036000
2727    163.560000      4.171000     -0.036000
2728    163.620000      4.173160     -0.036000
2729    163.680000      4.175340     -0.036000
2730    163.740000      4.177530     -0.036000
2731    163.800000      4.179720     -0.037000
2732    163.860000      4.181920     -0.037000
2733    163.920000      4.184140     -0.037000
2734    163.980000      4.186360     -0.037000
2735    164.040000      4.188590     -0.037000
2736    164.100000      4.190830     -0.037000
2737    164.160000      4.193080     -0.038000
2738    164.220000      4.195350     -0.038000
2739    164.280000      4.197620     -0.038000
2740    164.340000      4.199910     -0.038000
2741    164.400000      4.202210     -0.038000
2742    164.460000      4.204520     -0.039000
2743    164.520000      4.206850     -0.039000
2744    164.580000      4.209180     -0.039000
2745    164.640000      4.211530     -0.039000
2746    164.700000      4.213900     -0.040000
2747    164.760000      4.216280     -0.040000
2748    164.820000      4.218660     -0.040000
2749    164.880000      4.221070     -0.040000
2750    164.940000      4.223480     -0.040000
2751    165.000000      4.225910     -0.041000
2752    165.060000      4.228350     -0.041000
2753    165.120000      4.230810     -0.041000
2754    165.180000      4.233270     -0.041000
2755    165.240000      4.235750     -0.041000
2756    165.300000      4.238240     -0.042000
2757    165.360000      4.240740     -0.042000
2758    165.420000      4.243260     -0.042000
2759    165.480000      4.245780     -0.042000
2760    165.540000      4.248320     -0.042000
2761    165.600000      4.250880     -0.043000
2762    165.660000      4.253440     -0.043000
2763    165.720000      4.256020     -0.043000
2764    165.780000      4.258610     -0.043000
2765    165.840000      4.261220     -0.044000
2766    165.900000      4.263830     -0.044000
2767    165.960000      4.266470     -0.044000
2768    166.020000      4.269110     -0.044000
2769    166.080000      4.271770     -0.044000
2770    166.140000      4.274450     -0.045000
2771    166.200000      4.277140     -0.045000
2772    166.260000      4.279850     -0.045000
2773    166.320000      4.282570     -0.045000
2774    166.380000      4.285300     -0.046000
2775    166.440000      4.288060     -0.046000
2776    166.500000      4.290830     -0.046000
2777    166.560000      4.293620     -0.047000
2778    166.620000      4.296420     -0.047000
2779    166.680000      4.299240     -0.047000
2780    166.740000      4.302070     -0.047000
2781    166.800000      4.304920     -0.048000
2782    166.860000      4.307780     -0.048000
2783    166.920000      4.310660     -0.048000
2784    166.980000      4.313550     -0.048000
2785    167.040000      4.316460     -0.049000
2786    167.100000      4.319380     -0.049000
2787    167.160000      4.322310     -0.049000
2788    167.220000      4.325250     -0.049000
2789    167.280000      4.328210     -0.049000
2790    167.340000      4.331180     -0.050000
2791    167.400000      4.334160     -0.050000
2792    167.460000      4.337150     -0.050000
2793    167.520000      4.340150     -0.050000
2794    167.580000      4.343170     -0.050000
2795    167.640000      4.346190     -0.051000
2796    167.700000      4.349230     -0.051000
2797    167.760000      4.352290     -0.051000
2798    167.820000      4.355350     -0.051000
2799    167.880000      4.358430     -0.051000
2800    167.940000      4.361530     -0.052000
2801    168.000000      4.364640     -0.052000
2802    168.060000      4.367770     -0.052000
2803    168.120000      4.370910     -0.053000
2804    168.180000      4.374070     -0.053000
2805    168.240000      4.377250     -0.053000
2806    168.300000      4.380450     -0.053000
2807    168.360000      4.383670     -0.054000
2808    168.420000      4.386910     -0.054000
2809    168.480000      4.390170     -0.055000
2810    168.540000      4.393460     -0.055000
2811    168.600000      4.396760     -0.055000
2812    168.660000      4.400090     -0.056000
2813    168.720000      4.403440     -0.056000
2814    168.780000      4.406810     -0.056000
2815    168.840000      4.410200     -0.057000
2816    168.900000      4.413610     -0.057000
2817    168.960000      4.417040     -0.057000
2818    169.020000      4.420500     -0.058000
2819    169.080000      4.423970     -0.058000
2820    169.140000      4.427470     -0.058000
2821    169.200000      4.430990     -0.059000
2822    169.260000      4.434520     -0.059000
2823    169.320000      4.438080     -0.059000
2824    169.380000      4.441660     -0.060000
2825    169.440000      4.445260     -0.060000
2826    169.500000      4.448880     -0.061000
2827    169.560000      4.452520     -0.061000
2828    169.620000      4.456190     -0.061000
2829    169.680000      4.459880     -0.062000
2830    169.740000      4.463600     -0.062000
2831    169.800000      4.467340     -0.063000
2832    169.860000      4.471120     -0.063000
2833    169.920000      4.474920     -0.064000
2834    169.980000      4.478750     -0.064000
2835    170.040000      4.482620     -0.065000
2836    170.100000      4.486520     -0.065000
2837    170.160000      4.490460     -0.066000
2838    170.220000      4.494440     -0.067000
2839    170.280000      4.498460     -0.067000
2840    170.340000      4.502520     -0.068000
2841    170.400000      4.506630     -0.069000
2842    170.460000      4.510780     -0.070000
2843    170.520000      4.514990     -0.070000
2844    170.580000      4.519240     -0.071000
2845    170.640000      4.523540     -0.072000
2846    170.700000      4.527890     -0.073000
2847    170.760000      4.532290     -0.074000
2848    170.820000      4.536750     -0.075000
2849    170.880000      4.541260     -0.076000
2850    170.940000      4.545820     -0.076000
2851    171.000000      4.550430     -0.077000
2852    171.060000      4.555100     -0.078000
2853    171.120000      4.559830     -0.079000
2854    171.180000      4.564610     -0.080000
2855    171.240000      4.569450     -0.081000
2856    171.300000      4.574350     -0.082000
2857    171.360000      4.579300     -0.083000
2858    171.420000      4.584320     -0.084000
2859    171.480000      4.589390     -0.085000
2860    171.540000      4.594520     -0.086000
2861    171.600000      4.599720     -0.087000
2862    171.660000      4.604970     -0.088000
2863    171.720000      4.610280     -0.089000
2864    171.780000      4.615650     -0.090000
2865    171.840000      4.621080     -0.091000
2866    171.900000      4.626560     -0.092000
2867    171.960000      4.632100     -0.093000
2868    172.020000      4.637700     -0.094000
2869    172.080000      4.643350     -0.095000
2870    172.140000      4.649060     -0.096000
2871    172.200000      4.654820     -0.096000
2872    172.260000      4.660630     -0.097000
2873    172.320000      4.666500     -0.098000
2874    172.380000      4.672420     -0.099000
2875    172.440000      4.678380     -0.100000
2876    172.500000      4.684400     -0.101000
2877    172.560000      4.690460     -0.101000
2878    172.620000      4.696570     -0.102000
2879    172.680000      4.702720     -0.103000
2880    172.740000      4.708900     -0.103000
2881    172.800000      4.715130     -0.104000
2882    172.860000      4.721390     -0.105000
2883    172.920000      4.727670     -0.105000
2884    172.980000      4.733990     -0.105000
2885    173.040000      4.740320     -0.106000
2886    173.100000      4.746680     -0.106000
2887    173.160000      4.753050     -0.106000
2888    173.220000      4.759430     -0.107000
2889    173.280000      4.765830     -0.107000
2890    173.340000      4.772230     -0.107000
2891    173.400000      4.778640     -0.107000
2892    173.460000      4.785060     -0.107000
2893    173.520000      4.791480     -0.107000
2894    173.580000      4.797900     -0.107000
2895    173.640000      4.804330     -0.107000
2896    173.700000      4.810760     -0.107000
2897    173.760000      4.817200     -0.107000
2898    173.820000      4.823650     -0.108000
2899    173.880000      4.830110     -0.108000
2900    173.940000      4.836580     -0.108000
2901    174.000000      4.843070     -0.108000
2902    174.060000      4.849570     -0.109000
2903    174.120000      4.856100     -0.109000
2904    174.180000      4.862660     -0.109000
2905    174.240000      4.869240     -0.110000
2906    174.300000      4.875840     -0.110000
2907    174.360000      4.882480     -0.111000
2908    174.420000      4.889160     -0.111000
2909    174.480000      4.895860     -0.112000
2910    174.540000      4.902600     -0.113000
2911    174.600000      4.909380     -0.113000
2912    174.660000      4.916190     -0.114000
2913    174.720000      4.923030     -0.114000
2914    174.780000      4.929900     -0.115000
2915    174.840000      4.936810     -0.115000
2916    174.900000      4.943750     -0.116000
2917    174.960000      4.950710     -0.116000
2918    175.020000      4.957700     -0.117000
2919    175.080000      4.964710     -0.117000
2920    175.140000      4.971750     -0.118000
2921    175.200000      4.978810     -0.118000
2922    175.260000      4.985900     -0.118000
2923    175.320000      4.993020     -0.119000
2924    175.380000      5.000170     -0.120000
2925    175.440000      5.007360     -0.120000
2926    175.500000      5.014600     -0.121000
2927    175.560000      5.021900     -0.122000
2928    175.620000      5.029260     -0.124000
2929    175.680000      5.036720     -0.125000
2930    175.740000      5.044280     -0.127000
2931    175.800000      5.051960     -0.129000
2932    175.860000      5.059780     -0.132000
2933    175.920000      5.067770     -0.135000
2934    175.980000      5.075950     -0.138000
2935    176.040000      5.084350     -0.142000
2936    176.100000      5.092990     -0.146000
2937    176.160000      5.101880     -0.151000
2938    176.220000      5.111060     -0.156000
2939    176.280000      5.120550     -0.161000
2940    176.340000      5.130350     -0.166000
2941    176.400000      5.140470     -0.172000
2942    176.460000      5.150940     -0.177000
2943    176.520000      5.161730     -0.183000
2944    176.580000      5.172860     -0.188000
2945    176.640000      5.184320     -0.193000
2946    176.700000      5.196080     -0.198000
2947    176.760000      5.208120     -0.203000
2948    176.820000      5.220430     -0.207000
2949    176.880000      5.232970     -0.211000
2950    176.940000      5.245720     -0.214000
2951    177.000000      5.258650     -0.217000
2952    177.060000      5.271730     -0.219000
2953    177.120000      5.284940     -0.221000
2954    177.180000      5.298260     -0.223000
2955    177.240000      5.311690     -0.225000
2956    177.300000      5.325210     -0.226000
2957    177.360000      5.338850     -0.228000
2958    177.420000      5.352610     -0.231000
2959    177.480000      5.366550     -0.234000
2960    177.540000      5.380720     -0.239000
2961    177.600000      5.395180     -0.244000
2962    177.660000      5.410020     -0.251000
2963    177.720000      5.425350     -0.261000
2964    177.780000      5.441280     -0.272000
2965    177.840000      5.457940     -0.285000
2966    177.900000      5.475480     -0.301000
2967    177.960000      5.494040     -0.319000
2968    178.020000      5.513770     -0.340000
2969    178.080000      5.534810     -0.363000
2970    178.140000      5.557300     -0.388000
2971    178.200000      5.581360     -0.415000
2972    178.260000      5.607100     -0.444000
2973    178.320000      5.634590     -0.473000
2974    178.380000      5.663860     -0.503000
2975    178.440000      5.694910     -0.532000
2976    178.500000      5.727680     -0.560000
2977    178.560000      5.762080     -0.586000
2978    178.620000      5.797950     -0.608000
2979    178.680000      5.835080     -0.627000
2980    178.740000      5.873230     -0.642000
2981    178.800000      5.912110     -0.651000
2982    178.860000      5.951400     -0.656000
2983    178.920000      5.990780     -0.654000
2984    178.980000      6.029890     -0.647000
2985    179.040000      6.068420     -0.635000
2986    179.100000      6.106070     -0.618000
2987    179.160000      6.142570     -0.597000
2988    179.220000      6.177750     -0.574000
2989    179.280000      6.211510     -0.551000
2990    179.340000      6.243840     -0.528000
2991    179.400000      6.274860     -0.508000
2992    179.460000      6.304820     -0.494000
2993    179.520000      6.334110     -0.487000
2994    179.580000      6.363240     -0.489000
2995    179.640000      6.392830     -0.503000
2996    179.700000      6.423610     -0.529000
2997    179.760000      6.456350     -0.569000
2998    179.820000      6.491870     -0.622000
2999    179.880000      6.530960     -0.687000
3000    179.940000      6.574370     -0.765000
3001    180.000000      6.622750     -0.806000
