# Supplementary material for: A Bottom-Up Coarse-Grained Model for Nucleosome–Nucleosome Interactions with Explicit Ions
Source: J Chem Theory Comput. 2022 May 17;18(6):3948–60. doi: 10.1021/acs.jctc.2c00083 (PMC9202350; doi:10.1021/acs.jctc.2c00083)
Supplement: Supplementary file 2 — ct2c00083_si_002.zip [file ct2c00083_si_002.zip › archive/CGMD_NCP-CO/pot_tables/K_K.table]

K_K
N 4001

1      0.000001    117.387450     57.955660
2      0.010000    116.807890     59.904890
3      0.020000    116.208840     61.649890
4      0.030000    115.592340     63.164180
5      0.040000    114.960700     64.427990
6      0.050000    114.316420     65.429390
7      0.060000    113.662130     66.164830
8      0.070000    113.000480     66.639230
9      0.080000    112.334090     66.865500
10      0.090000    111.665430     66.863570
11      0.100000    110.996800     66.659080
12      0.110000    110.330210     66.281840
13      0.120000    109.667390     65.764060
14      0.130000    109.009750     65.138830
15      0.140000    108.358360     64.438520
16      0.150000    107.713970     63.693640
17      0.160000    107.077040     62.931820
18      0.170000    106.447720     62.177230
19      0.180000    105.825950     61.450200
20      0.190000    105.211440     60.767120
21      0.200000    104.603770     60.140550
22      0.210000    104.002370     59.579400
23      0.220000    103.406570     59.089270
24      0.230000    102.815680     58.672760
25      0.240000    102.228950     58.329890
26      0.250000    101.645650     58.058370
27      0.260000    101.065070     57.854040
28      0.270000    100.486530     57.711180
29      0.280000     99.909420     57.622820
30      0.290000     99.333190     57.581130
31      0.300000     98.757380     57.577700
32      0.310000     98.181600     57.603860
33      0.320000     97.605560     57.651010
34      0.330000     97.029050     57.710810
35      0.340000     96.451940     57.775470
36      0.350000     95.874190     57.837860
37      0.360000     95.295810     57.891700
38      0.370000     94.716890     57.931570
39      0.380000     94.137580     57.952990
40      0.390000     93.558050     57.952410
41      0.400000     92.978520     57.927200
42      0.410000     92.399250     57.875580
43      0.420000     91.820500     57.796630
44      0.430000     91.242530     57.690190
45      0.440000     90.665630     57.556820
46      0.450000     90.090060     57.397770
47      0.460000     89.516080     57.214860
48      0.470000     88.943930     57.010430
49      0.480000     88.373830     56.787240
50      0.490000     87.805960     56.548340
51      0.500000     87.240470     56.297010
52      0.510000     86.677500     56.036540
53      0.520000     86.117140     55.770220
54      0.530000     85.559440     55.501120
55      0.540000     85.004430     55.232070
56      0.550000     84.452100     54.965550
57      0.560000     83.902450     54.703640
58      0.570000     83.355410     54.448030
59      0.580000     82.810930     54.199970
60      0.590000     82.268930     53.960340
61      0.600000     81.729330     53.729650
62      0.610000     81.192030     53.508110
63      0.620000     80.656950     53.295650
64      0.630000     80.123990     53.092010
65      0.640000     79.593070     52.896720
66      0.650000     79.064110     52.709230
67      0.660000     78.537020     52.528850
68      0.670000     78.011730     52.354880
69      0.680000     77.488180     52.186530
70      0.690000     76.966310     52.023010
71      0.700000     76.446080     51.863540
72      0.710000     75.927450     51.707300
73      0.720000     75.410370     51.553510
74      0.730000     74.894840     51.401380
75      0.740000     74.380830     51.250160
76      0.750000     73.868320     51.099100
77      0.760000     73.357330     50.947490
78      0.770000     72.847860     50.794670
79      0.780000     72.339910     50.640000
80      0.790000     71.833510     50.482920
81      0.800000     71.328680     50.322950
82      0.810000     70.825450     50.159690
83      0.820000     70.323860     49.992840
84      0.830000     69.823930     49.822220
85      0.840000     69.325700     49.647790
86      0.850000     68.829230     49.469640
87      0.860000     68.334530     49.287970
88      0.870000     67.841650     49.103150
89      0.880000     67.350620     48.915620
90      0.890000     66.861460     48.725910
91      0.900000     66.374200     48.534630
92      0.910000     65.888860     48.342370
93      0.920000     65.405430     48.149720
94      0.930000     64.923940     47.957230
95      0.940000     64.444360     47.765350
96      0.950000     63.966710     47.574440
97      0.960000     63.490970     47.384750
98      0.970000     63.017120     47.196420
99      0.980000     62.545160     47.009460
100      0.990000     62.075060     46.823820
101      1.000000     61.606820     46.639350
102      1.010000     61.140430     46.455880
103      1.020000     60.675870     46.273200
104      1.030000     60.213140     46.091100
105      1.040000     59.752230     45.909400
106      1.050000     59.293130     45.727980
107      1.060000     58.835850     45.546750
108      1.070000     58.380390     45.365690
109      1.080000     57.926730     45.184810
110      1.090000     57.474880     45.004200
111      1.100000     57.024840     44.823970
112      1.110000     56.576600     44.644220
113      1.120000     56.130160     44.465060
114      1.130000     55.685510     44.286570
115      1.140000     55.242640     44.108790
116      1.150000     54.801550     43.931680
117      1.160000     54.362240     43.755160
118      1.170000     53.924680     43.579080
119      1.180000     53.488890     43.403260
120      1.190000     53.054860     43.227450
121      1.200000     52.622590     43.051390
122      1.210000     52.192070     42.874850
123      1.220000     51.763320     42.697580
124      1.230000     51.336350     42.519400
125      1.240000     50.911150     42.340180
126      1.250000     50.487750     42.159860
127      1.260000     50.066150     41.978470
128      1.270000     49.646370     41.796110
129      1.280000     49.228410     41.612950
130      1.290000     48.812280     41.429220
131      1.300000     48.397990     41.245200
132      1.310000     47.985530     41.061170
133      1.320000     47.574920     40.877390
134      1.330000     47.166150     40.694100
135      1.340000     46.759210     40.511470
136      1.350000     46.354090     40.329610
137      1.360000     45.950800     40.148550
138      1.370000     45.549310     39.968240
139      1.380000     45.149630     39.788560
140      1.390000     44.751740     39.609340
141      1.400000     44.355650     39.430360
142      1.410000     43.961350     39.251400
143      1.420000     43.568830     39.072240
144      1.430000     43.178110     38.892680
145      1.440000     42.789180     38.712600
146      1.450000     42.402060     38.531890
147      1.460000     42.016740     38.350560
148      1.470000     41.633230     38.168650
149      1.480000     41.251550     37.986300
150      1.490000     40.871680     37.803670
151      1.500000     40.493650     37.620980
152      1.510000     40.117440     37.438450
153      1.520000     39.743050     37.256290
154      1.530000     39.370490     37.074680
155      1.540000     38.999740     36.893740
156      1.550000     38.630810     36.713530
157      1.560000     38.263670     36.534040
158      1.570000     37.898330     36.355180
159      1.580000     37.534780     36.176820
160      1.590000     37.173010     35.998750
161      1.600000     36.813020     35.820760
162      1.610000     36.454810     35.642600
163      1.620000     36.098390     35.464060
164      1.630000     35.743750     35.284950
165      1.640000     35.390900     35.105140
166      1.650000     35.039850     34.924540
167      1.660000     34.690600     34.743170
168      1.670000     34.343170     34.561090
169      1.680000     33.997560     34.378440
170      1.690000     33.653770     34.195430
171      1.700000     33.311820     34.012280
172      1.710000     32.971700     33.829230
173      1.720000     32.633400     33.646520
174      1.730000     32.296940     33.464340
175      1.740000     31.962300     33.282820
176      1.750000     31.629470     33.102050
177      1.760000     31.298450     32.922030
178      1.770000     30.969230     32.742680
179      1.780000     30.641800     32.563880
180      1.790000     30.316160     32.385430
181      1.800000     29.992310     32.207120
182      1.810000     29.670240     32.028710
183      1.820000     29.349950     31.849990
184      1.830000     29.031450     31.670760
185      1.840000     28.714740     31.490900
186      1.850000     28.399830     31.310310
187      1.860000     28.086730     31.129000
188      1.870000     27.775440     30.947030
189      1.880000     27.465970     30.764540
190      1.890000     27.158320     30.581720
191      1.900000     26.852510     30.398780
192      1.910000     26.548520     30.215950
193      1.920000     26.246360     30.033460
194      1.930000     25.946020     29.851490
195      1.940000     25.647510     29.670190
196      1.950000     25.350810     29.489600
197      1.960000     25.055910     29.309740
198      1.970000     24.762810     29.130520
199      1.980000     24.471510     28.951800
200      1.990000     24.181990     28.773410
201      2.000000     23.894260     28.595110
202      2.010000     23.608310     28.416670
203      2.020000     23.324140     28.237890
204      2.030000     23.041760     28.058570
205      2.040000     22.761170     27.878570
206      2.050000     22.482390     27.697830
207      2.060000     22.205410     27.516340
208      2.070000     21.930250     27.334180
209      2.080000     21.656910     27.151500
210      2.090000     21.385390     26.968480
211      2.100000     21.115710     26.785350
212      2.110000     20.847850     26.602350
213      2.120000     20.581830     26.419720
214      2.130000     20.317630     26.237640
215      2.140000     20.055260     26.056260
216      2.150000     19.794690     25.875650
217      2.160000     19.535940     25.695810
218      2.170000     19.278980     25.516670
219      2.180000     19.023810     25.338090
220      2.190000     18.770430     25.159900
221      2.200000     18.518830     24.981850
222      2.210000     18.269010     24.803740
223      2.220000     18.020980     24.625320
224      2.230000     17.774720     24.446410
225      2.240000     17.530260     24.266870
226      2.250000     17.287590     24.086610
227      2.260000     17.046720     23.905620
228      2.270000     16.807670     23.723960
229      2.280000     16.570430     23.541770
230      2.290000     16.335010     23.359200
231      2.300000     16.101420     23.176480
232      2.310000     15.869650     22.993830
233      2.320000     15.639720     22.811460
234      2.330000     15.411600     22.629540
235      2.340000     15.185310     22.448200
236      2.350000     14.960820     22.267500
237      2.360000     14.738150     22.087430
238      2.370000     14.517270     21.907910
239      2.380000     14.298190     21.728790
240      2.390000     14.080910     21.549890
241      2.400000     13.865410     21.371000
242      2.410000     13.651700     21.191880
243      2.420000     13.439780     21.012320
244      2.430000     13.229660     20.832160
245      2.440000     13.021330     20.651260
246      2.450000     12.814820     20.469580
247      2.460000     12.610130     20.287140
248      2.470000     12.407250     20.104040
249      2.480000     12.206210     19.920450
250      2.490000     12.007010     19.736600
251      2.500000     11.809640     19.552740
252      2.510000     11.614120     19.369140
253      2.520000     11.420420     19.186080
254      2.530000     11.228560     19.003770
255      2.540000     11.038530     18.822370
256      2.550000     10.850300     18.642000
257      2.560000     10.663880     18.462670
258      2.570000     10.479260     18.284320
259      2.580000     10.296410     18.106830
260      2.590000     10.115340     17.930010
261      2.600000      9.936040     17.753630
262      2.610000      9.758510     17.577440
263      2.620000      9.582730     17.401210
264      2.630000      9.408720     17.224690
265      2.640000      9.236470     17.047720
266      2.650000      9.066000     16.870140
267      2.660000      8.897300     16.691890
268      2.670000      8.730380     16.512940
269      2.680000      8.565250     16.333360
270      2.690000      8.401910     16.153210
271      2.700000      8.240380     15.972630
272      2.710000      8.080660     15.791740
273      2.720000      7.922740     15.610650
274      2.730000      7.766630     15.429460
275      2.740000      7.612340     15.248210
276      2.750000      7.459860     15.066880
277      2.760000      7.309190     14.885410
278      2.770000      7.160330     14.703670
279      2.780000      7.013300     14.521490
280      2.790000      6.868080     14.338670
281      2.800000      6.724690     14.155010
282      2.810000      6.583140     13.970330
283      2.820000      6.443440     13.784480
284      2.830000      6.305600     13.597380
285      2.840000      6.169620     13.409040
286      2.850000      6.035530     13.219560
287      2.860000      5.903340     13.029160
288      2.870000      5.773040     12.838140
289      2.880000      5.644660     12.646930
290      2.890000      5.518190     12.456000
291      2.900000      5.393630     12.265900
292      2.910000      5.270970     12.077160
293      2.920000      5.150200     11.890340
294      2.930000      5.031300     11.705910
295      2.940000      4.914240     11.524270
296      2.950000      4.799000     11.345750
297      2.960000      4.685540     11.170520
298      2.970000      4.573840     10.998660
299      2.980000      4.463850     10.830110
300      2.990000      4.355550     10.664700
301      3.000000      4.248900     10.502160
302      3.010000      4.143880     10.342110
303      3.020000      4.040460     10.184120
304      3.030000      3.938620     10.027680
305      3.040000      3.838340      9.872230
306      3.050000      3.739620      9.717190
307      3.060000      3.642450      9.561950
308      3.070000      3.546830      9.405870
309      3.080000      3.452770      9.248310
310      3.090000      3.360280      9.088630
311      3.100000      3.269400      8.926150
312      3.110000      3.180140      8.760210
313      3.120000      3.092530      8.590160
314      3.130000      3.006630      8.415310
315      3.140000      2.922480      8.235030
316      3.150000      2.840130      8.048690
317      3.160000      2.759640      7.855700
318      3.170000      2.681090      7.655540
319      3.180000      2.604530      7.447820
320      3.190000      2.530050      7.232230
321      3.200000      2.457730      7.008690
322      3.210000      2.387640      6.777300
323      3.220000      2.319870      6.538430
324      3.230000      2.254490      6.292770
325      3.240000      2.191560      6.041320
326      3.250000      2.131140      5.785450
327      3.260000      2.073290      5.526860
328      3.270000      2.018020      5.267630
329      3.280000      1.965340      5.010100
330      3.290000      1.915240      4.756880
331      3.300000      1.867680      4.510720
332      3.310000      1.822570      4.274490
333      3.320000      1.779820      4.050980
334      3.330000      1.739310      3.842900
335      3.340000      1.700880      3.652760
336      3.350000      1.664360      3.482770
337      3.360000      1.629530      3.334810
338      3.370000      1.596180      3.210380
339      3.380000      1.564080      3.110570
340      3.390000      1.532970      3.036030
341      3.400000      1.502610      2.986990
342      3.410000      1.472740      2.963210
343      3.420000      1.443110      2.964040
344      3.430000      1.413470      2.988360
345      3.440000      1.383590      3.034620
346      3.450000      1.353240      3.100870
347      3.460000      1.322230      3.184750
348      3.470000      1.290380      3.283570
349      3.480000      1.257550      3.394330
350      3.490000      1.223600      3.513830
351      3.500000      1.188470      3.638740
352      3.510000      1.152080      3.765670
353      3.520000      1.114420      3.891320
354      3.530000      1.075510      4.012520
355      3.540000      1.035380      4.126360
356      3.550000      0.994120      4.230210
357      3.560000      0.951820      4.321790
358      3.570000      0.908600      4.399240
359      3.580000      0.864610      4.461050
360      3.590000      0.820000      4.506140
361      3.600000      0.774930      4.533810
362      3.610000      0.729600      4.543720
363      3.620000      0.684160      4.535930
364      3.630000      0.638800      4.510790
365      3.640000      0.593690      4.468980
366      3.650000      0.549000      4.411500
367      3.660000      0.504890      4.339550
368      3.670000      0.461490      4.254610
369      3.680000      0.418950      4.158290
370      3.690000      0.377360      4.052370
371      3.700000      0.336840      3.938670
372      3.710000      0.297450      3.819040
373      3.720000      0.259260      3.695270
374      3.730000      0.222310      3.569060
375      3.740000      0.186620      3.441960
376      3.750000      0.152200      3.315320
377      3.760000      0.119050      3.190320
378      3.770000      0.087140      3.067900
379      3.780000      0.056460      2.948790
380      3.790000      0.026980      2.833540
381      3.800000     -0.001360      2.722500
382      3.810000     -0.028580      2.615860
383      3.820000     -0.054740      2.513710
384      3.830000     -0.079880      2.416010
385      3.840000     -0.104040      2.322650
386      3.850000     -0.127270      2.233460
387      3.860000     -0.149600      2.148230
388      3.870000     -0.171080      2.066740
389      3.880000     -0.191750      1.988740
390      3.890000     -0.211640      1.913980
391      3.900000     -0.230780      1.842210
392      3.910000     -0.249200      1.773190
393      3.920000     -0.266930      1.706680
394      3.930000     -0.284000      1.642440
395      3.940000     -0.300420      1.580250
396      3.950000     -0.316230      1.519880
397      3.960000     -0.331420      1.461100
398      3.970000     -0.346040      1.403710
399      3.980000     -0.360070      1.347500
400      3.990000     -0.373550      1.292270
401      4.000000     -0.386470      1.237850
402      4.010000     -0.398850      1.184080
403      4.020000     -0.410690      1.130810
404      4.030000     -0.422000      1.077950
405      4.040000     -0.432780      1.025410
406      4.050000     -0.443030      0.973130
407      4.060000     -0.452760      0.921110
408      4.070000     -0.461970      0.869350
409      4.080000     -0.470670      0.817890
410      4.090000     -0.478850      0.766790
411      4.100000     -0.486510      0.716130
412      4.110000     -0.493680      0.666000
413      4.120000     -0.500340      0.616460
414      4.130000     -0.506500      0.567610
415      4.140000     -0.512180      0.519510
416      4.150000     -0.517370      0.472210
417      4.160000     -0.522090      0.425720
418      4.170000     -0.526350      0.380070
419      4.180000     -0.530150      0.335230
420      4.190000     -0.533500      0.291190
421      4.200000     -0.536420      0.247900
422      4.210000     -0.538890      0.205330
423      4.220000     -0.540950      0.163440
424      4.230000     -0.542580      0.122190
425      4.240000     -0.543800      0.081560
426      4.250000     -0.544620      0.041540
427      4.260000     -0.545040      0.002150
428      4.270000     -0.545060     -0.036590
429      4.280000     -0.544690     -0.074640
430      4.290000     -0.543940     -0.111930
431      4.300000     -0.542830     -0.148400
432      4.310000     -0.541340     -0.183960
433      4.320000     -0.539500     -0.218540
434      4.330000     -0.537320     -0.252080
435      4.340000     -0.534800     -0.284490
436      4.350000     -0.531950     -0.315740
437      4.360000     -0.528790     -0.345800
438      4.370000     -0.525340     -0.374640
439      4.380000     -0.521590     -0.402250
440      4.390000     -0.517570     -0.428670
441      4.400000     -0.513280     -0.453900
442      4.410000     -0.508740     -0.478000
443      4.420000     -0.503960     -0.500990
444      4.430000     -0.498950     -0.522940
445      4.440000     -0.493720     -0.543890
446      4.450000     -0.488280     -0.563890
447      4.460000     -0.482640     -0.582990
448      4.470000     -0.476810     -0.601240
449      4.480000     -0.470800     -0.618680
450      4.490000     -0.464610     -0.635350
451      4.500000     -0.458260     -0.651280
452      4.510000     -0.451750     -0.666510
453      4.520000     -0.445080     -0.681060
454      4.530000     -0.438270     -0.694970
455      4.540000     -0.431320     -0.708250
456      4.550000     -0.424240     -0.720930
457      4.560000     -0.417030     -0.733040
458      4.570000     -0.409700     -0.744600
459      4.580000     -0.402250     -0.755630
460      4.590000     -0.394700     -0.766150
461      4.600000     -0.387040     -0.776200
462      4.610000     -0.379270     -0.785770
463      4.620000     -0.371420     -0.794890
464      4.630000     -0.363470     -0.803570
465      4.640000     -0.355430     -0.811800
466      4.650000     -0.347310     -0.819600
467      4.660000     -0.339120     -0.826950
468      4.670000     -0.330850     -0.833830
469      4.680000     -0.322510     -0.840240
470      4.690000     -0.314110     -0.846150
471      4.700000     -0.305650     -0.851530
472      4.710000     -0.297130     -0.856340
473      4.720000     -0.288570     -0.860570
474      4.730000     -0.279960     -0.864180
475      4.740000     -0.271320     -0.867140
476      4.750000     -0.262650     -0.869420
477      4.760000     -0.253950     -0.871000
478      4.770000     -0.245240     -0.871850
479      4.780000     -0.236530     -0.871960
480      4.790000     -0.227810     -0.871320
481      4.800000     -0.219090     -0.869930
482      4.810000     -0.210390     -0.867790
483      4.820000     -0.201720     -0.864920
484      4.830000     -0.193070     -0.861330
485      4.840000     -0.184450     -0.857050
486      4.850000     -0.175880     -0.852140
487      4.860000     -0.167360     -0.846620
488      4.870000     -0.158900     -0.840560
489      4.880000     -0.150490     -0.834020
490      4.890000     -0.142150     -0.827070
491      4.900000     -0.133880     -0.819780
492      4.910000     -0.125680     -0.812210
493      4.920000     -0.117560     -0.804440
494      4.930000     -0.109510     -0.796520
495      4.940000     -0.101550     -0.788500
496      4.950000     -0.093660     -0.780450
497      4.960000     -0.085860     -0.772380
498      4.970000     -0.078140     -0.764320
499      4.980000     -0.070490     -0.756300
500      4.990000     -0.062930     -0.748300
501      5.000000     -0.055450     -0.740340
502      5.010000     -0.048040     -0.732390
503      5.020000     -0.040720     -0.724440
504      5.030000     -0.033480     -0.716450
505      5.040000     -0.026310     -0.708410
506      5.050000     -0.019230     -0.700270
507      5.060000     -0.012220     -0.692010
508      5.070000     -0.005300     -0.683580
509      5.080000      0.001530     -0.674930
510      5.090000      0.008280     -0.666040
511      5.100000      0.014940     -0.656850
512      5.110000      0.021510     -0.647320
513      5.120000      0.027980     -0.637400
514      5.130000      0.034360     -0.627060
515      5.140000      0.040630     -0.616230
516      5.150000      0.046790     -0.604880
517      5.160000      0.052840     -0.592960
518      5.170000      0.058770     -0.580430
519      5.180000      0.064570     -0.567250
520      5.190000      0.070250     -0.553400
521      5.200000      0.075780     -0.538850
522      5.210000      0.081170     -0.523590
523      5.220000      0.086400     -0.507640
524      5.230000      0.091480     -0.491010
525      5.240000      0.096390     -0.473740
526      5.250000      0.101130     -0.455880
527      5.260000      0.105690     -0.437530
528      5.270000      0.110060     -0.418760
529      5.280000      0.114250     -0.399690
530      5.290000      0.118250     -0.380440
531      5.300000      0.122050     -0.361150
532      5.310000      0.125660     -0.341950
533      5.320000      0.129080     -0.322960
534      5.330000      0.132310     -0.304310
535      5.340000      0.135350     -0.286110
536      5.350000      0.138220     -0.268450
537      5.360000      0.140900     -0.251410
538      5.370000      0.143410     -0.235030
539      5.380000      0.145760     -0.219360
540      5.390000      0.147960     -0.204410
541      5.400000      0.150000     -0.190180
542      5.410000      0.151900     -0.176630
543      5.420000      0.153670     -0.163740
544      5.430000      0.155310     -0.151460
545      5.440000      0.156820     -0.139720
546      5.450000      0.158220     -0.128460
547      5.460000      0.159500     -0.117590
548      5.470000      0.160680     -0.107030
549      5.480000      0.161750     -0.096690
550      5.490000      0.162720     -0.086470
551      5.500000      0.163580     -0.076290
552      5.510000      0.164340     -0.066050
553      5.520000      0.165000     -0.055640
554      5.530000      0.165560     -0.044980
555      5.540000      0.166010     -0.033970
556      5.550000      0.166350     -0.022540
557      5.560000      0.166580     -0.010610
558      5.570000      0.166680      0.001900
559      5.580000      0.166660      0.015030
560      5.590000      0.166510      0.028840
561      5.600000      0.166220      0.043350
562      5.610000      0.165790      0.058580
563      5.620000      0.165210      0.074520
564      5.630000      0.164460      0.091150
565      5.640000      0.163550      0.108400
566      5.650000      0.162460      0.126220
567      5.660000      0.161200      0.144490
568      5.670000      0.159760      0.163110
569      5.680000      0.158130      0.181930
570      5.690000      0.156310      0.200800
571      5.700000      0.154300      0.219560
572      5.710000      0.152100      0.238040
573      5.720000      0.149720      0.256080
574      5.730000      0.147160      0.273510
575      5.740000      0.144430      0.290190
576      5.750000      0.141530      0.306000
577      5.760000      0.138470      0.320830
578      5.770000      0.135260      0.334600
579      5.780000      0.131910      0.347240
580      5.790000      0.128440      0.358710
581      5.800000      0.124850      0.369000
582      5.810000      0.121160      0.378100
583      5.820000      0.117380      0.386040
584      5.830000      0.113520      0.392830
585      5.840000      0.109590      0.398540
586      5.850000      0.105610      0.403210
587      5.860000      0.101570      0.406920
588      5.870000      0.097510      0.409740
589      5.880000      0.093410      0.411740
590      5.890000      0.089290      0.413020
591      5.900000      0.085160      0.413650
592      5.910000      0.081020      0.413730
593      5.920000      0.076890      0.413320
594      5.930000      0.072750      0.412510
595      5.940000      0.068630      0.411370
596      5.950000      0.064510      0.409950
597      5.960000      0.060410      0.408310
598      5.970000      0.056330      0.406500
599      5.980000      0.052270      0.404560
600      5.990000      0.048220      0.402500
601      6.000000      0.044200      0.400360
602      6.010000      0.040190      0.398150
603      6.020000      0.036210      0.395890
604      6.030000      0.032250      0.393570
605      6.040000      0.028320      0.391200
606      6.050000      0.024400      0.388790
607      6.060000      0.020520      0.386340
608      6.070000      0.016650      0.383830
609      6.080000      0.012810      0.381280
610      6.090000      0.009000      0.378670
611      6.100000      0.005220      0.376000
612      6.110000      0.001460      0.373270
613      6.120000     -0.002280      0.370470
614      6.130000     -0.005980      0.367600
615      6.140000     -0.009660      0.364640
616      6.150000     -0.013300      0.361600
617      6.160000     -0.016920      0.358460
618      6.170000     -0.020500      0.355210
619      6.180000     -0.024060      0.351850
620      6.190000     -0.027580      0.348360
621      6.200000     -0.031060      0.344740
622      6.210000     -0.034510      0.340980
623      6.220000     -0.037920      0.337080
624      6.230000     -0.041290      0.333020
625      6.240000     -0.044620      0.328800
626      6.250000     -0.047910      0.324430
627      6.260000     -0.051150      0.319900
628      6.270000     -0.054350      0.315220
629      6.280000     -0.057500      0.310390
630      6.290000     -0.060600      0.305420
631      6.300000     -0.063660      0.300310
632      6.310000     -0.066660      0.295070
633      6.320000     -0.069610      0.289700
634      6.330000     -0.072510      0.284210
635      6.340000     -0.075350      0.278590
636      6.350000     -0.078140      0.272860
637      6.360000     -0.080870      0.267000
638      6.370000     -0.083540      0.261010
639      6.380000     -0.086150      0.254890
640      6.390000     -0.088700      0.248620
641      6.400000     -0.091180      0.242200
642      6.410000     -0.093600      0.235620
643      6.420000     -0.095960      0.228880
644      6.430000     -0.098250      0.221970
645      6.440000     -0.100470      0.214890
646      6.450000     -0.102620      0.207640
647      6.460000     -0.104690      0.200220
648      6.470000     -0.106700      0.192660
649      6.480000     -0.108620      0.184950
650      6.490000     -0.110470      0.177120
651      6.500000     -0.112240      0.169180
652      6.510000     -0.113940      0.161150
653      6.520000     -0.115550      0.153050
654      6.530000     -0.117080      0.144880
655      6.540000     -0.118530      0.136650
656      6.550000     -0.119890      0.128380
657      6.560000     -0.121180      0.120070
658      6.570000     -0.122380      0.111720
659      6.580000     -0.123490      0.103320
660      6.590000     -0.124530      0.094870
661      6.600000     -0.125480      0.086350
662      6.610000     -0.126340      0.077770
663      6.620000     -0.127120      0.069120
664      6.630000     -0.127810      0.060400
665      6.640000     -0.128410      0.051600
666      6.650000     -0.128930      0.042720
667      6.660000     -0.129360      0.033790
668      6.670000     -0.129690      0.024820
669      6.680000     -0.129940      0.015810
670      6.690000     -0.130100      0.006800
671      6.700000     -0.130170     -0.002190
672      6.710000     -0.130150     -0.011130
673      6.720000     -0.130030     -0.020000
674      6.730000     -0.129830     -0.028780
675      6.740000     -0.129550     -0.037450
676      6.750000     -0.129170     -0.045990
677      6.760000     -0.128710     -0.054390
678      6.770000     -0.128170     -0.062640
679      6.780000     -0.127540     -0.070740
680      6.790000     -0.126830     -0.078700
681      6.800000     -0.126050     -0.086520
682      6.810000     -0.125180     -0.094200
683      6.820000     -0.124240     -0.101740
684      6.830000     -0.123220     -0.109160
685      6.840000     -0.122130     -0.116460
686      6.850000     -0.120970     -0.123630
687      6.860000     -0.119730     -0.130670
688      6.870000     -0.118420     -0.137570
689      6.880000     -0.117050     -0.144330
690      6.890000     -0.115600     -0.150920
691      6.900000     -0.114100     -0.157340
692      6.910000     -0.112520     -0.163560
693      6.920000     -0.110890     -0.169570
694      6.930000     -0.109190     -0.175350
695      6.940000     -0.107440     -0.180890
696      6.950000     -0.105630     -0.186170
697      6.960000     -0.103770     -0.191180
698      6.970000     -0.101860     -0.195920
699      6.980000     -0.099900     -0.200380
700      6.990000     -0.097890     -0.204560
701      7.000000     -0.095850     -0.208460
702      7.010000     -0.093760     -0.212080
703      7.020000     -0.091640     -0.215430
704      7.030000     -0.089490     -0.218520
705      7.040000     -0.087300     -0.221340
706      7.050000     -0.085090     -0.223900
707      7.060000     -0.082850     -0.226200
708      7.070000     -0.080590     -0.228250
709      7.080000     -0.078300     -0.230040
710      7.090000     -0.076000     -0.231580
711      7.100000     -0.073690     -0.232860
712      7.110000     -0.071360     -0.233880
713      7.120000     -0.069020     -0.234640
714      7.130000     -0.066670     -0.235120
715      7.140000     -0.064320     -0.235330
716      7.150000     -0.061970     -0.235270
717      7.160000     -0.059620     -0.234920
718      7.170000     -0.057270     -0.234280
719      7.180000     -0.054930     -0.233350
720      7.190000     -0.052590     -0.232140
721      7.200000     -0.050270     -0.230630
722      7.210000     -0.047960     -0.228840
723      7.220000     -0.045680     -0.226760
724      7.230000     -0.043410     -0.224420
725      7.240000     -0.041160     -0.221810
726      7.250000     -0.038950     -0.218970
727      7.260000     -0.036760     -0.215900
728      7.270000     -0.034600     -0.212640
729      7.280000     -0.032470     -0.209200
730      7.290000     -0.030380     -0.205620
731      7.300000     -0.028320     -0.201930
732      7.310000     -0.026300     -0.198150
733      7.320000     -0.024320     -0.194310
734      7.330000     -0.022380     -0.190450
735      7.340000     -0.020470     -0.186580
736      7.350000     -0.018610     -0.182720
737      7.360000     -0.016780     -0.178900
738      7.370000     -0.014990     -0.175120
739      7.380000     -0.013240     -0.171380
740      7.390000     -0.011530     -0.167710
741      7.400000     -0.009850     -0.164090
742      7.410000     -0.008210     -0.160520
743      7.420000     -0.006600     -0.157010
744      7.430000     -0.005030     -0.153550
745      7.440000     -0.003500     -0.150120
746      7.450000     -0.002000     -0.146740
747      7.460000     -0.000530     -0.143390
748      7.470000      0.000900     -0.140060
749      7.480000      0.002300     -0.136760
750      7.490000      0.003670     -0.133480
751      7.500000      0.005010     -0.130210
752      7.510000      0.006310     -0.126960
753      7.520000      0.007580     -0.123710
754      7.530000      0.008820     -0.120470
755      7.540000      0.010020     -0.117230
756      7.550000      0.011190     -0.113990
757      7.560000      0.012330     -0.110740
758      7.570000      0.013440     -0.107470
759      7.580000      0.014510     -0.104190
760      7.590000      0.015560     -0.100870
761      7.600000      0.016570     -0.097520
762      7.610000      0.017540     -0.094130
763      7.620000      0.018480     -0.090700
764      7.630000      0.019390     -0.087230
765      7.640000      0.020260     -0.083710
766      7.650000      0.021100     -0.080140
767      7.660000      0.021900     -0.076540
768      7.670000      0.022670     -0.072900
769      7.680000      0.023390     -0.069250
770      7.690000      0.024090     -0.065580
771      7.700000      0.024740     -0.061900
772      7.710000      0.025360     -0.058240
773      7.720000      0.025940     -0.054600
774      7.730000      0.026490     -0.050990
775      7.740000      0.027000     -0.047420
776      7.750000      0.027470     -0.043890
777      7.760000      0.027910     -0.040420
778      7.770000      0.028320     -0.037000
779      7.780000      0.028690     -0.033630
780      7.790000      0.029020     -0.030310
781      7.800000      0.029330     -0.027040
782      7.810000      0.029600     -0.023810
783      7.820000      0.029830     -0.020610
784      7.830000      0.030040     -0.017430
785      7.840000      0.030220     -0.014280
786      7.850000      0.030360     -0.011130
787      7.860000      0.030470     -0.007990
788      7.870000      0.030550     -0.004840
789      7.880000      0.030600     -0.001680
790      7.890000      0.030610      0.001510
791      7.900000      0.030600      0.004710
792      7.910000      0.030550      0.007950
793      7.920000      0.030470      0.011230
794      7.930000      0.030360      0.014560
795      7.940000      0.030210      0.017930
796      7.950000      0.030040      0.021370
797      7.960000      0.029820      0.024880
798      7.970000      0.029570      0.028460
799      7.980000      0.029290      0.032110
800      7.990000      0.028970      0.035860
801      8.000000      0.028610      0.039690
802      8.010000      0.028210      0.043600
803      8.020000      0.027780      0.047600
804      8.030000      0.027300      0.051670
805      8.040000      0.026780      0.055800
806      8.050000      0.026230      0.059980
807      8.060000      0.025630      0.064180
808      8.070000      0.024980      0.068370
809      8.080000      0.024300      0.072520
810      8.090000      0.023570      0.076600
811      8.100000      0.022810      0.080560
812      8.110000      0.022000      0.084380
813      8.120000      0.021160      0.088000
814      8.130000      0.020280      0.091390
815      8.140000      0.019370      0.094520
816      8.150000      0.018420      0.097360
817      8.160000      0.017450      0.099870
818      8.170000      0.016450      0.102040
819      8.180000      0.015430      0.103860
820      8.190000      0.014390      0.105300
821      8.200000      0.013340      0.106370
822      8.210000      0.012270      0.107070
823      8.220000      0.011200      0.107410
824      8.230000      0.010130      0.107390
825      8.240000      0.009050      0.107030
826      8.250000      0.007980      0.106360
827      8.260000      0.006920      0.105390
828      8.270000      0.005870      0.104160
829      8.280000      0.004820      0.102690
830      8.290000      0.003800      0.101030
831      8.300000      0.002790      0.099200
832      8.310000      0.001790      0.097240
833      8.320000      0.000820      0.095180
834      8.330000     -0.000130      0.093060
835      8.340000     -0.001060      0.090890
836      8.350000     -0.001970      0.088720
837      8.360000     -0.002860      0.086550
838      8.370000     -0.003720      0.084410
839      8.380000     -0.004570      0.082320
840      8.390000     -0.005390      0.080270
841      8.400000     -0.006190      0.078280
842      8.410000     -0.006970      0.076350
843      8.420000     -0.007740      0.074480
844      8.430000     -0.008480      0.072680
845      8.440000     -0.009210      0.070950
846      8.450000     -0.009920      0.069280
847      8.460000     -0.010610      0.067680
848      8.470000     -0.011290      0.066130
849      8.480000     -0.011950      0.064650
850      8.490000     -0.012600      0.063230
851      8.500000     -0.013230      0.061870
852      8.510000     -0.013850      0.060560
853      8.520000     -0.014450      0.059320
854      8.530000     -0.015050      0.058130
855      8.540000     -0.015630      0.057000
856      8.550000     -0.016200      0.055920
857      8.560000     -0.016760      0.054900
858      8.570000     -0.017310      0.053940
859      8.580000     -0.017850      0.053020
860      8.590000     -0.018380      0.052150
861      8.600000     -0.018900      0.051320
862      8.610000     -0.019410      0.050530
863      8.620000     -0.019920      0.049780
864      8.630000     -0.020410      0.049060
865      8.640000     -0.020900      0.048370
866      8.650000     -0.021390      0.047700
867      8.660000     -0.021860      0.047040
868      8.670000     -0.022330      0.046390
869      8.680000     -0.022800      0.045740
870      8.690000     -0.023260      0.045090
871      8.700000     -0.023710      0.044430
872      8.710000     -0.024150      0.043750
873      8.720000     -0.024590      0.043040
874      8.730000     -0.025020      0.042310
875      8.740000     -0.025440      0.041530
876      8.750000     -0.025860      0.040710
877      8.760000     -0.026260      0.039840
878      8.770000     -0.026660      0.038910
879      8.780000     -0.027050      0.037920
880      8.790000     -0.027430      0.036860
881      8.800000     -0.027800      0.035730
882      8.810000     -0.028160      0.034520
883      8.820000     -0.028500      0.033240
884      8.830000     -0.028830      0.031870
885      8.840000     -0.029150      0.030430
886      8.850000     -0.029460      0.028900
887      8.860000     -0.029750      0.027290
888      8.870000     -0.030020      0.025600
889      8.880000     -0.030280      0.023830
890      8.890000     -0.030510      0.021980
891      8.900000     -0.030730      0.020060
892      8.910000     -0.030930      0.018060
893      8.920000     -0.031110      0.015990
894      8.930000     -0.031270      0.013850
895      8.940000     -0.031410      0.011640
896      8.950000     -0.031530      0.009360
897      8.960000     -0.031620      0.007010
898      8.970000     -0.031690      0.004590
899      8.980000     -0.031740      0.002090
900      8.990000     -0.031760     -0.000480
901      9.000000     -0.031760     -0.003130
902      9.010000     -0.031720     -0.005850
903      9.020000     -0.031670     -0.008640
904      9.030000     -0.031580     -0.011500
905      9.040000     -0.031460     -0.014410
906      9.050000     -0.031320     -0.017370
907      9.060000     -0.031150     -0.020360
908      9.070000     -0.030940     -0.023370
909      9.080000     -0.030710     -0.026370
910      9.090000     -0.030450     -0.029350
911      9.100000     -0.030150     -0.032270
912      9.110000     -0.029830     -0.035130
913      9.120000     -0.029480     -0.037890
914      9.130000     -0.029100     -0.040530
915      9.140000     -0.028690     -0.043020
916      9.150000     -0.028260     -0.045360
917      9.160000     -0.027810     -0.047530
918      9.170000     -0.027330     -0.049510
919      9.180000     -0.026840     -0.051300
920      9.190000     -0.026330     -0.052880
921      9.200000     -0.025800     -0.054270
922      9.210000     -0.025260     -0.055450
923      9.220000     -0.024700     -0.056430
924      9.230000     -0.024140     -0.057220
925      9.240000     -0.023560     -0.057830
926      9.250000     -0.022990     -0.058250
927      9.260000     -0.022400     -0.058520
928      9.270000     -0.021820     -0.058630
929      9.280000     -0.021230     -0.058610
930      9.290000     -0.020650     -0.058470
931      9.300000     -0.020060     -0.058210
932      9.310000     -0.019480     -0.057870
933      9.320000     -0.018900     -0.057450
934      9.330000     -0.018330     -0.056960
935      9.340000     -0.017760     -0.056410
936      9.350000     -0.017190     -0.055830
937      9.360000     -0.016630     -0.055210
938      9.370000     -0.016080     -0.054570
939      9.380000     -0.015540     -0.053900
940      9.390000     -0.015000     -0.053220
941      9.400000     -0.014460     -0.052530
942      9.410000     -0.013940     -0.051830
943      9.420000     -0.013420     -0.051120
944      9.430000     -0.012910     -0.050410
945      9.440000     -0.012410     -0.049690
946      9.450000     -0.011910     -0.048960
947      9.460000     -0.011420     -0.048240
948      9.470000     -0.010940     -0.047500
949      9.480000     -0.010460     -0.046770
950      9.490000     -0.009990     -0.046030
951      9.500000     -0.009530     -0.045300
952      9.510000     -0.009080     -0.044560
953      9.520000     -0.008640     -0.043820
954      9.530000     -0.008200     -0.043090
955      9.540000     -0.007770     -0.042360
956      9.550000     -0.007340     -0.041620
957      9.560000     -0.006930     -0.040890
958      9.570000     -0.006520     -0.040160
959      9.580000     -0.006120     -0.039420
960      9.590000     -0.005720     -0.038680
961      9.600000     -0.005330     -0.037940
962      9.610000     -0.004960     -0.037180
963      9.620000     -0.004580     -0.036420
964      9.630000     -0.004220     -0.035640
965      9.640000     -0.003860     -0.034840
966      9.650000     -0.003510     -0.034010
967      9.660000     -0.003170     -0.033170
968      9.670000     -0.002840     -0.032300
969      9.680000     -0.002520     -0.031390
970      9.690000     -0.002210     -0.030450
971      9.700000     -0.001900     -0.029480
972      9.710000     -0.001610     -0.028460
973      9.720000     -0.001320     -0.027400
974      9.730000     -0.001050     -0.026280
975      9.740000     -0.000790     -0.025120
976      9.750000     -0.000530     -0.023900
977      9.760000     -0.000290     -0.022620
978      9.770000     -0.000070     -0.021280
979      9.780000      0.000140     -0.019880
980      9.790000      0.000340     -0.018410
981      9.800000      0.000530     -0.016880
982      9.810000      0.000700     -0.015280
983      9.820000      0.000850     -0.013630
984      9.830000      0.000990     -0.011920
985      9.840000      0.001100     -0.010170
986      9.850000      0.001210     -0.008390
987      9.860000      0.001290     -0.006590
988      9.870000      0.001360     -0.004790
989      9.880000      0.001400     -0.003000
990      9.890000      0.001430     -0.001260
991      9.900000      0.001450      0.000420
992      9.910000      0.001440      0.002020
993      9.920000      0.001420      0.003510
994      9.930000      0.001390      0.004870
995      9.940000      0.001340      0.006080
996      9.950000      0.001280      0.007130
997      9.960000      0.001210      0.007990
998      9.970000      0.001130      0.008660
999      9.980000      0.001040      0.009120
1000      9.990000      0.000950      0.009370
1001     10.000000      0.000850      0.009420
1002     10.010000      0.000760      0.009260
1003     10.020000      0.000670      0.008900
1004     10.030000      0.000580      0.008360
1005     10.040000      0.000490      0.007640
1006     10.050000      0.000420      0.006770
1007     10.060000      0.000350      0.005770
1008     10.070000      0.000290      0.004680
1009     10.080000      0.000250      0.003500
1010     10.090000      0.000210      0.002290
1011     10.100000      0.000190      0.001080
1012     10.110000      0.000180     -0.000110
1013     10.120000      0.000180     -0.001240
1014     10.130000      0.000190     -0.002280
1015     10.140000      0.000210     -0.003190
1016     10.150000      0.000250     -0.003950
1017     10.160000      0.000290     -0.004530
1018     10.170000      0.000330     -0.004930
1019     10.180000      0.000380     -0.005120
1020     10.190000      0.000430     -0.005100
1021     10.200000      0.000480     -0.004860
1022     10.210000      0.000530     -0.004400
1023     10.220000      0.000570     -0.003730
1024     10.230000      0.000610     -0.002860
1025     10.240000      0.000640     -0.001800
1026     10.250000      0.000660     -0.000580
1027     10.260000      0.000660      0.000780
1028     10.270000      0.000660      0.002240
1029     10.280000      0.000630      0.003790
1030     10.290000      0.000600      0.005370
1031     10.300000      0.000540      0.006960
1032     10.310000      0.000470      0.008510
1033     10.320000      0.000390      0.009990
1034     10.330000      0.000290      0.011360
1035     10.340000      0.000170      0.012580
1036     10.350000      0.000050      0.013640
1037     10.360000     -0.000090      0.014490
1038     10.370000     -0.000230      0.015130
1039     10.380000     -0.000380      0.015540
1040     10.390000     -0.000540      0.015700
1041     10.400000     -0.000700      0.015620
1042     10.410000     -0.000850      0.015300
1043     10.420000     -0.001010      0.014730
1044     10.430000     -0.001150      0.013950
1045     10.440000     -0.001290      0.012970
1046     10.450000     -0.001420      0.011810
1047     10.460000     -0.001540      0.010510
1048     10.470000     -0.001650      0.009100
1049     10.480000     -0.001740      0.007630
1050     10.490000     -0.001810      0.006130
1051     10.500000     -0.001870      0.004650
1052     10.510000     -0.001920      0.003240
1053     10.520000     -0.001950      0.001960
1054     10.530000     -0.001970      0.000830
1055     10.540000     -0.001980     -0.000100
1056     10.550000     -0.001980     -0.000790
1057     10.560000     -0.001970     -0.001210
1058     10.570000     -0.001960     -0.001330
1059     10.580000     -0.001950     -0.001140
1060     10.590000     -0.001930     -0.000620
1061     10.600000     -0.001930      0.000240
1062     10.610000     -0.001930      0.001420
1063     10.620000     -0.001950      0.002930
1064     10.630000     -0.001970      0.004740
1065     10.640000     -0.002020      0.006830
1066     10.650000     -0.002090      0.009170
1067     10.660000     -0.002180      0.011710
1068     10.670000     -0.002300      0.014410
1069     10.680000     -0.002440      0.017220
1070     10.690000     -0.002620      0.020070
1071     10.700000     -0.002820      0.022910
1072     10.710000     -0.003050      0.025680
1073     10.720000     -0.003300      0.028300
1074     10.730000     -0.003580      0.030740
1075     10.740000     -0.003890      0.032930
1076     10.750000     -0.004220      0.034820
1077     10.760000     -0.004570      0.036380
1078     10.770000     -0.004930      0.037560
1079     10.780000     -0.005310      0.038350
1080     10.790000     -0.005690      0.038730
1081     10.800000     -0.006080      0.038680
1082     10.810000     -0.006470      0.038210
1083     10.820000     -0.006850      0.037320
1084     10.830000     -0.007220      0.036040
1085     10.840000     -0.007580      0.034390
1086     10.850000     -0.007930      0.032400
1087     10.860000     -0.008250      0.030110
1088     10.870000     -0.008550      0.027570
1089     10.880000     -0.008830      0.024840
1090     10.890000     -0.009080      0.021970
1091     10.900000     -0.009300      0.019020
1092     10.910000     -0.009490      0.016060
1093     10.920000     -0.009650      0.013140
1094     10.930000     -0.009780      0.010310
1095     10.940000     -0.009880      0.007650
1096     10.950000     -0.009960      0.005180
1097     10.960000     -0.010010      0.002950
1098     10.970000     -0.010040      0.001000
1099     10.980000     -0.010050     -0.000660
1100     10.990000     -0.010040     -0.002010
1101     11.000000     -0.010020     -0.003040
1102     11.010000     -0.009990     -0.003740
1103     11.020000     -0.009950     -0.004140
1104     11.030000     -0.009910     -0.004230
1105     11.040000     -0.009870     -0.004050
1106     11.050000     -0.009830     -0.003620
1107     11.060000     -0.009790     -0.002980
1108     11.070000     -0.009760     -0.002160
1109     11.080000     -0.009740     -0.001220
1110     11.090000     -0.009730     -0.000200
1111     11.100000     -0.009730      0.000850
1112     11.110000     -0.009740      0.001870
1113     11.120000     -0.009750      0.002820
1114     11.130000     -0.009780      0.003650
1115     11.140000     -0.009820      0.004310
1116     11.150000     -0.009860      0.004760
1117     11.160000     -0.009910      0.004970
1118     11.170000     -0.009960      0.004910
1119     11.180000     -0.010010      0.004560
1120     11.190000     -0.010050      0.003900
1121     11.200000     -0.010090      0.002930
1122     11.210000     -0.010120      0.001640
1123     11.220000     -0.010140      0.000050
1124     11.230000     -0.010140     -0.001830
1125     11.240000     -0.010120     -0.003980
1126     11.250000     -0.010080     -0.006350
1127     11.260000     -0.010020     -0.008910
1128     11.270000     -0.009930     -0.011610
1129     11.280000     -0.009810     -0.014390
1130     11.290000     -0.009670     -0.017210
1131     11.300000     -0.009500     -0.019990
1132     11.310000     -0.009300     -0.022670
1133     11.320000     -0.009070     -0.025200
1134     11.330000     -0.008820     -0.027510
1135     11.340000     -0.008540     -0.029540
1136     11.350000     -0.008250     -0.031260
1137     11.360000     -0.007940     -0.032610
1138     11.370000     -0.007610     -0.033560
1139     11.380000     -0.007270     -0.034090
1140     11.390000     -0.006930     -0.034170
1141     11.400000     -0.006590     -0.033810
1142     11.410000     -0.006250     -0.033000
1143     11.420000     -0.005920     -0.031750
1144     11.430000     -0.005610     -0.030080
1145     11.440000     -0.005310     -0.028020
1146     11.450000     -0.005020     -0.025610
1147     11.460000     -0.004770     -0.022900
1148     11.470000     -0.004540     -0.019950
1149     11.480000     -0.004340     -0.016800
1150     11.490000     -0.004170     -0.013530
1151     11.500000     -0.004040     -0.010220
1152     11.510000     -0.003930     -0.006920
1153     11.520000     -0.003870     -0.003710
1154     11.530000     -0.003830     -0.000660
1155     11.540000     -0.003820      0.002180
1156     11.550000     -0.003840      0.004740
1157     11.560000     -0.003890      0.006990
1158     11.570000     -0.003960      0.008890
1159     11.580000     -0.004050      0.010390
1160     11.590000     -0.004150      0.011490
1161     11.600000     -0.004270      0.012180
1162     11.610000     -0.004390      0.012450
1163     11.620000     -0.004510      0.012300
1164     11.630000     -0.004640      0.011760
1165     11.640000     -0.004760      0.010850
1166     11.650000     -0.004860      0.009590
1167     11.660000     -0.004960      0.008030
1168     11.670000     -0.005040      0.006220
1169     11.680000     -0.005100      0.004200
1170     11.690000     -0.005140      0.002030
1171     11.700000     -0.005160     -0.000240
1172     11.710000     -0.005160     -0.002550
1173     11.720000     -0.005140     -0.004840
1174     11.730000     -0.005090     -0.007060
1175     11.740000     -0.005020     -0.009160
1176     11.750000     -0.004930     -0.011090
1177     11.760000     -0.004820     -0.012820
1178     11.770000     -0.004690     -0.014310
1179     11.780000     -0.004540     -0.015540
1180     11.790000     -0.004390     -0.016500
1181     11.800000     -0.004220     -0.017170
1182     11.810000     -0.004050     -0.017550
1183     11.820000     -0.003880     -0.017650
1184     11.830000     -0.003700     -0.017460
1185     11.840000     -0.003530     -0.017020
1186     11.850000     -0.003360     -0.016330
1187     11.860000     -0.003190     -0.015430
1188     11.870000     -0.003040     -0.014350
1189     11.880000     -0.002890     -0.013110
1190     11.890000     -0.002760     -0.011770
1191     11.900000     -0.002650     -0.010350
1192     11.910000     -0.002540     -0.008900
1193     11.920000     -0.002450     -0.007450
1194     11.930000     -0.002380     -0.006050
1195     11.940000     -0.002320     -0.004720
1196     11.950000     -0.002270     -0.003490
1197     11.960000     -0.002240     -0.002400
1198     11.970000     -0.002210     -0.001470
1199     11.980000     -0.002200     -0.000700
1200     11.990000     -0.002190     -0.000120
1201     12.000000     -0.002190      0.000260
1202     12.010000     -0.002190      0.000460
1203     12.020000     -0.002200      0.000460
1204     12.030000     -0.002200      0.000280
1205     12.040000     -0.002200     -0.000080
1206     12.050000     -0.002200     -0.000600
1207     12.060000     -0.002200     -0.001260
1208     12.070000     -0.002180     -0.002050
1209     12.080000     -0.002160     -0.002940
1210     12.090000     -0.002130     -0.003900
1211     12.100000     -0.002090     -0.004910
1212     12.110000     -0.002050     -0.005950
1213     12.120000     -0.001990     -0.006980
1214     12.130000     -0.001920     -0.007980
1215     12.140000     -0.001840     -0.008930
1216     12.150000     -0.001750     -0.009810
1217     12.160000     -0.001650     -0.010590
1218     12.170000     -0.001540     -0.011270
1219     12.180000     -0.001430     -0.011830
1220     12.190000     -0.001310     -0.012270
1221     12.200000     -0.001190     -0.012570
1222     12.210000     -0.001060     -0.012740
1223     12.220000     -0.000940     -0.012770
1224     12.230000     -0.000810     -0.012670
1225     12.240000     -0.000680     -0.012430
1226     12.250000     -0.000560     -0.012080
1227     12.260000     -0.000440     -0.011610
1228     12.270000     -0.000320     -0.011030
1229     12.280000     -0.000210     -0.010370
1230     12.290000     -0.000110     -0.009620
1231     12.300000     -0.000010     -0.008810
1232     12.310000      0.000080     -0.007950
1233     12.320000      0.000160     -0.007040
1234     12.330000      0.000230     -0.006110
1235     12.340000      0.000290     -0.005160
1236     12.350000      0.000340     -0.004200
1237     12.360000      0.000380     -0.003250
1238     12.370000      0.000410     -0.002300
1239     12.380000      0.000440     -0.001380
1240     12.390000      0.000450     -0.000470
1241     12.400000      0.000460      0.000410
1242     12.410000      0.000450      0.001260
1243     12.420000      0.000440      0.002080
1244     12.430000      0.000420      0.002850
1245     12.440000      0.000390      0.003590
1246     12.450000      0.000350      0.004270
1247     12.460000      0.000310      0.004900
1248     12.470000      0.000260      0.005470
1249     12.480000      0.000210      0.005970
1250     12.490000      0.000150      0.006390
1251     12.500000      0.000080      0.006720
1252     12.510000      0.000020      0.006960
1253     12.520000     -0.000050      0.007090
1254     12.530000     -0.000120      0.007100
1255     12.540000     -0.000190      0.007000
1256     12.550000     -0.000260      0.006760
1257     12.560000     -0.000330      0.006380
1258     12.570000     -0.000400      0.005860
1259     12.580000     -0.000450      0.005190
1260     12.590000     -0.000510      0.004370
1261     12.600000     -0.000550      0.003410
1262     12.610000     -0.000580      0.002310
1263     12.620000     -0.000610      0.001070
1264     12.630000     -0.000620     -0.000300
1265     12.640000     -0.000620     -0.001770
1266     12.650000     -0.000600     -0.003340
1267     12.660000     -0.000560     -0.004980
1268     12.670000     -0.000510     -0.006670
1269     12.680000     -0.000450     -0.008380
1270     12.690000     -0.000360     -0.010070
1271     12.700000     -0.000260     -0.011730
1272     12.710000     -0.000150     -0.013300
1273     12.720000     -0.000010     -0.014770
1274     12.730000      0.000140     -0.016100
1275     12.740000      0.000300     -0.017270
1276     12.750000      0.000470     -0.018240
1277     12.760000      0.000650     -0.019000
1278     12.770000      0.000840     -0.019530
1279     12.780000      0.001040     -0.019810
1280     12.790000      0.001230     -0.019840
1281     12.800000      0.001430     -0.019600
1282     12.810000      0.001630     -0.019110
1283     12.820000      0.001820     -0.018370
1284     12.830000      0.002000     -0.017390
1285     12.840000      0.002180     -0.016170
1286     12.850000      0.002340     -0.014750
1287     12.860000      0.002490     -0.013150
1288     12.870000      0.002620     -0.011400
1289     12.880000      0.002730     -0.009520
1290     12.890000      0.002830     -0.007550
1291     12.900000      0.002900     -0.005530
1292     12.910000      0.002960     -0.003500
1293     12.920000      0.002990     -0.001490
1294     12.930000      0.003010      0.000470
1295     12.940000      0.003000      0.002350
1296     12.950000      0.002980      0.004110
1297     12.960000      0.002940      0.005740
1298     12.970000      0.002880      0.007210
1299     12.980000      0.002810      0.008510
1300     12.990000      0.002720      0.009640
1301     13.000000      0.002630      0.010570
1302     13.010000      0.002520      0.011320
1303     13.020000      0.002410      0.011880
1304     13.030000      0.002290      0.012260
1305     13.040000      0.002170      0.012480
1306     13.050000      0.002040      0.012540
1307     13.060000      0.001920      0.012450
1308     13.070000      0.001790      0.012250
1309     13.080000      0.001670      0.011940
1310     13.090000      0.001550      0.011550
1311     13.100000      0.001440      0.011100
1312     13.110000      0.001320      0.010620
1313     13.120000      0.001220      0.010120
1314     13.130000      0.001120      0.009620
1315     13.140000      0.001020      0.009160
1316     13.150000      0.000930      0.008740
1317     13.160000      0.000840      0.008370
1318     13.170000      0.000760      0.008080
1319     13.180000      0.000680      0.007860
1320     13.190000      0.000600      0.007730
1321     13.200000      0.000520      0.007690
1322     13.210000      0.000440      0.007750
1323     13.220000      0.000370      0.007890
1324     13.230000      0.000290      0.008110
1325     13.240000      0.000210      0.008410
1326     13.250000      0.000120      0.008780
1327     13.260000      0.000040      0.009200
1328     13.270000     -0.000060      0.009650
1329     13.280000     -0.000150      0.010130
1330     13.290000     -0.000250      0.010610
1331     13.300000     -0.000360      0.011070
1332     13.310000     -0.000470      0.011500
1333     13.320000     -0.000590      0.011880
1334     13.330000     -0.000700      0.012180
1335     13.340000     -0.000830      0.012380
1336     13.350000     -0.000950      0.012490
1337     13.360000     -0.001080      0.012470
1338     13.370000     -0.001200      0.012320
1339     13.380000     -0.001320      0.012030
1340     13.390000     -0.001440      0.011590
1341     13.400000     -0.001560      0.011000
1342     13.410000     -0.001670      0.010270
1343     13.420000     -0.001770      0.009390
1344     13.430000     -0.001870      0.008380
1345     13.440000     -0.001950      0.007240
1346     13.450000     -0.002020      0.005990
1347     13.460000     -0.002080      0.004640
1348     13.470000     -0.002130      0.003220
1349     13.480000     -0.002160      0.001740
1350     13.490000     -0.002180      0.000240
1351     13.500000     -0.002180     -0.001260
1352     13.510000     -0.002170     -0.002740
1353     13.520000     -0.002140     -0.004170
1354     13.530000     -0.002100     -0.005520
1355     13.540000     -0.002040     -0.006770
1356     13.550000     -0.001980     -0.007900
1357     13.560000     -0.001900     -0.008890
1358     13.570000     -0.001810     -0.009730
1359     13.580000     -0.001710     -0.010410
1360     13.590000     -0.001610     -0.010920
1361     13.600000     -0.001500     -0.011260
1362     13.610000     -0.001380     -0.011420
1363     13.620000     -0.001270     -0.011420
1364     13.630000     -0.001160     -0.011250
1365     13.640000     -0.001040     -0.010930
1366     13.650000     -0.000930     -0.010470
1367     13.660000     -0.000830     -0.009890
1368     13.670000     -0.000730     -0.009210
1369     13.680000     -0.000640     -0.008440
1370     13.690000     -0.000550     -0.007620
1371     13.700000     -0.000480     -0.006760
1372     13.710000     -0.000410     -0.005880
1373     13.720000     -0.000350     -0.005020
1374     13.730000     -0.000300     -0.004200
1375     13.740000     -0.000260     -0.003420
1376     13.750000     -0.000230     -0.002730
1377     13.760000     -0.000200     -0.002120
1378     13.770000     -0.000180     -0.001610
1379     13.780000     -0.000160     -0.001220
1380     13.790000     -0.000150     -0.000940
1381     13.800000     -0.000140     -0.000790
1382     13.810000     -0.000130     -0.000770
1383     13.820000     -0.000120     -0.000870
1384     13.830000     -0.000120     -0.001080
1385     13.840000     -0.000100     -0.001410
1386     13.850000     -0.000090     -0.001850
1387     13.860000     -0.000070     -0.002370
1388     13.870000     -0.000050     -0.002960
1389     13.880000     -0.000020     -0.003620
1390     13.890000      0.000020     -0.004320
1391     13.900000      0.000060     -0.005050
1392     13.910000      0.000110     -0.005780
1393     13.920000      0.000170     -0.006500
1394     13.930000      0.000230     -0.007190
1395     13.940000      0.000310     -0.007830
1396     13.950000      0.000380     -0.008420
1397     13.960000      0.000470     -0.008940
1398     13.970000      0.000560     -0.009370
1399     13.980000      0.000650     -0.009710
1400     13.990000      0.000750     -0.009960
1401     14.000000      0.000850     -0.010120
1402     14.010000      0.000950     -0.010170
1403     14.020000      0.001050     -0.010120
1404     14.030000      0.001150     -0.009970
1405     14.040000      0.001250     -0.009730
1406     14.050000      0.001350     -0.009410
1407     14.060000      0.001440     -0.009010
1408     14.070000      0.001530     -0.008530
1409     14.080000      0.001620     -0.008010
1410     14.090000      0.001700     -0.007430
1411     14.100000      0.001770     -0.006820
1412     14.110000      0.001840     -0.006190
1413     14.120000      0.001900     -0.005540
1414     14.130000      0.001960     -0.004900
1415     14.140000      0.002010     -0.004260
1416     14.150000      0.002050     -0.003650
1417     14.160000      0.002090     -0.003060
1418     14.170000      0.002120     -0.002510
1419     14.180000      0.002140     -0.002000
1420     14.190000      0.002160     -0.001530
1421     14.200000      0.002180     -0.001110
1422     14.210000      0.002190     -0.000740
1423     14.220000      0.002200     -0.000420
1424     14.230000      0.002200     -0.000150
1425     14.240000      0.002200      0.000070
1426     14.250000      0.002200      0.000240
1427     14.260000      0.002200      0.000360
1428     14.270000      0.002200      0.000430
1429     14.280000      0.002190      0.000450
1430     14.290000      0.002190      0.000430
1431     14.300000      0.002180      0.000370
1432     14.310000      0.002180      0.000260
1433     14.320000      0.002180      0.000120
1434     14.330000      0.002180     -0.000070
1435     14.340000      0.002180     -0.000300
1436     14.350000      0.002180     -0.000560
1437     14.360000      0.002180     -0.000870
1438     14.370000      0.002190     -0.001200
1439     14.380000      0.002210     -0.001580
1440     14.390000      0.002220     -0.001980
1441     14.400000      0.002240     -0.002420
1442     14.410000      0.002260     -0.002880
1443     14.420000      0.002290     -0.003370
1444     14.430000      0.002330     -0.003880
1445     14.440000      0.002370     -0.004400
1446     14.450000      0.002410     -0.004930
1447     14.460000      0.002460     -0.005450
1448     14.470000      0.002510     -0.005970
1449     14.480000      0.002570     -0.006460
1450     14.490000      0.002640     -0.006910
1451     14.500000      0.002710     -0.007310
1452     14.510000      0.002780     -0.007660
1453     14.520000      0.002860     -0.007930
1454     14.530000      0.002940     -0.008110
1455     14.540000      0.003020     -0.008200
1456     14.550000      0.003100     -0.008180
1457     14.560000      0.003180     -0.008040
1458     14.570000      0.003260     -0.007770
1459     14.580000      0.003340     -0.007380
1460     14.590000      0.003410     -0.006850
1461     14.600000      0.003480     -0.006190
1462     14.610000      0.003540     -0.005390
1463     14.620000      0.003600     -0.004470
1464     14.630000      0.003640     -0.003430
1465     14.640000      0.003680     -0.002280
1466     14.650000      0.003700     -0.001040
1467     14.660000      0.003710      0.000290
1468     14.670000      0.003710      0.001670
1469     14.680000      0.003690      0.003090
1470     14.690000      0.003660      0.004520
1471     14.700000      0.003610      0.005950
1472     14.710000      0.003550      0.007330
1473     14.720000      0.003480      0.008660
1474     14.730000      0.003390      0.009890
1475     14.740000      0.003300      0.011020
1476     14.750000      0.003190      0.012030
1477     14.760000      0.003070      0.012890
1478     14.770000      0.002940      0.013590
1479     14.780000      0.002800      0.014120
1480     14.790000      0.002660      0.014470
1481     14.800000      0.002510      0.014650
1482     14.810000      0.002370      0.014650
1483     14.820000      0.002220      0.014470
1484     14.830000      0.002080      0.014130
1485     14.840000      0.001940      0.013620
1486     14.850000      0.001800      0.012980
1487     14.860000      0.001670      0.012200
1488     14.870000      0.001550      0.011310
1489     14.880000      0.001430      0.010330
1490     14.890000      0.001330      0.009290
1491     14.900000      0.001240      0.008210
1492     14.910000      0.001160      0.007100
1493     14.920000      0.001080      0.006000
1494     14.930000      0.001020      0.004930
1495     14.940000      0.000980      0.003900
1496     14.950000      0.000940      0.002940
1497     14.960000      0.000910      0.002060
1498     14.970000      0.000890      0.001280
1499     14.980000      0.000870      0.000590
1500     14.990000      0.000870      0.000010
1501     15.000000      0.000870     -0.000450
1502     15.010000      0.000870     -0.000800
1503     15.020000      0.000880     -0.001050
1504     15.030000      0.000890     -0.001180
1505     15.040000      0.000900     -0.001230
1506     15.050000      0.000910     -0.001180
1507     15.060000      0.000930     -0.001070
1508     15.070000      0.000940     -0.000900
1509     15.080000      0.000950     -0.000680
1510     15.090000      0.000950     -0.000440
1511     15.100000      0.000960     -0.000200
1512     15.110000      0.000960      0.000030
1513     15.120000      0.000960      0.000230
1514     15.130000      0.000960      0.000380
1515     15.140000      0.000950      0.000460
1516     15.150000      0.000950      0.000460
1517     15.160000      0.000940      0.000370
1518     15.170000      0.000940      0.000180
1519     15.180000      0.000940     -0.000130
1520     15.190000      0.000940     -0.000540
1521     15.200000      0.000950     -0.001080
1522     15.210000      0.000960     -0.001730
1523     15.220000      0.000970     -0.002500
1524     15.230000      0.001000     -0.003360
1525     15.240000      0.001030     -0.004320
1526     15.250000      0.001080     -0.005350
1527     15.260000      0.001130     -0.006430
1528     15.270000      0.001190     -0.007550
1529     15.280000      0.001270     -0.008680
1530     15.290000      0.001360     -0.009800
1531     15.300000      0.001450     -0.010860
1532     15.310000      0.001560     -0.011860
1533     15.320000      0.001680     -0.012750
1534     15.330000      0.001810     -0.013510
1535     15.340000      0.001940     -0.014110
1536     15.350000      0.002080     -0.014530
1537     15.360000      0.002230     -0.014760
1538     15.370000      0.002380     -0.014770
1539     15.380000      0.002520     -0.014550
1540     15.390000      0.002670     -0.014100
1541     15.400000      0.002810     -0.013410
1542     15.410000      0.002950     -0.012480
1543     15.420000      0.003070     -0.011330
1544     15.430000      0.003180     -0.009960
1545     15.440000      0.003280     -0.008390
1546     15.450000      0.003370     -0.006640
1547     15.460000      0.003430     -0.004750
1548     15.470000      0.003480     -0.002740
1549     15.480000      0.003510     -0.000640
1550     15.490000      0.003510      0.001490
1551     15.500000      0.003500      0.003620
1552     15.510000      0.003460      0.005710
1553     15.520000      0.003410      0.007720
1554     15.530000      0.003330      0.009610
1555     15.540000      0.003230      0.011340
1556     15.550000      0.003120      0.012880
1557     15.560000      0.002990      0.014190
1558     15.570000      0.002850      0.015270
1559     15.580000      0.002700      0.016080
1560     15.590000      0.002540      0.016630
1561     15.600000      0.002370      0.016890
1562     15.610000      0.002200      0.016880
1563     15.620000      0.002030      0.016590
1564     15.630000      0.001870      0.016030
1565     15.640000      0.001710      0.015230
1566     15.650000      0.001550      0.014190
1567     15.660000      0.001410      0.012950
1568     15.670000      0.001280      0.011530
1569     15.680000      0.001170      0.009960
1570     15.690000      0.001070      0.008280
1571     15.700000      0.000980      0.006530
1572     15.710000      0.000920      0.004740
1573     15.720000      0.000870      0.002940
1574     15.730000      0.000840      0.001170
1575     15.740000      0.000830     -0.000540
1576     15.750000      0.000840     -0.002170
1577     15.760000      0.000860     -0.003680
1578     15.770000      0.000890     -0.005060
1579     15.780000      0.000940     -0.006300
1580     15.790000      0.001010     -0.007370
1581     15.800000      0.001080     -0.008280
1582     15.810000      0.001160     -0.009030
1583     15.820000      0.001250     -0.009600
1584     15.830000      0.001350     -0.010010
1585     15.840000      0.001450     -0.010260
1586     15.850000      0.001550     -0.010360
1587     15.860000      0.001660     -0.010320
1588     15.870000      0.001760     -0.010150
1589     15.880000      0.001860     -0.009860
1590     15.890000      0.001960     -0.009480
1591     15.900000      0.002050     -0.009010
1592     15.910000      0.002140     -0.008470
1593     15.920000      0.002230     -0.007870
1594     15.930000      0.002310     -0.007240
1595     15.940000      0.002380     -0.006570
1596     15.950000      0.002450     -0.005890
1597     15.960000      0.002510     -0.005210
1598     15.970000      0.002560     -0.004520
1599     15.980000      0.002600     -0.003850
1600     15.990000      0.002640     -0.003180
1601     16.000000      0.002670     -0.002540
1602     16.010000      0.002700     -0.001920
1603     16.020000      0.002720     -0.001310
1604     16.030000      0.002730     -0.000730
1605     16.040000      0.002740     -0.000180
1606     16.050000      0.002740      0.000350
1607     16.060000      0.002740      0.000860
1608     16.070000      0.002730      0.001340
1609     16.080000      0.002710      0.001800
1610     16.090000      0.002700      0.002230
1611     16.100000      0.002670      0.002640
1612     16.110000      0.002650      0.003020
1613     16.120000      0.002620      0.003380
1614     16.130000      0.002580      0.003710
1615     16.140000      0.002550      0.004020
1616     16.150000      0.002510      0.004300
1617     16.160000      0.002460      0.004550
1618     16.170000      0.002420      0.004780
1619     16.180000      0.002370      0.004990
1620     16.190000      0.002320      0.005160
1621     16.200000      0.002270      0.005320
1622     16.210000      0.002220      0.005450
1623     16.220000      0.002160      0.005550
1624     16.230000      0.002110      0.005640
1625     16.240000      0.002050      0.005700
1626     16.250000      0.001990      0.005740
1627     16.260000      0.001930      0.005750
1628     16.270000      0.001880      0.005750
1629     16.280000      0.001820      0.005730
1630     16.290000      0.001760      0.005680
1631     16.300000      0.001710      0.005620
1632     16.310000      0.001650      0.005540
1633     16.320000      0.001590      0.005430
1634     16.330000      0.001540      0.005310
1635     16.340000      0.001490      0.005170
1636     16.350000      0.001430      0.005010
1637     16.360000      0.001380      0.004830
1638     16.370000      0.001340      0.004630
1639     16.380000      0.001290      0.004410
1640     16.390000      0.001250      0.004170
1641     16.400000      0.001200      0.003910
1642     16.410000      0.001170      0.003620
1643     16.420000      0.001130      0.003310
1644     16.430000      0.001100      0.002970
1645     16.440000      0.001070      0.002610
1646     16.450000      0.001040      0.002230
1647     16.460000      0.001020      0.001810
1648     16.470000      0.001000      0.001380
1649     16.480000      0.000990      0.000910
1650     16.490000      0.000980      0.000420
1651     16.500000      0.000970     -0.000100
1652     16.510000      0.000970     -0.000650
1653     16.520000      0.000980     -0.001220
1654     16.530000      0.000990     -0.001820
1655     16.540000      0.001010     -0.002450
1656     16.550000      0.001030     -0.003120
1657     16.560000      0.001070     -0.003810
1658     16.570000      0.001100     -0.004530
1659     16.580000      0.001150     -0.005280
1660     16.590000      0.001200     -0.006050
1661     16.600000      0.001260     -0.006860
1662     16.610000      0.001330     -0.007690
1663     16.620000      0.001410     -0.008530
1664     16.630000      0.001490     -0.009390
1665     16.640000      0.001590     -0.010260
1666     16.650000      0.001690     -0.011120
1667     16.660000      0.001800     -0.011970
1668     16.670000      0.001920     -0.012780
1669     16.680000      0.002050     -0.013550
1670     16.690000      0.002180     -0.014260
1671     16.700000      0.002330     -0.014900
1672     16.710000      0.002480     -0.015430
1673     16.720000      0.002630     -0.015850
1674     16.730000      0.002790     -0.016140
1675     16.740000      0.002950     -0.016290
1676     16.750000      0.003110     -0.016270
1677     16.760000      0.003280     -0.016070
1678     16.770000      0.003440     -0.015690
1679     16.780000      0.003590     -0.015120
1680     16.790000      0.003740     -0.014350
1681     16.800000      0.003890     -0.013380
1682     16.810000      0.004020     -0.012220
1683     16.820000      0.004140     -0.010870
1684     16.830000      0.004250     -0.009340
1685     16.840000      0.004350     -0.007660
1686     16.850000      0.004420     -0.005830
1687     16.860000      0.004480     -0.003890
1688     16.870000      0.004520     -0.001860
1689     16.880000      0.004540      0.000220
1690     16.890000      0.004540      0.002310
1691     16.900000      0.004510      0.004390
1692     16.910000      0.004470      0.006420
1693     16.920000      0.004400      0.008350
1694     16.930000      0.004320      0.010150
1695     16.940000      0.004220      0.011790
1696     16.950000      0.004100      0.013240
1697     16.960000      0.003970      0.014470
1698     16.970000      0.003820      0.015470
1699     16.980000      0.003670      0.016220
1700     16.990000      0.003510      0.016710
1701     17.000000      0.003340      0.016930
1702     17.010000      0.003170      0.016880
1703     17.020000      0.003000      0.016570
1704     17.030000      0.002840      0.016010
1705     17.040000      0.002680      0.015210
1706     17.050000      0.002520      0.014200
1707     17.060000      0.002380      0.012990
1708     17.070000      0.002250      0.011630
1709     17.080000      0.002140      0.010130
1710     17.090000      0.002040      0.008530
1711     17.100000      0.001950      0.006870
1712     17.110000      0.001880      0.005180
1713     17.120000      0.001830      0.003500
1714     17.130000      0.001790      0.001860
1715     17.140000      0.001780      0.000300
1716     17.150000      0.001770     -0.001170
1717     17.160000      0.001780     -0.002510
1718     17.170000      0.001810     -0.003710
1719     17.180000      0.001850     -0.004760
1720     17.190000      0.001890     -0.005630
1721     17.200000      0.001950     -0.006330
1722     17.210000      0.002010     -0.006860
1723     17.220000      0.002080     -0.007210
1724     17.230000      0.002160     -0.007390
1725     17.240000      0.002230     -0.007410
1726     17.250000      0.002300     -0.007280
1727     17.260000      0.002380     -0.007020
1728     17.270000      0.002450     -0.006650
1729     17.280000      0.002510     -0.006170
1730     17.290000      0.002570     -0.005620
1731     17.300000      0.002630     -0.005020
1732     17.310000      0.002680     -0.004390
1733     17.320000      0.002720     -0.003750
1734     17.330000      0.002760     -0.003110
1735     17.340000      0.002790     -0.002510
1736     17.350000      0.002820     -0.001950
1737     17.360000      0.002840     -0.001450
1738     17.370000      0.002850     -0.001020
1739     17.380000      0.002860     -0.000670
1740     17.390000      0.002870     -0.000420
1741     17.400000      0.002870     -0.000250
1742     17.410000      0.002880     -0.000180
1743     17.420000      0.002880     -0.000200
1744     17.430000      0.002880     -0.000310
1745     17.440000      0.002880     -0.000500
1746     17.450000      0.002890     -0.000760
1747     17.460000      0.002900     -0.001090
1748     17.470000      0.002910     -0.001470
1749     17.480000      0.002920     -0.001880
1750     17.490000      0.002940     -0.002320
1751     17.500000      0.002960     -0.002760
1752     17.510000      0.002990     -0.003190
1753     17.520000      0.003020     -0.003600
1754     17.530000      0.003060     -0.003970
1755     17.540000      0.003100     -0.004280
1756     17.550000      0.003140     -0.004520
1757     17.560000      0.003190     -0.004690
1758     17.570000      0.003230     -0.004770
1759     17.580000      0.003280     -0.004750
1760     17.590000      0.003330     -0.004640
1761     17.600000      0.003370     -0.004420
1762     17.610000      0.003420     -0.004100
1763     17.620000      0.003460     -0.003680
1764     17.630000      0.003500     -0.003160
1765     17.640000      0.003530     -0.002560
1766     17.650000      0.003550     -0.001880
1767     17.660000      0.003570     -0.001120
1768     17.670000      0.003580     -0.000320
1769     17.680000      0.003590      0.000530
1770     17.690000      0.003580      0.001400
1771     17.700000      0.003570      0.002280
1772     17.710000      0.003540      0.003150
1773     17.720000      0.003510      0.003990
1774     17.730000      0.003470      0.004790
1775     17.740000      0.003430      0.005520
1776     17.750000      0.003370      0.006190
1777     17.760000      0.003310      0.006770
1778     17.770000      0.003240      0.007260
1779     17.780000      0.003170      0.007650
1780     17.790000      0.003090      0.007940
1781     17.800000      0.003010      0.008120
1782     17.810000      0.002930      0.008180
1783     17.820000      0.002850      0.008140
1784     17.830000      0.002770      0.008000
1785     17.840000      0.002690      0.007760
1786     17.850000      0.002610      0.007430
1787     17.860000      0.002540      0.007020
1788     17.870000      0.002470      0.006530
1789     17.880000      0.002400      0.005990
1790     17.890000      0.002340      0.005400
1791     17.900000      0.002290      0.004790
1792     17.910000      0.002240      0.004150
1793     17.920000      0.002200      0.003500
1794     17.930000      0.002160      0.002870
1795     17.940000      0.002130      0.002250
1796     17.950000      0.002110      0.001670
1797     17.960000      0.002090      0.001120
1798     17.970000      0.002080      0.000620
1799     17.980000      0.002080      0.000170
1800     17.990000      0.002070     -0.000220
1801     18.000000      0.002080     -0.000560
1802     18.010000      0.002080     -0.000830
1803     18.020000      0.002090     -0.001040
1804     18.030000      0.002100     -0.001190
1805     18.040000      0.002110     -0.001290
1806     18.050000      0.002130     -0.001330
1807     18.060000      0.002140     -0.001320
1808     18.070000      0.002150     -0.001260
1809     18.080000      0.002170     -0.001170
1810     18.090000      0.002180     -0.001040
1811     18.100000      0.002190     -0.000870
1812     18.110000      0.002200     -0.000690
1813     18.120000      0.002200     -0.000480
1814     18.130000      0.002210     -0.000270
1815     18.140000      0.002210     -0.000040
1816     18.150000      0.002210      0.000190
1817     18.160000      0.002210      0.000420
1818     18.170000      0.002200      0.000650
1819     18.180000      0.002200      0.000870
1820     18.190000      0.002190      0.001090
1821     18.200000      0.002180      0.001290
1822     18.210000      0.002170      0.001490
1823     18.220000      0.002150      0.001670
1824     18.230000      0.002130      0.001840
1825     18.240000      0.002120      0.002010
1826     18.250000      0.002100      0.002160
1827     18.260000      0.002070      0.002290
1828     18.270000      0.002050      0.002420
1829     18.280000      0.002030      0.002530
1830     18.290000      0.002000      0.002640
1831     18.300000      0.001980      0.002730
1832     18.310000      0.001950      0.002810
1833     18.320000      0.001920      0.002870
1834     18.330000      0.001890      0.002930
1835     18.340000      0.001860      0.002970
1836     18.350000      0.001830      0.003000
1837     18.360000      0.001800      0.003020
1838     18.370000      0.001770      0.003020
1839     18.380000      0.001740      0.003020
1840     18.390000      0.001710      0.003000
1841     18.400000      0.001680      0.002980
1842     18.410000      0.001650      0.002940
1843     18.420000      0.001620      0.002900
1844     18.430000      0.001590      0.002850
1845     18.440000      0.001560      0.002790
1846     18.450000      0.001540      0.002730
1847     18.460000      0.001510      0.002670
1848     18.470000      0.001480      0.002610
1849     18.480000      0.001460      0.002550
1850     18.490000      0.001430      0.002500
1851     18.500000      0.001410      0.002460
1852     18.510000      0.001380      0.002430
1853     18.520000      0.001360      0.002420
1854     18.530000      0.001330      0.002430
1855     18.540000      0.001310      0.002460
1856     18.550000      0.001280      0.002510
1857     18.560000      0.001260      0.002590
1858     18.570000      0.001230      0.002700
1859     18.580000      0.001210      0.002840
1860     18.590000      0.001180      0.003000
1861     18.600000      0.001150      0.003200
1862     18.610000      0.001120      0.003420
1863     18.620000      0.001080      0.003680
1864     18.630000      0.001040      0.003950
1865     18.640000      0.001010      0.004250
1866     18.650000      0.000960      0.004560
1867     18.660000      0.000920      0.004890
1868     18.670000      0.000870      0.005220
1869     18.680000      0.000820      0.005550
1870     18.690000      0.000760      0.005870
1871     18.700000      0.000700      0.006180
1872     18.710000      0.000640      0.006460
1873     18.720000      0.000580      0.006710
1874     18.730000      0.000510      0.006920
1875     18.740000      0.000440      0.007090
1876     18.750000      0.000370      0.007200
1877     18.760000      0.000300      0.007260
1878     18.770000      0.000220      0.007250
1879     18.780000      0.000150      0.007180
1880     18.790000      0.000080      0.007040
1881     18.800000      0.000010      0.006830
1882     18.810000     -0.000060      0.006550
1883     18.820000     -0.000130      0.006210
1884     18.830000     -0.000190      0.005790
1885     18.840000     -0.000250      0.005320
1886     18.850000     -0.000300      0.004800
1887     18.860000     -0.000350      0.004230
1888     18.870000     -0.000390      0.003610
1889     18.880000     -0.000420      0.002970
1890     18.890000     -0.000450      0.002310
1891     18.900000     -0.000480      0.001630
1892     18.910000     -0.000490      0.000960
1893     18.920000     -0.000500      0.000300
1894     18.930000     -0.000510     -0.000350
1895     18.940000     -0.000500     -0.000960
1896     18.950000     -0.000490     -0.001540
1897     18.960000     -0.000480     -0.002080
1898     18.970000     -0.000460     -0.002560
1899     18.980000     -0.000430     -0.002990
1900     18.990000     -0.000400     -0.003370
1901     19.000000     -0.000370     -0.003690
1902     19.010000     -0.000330     -0.003950
1903     19.020000     -0.000290     -0.004160
1904     19.030000     -0.000250     -0.004310
1905     19.040000     -0.000210     -0.004410
1906     19.050000     -0.000160     -0.004460
1907     19.060000     -0.000120     -0.004470
1908     19.070000     -0.000070     -0.004440
1909     19.080000     -0.000030     -0.004390
1910     19.090000      0.000010     -0.004300
1911     19.100000      0.000060     -0.004200
1912     19.110000      0.000100     -0.004100
1913     19.120000      0.000140     -0.003980
1914     19.130000      0.000180     -0.003870
1915     19.140000      0.000220     -0.003770
1916     19.150000      0.000260     -0.003680
1917     19.160000      0.000290     -0.003610
1918     19.170000      0.000330     -0.003570
1919     19.180000      0.000370     -0.003550
1920     19.190000      0.000400     -0.003550
1921     19.200000      0.000440     -0.003590
1922     19.210000      0.000470     -0.003650
1923     19.220000      0.000510     -0.003740
1924     19.230000      0.000550     -0.003850
1925     19.240000      0.000590     -0.003990
1926     19.250000      0.000620     -0.004140
1927     19.260000      0.000670     -0.004310
1928     19.270000      0.000710     -0.004490
1929     19.280000      0.000750     -0.004670
1930     19.290000      0.000800     -0.004850
1931     19.300000      0.000850     -0.005020
1932     19.310000      0.000900     -0.005170
1933     19.320000      0.000950     -0.005290
1934     19.330000      0.001000     -0.005380
1935     19.340000      0.001060     -0.005440
1936     19.350000      0.001110     -0.005450
1937     19.360000      0.001170     -0.005420
1938     19.370000      0.001220     -0.005330
1939     19.380000      0.001270     -0.005180
1940     19.390000      0.001330     -0.004980
1941     19.400000      0.001380     -0.004720
1942     19.410000      0.001420     -0.004400
1943     19.420000      0.001470     -0.004020
1944     19.430000      0.001510     -0.003580
1945     19.440000      0.001540     -0.003100
1946     19.450000      0.001570     -0.002560
1947     19.460000      0.001600     -0.001980
1948     19.470000      0.001620     -0.001370
1949     19.480000      0.001630     -0.000720
1950     19.490000      0.001640     -0.000060
1951     19.500000      0.001640      0.000610
1952     19.510000      0.001640      0.001280
1953     19.520000      0.001620      0.001950
1954     19.530000      0.001600      0.002600
1955     19.540000      0.001580      0.003220
1956     19.550000      0.001540      0.003820
1957     19.560000      0.001510      0.004380
1958     19.570000      0.001460      0.004890
1959     19.580000      0.001410      0.005360
1960     19.590000      0.001360      0.005790
1961     19.600000      0.001300      0.006160
1962     19.610000      0.001240      0.006480
1963     19.620000      0.001180      0.006750
1964     19.630000      0.001110      0.006970
1965     19.640000      0.001040      0.007140
1966     19.650000      0.000970      0.007250
1967     19.660000      0.000890      0.007320
1968     19.670000      0.000820      0.007350
1969     19.680000      0.000750      0.007320
1970     19.690000      0.000670      0.007260
1971     19.700000      0.000600      0.007160
1972     19.710000      0.000530      0.007010
1973     19.720000      0.000460      0.006830
1974     19.730000      0.000390      0.006610
1975     19.740000      0.000330      0.006360
1976     19.750000      0.000260      0.006070
1977     19.760000      0.000200      0.005760
1978     19.770000      0.000140      0.005400
1979     19.780000      0.000090      0.005020
1980     19.790000      0.000040      0.004610
1981     19.800000     -0.000010      0.004170
1982     19.810000     -0.000050      0.003700
1983     19.820000     -0.000080      0.003210
1984     19.830000     -0.000120      0.002690
1985     19.840000     -0.000140      0.002150
1986     19.850000     -0.000170      0.001590
1987     19.860000     -0.000180      0.001020
1988     19.870000     -0.000190      0.000440
1989     19.880000     -0.000200     -0.000140
1990     19.890000     -0.000190     -0.000710
1991     19.900000     -0.000190     -0.001280
1992     19.910000     -0.000170     -0.001820
1993     19.920000     -0.000160     -0.002340
1994     19.930000     -0.000130     -0.002830
1995     19.940000     -0.000100     -0.003290
1996     19.950000     -0.000070     -0.003700
1997     19.960000     -0.000030     -0.004060
1998     19.970000      0.000010     -0.004380
1999     19.980000      0.000050     -0.004640
2000     19.990000      0.000100     -0.004840
2001     20.000000      0.000140     -0.004990
2002     20.010000      0.000190     -0.005080
2003     20.020000      0.000250     -0.005120
2004     20.030000      0.000300     -0.005100
2005     20.040000      0.000350     -0.005040
2006     20.050000      0.000400     -0.004920
2007     20.060000      0.000450     -0.004770
2008     20.070000      0.000490     -0.004570
2009     20.080000      0.000540     -0.004340
2010     20.090000      0.000580     -0.004080
2011     20.100000      0.000620     -0.003800
2012     20.110000      0.000660     -0.003510
2013     20.120000      0.000700     -0.003200
2014     20.130000      0.000730     -0.002880
2015     20.140000      0.000760     -0.002570
2016     20.150000      0.000780     -0.002250
2017     20.160000      0.000810     -0.001950
2018     20.170000      0.000830     -0.001650
2019     20.180000      0.000840     -0.001360
2020     20.190000      0.000860     -0.001090
2021     20.200000      0.000870     -0.000830
2022     20.210000      0.000880     -0.000590
2023     20.220000      0.000880     -0.000370
2024     20.230000      0.000890     -0.000160
2025     20.240000      0.000890      0.000030
2026     20.250000      0.000890      0.000210
2027     20.260000      0.000880      0.000360
2028     20.270000      0.000880      0.000500
2029     20.280000      0.000880      0.000630
2030     20.290000      0.000870      0.000730
2031     20.300000      0.000860      0.000820
2032     20.310000      0.000850      0.000890
2033     20.320000      0.000840      0.000950
2034     20.330000      0.000840      0.000990
2035     20.340000      0.000830      0.001010
2036     20.350000      0.000820      0.001010
2037     20.360000      0.000810      0.000990
2038     20.370000      0.000800      0.000960
2039     20.380000      0.000790      0.000910
2040     20.390000      0.000780      0.000840
2041     20.400000      0.000770      0.000750
2042     20.410000      0.000760      0.000640
2043     20.420000      0.000750      0.000520
2044     20.430000      0.000750      0.000380
2045     20.440000      0.000750      0.000220
2046     20.450000      0.000740      0.000050
2047     20.460000      0.000740     -0.000130
2048     20.470000      0.000740     -0.000330
2049     20.480000      0.000750     -0.000530
2050     20.490000      0.000750     -0.000750
2051     20.500000      0.000760     -0.000970
2052     20.510000      0.000770     -0.001200
2053     20.520000      0.000780     -0.001430
2054     20.530000      0.000800     -0.001660
2055     20.540000      0.000810     -0.001890
2056     20.550000      0.000830     -0.002120
2057     20.560000      0.000850     -0.002340
2058     20.570000      0.000880     -0.002570
2059     20.580000      0.000900     -0.002780
2060     20.590000      0.000930     -0.002990
2061     20.600000      0.000960     -0.003190
2062     20.610000      0.000990     -0.003380
2063     20.620000      0.001030     -0.003560
2064     20.630000      0.001060     -0.003730
2065     20.640000      0.001100     -0.003880
2066     20.650000      0.001140     -0.004010
2067     20.660000      0.001180     -0.004120
2068     20.670000      0.001220     -0.004210
2069     20.680000      0.001260     -0.004260
2070     20.690000      0.001300     -0.004290
2071     20.700000      0.001350     -0.004270
2072     20.710000      0.001390     -0.004210
2073     20.720000      0.001430     -0.004100
2074     20.730000      0.001470     -0.003930
2075     20.740000      0.001510     -0.003710
2076     20.750000      0.001550     -0.003420
2077     20.760000      0.001580     -0.003070
2078     20.770000      0.001610     -0.002650
2079     20.780000      0.001640     -0.002150
2080     20.790000      0.001660     -0.001580
2081     20.800000      0.001680     -0.000940
2082     20.810000      0.001690     -0.000230
2083     20.820000      0.001690      0.000550
2084     20.830000      0.001680      0.001390
2085     20.840000      0.001670      0.002290
2086     20.850000      0.001650      0.003240
2087     20.860000      0.001610      0.004220
2088     20.870000      0.001570      0.005230
2089     20.880000      0.001520      0.006250
2090     20.890000      0.001460      0.007260
2091     20.900000      0.001380      0.008250
2092     20.910000      0.001300      0.009200
2093     20.920000      0.001210      0.010100
2094     20.930000      0.001110      0.010930
2095     20.940000      0.001000      0.011680
2096     20.950000      0.000880      0.012330
2097     20.960000      0.000760      0.012870
2098     20.970000      0.000630      0.013300
2099     20.980000      0.000500      0.013600
2100     20.990000      0.000360      0.013770
2101     21.000000      0.000220      0.013810
2102     21.010000      0.000090      0.013720
2103     21.020000     -0.000050      0.013500
2104     21.030000     -0.000190      0.013150
2105     21.040000     -0.000320      0.012690
2106     21.050000     -0.000440      0.012120
2107     21.060000     -0.000570      0.011450
2108     21.070000     -0.000680      0.010700
2109     21.080000     -0.000790      0.009880
2110     21.090000     -0.000890      0.009000
2111     21.100000     -0.000980      0.008080
2112     21.110000     -0.001060      0.007130
2113     21.120000     -0.001130      0.006180
2114     21.130000     -0.001190      0.005240
2115     21.140000     -0.001240      0.004310
2116     21.150000     -0.001290      0.003420
2117     21.160000     -0.001320      0.002560
2118     21.170000     -0.001350      0.001760
2119     21.180000     -0.001360      0.001020
2120     21.190000     -0.001370      0.000330
2121     21.200000     -0.001380     -0.000290
2122     21.210000     -0.001370     -0.000850
2123     21.220000     -0.001360     -0.001340
2124     21.230000     -0.001350     -0.001770
2125     21.240000     -0.001330     -0.002140
2126     21.250000     -0.001310     -0.002460
2127     21.260000     -0.001290     -0.002730
2128     21.270000     -0.001260     -0.002950
2129     21.280000     -0.001230     -0.003140
2130     21.290000     -0.001200     -0.003300
2131     21.300000     -0.001170     -0.003430
2132     21.310000     -0.001130     -0.003550
2133     21.320000     -0.001100     -0.003660
2134     21.330000     -0.001060     -0.003770
2135     21.340000     -0.001020     -0.003880
2136     21.350000     -0.000980     -0.004010
2137     21.360000     -0.000940     -0.004140
2138     21.370000     -0.000900     -0.004300
2139     21.380000     -0.000860     -0.004480
2140     21.390000     -0.000810     -0.004680
2141     21.400000     -0.000770     -0.004910
2142     21.410000     -0.000720     -0.005160
2143     21.420000     -0.000670     -0.005440
2144     21.430000     -0.000610     -0.005750
2145     21.440000     -0.000550     -0.006070
2146     21.450000     -0.000490     -0.006410
2147     21.460000     -0.000430     -0.006760
2148     21.470000     -0.000360     -0.007120
2149     21.480000     -0.000290     -0.007480
2150     21.490000     -0.000220     -0.007830
2151     21.500000     -0.000140     -0.008170
2152     21.510000     -0.000060     -0.008480
2153     21.520000      0.000030     -0.008760
2154     21.530000      0.000120     -0.009000
2155     21.540000      0.000210     -0.009200
2156     21.550000      0.000300     -0.009340
2157     21.560000      0.000390     -0.009430
2158     21.570000      0.000490     -0.009450
2159     21.580000      0.000580     -0.009410
2160     21.590000      0.000670     -0.009300
2161     21.600000      0.000770     -0.009120
2162     21.610000      0.000860     -0.008860
2163     21.620000      0.000950     -0.008540
2164     21.630000      0.001030     -0.008160
2165     21.640000      0.001110     -0.007710
2166     21.650000      0.001190     -0.007200
2167     21.660000      0.001260     -0.006650
2168     21.670000      0.001330     -0.006050
2169     21.680000      0.001390     -0.005410
2170     21.690000      0.001440     -0.004750
2171     21.700000      0.001490     -0.004070
2172     21.710000      0.001530     -0.003380
2173     21.720000      0.001570     -0.002700
2174     21.730000      0.001590     -0.002030
2175     21.740000      0.001610     -0.001370
2176     21.750000      0.001630     -0.000750
2177     21.760000      0.001630     -0.000150
2178     21.770000      0.001640      0.000400
2179     21.780000      0.001630      0.000920
2180     21.790000      0.001620      0.001390
2181     21.800000      0.001610      0.001810
2182     21.810000      0.001590      0.002190
2183     21.820000      0.001570      0.002520
2184     21.830000      0.001540      0.002800
2185     21.840000      0.001520      0.003030
2186     21.850000      0.001490      0.003220
2187     21.860000      0.001450      0.003370
2188     21.870000      0.001420      0.003480
2189     21.880000      0.001390      0.003550
2190     21.890000      0.001350      0.003590
2191     21.900000      0.001310      0.003590
2192     21.910000      0.001280      0.003560
2193     21.920000      0.001240      0.003510
2194     21.930000      0.001210      0.003430
2195     21.940000      0.001170      0.003330
2196     21.950000      0.001140      0.003200
2197     21.960000      0.001110      0.003060
2198     21.970000      0.001080      0.002890
2199     21.980000      0.001050      0.002710
2200     21.990000      0.001020      0.002510
2201     22.000000      0.001000      0.002300
2202     22.010000      0.000970      0.002070
2203     22.020000      0.000950      0.001830
2204     22.030000      0.000930      0.001580
2205     22.040000      0.000920      0.001320
2206     22.050000      0.000900      0.001050
2207     22.060000      0.000890      0.000780
2208     22.070000      0.000890      0.000500
2209     22.080000      0.000880      0.000220
2210     22.090000      0.000880     -0.000050
2211     22.100000      0.000880     -0.000320
2212     22.110000      0.000880     -0.000580
2213     22.120000      0.000890     -0.000830
2214     22.130000      0.000900     -0.001050
2215     22.140000      0.000910     -0.001260
2216     22.150000      0.000920     -0.001450
2217     22.160000      0.000930     -0.001610
2218     22.170000      0.000950     -0.001740
2219     22.180000      0.000970     -0.001850
2220     22.190000      0.000990     -0.001930
2221     22.200000      0.001010     -0.001970
2222     22.210000      0.001030     -0.001990
2223     22.220000      0.001050     -0.001980
2224     22.230000      0.001070     -0.001930
2225     22.240000      0.001080     -0.001860
2226     22.250000      0.001100     -0.001760
2227     22.260000      0.001120     -0.001630
2228     22.270000      0.001140     -0.001480
2229     22.280000      0.001150     -0.001310
2230     22.290000      0.001160     -0.001110
2231     22.300000      0.001180     -0.000900
2232     22.310000      0.001180     -0.000660
2233     22.320000      0.001190     -0.000410
2234     22.330000      0.001200     -0.000150
2235     22.340000      0.001200      0.000120
2236     22.350000      0.001200      0.000410
2237     22.360000      0.001190      0.000710
2238     22.370000      0.001180      0.001010
2239     22.380000      0.001170      0.001330
2240     22.390000      0.001160      0.001650
2241     22.400000      0.001140      0.001980
2242     22.410000      0.001130      0.002320
2243     22.420000      0.001100      0.002660
2244     22.430000      0.001080      0.003010
2245     22.440000      0.001050      0.003360
2246     22.450000      0.001010      0.003720
2247     22.460000      0.000970      0.004070
2248     22.470000      0.000930      0.004420
2249     22.480000      0.000890      0.004770
2250     22.490000      0.000840      0.005110
2251     22.500000      0.000790      0.005440
2252     22.510000      0.000740      0.005760
2253     22.520000      0.000680      0.006050
2254     22.530000      0.000620      0.006330
2255     22.540000      0.000550      0.006580
2256     22.550000      0.000490      0.006810
2257     22.560000      0.000420      0.007000
2258     22.570000      0.000350      0.007170
2259     22.580000      0.000280      0.007300
2260     22.590000      0.000210      0.007400
2261     22.600000      0.000130      0.007470
2262     22.610000      0.000060      0.007500
2263     22.620000     -0.000020      0.007500
2264     22.630000     -0.000090      0.007460
2265     22.640000     -0.000170      0.007390
2266     22.650000     -0.000240      0.007290
2267     22.660000     -0.000310      0.007150
2268     22.670000     -0.000390      0.006980
2269     22.680000     -0.000460      0.006790
2270     22.690000     -0.000520      0.006560
2271     22.700000     -0.000590      0.006310
2272     22.710000     -0.000650      0.006040
2273     22.720000     -0.000710      0.005740
2274     22.730000     -0.000770      0.005420
2275     22.740000     -0.000820      0.005070
2276     22.750000     -0.000870      0.004710
2277     22.760000     -0.000920      0.004320
2278     22.770000     -0.000960      0.003910
2279     22.780000     -0.001000      0.003490
2280     22.790000     -0.001040      0.003040
2281     22.800000     -0.001070      0.002580
2282     22.810000     -0.001090      0.002090
2283     22.820000     -0.001120      0.001600
2284     22.830000     -0.001130      0.001090
2285     22.840000     -0.001140      0.000560
2286     22.850000     -0.001150      0.000030
2287     22.860000     -0.001150     -0.000510
2288     22.870000     -0.001140     -0.001050
2289     22.880000     -0.001130     -0.001580
2290     22.890000     -0.001120     -0.002100
2291     22.900000     -0.001100     -0.002610
2292     22.910000     -0.001070     -0.003090
2293     22.920000     -0.001040     -0.003540
2294     22.930000     -0.001000     -0.003960
2295     22.940000     -0.000960     -0.004340
2296     22.950000     -0.000920     -0.004680
2297     22.960000     -0.000870     -0.004960
2298     22.970000     -0.000820     -0.005200
2299     22.980000     -0.000770     -0.005380
2300     22.990000     -0.000720     -0.005510
2301     23.000000     -0.000660     -0.005580
2302     23.010000     -0.000610     -0.005590
2303     23.020000     -0.000550     -0.005550
2304     23.030000     -0.000500     -0.005470
2305     23.040000     -0.000440     -0.005340
2306     23.050000     -0.000390     -0.005160
2307     23.060000     -0.000340     -0.004950
2308     23.070000     -0.000290     -0.004720
2309     23.080000     -0.000240     -0.004460
2310     23.090000     -0.000200     -0.004190
2311     23.100000     -0.000150     -0.003910
2312     23.110000     -0.000110     -0.003640
2313     23.120000     -0.000080     -0.003370
2314     23.130000     -0.000040     -0.003130
2315     23.140000     -0.000010     -0.002920
2316     23.150000      0.000020     -0.002730
2317     23.160000      0.000040     -0.002590
2318     23.170000      0.000070     -0.002490
2319     23.180000      0.000090     -0.002430
2320     23.190000      0.000120     -0.002420
2321     23.200000      0.000140     -0.002460
2322     23.210000      0.000170     -0.002550
2323     23.220000      0.000190     -0.002680
2324     23.230000      0.000220     -0.002850
2325     23.240000      0.000250     -0.003060
2326     23.250000      0.000280     -0.003300
2327     23.260000      0.000310     -0.003550
2328     23.270000      0.000350     -0.003820
2329     23.280000      0.000390     -0.004100
2330     23.290000      0.000430     -0.004360
2331     23.300000      0.000470     -0.004600
2332     23.310000      0.000520     -0.004810
2333     23.320000      0.000560     -0.004980
2334     23.330000      0.000610     -0.005080
2335     23.340000      0.000660     -0.005130
2336     23.350000      0.000720     -0.005100
2337     23.360000      0.000770     -0.004980
2338     23.370000      0.000820     -0.004780
2339     23.380000      0.000860     -0.004480
2340     23.390000      0.000910     -0.004080
2341     23.400000      0.000950     -0.003580
2342     23.410000      0.000990     -0.002990
2343     23.420000      0.001020     -0.002310
2344     23.430000      0.001040     -0.001530
2345     23.440000      0.001050     -0.000680
2346     23.450000      0.001060      0.000230
2347     23.460000      0.001060      0.001200
2348     23.470000      0.001050      0.002200
2349     23.480000      0.001030      0.003220
2350     23.490000      0.000990      0.004240
2351     23.500000      0.000950      0.005230
2352     23.510000      0.000900      0.006180
2353     23.520000      0.000840      0.007060
2354     23.530000      0.000770      0.007860
2355     23.540000      0.000690      0.008550
2356     23.550000      0.000600      0.009120
2357     23.560000      0.000510      0.009550
2358     23.570000      0.000410      0.009830
2359     23.580000      0.000320      0.009950
2360     23.590000      0.000220      0.009920
2361     23.600000      0.000120      0.009710
2362     23.610000      0.000020      0.009350
2363     23.620000     -0.000070      0.008820
2364     23.630000     -0.000160      0.008150
2365     23.640000     -0.000240      0.007330
2366     23.650000     -0.000320      0.006400
2367     23.660000     -0.000380      0.005350
2368     23.670000     -0.000430      0.004230
2369     23.680000     -0.000480      0.003040
2370     23.690000     -0.000510      0.001830
2371     23.700000     -0.000520      0.000600
2372     23.710000     -0.000530     -0.000600
2373     23.720000     -0.000520     -0.001760
2374     23.730000     -0.000510     -0.002840
2375     23.740000     -0.000480     -0.003820
2376     23.750000     -0.000440     -0.004680
2377     23.760000     -0.000390     -0.005400
2378     23.770000     -0.000340     -0.005980
2379     23.780000     -0.000280     -0.006380
2380     23.790000     -0.000220     -0.006620
2381     23.800000     -0.000150     -0.006670
2382     23.810000     -0.000080     -0.006560
2383     23.820000     -0.000020     -0.006270
2384     23.830000      0.000050     -0.005820
2385     23.840000      0.000100     -0.005230
2386     23.850000      0.000160     -0.004490
2387     23.860000      0.000200     -0.003640
2388     23.870000      0.000240     -0.002700
2389     23.880000      0.000260     -0.001690
2390     23.890000      0.000280     -0.000640
2391     23.900000      0.000290      0.000420
2392     23.910000      0.000280      0.001460
2393     23.920000      0.000270      0.002470
2394     23.930000      0.000240      0.003400
2395     23.940000      0.000210      0.004230
2396     23.950000      0.000170      0.004950
2397     23.960000      0.000120      0.005530
2398     23.970000      0.000060      0.005960
2399     23.980000      0.000000      0.006220
2400     23.990000     -0.000060      0.006310
2401     24.000000     -0.000120      0.006220
2402     24.010000     -0.000180      0.005950
2403     24.020000     -0.000240      0.005510
2404     24.030000     -0.000300      0.004900
2405     24.040000     -0.000350      0.004140
2406     24.050000     -0.000390      0.003230
2407     24.060000     -0.000420      0.002210
2408     24.070000     -0.000440      0.001080
2409     24.080000     -0.000450     -0.000120
2410     24.090000     -0.000450     -0.001370
2411     24.100000     -0.000440     -0.002640
2412     24.110000     -0.000410     -0.003900
2413     24.120000     -0.000370     -0.005120
2414     24.130000     -0.000320     -0.006290
2415     24.140000     -0.000260     -0.007360
2416     24.150000     -0.000190     -0.008330
2417     24.160000     -0.000100     -0.009170
2418     24.170000     -0.000010     -0.009870
2419     24.180000      0.000090     -0.010400
2420     24.190000      0.000190     -0.010780
2421     24.200000      0.000300     -0.010980
2422     24.210000      0.000410     -0.011010
2423     24.220000      0.000520     -0.010870
2424     24.230000      0.000630     -0.010570
2425     24.240000      0.000730     -0.010110
2426     24.250000      0.000830     -0.009500
2427     24.260000      0.000930     -0.008760
2428     24.270000      0.001020     -0.007910
2429     24.280000      0.001100     -0.006950
2430     24.290000      0.001170     -0.005920
2431     24.300000      0.001230     -0.004840
2432     24.310000      0.001270     -0.003710
2433     24.320000      0.001310     -0.002570
2434     24.330000      0.001340     -0.001430
2435     24.340000      0.001350     -0.000310
2436     24.350000      0.001350      0.000780
2437     24.360000      0.001350      0.001820
2438     24.370000      0.001330      0.002790
2439     24.380000      0.001300      0.003700
2440     24.390000      0.001260      0.004530
2441     24.400000      0.001220      0.005270
2442     24.410000      0.001160      0.005940
2443     24.420000      0.001110      0.006520
2444     24.430000      0.001040      0.007010
2445     24.440000      0.000970      0.007420
2446     24.450000      0.000900      0.007750
2447     24.460000      0.000820      0.008000
2448     24.470000      0.000740      0.008170
2449     24.480000      0.000660      0.008280
2450     24.490000      0.000570      0.008310
2451     24.500000      0.000490      0.008280
2452     24.510000      0.000410      0.008190
2453     24.520000      0.000330      0.008040
2454     24.530000      0.000250      0.007830
2455     24.540000      0.000170      0.007580
2456     24.550000      0.000090      0.007280
2457     24.560000      0.000020      0.006930
2458     24.570000     -0.000050      0.006540
2459     24.580000     -0.000120      0.006110
2460     24.590000     -0.000180      0.005640
2461     24.600000     -0.000230      0.005120
2462     24.610000     -0.000280      0.004580
2463     24.620000     -0.000330      0.004000
2464     24.630000     -0.000370      0.003390
2465     24.640000     -0.000400      0.002760
2466     24.650000     -0.000430      0.002110
2467     24.660000     -0.000450      0.001440
2468     24.670000     -0.000470      0.000770
2469     24.680000     -0.000480      0.000100
2470     24.690000     -0.000480     -0.000560
2471     24.700000     -0.000470     -0.001200
2472     24.710000     -0.000460     -0.001810
2473     24.720000     -0.000440     -0.002390
2474     24.730000     -0.000420     -0.002920
2475     24.740000     -0.000390     -0.003400
2476     24.750000     -0.000350     -0.003810
2477     24.760000     -0.000320     -0.004160
2478     24.770000     -0.000270     -0.004440
2479     24.780000     -0.000230     -0.004640
2480     24.790000     -0.000180     -0.004770
2481     24.800000     -0.000140     -0.004810
2482     24.810000     -0.000090     -0.004780
2483     24.820000     -0.000040     -0.004670
2484     24.830000      0.000010     -0.004490
2485     24.840000      0.000050     -0.004240
2486     24.850000      0.000090     -0.003930
2487     24.860000      0.000130     -0.003560
2488     24.870000      0.000170     -0.003150
2489     24.880000      0.000200     -0.002700
2490     24.890000      0.000230     -0.002220
2491     24.900000      0.000250     -0.001730
2492     24.910000      0.000270     -0.001230
2493     24.920000      0.000280     -0.000730
2494     24.930000      0.000290     -0.000250
2495     24.940000      0.000290      0.000210
2496     24.950000      0.000290      0.000640
2497     24.960000      0.000280      0.001040
2498     24.970000      0.000270      0.001390
2499     24.980000      0.000260      0.001690
2500     24.990000      0.000240      0.001940
2501     25.000000      0.000220      0.002140
2502     25.010000      0.000000      0.000000
2503     25.020000      0.000000      0.000000
2504     25.030000      0.000000      0.000000
2505     25.040000      0.000000      0.000000
2506     25.050000      0.000000      0.000000
2507     25.060000      0.000000      0.000000
2508     25.070000      0.000000      0.000000
2509     25.080000      0.000000      0.000000
2510     25.090000      0.000000      0.000000
2511     25.100000      0.000000      0.000000
2512     25.110000      0.000000      0.000000
2513     25.120000      0.000000      0.000000
2514     25.130000      0.000000      0.000000
2515     25.140000      0.000000      0.000000
2516     25.150000      0.000000      0.000000
2517     25.160000      0.000000      0.000000
2518     25.170000      0.000000      0.000000
2519     25.180000      0.000000      0.000000
2520     25.190000      0.000000      0.000000
2521     25.200000      0.000000      0.000000
2522     25.210000      0.000000      0.000000
2523     25.220000      0.000000      0.000000
2524     25.230000      0.000000      0.000000
2525     25.240000      0.000000      0.000000
2526     25.250000      0.000000      0.000000
2527     25.260000      0.000000      0.000000
2528     25.270000      0.000000      0.000000
2529     25.280000      0.000000      0.000000
2530     25.290000      0.000000      0.000000
2531     25.300000      0.000000      0.000000
2532     25.310000      0.000000      0.000000
2533     25.320000      0.000000      0.000000
2534     25.330000      0.000000      0.000000
2535     25.340000      0.000000      0.000000
2536     25.350000      0.000000      0.000000
2537     25.360000      0.000000      0.000000
2538     25.370000      0.000000      0.000000
2539     25.380000      0.000000      0.000000
2540     25.390000      0.000000      0.000000
2541     25.400000      0.000000      0.000000
2542     25.410000      0.000000      0.000000
2543     25.420000      0.000000      0.000000
2544     25.430000      0.000000      0.000000
2545     25.440000      0.000000      0.000000
2546     25.450000      0.000000      0.000000
2547     25.460000      0.000000      0.000000
2548     25.470000      0.000000      0.000000
2549     25.480000      0.000000      0.000000
2550     25.490000      0.000000      0.000000
2551     25.500000      0.000000      0.000000
2552     25.510000      0.000000      0.000000
2553     25.520000      0.000000      0.000000
2554     25.530000      0.000000      0.000000
2555     25.540000      0.000000      0.000000
2556     25.550000      0.000000      0.000000
2557     25.560000      0.000000      0.000000
2558     25.570000      0.000000      0.000000
2559     25.580000      0.000000      0.000000
2560     25.590000      0.000000      0.000000
2561     25.600000      0.000000      0.000000
2562     25.610000      0.000000      0.000000
2563     25.620000      0.000000      0.000000
2564     25.630000      0.000000      0.000000
2565     25.640000      0.000000      0.000000
2566     25.650000      0.000000      0.000000
2567     25.660000      0.000000      0.000000
2568     25.670000      0.000000      0.000000
2569     25.680000      0.000000      0.000000
2570     25.690000      0.000000      0.000000
2571     25.700000      0.000000      0.000000
2572     25.710000      0.000000      0.000000
2573     25.720000      0.000000      0.000000
2574     25.730000      0.000000      0.000000
2575     25.740000      0.000000      0.000000
2576     25.750000      0.000000      0.000000
2577     25.760000      0.000000      0.000000
2578     25.770000      0.000000      0.000000
2579     25.780000      0.000000      0.000000
2580     25.790000      0.000000      0.000000
2581     25.800000      0.000000      0.000000
2582     25.810000      0.000000      0.000000
2583     25.820000      0.000000      0.000000
2584     25.830000      0.000000      0.000000
2585     25.840000      0.000000      0.000000
2586     25.850000      0.000000      0.000000
2587     25.860000      0.000000      0.000000
2588     25.870000      0.000000      0.000000
2589     25.880000      0.000000      0.000000
2590     25.890000      0.000000      0.000000
2591     25.900000      0.000000      0.000000
2592     25.910000      0.000000      0.000000
2593     25.920000      0.000000      0.000000
2594     25.930000      0.000000      0.000000
2595     25.940000      0.000000      0.000000
2596     25.950000      0.000000      0.000000
2597     25.960000      0.000000      0.000000
2598     25.970000      0.000000      0.000000
2599     25.980000      0.000000      0.000000
2600     25.990000      0.000000      0.000000
2601     26.000000      0.000000      0.000000
2602     26.010000      0.000000      0.000000
2603     26.020000      0.000000      0.000000
2604     26.030000      0.000000      0.000000
2605     26.040000      0.000000      0.000000
2606     26.050000      0.000000      0.000000
2607     26.060000      0.000000      0.000000
2608     26.070000      0.000000      0.000000
2609     26.080000      0.000000      0.000000
2610     26.090000      0.000000      0.000000
2611     26.100000      0.000000      0.000000
2612     26.110000      0.000000      0.000000
2613     26.120000      0.000000      0.000000
2614     26.130000      0.000000      0.000000
2615     26.140000      0.000000      0.000000
2616     26.150000      0.000000      0.000000
2617     26.160000      0.000000      0.000000
2618     26.170000      0.000000      0.000000
2619     26.180000      0.000000      0.000000
2620     26.190000      0.000000      0.000000
2621     26.200000      0.000000      0.000000
2622     26.210000      0.000000      0.000000
2623     26.220000      0.000000      0.000000
2624     26.230000      0.000000      0.000000
2625     26.240000      0.000000      0.000000
2626     26.250000      0.000000      0.000000
2627     26.260000      0.000000      0.000000
2628     26.270000      0.000000      0.000000
2629     26.280000      0.000000      0.000000
2630     26.290000      0.000000      0.000000
2631     26.300000      0.000000      0.000000
2632     26.310000      0.000000      0.000000
2633     26.320000      0.000000      0.000000
2634     26.330000      0.000000      0.000000
2635     26.340000      0.000000      0.000000
2636     26.350000      0.000000      0.000000
2637     26.360000      0.000000      0.000000
2638     26.370000      0.000000      0.000000
2639     26.380000      0.000000      0.000000
2640     26.390000      0.000000      0.000000
2641     26.400000      0.000000      0.000000
2642     26.410000      0.000000      0.000000
2643     26.420000      0.000000      0.000000
2644     26.430000      0.000000      0.000000
2645     26.440000      0.000000      0.000000
2646     26.450000      0.000000      0.000000
2647     26.460000      0.000000      0.000000
2648     26.470000      0.000000      0.000000
2649     26.480000      0.000000      0.000000
2650     26.490000      0.000000      0.000000
2651     26.500000      0.000000      0.000000
2652     26.510000      0.000000      0.000000
2653     26.520000      0.000000      0.000000
2654     26.530000      0.000000      0.000000
2655     26.540000      0.000000      0.000000
2656     26.550000      0.000000      0.000000
2657     26.560000      0.000000      0.000000
2658     26.570000      0.000000      0.000000
2659     26.580000      0.000000      0.000000
2660     26.590000      0.000000      0.000000
2661     26.600000      0.000000      0.000000
2662     26.610000      0.000000      0.000000
2663     26.620000      0.000000      0.000000
2664     26.630000      0.000000      0.000000
2665     26.640000      0.000000      0.000000
2666     26.650000      0.000000      0.000000
2667     26.660000      0.000000      0.000000
2668     26.670000      0.000000      0.000000
2669     26.680000      0.000000      0.000000
2670     26.690000      0.000000      0.000000
2671     26.700000      0.000000      0.000000
2672     26.710000      0.000000      0.000000
2673     26.720000      0.000000      0.000000
2674     26.730000      0.000000      0.000000
2675     26.740000      0.000000      0.000000
2676     26.750000      0.000000      0.000000
2677     26.760000      0.000000      0.000000
2678     26.770000      0.000000      0.000000
2679     26.780000      0.000000      0.000000
2680     26.790000      0.000000      0.000000
2681     26.800000      0.000000      0.000000
2682     26.810000      0.000000      0.000000
2683     26.820000      0.000000      0.000000
2684     26.830000      0.000000      0.000000
2685     26.840000      0.000000      0.000000
2686     26.850000      0.000000      0.000000
2687     26.860000      0.000000      0.000000
2688     26.870000      0.000000      0.000000
2689     26.880000      0.000000      0.000000
2690     26.890000      0.000000      0.000000
2691     26.900000      0.000000      0.000000
2692     26.910000      0.000000      0.000000
2693     26.920000      0.000000      0.000000
2694     26.930000      0.000000      0.000000
2695     26.940000      0.000000      0.000000
2696     26.950000      0.000000      0.000000
2697     26.960000      0.000000      0.000000
2698     26.970000      0.000000      0.000000
2699     26.980000      0.000000      0.000000
2700     26.990000      0.000000      0.000000
2701     27.000000      0.000000      0.000000
2702     27.010000      0.000000      0.000000
2703     27.020000      0.000000      0.000000
2704     27.030000      0.000000      0.000000
2705     27.040000      0.000000      0.000000
2706     27.050000      0.000000      0.000000
2707     27.060000      0.000000      0.000000
2708     27.070000      0.000000      0.000000
2709     27.080000      0.000000      0.000000
2710     27.090000      0.000000      0.000000
2711     27.100000      0.000000      0.000000
2712     27.110000      0.000000      0.000000
2713     27.120000      0.000000      0.000000
2714     27.130000      0.000000      0.000000
2715     27.140000      0.000000      0.000000
2716     27.150000      0.000000      0.000000
2717     27.160000      0.000000      0.000000
2718     27.170000      0.000000      0.000000
2719     27.180000      0.000000      0.000000
2720     27.190000      0.000000      0.000000
2721     27.200000      0.000000      0.000000
2722     27.210000      0.000000      0.000000
2723     27.220000      0.000000      0.000000
2724     27.230000      0.000000      0.000000
2725     27.240000      0.000000      0.000000
2726     27.250000      0.000000      0.000000
2727     27.260000      0.000000      0.000000
2728     27.270000      0.000000      0.000000
2729     27.280000      0.000000      0.000000
2730     27.290000      0.000000      0.000000
2731     27.300000      0.000000      0.000000
2732     27.310000      0.000000      0.000000
2733     27.320000      0.000000      0.000000
2734     27.330000      0.000000      0.000000
2735     27.340000      0.000000      0.000000
2736     27.350000      0.000000      0.000000
2737     27.360000      0.000000      0.000000
2738     27.370000      0.000000      0.000000
2739     27.380000      0.000000      0.000000
2740     27.390000      0.000000      0.000000
2741     27.400000      0.000000      0.000000
2742     27.410000      0.000000      0.000000
2743     27.420000      0.000000      0.000000
2744     27.430000      0.000000      0.000000
2745     27.440000      0.000000      0.000000
2746     27.450000      0.000000      0.000000
2747     27.460000      0.000000      0.000000
2748     27.470000      0.000000      0.000000
2749     27.480000      0.000000      0.000000
2750     27.490000      0.000000      0.000000
2751     27.500000      0.000000      0.000000
2752     27.510000      0.000000      0.000000
2753     27.520000      0.000000      0.000000
2754     27.530000      0.000000      0.000000
2755     27.540000      0.000000      0.000000
2756     27.550000      0.000000      0.000000
2757     27.560000      0.000000      0.000000
2758     27.570000      0.000000      0.000000
2759     27.580000      0.000000      0.000000
2760     27.590000      0.000000      0.000000
2761     27.600000      0.000000      0.000000
2762     27.610000      0.000000      0.000000
2763     27.620000      0.000000      0.000000
2764     27.630000      0.000000      0.000000
2765     27.640000      0.000000      0.000000
2766     27.650000      0.000000      0.000000
2767     27.660000      0.000000      0.000000
2768     27.670000      0.000000      0.000000
2769     27.680000      0.000000      0.000000
2770     27.690000      0.000000      0.000000
2771     27.700000      0.000000      0.000000
2772     27.710000      0.000000      0.000000
2773     27.720000      0.000000      0.000000
2774     27.730000      0.000000      0.000000
2775     27.740000      0.000000      0.000000
2776     27.750000      0.000000      0.000000
2777     27.760000      0.000000      0.000000
2778     27.770000      0.000000      0.000000
2779     27.780000      0.000000      0.000000
2780     27.790000      0.000000      0.000000
2781     27.800000      0.000000      0.000000
2782     27.810000      0.000000      0.000000
2783     27.820000      0.000000      0.000000
2784     27.830000      0.000000      0.000000
2785     27.840000      0.000000      0.000000
2786     27.850000      0.000000      0.000000
2787     27.860000      0.000000      0.000000
2788     27.870000      0.000000      0.000000
2789     27.880000      0.000000      0.000000
2790     27.890000      0.000000      0.000000
2791     27.900000      0.000000      0.000000
2792     27.910000      0.000000      0.000000
2793     27.920000      0.000000      0.000000
2794     27.930000      0.000000      0.000000
2795     27.940000      0.000000      0.000000
2796     27.950000      0.000000      0.000000
2797     27.960000      0.000000      0.000000
2798     27.970000      0.000000      0.000000
2799     27.980000      0.000000      0.000000
2800     27.990000      0.000000      0.000000
2801     28.000000      0.000000      0.000000
2802     28.010000      0.000000      0.000000
2803     28.020000      0.000000      0.000000
2804     28.030000      0.000000      0.000000
2805     28.040000      0.000000      0.000000
2806     28.050000      0.000000      0.000000
2807     28.060000      0.000000      0.000000
2808     28.070000      0.000000      0.000000
2809     28.080000      0.000000      0.000000
2810     28.090000      0.000000      0.000000
2811     28.100000      0.000000      0.000000
2812     28.110000      0.000000      0.000000
2813     28.120000      0.000000      0.000000
2814     28.130000      0.000000      0.000000
2815     28.140000      0.000000      0.000000
2816     28.150000      0.000000      0.000000
2817     28.160000      0.000000      0.000000
2818     28.170000      0.000000      0.000000
2819     28.180000      0.000000      0.000000
2820     28.190000      0.000000      0.000000
2821     28.200000      0.000000      0.000000
2822     28.210000      0.000000      0.000000
2823     28.220000      0.000000      0.000000
2824     28.230000      0.000000      0.000000
2825     28.240000      0.000000      0.000000
2826     28.250000      0.000000      0.000000
2827     28.260000      0.000000      0.000000
2828     28.270000      0.000000      0.000000
2829     28.280000      0.000000      0.000000
2830     28.290000      0.000000      0.000000
2831     28.300000      0.000000      0.000000
2832     28.310000      0.000000      0.000000
2833     28.320000      0.000000      0.000000
2834     28.330000      0.000000      0.000000
2835     28.340000      0.000000      0.000000
2836     28.350000      0.000000      0.000000
2837     28.360000      0.000000      0.000000
2838     28.370000      0.000000      0.000000
2839     28.380000      0.000000      0.000000
2840     28.390000      0.000000      0.000000
2841     28.400000      0.000000      0.000000
2842     28.410000      0.000000      0.000000
2843     28.420000      0.000000      0.000000
2844     28.430000      0.000000      0.000000
2845     28.440000      0.000000      0.000000
2846     28.450000      0.000000      0.000000
2847     28.460000      0.000000      0.000000
2848     28.470000      0.000000      0.000000
2849     28.480000      0.000000      0.000000
2850     28.490000      0.000000      0.000000
2851     28.500000      0.000000      0.000000
2852     28.510000      0.000000      0.000000
2853     28.520000      0.000000      0.000000
2854     28.530000      0.000000      0.000000
2855     28.540000      0.000000      0.000000
2856     28.550000      0.000000      0.000000
2857     28.560000      0.000000      0.000000
2858     28.570000      0.000000      0.000000
2859     28.580000      0.000000      0.000000
2860     28.590000      0.000000      0.000000
2861     28.600000      0.000000      0.000000
2862     28.610000      0.000000      0.000000
2863     28.620000      0.000000      0.000000
2864     28.630000      0.000000      0.000000
2865     28.640000      0.000000      0.000000
2866     28.650000      0.000000      0.000000
2867     28.660000      0.000000      0.000000
2868     28.670000      0.000000      0.000000
2869     28.680000      0.000000      0.000000
2870     28.690000      0.000000      0.000000
2871     28.700000      0.000000      0.000000
2872     28.710000      0.000000      0.000000
2873     28.720000      0.000000      0.000000
2874     28.730000      0.000000      0.000000
2875     28.740000      0.000000      0.000000
2876     28.750000      0.000000      0.000000
2877     28.760000      0.000000      0.000000
2878     28.770000      0.000000      0.000000
2879     28.780000      0.000000      0.000000
2880     28.790000      0.000000      0.000000
2881     28.800000      0.000000      0.000000
2882     28.810000      0.000000      0.000000
2883     28.820000      0.000000      0.000000
2884     28.830000      0.000000      0.000000
2885     28.840000      0.000000      0.000000
2886     28.850000      0.000000      0.000000
2887     28.860000      0.000000      0.000000
2888     28.870000      0.000000      0.000000
2889     28.880000      0.000000      0.000000
2890     28.890000      0.000000      0.000000
2891     28.900000      0.000000      0.000000
2892     28.910000      0.000000      0.000000
2893     28.920000      0.000000      0.000000
2894     28.930000      0.000000      0.000000
2895     28.940000      0.000000      0.000000
2896     28.950000      0.000000      0.000000
2897     28.960000      0.000000      0.000000
2898     28.970000      0.000000      0.000000
2899     28.980000      0.000000      0.000000
2900     28.990000      0.000000      0.000000
2901     29.000000      0.000000      0.000000
2902     29.010000      0.000000      0.000000
2903     29.020000      0.000000      0.000000
2904     29.030000      0.000000      0.000000
2905     29.040000      0.000000      0.000000
2906     29.050000      0.000000      0.000000
2907     29.060000      0.000000      0.000000
2908     29.070000      0.000000      0.000000
2909     29.080000      0.000000      0.000000
2910     29.090000      0.000000      0.000000
2911     29.100000      0.000000      0.000000
2912     29.110000      0.000000      0.000000
2913     29.120000      0.000000      0.000000
2914     29.130000      0.000000      0.000000
2915     29.140000      0.000000      0.000000
2916     29.150000      0.000000      0.000000
2917     29.160000      0.000000      0.000000
2918     29.170000      0.000000      0.000000
2919     29.180000      0.000000      0.000000
2920     29.190000      0.000000      0.000000
2921     29.200000      0.000000      0.000000
2922     29.210000      0.000000      0.000000
2923     29.220000      0.000000      0.000000
2924     29.230000      0.000000      0.000000
2925     29.240000      0.000000      0.000000
2926     29.250000      0.000000      0.000000
2927     29.260000      0.000000      0.000000
2928     29.270000      0.000000      0.000000
2929     29.280000      0.000000      0.000000
2930     29.290000      0.000000      0.000000
2931     29.300000      0.000000      0.000000
2932     29.310000      0.000000      0.000000
2933     29.320000      0.000000      0.000000
2934     29.330000      0.000000      0.000000
2935     29.340000      0.000000      0.000000
2936     29.350000      0.000000      0.000000
2937     29.360000      0.000000      0.000000
2938     29.370000      0.000000      0.000000
2939     29.380000      0.000000      0.000000
2940     29.390000      0.000000      0.000000
2941     29.400000      0.000000      0.000000
2942     29.410000      0.000000      0.000000
2943     29.420000      0.000000      0.000000
2944     29.430000      0.000000      0.000000
2945     29.440000      0.000000      0.000000
2946     29.450000      0.000000      0.000000
2947     29.460000      0.000000      0.000000
2948     29.470000      0.000000      0.000000
2949     29.480000      0.000000      0.000000
2950     29.490000      0.000000      0.000000
2951     29.500000      0.000000      0.000000
2952     29.510000      0.000000      0.000000
2953     29.520000      0.000000      0.000000
2954     29.530000      0.000000      0.000000
2955     29.540000      0.000000      0.000000
2956     29.550000      0.000000      0.000000
2957     29.560000      0.000000      0.000000
2958     29.570000      0.000000      0.000000
2959     29.580000      0.000000      0.000000
2960     29.590000      0.000000      0.000000
2961     29.600000      0.000000      0.000000
2962     29.610000      0.000000      0.000000
2963     29.620000      0.000000      0.000000
2964     29.630000      0.000000      0.000000
2965     29.640000      0.000000      0.000000
2966     29.650000      0.000000      0.000000
2967     29.660000      0.000000      0.000000
2968     29.670000      0.000000      0.000000
2969     29.680000      0.000000      0.000000
2970     29.690000      0.000000      0.000000
2971     29.700000      0.000000      0.000000
2972     29.710000      0.000000      0.000000
2973     29.720000      0.000000      0.000000
2974     29.730000      0.000000      0.000000
2975     29.740000      0.000000      0.000000
2976     29.750000      0.000000      0.000000
2977     29.760000      0.000000      0.000000
2978     29.770000      0.000000      0.000000
2979     29.780000      0.000000      0.000000
2980     29.790000      0.000000      0.000000
2981     29.800000      0.000000      0.000000
2982     29.810000      0.000000      0.000000
2983     29.820000      0.000000      0.000000
2984     29.830000      0.000000      0.000000
2985     29.840000      0.000000      0.000000
2986     29.850000      0.000000      0.000000
2987     29.860000      0.000000      0.000000
2988     29.870000      0.000000      0.000000
2989     29.880000      0.000000      0.000000
2990     29.890000      0.000000      0.000000
2991     29.900000      0.000000      0.000000
2992     29.910000      0.000000      0.000000
2993     29.920000      0.000000      0.000000
2994     29.930000      0.000000      0.000000
2995     29.940000      0.000000      0.000000
2996     29.950000      0.000000      0.000000
2997     29.960000      0.000000      0.000000
2998     29.970000      0.000000      0.000000
2999     29.980000      0.000000      0.000000
3000     29.990000      0.000000      0.000000
3001     30.000000      0.000000      0.000000
3002     30.010000      0.000000      0.000000
3003     30.020000      0.000000      0.000000
3004     30.030000      0.000000      0.000000
3005     30.040000      0.000000      0.000000
3006     30.050000      0.000000      0.000000
3007     30.060000      0.000000      0.000000
3008     30.070000      0.000000      0.000000
3009     30.080000      0.000000      0.000000
3010     30.090000      0.000000      0.000000
3011     30.100000      0.000000      0.000000
3012     30.110000      0.000000      0.000000
3013     30.120000      0.000000      0.000000
3014     30.130000      0.000000      0.000000
3015     30.140000      0.000000      0.000000
3016     30.150000      0.000000      0.000000
3017     30.160000      0.000000      0.000000
3018     30.170000      0.000000      0.000000
3019     30.180000      0.000000      0.000000
3020     30.190000      0.000000      0.000000
3021     30.200000      0.000000      0.000000
3022     30.210000      0.000000      0.000000
3023     30.220000      0.000000      0.000000
3024     30.230000      0.000000      0.000000
3025     30.240000      0.000000      0.000000
3026     30.250000      0.000000      0.000000
3027     30.260000      0.000000      0.000000
3028     30.270000      0.000000      0.000000
3029     30.280000      0.000000      0.000000
3030     30.290000      0.000000      0.000000
3031     30.300000      0.000000      0.000000
3032     30.310000      0.000000      0.000000
3033     30.320000      0.000000      0.000000
3034     30.330000      0.000000      0.000000
3035     30.340000      0.000000      0.000000
3036     30.350000      0.000000      0.000000
3037     30.360000      0.000000      0.000000
3038     30.370000      0.000000      0.000000
3039     30.380000      0.000000      0.000000
3040     30.390000      0.000000      0.000000
3041     30.400000      0.000000      0.000000
3042     30.410000      0.000000      0.000000
3043     30.420000      0.000000      0.000000
3044     30.430000      0.000000      0.000000
3045     30.440000      0.000000      0.000000
3046     30.450000      0.000000      0.000000
3047     30.460000      0.000000      0.000000
3048     30.470000      0.000000      0.000000
3049     30.480000      0.000000      0.000000
3050     30.490000      0.000000      0.000000
3051     30.500000      0.000000      0.000000
3052     30.510000      0.000000      0.000000
3053     30.520000      0.000000      0.000000
3054     30.530000      0.000000      0.000000
3055     30.540000      0.000000      0.000000
3056     30.550000      0.000000      0.000000
3057     30.560000      0.000000      0.000000
3058     30.570000      0.000000      0.000000
3059     30.580000      0.000000      0.000000
3060     30.590000      0.000000      0.000000
3061     30.600000      0.000000      0.000000
3062     30.610000      0.000000      0.000000
3063     30.620000      0.000000      0.000000
3064     30.630000      0.000000      0.000000
3065     30.640000      0.000000      0.000000
3066     30.650000      0.000000      0.000000
3067     30.660000      0.000000      0.000000
3068     30.670000      0.000000      0.000000
3069     30.680000      0.000000      0.000000
3070     30.690000      0.000000      0.000000
3071     30.700000      0.000000      0.000000
3072     30.710000      0.000000      0.000000
3073     30.720000      0.000000      0.000000
3074     30.730000      0.000000      0.000000
3075     30.740000      0.000000      0.000000
3076     30.750000      0.000000      0.000000
3077     30.760000      0.000000      0.000000
3078     30.770000      0.000000      0.000000
3079     30.780000      0.000000      0.000000
3080     30.790000      0.000000      0.000000
3081     30.800000      0.000000      0.000000
3082     30.810000      0.000000      0.000000
3083     30.820000      0.000000      0.000000
3084     30.830000      0.000000      0.000000
3085     30.840000      0.000000      0.000000
3086     30.850000      0.000000      0.000000
3087     30.860000      0.000000      0.000000
3088     30.870000      0.000000      0.000000
3089     30.880000      0.000000      0.000000
3090     30.890000      0.000000      0.000000
3091     30.900000      0.000000      0.000000
3092     30.910000      0.000000      0.000000
3093     30.920000      0.000000      0.000000
3094     30.930000      0.000000      0.000000
3095     30.940000      0.000000      0.000000
3096     30.950000      0.000000      0.000000
3097     30.960000      0.000000      0.000000
3098     30.970000      0.000000      0.000000
3099     30.980000      0.000000      0.000000
3100     30.990000      0.000000      0.000000
3101     31.000000      0.000000      0.000000
3102     31.010000      0.000000      0.000000
3103     31.020000      0.000000      0.000000
3104     31.030000      0.000000      0.000000
3105     31.040000      0.000000      0.000000
3106     31.050000      0.000000      0.000000
3107     31.060000      0.000000      0.000000
3108     31.070000      0.000000      0.000000
3109     31.080000      0.000000      0.000000
3110     31.090000      0.000000      0.000000
3111     31.100000      0.000000      0.000000
3112     31.110000      0.000000      0.000000
3113     31.120000      0.000000      0.000000
3114     31.130000      0.000000      0.000000
3115     31.140000      0.000000      0.000000
3116     31.150000      0.000000      0.000000
3117     31.160000      0.000000      0.000000
3118     31.170000      0.000000      0.000000
3119     31.180000      0.000000      0.000000
3120     31.190000      0.000000      0.000000
3121     31.200000      0.000000      0.000000
3122     31.210000      0.000000      0.000000
3123     31.220000      0.000000      0.000000
3124     31.230000      0.000000      0.000000
3125     31.240000      0.000000      0.000000
3126     31.250000      0.000000      0.000000
3127     31.260000      0.000000      0.000000
3128     31.270000      0.000000      0.000000
3129     31.280000      0.000000      0.000000
3130     31.290000      0.000000      0.000000
3131     31.300000      0.000000      0.000000
3132     31.310000      0.000000      0.000000
3133     31.320000      0.000000      0.000000
3134     31.330000      0.000000      0.000000
3135     31.340000      0.000000      0.000000
3136     31.350000      0.000000      0.000000
3137     31.360000      0.000000      0.000000
3138     31.370000      0.000000      0.000000
3139     31.380000      0.000000      0.000000
3140     31.390000      0.000000      0.000000
3141     31.400000      0.000000      0.000000
3142     31.410000      0.000000      0.000000
3143     31.420000      0.000000      0.000000
3144     31.430000      0.000000      0.000000
3145     31.440000      0.000000      0.000000
3146     31.450000      0.000000      0.000000
3147     31.460000      0.000000      0.000000
3148     31.470000      0.000000      0.000000
3149     31.480000      0.000000      0.000000
3150     31.490000      0.000000      0.000000
3151     31.500000      0.000000      0.000000
3152     31.510000      0.000000      0.000000
3153     31.520000      0.000000      0.000000
3154     31.530000      0.000000      0.000000
3155     31.540000      0.000000      0.000000
3156     31.550000      0.000000      0.000000
3157     31.560000      0.000000      0.000000
3158     31.570000      0.000000      0.000000
3159     31.580000      0.000000      0.000000
3160     31.590000      0.000000      0.000000
3161     31.600000      0.000000      0.000000
3162     31.610000      0.000000      0.000000
3163     31.620000      0.000000      0.000000
3164     31.630000      0.000000      0.000000
3165     31.640000      0.000000      0.000000
3166     31.650000      0.000000      0.000000
3167     31.660000      0.000000      0.000000
3168     31.670000      0.000000      0.000000
3169     31.680000      0.000000      0.000000
3170     31.690000      0.000000      0.000000
3171     31.700000      0.000000      0.000000
3172     31.710000      0.000000      0.000000
3173     31.720000      0.000000      0.000000
3174     31.730000      0.000000      0.000000
3175     31.740000      0.000000      0.000000
3176     31.750000      0.000000      0.000000
3177     31.760000      0.000000      0.000000
3178     31.770000      0.000000      0.000000
3179     31.780000      0.000000      0.000000
3180     31.790000      0.000000      0.000000
3181     31.800000      0.000000      0.000000
3182     31.810000      0.000000      0.000000
3183     31.820000      0.000000      0.000000
3184     31.830000      0.000000      0.000000
3185     31.840000      0.000000      0.000000
3186     31.850000      0.000000      0.000000
3187     31.860000      0.000000      0.000000
3188     31.870000      0.000000      0.000000
3189     31.880000      0.000000      0.000000
3190     31.890000      0.000000      0.000000
3191     31.900000      0.000000      0.000000
3192     31.910000      0.000000      0.000000
3193     31.920000      0.000000      0.000000
3194     31.930000      0.000000      0.000000
3195     31.940000      0.000000      0.000000
3196     31.950000      0.000000      0.000000
3197     31.960000      0.000000      0.000000
3198     31.970000      0.000000      0.000000
3199     31.980000      0.000000      0.000000
3200     31.990000      0.000000      0.000000
3201     32.000000      0.000000      0.000000
3202     32.010000      0.000000      0.000000
3203     32.020000      0.000000      0.000000
3204     32.030000      0.000000      0.000000
3205     32.040000      0.000000      0.000000
3206     32.050000      0.000000      0.000000
3207     32.060000      0.000000      0.000000
3208     32.070000      0.000000      0.000000
3209     32.080000      0.000000      0.000000
3210     32.090000      0.000000      0.000000
3211     32.100000      0.000000      0.000000
3212     32.110000      0.000000      0.000000
3213     32.120000      0.000000      0.000000
3214     32.130000      0.000000      0.000000
3215     32.140000      0.000000      0.000000
3216     32.150000      0.000000      0.000000
3217     32.160000      0.000000      0.000000
3218     32.170000      0.000000      0.000000
3219     32.180000      0.000000      0.000000
3220     32.190000      0.000000      0.000000
3221     32.200000      0.000000      0.000000
3222     32.210000      0.000000      0.000000
3223     32.220000      0.000000      0.000000
3224     32.230000      0.000000      0.000000
3225     32.240000      0.000000      0.000000
3226     32.250000      0.000000      0.000000
3227     32.260000      0.000000      0.000000
3228     32.270000      0.000000      0.000000
3229     32.280000      0.000000      0.000000
3230     32.290000      0.000000      0.000000
3231     32.300000      0.000000      0.000000
3232     32.310000      0.000000      0.000000
3233     32.320000      0.000000      0.000000
3234     32.330000      0.000000      0.000000
3235     32.340000      0.000000      0.000000
3236     32.350000      0.000000      0.000000
3237     32.360000      0.000000      0.000000
3238     32.370000      0.000000      0.000000
3239     32.380000      0.000000      0.000000
3240     32.390000      0.000000      0.000000
3241     32.400000      0.000000      0.000000
3242     32.410000      0.000000      0.000000
3243     32.420000      0.000000      0.000000
3244     32.430000      0.000000      0.000000
3245     32.440000      0.000000      0.000000
3246     32.450000      0.000000      0.000000
3247     32.460000      0.000000      0.000000
3248     32.470000      0.000000      0.000000
3249     32.480000      0.000000      0.000000
3250     32.490000      0.000000      0.000000
3251     32.500000      0.000000      0.000000
3252     32.510000      0.000000      0.000000
3253     32.520000      0.000000      0.000000
3254     32.530000      0.000000      0.000000
3255     32.540000      0.000000      0.000000
3256     32.550000      0.000000      0.000000
3257     32.560000      0.000000      0.000000
3258     32.570000      0.000000      0.000000
3259     32.580000      0.000000      0.000000
3260     32.590000      0.000000      0.000000
3261     32.600000      0.000000      0.000000
3262     32.610000      0.000000      0.000000
3263     32.620000      0.000000      0.000000
3264     32.630000      0.000000      0.000000
3265     32.640000      0.000000      0.000000
3266     32.650000      0.000000      0.000000
3267     32.660000      0.000000      0.000000
3268     32.670000      0.000000      0.000000
3269     32.680000      0.000000      0.000000
3270     32.690000      0.000000      0.000000
3271     32.700000      0.000000      0.000000
3272     32.710000      0.000000      0.000000
3273     32.720000      0.000000      0.000000
3274     32.730000      0.000000      0.000000
3275     32.740000      0.000000      0.000000
3276     32.750000      0.000000      0.000000
3277     32.760000      0.000000      0.000000
3278     32.770000      0.000000      0.000000
3279     32.780000      0.000000      0.000000
3280     32.790000      0.000000      0.000000
3281     32.800000      0.000000      0.000000
3282     32.810000      0.000000      0.000000
3283     32.820000      0.000000      0.000000
3284     32.830000      0.000000      0.000000
3285     32.840000      0.000000      0.000000
3286     32.850000      0.000000      0.000000
3287     32.860000      0.000000      0.000000
3288     32.870000      0.000000      0.000000
3289     32.880000      0.000000      0.000000
3290     32.890000      0.000000      0.000000
3291     32.900000      0.000000      0.000000
3292     32.910000      0.000000      0.000000
3293     32.920000      0.000000      0.000000
3294     32.930000      0.000000      0.000000
3295     32.940000      0.000000      0.000000
3296     32.950000      0.000000      0.000000
3297     32.960000      0.000000      0.000000
3298     32.970000      0.000000      0.000000
3299     32.980000      0.000000      0.000000
3300     32.990000      0.000000      0.000000
3301     33.000000      0.000000      0.000000
3302     33.010000      0.000000      0.000000
3303     33.020000      0.000000      0.000000
3304     33.030000      0.000000      0.000000
3305     33.040000      0.000000      0.000000
3306     33.050000      0.000000      0.000000
3307     33.060000      0.000000      0.000000
3308     33.070000      0.000000      0.000000
3309     33.080000      0.000000      0.000000
3310     33.090000      0.000000      0.000000
3311     33.100000      0.000000      0.000000
3312     33.110000      0.000000      0.000000
3313     33.120000      0.000000      0.000000
3314     33.130000      0.000000      0.000000
3315     33.140000      0.000000      0.000000
3316     33.150000      0.000000      0.000000
3317     33.160000      0.000000      0.000000
3318     33.170000      0.000000      0.000000
3319     33.180000      0.000000      0.000000
3320     33.190000      0.000000      0.000000
3321     33.200000      0.000000      0.000000
3322     33.210000      0.000000      0.000000
3323     33.220000      0.000000      0.000000
3324     33.230000      0.000000      0.000000
3325     33.240000      0.000000      0.000000
3326     33.250000      0.000000      0.000000
3327     33.260000      0.000000      0.000000
3328     33.270000      0.000000      0.000000
3329     33.280000      0.000000      0.000000
3330     33.290000      0.000000      0.000000
3331     33.300000      0.000000      0.000000
3332     33.310000      0.000000      0.000000
3333     33.320000      0.000000      0.000000
3334     33.330000      0.000000      0.000000
3335     33.340000      0.000000      0.000000
3336     33.350000      0.000000      0.000000
3337     33.360000      0.000000      0.000000
3338     33.370000      0.000000      0.000000
3339     33.380000      0.000000      0.000000
3340     33.390000      0.000000      0.000000
3341     33.400000      0.000000      0.000000
3342     33.410000      0.000000      0.000000
3343     33.420000      0.000000      0.000000
3344     33.430000      0.000000      0.000000
3345     33.440000      0.000000      0.000000
3346     33.450000      0.000000      0.000000
3347     33.460000      0.000000      0.000000
3348     33.470000      0.000000      0.000000
3349     33.480000      0.000000      0.000000
3350     33.490000      0.000000      0.000000
3351     33.500000      0.000000      0.000000
3352     33.510000      0.000000      0.000000
3353     33.520000      0.000000      0.000000
3354     33.530000      0.000000      0.000000
3355     33.540000      0.000000      0.000000
3356     33.550000      0.000000      0.000000
3357     33.560000      0.000000      0.000000
3358     33.570000      0.000000      0.000000
3359     33.580000      0.000000      0.000000
3360     33.590000      0.000000      0.000000
3361     33.600000      0.000000      0.000000
3362     33.610000      0.000000      0.000000
3363     33.620000      0.000000      0.000000
3364     33.630000      0.000000      0.000000
3365     33.640000      0.000000      0.000000
3366     33.650000      0.000000      0.000000
3367     33.660000      0.000000      0.000000
3368     33.670000      0.000000      0.000000
3369     33.680000      0.000000      0.000000
3370     33.690000      0.000000      0.000000
3371     33.700000      0.000000      0.000000
3372     33.710000      0.000000      0.000000
3373     33.720000      0.000000      0.000000
3374     33.730000      0.000000      0.000000
3375     33.740000      0.000000      0.000000
3376     33.750000      0.000000      0.000000
3377     33.760000      0.000000      0.000000
3378     33.770000      0.000000      0.000000
3379     33.780000      0.000000      0.000000
3380     33.790000      0.000000      0.000000
3381     33.800000      0.000000      0.000000
3382     33.810000      0.000000      0.000000
3383     33.820000      0.000000      0.000000
3384     33.830000      0.000000      0.000000
3385     33.840000      0.000000      0.000000
3386     33.850000      0.000000      0.000000
3387     33.860000      0.000000      0.000000
3388     33.870000      0.000000      0.000000
3389     33.880000      0.000000      0.000000
3390     33.890000      0.000000      0.000000
3391     33.900000      0.000000      0.000000
3392     33.910000      0.000000      0.000000
3393     33.920000      0.000000      0.000000
3394     33.930000      0.000000      0.000000
3395     33.940000      0.000000      0.000000
3396     33.950000      0.000000      0.000000
3397     33.960000      0.000000      0.000000
3398     33.970000      0.000000      0.000000
3399     33.980000      0.000000      0.000000
3400     33.990000      0.000000      0.000000
3401     34.000000      0.000000      0.000000
3402     34.010000      0.000000      0.000000
3403     34.020000      0.000000      0.000000
3404     34.030000      0.000000      0.000000
3405     34.040000      0.000000      0.000000
3406     34.050000      0.000000      0.000000
3407     34.060000      0.000000      0.000000
3408     34.070000      0.000000      0.000000
3409     34.080000      0.000000      0.000000
3410     34.090000      0.000000      0.000000
3411     34.100000      0.000000      0.000000
3412     34.110000      0.000000      0.000000
3413     34.120000      0.000000      0.000000
3414     34.130000      0.000000      0.000000
3415     34.140000      0.000000      0.000000
3416     34.150000      0.000000      0.000000
3417     34.160000      0.000000      0.000000
3418     34.170000      0.000000      0.000000
3419     34.180000      0.000000      0.000000
3420     34.190000      0.000000      0.000000
3421     34.200000      0.000000      0.000000
3422     34.210000      0.000000      0.000000
3423     34.220000      0.000000      0.000000
3424     34.230000      0.000000      0.000000
3425     34.240000      0.000000      0.000000
3426     34.250000      0.000000      0.000000
3427     34.260000      0.000000      0.000000
3428     34.270000      0.000000      0.000000
3429     34.280000      0.000000      0.000000
3430     34.290000      0.000000      0.000000
3431     34.300000      0.000000      0.000000
3432     34.310000      0.000000      0.000000
3433     34.320000      0.000000      0.000000
3434     34.330000      0.000000      0.000000
3435     34.340000      0.000000      0.000000
3436     34.350000      0.000000      0.000000
3437     34.360000      0.000000      0.000000
3438     34.370000      0.000000      0.000000
3439     34.380000      0.000000      0.000000
3440     34.390000      0.000000      0.000000
3441     34.400000      0.000000      0.000000
3442     34.410000      0.000000      0.000000
3443     34.420000      0.000000      0.000000
3444     34.430000      0.000000      0.000000
3445     34.440000      0.000000      0.000000
3446     34.450000      0.000000      0.000000
3447     34.460000      0.000000      0.000000
3448     34.470000      0.000000      0.000000
3449     34.480000      0.000000      0.000000
3450     34.490000      0.000000      0.000000
3451     34.500000      0.000000      0.000000
3452     34.510000      0.000000      0.000000
3453     34.520000      0.000000      0.000000
3454     34.530000      0.000000      0.000000
3455     34.540000      0.000000      0.000000
3456     34.550000      0.000000      0.000000
3457     34.560000      0.000000      0.000000
3458     34.570000      0.000000      0.000000
3459     34.580000      0.000000      0.000000
3460     34.590000      0.000000      0.000000
3461     34.600000      0.000000      0.000000
3462     34.610000      0.000000      0.000000
3463     34.620000      0.000000      0.000000
3464     34.630000      0.000000      0.000000
3465     34.640000      0.000000      0.000000
3466     34.650000      0.000000      0.000000
3467     34.660000      0.000000      0.000000
3468     34.670000      0.000000      0.000000
3469     34.680000      0.000000      0.000000
3470     34.690000      0.000000      0.000000
3471     34.700000      0.000000      0.000000
3472     34.710000      0.000000      0.000000
3473     34.720000      0.000000      0.000000
3474     34.730000      0.000000      0.000000
3475     34.740000      0.000000      0.000000
3476     34.750000      0.000000      0.000000
3477     34.760000      0.000000      0.000000
3478     34.770000      0.000000      0.000000
3479     34.780000      0.000000      0.000000
3480     34.790000      0.000000      0.000000
3481     34.800000      0.000000      0.000000
3482     34.810000      0.000000      0.000000
3483     34.820000      0.000000      0.000000
3484     34.830000      0.000000      0.000000
3485     34.840000      0.000000      0.000000
3486     34.850000      0.000000      0.000000
3487     34.860000      0.000000      0.000000
3488     34.870000      0.000000      0.000000
3489     34.880000      0.000000      0.000000
3490     34.890000      0.000000      0.000000
3491     34.900000      0.000000      0.000000
3492     34.910000      0.000000      0.000000
3493     34.920000      0.000000      0.000000
3494     34.930000      0.000000      0.000000
3495     34.940000      0.000000      0.000000
3496     34.950000      0.000000      0.000000
3497     34.960000      0.000000      0.000000
3498     34.970000      0.000000      0.000000
3499     34.980000      0.000000      0.000000
3500     34.990000      0.000000      0.000000
3501     35.000000      0.000000      0.000000
3502     35.010000      0.000000      0.000000
3503     35.020000      0.000000      0.000000
3504     35.030000      0.000000      0.000000
3505     35.040000      0.000000      0.000000
3506     35.050000      0.000000      0.000000
3507     35.060000      0.000000      0.000000
3508     35.070000      0.000000      0.000000
3509     35.080000      0.000000      0.000000
3510     35.090000      0.000000      0.000000
3511     35.100000      0.000000      0.000000
3512     35.110000      0.000000      0.000000
3513     35.120000      0.000000      0.000000
3514     35.130000      0.000000      0.000000
3515     35.140000      0.000000      0.000000
3516     35.150000      0.000000      0.000000
3517     35.160000      0.000000      0.000000
3518     35.170000      0.000000      0.000000
3519     35.180000      0.000000      0.000000
3520     35.190000      0.000000      0.000000
3521     35.200000      0.000000      0.000000
3522     35.210000      0.000000      0.000000
3523     35.220000      0.000000      0.000000
3524     35.230000      0.000000      0.000000
3525     35.240000      0.000000      0.000000
3526     35.250000      0.000000      0.000000
3527     35.260000      0.000000      0.000000
3528     35.270000      0.000000      0.000000
3529     35.280000      0.000000      0.000000
3530     35.290000      0.000000      0.000000
3531     35.300000      0.000000      0.000000
3532     35.310000      0.000000      0.000000
3533     35.320000      0.000000      0.000000
3534     35.330000      0.000000      0.000000
3535     35.340000      0.000000      0.000000
3536     35.350000      0.000000      0.000000
3537     35.360000      0.000000      0.000000
3538     35.370000      0.000000      0.000000
3539     35.380000      0.000000      0.000000
3540     35.390000      0.000000      0.000000
3541     35.400000      0.000000      0.000000
3542     35.410000      0.000000      0.000000
3543     35.420000      0.000000      0.000000
3544     35.430000      0.000000      0.000000
3545     35.440000      0.000000      0.000000
3546     35.450000      0.000000      0.000000
3547     35.460000      0.000000      0.000000
3548     35.470000      0.000000      0.000000
3549     35.480000      0.000000      0.000000
3550     35.490000      0.000000      0.000000
3551     35.500000      0.000000      0.000000
3552     35.510000      0.000000      0.000000
3553     35.520000      0.000000      0.000000
3554     35.530000      0.000000      0.000000
3555     35.540000      0.000000      0.000000
3556     35.550000      0.000000      0.000000
3557     35.560000      0.000000      0.000000
3558     35.570000      0.000000      0.000000
3559     35.580000      0.000000      0.000000
3560     35.590000      0.000000      0.000000
3561     35.600000      0.000000      0.000000
3562     35.610000      0.000000      0.000000
3563     35.620000      0.000000      0.000000
3564     35.630000      0.000000      0.000000
3565     35.640000      0.000000      0.000000
3566     35.650000      0.000000      0.000000
3567     35.660000      0.000000      0.000000
3568     35.670000      0.000000      0.000000
3569     35.680000      0.000000      0.000000
3570     35.690000      0.000000      0.000000
3571     35.700000      0.000000      0.000000
3572     35.710000      0.000000      0.000000
3573     35.720000      0.000000      0.000000
3574     35.730000      0.000000      0.000000
3575     35.740000      0.000000      0.000000
3576     35.750000      0.000000      0.000000
3577     35.760000      0.000000      0.000000
3578     35.770000      0.000000      0.000000
3579     35.780000      0.000000      0.000000
3580     35.790000      0.000000      0.000000
3581     35.800000      0.000000      0.000000
3582     35.810000      0.000000      0.000000
3583     35.820000      0.000000      0.000000
3584     35.830000      0.000000      0.000000
3585     35.840000      0.000000      0.000000
3586     35.850000      0.000000      0.000000
3587     35.860000      0.000000      0.000000
3588     35.870000      0.000000      0.000000
3589     35.880000      0.000000      0.000000
3590     35.890000      0.000000      0.000000
3591     35.900000      0.000000      0.000000
3592     35.910000      0.000000      0.000000
3593     35.920000      0.000000      0.000000
3594     35.930000      0.000000      0.000000
3595     35.940000      0.000000      0.000000
3596     35.950000      0.000000      0.000000
3597     35.960000      0.000000      0.000000
3598     35.970000      0.000000      0.000000
3599     35.980000      0.000000      0.000000
3600     35.990000      0.000000      0.000000
3601     36.000000      0.000000      0.000000
3602     36.010000      0.000000      0.000000
3603     36.020000      0.000000      0.000000
3604     36.030000      0.000000      0.000000
3605     36.040000      0.000000      0.000000
3606     36.050000      0.000000      0.000000
3607     36.060000      0.000000      0.000000
3608     36.070000      0.000000      0.000000
3609     36.080000      0.000000      0.000000
3610     36.090000      0.000000      0.000000
3611     36.100000      0.000000      0.000000
3612     36.110000      0.000000      0.000000
3613     36.120000      0.000000      0.000000
3614     36.130000      0.000000      0.000000
3615     36.140000      0.000000      0.000000
3616     36.150000      0.000000      0.000000
3617     36.160000      0.000000      0.000000
3618     36.170000      0.000000      0.000000
3619     36.180000      0.000000      0.000000
3620     36.190000      0.000000      0.000000
3621     36.200000      0.000000      0.000000
3622     36.210000      0.000000      0.000000
3623     36.220000      0.000000      0.000000
3624     36.230000      0.000000      0.000000
3625     36.240000      0.000000      0.000000
3626     36.250000      0.000000      0.000000
3627     36.260000      0.000000      0.000000
3628     36.270000      0.000000      0.000000
3629     36.280000      0.000000      0.000000
3630     36.290000      0.000000      0.000000
3631     36.300000      0.000000      0.000000
3632     36.310000      0.000000      0.000000
3633     36.320000      0.000000      0.000000
3634     36.330000      0.000000      0.000000
3635     36.340000      0.000000      0.000000
3636     36.350000      0.000000      0.000000
3637     36.360000      0.000000      0.000000
3638     36.370000      0.000000      0.000000
3639     36.380000      0.000000      0.000000
3640     36.390000      0.000000      0.000000
3641     36.400000      0.000000      0.000000
3642     36.410000      0.000000      0.000000
3643     36.420000      0.000000      0.000000
3644     36.430000      0.000000      0.000000
3645     36.440000      0.000000      0.000000
3646     36.450000      0.000000      0.000000
3647     36.460000      0.000000      0.000000
3648     36.470000      0.000000      0.000000
3649     36.480000      0.000000      0.000000
3650     36.490000      0.000000      0.000000
3651     36.500000      0.000000      0.000000
3652     36.510000      0.000000      0.000000
3653     36.520000      0.000000      0.000000
3654     36.530000      0.000000      0.000000
3655     36.540000      0.000000      0.000000
3656     36.550000      0.000000      0.000000
3657     36.560000      0.000000      0.000000
3658     36.570000      0.000000      0.000000
3659     36.580000      0.000000      0.000000
3660     36.590000      0.000000      0.000000
3661     36.600000      0.000000      0.000000
3662     36.610000      0.000000      0.000000
3663     36.620000      0.000000      0.000000
3664     36.630000      0.000000      0.000000
3665     36.640000      0.000000      0.000000
3666     36.650000      0.000000      0.000000
3667     36.660000      0.000000      0.000000
3668     36.670000      0.000000      0.000000
3669     36.680000      0.000000      0.000000
3670     36.690000      0.000000      0.000000
3671     36.700000      0.000000      0.000000
3672     36.710000      0.000000      0.000000
3673     36.720000      0.000000      0.000000
3674     36.730000      0.000000      0.000000
3675     36.740000      0.000000      0.000000
3676     36.750000      0.000000      0.000000
3677     36.760000      0.000000      0.000000
3678     36.770000      0.000000      0.000000
3679     36.780000      0.000000      0.000000
3680     36.790000      0.000000      0.000000
3681     36.800000      0.000000      0.000000
3682     36.810000      0.000000      0.000000
3683     36.820000      0.000000      0.000000
3684     36.830000      0.000000      0.000000
3685     36.840000      0.000000      0.000000
3686     36.850000      0.000000      0.000000
3687     36.860000      0.000000      0.000000
3688     36.870000      0.000000      0.000000
3689     36.880000      0.000000      0.000000
3690     36.890000      0.000000      0.000000
3691     36.900000      0.000000      0.000000
3692     36.910000      0.000000      0.000000
3693     36.920000      0.000000      0.000000
3694     36.930000      0.000000      0.000000
3695     36.940000      0.000000      0.000000
3696     36.950000      0.000000      0.000000
3697     36.960000      0.000000      0.000000
3698     36.970000      0.000000      0.000000
3699     36.980000      0.000000      0.000000
3700     36.990000      0.000000      0.000000
3701     37.000000      0.000000      0.000000
3702     37.010000      0.000000      0.000000
3703     37.020000      0.000000      0.000000
3704     37.030000      0.000000      0.000000
3705     37.040000      0.000000      0.000000
3706     37.050000      0.000000      0.000000
3707     37.060000      0.000000      0.000000
3708     37.070000      0.000000      0.000000
3709     37.080000      0.000000      0.000000
3710     37.090000      0.000000      0.000000
3711     37.100000      0.000000      0.000000
3712     37.110000      0.000000      0.000000
3713     37.120000      0.000000      0.000000
3714     37.130000      0.000000      0.000000
3715     37.140000      0.000000      0.000000
3716     37.150000      0.000000      0.000000
3717     37.160000      0.000000      0.000000
3718     37.170000      0.000000      0.000000
3719     37.180000      0.000000      0.000000
3720     37.190000      0.000000      0.000000
3721     37.200000      0.000000      0.000000
3722     37.210000      0.000000      0.000000
3723     37.220000      0.000000      0.000000
3724     37.230000      0.000000      0.000000
3725     37.240000      0.000000      0.000000
3726     37.250000      0.000000      0.000000
3727     37.260000      0.000000      0.000000
3728     37.270000      0.000000      0.000000
3729     37.280000      0.000000      0.000000
3730     37.290000      0.000000      0.000000
3731     37.300000      0.000000      0.000000
3732     37.310000      0.000000      0.000000
3733     37.320000      0.000000      0.000000
3734     37.330000      0.000000      0.000000
3735     37.340000      0.000000      0.000000
3736     37.350000      0.000000      0.000000
3737     37.360000      0.000000      0.000000
3738     37.370000      0.000000      0.000000
3739     37.380000      0.000000      0.000000
3740     37.390000      0.000000      0.000000
3741     37.400000      0.000000      0.000000
3742     37.410000      0.000000      0.000000
3743     37.420000      0.000000      0.000000
3744     37.430000      0.000000      0.000000
3745     37.440000      0.000000      0.000000
3746     37.450000      0.000000      0.000000
3747     37.460000      0.000000      0.000000
3748     37.470000      0.000000      0.000000
3749     37.480000      0.000000      0.000000
3750     37.490000      0.000000      0.000000
3751     37.500000      0.000000      0.000000
3752     37.510000      0.000000      0.000000
3753     37.520000      0.000000      0.000000
3754     37.530000      0.000000      0.000000
3755     37.540000      0.000000      0.000000
3756     37.550000      0.000000      0.000000
3757     37.560000      0.000000      0.000000
3758     37.570000      0.000000      0.000000
3759     37.580000      0.000000      0.000000
3760     37.590000      0.000000      0.000000
3761     37.600000      0.000000      0.000000
3762     37.610000      0.000000      0.000000
3763     37.620000      0.000000      0.000000
3764     37.630000      0.000000      0.000000
3765     37.640000      0.000000      0.000000
3766     37.650000      0.000000      0.000000
3767     37.660000      0.000000      0.000000
3768     37.670000      0.000000      0.000000
3769     37.680000      0.000000      0.000000
3770     37.690000      0.000000      0.000000
3771     37.700000      0.000000      0.000000
3772     37.710000      0.000000      0.000000
3773     37.720000      0.000000      0.000000
3774     37.730000      0.000000      0.000000
3775     37.740000      0.000000      0.000000
3776     37.750000      0.000000      0.000000
3777     37.760000      0.000000      0.000000
3778     37.770000      0.000000      0.000000
3779     37.780000      0.000000      0.000000
3780     37.790000      0.000000      0.000000
3781     37.800000      0.000000      0.000000
3782     37.810000      0.000000      0.000000
3783     37.820000      0.000000      0.000000
3784     37.830000      0.000000      0.000000
3785     37.840000      0.000000      0.000000
3786     37.850000      0.000000      0.000000
3787     37.860000      0.000000      0.000000
3788     37.870000      0.000000      0.000000
3789     37.880000      0.000000      0.000000
3790     37.890000      0.000000      0.000000
3791     37.900000      0.000000      0.000000
3792     37.910000      0.000000      0.000000
3793     37.920000      0.000000      0.000000
3794     37.930000      0.000000      0.000000
3795     37.940000      0.000000      0.000000
3796     37.950000      0.000000      0.000000
3797     37.960000      0.000000      0.000000
3798     37.970000      0.000000      0.000000
3799     37.980000      0.000000      0.000000
3800     37.990000      0.000000      0.000000
3801     38.000000      0.000000      0.000000
3802     38.010000      0.000000      0.000000
3803     38.020000      0.000000      0.000000
3804     38.030000      0.000000      0.000000
3805     38.040000      0.000000      0.000000
3806     38.050000      0.000000      0.000000
3807     38.060000      0.000000      0.000000
3808     38.070000      0.000000      0.000000
3809     38.080000      0.000000      0.000000
3810     38.090000      0.000000      0.000000
3811     38.100000      0.000000      0.000000
3812     38.110000      0.000000      0.000000
3813     38.120000      0.000000      0.000000
3814     38.130000      0.000000      0.000000
3815     38.140000      0.000000      0.000000
3816     38.150000      0.000000      0.000000
3817     38.160000      0.000000      0.000000
3818     38.170000      0.000000      0.000000
3819     38.180000      0.000000      0.000000
3820     38.190000      0.000000      0.000000
3821     38.200000      0.000000      0.000000
3822     38.210000      0.000000      0.000000
3823     38.220000      0.000000      0.000000
3824     38.230000      0.000000      0.000000
3825     38.240000      0.000000      0.000000
3826     38.250000      0.000000      0.000000
3827     38.260000      0.000000      0.000000
3828     38.270000      0.000000      0.000000
3829     38.280000      0.000000      0.000000
3830     38.290000      0.000000      0.000000
3831     38.300000      0.000000      0.000000
3832     38.310000      0.000000      0.000000
3833     38.320000      0.000000      0.000000
3834     38.330000      0.000000      0.000000
3835     38.340000      0.000000      0.000000
3836     38.350000      0.000000      0.000000
3837     38.360000      0.000000      0.000000
3838     38.370000      0.000000      0.000000
3839     38.380000      0.000000      0.000000
3840     38.390000      0.000000      0.000000
3841     38.400000      0.000000      0.000000
3842     38.410000      0.000000      0.000000
3843     38.420000      0.000000      0.000000
3844     38.430000      0.000000      0.000000
3845     38.440000      0.000000      0.000000
3846     38.450000      0.000000      0.000000
3847     38.460000      0.000000      0.000000
3848     38.470000      0.000000      0.000000
3849     38.480000      0.000000      0.000000
3850     38.490000      0.000000      0.000000
3851     38.500000      0.000000      0.000000
3852     38.510000      0.000000      0.000000
3853     38.520000      0.000000      0.000000
3854     38.530000      0.000000      0.000000
3855     38.540000      0.000000      0.000000
3856     38.550000      0.000000      0.000000
3857     38.560000      0.000000      0.000000
3858     38.570000      0.000000      0.000000
3859     38.580000      0.000000      0.000000
3860     38.590000      0.000000      0.000000
3861     38.600000      0.000000      0.000000
3862     38.610000      0.000000      0.000000
3863     38.620000      0.000000      0.000000
3864     38.630000      0.000000      0.000000
3865     38.640000      0.000000      0.000000
3866     38.650000      0.000000      0.000000
3867     38.660000      0.000000      0.000000
3868     38.670000      0.000000      0.000000
3869     38.680000      0.000000      0.000000
3870     38.690000      0.000000      0.000000
3871     38.700000      0.000000      0.000000
3872     38.710000      0.000000      0.000000
3873     38.720000      0.000000      0.000000
3874     38.730000      0.000000      0.000000
3875     38.740000      0.000000      0.000000
3876     38.750000      0.000000      0.000000
3877     38.760000      0.000000      0.000000
3878     38.770000      0.000000      0.000000
3879     38.780000      0.000000      0.000000
3880     38.790000      0.000000      0.000000
3881     38.800000      0.000000      0.000000
3882     38.810000      0.000000      0.000000
3883     38.820000      0.000000      0.000000
3884     38.830000      0.000000      0.000000
3885     38.840000      0.000000      0.000000
3886     38.850000      0.000000      0.000000
3887     38.860000      0.000000      0.000000
3888     38.870000      0.000000      0.000000
3889     38.880000      0.000000      0.000000
3890     38.890000      0.000000      0.000000
3891     38.900000      0.000000      0.000000
3892     38.910000      0.000000      0.000000
3893     38.920000      0.000000      0.000000
3894     38.930000      0.000000      0.000000
3895     38.940000      0.000000      0.000000
3896     38.950000      0.000000      0.000000
3897     38.960000      0.000000      0.000000
3898     38.970000      0.000000      0.000000
3899     38.980000      0.000000      0.000000
3900     38.990000      0.000000      0.000000
3901     39.000000      0.000000      0.000000
3902     39.010000      0.000000      0.000000
3903     39.020000      0.000000      0.000000
3904     39.030000      0.000000      0.000000
3905     39.040000      0.000000      0.000000
3906     39.050000      0.000000      0.000000
3907     39.060000      0.000000      0.000000
3908     39.070000      0.000000      0.000000
3909     39.080000      0.000000      0.000000
3910     39.090000      0.000000      0.000000
3911     39.100000      0.000000      0.000000
3912     39.110000      0.000000      0.000000
3913     39.120000      0.000000      0.000000
3914     39.130000      0.000000      0.000000
3915     39.140000      0.000000      0.000000
3916     39.150000      0.000000      0.000000
3917     39.160000      0.000000      0.000000
3918     39.170000      0.000000      0.000000
3919     39.180000      0.000000      0.000000
3920     39.190000      0.000000      0.000000
3921     39.200000      0.000000      0.000000
3922     39.210000      0.000000      0.000000
3923     39.220000      0.000000      0.000000
3924     39.230000      0.000000      0.000000
3925     39.240000      0.000000      0.000000
3926     39.250000      0.000000      0.000000
3927     39.260000      0.000000      0.000000
3928     39.270000      0.000000      0.000000
3929     39.280000      0.000000      0.000000
3930     39.290000      0.000000      0.000000
3931     39.300000      0.000000      0.000000
3932     39.310000      0.000000      0.000000
3933     39.320000      0.000000      0.000000
3934     39.330000      0.000000      0.000000
3935     39.340000      0.000000      0.000000
3936     39.350000      0.000000      0.000000
3937     39.360000      0.000000      0.000000
3938     39.370000      0.000000      0.000000
3939     39.380000      0.000000      0.000000
3940     39.390000      0.000000      0.000000
3941     39.400000      0.000000      0.000000
3942     39.410000      0.000000      0.000000
3943     39.420000      0.000000      0.000000
3944     39.430000      0.000000      0.000000
3945     39.440000      0.000000      0.000000
3946     39.450000      0.000000      0.000000
3947     39.460000      0.000000      0.000000
3948     39.470000      0.000000      0.000000
3949     39.480000      0.000000      0.000000
3950     39.490000      0.000000      0.000000
3951     39.500000      0.000000      0.000000
3952     39.510000      0.000000      0.000000
3953     39.520000      0.000000      0.000000
3954     39.530000      0.000000      0.000000
3955     39.540000      0.000000      0.000000
3956     39.550000      0.000000      0.000000
3957     39.560000      0.000000      0.000000
3958     39.570000      0.000000      0.000000
3959     39.580000      0.000000      0.000000
3960     39.590000      0.000000      0.000000
3961     39.600000      0.000000      0.000000
3962     39.610000      0.000000      0.000000
3963     39.620000      0.000000      0.000000
3964     39.630000      0.000000      0.000000
3965     39.640000      0.000000      0.000000
3966     39.650000      0.000000      0.000000
3967     39.660000      0.000000      0.000000
3968     39.670000      0.000000      0.000000
3969     39.680000      0.000000      0.000000
3970     39.690000      0.000000      0.000000
3971     39.700000      0.000000      0.000000
3972     39.710000      0.000000      0.000000
3973     39.720000      0.000000      0.000000
3974     39.730000      0.000000      0.000000
3975     39.740000      0.000000      0.000000
3976     39.750000      0.000000      0.000000
3977     39.760000      0.000000      0.000000
3978     39.770000      0.000000      0.000000
3979     39.780000      0.000000      0.000000
3980     39.790000      0.000000      0.000000
3981     39.800000      0.000000      0.000000
3982     39.810000      0.000000      0.000000
3983     39.820000      0.000000      0.000000
3984     39.830000      0.000000      0.000000
3985     39.840000      0.000000      0.000000
3986     39.850000      0.000000      0.000000
3987     39.860000      0.000000      0.000000
3988     39.870000      0.000000      0.000000
3989     39.880000      0.000000      0.000000
3990     39.890000      0.000000      0.000000
3991     39.900000      0.000000      0.000000
3992     39.910000      0.000000      0.000000
3993     39.920000      0.000000      0.000000
3994     39.930000      0.000000      0.000000
3995     39.940000      0.000000      0.000000
3996     39.950000      0.000000      0.000000
3997     39.960000      0.000000      0.000000
3998     39.970000      0.000000      0.000000
3999     39.980000      0.000000      0.000000
4000     39.990000      0.000000      0.000000
4001     40.000000      0.000000      0.000000
