# Supplementary material for: A Bottom-Up Coarse-Grained Model for Nucleosome–Nucleosome Interactions with Explicit Ions
Source: J Chem Theory Comput. 2022 May 17;18(6):3948–60. doi: 10.1021/acs.jctc.2c00083 (PMC9202350; doi:10.1021/acs.jctc.2c00083)
Supplement: Supplementary file 2 — ct2c00083_si_002.zip [file ct2c00083_si_002.zip › archive/CGMD_NCP-CO/pot_tables/TNPL_TPOS.table]

TNPL_TPOS
N 4001

1      0.000001    133.020020     61.575120
2      0.010000    132.404270     63.641730
3      0.020000    131.767850     65.493010
4      0.030000    131.112920     67.100970
5      0.040000    130.441910     68.444730
6      0.050000    129.757470     69.511650
7      0.060000    129.062350     70.297970
8      0.070000    128.359370     70.808840
9      0.080000    127.651280     71.057860
10      0.090000    126.940700     71.066040
11      0.100000    126.230040     70.860440
12      0.110000    125.521440     70.472450
13      0.120000    124.816710     69.936110
14      0.130000    124.117350     69.286300
15      0.140000    123.424490     68.557190
16      0.150000    122.738920     67.780970
17      0.160000    122.061110     66.986830
18      0.170000    121.391240     66.200270
19      0.180000    120.729240     65.442760
20      0.190000    120.074810     64.731630
21      0.200000    119.427490     64.080120
22      0.210000    118.786690     63.497680
23      0.220000    118.151710     62.990220
24      0.230000    117.521810     62.560520
25      0.240000    116.896210     62.208570
26      0.250000    116.274120     61.931990
27      0.260000    115.654800     61.726370
28      0.270000    115.037540     61.585680
29      0.280000    114.421680     61.502550
30      0.290000    113.806660     61.468710
31      0.300000    113.191970     61.475260
32      0.310000    112.577220     61.513040
33      0.320000    111.962090     61.572960
34      0.330000    111.346360     61.646210
35      0.340000    110.729890     61.724540
36      0.350000    110.112650     61.800450
37      0.360000    109.494640     61.867290
38      0.370000    108.875970     61.919340
39      0.380000    108.256780     61.951890
40      0.390000    107.637260     61.961200
41      0.400000    107.017650     61.944490
42      0.410000    106.398200     61.899920
43      0.420000    105.779200     61.826510
44      0.430000    105.160940     61.724120
45      0.440000    104.543700     61.593340
46      0.450000    103.927760     61.435490
47      0.460000    103.313410     61.252490
48      0.470000    102.700880     61.046810
49      0.480000    102.090420     60.821360
50      0.490000    101.482200     60.579350
51      0.500000    100.876410     60.324220
52      0.510000    100.273170     60.059440
53      0.520000     99.672570     59.788460
54      0.530000     99.074690     59.514520
55      0.540000     98.479540     59.240600
56      0.550000     97.887140     58.969300
57      0.560000     97.297440     58.702840
58      0.570000     96.710410     58.442970
59      0.580000     96.125980     58.191060
60      0.590000     95.544070     57.948020
61      0.600000     94.964590     57.714420
62      0.610000     94.387450     57.490480
63      0.620000     93.812540     57.276140
64      0.630000     93.239780     57.071130
65      0.640000     92.669070     56.874990
66      0.650000     92.100320     56.687110
67      0.660000     91.533450     56.506800
68      0.670000     90.968380     56.333270
69      0.680000     90.405050     56.165710
70      0.690000     89.843390     56.003270
71      0.700000     89.283360     55.845110
72      0.710000     88.724910     55.690350
73      0.720000     88.168010     55.538160
74      0.730000     87.612620     55.387690
75      0.740000     87.058750     55.238150
76      0.750000     86.506370     55.088730
77      0.760000     85.955480     54.938700
78      0.770000     85.406090     54.787340
79      0.780000     84.858220     54.634010
80      0.790000     84.311880     54.478120
81      0.800000     83.767100     54.319160
82      0.810000     83.223910     54.156740
83      0.820000     82.682340     53.990550
84      0.830000     82.142430     53.820410
85      0.840000     81.604230     53.646280
86      0.850000     81.067770     53.468260
87      0.860000     80.533080     53.286590
88      0.870000     80.000220     53.101610
89      0.880000     79.469200     52.913800
90      0.890000     78.940060     52.723720
91      0.900000     78.412830     52.531970
92      0.910000     77.887510     52.339190
93      0.920000     77.364110     52.145980
94      0.930000     76.842650     51.952910
95      0.940000     76.323130     51.760440
96      0.950000     75.805520     51.568970
97      0.960000     75.289830     51.378730
98      0.970000     74.776040     51.189890
99      0.980000     74.264150     51.002470
100      0.990000     73.754120     50.816430
101      1.000000     73.245960     50.631610
102      1.010000     72.739640     50.447860
103      1.020000     72.235160     50.264950
104      1.030000     71.732510     50.082690
105      1.040000     71.231680     49.900900
106      1.050000     70.732680     49.719430
107      1.060000     70.235480     49.538210
108      1.070000     69.740100     49.357190
109      1.080000     69.246530     49.176410
110      1.090000     68.754760     48.995930
111      1.100000     68.264800     48.815850
112      1.110000     67.776650     48.636270
113      1.120000     67.290280     48.457300
114      1.130000     66.805710     48.279010
115      1.140000     66.322920     48.101430
116      1.150000     65.841910     47.924510
117      1.160000     65.362660     47.748180
118      1.170000     64.885180     47.572280
119      1.180000     64.409460     47.396620
120      1.190000     63.935490     47.220950
121      1.200000     63.463280     47.045020
122      1.210000     62.992830     46.868580
123      1.220000     62.524140     46.691390
124      1.230000     62.057230     46.513270
125      1.240000     61.592100     46.334090
126      1.250000     61.128760     46.153790
127      1.260000     60.667220     45.972400
128      1.270000     60.207490     45.790020
129      1.280000     59.749590     45.606830
130      1.290000     59.293530     45.423060
131      1.300000     58.839300     45.238990
132      1.310000     58.386910     45.054890
133      1.320000     57.936360     44.871040
134      1.330000     57.487650     44.687680
135      1.340000     57.040770     44.504990
136      1.350000     56.595720     44.323060
137      1.360000     56.152490     44.141930
138      1.370000     55.711070     43.961560
139      1.380000     55.271450     43.781820
140      1.390000     54.833640     43.602550
141      1.400000     54.397610     43.423520
142      1.410000     53.963380     43.244520
143      1.420000     53.530930     43.065330
144      1.430000     53.100280     42.885760
145      1.440000     52.671420     42.705650
146      1.450000     52.244360     42.524930
147      1.460000     51.819110     42.343590
148      1.470000     51.395680     42.161690
149      1.480000     50.974060     41.979340
150      1.490000     50.554270     41.796720
151      1.500000     50.136300     41.614040
152      1.510000     49.720160     41.431530
153      1.520000     49.305840     41.249390
154      1.530000     48.893350     41.067800
155      1.540000     48.482670     40.886880
156      1.550000     48.073800     40.706690
157      1.560000     47.666740     40.527230
158      1.570000     47.261460     40.348400
159      1.580000     46.857980     40.170060
160      1.590000     46.456280     39.992020
161      1.600000     46.056360     39.814050
162      1.610000     45.658220     39.635920
163      1.620000     45.261860     39.457410
164      1.630000     44.867290     39.278330
165      1.640000     44.474500     39.098540
166      1.650000     44.083520     38.917970
167      1.660000     43.694340     38.736610
168      1.670000     43.306970     38.554550
169      1.680000     42.921430     38.371920
170      1.690000     42.537710     38.188920
171      1.700000     42.155820     38.005780
172      1.710000     41.775760     37.822740
173      1.720000     41.397530     37.640030
174      1.730000     41.021130     37.457840
175      1.740000     40.646550     37.276320
176      1.750000     40.273790     37.095530
177      1.760000     39.902830     36.915490
178      1.770000     39.533680     36.736120
179      1.780000     39.166320     36.557290
180      1.790000     38.800750     36.378800
181      1.800000     38.436960     36.200450
182      1.810000     38.074950     36.022000
183      1.820000     37.714730     35.843230
184      1.830000     37.356300     35.663950
185      1.840000     36.999660     35.484020
186      1.850000     36.644820     35.303380
187      1.860000     36.291790     35.122010
188      1.870000     35.940570     34.939980
189      1.880000     35.591170     34.757440
190      1.890000     35.243590     34.574560
191      1.900000     34.897850     34.391580
192      1.910000     34.553930     34.208720
193      1.920000     34.211840     34.026200
194      1.930000     33.871580     33.844220
195      1.940000     33.533140     33.662910
196      1.950000     33.196510     33.482340
197      1.960000     32.861690     33.302510
198      1.970000     32.528660     33.123340
199      1.980000     32.197430     32.944700
200      1.990000     31.867980     32.766390
201      2.000000     31.540320     32.588190
202      2.010000     31.214440     32.409880
203      2.020000     30.890340     32.231230
204      2.030000     30.568030     32.052060
205      2.040000     30.247500     31.872230
206      2.050000     29.928780     31.691660
207      2.060000     29.611870     31.510340
208      2.070000     29.296760     31.328360
209      2.080000     28.983480     31.145840
210      2.090000     28.672020     30.962970
211      2.100000     28.362390     30.779980
212      2.110000     28.054590     30.597100
213      2.120000     27.748620     30.414540
214      2.130000     27.444470     30.232510
215      2.140000     27.142150     30.051130
216      2.150000     26.841640     29.870480
217      2.160000     26.542930     29.690550
218      2.170000     26.246030     29.511270
219      2.180000     25.950920     29.332500
220      2.190000     25.657590     29.154050
221      2.200000     25.366050     28.975700
222      2.210000     25.076290     28.797230
223      2.220000     24.788320     28.618420
224      2.230000     24.502140     28.439070
225      2.240000     24.217750     28.259060
226      2.250000     23.935150     28.078310
227      2.260000     23.654370     27.896820
228      2.270000     23.375400     27.714670
229      2.280000     23.098260     27.532000
230      2.290000     22.822940     27.348990
231      2.300000     22.549450     27.165880
232      2.310000     22.277790     26.982910
233      2.320000     22.007960     26.800300
234      2.330000     21.739960     26.618250
235      2.340000     21.473770     26.436890
236      2.350000     21.209400     26.256310
237      2.360000     20.946840     26.076490
238      2.370000     20.686080     25.897380
239      2.380000     20.427100     25.718820
240      2.390000     20.169910     25.540640
241      2.400000     19.914510     25.362610
242      2.410000     19.660880     25.184500
243      2.420000     19.409040     25.006090
244      2.430000     19.158980     24.827190
245      2.440000     18.910700     24.647660
246      2.450000     18.664230     24.467400
247      2.460000     18.419550     24.286420
248      2.470000     18.176690     24.104760
249      2.480000     17.935640     23.922570
250      2.490000     17.696420     23.740000
251      2.500000     17.459020     23.557280
252      2.510000     17.223440     23.374620
253      2.520000     16.989700     23.192250
254      2.530000     16.757770     23.010320
255      2.540000     16.527670     22.828970
256      2.550000     16.299380     22.648270
257      2.560000     16.072900     22.468190
258      2.570000     15.848220     22.288650
259      2.580000     15.625330     22.109530
260      2.590000     15.404240     21.930620
261      2.600000     15.184930     21.751710
262      2.610000     14.967410     21.572580
263      2.620000     14.751690     21.393010
264      2.630000     14.537760     21.212830
265      2.640000     14.325630     21.031930
266      2.650000     14.115310     20.850240
267      2.660000     13.906810     20.667790
268      2.670000     13.700130     20.484680
269      2.680000     13.495280     20.301090
270      2.690000     13.292270     20.117230
271      2.700000     13.091100     19.933360
272      2.710000     12.891760     19.749770
273      2.720000     12.694270     19.566700
274      2.730000     12.498600     19.384390
275      2.740000     12.304760     19.203000
276      2.750000     12.112730     19.022630
277      2.760000     11.922500     18.843310
278      2.770000     11.734070     18.664970
279      2.780000     11.547420     18.487490
280      2.790000     11.362540     18.310680
281      2.800000     11.179440     18.134320
282      2.810000     10.998090     17.958150
283      2.820000     10.818510     17.781940
284      2.830000     10.640690     17.605450
285      2.840000     10.464640     17.428490
286      2.850000     10.290350     17.250940
287      2.860000     10.117840     17.072720
288      2.870000      9.947120     16.893800
289      2.880000      9.778180     16.714240
290      2.890000      9.611030     16.534120
291      2.900000      9.445690     16.353560
292      2.910000      9.282160     16.172690
293      2.920000      9.120430     15.991610
294      2.930000      8.960520     15.810430
295      2.940000      8.802410     15.629180
296      2.950000      8.646120     15.447840
297      2.960000      8.491640     15.266360
298      2.970000      8.338980     15.084590
299      2.980000      8.188130     14.902380
300      2.990000      8.039110     14.719520
301      3.000000      7.891910     14.535810
302      3.010000      7.746550     14.351080
303      3.020000      7.603040     14.165160
304      3.030000      7.461390     13.978000
305      3.040000      7.321610     13.789580
306      3.050000      7.183720     13.600030
307      3.060000      7.047720     13.409550
308      3.070000      6.913620     13.218460
309      3.080000      6.781440     13.027170
310      3.090000      6.651160     12.836180
311      3.100000      6.522800     12.646020
312      3.110000      6.396340     12.457230
313      3.120000      6.271770     12.270370
314      3.130000      6.149070     12.085920
315      3.140000      6.028210     11.904280
316      3.150000      5.909160     11.725780
317      3.160000      5.791910     11.550590
318      3.170000      5.676400     11.378790
319      3.180000      5.562610     11.210320
320      3.190000      5.450510     11.045020
321      3.200000      5.340060     10.882620
322      3.210000      5.231230     10.722730
323      3.220000      5.124010     10.564910
324      3.230000      5.018360     10.408660
325      3.240000      4.914270     10.253430
326      3.250000      4.811740     10.098610
327      3.260000      4.710750      9.943590
328      3.270000      4.611310      9.787730
329      3.280000      4.513440      9.630390
330      3.290000      4.417130      9.470900
331      3.300000      4.322420      9.308590
332      3.310000      4.229340      9.142790
333      3.320000      4.137910      8.972840
334      3.330000      4.048180      8.798040
335      3.340000      3.960200      8.617760
336      3.350000      3.874020      8.431350
337      3.360000      3.789710      8.238230
338      3.370000      3.707330      8.037880
339      3.380000      3.626950      7.829890
340      3.390000      3.548650      7.613970
341      3.400000      3.472510      7.390030
342      3.410000      3.398610      7.158190
343      3.420000      3.327030      6.918820
344      3.430000      3.257840      6.672610
345      3.440000      3.191110      6.420590
346      3.450000      3.126910      6.164140
347      3.460000      3.065270      5.904980
348      3.470000      3.006220      5.645200
349      3.480000      2.949760      5.387170
350      3.490000      2.895890      5.133520
351      3.500000      2.844560      4.887040
352      3.510000      2.795690      4.650590
353      3.520000      2.749180      4.427020
354      3.530000      2.704910      4.219040
355      3.540000      2.662720      4.029170
356      3.550000      2.622430      3.859640
357      3.560000      2.583830      3.712330
358      3.570000      2.546710      3.588740
359      3.580000      2.510820      3.489930
360      3.590000      2.475920      3.416530
361      3.600000      2.441760      3.368720
362      3.610000      2.408070      3.346220
363      3.620000      2.374610      3.348260
364      3.630000      2.341120      3.373650
365      3.640000      2.307390      3.420700
366      3.650000      2.273180      3.487300
367      3.660000      2.238310      3.570920
368      3.670000      2.202600      3.668670
369      3.680000      2.165910      3.777330
370      3.690000      2.128140      3.893460
371      3.700000      2.089200      4.013470
372      3.710000      2.049070      4.133700
373      3.720000      2.007730      4.250600
374      3.730000      1.965230      4.360740
375      3.740000      1.921620      4.460950
376      3.750000      1.877010      4.548380
377      3.760000      1.831530      4.620570
378      3.770000      1.785320      4.675460
379      3.780000      1.738570      4.711430
380      3.790000      1.691450      4.727320
381      3.800000      1.644180      4.722400
382      3.810000      1.596950      4.696390
383      3.820000      1.549990      4.649440
384      3.830000      1.503500      4.582090
385      3.840000      1.457670      4.495320
386      3.850000      1.412720      4.390450
387      3.860000      1.368820      4.269150
388      3.870000      1.326130      4.133410
389      3.880000      1.284790      3.985440
390      3.890000      1.244940      3.827640
391      3.900000      1.206660      3.662540
392      3.910000      1.170040      3.492660
393      3.920000      1.135110      3.320490
394      3.930000      1.101900      3.148380
395      3.940000      1.070420      2.978480
396      3.950000      1.040640      2.812690
397      3.960000      1.012510      2.652650
398      3.970000      0.985980      2.499670
399      3.980000      0.960990      2.354780
400      3.990000      0.937440      2.218730
401      4.000000      0.915250      2.091970
402      4.010000      0.894330      1.974750
403      4.020000      0.874580      1.867080
404      4.030000      0.855910      1.768820
405      4.040000      0.838220      1.679660
406      4.050000      0.821430      1.599180
407      4.060000      0.805440      1.526860
408      4.070000      0.790170      1.462110
409      4.080000      0.775550      1.404300
410      4.090000      0.761500      1.352770
411      4.100000      0.747980      1.306830
412      4.110000      0.734910      1.265810
413      4.120000      0.722250      1.229070
414      4.130000      0.709960      1.195990
415      4.140000      0.698000      1.166000
416      4.150000      0.686340      1.138580
417      4.160000      0.674950      1.113290
418      4.170000      0.663820      1.089730
419      4.180000      0.652920      1.067580
420      4.190000      0.642250      1.046590
421      4.200000      0.631780      1.026570
422      4.210000      0.621510      1.007420
423      4.220000      0.611440      0.989090
424      4.230000      0.601550      0.971600
425      4.240000      0.591830      0.955020
426      4.250000      0.582280      0.939530
427      4.260000      0.572890      0.925310
428      4.270000      0.563640      0.912640
429      4.280000      0.554510      0.901810
430      4.290000      0.545490      0.893190
431      4.300000      0.536560      0.887150
432      4.310000      0.527690      0.884080
433      4.320000      0.518850      0.884390
434      4.330000      0.510000      0.888470
435      4.340000      0.501120      0.896690
436      4.350000      0.492150      0.909410
437      4.360000      0.483060      0.926940
438      4.370000      0.473790      0.949510
439      4.380000      0.464290      0.977330
440      4.390000      0.454520      1.010500
441      4.400000      0.444410      1.049070
442      4.410000      0.433920      1.092960
443      4.420000      0.422990      1.142010
444      4.430000      0.411570      1.195930
445      4.440000      0.399610      1.254310
446      4.450000      0.387070      1.316640
447      4.460000      0.373900      1.382240
448      4.470000      0.360080      1.450360
449      4.480000      0.345580      1.520120
450      4.490000      0.330380      1.590590
451      4.500000      0.314470      1.660770
452      4.510000      0.297860      1.729650
453      4.520000      0.280570      1.796220
454      4.530000      0.262610      1.859530
455      4.540000      0.244010      1.918700
456      4.550000      0.224820      1.972930
457      4.560000      0.205090      2.021550
458      4.570000      0.184880      2.064000
459      4.580000      0.164240      2.099860
460      4.590000      0.143240      2.128840
461      4.600000      0.121950      2.150740
462      4.610000      0.100440      2.165530
463      4.620000      0.078790      2.173250
464      4.630000      0.057060      2.174080
465      4.640000      0.035310      2.168270
466      4.650000      0.013630      2.156180
467      4.660000     -0.007930      2.138230
468      4.670000     -0.029310      2.114910
469      4.680000     -0.050460      2.086780
470      4.690000     -0.071330      2.054410
471      4.700000     -0.091870      2.018410
472      4.710000     -0.112060      1.979370
473      4.720000     -0.131850      1.937870
474      4.730000     -0.151230      1.894450
475      4.740000     -0.170170      1.849600
476      4.750000     -0.188670      1.803730
477      4.760000     -0.206710      1.757230
478      4.770000     -0.224280      1.710360
479      4.780000     -0.241380      1.663360
480      4.790000     -0.258020      1.616390
481      4.800000     -0.274180      1.569550
482      4.810000     -0.289880      1.522910
483      4.820000     -0.305110      1.476510
484      4.830000     -0.319870      1.430350
485      4.840000     -0.334170      1.384440
486      4.850000     -0.348020      1.338760
487      4.860000     -0.361410      1.293320
488      4.870000     -0.374340      1.248120
489      4.880000     -0.386820      1.203160
490      4.890000     -0.398850      1.158460
491      4.900000     -0.410440      1.114030
492      4.910000     -0.421580      1.069900
493      4.920000     -0.432280      1.026080
494      4.930000     -0.442540      0.982580
495      4.940000     -0.452360      0.939400
496      4.950000     -0.461760      0.896530
497      4.960000     -0.470720      0.853930
498      4.970000     -0.479260      0.811560
499      4.980000     -0.487380      0.769370
500      4.990000     -0.495070      0.727310
501      5.000000     -0.502340      0.685310
502      5.010000     -0.509200      0.643310
503      5.020000     -0.515630      0.601270
504      5.030000     -0.521640      0.559160
505      5.040000     -0.527230      0.516950
506      5.050000     -0.532400      0.474660
507      5.060000     -0.537150      0.432320
508      5.070000     -0.541470      0.389980
509      5.080000     -0.545370      0.347730
510      5.090000     -0.548850      0.305650
511      5.100000     -0.551910      0.263850
512      5.110000     -0.554550      0.222450
513      5.120000     -0.556770      0.181560
514      5.130000     -0.558590      0.141290
515      5.140000     -0.560000      0.101710
516      5.150000     -0.561020      0.062910
517      5.160000     -0.561640      0.024930
518      5.170000     -0.561890     -0.012200
519      5.180000     -0.561770     -0.048460
520      5.190000     -0.561290     -0.083860
521      5.200000     -0.560450     -0.118410
522      5.210000     -0.559260     -0.152150
523      5.220000     -0.557740     -0.185090
524      5.230000     -0.555890     -0.217250
525      5.240000     -0.553720     -0.248660
526      5.250000     -0.551230     -0.279320
527      5.260000     -0.548440     -0.309200
528      5.270000     -0.545350     -0.338290
529      5.280000     -0.541960     -0.366540
530      5.290000     -0.538300     -0.393900
531      5.300000     -0.534360     -0.420300
532      5.310000     -0.530160     -0.445680
533      5.320000     -0.525700     -0.469960
534      5.330000     -0.521000     -0.493070
535      5.340000     -0.516070     -0.514940
536      5.350000     -0.510920     -0.535520
537      5.360000     -0.505570     -0.554780
538      5.370000     -0.500020     -0.572670
539      5.380000     -0.494290     -0.589170
540      5.390000     -0.488400     -0.604290
541      5.400000     -0.482360     -0.618020
542      5.410000     -0.476180     -0.630370
543      5.420000     -0.469870     -0.641370
544      5.430000     -0.463460     -0.651040
545      5.440000     -0.456950     -0.659410
546      5.450000     -0.450350     -0.666500
547      5.460000     -0.443690     -0.672360
548      5.470000     -0.436970     -0.677000
549      5.480000     -0.430200     -0.680460
550      5.490000     -0.423390     -0.682760
551      5.500000     -0.416560     -0.683930
552      5.510000     -0.409720     -0.683970
553      5.520000     -0.402880     -0.682900
554      5.530000     -0.396060     -0.680730
555      5.540000     -0.389250     -0.677460
556      5.550000     -0.382470     -0.673100
557      5.560000     -0.375740     -0.667640
558      5.570000     -0.369070     -0.661080
559      5.580000     -0.362460     -0.653420
560      5.590000     -0.355920     -0.644660
561      5.600000     -0.349470     -0.634810
562      5.610000     -0.343130     -0.623880
563      5.620000     -0.336890     -0.611900
564      5.630000     -0.330770     -0.598920
565      5.640000     -0.324780     -0.584980
566      5.650000     -0.318930     -0.570170
567      5.660000     -0.313230     -0.554580
568      5.670000     -0.307680     -0.538300
569      5.680000     -0.302300     -0.521470
570      5.690000     -0.297080     -0.504220
571      5.700000     -0.292040     -0.486680
572      5.710000     -0.287180     -0.469000
573      5.720000     -0.282490     -0.451310
574      5.730000     -0.277970     -0.433750
575      5.740000     -0.273630     -0.416430
576      5.750000     -0.269470     -0.399450
577      5.760000     -0.265480     -0.382900
578      5.770000     -0.261650     -0.366850
579      5.780000     -0.257980     -0.351350
580      5.790000     -0.254470     -0.336430
581      5.800000     -0.251100     -0.322120
582      5.810000     -0.247880     -0.308440
583      5.820000     -0.244800     -0.295400
584      5.830000     -0.241840     -0.283000
585      5.840000     -0.239010     -0.271260
586      5.850000     -0.236300     -0.260180
587      5.860000     -0.233700     -0.249790
588      5.870000     -0.231200     -0.240110
589      5.880000     -0.228800     -0.231170
590      5.890000     -0.226490     -0.223020
591      5.900000     -0.224260     -0.215690
592      5.910000     -0.222100     -0.209240
593      5.920000     -0.220010     -0.203710
594      5.930000     -0.217970     -0.199150
595      5.940000     -0.215980     -0.195610
596      5.950000     -0.214020     -0.193140
597      5.960000     -0.212090     -0.191780
598      5.970000     -0.210170     -0.191550
599      5.980000     -0.208260     -0.192470
600      5.990000     -0.206330     -0.194560
601      6.000000     -0.204390     -0.197830
602      6.010000     -0.202410     -0.202260
603      6.020000     -0.200390     -0.207830
604      6.030000     -0.198310     -0.214500
605      6.040000     -0.196160     -0.222230
606      6.050000     -0.193940     -0.230960
607      6.060000     -0.191630     -0.240600
608      6.070000     -0.189220     -0.251060
609      6.080000     -0.186710     -0.262260
610      6.090000     -0.184090     -0.274080
611      6.100000     -0.181350     -0.286420
612      6.110000     -0.178490     -0.299160
613      6.120000     -0.175500     -0.312200
614      6.130000     -0.172370     -0.325430
615      6.140000     -0.169120     -0.338780
616      6.150000     -0.165730     -0.352160
617      6.160000     -0.162210     -0.365500
618      6.170000     -0.158550     -0.378750
619      6.180000     -0.154770     -0.391870
620      6.190000     -0.150850     -0.404830
621      6.200000     -0.146800     -0.417600
622      6.210000     -0.142620     -0.430150
623      6.220000     -0.138320     -0.442450
624      6.230000     -0.133900     -0.454500
625      6.240000     -0.129350     -0.466240
626      6.250000     -0.124690     -0.477640
627      6.260000     -0.119910     -0.488650
628      6.270000     -0.115030     -0.499210
629      6.280000     -0.110040     -0.509240
630      6.290000     -0.104940     -0.518680
631      6.300000     -0.099760     -0.527420
632      6.310000     -0.094480     -0.535400
633      6.320000     -0.089130     -0.542500
634      6.330000     -0.083700     -0.548650
635      6.340000     -0.078220     -0.553760
636      6.350000     -0.072680     -0.557770
637      6.360000     -0.067100     -0.560590
638      6.370000     -0.061500     -0.562190
639      6.380000     -0.055870     -0.562510
640      6.390000     -0.050250     -0.561540
641      6.400000     -0.044630     -0.559260
642      6.410000     -0.039040     -0.555680
643      6.420000     -0.033480     -0.550810
644      6.430000     -0.027980     -0.544700
645      6.440000     -0.022530     -0.537400
646      6.450000     -0.017150     -0.528970
647      6.460000     -0.011860     -0.519510
648      6.470000     -0.006670     -0.509110
649      6.480000     -0.001580     -0.497890
650      6.490000      0.003400     -0.485950
651      6.500000      0.008260     -0.473440
652      6.510000      0.012990     -0.460460
653      6.520000      0.017600     -0.447150
654      6.530000      0.022070     -0.433600
655      6.540000      0.026410     -0.419920
656      6.550000      0.030610     -0.406200
657      6.560000      0.034670     -0.392510
658      6.570000      0.038590     -0.378900
659      6.580000      0.042380     -0.365410
660      6.590000      0.046040     -0.352070
661      6.600000      0.049560     -0.338900
662      6.610000      0.052950     -0.325900
663      6.620000      0.056200     -0.313080
664      6.630000      0.059340     -0.300430
665      6.640000      0.062340     -0.287960
666      6.650000      0.065220     -0.275660
667      6.660000      0.067980     -0.263540
668      6.670000      0.070610     -0.251600
669      6.680000      0.073130     -0.239850
670      6.690000      0.075530     -0.228310
671      6.700000      0.077810     -0.216990
672      6.710000      0.079980     -0.205910
673      6.720000      0.082040     -0.195080
674      6.730000      0.083990     -0.184530
675      6.740000      0.085830     -0.174260
676      6.750000      0.087580     -0.164280
677      6.760000      0.089220     -0.154600
678      6.770000      0.090770     -0.145220
679      6.780000      0.092220     -0.136130
680      6.790000      0.093580     -0.127330
681      6.800000      0.094850     -0.118800
682      6.810000      0.096040     -0.110530
683      6.820000      0.097150     -0.102510
684      6.830000      0.098170     -0.094730
685      6.840000      0.099120     -0.087170
686      6.850000      0.099990     -0.079830
687      6.860000      0.100790     -0.072710
688      6.870000      0.101510     -0.065790
689      6.880000      0.102170     -0.059090
690      6.890000      0.102760     -0.052610
691      6.900000      0.103290     -0.046350
692      6.910000      0.103750     -0.040320
693      6.920000      0.104160     -0.034540
694      6.930000      0.104500     -0.029000
695      6.940000      0.104790     -0.023720
696      6.950000      0.105030     -0.018700
697      6.960000      0.105220     -0.013940
698      6.970000      0.105360     -0.009450
699      6.980000      0.105450     -0.005220
700      6.990000      0.105500     -0.001250
701      7.000000      0.105510      0.002470
702      7.010000      0.105490      0.005950
703      7.020000      0.105430      0.009200
704      7.030000      0.105340      0.012220
705      7.040000      0.105220      0.015040
706      7.050000      0.105070      0.017670
707      7.060000      0.104890      0.020110
708      7.070000      0.104690      0.022390
709      7.080000      0.104460      0.024510
710      7.090000      0.104220      0.026490
711      7.100000      0.103950      0.028340
712      7.110000      0.103670      0.030080
713      7.120000      0.103370      0.031710
714      7.130000      0.103050      0.033250
715      7.140000      0.102720      0.034700
716      7.150000      0.102370      0.036080
717      7.160000      0.102010      0.037400
718      7.170000      0.101640      0.038650
719      7.180000      0.101250      0.039850
720      7.190000      0.100850      0.041000
721      7.200000      0.100440      0.042110
722      7.210000      0.100020      0.043170
723      7.220000      0.099590      0.044190
724      7.230000      0.099150      0.045160
725      7.240000      0.098700      0.046090
726      7.250000      0.098240      0.046960
727      7.260000      0.097770      0.047780
728      7.270000      0.097290      0.048530
729      7.280000      0.096800      0.049200
730      7.290000      0.096310      0.049790
731      7.300000      0.095810      0.050280
732      7.310000      0.095310      0.050650
733      7.320000      0.094800      0.050910
734      7.330000      0.094300      0.051020
735      7.340000      0.093790      0.050990
736      7.350000      0.093280      0.050810
737      7.360000      0.092770      0.050450
738      7.370000      0.092260      0.049920
739      7.380000      0.091760      0.049200
740      7.390000      0.091270      0.048300
741      7.400000      0.090790      0.047210
742      7.410000      0.090320      0.045930
743      7.420000      0.089860      0.044470
744      7.430000      0.089410      0.042830
745      7.440000      0.088980      0.041020
746      7.450000      0.088570      0.039060
747      7.460000      0.088180      0.036970
748      7.470000      0.087810      0.034750
749      7.480000      0.087470      0.032440
750      7.490000      0.087140      0.030060
751      7.500000      0.086840      0.027630
752      7.510000      0.086560      0.025180
753      7.520000      0.086310      0.022740
754      7.530000      0.086090      0.020330
755      7.540000      0.085880      0.017960
756      7.550000      0.085700      0.015670
757      7.560000      0.085550      0.013460
758      7.570000      0.085410      0.011350
759      7.580000      0.085300      0.009350
760      7.590000      0.085200      0.007460
761      7.600000      0.085130      0.005690
762      7.610000      0.085070      0.004040
763      7.620000      0.085030      0.002510
764      7.630000      0.085010      0.001100
765      7.640000      0.085000     -0.000200
766      7.650000      0.085000     -0.001390
767      7.660000      0.085010     -0.002470
768      7.670000      0.085040     -0.003450
769      7.680000      0.085070     -0.004330
770      7.690000      0.085110     -0.005120
771      7.700000      0.085170     -0.005820
772      7.710000      0.085220     -0.006430
773      7.720000      0.085290     -0.006960
774      7.730000      0.085360     -0.007410
775      7.740000      0.085430     -0.007790
776      7.750000      0.085510     -0.008090
777      7.760000      0.085590     -0.008310
778      7.770000      0.085670     -0.008460
779      7.780000      0.085760     -0.008530
780      7.790000      0.085840     -0.008530
781      7.800000      0.085930     -0.008440
782      7.810000      0.086010     -0.008270
783      7.820000      0.086100     -0.008010
784      7.830000      0.086180     -0.007660
785      7.840000      0.086250     -0.007200
786      7.850000      0.086320     -0.006620
787      7.860000      0.086390     -0.005920
788      7.870000      0.086450     -0.005080
789      7.880000      0.086500     -0.004080
790      7.890000      0.086540     -0.002910
791      7.900000      0.086570     -0.001550
792      7.910000      0.086590      0.000020
793      7.920000      0.086590      0.001820
794      7.930000      0.086570      0.003870
795      7.940000      0.086530      0.006180
796      7.950000      0.086470      0.008770
797      7.960000      0.086380      0.011660
798      7.970000      0.086260      0.014860
799      7.980000      0.086110      0.018390
800      7.990000      0.085930      0.022250
801      8.000000      0.085710      0.026440
802      8.010000      0.085440      0.030950
803      8.020000      0.085130      0.035790
804      8.030000      0.084780      0.040930
805      8.040000      0.084370      0.046350
806      8.050000      0.083900      0.052020
807      8.060000      0.083380      0.057880
808      8.070000      0.082800      0.063910
809      8.080000      0.082170      0.070030
810      8.090000      0.081460      0.076200
811      8.100000      0.080700      0.082340
812      8.110000      0.079880      0.088400
813      8.120000      0.079000      0.094300
814      8.130000      0.078050      0.099990
815      8.140000      0.077050      0.105410
816      8.150000      0.076000      0.110520
817      8.160000      0.074890      0.115260
818      8.170000      0.073740      0.119620
819      8.180000      0.072540      0.123570
820      8.190000      0.071310      0.127100
821      8.200000      0.070040      0.130200
822      8.210000      0.068740      0.132880
823      8.220000      0.067410      0.135150
824      8.230000      0.066060      0.137030
825      8.240000      0.064690      0.138560
826      8.250000      0.063300      0.139760
827      8.260000      0.061900      0.140690
828      8.270000      0.060500      0.141380
829      8.280000      0.059080      0.141900
830      8.290000      0.057660      0.142300
831      8.300000      0.056240      0.142630
832      8.310000      0.054810      0.142960
833      8.320000      0.053380      0.143340
834      8.330000      0.051950      0.143820
835      8.340000      0.050510      0.144470
836      8.350000      0.049070      0.145320
837      8.360000      0.047610      0.146420
838      8.370000      0.046150      0.147800
839      8.380000      0.044670      0.149490
840      8.390000      0.043180      0.151510
841      8.400000      0.041660      0.153870
842      8.410000      0.040120      0.156580
843      8.420000      0.038560      0.159630
844      8.430000      0.036960      0.163010
845      8.440000      0.035330      0.166700
846      8.450000      0.033660      0.170670
847      8.460000      0.031960      0.174870
848      8.470000      0.030210      0.179260
849      8.480000      0.028420      0.183790
850      8.490000      0.026580      0.188400
851      8.500000      0.024690      0.193030
852      8.510000      0.022760      0.197600
853      8.520000      0.020790      0.202070
854      8.530000      0.018770      0.206370
855      8.540000      0.016700      0.210440
856      8.550000      0.014600      0.214240
857      8.560000      0.012460      0.217720
858      8.570000      0.010280      0.220850
859      8.580000      0.008070      0.223600
860      8.590000      0.005830      0.225930
861      8.600000      0.003580      0.227850
862      8.610000      0.001300      0.229340
863      8.620000     -0.001000      0.230400
864      8.630000     -0.003300      0.231020
865      8.640000     -0.005610      0.231210
866      8.650000     -0.007920      0.230980
867      8.660000     -0.010230      0.230340
868      8.670000     -0.012540      0.229290
869      8.680000     -0.014830      0.227860
870      8.690000     -0.017110      0.226060
871      8.700000     -0.019370      0.223900
872      8.710000     -0.021610      0.221390
873      8.720000     -0.023820      0.218550
874      8.730000     -0.026010      0.215380
875      8.740000     -0.028160      0.211900
876      8.750000     -0.030280      0.208100
877      8.760000     -0.032360      0.204000
878      8.770000     -0.034400      0.199600
879      8.780000     -0.036400      0.194900
880      8.790000     -0.038350      0.189920
881      8.800000     -0.040240      0.184640
882      8.810000     -0.042090      0.179100
883      8.820000     -0.043880      0.173300
884      8.830000     -0.045620      0.167270
885      8.840000     -0.047290      0.161040
886      8.850000     -0.048900      0.154640
887      8.860000     -0.050440      0.148130
888      8.870000     -0.051930      0.141560
889      8.880000     -0.053340      0.134980
890      8.890000     -0.054690      0.128480
891      8.900000     -0.055980      0.122110
892      8.910000     -0.057200      0.115950
893      8.920000     -0.058360      0.110080
894      8.930000     -0.059460      0.104570
895      8.940000     -0.060500      0.099470
896      8.950000     -0.061500      0.094840
897      8.960000     -0.062450      0.090740
898      8.970000     -0.063350      0.087190
899      8.980000     -0.064230      0.084230
900      8.990000     -0.065070      0.081870
901      9.000000     -0.065890      0.080110
902      9.010000     -0.066690      0.078950
903      9.020000     -0.067480      0.078370
904      9.030000     -0.068260      0.078340
905      9.040000     -0.069040      0.078830
906      9.050000     -0.069830      0.079770
907      9.060000     -0.070630      0.081110
908      9.070000     -0.071440      0.082790
909      9.080000     -0.072270      0.084730
910      9.090000     -0.073120      0.086840
911      9.100000     -0.073990      0.089050
912      9.110000     -0.074880      0.091260
913      9.120000     -0.075790      0.093400
914      9.130000     -0.076720      0.095380
915      9.140000     -0.077680      0.097140
916      9.150000     -0.078650      0.098590
917      9.160000     -0.079630      0.099690
918      9.170000     -0.080630      0.100380
919      9.180000     -0.081630      0.100620
920      9.190000     -0.082640      0.100380
921      9.200000     -0.083640      0.099650
922      9.210000     -0.084640      0.098410
923      9.220000     -0.085620      0.096650
924      9.230000     -0.086590      0.094390
925      9.240000     -0.087530      0.091640
926      9.250000     -0.088450      0.088420
927      9.260000     -0.089340      0.084770
928      9.270000     -0.090180      0.080720
929      9.280000     -0.090990      0.076320
930      9.290000     -0.091750      0.071600
931      9.300000     -0.092470      0.066630
932      9.310000     -0.093140      0.061440
933      9.320000     -0.093750      0.056080
934      9.330000     -0.094310      0.050590
935      9.340000     -0.094820      0.045030
936      9.350000     -0.095270      0.039410
937      9.360000     -0.095660      0.033760
938      9.370000     -0.096000      0.028120
939      9.380000     -0.096280      0.022500
940      9.390000     -0.096510      0.016910
941      9.400000     -0.096670      0.011350
942      9.410000     -0.096790      0.005850
943      9.420000     -0.096850      0.000400
944      9.430000     -0.096850     -0.004990
945      9.440000     -0.096800     -0.010310
946      9.450000     -0.096700     -0.015550
947      9.460000     -0.096540     -0.020690
948      9.470000     -0.096340     -0.025730
949      9.480000     -0.096080     -0.030640
950      9.490000     -0.095770     -0.035400
951      9.500000     -0.095420     -0.039990
952      9.510000     -0.095020     -0.044380
953      9.520000     -0.094570     -0.048550
954      9.530000     -0.094090     -0.052470
955      9.540000     -0.093560     -0.056130
956      9.550000     -0.093000     -0.059500
957      9.560000     -0.092410     -0.062570
958      9.570000     -0.091780     -0.065320
959      9.580000     -0.091130     -0.067750
960      9.590000     -0.090450     -0.069860
961      9.600000     -0.089750     -0.071650
962      9.610000     -0.089040     -0.073110
963      9.620000     -0.088300     -0.074260
964      9.630000     -0.087560     -0.075110
965      9.640000     -0.086810     -0.075670
966      9.650000     -0.086050     -0.075960
967      9.660000     -0.085290     -0.076000
968      9.670000     -0.084530     -0.075810
969      9.680000     -0.083780     -0.075410
970      9.690000     -0.083020     -0.074840
971      9.700000     -0.082270     -0.074110
972      9.710000     -0.081530     -0.073240
973      9.720000     -0.080800     -0.072280
974      9.730000     -0.080080     -0.071220
975      9.740000     -0.079370     -0.070110
976      9.750000     -0.078660     -0.068950
977      9.760000     -0.077970     -0.067760
978      9.770000     -0.077300     -0.066550
979      9.780000     -0.076630     -0.065330
980      9.790000     -0.075980     -0.064110
981      9.800000     -0.075340     -0.062890
982      9.810000     -0.074710     -0.061690
983      9.820000     -0.074090     -0.060490
984      9.830000     -0.073490     -0.059300
985      9.840000     -0.072890     -0.058110
986      9.850000     -0.072310     -0.056940
987      9.860000     -0.071740     -0.055770
988      9.870000     -0.071190     -0.054610
989      9.880000     -0.070640     -0.053460
990      9.890000     -0.070100     -0.052300
991      9.900000     -0.069580     -0.051150
992      9.910000     -0.069070     -0.050000
993      9.920000     -0.068570     -0.048850
994      9.930000     -0.068080     -0.047690
995      9.940000     -0.067600     -0.046540
996      9.950000     -0.067140     -0.045370
997      9.960000     -0.066690     -0.044200
998      9.970000     -0.066240     -0.043030
999      9.980000     -0.065810     -0.041840
1000      9.990000     -0.065390     -0.040650
1001     10.000000     -0.064990     -0.039440
1002     10.010000     -0.064590     -0.038230
1003     10.020000     -0.064210     -0.037010
1004     10.030000     -0.063840     -0.035800
1005     10.040000     -0.063480     -0.034590
1006     10.050000     -0.063140     -0.033390
1007     10.060000     -0.062800     -0.032220
1008     10.070000     -0.062480     -0.031090
1009     10.080000     -0.062170     -0.030010
1010     10.090000     -0.061870     -0.029010
1011     10.100000     -0.061580     -0.028090
1012     10.110000     -0.061300     -0.027270
1013     10.120000     -0.061030     -0.026580
1014     10.130000     -0.060760     -0.026030
1015     10.140000     -0.060500     -0.025630
1016     10.150000     -0.060240     -0.025410
1017     10.160000     -0.059990     -0.025380
1018     10.170000     -0.059740     -0.025550
1019     10.180000     -0.059480     -0.025920
1020     10.190000     -0.059220     -0.026500
1021     10.200000     -0.058960     -0.027300
1022     10.210000     -0.058680     -0.028320
1023     10.220000     -0.058400     -0.029550
1024     10.230000     -0.058110     -0.031000
1025     10.240000     -0.057800     -0.032640
1026     10.250000     -0.057470     -0.034460
1027     10.260000     -0.057120     -0.036460
1028     10.270000     -0.056760     -0.038620
1029     10.280000     -0.056370     -0.040900
1030     10.290000     -0.055960     -0.043300
1031     10.300000     -0.055530     -0.045790
1032     10.310000     -0.055070     -0.048340
1033     10.320000     -0.054590     -0.050940
1034     10.330000     -0.054080     -0.053560
1035     10.340000     -0.053540     -0.056180
1036     10.350000     -0.052980     -0.058790
1037     10.360000     -0.052400     -0.061370
1038     10.370000     -0.051780     -0.063910
1039     10.380000     -0.051140     -0.066410
1040     10.390000     -0.050480     -0.068850
1041     10.400000     -0.049790     -0.071240
1042     10.410000     -0.049080     -0.073560
1043     10.420000     -0.048340     -0.075820
1044     10.430000     -0.047580     -0.078010
1045     10.440000     -0.046800     -0.080140
1046     10.450000     -0.046000     -0.082190
1047     10.460000     -0.045180     -0.084170
1048     10.470000     -0.044340     -0.086070
1049     10.480000     -0.043480     -0.087880
1050     10.490000     -0.042600     -0.089590
1051     10.500000     -0.041700     -0.091200
1052     10.510000     -0.040790     -0.092690
1053     10.520000     -0.039860     -0.094060
1054     10.530000     -0.038920     -0.095300
1055     10.540000     -0.037970     -0.096400
1056     10.550000     -0.037010     -0.097350
1057     10.560000     -0.036030     -0.098140
1058     10.570000     -0.035050     -0.098770
1059     10.580000     -0.034060     -0.099240
1060     10.590000     -0.033070     -0.099540
1061     10.600000     -0.032080     -0.099670
1062     10.610000     -0.031080     -0.099640
1063     10.620000     -0.030080     -0.099440
1064     10.630000     -0.029090     -0.099080
1065     10.640000     -0.028100     -0.098550
1066     10.650000     -0.027110     -0.097880
1067     10.660000     -0.026130     -0.097070
1068     10.670000     -0.025160     -0.096120
1069     10.680000     -0.024200     -0.095040
1070     10.690000     -0.023250     -0.093840
1071     10.700000     -0.022310     -0.092540
1072     10.710000     -0.021390     -0.091130
1073     10.720000     -0.020480     -0.089640
1074     10.730000     -0.019580     -0.088070
1075     10.740000     -0.018700     -0.086420
1076     10.750000     -0.017840     -0.084700
1077     10.760000     -0.016990     -0.082910
1078     10.770000     -0.016160     -0.081060
1079     10.780000     -0.015350     -0.079140
1080     10.790000     -0.014560     -0.077170
1081     10.800000     -0.013790     -0.075130
1082     10.810000     -0.013030     -0.073020
1083     10.820000     -0.012300     -0.070850
1084     10.830000     -0.011600     -0.068620
1085     10.840000     -0.010910     -0.066320
1086     10.850000     -0.010250     -0.063960
1087     10.860000     -0.009610     -0.061540
1088     10.870000     -0.008990     -0.059060
1089     10.880000     -0.008400     -0.056520
1090     10.890000     -0.007840     -0.053930
1091     10.900000     -0.007300     -0.051300
1092     10.910000     -0.006780     -0.048630
1093     10.920000     -0.006300     -0.045920
1094     10.930000     -0.005840     -0.043180
1095     10.940000     -0.005410     -0.040410
1096     10.950000     -0.005000     -0.037610
1097     10.960000     -0.004630     -0.034790
1098     10.970000     -0.004280     -0.031950
1099     10.980000     -0.003960     -0.029070
1100     10.990000     -0.003670     -0.026170
1101     11.000000     -0.003410     -0.023240
1102     11.010000     -0.003170     -0.020280
1103     11.020000     -0.002970     -0.017290
1104     11.030000     -0.002800     -0.014270
1105     11.040000     -0.002650     -0.011240
1106     11.050000     -0.002540     -0.008190
1107     11.060000     -0.002460     -0.005130
1108     11.070000     -0.002410     -0.002080
1109     11.080000     -0.002390      0.000960
1110     11.090000     -0.002400      0.003950
1111     11.100000     -0.002440      0.006890
1112     11.110000     -0.002510      0.009770
1113     11.120000     -0.002600      0.012550
1114     11.130000     -0.002730      0.015230
1115     11.140000     -0.002880      0.017790
1116     11.150000     -0.003060      0.020210
1117     11.160000     -0.003260      0.022500
1118     11.170000     -0.003490      0.024630
1119     11.180000     -0.003730      0.026600
1120     11.190000     -0.004000      0.028420
1121     11.200000     -0.004280      0.030080
1122     11.210000     -0.004580      0.031590
1123     11.220000     -0.004900      0.032940
1124     11.230000     -0.005230      0.034160
1125     11.240000     -0.005570      0.035240
1126     11.250000     -0.005920      0.036210
1127     11.260000     -0.006290      0.037060
1128     11.270000     -0.006660      0.037820
1129     11.280000     -0.007030      0.038510
1130     11.290000     -0.007420      0.039120
1131     11.300000     -0.007810      0.039700
1132     11.310000     -0.008210      0.040240
1133     11.320000     -0.008610      0.040760
1134     11.330000     -0.009020      0.041290
1135     11.340000     -0.009430      0.041820
1136     11.350000     -0.009850      0.042390
1137     11.360000     -0.010270      0.042990
1138     11.370000     -0.010700      0.043640
1139     11.380000     -0.011140      0.044350
1140     11.390000     -0.011580      0.045110
1141     11.400000     -0.012030      0.045950
1142     11.410000     -0.012490      0.046850
1143     11.420000     -0.012960      0.047830
1144     11.430000     -0.013440      0.048870
1145     11.440000     -0.013930      0.049980
1146     11.450000     -0.014430      0.051150
1147     11.460000     -0.014940      0.052370
1148     11.470000     -0.015460      0.053640
1149     11.480000     -0.016000      0.054940
1150     11.490000     -0.016550      0.056260
1151     11.500000     -0.017110      0.057590
1152     11.510000     -0.017690      0.058910
1153     11.520000     -0.018280      0.060220
1154     11.530000     -0.018880      0.061500
1155     11.540000     -0.019490      0.062730
1156     11.550000     -0.020120      0.063920
1157     11.560000     -0.020760      0.065050
1158     11.570000     -0.021410      0.066120
1159     11.580000     -0.022070      0.067120
1160     11.590000     -0.022740      0.068040
1161     11.600000     -0.023420      0.068880
1162     11.610000     -0.024110      0.069650
1163     11.620000     -0.024810      0.070330
1164     11.630000     -0.025510      0.070940
1165     11.640000     -0.026220      0.071460
1166     11.650000     -0.026940      0.071900
1167     11.660000     -0.027660      0.072260
1168     11.670000     -0.028380      0.072540
1169     11.680000     -0.029100      0.072740
1170     11.690000     -0.029830      0.072850
1171     11.700000     -0.030560      0.072880
1172     11.710000     -0.031290      0.072830
1173     11.720000     -0.032020      0.072690
1174     11.730000     -0.032740      0.072460
1175     11.740000     -0.033470      0.072140
1176     11.750000     -0.034190      0.071720
1177     11.760000     -0.034910      0.071220
1178     11.770000     -0.035620      0.070610
1179     11.780000     -0.036320      0.069910
1180     11.790000     -0.037020      0.069100
1181     11.800000     -0.037710      0.068190
1182     11.810000     -0.038400      0.067180
1183     11.820000     -0.039070      0.066070
1184     11.830000     -0.039730      0.064860
1185     11.840000     -0.040380      0.063540
1186     11.850000     -0.041010      0.062120
1187     11.860000     -0.041630      0.060610
1188     11.870000     -0.042240      0.059010
1189     11.880000     -0.042830      0.057330
1190     11.890000     -0.043400      0.055560
1191     11.900000     -0.043960      0.053730
1192     11.910000     -0.044500      0.051820
1193     11.920000     -0.045020      0.049850
1194     11.930000     -0.045510      0.047820
1195     11.940000     -0.045990      0.045740
1196     11.950000     -0.046450      0.043600
1197     11.960000     -0.046890      0.041410
1198     11.970000     -0.047300      0.039170
1199     11.980000     -0.047690      0.036880
1200     11.990000     -0.048060      0.034540
1201     12.000000     -0.048410      0.032140
1202     12.010000     -0.048730      0.029690
1203     12.020000     -0.049020      0.027190
1204     12.030000     -0.049300      0.024630
1205     12.040000     -0.049540      0.022020
1206     12.050000     -0.049760      0.019370
1207     12.060000     -0.049960      0.016670
1208     12.070000     -0.050120      0.013930
1209     12.080000     -0.050260      0.011170
1210     12.090000     -0.050370      0.008400
1211     12.100000     -0.050460      0.005620
1212     12.110000     -0.050510      0.002840
1213     12.120000     -0.050540      0.000090
1214     12.130000     -0.050540     -0.002640
1215     12.140000     -0.050520     -0.005340
1216     12.150000     -0.050460     -0.007990
1217     12.160000     -0.050380     -0.010590
1218     12.170000     -0.050280     -0.013140
1219     12.180000     -0.050150     -0.015640
1220     12.190000     -0.049990     -0.018080
1221     12.200000     -0.049810     -0.020460
1222     12.210000     -0.049600     -0.022790
1223     12.220000     -0.049380     -0.025060
1224     12.230000     -0.049130     -0.027280
1225     12.240000     -0.048850     -0.029450
1226     12.250000     -0.048560     -0.031570
1227     12.260000     -0.048240     -0.033630
1228     12.270000     -0.047910     -0.035630
1229     12.280000     -0.047550     -0.037580
1230     12.290000     -0.047170     -0.039460
1231     12.300000     -0.046780     -0.041260
1232     12.310000     -0.046370     -0.042990
1233     12.320000     -0.045940     -0.044640
1234     12.330000     -0.045490     -0.046210
1235     12.340000     -0.045030     -0.047670
1236     12.350000     -0.044550     -0.049050
1237     12.360000     -0.044060     -0.050320
1238     12.370000     -0.043560     -0.051490
1239     12.380000     -0.043040     -0.052550
1240     12.390000     -0.042520     -0.053510
1241     12.400000     -0.041980     -0.054360
1242     12.410000     -0.041440     -0.055110
1243     12.420000     -0.040890     -0.055760
1244     12.430000     -0.040330     -0.056300
1245     12.440000     -0.039770     -0.056760
1246     12.450000     -0.039200     -0.057120
1247     12.460000     -0.038630     -0.057390
1248     12.470000     -0.038060     -0.057580
1249     12.480000     -0.037480     -0.057680
1250     12.490000     -0.036900     -0.057720
1251     12.500000     -0.036330     -0.057680
1252     12.510000     -0.035750     -0.057570
1253     12.520000     -0.035170     -0.057390
1254     12.530000     -0.034600     -0.057160
1255     12.540000     -0.034030     -0.056860
1256     12.550000     -0.033460     -0.056510
1257     12.560000     -0.032890     -0.056110
1258     12.570000     -0.032330     -0.055650
1259     12.580000     -0.031780     -0.055150
1260     12.590000     -0.031220     -0.054590
1261     12.600000     -0.030680     -0.053980
1262     12.610000     -0.030140     -0.053340
1263     12.620000     -0.029610     -0.052640
1264     12.630000     -0.029080     -0.051910
1265     12.640000     -0.028560     -0.051150
1266     12.650000     -0.028050     -0.050360
1267     12.660000     -0.027540     -0.049540
1268     12.670000     -0.027050     -0.048710
1269     12.680000     -0.026560     -0.047880
1270     12.690000     -0.026080     -0.047040
1271     12.700000     -0.025610     -0.046230
1272     12.710000     -0.025150     -0.045430
1273     12.720000     -0.024700     -0.044670
1274     12.730000     -0.024250     -0.043950
1275     12.740000     -0.023810     -0.043280
1276     12.750000     -0.023380     -0.042670
1277     12.760000     -0.022950     -0.042120
1278     12.770000     -0.022530     -0.041640
1279     12.780000     -0.022110     -0.041240
1280     12.790000     -0.021700     -0.040910
1281     12.800000     -0.021290     -0.040660
1282     12.810000     -0.020890     -0.040490
1283     12.820000     -0.020480     -0.040380
1284     12.830000     -0.020080     -0.040350
1285     12.840000     -0.019670     -0.040370
1286     12.850000     -0.019270     -0.040460
1287     12.860000     -0.018860     -0.040590
1288     12.870000     -0.018460     -0.040760
1289     12.880000     -0.018050     -0.040960
1290     12.890000     -0.017640     -0.041180
1291     12.900000     -0.017230     -0.041410
1292     12.910000     -0.016820     -0.041630
1293     12.920000     -0.016400     -0.041830
1294     12.930000     -0.015980     -0.042010
1295     12.940000     -0.015560     -0.042160
1296     12.950000     -0.015140     -0.042260
1297     12.960000     -0.014720     -0.042300
1298     12.970000     -0.014290     -0.042290
1299     12.980000     -0.013870     -0.042200
1300     12.990000     -0.013450     -0.042050
1301     13.000000     -0.013030     -0.041830
1302     13.010000     -0.012610     -0.041530
1303     13.020000     -0.012190     -0.041160
1304     13.030000     -0.011780     -0.040710
1305     13.040000     -0.011380     -0.040190
1306     13.050000     -0.010970     -0.039610
1307     13.060000     -0.010580     -0.038960
1308     13.070000     -0.010190     -0.038260
1309     13.080000     -0.009810     -0.037500
1310     13.090000     -0.009430     -0.036710
1311     13.100000     -0.009060     -0.035880
1312     13.110000     -0.008710     -0.035020
1313     13.120000     -0.008350     -0.034150
1314     13.130000     -0.008010     -0.033260
1315     13.140000     -0.007680     -0.032370
1316     13.150000     -0.007360     -0.031480
1317     13.160000     -0.007040     -0.030590
1318     13.170000     -0.006740     -0.029720
1319     13.180000     -0.006440     -0.028850
1320     13.190000     -0.006150     -0.028000
1321     13.200000     -0.005870     -0.027170
1322     13.210000     -0.005600     -0.026350
1323     13.220000     -0.005340     -0.025560
1324     13.230000     -0.005080     -0.024790
1325     13.240000     -0.004830     -0.024040
1326     13.250000     -0.004590     -0.023310
1327     13.260000     -0.004360     -0.022620
1328     13.270000     -0.004130     -0.021960
1329     13.280000     -0.003910     -0.021330
1330     13.290000     -0.003700     -0.020750
1331     13.300000     -0.003490     -0.020210
1332     13.310000     -0.003290     -0.019720
1333     13.320000     -0.003090     -0.019290
1334     13.330000     -0.002900     -0.018920
1335     13.340000     -0.002710     -0.018610
1336     13.350000     -0.002520     -0.018380
1337     13.360000     -0.002340     -0.018220
1338     13.370000     -0.002160     -0.018130
1339     13.380000     -0.001980     -0.018120
1340     13.390000     -0.001800     -0.018190
1341     13.400000     -0.001610     -0.018340
1342     13.410000     -0.001430     -0.018560
1343     13.420000     -0.001240     -0.018860
1344     13.430000     -0.001060     -0.019230
1345     13.440000     -0.000860     -0.019660
1346     13.450000     -0.000670     -0.020140
1347     13.460000     -0.000470     -0.020680
1348     13.470000     -0.000260     -0.021250
1349     13.480000     -0.000050     -0.021840
1350     13.490000      0.000170     -0.022450
1351     13.500000      0.000400     -0.023060
1352     13.510000      0.000630     -0.023660
1353     13.520000      0.000860     -0.024230
1354     13.530000      0.001110     -0.024770
1355     13.540000      0.001350     -0.025260
1356     13.550000      0.001610     -0.025690
1357     13.560000      0.001860     -0.026060
1358     13.570000      0.002120     -0.026350
1359     13.580000      0.002390     -0.026570
1360     13.590000      0.002650     -0.026700
1361     13.600000      0.002920     -0.026760
1362     13.610000      0.003190     -0.026720
1363     13.620000      0.003450     -0.026610
1364     13.630000      0.003720     -0.026410
1365     13.640000      0.003980     -0.026140
1366     13.650000      0.004250     -0.025790
1367     13.660000      0.004500     -0.025390
1368     13.670000      0.004760     -0.024930
1369     13.680000      0.005010     -0.024430
1370     13.690000      0.005250     -0.023890
1371     13.700000      0.005490     -0.023330
1372     13.710000      0.005720     -0.022750
1373     13.720000      0.005950     -0.022170
1374     13.730000      0.006170     -0.021600
1375     13.740000      0.006390     -0.021050
1376     13.750000      0.006600     -0.020510
1377     13.760000      0.006800     -0.020010
1378     13.770000      0.007000     -0.019540
1379     13.780000      0.007200     -0.019120
1380     13.790000      0.007390     -0.018730
1381     13.800000      0.007580     -0.018390
1382     13.810000      0.007760     -0.018090
1383     13.820000      0.007940     -0.017830
1384     13.830000      0.008120     -0.017620
1385     13.840000      0.008300     -0.017430
1386     13.850000      0.008470     -0.017280
1387     13.860000      0.008650     -0.017160
1388     13.870000      0.008820     -0.017050
1389     13.880000      0.008990     -0.016950
1390     13.890000      0.009160     -0.016850
1391     13.900000      0.009330     -0.016750
1392     13.910000      0.009490     -0.016630
1393     13.920000      0.009660     -0.016490
1394     13.930000      0.009820     -0.016320
1395     13.940000      0.009990     -0.016110
1396     13.950000      0.010150     -0.015850
1397     13.960000      0.010310     -0.015550
1398     13.970000      0.010460     -0.015180
1399     13.980000      0.010610     -0.014750
1400     13.990000      0.010760     -0.014250
1401     14.000000      0.010900     -0.013690
1402     14.010000      0.011040     -0.013060
1403     14.020000      0.011170     -0.012360
1404     14.030000      0.011300     -0.011600
1405     14.040000      0.011410     -0.010770
1406     14.050000      0.011520     -0.009880
1407     14.060000      0.011620     -0.008940
1408     14.070000      0.011710     -0.007960
1409     14.080000      0.011790     -0.006950
1410     14.090000      0.011860     -0.005900
1411     14.100000      0.011920     -0.004840
1412     14.110000      0.011960     -0.003780
1413     14.120000      0.012000     -0.002720
1414     14.130000      0.012030     -0.001670
1415     14.140000      0.012050     -0.000650
1416     14.150000      0.012050      0.000350
1417     14.160000      0.012050      0.001310
1418     14.170000      0.012040      0.002230
1419     14.180000      0.012010      0.003110
1420     14.190000      0.011980      0.003940
1421     14.200000      0.011940      0.004720
1422     14.210000      0.011900      0.005460
1423     14.220000      0.011840      0.006150
1424     14.230000      0.011780      0.006790
1425     14.240000      0.011710      0.007390
1426     14.250000      0.011640      0.007950
1427     14.260000      0.011560      0.008470
1428     14.270000      0.011470      0.008950
1429     14.280000      0.011380      0.009410
1430     14.290000      0.011290      0.009830
1431     14.300000      0.011190      0.010230
1432     14.310000      0.011090      0.010610
1433     14.320000      0.010980      0.010960
1434     14.330000      0.010870      0.011300
1435     14.340000      0.010760      0.011630
1436     14.350000      0.010640      0.011950
1437     14.360000      0.010520      0.012250
1438     14.370000      0.010400      0.012560
1439     14.380000      0.010280      0.012850
1440     14.390000      0.010150      0.013140
1441     14.400000      0.010020      0.013430
1442     14.410000      0.009880      0.013720
1443     14.420000      0.009740      0.014010
1444     14.430000      0.009600      0.014290
1445     14.440000      0.009460      0.014570
1446     14.450000      0.009320      0.014850
1447     14.460000      0.009170      0.015130
1448     14.470000      0.009020      0.015400
1449     14.480000      0.008860      0.015660
1450     14.490000      0.008710      0.015920
1451     14.500000      0.008550      0.016150
1452     14.510000      0.008390      0.016380
1453     14.520000      0.008220      0.016580
1454     14.530000      0.008060      0.016770
1455     14.540000      0.007890      0.016930
1456     14.550000      0.007720      0.017070
1457     14.560000      0.007550      0.017180
1458     14.570000      0.007380      0.017260
1459     14.580000      0.007200      0.017310
1460     14.590000      0.007030      0.017330
1461     14.600000      0.006860      0.017320
1462     14.610000      0.006680      0.017280
1463     14.620000      0.006510      0.017220
1464     14.630000      0.006340      0.017120
1465     14.640000      0.006170      0.017000
1466     14.650000      0.006000      0.016860
1467     14.660000      0.005830      0.016700
1468     14.670000      0.005660      0.016520
1469     14.680000      0.005500      0.016330
1470     14.690000      0.005330      0.016140
1471     14.700000      0.005170      0.015940
1472     14.710000      0.005010      0.015740
1473     14.720000      0.004860      0.015550
1474     14.730000      0.004700      0.015370
1475     14.740000      0.004550      0.015200
1476     14.750000      0.004390      0.015050
1477     14.760000      0.004240      0.014920
1478     14.770000      0.004090      0.014820
1479     14.780000      0.003950      0.014740
1480     14.790000      0.003800      0.014680
1481     14.800000      0.003650      0.014650
1482     14.810000      0.003510      0.014650
1483     14.820000      0.003360      0.014670
1484     14.830000      0.003210      0.014710
1485     14.840000      0.003070      0.014770
1486     14.850000      0.002920      0.014840
1487     14.860000      0.002770      0.014930
1488     14.870000      0.002620      0.015020
1489     14.880000      0.002470      0.015110
1490     14.890000      0.002320      0.015200
1491     14.900000      0.002170      0.015270
1492     14.910000      0.002010      0.015330
1493     14.920000      0.001860      0.015370
1494     14.930000      0.001710      0.015370
1495     14.940000      0.001550      0.015340
1496     14.950000      0.001400      0.015270
1497     14.960000      0.001250      0.015160
1498     14.970000      0.001100      0.014990
1499     14.980000      0.000950      0.014780
1500     14.990000      0.000800      0.014510
1501     15.000000      0.000650      0.014190
1502     15.010000      0.000510      0.013810
1503     15.020000      0.000370      0.013390
1504     15.030000      0.000240      0.012910
1505     15.040000      0.000110      0.012390
1506     15.050000     -0.000010      0.011830
1507     15.060000     -0.000130      0.011240
1508     15.070000     -0.000250      0.010620
1509     15.080000     -0.000350      0.009990
1510     15.090000     -0.000450      0.009350
1511     15.100000     -0.000540      0.008720
1512     15.110000     -0.000630      0.008100
1513     15.120000     -0.000710      0.007500
1514     15.130000     -0.000790      0.006940
1515     15.140000     -0.000860      0.006420
1516     15.150000     -0.000920      0.005960
1517     15.160000     -0.000980      0.005560
1518     15.170000     -0.001040      0.005220
1519     15.180000     -0.001090      0.004950
1520     15.190000     -0.001140      0.004750
1521     15.200000     -0.001190      0.004630
1522     15.210000     -0.001230      0.004580
1523     15.220000     -0.001280      0.004610
1524     15.230000     -0.001320      0.004710
1525     15.240000     -0.001370      0.004880
1526     15.250000     -0.001420      0.005120
1527     15.260000     -0.001470      0.005410
1528     15.270000     -0.001530      0.005760
1529     15.280000     -0.001580      0.006160
1530     15.290000     -0.001640      0.006600
1531     15.300000     -0.001710      0.007070
1532     15.310000     -0.001780      0.007560
1533     15.320000     -0.001860      0.008080
1534     15.330000     -0.001940      0.008600
1535     15.340000     -0.002020      0.009130
1536     15.350000     -0.002120      0.009660
1537     15.360000     -0.002210      0.010190
1538     15.370000     -0.002310      0.010700
1539     15.380000     -0.002420      0.011210
1540     15.390000     -0.002530      0.011700
1541     15.400000     -0.002650      0.012170
1542     15.410000     -0.002770      0.012630
1543     15.420000     -0.002900      0.013070
1544     15.430000     -0.003030      0.013500
1545     15.440000     -0.003160      0.013900
1546     15.450000     -0.003300      0.014300
1547     15.460000     -0.003450      0.014670
1548     15.470000     -0.003590      0.015030
1549     15.480000     -0.003740      0.015370
1550     15.490000     -0.003900      0.015700
1551     15.500000     -0.004050      0.016010
1552     15.510000     -0.004210      0.016310
1553     15.520000     -0.004380      0.016590
1554     15.530000     -0.004540      0.016850
1555     15.540000     -0.004710      0.017100
1556     15.550000     -0.004880      0.017340
1557     15.560000     -0.005050      0.017560
1558     15.570000     -0.005230      0.017760
1559     15.580000     -0.005410      0.017950
1560     15.590000     -0.005590      0.018130
1561     15.600000     -0.005770      0.018300
1562     15.610000     -0.005950      0.018450
1563     15.620000     -0.006140      0.018590
1564     15.630000     -0.006320      0.018720
1565     15.640000     -0.006510      0.018850
1566     15.650000     -0.006700      0.018960
1567     15.660000     -0.006890      0.019070
1568     15.670000     -0.007080      0.019180
1569     15.680000     -0.007270      0.019280
1570     15.690000     -0.007460      0.019380
1571     15.700000     -0.007660      0.019470
1572     15.710000     -0.007850      0.019570
1573     15.720000     -0.008050      0.019670
1574     15.730000     -0.008240      0.019780
1575     15.740000     -0.008440      0.019880
1576     15.750000     -0.008640      0.020000
1577     15.760000     -0.008840      0.020110
1578     15.770000     -0.009040      0.020240
1579     15.780000     -0.009240      0.020370
1580     15.790000     -0.009450      0.020510
1581     15.800000     -0.009650      0.020660
1582     15.810000     -0.009860      0.020820
1583     15.820000     -0.010070      0.020980
1584     15.830000     -0.010280      0.021140
1585     15.840000     -0.010490      0.021310
1586     15.850000     -0.010700      0.021470
1587     15.860000     -0.010920      0.021630
1588     15.870000     -0.011130      0.021790
1589     15.880000     -0.011350      0.021930
1590     15.890000     -0.011570      0.022060
1591     15.900000     -0.011790      0.022170
1592     15.910000     -0.012010      0.022250
1593     15.920000     -0.012230      0.022300
1594     15.930000     -0.012460      0.022320
1595     15.940000     -0.012680      0.022300
1596     15.950000     -0.012900      0.022240
1597     15.960000     -0.013130      0.022130
1598     15.970000     -0.013350      0.021970
1599     15.980000     -0.013570      0.021760
1600     15.990000     -0.013790      0.021500
1601     16.000000     -0.014000      0.021190
1602     16.010000     -0.014210      0.020820
1603     16.020000     -0.014420      0.020410
1604     16.030000     -0.014620      0.019940
1605     16.040000     -0.014820      0.019440
1606     16.050000     -0.015020      0.018900
1607     16.060000     -0.015210      0.018320
1608     16.070000     -0.015390      0.017720
1609     16.080000     -0.015570      0.017110
1610     16.090000     -0.015740      0.016490
1611     16.100000     -0.015900      0.015880
1612     16.110000     -0.016060      0.015280
1613     16.120000     -0.016220      0.014710
1614     16.130000     -0.016360      0.014160
1615     16.140000     -0.016500      0.013660
1616     16.150000     -0.016640      0.013210
1617     16.160000     -0.016770      0.012820
1618     16.170000     -0.016900      0.012490
1619     16.180000     -0.017030      0.012220
1620     16.190000     -0.017150      0.012020
1621     16.200000     -0.017270      0.011890
1622     16.210000     -0.017390      0.011830
1623     16.220000     -0.017510      0.011830
1624     16.230000     -0.017620      0.011900
1625     16.240000     -0.017740      0.012020
1626     16.250000     -0.017860      0.012200
1627     16.260000     -0.017990      0.012430
1628     16.270000     -0.018110      0.012700
1629     16.280000     -0.018240      0.012990
1630     16.290000     -0.018370      0.013300
1631     16.300000     -0.018500      0.013620
1632     16.310000     -0.018640      0.013940
1633     16.320000     -0.018770      0.014250
1634     16.330000     -0.018920      0.014540
1635     16.340000     -0.019060      0.014800
1636     16.350000     -0.019210      0.015020
1637     16.360000     -0.019360      0.015190
1638     16.370000     -0.019510      0.015310
1639     16.380000     -0.019670      0.015380
1640     16.390000     -0.019820      0.015390
1641     16.400000     -0.019970      0.015330
1642     16.410000     -0.020130      0.015220
1643     16.420000     -0.020280      0.015040
1644     16.430000     -0.020430      0.014800
1645     16.440000     -0.020580      0.014500
1646     16.450000     -0.020720      0.014150
1647     16.460000     -0.020860      0.013750
1648     16.470000     -0.021000      0.013300
1649     16.480000     -0.021130      0.012820
1650     16.490000     -0.021260      0.012310
1651     16.500000     -0.021390      0.011770
1652     16.510000     -0.021500      0.011220
1653     16.520000     -0.021620      0.010660
1654     16.530000     -0.021720      0.010100
1655     16.540000     -0.021820      0.009540
1656     16.550000     -0.021920      0.008980
1657     16.560000     -0.022010      0.008450
1658     16.570000     -0.022090      0.007930
1659     16.580000     -0.022170      0.007420
1660     16.590000     -0.022250      0.006950
1661     16.600000     -0.022320      0.006490
1662     16.610000     -0.022380      0.006060
1663     16.620000     -0.022440      0.005640
1664     16.630000     -0.022500      0.005260
1665     16.640000     -0.022550      0.004890
1666     16.650000     -0.022600      0.004540
1667     16.660000     -0.022640      0.004210
1668     16.670000     -0.022690      0.003900
1669     16.680000     -0.022730      0.003600
1670     16.690000     -0.022760      0.003320
1671     16.700000     -0.022800      0.003040
1672     16.710000     -0.022830      0.002780
1673     16.720000     -0.022850      0.002520
1674     16.730000     -0.022880      0.002260
1675     16.740000     -0.022900      0.002010
1676     16.750000     -0.022920      0.001760
1677     16.760000     -0.022940      0.001510
1678     16.770000     -0.022950      0.001260
1679     16.780000     -0.022970      0.001000
1680     16.790000     -0.022980      0.000740
1681     16.800000     -0.022980      0.000480
1682     16.810000     -0.022990      0.000210
1683     16.820000     -0.022990     -0.000060
1684     16.830000     -0.022990     -0.000340
1685     16.840000     -0.022990     -0.000620
1686     16.850000     -0.022980     -0.000900
1687     16.860000     -0.022970     -0.001180
1688     16.870000     -0.022960     -0.001450
1689     16.880000     -0.022950     -0.001720
1690     16.890000     -0.022930     -0.001980
1691     16.900000     -0.022910     -0.002230
1692     16.910000     -0.022890     -0.002460
1693     16.920000     -0.022860     -0.002680
1694     16.930000     -0.022830     -0.002870
1695     16.940000     -0.022810     -0.003030
1696     16.950000     -0.022780     -0.003170
1697     16.960000     -0.022740     -0.003280
1698     16.970000     -0.022710     -0.003360
1699     16.980000     -0.022680     -0.003400
1700     16.990000     -0.022640     -0.003400
1701     17.000000     -0.022610     -0.003380
1702     17.010000     -0.022580     -0.003320
1703     17.020000     -0.022540     -0.003220
1704     17.030000     -0.022510     -0.003100
1705     17.040000     -0.022480     -0.002940
1706     17.050000     -0.022450     -0.002760
1707     17.060000     -0.022420     -0.002550
1708     17.070000     -0.022400     -0.002330
1709     17.080000     -0.022370     -0.002100
1710     17.090000     -0.022350     -0.001850
1711     17.100000     -0.022330     -0.001600
1712     17.110000     -0.022320     -0.001350
1713     17.120000     -0.022300     -0.001110
1714     17.130000     -0.022290     -0.000880
1715     17.140000     -0.022280     -0.000670
1716     17.150000     -0.022280     -0.000480
1717     17.160000     -0.022270     -0.000310
1718     17.170000     -0.022270     -0.000160
1719     17.180000     -0.022270     -0.000050
1720     17.190000     -0.022270      0.000040
1721     17.200000     -0.022270      0.000090
1722     17.210000     -0.022270      0.000120
1723     17.220000     -0.022270      0.000110
1724     17.230000     -0.022270      0.000080
1725     17.240000     -0.022270      0.000020
1726     17.250000     -0.022270     -0.000060
1727     17.260000     -0.022270     -0.000170
1728     17.270000     -0.022270     -0.000290
1729     17.280000     -0.022270     -0.000430
1730     17.290000     -0.022260     -0.000570
1731     17.300000     -0.022260     -0.000720
1732     17.310000     -0.022250     -0.000870
1733     17.320000     -0.022240     -0.001010
1734     17.330000     -0.022230     -0.001140
1735     17.340000     -0.022220     -0.001260
1736     17.350000     -0.022210     -0.001370
1737     17.360000     -0.022190     -0.001450
1738     17.370000     -0.022180     -0.001520
1739     17.380000     -0.022160     -0.001560
1740     17.390000     -0.022150     -0.001570
1741     17.400000     -0.022130     -0.001560
1742     17.410000     -0.022120     -0.001520
1743     17.420000     -0.022100     -0.001460
1744     17.430000     -0.022090     -0.001380
1745     17.440000     -0.022070     -0.001280
1746     17.450000     -0.022060     -0.001150
1747     17.460000     -0.022050     -0.001020
1748     17.470000     -0.022040     -0.000870
1749     17.480000     -0.022030     -0.000720
1750     17.490000     -0.022020     -0.000570
1751     17.500000     -0.022020     -0.000420
1752     17.510000     -0.022010     -0.000280
1753     17.520000     -0.022010     -0.000160
1754     17.530000     -0.022010     -0.000060
1755     17.540000     -0.022010      0.000020
1756     17.550000     -0.022010      0.000060
1757     17.560000     -0.022010      0.000070
1758     17.570000     -0.022010      0.000050
1759     17.580000     -0.022010     -0.000010
1760     17.590000     -0.022010     -0.000120
1761     17.600000     -0.022010     -0.000260
1762     17.610000     -0.022010     -0.000450
1763     17.620000     -0.022000     -0.000680
1764     17.630000     -0.021990     -0.000940
1765     17.640000     -0.021990     -0.001240
1766     17.650000     -0.021970     -0.001580
1767     17.660000     -0.021960     -0.001940
1768     17.670000     -0.021940     -0.002330
1769     17.680000     -0.021910     -0.002730
1770     17.690000     -0.021890     -0.003150
1771     17.700000     -0.021860     -0.003570
1772     17.710000     -0.021820     -0.003990
1773     17.720000     -0.021780     -0.004410
1774     17.730000     -0.021740     -0.004810
1775     17.740000     -0.021690     -0.005190
1776     17.750000     -0.021640     -0.005550
1777     17.760000     -0.021580     -0.005880
1778     17.770000     -0.021520     -0.006170
1779     17.780000     -0.021460     -0.006440
1780     17.790000     -0.021400     -0.006670
1781     17.800000     -0.021330     -0.006870
1782     17.810000     -0.021260     -0.007030
1783     17.820000     -0.021190     -0.007150
1784     17.830000     -0.021120     -0.007250
1785     17.840000     -0.021050     -0.007310
1786     17.850000     -0.020970     -0.007360
1787     17.860000     -0.020900     -0.007380
1788     17.870000     -0.020830     -0.007390
1789     17.880000     -0.020750     -0.007390
1790     17.890000     -0.020680     -0.007380
1791     17.900000     -0.020600     -0.007380
1792     17.910000     -0.020530     -0.007390
1793     17.920000     -0.020460     -0.007420
1794     17.930000     -0.020380     -0.007460
1795     17.940000     -0.020310     -0.007540
1796     17.950000     -0.020230     -0.007650
1797     17.960000     -0.020160     -0.007800
1798     17.970000     -0.020080     -0.007990
1799     17.980000     -0.020000     -0.008220
1800     17.990000     -0.019920     -0.008500
1801     18.000000     -0.019830     -0.008830
1802     18.010000     -0.019740     -0.009200
1803     18.020000     -0.019650     -0.009620
1804     18.030000     -0.019550     -0.010080
1805     18.040000     -0.019450     -0.010580
1806     18.050000     -0.019350     -0.011120
1807     18.060000     -0.019240     -0.011680
1808     18.070000     -0.019120     -0.012260
1809     18.080000     -0.019000     -0.012850
1810     18.090000     -0.018870     -0.013440
1811     18.100000     -0.018730     -0.014010
1812     18.110000     -0.018590     -0.014570
1813     18.120000     -0.018450     -0.015100
1814     18.130000     -0.018300     -0.015590
1815     18.140000     -0.018140     -0.016030
1816     18.150000     -0.017980     -0.016410
1817     18.160000     -0.017820     -0.016720
1818     18.170000     -0.017650     -0.016970
1819     18.180000     -0.017480     -0.017140
1820     18.190000     -0.017310     -0.017240
1821     18.200000     -0.017140     -0.017250
1822     18.210000     -0.016960     -0.017190
1823     18.220000     -0.016790     -0.017050
1824     18.230000     -0.016620     -0.016840
1825     18.240000     -0.016450     -0.016570
1826     18.250000     -0.016290     -0.016230
1827     18.260000     -0.016120     -0.015840
1828     18.270000     -0.015970     -0.015410
1829     18.280000     -0.015810     -0.014940
1830     18.290000     -0.015660     -0.014450
1831     18.300000     -0.015520     -0.013960
1832     18.310000     -0.015380     -0.013460
1833     18.320000     -0.015240     -0.012980
1834     18.330000     -0.015110     -0.012520
1835     18.340000     -0.014990     -0.012090
1836     18.350000     -0.014870     -0.011710
1837     18.360000     -0.014750     -0.011380
1838     18.370000     -0.014640     -0.011110
1839     18.380000     -0.014530     -0.010900
1840     18.390000     -0.014420     -0.010760
1841     18.400000     -0.014310     -0.010690
1842     18.410000     -0.014200     -0.010680
1843     18.420000     -0.014100     -0.010750
1844     18.430000     -0.013990     -0.010880
1845     18.440000     -0.013880     -0.011070
1846     18.450000     -0.013770     -0.011320
1847     18.460000     -0.013660     -0.011620
1848     18.470000     -0.013540     -0.011970
1849     18.480000     -0.013420     -0.012360
1850     18.490000     -0.013300     -0.012770
1851     18.500000     -0.013170     -0.013200
1852     18.510000     -0.013040     -0.013650
1853     18.520000     -0.012900     -0.014090
1854     18.530000     -0.012760     -0.014530
1855     18.540000     -0.012610     -0.014960
1856     18.550000     -0.012460     -0.015370
1857     18.560000     -0.012310     -0.015740
1858     18.570000     -0.012150     -0.016090
1859     18.580000     -0.011990     -0.016400
1860     18.590000     -0.011830     -0.016670
1861     18.600000     -0.011660     -0.016910
1862     18.610000     -0.011490     -0.017100
1863     18.620000     -0.011320     -0.017250
1864     18.630000     -0.011150     -0.017360
1865     18.640000     -0.010980     -0.017440
1866     18.650000     -0.010800     -0.017470
1867     18.660000     -0.010630     -0.017480
1868     18.670000     -0.010450     -0.017450
1869     18.680000     -0.010280     -0.017390
1870     18.690000     -0.010100     -0.017320
1871     18.700000     -0.009930     -0.017220
1872     18.710000     -0.009760     -0.017110
1873     18.720000     -0.009590     -0.016990
1874     18.730000     -0.009420     -0.016860
1875     18.740000     -0.009250     -0.016720
1876     18.750000     -0.009080     -0.016590
1877     18.760000     -0.008910     -0.016450
1878     18.770000     -0.008750     -0.016320
1879     18.780000     -0.008590     -0.016200
1880     18.790000     -0.008430     -0.016080
1881     18.800000     -0.008260     -0.015970
1882     18.810000     -0.008100     -0.015870
1883     18.820000     -0.007950     -0.015770
1884     18.830000     -0.007790     -0.015690
1885     18.840000     -0.007630     -0.015620
1886     18.850000     -0.007480     -0.015560
1887     18.860000     -0.007320     -0.015510
1888     18.870000     -0.007160     -0.015470
1889     18.880000     -0.007010     -0.015440
1890     18.890000     -0.006860     -0.015420
1891     18.900000     -0.006700     -0.015410
1892     18.910000     -0.006550     -0.015410
1893     18.920000     -0.006390     -0.015420
1894     18.930000     -0.006240     -0.015440
1895     18.940000     -0.006080     -0.015470
1896     18.950000     -0.005930     -0.015520
1897     18.960000     -0.005770     -0.015570
1898     18.970000     -0.005620     -0.015640
1899     18.980000     -0.005460     -0.015720
1900     18.990000     -0.005310     -0.015810
1901     19.000000     -0.005150     -0.015910
1902     19.010000     -0.004990     -0.016020
1903     19.020000     -0.004830     -0.016150
1904     19.030000     -0.004670     -0.016290
1905     19.040000     -0.004500     -0.016440
1906     19.050000     -0.004340     -0.016600
1907     19.060000     -0.004170     -0.016770
1908     19.070000     -0.004010     -0.016960
1909     19.080000     -0.003840     -0.017150
1910     19.090000     -0.003660     -0.017360
1911     19.100000     -0.003490     -0.017580
1912     19.110000     -0.003320     -0.017800
1913     19.120000     -0.003140     -0.018040
1914     19.130000     -0.002960     -0.018280
1915     19.140000     -0.002770     -0.018540
1916     19.150000     -0.002590     -0.018800
1917     19.160000     -0.002400     -0.019070
1918     19.170000     -0.002210     -0.019350
1919     19.180000     -0.002020     -0.019630
1920     19.190000     -0.001820     -0.019930
1921     19.200000     -0.001620     -0.020230
1922     19.210000     -0.001420     -0.020530
1923     19.220000     -0.001210     -0.020840
1924     19.230000     -0.001000     -0.021160
1925     19.240000     -0.000790     -0.021470
1926     19.250000     -0.000580     -0.021780
1927     19.260000     -0.000360     -0.022090
1928     19.270000     -0.000140     -0.022390
1929     19.280000      0.000080     -0.022670
1930     19.290000      0.000310     -0.022930
1931     19.300000      0.000540     -0.023170
1932     19.310000      0.000770     -0.023380
1933     19.320000      0.001010     -0.023550
1934     19.330000      0.001240     -0.023680
1935     19.340000      0.001480     -0.023760
1936     19.350000      0.001720     -0.023800
1937     19.360000      0.001950     -0.023770
1938     19.370000      0.002190     -0.023690
1939     19.380000      0.002430     -0.023550
1940     19.390000      0.002660     -0.023350
1941     19.400000      0.002900     -0.023080
1942     19.410000      0.003130     -0.022750
1943     19.420000      0.003360     -0.022360
1944     19.430000      0.003580     -0.021910
1945     19.440000      0.003800     -0.021400
1946     19.450000      0.004010     -0.020840
1947     19.460000      0.004220     -0.020230
1948     19.470000      0.004420     -0.019580
1949     19.480000      0.004620     -0.018900
1950     19.490000      0.004810     -0.018190
1951     19.500000      0.004990     -0.017460
1952     19.510000      0.005160     -0.016720
1953     19.520000      0.005330     -0.015980
1954     19.530000      0.005490     -0.015240
1955     19.540000      0.005640     -0.014520
1956     19.550000      0.005790     -0.013810
1957     19.560000      0.005930     -0.013120
1958     19.570000      0.006060     -0.012460
1959     19.580000      0.006180     -0.011830
1960     19.590000      0.006300     -0.011230
1961     19.600000      0.006410     -0.010660
1962     19.610000      0.006520     -0.010120
1963     19.620000      0.006620     -0.009610
1964     19.630000      0.006720     -0.009130
1965     19.640000      0.006810     -0.008680
1966     19.650000      0.006900     -0.008260
1967     19.660000      0.006980     -0.007860
1968     19.670000      0.007060     -0.007480
1969     19.680000      0.007130     -0.007110
1970     19.690000      0.007200     -0.006760
1971     19.700000      0.007270     -0.006420
1972     19.710000      0.007330     -0.006090
1973     19.720000      0.007390     -0.005770
1974     19.730000      0.007450     -0.005440
1975     19.740000      0.007510     -0.005120
1976     19.750000      0.007560     -0.004790
1977     19.760000      0.007610     -0.004460
1978     19.770000      0.007650     -0.004120
1979     19.780000      0.007690     -0.003770
1980     19.790000      0.007730     -0.003410
1981     19.800000      0.007760     -0.003040
1982     19.810000      0.007790     -0.002650
1983     19.820000      0.007820     -0.002250
1984     19.830000      0.007840     -0.001850
1985     19.840000      0.007860     -0.001430
1986     19.850000      0.007880     -0.001000
1987     19.860000      0.007890     -0.000560
1988     19.870000      0.007890     -0.000120
1989     19.880000      0.007890      0.000320
1990     19.890000      0.007890      0.000750
1991     19.900000      0.007880      0.001180
1992     19.910000      0.007870      0.001600
1993     19.920000      0.007850      0.002000
1994     19.930000      0.007830      0.002380
1995     19.940000      0.007810      0.002740
1996     19.950000      0.007780      0.003070
1997     19.960000      0.007750      0.003370
1998     19.970000      0.007720      0.003640
1999     19.980000      0.007680      0.003870
2000     19.990000      0.007640      0.004070
2001     20.000000      0.007600      0.004240
2002     20.010000      0.007560      0.004370
2003     20.020000      0.007520      0.004470
2004     20.030000      0.007470      0.004530
2005     20.040000      0.007430      0.004560
2006     20.050000      0.007380      0.004560
2007     20.060000      0.007340      0.004540
2008     20.070000      0.007290      0.004490
2009     20.080000      0.007250      0.004420
2010     20.090000      0.007200      0.004320
2011     20.100000      0.007160      0.004220
2012     20.110000      0.007120      0.004100
2013     20.120000      0.007070      0.003970
2014     20.130000      0.007040      0.003830
2015     20.140000      0.007000      0.003690
2016     20.150000      0.006960      0.003550
2017     20.160000      0.006920      0.003410
2018     20.170000      0.006890      0.003270
2019     20.180000      0.006860      0.003140
2020     20.190000      0.006830      0.003010
2021     20.200000      0.006800      0.002880
2022     20.210000      0.006770      0.002760
2023     20.220000      0.006740      0.002650
2024     20.230000      0.006710      0.002550
2025     20.240000      0.006690      0.002450
2026     20.250000      0.006660      0.002360
2027     20.260000      0.006640      0.002280
2028     20.270000      0.006620      0.002210
2029     20.280000      0.006590      0.002150
2030     20.290000      0.006570      0.002090
2031     20.300000      0.006550      0.002050
2032     20.310000      0.006530      0.002010
2033     20.320000      0.006510      0.001990
2034     20.330000      0.006490      0.001980
2035     20.340000      0.006470      0.001970
2036     20.350000      0.006450      0.001980
2037     20.360000      0.006430      0.002010
2038     20.370000      0.006410      0.002040
2039     20.380000      0.006390      0.002090
2040     20.390000      0.006370      0.002140
2041     20.400000      0.006350      0.002210
2042     20.410000      0.006330      0.002290
2043     20.420000      0.006300      0.002380
2044     20.430000      0.006280      0.002470
2045     20.440000      0.006260      0.002580
2046     20.450000      0.006230      0.002680
2047     20.460000      0.006200      0.002790
2048     20.470000      0.006180      0.002900
2049     20.480000      0.006150      0.003000
2050     20.490000      0.006120      0.003090
2051     20.500000      0.006090      0.003180
2052     20.510000      0.006050      0.003250
2053     20.520000      0.006020      0.003300
2054     20.530000      0.005990      0.003330
2055     20.540000      0.005960      0.003330
2056     20.550000      0.005920      0.003310
2057     20.560000      0.005890      0.003250
2058     20.570000      0.005860      0.003160
2059     20.580000      0.005820      0.003040
2060     20.590000      0.005790      0.002880
2061     20.600000      0.005770      0.002680
2062     20.610000      0.005740      0.002450
2063     20.620000      0.005710      0.002180
2064     20.630000      0.005690      0.001870
2065     20.640000      0.005670      0.001530
2066     20.650000      0.005660      0.001170
2067     20.660000      0.005650      0.000780
2068     20.670000      0.005640      0.000360
2069     20.680000      0.005640     -0.000070
2070     20.690000      0.005640     -0.000510
2071     20.700000      0.005640     -0.000960
2072     20.710000      0.005650     -0.001410
2073     20.720000      0.005670     -0.001860
2074     20.730000      0.005680     -0.002290
2075     20.740000      0.005710     -0.002720
2076     20.750000      0.005730     -0.003120
2077     20.760000      0.005770     -0.003510
2078     20.770000      0.005800     -0.003860
2079     20.780000      0.005840     -0.004200
2080     20.790000      0.005880     -0.004500
2081     20.800000      0.005930     -0.004780
2082     20.810000      0.005970     -0.005030
2083     20.820000      0.006020     -0.005250
2084     20.830000      0.006080     -0.005440
2085     20.840000      0.006130     -0.005610
2086     20.850000      0.006190     -0.005750
2087     20.860000      0.006240     -0.005880
2088     20.870000      0.006300     -0.005980
2089     20.880000      0.006360     -0.006060
2090     20.890000      0.006420     -0.006130
2091     20.900000      0.006490     -0.006190
2092     20.910000      0.006550     -0.006240
2093     20.920000      0.006610     -0.006280
2094     20.930000      0.006670     -0.006320
2095     20.940000      0.006740     -0.006350
2096     20.950000      0.006800     -0.006380
2097     20.960000      0.006860     -0.006410
2098     20.970000      0.006930     -0.006440
2099     20.980000      0.006990     -0.006470
2100     20.990000      0.007060     -0.006510
2101     21.000000      0.007120     -0.006540
2102     21.010000      0.007190     -0.006570
2103     21.020000      0.007250     -0.006600
2104     21.030000      0.007320     -0.006630
2105     21.040000      0.007380     -0.006640
2106     21.050000      0.007450     -0.006640
2107     21.060000      0.007520     -0.006620
2108     21.070000      0.007580     -0.006570
2109     21.080000      0.007650     -0.006490
2110     21.090000      0.007710     -0.006370
2111     21.100000      0.007780     -0.006200
2112     21.110000      0.007840     -0.005970
2113     21.120000      0.007900     -0.005680
2114     21.130000      0.007960     -0.005310
2115     21.140000      0.008010     -0.004870
2116     21.150000      0.008060     -0.004340
2117     21.160000      0.008100     -0.003710
2118     21.170000      0.008140     -0.002990
2119     21.180000      0.008170     -0.002160
2120     21.190000      0.008190     -0.001220
2121     21.200000      0.008200     -0.000180
2122     21.210000      0.008200      0.000960
2123     21.220000      0.008190      0.002210
2124     21.230000      0.008170      0.003550
2125     21.240000      0.008140      0.004980
2126     21.250000      0.008090      0.006490
2127     21.260000      0.008020      0.008050
2128     21.270000      0.007940      0.009670
2129     21.280000      0.007840      0.011310
2130     21.290000      0.007730      0.012960
2131     21.300000      0.007600      0.014590
2132     21.310000      0.007460      0.016190
2133     21.320000      0.007290      0.017740
2134     21.330000      0.007120      0.019210
2135     21.340000      0.006920      0.020580
2136     21.350000      0.006720      0.021840
2137     21.360000      0.006500      0.022980
2138     21.370000      0.006270      0.023980
2139     21.380000      0.006030      0.024840
2140     21.390000      0.005780      0.025540
2141     21.400000      0.005530      0.026090
2142     21.410000      0.005270      0.026490
2143     21.420000      0.005000      0.026740
2144     21.430000      0.004730      0.026840
2145     21.440000      0.004470      0.026810
2146     21.450000      0.004200      0.026660
2147     21.460000      0.003930      0.026390
2148     21.470000      0.003670      0.026020
2149     21.480000      0.003410      0.025580
2150     21.490000      0.003150      0.025070
2151     21.500000      0.002900      0.024520
2152     21.510000      0.002650      0.023940
2153     21.520000      0.002420      0.023350
2154     21.530000      0.002180      0.022760
2155     21.540000      0.001950      0.022200
2156     21.550000      0.001730      0.021680
2157     21.560000      0.001520      0.021210
2158     21.570000      0.001300      0.020800
2159     21.580000      0.001100      0.020460
2160     21.590000      0.000890      0.020190
2161     21.600000      0.000690      0.020000
2162     21.610000      0.000490      0.019890
2163     21.620000      0.000290      0.019860
2164     21.630000      0.000090      0.019910
2165     21.640000     -0.000110      0.020040
2166     21.650000     -0.000310      0.020230
2167     21.660000     -0.000510      0.020480
2168     21.670000     -0.000720      0.020800
2169     21.680000     -0.000920      0.021160
2170     21.690000     -0.001130      0.021560
2171     21.700000     -0.001350      0.021980
2172     21.710000     -0.001570      0.022430
2173     21.720000     -0.001790      0.022890
2174     21.730000     -0.002020      0.023350
2175     21.740000     -0.002260      0.023810
2176     21.750000     -0.002500      0.024250
2177     21.760000     -0.002740      0.024670
2178     21.770000     -0.002980      0.025060
2179     21.780000     -0.003230      0.025430
2180     21.790000     -0.003490      0.025770
2181     21.800000     -0.003750      0.026070
2182     21.810000     -0.004010      0.026340
2183     21.820000     -0.004270      0.026580
2184     21.830000     -0.004540      0.026780
2185     21.840000     -0.004800      0.026950
2186     21.850000     -0.005070      0.027090
2187     21.860000     -0.005340      0.027210
2188     21.870000     -0.005620      0.027310
2189     21.880000     -0.005890      0.027390
2190     21.890000     -0.006160      0.027460
2191     21.900000     -0.006440      0.027520
2192     21.910000     -0.006710      0.027570
2193     21.920000     -0.006990      0.027630
2194     21.930000     -0.007270      0.027690
2195     21.940000     -0.007540      0.027760
2196     21.950000     -0.007820      0.027850
2197     21.960000     -0.008100      0.027950
2198     21.970000     -0.008380      0.028070
2199     21.980000     -0.008660      0.028210
2200     21.990000     -0.008940      0.028370
2201     22.000000     -0.009220      0.028560
2202     22.010000     -0.009510      0.028780
2203     22.020000     -0.009800      0.029020
2204     22.030000     -0.010090      0.029280
2205     22.040000     -0.010380      0.029560
2206     22.050000     -0.010680      0.029860
2207     22.060000     -0.010980      0.030180
2208     22.070000     -0.011280      0.030510
2209     22.080000     -0.011580      0.030860
2210     22.090000     -0.011890      0.031200
2211     22.100000     -0.012200      0.031550
2212     22.110000     -0.012520      0.031890
2213     22.120000     -0.012840      0.032210
2214     22.130000     -0.013160      0.032530
2215     22.140000     -0.013480      0.032820
2216     22.150000     -0.013810      0.033100
2217     22.160000     -0.014140      0.033340
2218     22.170000     -0.014480      0.033560
2219     22.180000     -0.014810      0.033750
2220     22.190000     -0.015150      0.033900
2221     22.200000     -0.015490      0.034030
2222     22.210000     -0.015830      0.034110
2223     22.220000     -0.016170      0.034160
2224     22.230000     -0.016510      0.034180
2225     22.240000     -0.016850      0.034170
2226     22.250000     -0.017200      0.034120
2227     22.260000     -0.017540      0.034050
2228     22.270000     -0.017880      0.033940
2229     22.280000     -0.018220      0.033810
2230     22.290000     -0.018560      0.033650
2231     22.300000     -0.018890      0.033470
2232     22.310000     -0.019230      0.033260
2233     22.320000     -0.019560      0.033040
2234     22.330000     -0.019890      0.032800
2235     22.340000     -0.020220      0.032540
2236     22.350000     -0.020540      0.032270
2237     22.360000     -0.020870      0.031980
2238     22.370000     -0.021190      0.031680
2239     22.380000     -0.021500      0.031370
2240     22.390000     -0.021820      0.031050
2241     22.400000     -0.022130      0.030710
2242     22.410000     -0.022430      0.030360
2243     22.420000     -0.022740      0.030000
2244     22.430000     -0.023040      0.029630
2245     22.440000     -0.023330      0.029250
2246     22.450000     -0.023630      0.028860
2247     22.460000     -0.023910      0.028470
2248     22.470000     -0.024200      0.028070
2249     22.480000     -0.024480      0.027660
2250     22.490000     -0.024760      0.027260
2251     22.500000     -0.025030      0.026850
2252     22.510000     -0.025300      0.026450
2253     22.520000     -0.025560      0.026060
2254     22.530000     -0.025820      0.025680
2255     22.540000     -0.026080      0.025300
2256     22.550000     -0.026330      0.024940
2257     22.560000     -0.026580      0.024590
2258     22.570000     -0.026830      0.024250
2259     22.580000     -0.027070      0.023930
2260     22.590000     -0.027310      0.023630
2261     22.600000     -0.027550      0.023330
2262     22.610000     -0.027780      0.023060
2263     22.620000     -0.028010      0.022790
2264     22.630000     -0.028240      0.022540
2265     22.640000     -0.028460      0.022290
2266     22.650000     -0.028690      0.022060
2267     22.660000     -0.028910      0.021830
2268     22.670000     -0.029120      0.021610
2269     22.680000     -0.029340      0.021390
2270     22.690000     -0.029550      0.021170
2271     22.700000     -0.029770      0.020950
2272     22.710000     -0.029980      0.020720
2273     22.720000     -0.030180      0.020490
2274     22.730000     -0.030390      0.020250
2275     22.740000     -0.030590      0.020000
2276     22.750000     -0.030790      0.019740
2277     22.760000     -0.030990      0.019460
2278     22.770000     -0.031180      0.019170
2279     22.780000     -0.031370      0.018870
2280     22.790000     -0.031560      0.018540
2281     22.800000     -0.031750      0.018200
2282     22.810000     -0.031930      0.017840
2283     22.820000     -0.032110      0.017460
2284     22.830000     -0.032280      0.017060
2285     22.840000     -0.032450      0.016650
2286     22.850000     -0.032620      0.016230
2287     22.860000     -0.032780      0.015790
2288     22.870000     -0.032940      0.015350
2289     22.880000     -0.033090      0.014900
2290     22.890000     -0.033240      0.014460
2291     22.900000     -0.033390      0.014020
2292     22.910000     -0.033530      0.013580
2293     22.920000     -0.033660      0.013170
2294     22.930000     -0.033800      0.012770
2295     22.940000     -0.033920      0.012390
2296     22.950000     -0.034050      0.012030
2297     22.960000     -0.034170      0.011710
2298     22.970000     -0.034280      0.011410
2299     22.980000     -0.034400      0.011150
2300     22.990000     -0.034510      0.010920
2301     23.000000     -0.034620      0.010720
2302     23.010000     -0.034730      0.010560
2303     23.020000     -0.034830      0.010430
2304     23.030000     -0.034940      0.010330
2305     23.040000     -0.035040      0.010250
2306     23.050000     -0.035140      0.010210
2307     23.060000     -0.035240      0.010190
2308     23.070000     -0.035350      0.010190
2309     23.080000     -0.035450      0.010210
2310     23.090000     -0.035550      0.010240
2311     23.100000     -0.035650      0.010280
2312     23.110000     -0.035760      0.010330
2313     23.120000     -0.035860      0.010390
2314     23.130000     -0.035960      0.010440
2315     23.140000     -0.036070      0.010490
2316     23.150000     -0.036170      0.010530
2317     23.160000     -0.036280      0.010560
2318     23.170000     -0.036380      0.010590
2319     23.180000     -0.036490      0.010600
2320     23.190000     -0.036590      0.010600
2321     23.200000     -0.036700      0.010580
2322     23.210000     -0.036810      0.010560
2323     23.220000     -0.036910      0.010510
2324     23.230000     -0.037020      0.010460
2325     23.240000     -0.037120      0.010400
2326     23.250000     -0.037230      0.010330
2327     23.260000     -0.037330      0.010250
2328     23.270000     -0.037430      0.010170
2329     23.280000     -0.037530      0.010090
2330     23.290000     -0.037630      0.010020
2331     23.300000     -0.037730      0.009950
2332     23.310000     -0.037830      0.009890
2333     23.320000     -0.037930      0.009850
2334     23.330000     -0.038030      0.009830
2335     23.340000     -0.038130      0.009830
2336     23.350000     -0.038230      0.009860
2337     23.360000     -0.038330      0.009910
2338     23.370000     -0.038430      0.009990
2339     23.380000     -0.038530      0.010110
2340     23.390000     -0.038630      0.010260
2341     23.400000     -0.038730      0.010450
2342     23.410000     -0.038830      0.010660
2343     23.420000     -0.038940      0.010910
2344     23.430000     -0.039050      0.011190
2345     23.440000     -0.039160      0.011500
2346     23.450000     -0.039280      0.011830
2347     23.460000     -0.039390      0.012180
2348     23.470000     -0.039520      0.012540
2349     23.480000     -0.039640      0.012910
2350     23.490000     -0.039770      0.013280
2351     23.500000     -0.039900      0.013650
2352     23.510000     -0.040040      0.014010
2353     23.520000     -0.040180      0.014350
2354     23.530000     -0.040320      0.014670
2355     23.540000     -0.040470      0.014950
2356     23.550000     -0.040620      0.015200
2357     23.560000     -0.040770      0.015410
2358     23.570000     -0.040930      0.015570
2359     23.580000     -0.041080      0.015690
2360     23.590000     -0.041240      0.015760
2361     23.600000     -0.041400      0.015780
2362     23.610000     -0.041550      0.015750
2363     23.620000     -0.041710      0.015670
2364     23.630000     -0.041870      0.015540
2365     23.640000     -0.042020      0.015370
2366     23.650000     -0.042180      0.015150
2367     23.660000     -0.042330      0.014900
2368     23.670000     -0.042480      0.014620
2369     23.680000     -0.042620      0.014320
2370     23.690000     -0.042770      0.013990
2371     23.700000     -0.042910      0.013650
2372     23.710000     -0.043040      0.013300
2373     23.720000     -0.043180      0.012960
2374     23.730000     -0.043310      0.012610
2375     23.740000     -0.043430      0.012280
2376     23.750000     -0.043560      0.011970
2377     23.760000     -0.043670      0.011670
2378     23.770000     -0.043790      0.011400
2379     23.780000     -0.043910      0.011150
2380     23.790000     -0.044020      0.010930
2381     23.800000     -0.044130      0.010730
2382     23.810000     -0.044230      0.010570
2383     23.820000     -0.044340      0.010430
2384     23.830000     -0.044440      0.010320
2385     23.840000     -0.044550      0.010230
2386     23.850000     -0.044650      0.010170
2387     23.860000     -0.044750      0.010120
2388     23.870000     -0.044850      0.010080
2389     23.880000     -0.044950      0.010060
2390     23.890000     -0.045050      0.010050
2391     23.900000     -0.045150      0.010040
2392     23.910000     -0.045250      0.010020
2393     23.920000     -0.045350      0.010000
2394     23.930000     -0.045450      0.009970
2395     23.940000     -0.045550      0.009920
2396     23.950000     -0.045650      0.009860
2397     23.960000     -0.045750      0.009780
2398     23.970000     -0.045850      0.009680
2399     23.980000     -0.045950      0.009550
2400     23.990000     -0.046040      0.009400
2401     24.000000     -0.046140      0.009220
2402     24.010000     -0.046230      0.009020
2403     24.020000     -0.046320      0.008810
2404     24.030000     -0.046410      0.008570
2405     24.040000     -0.046490      0.008320
2406     24.050000     -0.046580      0.008070
2407     24.060000     -0.046660      0.007820
2408     24.070000     -0.046730      0.007570
2409     24.080000     -0.046810      0.007340
2410     24.090000     -0.046880      0.007130
2411     24.100000     -0.046950      0.006960
2412     24.110000     -0.047020      0.006840
2413     24.120000     -0.047090      0.006760
2414     24.130000     -0.047160      0.006760
2415     24.140000     -0.047230      0.006820
2416     24.150000     -0.047300      0.006970
2417     24.160000     -0.047370      0.007200
2418     24.170000     -0.047440      0.007530
2419     24.180000     -0.047510      0.007950
2420     24.190000     -0.047590      0.008460
2421     24.200000     -0.047680      0.009060
2422     24.210000     -0.047770      0.009760
2423     24.220000     -0.047870      0.010530
2424     24.230000     -0.047970      0.011380
2425     24.240000     -0.048080      0.012280
2426     24.250000     -0.048210      0.013220
2427     24.260000     -0.048340      0.014180
2428     24.270000     -0.048480      0.015130
2429     24.280000     -0.048630      0.016050
2430     24.290000     -0.048790      0.016910
2431     24.300000     -0.048960      0.017680
2432     24.310000     -0.049140      0.018320
2433     24.320000     -0.049320      0.018810
2434     24.330000     -0.049510      0.019120
2435     24.340000     -0.049700      0.019220
2436     24.350000     -0.049890      0.019080
2437     24.360000     -0.050080      0.018700
2438     24.370000     -0.050270      0.018050
2439     24.380000     -0.050450      0.017120
2440     24.390000     -0.050620      0.015920
2441     24.400000     -0.050780      0.014440
2442     24.410000     -0.050930      0.012710
2443     24.420000     -0.051050      0.010740
2444     24.430000     -0.051160      0.008570
2445     24.440000     -0.051250      0.006230
2446     24.450000     -0.051310      0.003770
2447     24.460000     -0.051350      0.001260
2448     24.470000     -0.051360     -0.001240
2449     24.480000     -0.051350     -0.003660
2450     24.490000     -0.051310     -0.005900
2451     24.500000     -0.051250     -0.007890
2452     24.510000     -0.051170     -0.009540
2453     24.520000     -0.051080     -0.010760
2454     24.530000     -0.050970     -0.011460
2455     24.540000     -0.050860     -0.011580
2456     24.550000     -0.050740     -0.011050
2457     24.560000     -0.050630     -0.009800
2458     24.570000     -0.050530     -0.007800
2459     24.580000     -0.050450     -0.005030
2460     24.590000     -0.050400     -0.001470
2461     24.600000     -0.050390      0.002850
2462     24.610000     -0.050420      0.007920
2463     24.620000     -0.050500      0.013660
2464     24.630000     -0.050630      0.019990
2465     24.640000     -0.050830      0.026800
2466     24.650000     -0.051100      0.033940
2467     24.660000     -0.051440      0.041260
2468     24.670000     -0.051850      0.048540
2469     24.680000     -0.052340      0.055590
2470     24.690000     -0.052890      0.062160
2471     24.700000     -0.053520      0.068010
2472     24.710000     -0.054200      0.072880
2473     24.720000     -0.054920      0.076530
2474     24.730000     -0.055690      0.078710
2475     24.740000     -0.056480      0.079200
2476     24.750000     -0.057270      0.077780
2477     24.760000     -0.058050      0.074300
2478     24.770000     -0.058790      0.068600
2479     24.780000     -0.059480      0.060590
2480     24.790000     -0.060080      0.050190
2481     24.800000     -0.060580      0.037390
2482     24.810000     -0.060960      0.022240
2483     24.820000     -0.061180      0.004800
2484     24.830000     -0.061230     -0.014760
2485     24.840000     -0.061080     -0.036250
2486     24.850000     -0.060720     -0.059410
2487     24.860000     -0.060120     -0.083920
2488     24.870000     -0.059280     -0.109400
2489     24.880000     -0.058190     -0.135440
2490     24.890000     -0.056840     -0.161590
2491     24.900000     -0.055220     -0.187370
2492     24.910000     -0.053350     -0.212290
2493     24.920000     -0.051220     -0.235870
2494     24.930000     -0.048860     -0.257650
2495     24.940000     -0.046290     -0.277210
2496     24.950000     -0.043520     -0.294160
2497     24.960000     -0.040570     -0.308180
2498     24.970000     -0.037490     -0.319000
2499     24.980000     -0.034300     -0.326400
2500     24.990000     -0.031040     -0.330270
2501     25.000000     -0.027740     -0.330520
2502     25.010000      0.000000      0.000000
2503     25.020000      0.000000      0.000000
2504     25.030000      0.000000      0.000000
2505     25.040000      0.000000      0.000000
2506     25.050000      0.000000      0.000000
2507     25.060000      0.000000      0.000000
2508     25.070000      0.000000      0.000000
2509     25.080000      0.000000      0.000000
2510     25.090000      0.000000      0.000000
2511     25.100000      0.000000      0.000000
2512     25.110000      0.000000      0.000000
2513     25.120000      0.000000      0.000000
2514     25.130000      0.000000      0.000000
2515     25.140000      0.000000      0.000000
2516     25.150000      0.000000      0.000000
2517     25.160000      0.000000      0.000000
2518     25.170000      0.000000      0.000000
2519     25.180000      0.000000      0.000000
2520     25.190000      0.000000      0.000000
2521     25.200000      0.000000      0.000000
2522     25.210000      0.000000      0.000000
2523     25.220000      0.000000      0.000000
2524     25.230000      0.000000      0.000000
2525     25.240000      0.000000      0.000000
2526     25.250000      0.000000      0.000000
2527     25.260000      0.000000      0.000000
2528     25.270000      0.000000      0.000000
2529     25.280000      0.000000      0.000000
2530     25.290000      0.000000      0.000000
2531     25.300000      0.000000      0.000000
2532     25.310000      0.000000      0.000000
2533     25.320000      0.000000      0.000000
2534     25.330000      0.000000      0.000000
2535     25.340000      0.000000      0.000000
2536     25.350000      0.000000      0.000000
2537     25.360000      0.000000      0.000000
2538     25.370000      0.000000      0.000000
2539     25.380000      0.000000      0.000000
2540     25.390000      0.000000      0.000000
2541     25.400000      0.000000      0.000000
2542     25.410000      0.000000      0.000000
2543     25.420000      0.000000      0.000000
2544     25.430000      0.000000      0.000000
2545     25.440000      0.000000      0.000000
2546     25.450000      0.000000      0.000000
2547     25.460000      0.000000      0.000000
2548     25.470000      0.000000      0.000000
2549     25.480000      0.000000      0.000000
2550     25.490000      0.000000      0.000000
2551     25.500000      0.000000      0.000000
2552     25.510000      0.000000      0.000000
2553     25.520000      0.000000      0.000000
2554     25.530000      0.000000      0.000000
2555     25.540000      0.000000      0.000000
2556     25.550000      0.000000      0.000000
2557     25.560000      0.000000      0.000000
2558     25.570000      0.000000      0.000000
2559     25.580000      0.000000      0.000000
2560     25.590000      0.000000      0.000000
2561     25.600000      0.000000      0.000000
2562     25.610000      0.000000      0.000000
2563     25.620000      0.000000      0.000000
2564     25.630000      0.000000      0.000000
2565     25.640000      0.000000      0.000000
2566     25.650000      0.000000      0.000000
2567     25.660000      0.000000      0.000000
2568     25.670000      0.000000      0.000000
2569     25.680000      0.000000      0.000000
2570     25.690000      0.000000      0.000000
2571     25.700000      0.000000      0.000000
2572     25.710000      0.000000      0.000000
2573     25.720000      0.000000      0.000000
2574     25.730000      0.000000      0.000000
2575     25.740000      0.000000      0.000000
2576     25.750000      0.000000      0.000000
2577     25.760000      0.000000      0.000000
2578     25.770000      0.000000      0.000000
2579     25.780000      0.000000      0.000000
2580     25.790000      0.000000      0.000000
2581     25.800000      0.000000      0.000000
2582     25.810000      0.000000      0.000000
2583     25.820000      0.000000      0.000000
2584     25.830000      0.000000      0.000000
2585     25.840000      0.000000      0.000000
2586     25.850000      0.000000      0.000000
2587     25.860000      0.000000      0.000000
2588     25.870000      0.000000      0.000000
2589     25.880000      0.000000      0.000000
2590     25.890000      0.000000      0.000000
2591     25.900000      0.000000      0.000000
2592     25.910000      0.000000      0.000000
2593     25.920000      0.000000      0.000000
2594     25.930000      0.000000      0.000000
2595     25.940000      0.000000      0.000000
2596     25.950000      0.000000      0.000000
2597     25.960000      0.000000      0.000000
2598     25.970000      0.000000      0.000000
2599     25.980000      0.000000      0.000000
2600     25.990000      0.000000      0.000000
2601     26.000000      0.000000      0.000000
2602     26.010000      0.000000      0.000000
2603     26.020000      0.000000      0.000000
2604     26.030000      0.000000      0.000000
2605     26.040000      0.000000      0.000000
2606     26.050000      0.000000      0.000000
2607     26.060000      0.000000      0.000000
2608     26.070000      0.000000      0.000000
2609     26.080000      0.000000      0.000000
2610     26.090000      0.000000      0.000000
2611     26.100000      0.000000      0.000000
2612     26.110000      0.000000      0.000000
2613     26.120000      0.000000      0.000000
2614     26.130000      0.000000      0.000000
2615     26.140000      0.000000      0.000000
2616     26.150000      0.000000      0.000000
2617     26.160000      0.000000      0.000000
2618     26.170000      0.000000      0.000000
2619     26.180000      0.000000      0.000000
2620     26.190000      0.000000      0.000000
2621     26.200000      0.000000      0.000000
2622     26.210000      0.000000      0.000000
2623     26.220000      0.000000      0.000000
2624     26.230000      0.000000      0.000000
2625     26.240000      0.000000      0.000000
2626     26.250000      0.000000      0.000000
2627     26.260000      0.000000      0.000000
2628     26.270000      0.000000      0.000000
2629     26.280000      0.000000      0.000000
2630     26.290000      0.000000      0.000000
2631     26.300000      0.000000      0.000000
2632     26.310000      0.000000      0.000000
2633     26.320000      0.000000      0.000000
2634     26.330000      0.000000      0.000000
2635     26.340000      0.000000      0.000000
2636     26.350000      0.000000      0.000000
2637     26.360000      0.000000      0.000000
2638     26.370000      0.000000      0.000000
2639     26.380000      0.000000      0.000000
2640     26.390000      0.000000      0.000000
2641     26.400000      0.000000      0.000000
2642     26.410000      0.000000      0.000000
2643     26.420000      0.000000      0.000000
2644     26.430000      0.000000      0.000000
2645     26.440000      0.000000      0.000000
2646     26.450000      0.000000      0.000000
2647     26.460000      0.000000      0.000000
2648     26.470000      0.000000      0.000000
2649     26.480000      0.000000      0.000000
2650     26.490000      0.000000      0.000000
2651     26.500000      0.000000      0.000000
2652     26.510000      0.000000      0.000000
2653     26.520000      0.000000      0.000000
2654     26.530000      0.000000      0.000000
2655     26.540000      0.000000      0.000000
2656     26.550000      0.000000      0.000000
2657     26.560000      0.000000      0.000000
2658     26.570000      0.000000      0.000000
2659     26.580000      0.000000      0.000000
2660     26.590000      0.000000      0.000000
2661     26.600000      0.000000      0.000000
2662     26.610000      0.000000      0.000000
2663     26.620000      0.000000      0.000000
2664     26.630000      0.000000      0.000000
2665     26.640000      0.000000      0.000000
2666     26.650000      0.000000      0.000000
2667     26.660000      0.000000      0.000000
2668     26.670000      0.000000      0.000000
2669     26.680000      0.000000      0.000000
2670     26.690000      0.000000      0.000000
2671     26.700000      0.000000      0.000000
2672     26.710000      0.000000      0.000000
2673     26.720000      0.000000      0.000000
2674     26.730000      0.000000      0.000000
2675     26.740000      0.000000      0.000000
2676     26.750000      0.000000      0.000000
2677     26.760000      0.000000      0.000000
2678     26.770000      0.000000      0.000000
2679     26.780000      0.000000      0.000000
2680     26.790000      0.000000      0.000000
2681     26.800000      0.000000      0.000000
2682     26.810000      0.000000      0.000000
2683     26.820000      0.000000      0.000000
2684     26.830000      0.000000      0.000000
2685     26.840000      0.000000      0.000000
2686     26.850000      0.000000      0.000000
2687     26.860000      0.000000      0.000000
2688     26.870000      0.000000      0.000000
2689     26.880000      0.000000      0.000000
2690     26.890000      0.000000      0.000000
2691     26.900000      0.000000      0.000000
2692     26.910000      0.000000      0.000000
2693     26.920000      0.000000      0.000000
2694     26.930000      0.000000      0.000000
2695     26.940000      0.000000      0.000000
2696     26.950000      0.000000      0.000000
2697     26.960000      0.000000      0.000000
2698     26.970000      0.000000      0.000000
2699     26.980000      0.000000      0.000000
2700     26.990000      0.000000      0.000000
2701     27.000000      0.000000      0.000000
2702     27.010000      0.000000      0.000000
2703     27.020000      0.000000      0.000000
2704     27.030000      0.000000      0.000000
2705     27.040000      0.000000      0.000000
2706     27.050000      0.000000      0.000000
2707     27.060000      0.000000      0.000000
2708     27.070000      0.000000      0.000000
2709     27.080000      0.000000      0.000000
2710     27.090000      0.000000      0.000000
2711     27.100000      0.000000      0.000000
2712     27.110000      0.000000      0.000000
2713     27.120000      0.000000      0.000000
2714     27.130000      0.000000      0.000000
2715     27.140000      0.000000      0.000000
2716     27.150000      0.000000      0.000000
2717     27.160000      0.000000      0.000000
2718     27.170000      0.000000      0.000000
2719     27.180000      0.000000      0.000000
2720     27.190000      0.000000      0.000000
2721     27.200000      0.000000      0.000000
2722     27.210000      0.000000      0.000000
2723     27.220000      0.000000      0.000000
2724     27.230000      0.000000      0.000000
2725     27.240000      0.000000      0.000000
2726     27.250000      0.000000      0.000000
2727     27.260000      0.000000      0.000000
2728     27.270000      0.000000      0.000000
2729     27.280000      0.000000      0.000000
2730     27.290000      0.000000      0.000000
2731     27.300000      0.000000      0.000000
2732     27.310000      0.000000      0.000000
2733     27.320000      0.000000      0.000000
2734     27.330000      0.000000      0.000000
2735     27.340000      0.000000      0.000000
2736     27.350000      0.000000      0.000000
2737     27.360000      0.000000      0.000000
2738     27.370000      0.000000      0.000000
2739     27.380000      0.000000      0.000000
2740     27.390000      0.000000      0.000000
2741     27.400000      0.000000      0.000000
2742     27.410000      0.000000      0.000000
2743     27.420000      0.000000      0.000000
2744     27.430000      0.000000      0.000000
2745     27.440000      0.000000      0.000000
2746     27.450000      0.000000      0.000000
2747     27.460000      0.000000      0.000000
2748     27.470000      0.000000      0.000000
2749     27.480000      0.000000      0.000000
2750     27.490000      0.000000      0.000000
2751     27.500000      0.000000      0.000000
2752     27.510000      0.000000      0.000000
2753     27.520000      0.000000      0.000000
2754     27.530000      0.000000      0.000000
2755     27.540000      0.000000      0.000000
2756     27.550000      0.000000      0.000000
2757     27.560000      0.000000      0.000000
2758     27.570000      0.000000      0.000000
2759     27.580000      0.000000      0.000000
2760     27.590000      0.000000      0.000000
2761     27.600000      0.000000      0.000000
2762     27.610000      0.000000      0.000000
2763     27.620000      0.000000      0.000000
2764     27.630000      0.000000      0.000000
2765     27.640000      0.000000      0.000000
2766     27.650000      0.000000      0.000000
2767     27.660000      0.000000      0.000000
2768     27.670000      0.000000      0.000000
2769     27.680000      0.000000      0.000000
2770     27.690000      0.000000      0.000000
2771     27.700000      0.000000      0.000000
2772     27.710000      0.000000      0.000000
2773     27.720000      0.000000      0.000000
2774     27.730000      0.000000      0.000000
2775     27.740000      0.000000      0.000000
2776     27.750000      0.000000      0.000000
2777     27.760000      0.000000      0.000000
2778     27.770000      0.000000      0.000000
2779     27.780000      0.000000      0.000000
2780     27.790000      0.000000      0.000000
2781     27.800000      0.000000      0.000000
2782     27.810000      0.000000      0.000000
2783     27.820000      0.000000      0.000000
2784     27.830000      0.000000      0.000000
2785     27.840000      0.000000      0.000000
2786     27.850000      0.000000      0.000000
2787     27.860000      0.000000      0.000000
2788     27.870000      0.000000      0.000000
2789     27.880000      0.000000      0.000000
2790     27.890000      0.000000      0.000000
2791     27.900000      0.000000      0.000000
2792     27.910000      0.000000      0.000000
2793     27.920000      0.000000      0.000000
2794     27.930000      0.000000      0.000000
2795     27.940000      0.000000      0.000000
2796     27.950000      0.000000      0.000000
2797     27.960000      0.000000      0.000000
2798     27.970000      0.000000      0.000000
2799     27.980000      0.000000      0.000000
2800     27.990000      0.000000      0.000000
2801     28.000000      0.000000      0.000000
2802     28.010000      0.000000      0.000000
2803     28.020000      0.000000      0.000000
2804     28.030000      0.000000      0.000000
2805     28.040000      0.000000      0.000000
2806     28.050000      0.000000      0.000000
2807     28.060000      0.000000      0.000000
2808     28.070000      0.000000      0.000000
2809     28.080000      0.000000      0.000000
2810     28.090000      0.000000      0.000000
2811     28.100000      0.000000      0.000000
2812     28.110000      0.000000      0.000000
2813     28.120000      0.000000      0.000000
2814     28.130000      0.000000      0.000000
2815     28.140000      0.000000      0.000000
2816     28.150000      0.000000      0.000000
2817     28.160000      0.000000      0.000000
2818     28.170000      0.000000      0.000000
2819     28.180000      0.000000      0.000000
2820     28.190000      0.000000      0.000000
2821     28.200000      0.000000      0.000000
2822     28.210000      0.000000      0.000000
2823     28.220000      0.000000      0.000000
2824     28.230000      0.000000      0.000000
2825     28.240000      0.000000      0.000000
2826     28.250000      0.000000      0.000000
2827     28.260000      0.000000      0.000000
2828     28.270000      0.000000      0.000000
2829     28.280000      0.000000      0.000000
2830     28.290000      0.000000      0.000000
2831     28.300000      0.000000      0.000000
2832     28.310000      0.000000      0.000000
2833     28.320000      0.000000      0.000000
2834     28.330000      0.000000      0.000000
2835     28.340000      0.000000      0.000000
2836     28.350000      0.000000      0.000000
2837     28.360000      0.000000      0.000000
2838     28.370000      0.000000      0.000000
2839     28.380000      0.000000      0.000000
2840     28.390000      0.000000      0.000000
2841     28.400000      0.000000      0.000000
2842     28.410000      0.000000      0.000000
2843     28.420000      0.000000      0.000000
2844     28.430000      0.000000      0.000000
2845     28.440000      0.000000      0.000000
2846     28.450000      0.000000      0.000000
2847     28.460000      0.000000      0.000000
2848     28.470000      0.000000      0.000000
2849     28.480000      0.000000      0.000000
2850     28.490000      0.000000      0.000000
2851     28.500000      0.000000      0.000000
2852     28.510000      0.000000      0.000000
2853     28.520000      0.000000      0.000000
2854     28.530000      0.000000      0.000000
2855     28.540000      0.000000      0.000000
2856     28.550000      0.000000      0.000000
2857     28.560000      0.000000      0.000000
2858     28.570000      0.000000      0.000000
2859     28.580000      0.000000      0.000000
2860     28.590000      0.000000      0.000000
2861     28.600000      0.000000      0.000000
2862     28.610000      0.000000      0.000000
2863     28.620000      0.000000      0.000000
2864     28.630000      0.000000      0.000000
2865     28.640000      0.000000      0.000000
2866     28.650000      0.000000      0.000000
2867     28.660000      0.000000      0.000000
2868     28.670000      0.000000      0.000000
2869     28.680000      0.000000      0.000000
2870     28.690000      0.000000      0.000000
2871     28.700000      0.000000      0.000000
2872     28.710000      0.000000      0.000000
2873     28.720000      0.000000      0.000000
2874     28.730000      0.000000      0.000000
2875     28.740000      0.000000      0.000000
2876     28.750000      0.000000      0.000000
2877     28.760000      0.000000      0.000000
2878     28.770000      0.000000      0.000000
2879     28.780000      0.000000      0.000000
2880     28.790000      0.000000      0.000000
2881     28.800000      0.000000      0.000000
2882     28.810000      0.000000      0.000000
2883     28.820000      0.000000      0.000000
2884     28.830000      0.000000      0.000000
2885     28.840000      0.000000      0.000000
2886     28.850000      0.000000      0.000000
2887     28.860000      0.000000      0.000000
2888     28.870000      0.000000      0.000000
2889     28.880000      0.000000      0.000000
2890     28.890000      0.000000      0.000000
2891     28.900000      0.000000      0.000000
2892     28.910000      0.000000      0.000000
2893     28.920000      0.000000      0.000000
2894     28.930000      0.000000      0.000000
2895     28.940000      0.000000      0.000000
2896     28.950000      0.000000      0.000000
2897     28.960000      0.000000      0.000000
2898     28.970000      0.000000      0.000000
2899     28.980000      0.000000      0.000000
2900     28.990000      0.000000      0.000000
2901     29.000000      0.000000      0.000000
2902     29.010000      0.000000      0.000000
2903     29.020000      0.000000      0.000000
2904     29.030000      0.000000      0.000000
2905     29.040000      0.000000      0.000000
2906     29.050000      0.000000      0.000000
2907     29.060000      0.000000      0.000000
2908     29.070000      0.000000      0.000000
2909     29.080000      0.000000      0.000000
2910     29.090000      0.000000      0.000000
2911     29.100000      0.000000      0.000000
2912     29.110000      0.000000      0.000000
2913     29.120000      0.000000      0.000000
2914     29.130000      0.000000      0.000000
2915     29.140000      0.000000      0.000000
2916     29.150000      0.000000      0.000000
2917     29.160000      0.000000      0.000000
2918     29.170000      0.000000      0.000000
2919     29.180000      0.000000      0.000000
2920     29.190000      0.000000      0.000000
2921     29.200000      0.000000      0.000000
2922     29.210000      0.000000      0.000000
2923     29.220000      0.000000      0.000000
2924     29.230000      0.000000      0.000000
2925     29.240000      0.000000      0.000000
2926     29.250000      0.000000      0.000000
2927     29.260000      0.000000      0.000000
2928     29.270000      0.000000      0.000000
2929     29.280000      0.000000      0.000000
2930     29.290000      0.000000      0.000000
2931     29.300000      0.000000      0.000000
2932     29.310000      0.000000      0.000000
2933     29.320000      0.000000      0.000000
2934     29.330000      0.000000      0.000000
2935     29.340000      0.000000      0.000000
2936     29.350000      0.000000      0.000000
2937     29.360000      0.000000      0.000000
2938     29.370000      0.000000      0.000000
2939     29.380000      0.000000      0.000000
2940     29.390000      0.000000      0.000000
2941     29.400000      0.000000      0.000000
2942     29.410000      0.000000      0.000000
2943     29.420000      0.000000      0.000000
2944     29.430000      0.000000      0.000000
2945     29.440000      0.000000      0.000000
2946     29.450000      0.000000      0.000000
2947     29.460000      0.000000      0.000000
2948     29.470000      0.000000      0.000000
2949     29.480000      0.000000      0.000000
2950     29.490000      0.000000      0.000000
2951     29.500000      0.000000      0.000000
2952     29.510000      0.000000      0.000000
2953     29.520000      0.000000      0.000000
2954     29.530000      0.000000      0.000000
2955     29.540000      0.000000      0.000000
2956     29.550000      0.000000      0.000000
2957     29.560000      0.000000      0.000000
2958     29.570000      0.000000      0.000000
2959     29.580000      0.000000      0.000000
2960     29.590000      0.000000      0.000000
2961     29.600000      0.000000      0.000000
2962     29.610000      0.000000      0.000000
2963     29.620000      0.000000      0.000000
2964     29.630000      0.000000      0.000000
2965     29.640000      0.000000      0.000000
2966     29.650000      0.000000      0.000000
2967     29.660000      0.000000      0.000000
2968     29.670000      0.000000      0.000000
2969     29.680000      0.000000      0.000000
2970     29.690000      0.000000      0.000000
2971     29.700000      0.000000      0.000000
2972     29.710000      0.000000      0.000000
2973     29.720000      0.000000      0.000000
2974     29.730000      0.000000      0.000000
2975     29.740000      0.000000      0.000000
2976     29.750000      0.000000      0.000000
2977     29.760000      0.000000      0.000000
2978     29.770000      0.000000      0.000000
2979     29.780000      0.000000      0.000000
2980     29.790000      0.000000      0.000000
2981     29.800000      0.000000      0.000000
2982     29.810000      0.000000      0.000000
2983     29.820000      0.000000      0.000000
2984     29.830000      0.000000      0.000000
2985     29.840000      0.000000      0.000000
2986     29.850000      0.000000      0.000000
2987     29.860000      0.000000      0.000000
2988     29.870000      0.000000      0.000000
2989     29.880000      0.000000      0.000000
2990     29.890000      0.000000      0.000000
2991     29.900000      0.000000      0.000000
2992     29.910000      0.000000      0.000000
2993     29.920000      0.000000      0.000000
2994     29.930000      0.000000      0.000000
2995     29.940000      0.000000      0.000000
2996     29.950000      0.000000      0.000000
2997     29.960000      0.000000      0.000000
2998     29.970000      0.000000      0.000000
2999     29.980000      0.000000      0.000000
3000     29.990000      0.000000      0.000000
3001     30.000000      0.000000      0.000000
3002     30.010000      0.000000      0.000000
3003     30.020000      0.000000      0.000000
3004     30.030000      0.000000      0.000000
3005     30.040000      0.000000      0.000000
3006     30.050000      0.000000      0.000000
3007     30.060000      0.000000      0.000000
3008     30.070000      0.000000      0.000000
3009     30.080000      0.000000      0.000000
3010     30.090000      0.000000      0.000000
3011     30.100000      0.000000      0.000000
3012     30.110000      0.000000      0.000000
3013     30.120000      0.000000      0.000000
3014     30.130000      0.000000      0.000000
3015     30.140000      0.000000      0.000000
3016     30.150000      0.000000      0.000000
3017     30.160000      0.000000      0.000000
3018     30.170000      0.000000      0.000000
3019     30.180000      0.000000      0.000000
3020     30.190000      0.000000      0.000000
3021     30.200000      0.000000      0.000000
3022     30.210000      0.000000      0.000000
3023     30.220000      0.000000      0.000000
3024     30.230000      0.000000      0.000000
3025     30.240000      0.000000      0.000000
3026     30.250000      0.000000      0.000000
3027     30.260000      0.000000      0.000000
3028     30.270000      0.000000      0.000000
3029     30.280000      0.000000      0.000000
3030     30.290000      0.000000      0.000000
3031     30.300000      0.000000      0.000000
3032     30.310000      0.000000      0.000000
3033     30.320000      0.000000      0.000000
3034     30.330000      0.000000      0.000000
3035     30.340000      0.000000      0.000000
3036     30.350000      0.000000      0.000000
3037     30.360000      0.000000      0.000000
3038     30.370000      0.000000      0.000000
3039     30.380000      0.000000      0.000000
3040     30.390000      0.000000      0.000000
3041     30.400000      0.000000      0.000000
3042     30.410000      0.000000      0.000000
3043     30.420000      0.000000      0.000000
3044     30.430000      0.000000      0.000000
3045     30.440000      0.000000      0.000000
3046     30.450000      0.000000      0.000000
3047     30.460000      0.000000      0.000000
3048     30.470000      0.000000      0.000000
3049     30.480000      0.000000      0.000000
3050     30.490000      0.000000      0.000000
3051     30.500000      0.000000      0.000000
3052     30.510000      0.000000      0.000000
3053     30.520000      0.000000      0.000000
3054     30.530000      0.000000      0.000000
3055     30.540000      0.000000      0.000000
3056     30.550000      0.000000      0.000000
3057     30.560000      0.000000      0.000000
3058     30.570000      0.000000      0.000000
3059     30.580000      0.000000      0.000000
3060     30.590000      0.000000      0.000000
3061     30.600000      0.000000      0.000000
3062     30.610000      0.000000      0.000000
3063     30.620000      0.000000      0.000000
3064     30.630000      0.000000      0.000000
3065     30.640000      0.000000      0.000000
3066     30.650000      0.000000      0.000000
3067     30.660000      0.000000      0.000000
3068     30.670000      0.000000      0.000000
3069     30.680000      0.000000      0.000000
3070     30.690000      0.000000      0.000000
3071     30.700000      0.000000      0.000000
3072     30.710000      0.000000      0.000000
3073     30.720000      0.000000      0.000000
3074     30.730000      0.000000      0.000000
3075     30.740000      0.000000      0.000000
3076     30.750000      0.000000      0.000000
3077     30.760000      0.000000      0.000000
3078     30.770000      0.000000      0.000000
3079     30.780000      0.000000      0.000000
3080     30.790000      0.000000      0.000000
3081     30.800000      0.000000      0.000000
3082     30.810000      0.000000      0.000000
3083     30.820000      0.000000      0.000000
3084     30.830000      0.000000      0.000000
3085     30.840000      0.000000      0.000000
3086     30.850000      0.000000      0.000000
3087     30.860000      0.000000      0.000000
3088     30.870000      0.000000      0.000000
3089     30.880000      0.000000      0.000000
3090     30.890000      0.000000      0.000000
3091     30.900000      0.000000      0.000000
3092     30.910000      0.000000      0.000000
3093     30.920000      0.000000      0.000000
3094     30.930000      0.000000      0.000000
3095     30.940000      0.000000      0.000000
3096     30.950000      0.000000      0.000000
3097     30.960000      0.000000      0.000000
3098     30.970000      0.000000      0.000000
3099     30.980000      0.000000      0.000000
3100     30.990000      0.000000      0.000000
3101     31.000000      0.000000      0.000000
3102     31.010000      0.000000      0.000000
3103     31.020000      0.000000      0.000000
3104     31.030000      0.000000      0.000000
3105     31.040000      0.000000      0.000000
3106     31.050000      0.000000      0.000000
3107     31.060000      0.000000      0.000000
3108     31.070000      0.000000      0.000000
3109     31.080000      0.000000      0.000000
3110     31.090000      0.000000      0.000000
3111     31.100000      0.000000      0.000000
3112     31.110000      0.000000      0.000000
3113     31.120000      0.000000      0.000000
3114     31.130000      0.000000      0.000000
3115     31.140000      0.000000      0.000000
3116     31.150000      0.000000      0.000000
3117     31.160000      0.000000      0.000000
3118     31.170000      0.000000      0.000000
3119     31.180000      0.000000      0.000000
3120     31.190000      0.000000      0.000000
3121     31.200000      0.000000      0.000000
3122     31.210000      0.000000      0.000000
3123     31.220000      0.000000      0.000000
3124     31.230000      0.000000      0.000000
3125     31.240000      0.000000      0.000000
3126     31.250000      0.000000      0.000000
3127     31.260000      0.000000      0.000000
3128     31.270000      0.000000      0.000000
3129     31.280000      0.000000      0.000000
3130     31.290000      0.000000      0.000000
3131     31.300000      0.000000      0.000000
3132     31.310000      0.000000      0.000000
3133     31.320000      0.000000      0.000000
3134     31.330000      0.000000      0.000000
3135     31.340000      0.000000      0.000000
3136     31.350000      0.000000      0.000000
3137     31.360000      0.000000      0.000000
3138     31.370000      0.000000      0.000000
3139     31.380000      0.000000      0.000000
3140     31.390000      0.000000      0.000000
3141     31.400000      0.000000      0.000000
3142     31.410000      0.000000      0.000000
3143     31.420000      0.000000      0.000000
3144     31.430000      0.000000      0.000000
3145     31.440000      0.000000      0.000000
3146     31.450000      0.000000      0.000000
3147     31.460000      0.000000      0.000000
3148     31.470000      0.000000      0.000000
3149     31.480000      0.000000      0.000000
3150     31.490000      0.000000      0.000000
3151     31.500000      0.000000      0.000000
3152     31.510000      0.000000      0.000000
3153     31.520000      0.000000      0.000000
3154     31.530000      0.000000      0.000000
3155     31.540000      0.000000      0.000000
3156     31.550000      0.000000      0.000000
3157     31.560000      0.000000      0.000000
3158     31.570000      0.000000      0.000000
3159     31.580000      0.000000      0.000000
3160     31.590000      0.000000      0.000000
3161     31.600000      0.000000      0.000000
3162     31.610000      0.000000      0.000000
3163     31.620000      0.000000      0.000000
3164     31.630000      0.000000      0.000000
3165     31.640000      0.000000      0.000000
3166     31.650000      0.000000      0.000000
3167     31.660000      0.000000      0.000000
3168     31.670000      0.000000      0.000000
3169     31.680000      0.000000      0.000000
3170     31.690000      0.000000      0.000000
3171     31.700000      0.000000      0.000000
3172     31.710000      0.000000      0.000000
3173     31.720000      0.000000      0.000000
3174     31.730000      0.000000      0.000000
3175     31.740000      0.000000      0.000000
3176     31.750000      0.000000      0.000000
3177     31.760000      0.000000      0.000000
3178     31.770000      0.000000      0.000000
3179     31.780000      0.000000      0.000000
3180     31.790000      0.000000      0.000000
3181     31.800000      0.000000      0.000000
3182     31.810000      0.000000      0.000000
3183     31.820000      0.000000      0.000000
3184     31.830000      0.000000      0.000000
3185     31.840000      0.000000      0.000000
3186     31.850000      0.000000      0.000000
3187     31.860000      0.000000      0.000000
3188     31.870000      0.000000      0.000000
3189     31.880000      0.000000      0.000000
3190     31.890000      0.000000      0.000000
3191     31.900000      0.000000      0.000000
3192     31.910000      0.000000      0.000000
3193     31.920000      0.000000      0.000000
3194     31.930000      0.000000      0.000000
3195     31.940000      0.000000      0.000000
3196     31.950000      0.000000      0.000000
3197     31.960000      0.000000      0.000000
3198     31.970000      0.000000      0.000000
3199     31.980000      0.000000      0.000000
3200     31.990000      0.000000      0.000000
3201     32.000000      0.000000      0.000000
3202     32.010000      0.000000      0.000000
3203     32.020000      0.000000      0.000000
3204     32.030000      0.000000      0.000000
3205     32.040000      0.000000      0.000000
3206     32.050000      0.000000      0.000000
3207     32.060000      0.000000      0.000000
3208     32.070000      0.000000      0.000000
3209     32.080000      0.000000      0.000000
3210     32.090000      0.000000      0.000000
3211     32.100000      0.000000      0.000000
3212     32.110000      0.000000      0.000000
3213     32.120000      0.000000      0.000000
3214     32.130000      0.000000      0.000000
3215     32.140000      0.000000      0.000000
3216     32.150000      0.000000      0.000000
3217     32.160000      0.000000      0.000000
3218     32.170000      0.000000      0.000000
3219     32.180000      0.000000      0.000000
3220     32.190000      0.000000      0.000000
3221     32.200000      0.000000      0.000000
3222     32.210000      0.000000      0.000000
3223     32.220000      0.000000      0.000000
3224     32.230000      0.000000      0.000000
3225     32.240000      0.000000      0.000000
3226     32.250000      0.000000      0.000000
3227     32.260000      0.000000      0.000000
3228     32.270000      0.000000      0.000000
3229     32.280000      0.000000      0.000000
3230     32.290000      0.000000      0.000000
3231     32.300000      0.000000      0.000000
3232     32.310000      0.000000      0.000000
3233     32.320000      0.000000      0.000000
3234     32.330000      0.000000      0.000000
3235     32.340000      0.000000      0.000000
3236     32.350000      0.000000      0.000000
3237     32.360000      0.000000      0.000000
3238     32.370000      0.000000      0.000000
3239     32.380000      0.000000      0.000000
3240     32.390000      0.000000      0.000000
3241     32.400000      0.000000      0.000000
3242     32.410000      0.000000      0.000000
3243     32.420000      0.000000      0.000000
3244     32.430000      0.000000      0.000000
3245     32.440000      0.000000      0.000000
3246     32.450000      0.000000      0.000000
3247     32.460000      0.000000      0.000000
3248     32.470000      0.000000      0.000000
3249     32.480000      0.000000      0.000000
3250     32.490000      0.000000      0.000000
3251     32.500000      0.000000      0.000000
3252     32.510000      0.000000      0.000000
3253     32.520000      0.000000      0.000000
3254     32.530000      0.000000      0.000000
3255     32.540000      0.000000      0.000000
3256     32.550000      0.000000      0.000000
3257     32.560000      0.000000      0.000000
3258     32.570000      0.000000      0.000000
3259     32.580000      0.000000      0.000000
3260     32.590000      0.000000      0.000000
3261     32.600000      0.000000      0.000000
3262     32.610000      0.000000      0.000000
3263     32.620000      0.000000      0.000000
3264     32.630000      0.000000      0.000000
3265     32.640000      0.000000      0.000000
3266     32.650000      0.000000      0.000000
3267     32.660000      0.000000      0.000000
3268     32.670000      0.000000      0.000000
3269     32.680000      0.000000      0.000000
3270     32.690000      0.000000      0.000000
3271     32.700000      0.000000      0.000000
3272     32.710000      0.000000      0.000000
3273     32.720000      0.000000      0.000000
3274     32.730000      0.000000      0.000000
3275     32.740000      0.000000      0.000000
3276     32.750000      0.000000      0.000000
3277     32.760000      0.000000      0.000000
3278     32.770000      0.000000      0.000000
3279     32.780000      0.000000      0.000000
3280     32.790000      0.000000      0.000000
3281     32.800000      0.000000      0.000000
3282     32.810000      0.000000      0.000000
3283     32.820000      0.000000      0.000000
3284     32.830000      0.000000      0.000000
3285     32.840000      0.000000      0.000000
3286     32.850000      0.000000      0.000000
3287     32.860000      0.000000      0.000000
3288     32.870000      0.000000      0.000000
3289     32.880000      0.000000      0.000000
3290     32.890000      0.000000      0.000000
3291     32.900000      0.000000      0.000000
3292     32.910000      0.000000      0.000000
3293     32.920000      0.000000      0.000000
3294     32.930000      0.000000      0.000000
3295     32.940000      0.000000      0.000000
3296     32.950000      0.000000      0.000000
3297     32.960000      0.000000      0.000000
3298     32.970000      0.000000      0.000000
3299     32.980000      0.000000      0.000000
3300     32.990000      0.000000      0.000000
3301     33.000000      0.000000      0.000000
3302     33.010000      0.000000      0.000000
3303     33.020000      0.000000      0.000000
3304     33.030000      0.000000      0.000000
3305     33.040000      0.000000      0.000000
3306     33.050000      0.000000      0.000000
3307     33.060000      0.000000      0.000000
3308     33.070000      0.000000      0.000000
3309     33.080000      0.000000      0.000000
3310     33.090000      0.000000      0.000000
3311     33.100000      0.000000      0.000000
3312     33.110000      0.000000      0.000000
3313     33.120000      0.000000      0.000000
3314     33.130000      0.000000      0.000000
3315     33.140000      0.000000      0.000000
3316     33.150000      0.000000      0.000000
3317     33.160000      0.000000      0.000000
3318     33.170000      0.000000      0.000000
3319     33.180000      0.000000      0.000000
3320     33.190000      0.000000      0.000000
3321     33.200000      0.000000      0.000000
3322     33.210000      0.000000      0.000000
3323     33.220000      0.000000      0.000000
3324     33.230000      0.000000      0.000000
3325     33.240000      0.000000      0.000000
3326     33.250000      0.000000      0.000000
3327     33.260000      0.000000      0.000000
3328     33.270000      0.000000      0.000000
3329     33.280000      0.000000      0.000000
3330     33.290000      0.000000      0.000000
3331     33.300000      0.000000      0.000000
3332     33.310000      0.000000      0.000000
3333     33.320000      0.000000      0.000000
3334     33.330000      0.000000      0.000000
3335     33.340000      0.000000      0.000000
3336     33.350000      0.000000      0.000000
3337     33.360000      0.000000      0.000000
3338     33.370000      0.000000      0.000000
3339     33.380000      0.000000      0.000000
3340     33.390000      0.000000      0.000000
3341     33.400000      0.000000      0.000000
3342     33.410000      0.000000      0.000000
3343     33.420000      0.000000      0.000000
3344     33.430000      0.000000      0.000000
3345     33.440000      0.000000      0.000000
3346     33.450000      0.000000      0.000000
3347     33.460000      0.000000      0.000000
3348     33.470000      0.000000      0.000000
3349     33.480000      0.000000      0.000000
3350     33.490000      0.000000      0.000000
3351     33.500000      0.000000      0.000000
3352     33.510000      0.000000      0.000000
3353     33.520000      0.000000      0.000000
3354     33.530000      0.000000      0.000000
3355     33.540000      0.000000      0.000000
3356     33.550000      0.000000      0.000000
3357     33.560000      0.000000      0.000000
3358     33.570000      0.000000      0.000000
3359     33.580000      0.000000      0.000000
3360     33.590000      0.000000      0.000000
3361     33.600000      0.000000      0.000000
3362     33.610000      0.000000      0.000000
3363     33.620000      0.000000      0.000000
3364     33.630000      0.000000      0.000000
3365     33.640000      0.000000      0.000000
3366     33.650000      0.000000      0.000000
3367     33.660000      0.000000      0.000000
3368     33.670000      0.000000      0.000000
3369     33.680000      0.000000      0.000000
3370     33.690000      0.000000      0.000000
3371     33.700000      0.000000      0.000000
3372     33.710000      0.000000      0.000000
3373     33.720000      0.000000      0.000000
3374     33.730000      0.000000      0.000000
3375     33.740000      0.000000      0.000000
3376     33.750000      0.000000      0.000000
3377     33.760000      0.000000      0.000000
3378     33.770000      0.000000      0.000000
3379     33.780000      0.000000      0.000000
3380     33.790000      0.000000      0.000000
3381     33.800000      0.000000      0.000000
3382     33.810000      0.000000      0.000000
3383     33.820000      0.000000      0.000000
3384     33.830000      0.000000      0.000000
3385     33.840000      0.000000      0.000000
3386     33.850000      0.000000      0.000000
3387     33.860000      0.000000      0.000000
3388     33.870000      0.000000      0.000000
3389     33.880000      0.000000      0.000000
3390     33.890000      0.000000      0.000000
3391     33.900000      0.000000      0.000000
3392     33.910000      0.000000      0.000000
3393     33.920000      0.000000      0.000000
3394     33.930000      0.000000      0.000000
3395     33.940000      0.000000      0.000000
3396     33.950000      0.000000      0.000000
3397     33.960000      0.000000      0.000000
3398     33.970000      0.000000      0.000000
3399     33.980000      0.000000      0.000000
3400     33.990000      0.000000      0.000000
3401     34.000000      0.000000      0.000000
3402     34.010000      0.000000      0.000000
3403     34.020000      0.000000      0.000000
3404     34.030000      0.000000      0.000000
3405     34.040000      0.000000      0.000000
3406     34.050000      0.000000      0.000000
3407     34.060000      0.000000      0.000000
3408     34.070000      0.000000      0.000000
3409     34.080000      0.000000      0.000000
3410     34.090000      0.000000      0.000000
3411     34.100000      0.000000      0.000000
3412     34.110000      0.000000      0.000000
3413     34.120000      0.000000      0.000000
3414     34.130000      0.000000      0.000000
3415     34.140000      0.000000      0.000000
3416     34.150000      0.000000      0.000000
3417     34.160000      0.000000      0.000000
3418     34.170000      0.000000      0.000000
3419     34.180000      0.000000      0.000000
3420     34.190000      0.000000      0.000000
3421     34.200000      0.000000      0.000000
3422     34.210000      0.000000      0.000000
3423     34.220000      0.000000      0.000000
3424     34.230000      0.000000      0.000000
3425     34.240000      0.000000      0.000000
3426     34.250000      0.000000      0.000000
3427     34.260000      0.000000      0.000000
3428     34.270000      0.000000      0.000000
3429     34.280000      0.000000      0.000000
3430     34.290000      0.000000      0.000000
3431     34.300000      0.000000      0.000000
3432     34.310000      0.000000      0.000000
3433     34.320000      0.000000      0.000000
3434     34.330000      0.000000      0.000000
3435     34.340000      0.000000      0.000000
3436     34.350000      0.000000      0.000000
3437     34.360000      0.000000      0.000000
3438     34.370000      0.000000      0.000000
3439     34.380000      0.000000      0.000000
3440     34.390000      0.000000      0.000000
3441     34.400000      0.000000      0.000000
3442     34.410000      0.000000      0.000000
3443     34.420000      0.000000      0.000000
3444     34.430000      0.000000      0.000000
3445     34.440000      0.000000      0.000000
3446     34.450000      0.000000      0.000000
3447     34.460000      0.000000      0.000000
3448     34.470000      0.000000      0.000000
3449     34.480000      0.000000      0.000000
3450     34.490000      0.000000      0.000000
3451     34.500000      0.000000      0.000000
3452     34.510000      0.000000      0.000000
3453     34.520000      0.000000      0.000000
3454     34.530000      0.000000      0.000000
3455     34.540000      0.000000      0.000000
3456     34.550000      0.000000      0.000000
3457     34.560000      0.000000      0.000000
3458     34.570000      0.000000      0.000000
3459     34.580000      0.000000      0.000000
3460     34.590000      0.000000      0.000000
3461     34.600000      0.000000      0.000000
3462     34.610000      0.000000      0.000000
3463     34.620000      0.000000      0.000000
3464     34.630000      0.000000      0.000000
3465     34.640000      0.000000      0.000000
3466     34.650000      0.000000      0.000000
3467     34.660000      0.000000      0.000000
3468     34.670000      0.000000      0.000000
3469     34.680000      0.000000      0.000000
3470     34.690000      0.000000      0.000000
3471     34.700000      0.000000      0.000000
3472     34.710000      0.000000      0.000000
3473     34.720000      0.000000      0.000000
3474     34.730000      0.000000      0.000000
3475     34.740000      0.000000      0.000000
3476     34.750000      0.000000      0.000000
3477     34.760000      0.000000      0.000000
3478     34.770000      0.000000      0.000000
3479     34.780000      0.000000      0.000000
3480     34.790000      0.000000      0.000000
3481     34.800000      0.000000      0.000000
3482     34.810000      0.000000      0.000000
3483     34.820000      0.000000      0.000000
3484     34.830000      0.000000      0.000000
3485     34.840000      0.000000      0.000000
3486     34.850000      0.000000      0.000000
3487     34.860000      0.000000      0.000000
3488     34.870000      0.000000      0.000000
3489     34.880000      0.000000      0.000000
3490     34.890000      0.000000      0.000000
3491     34.900000      0.000000      0.000000
3492     34.910000      0.000000      0.000000
3493     34.920000      0.000000      0.000000
3494     34.930000      0.000000      0.000000
3495     34.940000      0.000000      0.000000
3496     34.950000      0.000000      0.000000
3497     34.960000      0.000000      0.000000
3498     34.970000      0.000000      0.000000
3499     34.980000      0.000000      0.000000
3500     34.990000      0.000000      0.000000
3501     35.000000      0.000000      0.000000
3502     35.010000      0.000000      0.000000
3503     35.020000      0.000000      0.000000
3504     35.030000      0.000000      0.000000
3505     35.040000      0.000000      0.000000
3506     35.050000      0.000000      0.000000
3507     35.060000      0.000000      0.000000
3508     35.070000      0.000000      0.000000
3509     35.080000      0.000000      0.000000
3510     35.090000      0.000000      0.000000
3511     35.100000      0.000000      0.000000
3512     35.110000      0.000000      0.000000
3513     35.120000      0.000000      0.000000
3514     35.130000      0.000000      0.000000
3515     35.140000      0.000000      0.000000
3516     35.150000      0.000000      0.000000
3517     35.160000      0.000000      0.000000
3518     35.170000      0.000000      0.000000
3519     35.180000      0.000000      0.000000
3520     35.190000      0.000000      0.000000
3521     35.200000      0.000000      0.000000
3522     35.210000      0.000000      0.000000
3523     35.220000      0.000000      0.000000
3524     35.230000      0.000000      0.000000
3525     35.240000      0.000000      0.000000
3526     35.250000      0.000000      0.000000
3527     35.260000      0.000000      0.000000
3528     35.270000      0.000000      0.000000
3529     35.280000      0.000000      0.000000
3530     35.290000      0.000000      0.000000
3531     35.300000      0.000000      0.000000
3532     35.310000      0.000000      0.000000
3533     35.320000      0.000000      0.000000
3534     35.330000      0.000000      0.000000
3535     35.340000      0.000000      0.000000
3536     35.350000      0.000000      0.000000
3537     35.360000      0.000000      0.000000
3538     35.370000      0.000000      0.000000
3539     35.380000      0.000000      0.000000
3540     35.390000      0.000000      0.000000
3541     35.400000      0.000000      0.000000
3542     35.410000      0.000000      0.000000
3543     35.420000      0.000000      0.000000
3544     35.430000      0.000000      0.000000
3545     35.440000      0.000000      0.000000
3546     35.450000      0.000000      0.000000
3547     35.460000      0.000000      0.000000
3548     35.470000      0.000000      0.000000
3549     35.480000      0.000000      0.000000
3550     35.490000      0.000000      0.000000
3551     35.500000      0.000000      0.000000
3552     35.510000      0.000000      0.000000
3553     35.520000      0.000000      0.000000
3554     35.530000      0.000000      0.000000
3555     35.540000      0.000000      0.000000
3556     35.550000      0.000000      0.000000
3557     35.560000      0.000000      0.000000
3558     35.570000      0.000000      0.000000
3559     35.580000      0.000000      0.000000
3560     35.590000      0.000000      0.000000
3561     35.600000      0.000000      0.000000
3562     35.610000      0.000000      0.000000
3563     35.620000      0.000000      0.000000
3564     35.630000      0.000000      0.000000
3565     35.640000      0.000000      0.000000
3566     35.650000      0.000000      0.000000
3567     35.660000      0.000000      0.000000
3568     35.670000      0.000000      0.000000
3569     35.680000      0.000000      0.000000
3570     35.690000      0.000000      0.000000
3571     35.700000      0.000000      0.000000
3572     35.710000      0.000000      0.000000
3573     35.720000      0.000000      0.000000
3574     35.730000      0.000000      0.000000
3575     35.740000      0.000000      0.000000
3576     35.750000      0.000000      0.000000
3577     35.760000      0.000000      0.000000
3578     35.770000      0.000000      0.000000
3579     35.780000      0.000000      0.000000
3580     35.790000      0.000000      0.000000
3581     35.800000      0.000000      0.000000
3582     35.810000      0.000000      0.000000
3583     35.820000      0.000000      0.000000
3584     35.830000      0.000000      0.000000
3585     35.840000      0.000000      0.000000
3586     35.850000      0.000000      0.000000
3587     35.860000      0.000000      0.000000
3588     35.870000      0.000000      0.000000
3589     35.880000      0.000000      0.000000
3590     35.890000      0.000000      0.000000
3591     35.900000      0.000000      0.000000
3592     35.910000      0.000000      0.000000
3593     35.920000      0.000000      0.000000
3594     35.930000      0.000000      0.000000
3595     35.940000      0.000000      0.000000
3596     35.950000      0.000000      0.000000
3597     35.960000      0.000000      0.000000
3598     35.970000      0.000000      0.000000
3599     35.980000      0.000000      0.000000
3600     35.990000      0.000000      0.000000
3601     36.000000      0.000000      0.000000
3602     36.010000      0.000000      0.000000
3603     36.020000      0.000000      0.000000
3604     36.030000      0.000000      0.000000
3605     36.040000      0.000000      0.000000
3606     36.050000      0.000000      0.000000
3607     36.060000      0.000000      0.000000
3608     36.070000      0.000000      0.000000
3609     36.080000      0.000000      0.000000
3610     36.090000      0.000000      0.000000
3611     36.100000      0.000000      0.000000
3612     36.110000      0.000000      0.000000
3613     36.120000      0.000000      0.000000
3614     36.130000      0.000000      0.000000
3615     36.140000      0.000000      0.000000
3616     36.150000      0.000000      0.000000
3617     36.160000      0.000000      0.000000
3618     36.170000      0.000000      0.000000
3619     36.180000      0.000000      0.000000
3620     36.190000      0.000000      0.000000
3621     36.200000      0.000000      0.000000
3622     36.210000      0.000000      0.000000
3623     36.220000      0.000000      0.000000
3624     36.230000      0.000000      0.000000
3625     36.240000      0.000000      0.000000
3626     36.250000      0.000000      0.000000
3627     36.260000      0.000000      0.000000
3628     36.270000      0.000000      0.000000
3629     36.280000      0.000000      0.000000
3630     36.290000      0.000000      0.000000
3631     36.300000      0.000000      0.000000
3632     36.310000      0.000000      0.000000
3633     36.320000      0.000000      0.000000
3634     36.330000      0.000000      0.000000
3635     36.340000      0.000000      0.000000
3636     36.350000      0.000000      0.000000
3637     36.360000      0.000000      0.000000
3638     36.370000      0.000000      0.000000
3639     36.380000      0.000000      0.000000
3640     36.390000      0.000000      0.000000
3641     36.400000      0.000000      0.000000
3642     36.410000      0.000000      0.000000
3643     36.420000      0.000000      0.000000
3644     36.430000      0.000000      0.000000
3645     36.440000      0.000000      0.000000
3646     36.450000      0.000000      0.000000
3647     36.460000      0.000000      0.000000
3648     36.470000      0.000000      0.000000
3649     36.480000      0.000000      0.000000
3650     36.490000      0.000000      0.000000
3651     36.500000      0.000000      0.000000
3652     36.510000      0.000000      0.000000
3653     36.520000      0.000000      0.000000
3654     36.530000      0.000000      0.000000
3655     36.540000      0.000000      0.000000
3656     36.550000      0.000000      0.000000
3657     36.560000      0.000000      0.000000
3658     36.570000      0.000000      0.000000
3659     36.580000      0.000000      0.000000
3660     36.590000      0.000000      0.000000
3661     36.600000      0.000000      0.000000
3662     36.610000      0.000000      0.000000
3663     36.620000      0.000000      0.000000
3664     36.630000      0.000000      0.000000
3665     36.640000      0.000000      0.000000
3666     36.650000      0.000000      0.000000
3667     36.660000      0.000000      0.000000
3668     36.670000      0.000000      0.000000
3669     36.680000      0.000000      0.000000
3670     36.690000      0.000000      0.000000
3671     36.700000      0.000000      0.000000
3672     36.710000      0.000000      0.000000
3673     36.720000      0.000000      0.000000
3674     36.730000      0.000000      0.000000
3675     36.740000      0.000000      0.000000
3676     36.750000      0.000000      0.000000
3677     36.760000      0.000000      0.000000
3678     36.770000      0.000000      0.000000
3679     36.780000      0.000000      0.000000
3680     36.790000      0.000000      0.000000
3681     36.800000      0.000000      0.000000
3682     36.810000      0.000000      0.000000
3683     36.820000      0.000000      0.000000
3684     36.830000      0.000000      0.000000
3685     36.840000      0.000000      0.000000
3686     36.850000      0.000000      0.000000
3687     36.860000      0.000000      0.000000
3688     36.870000      0.000000      0.000000
3689     36.880000      0.000000      0.000000
3690     36.890000      0.000000      0.000000
3691     36.900000      0.000000      0.000000
3692     36.910000      0.000000      0.000000
3693     36.920000      0.000000      0.000000
3694     36.930000      0.000000      0.000000
3695     36.940000      0.000000      0.000000
3696     36.950000      0.000000      0.000000
3697     36.960000      0.000000      0.000000
3698     36.970000      0.000000      0.000000
3699     36.980000      0.000000      0.000000
3700     36.990000      0.000000      0.000000
3701     37.000000      0.000000      0.000000
3702     37.010000      0.000000      0.000000
3703     37.020000      0.000000      0.000000
3704     37.030000      0.000000      0.000000
3705     37.040000      0.000000      0.000000
3706     37.050000      0.000000      0.000000
3707     37.060000      0.000000      0.000000
3708     37.070000      0.000000      0.000000
3709     37.080000      0.000000      0.000000
3710     37.090000      0.000000      0.000000
3711     37.100000      0.000000      0.000000
3712     37.110000      0.000000      0.000000
3713     37.120000      0.000000      0.000000
3714     37.130000      0.000000      0.000000
3715     37.140000      0.000000      0.000000
3716     37.150000      0.000000      0.000000
3717     37.160000      0.000000      0.000000
3718     37.170000      0.000000      0.000000
3719     37.180000      0.000000      0.000000
3720     37.190000      0.000000      0.000000
3721     37.200000      0.000000      0.000000
3722     37.210000      0.000000      0.000000
3723     37.220000      0.000000      0.000000
3724     37.230000      0.000000      0.000000
3725     37.240000      0.000000      0.000000
3726     37.250000      0.000000      0.000000
3727     37.260000      0.000000      0.000000
3728     37.270000      0.000000      0.000000
3729     37.280000      0.000000      0.000000
3730     37.290000      0.000000      0.000000
3731     37.300000      0.000000      0.000000
3732     37.310000      0.000000      0.000000
3733     37.320000      0.000000      0.000000
3734     37.330000      0.000000      0.000000
3735     37.340000      0.000000      0.000000
3736     37.350000      0.000000      0.000000
3737     37.360000      0.000000      0.000000
3738     37.370000      0.000000      0.000000
3739     37.380000      0.000000      0.000000
3740     37.390000      0.000000      0.000000
3741     37.400000      0.000000      0.000000
3742     37.410000      0.000000      0.000000
3743     37.420000      0.000000      0.000000
3744     37.430000      0.000000      0.000000
3745     37.440000      0.000000      0.000000
3746     37.450000      0.000000      0.000000
3747     37.460000      0.000000      0.000000
3748     37.470000      0.000000      0.000000
3749     37.480000      0.000000      0.000000
3750     37.490000      0.000000      0.000000
3751     37.500000      0.000000      0.000000
3752     37.510000      0.000000      0.000000
3753     37.520000      0.000000      0.000000
3754     37.530000      0.000000      0.000000
3755     37.540000      0.000000      0.000000
3756     37.550000      0.000000      0.000000
3757     37.560000      0.000000      0.000000
3758     37.570000      0.000000      0.000000
3759     37.580000      0.000000      0.000000
3760     37.590000      0.000000      0.000000
3761     37.600000      0.000000      0.000000
3762     37.610000      0.000000      0.000000
3763     37.620000      0.000000      0.000000
3764     37.630000      0.000000      0.000000
3765     37.640000      0.000000      0.000000
3766     37.650000      0.000000      0.000000
3767     37.660000      0.000000      0.000000
3768     37.670000      0.000000      0.000000
3769     37.680000      0.000000      0.000000
3770     37.690000      0.000000      0.000000
3771     37.700000      0.000000      0.000000
3772     37.710000      0.000000      0.000000
3773     37.720000      0.000000      0.000000
3774     37.730000      0.000000      0.000000
3775     37.740000      0.000000      0.000000
3776     37.750000      0.000000      0.000000
3777     37.760000      0.000000      0.000000
3778     37.770000      0.000000      0.000000
3779     37.780000      0.000000      0.000000
3780     37.790000      0.000000      0.000000
3781     37.800000      0.000000      0.000000
3782     37.810000      0.000000      0.000000
3783     37.820000      0.000000      0.000000
3784     37.830000      0.000000      0.000000
3785     37.840000      0.000000      0.000000
3786     37.850000      0.000000      0.000000
3787     37.860000      0.000000      0.000000
3788     37.870000      0.000000      0.000000
3789     37.880000      0.000000      0.000000
3790     37.890000      0.000000      0.000000
3791     37.900000      0.000000      0.000000
3792     37.910000      0.000000      0.000000
3793     37.920000      0.000000      0.000000
3794     37.930000      0.000000      0.000000
3795     37.940000      0.000000      0.000000
3796     37.950000      0.000000      0.000000
3797     37.960000      0.000000      0.000000
3798     37.970000      0.000000      0.000000
3799     37.980000      0.000000      0.000000
3800     37.990000      0.000000      0.000000
3801     38.000000      0.000000      0.000000
3802     38.010000      0.000000      0.000000
3803     38.020000      0.000000      0.000000
3804     38.030000      0.000000      0.000000
3805     38.040000      0.000000      0.000000
3806     38.050000      0.000000      0.000000
3807     38.060000      0.000000      0.000000
3808     38.070000      0.000000      0.000000
3809     38.080000      0.000000      0.000000
3810     38.090000      0.000000      0.000000
3811     38.100000      0.000000      0.000000
3812     38.110000      0.000000      0.000000
3813     38.120000      0.000000      0.000000
3814     38.130000      0.000000      0.000000
3815     38.140000      0.000000      0.000000
3816     38.150000      0.000000      0.000000
3817     38.160000      0.000000      0.000000
3818     38.170000      0.000000      0.000000
3819     38.180000      0.000000      0.000000
3820     38.190000      0.000000      0.000000
3821     38.200000      0.000000      0.000000
3822     38.210000      0.000000      0.000000
3823     38.220000      0.000000      0.000000
3824     38.230000      0.000000      0.000000
3825     38.240000      0.000000      0.000000
3826     38.250000      0.000000      0.000000
3827     38.260000      0.000000      0.000000
3828     38.270000      0.000000      0.000000
3829     38.280000      0.000000      0.000000
3830     38.290000      0.000000      0.000000
3831     38.300000      0.000000      0.000000
3832     38.310000      0.000000      0.000000
3833     38.320000      0.000000      0.000000
3834     38.330000      0.000000      0.000000
3835     38.340000      0.000000      0.000000
3836     38.350000      0.000000      0.000000
3837     38.360000      0.000000      0.000000
3838     38.370000      0.000000      0.000000
3839     38.380000      0.000000      0.000000
3840     38.390000      0.000000      0.000000
3841     38.400000      0.000000      0.000000
3842     38.410000      0.000000      0.000000
3843     38.420000      0.000000      0.000000
3844     38.430000      0.000000      0.000000
3845     38.440000      0.000000      0.000000
3846     38.450000      0.000000      0.000000
3847     38.460000      0.000000      0.000000
3848     38.470000      0.000000      0.000000
3849     38.480000      0.000000      0.000000
3850     38.490000      0.000000      0.000000
3851     38.500000      0.000000      0.000000
3852     38.510000      0.000000      0.000000
3853     38.520000      0.000000      0.000000
3854     38.530000      0.000000      0.000000
3855     38.540000      0.000000      0.000000
3856     38.550000      0.000000      0.000000
3857     38.560000      0.000000      0.000000
3858     38.570000      0.000000      0.000000
3859     38.580000      0.000000      0.000000
3860     38.590000      0.000000      0.000000
3861     38.600000      0.000000      0.000000
3862     38.610000      0.000000      0.000000
3863     38.620000      0.000000      0.000000
3864     38.630000      0.000000      0.000000
3865     38.640000      0.000000      0.000000
3866     38.650000      0.000000      0.000000
3867     38.660000      0.000000      0.000000
3868     38.670000      0.000000      0.000000
3869     38.680000      0.000000      0.000000
3870     38.690000      0.000000      0.000000
3871     38.700000      0.000000      0.000000
3872     38.710000      0.000000      0.000000
3873     38.720000      0.000000      0.000000
3874     38.730000      0.000000      0.000000
3875     38.740000      0.000000      0.000000
3876     38.750000      0.000000      0.000000
3877     38.760000      0.000000      0.000000
3878     38.770000      0.000000      0.000000
3879     38.780000      0.000000      0.000000
3880     38.790000      0.000000      0.000000
3881     38.800000      0.000000      0.000000
3882     38.810000      0.000000      0.000000
3883     38.820000      0.000000      0.000000
3884     38.830000      0.000000      0.000000
3885     38.840000      0.000000      0.000000
3886     38.850000      0.000000      0.000000
3887     38.860000      0.000000      0.000000
3888     38.870000      0.000000      0.000000
3889     38.880000      0.000000      0.000000
3890     38.890000      0.000000      0.000000
3891     38.900000      0.000000      0.000000
3892     38.910000      0.000000      0.000000
3893     38.920000      0.000000      0.000000
3894     38.930000      0.000000      0.000000
3895     38.940000      0.000000      0.000000
3896     38.950000      0.000000      0.000000
3897     38.960000      0.000000      0.000000
3898     38.970000      0.000000      0.000000
3899     38.980000      0.000000      0.000000
3900     38.990000      0.000000      0.000000
3901     39.000000      0.000000      0.000000
3902     39.010000      0.000000      0.000000
3903     39.020000      0.000000      0.000000
3904     39.030000      0.000000      0.000000
3905     39.040000      0.000000      0.000000
3906     39.050000      0.000000      0.000000
3907     39.060000      0.000000      0.000000
3908     39.070000      0.000000      0.000000
3909     39.080000      0.000000      0.000000
3910     39.090000      0.000000      0.000000
3911     39.100000      0.000000      0.000000
3912     39.110000      0.000000      0.000000
3913     39.120000      0.000000      0.000000
3914     39.130000      0.000000      0.000000
3915     39.140000      0.000000      0.000000
3916     39.150000      0.000000      0.000000
3917     39.160000      0.000000      0.000000
3918     39.170000      0.000000      0.000000
3919     39.180000      0.000000      0.000000
3920     39.190000      0.000000      0.000000
3921     39.200000      0.000000      0.000000
3922     39.210000      0.000000      0.000000
3923     39.220000      0.000000      0.000000
3924     39.230000      0.000000      0.000000
3925     39.240000      0.000000      0.000000
3926     39.250000      0.000000      0.000000
3927     39.260000      0.000000      0.000000
3928     39.270000      0.000000      0.000000
3929     39.280000      0.000000      0.000000
3930     39.290000      0.000000      0.000000
3931     39.300000      0.000000      0.000000
3932     39.310000      0.000000      0.000000
3933     39.320000      0.000000      0.000000
3934     39.330000      0.000000      0.000000
3935     39.340000      0.000000      0.000000
3936     39.350000      0.000000      0.000000
3937     39.360000      0.000000      0.000000
3938     39.370000      0.000000      0.000000
3939     39.380000      0.000000      0.000000
3940     39.390000      0.000000      0.000000
3941     39.400000      0.000000      0.000000
3942     39.410000      0.000000      0.000000
3943     39.420000      0.000000      0.000000
3944     39.430000      0.000000      0.000000
3945     39.440000      0.000000      0.000000
3946     39.450000      0.000000      0.000000
3947     39.460000      0.000000      0.000000
3948     39.470000      0.000000      0.000000
3949     39.480000      0.000000      0.000000
3950     39.490000      0.000000      0.000000
3951     39.500000      0.000000      0.000000
3952     39.510000      0.000000      0.000000
3953     39.520000      0.000000      0.000000
3954     39.530000      0.000000      0.000000
3955     39.540000      0.000000      0.000000
3956     39.550000      0.000000      0.000000
3957     39.560000      0.000000      0.000000
3958     39.570000      0.000000      0.000000
3959     39.580000      0.000000      0.000000
3960     39.590000      0.000000      0.000000
3961     39.600000      0.000000      0.000000
3962     39.610000      0.000000      0.000000
3963     39.620000      0.000000      0.000000
3964     39.630000      0.000000      0.000000
3965     39.640000      0.000000      0.000000
3966     39.650000      0.000000      0.000000
3967     39.660000      0.000000      0.000000
3968     39.670000      0.000000      0.000000
3969     39.680000      0.000000      0.000000
3970     39.690000      0.000000      0.000000
3971     39.700000      0.000000      0.000000
3972     39.710000      0.000000      0.000000
3973     39.720000      0.000000      0.000000
3974     39.730000      0.000000      0.000000
3975     39.740000      0.000000      0.000000
3976     39.750000      0.000000      0.000000
3977     39.760000      0.000000      0.000000
3978     39.770000      0.000000      0.000000
3979     39.780000      0.000000      0.000000
3980     39.790000      0.000000      0.000000
3981     39.800000      0.000000      0.000000
3982     39.810000      0.000000      0.000000
3983     39.820000      0.000000      0.000000
3984     39.830000      0.000000      0.000000
3985     39.840000      0.000000      0.000000
3986     39.850000      0.000000      0.000000
3987     39.860000      0.000000      0.000000
3988     39.870000      0.000000      0.000000
3989     39.880000      0.000000      0.000000
3990     39.890000      0.000000      0.000000
3991     39.900000      0.000000      0.000000
3992     39.910000      0.000000      0.000000
3993     39.920000      0.000000      0.000000
3994     39.930000      0.000000      0.000000
3995     39.940000      0.000000      0.000000
3996     39.950000      0.000000      0.000000
3997     39.960000      0.000000      0.000000
3998     39.970000      0.000000      0.000000
3999     39.980000      0.000000      0.000000
4000     39.990000      0.000000      0.000000
4001     40.000000      0.000000      0.000000
