# Supplementary material for: A Bottom-Up Coarse-Grained Model for Nucleosome–Nucleosome Interactions with Explicit Ions
Source: J Chem Theory Comput. 2022 May 17;18(6):3948–60. doi: 10.1021/acs.jctc.2c00083 (PMC9202350; doi:10.1021/acs.jctc.2c00083)
Supplement: Supplementary file 2 — ct2c00083_si_002.zip [file ct2c00083_si_002.zip › archive/CGMD_NCP-CO/pot_tables/P_TPOS.table]

P_TPOS
N 4001

1      0.000001    136.084480     61.656780
2      0.010000    135.467920     63.723550
3      0.020000    134.830680     65.574980
4      0.030000    134.174930     67.183070
5      0.040000    133.503100     68.526940
6      0.050000    132.817830     69.593960
7      0.060000    132.121890     70.380350
8      0.070000    131.418090     70.891270
9      0.080000    130.709170     71.140320
10      0.090000    129.997770     71.148520
11      0.100000    129.286290     70.942910
12      0.110000    128.576860     70.554910
13      0.120000    127.871310     70.018540
14      0.130000    127.171120     69.368690
15      0.140000    126.477440     68.639540
16      0.150000    125.791040     67.863280
17      0.160000    125.112410     67.069100
18      0.170000    124.441720     66.282490
19      0.180000    123.778890     65.524940
20      0.190000    123.123640     64.813770
21      0.200000    122.475500     64.162230
22      0.210000    121.833880     63.579760
23      0.220000    121.198080     63.072270
24      0.230000    120.567360     62.642550
25      0.240000    119.940940     62.290590
26      0.250000    119.318030     62.014000
27      0.260000    118.697890     61.808390
28      0.270000    118.079810     61.667690
29      0.280000    117.463130     61.584570
30      0.290000    116.847280     61.550740
31      0.300000    116.231780     61.557300
32      0.310000    115.616200     61.595110
33      0.320000    115.000250     61.655040
34      0.330000    114.383700     61.728310
35      0.340000    113.766420     61.806660
36      0.350000    113.148350     61.882590
37      0.360000    112.529530     61.949440
38      0.370000    111.910030     62.001510
39      0.380000    111.290020     62.034080
40      0.390000    110.669680     62.043400
41      0.400000    110.049240     62.026710
42      0.410000    109.428980     61.982150
43      0.420000    108.809150     61.908750
44      0.430000    108.190070     61.806350
45      0.440000    107.572000     61.675580
46      0.450000    106.955250     61.517730
47      0.460000    106.340070     61.334730
48      0.470000    105.726720     61.129050
49      0.480000    105.115430     60.903590
50      0.490000    104.506400     60.661580
51      0.500000    103.899780     60.406440
52      0.510000    103.295720     60.141660
53      0.520000    102.694300     59.870680
54      0.530000    102.095590     59.596730
55      0.540000    101.499620     59.322800
56      0.550000    100.906400     59.051500
57      0.560000    100.315880     58.785020
58      0.570000     99.728030     58.525160
59      0.580000     99.142780     58.273240
60      0.590000     98.560050     58.030190
61      0.600000     97.979750     57.796590
62      0.610000     97.401780     57.572640
63      0.620000     96.826050     57.358300
64      0.630000     96.252470     57.153300
65      0.640000     95.680940     56.957150
66      0.650000     95.111370     56.769270
67      0.660000     94.543670     56.588960
68      0.670000     93.977780     56.415430
69      0.680000     93.413630     56.247870
70      0.690000     92.851150     56.085440
71      0.700000     92.290300     55.927270
72      0.710000     91.731020     55.772520
73      0.720000     91.173300     55.620330
74      0.730000     90.617100     55.469860
75      0.740000     90.062400     55.320320
76      0.750000     89.509190     55.170910
77      0.760000     88.957480     55.020880
78      0.770000     88.407280     54.869520
79      0.780000     87.858580     54.716190
80      0.790000     87.311420     54.560300
81      0.800000     86.765820     54.401350
82      0.810000     86.221800     54.238930
83      0.820000     85.679410     54.072730
84      0.830000     85.138690     53.902600
85      0.840000     84.599660     53.728470
86      0.850000     84.062370     53.550450
87      0.860000     83.526870     53.368770
88      0.870000     82.993180     53.183790
89      0.880000     82.461340     52.995980
90      0.890000     81.931380     52.805900
91      0.900000     81.403330     52.614150
92      0.910000     80.877180     52.421370
93      0.920000     80.352970     52.228160
94      0.930000     79.830690     52.035090
95      0.940000     79.310340     51.842620
96      0.950000     78.791910     51.651140
97      0.960000     78.275400     51.460910
98      0.970000     77.760790     51.272070
99      0.980000     77.248070     51.084650
100      0.990000     76.737220     50.898600
101      1.000000     76.228240     50.713790
102      1.010000     75.721100     50.530040
103      1.020000     75.215800     50.347130
104      1.030000     74.712330     50.164870
105      1.040000     74.210680     49.983080
106      1.050000     73.710850     49.801620
107      1.060000     73.212830     49.620390
108      1.070000     72.716630     49.439380
109      1.080000     72.222240     49.258600
110      1.090000     71.729650     49.078120
111      1.100000     71.238870     48.898030
112      1.110000     70.749890     48.718460
113      1.120000     70.262700     48.539490
114      1.130000     69.777310     48.361200
115      1.140000     69.293700     48.183620
116      1.150000     68.811860     48.006700
117      1.160000     68.331790     47.830370
118      1.170000     67.853490     47.654470
119      1.180000     67.376940     47.478800
120      1.190000     66.902160     47.303130
121      1.200000     66.429130     47.127210
122      1.210000     65.957850     46.950760
123      1.220000     65.488350     46.773570
124      1.230000     65.020610     46.595450
125      1.240000     64.554660     46.416270
126      1.250000     64.090490     46.235960
127      1.260000     63.628130     46.054570
128      1.270000     63.167590     45.872180
129      1.280000     62.708870     45.688990
130      1.290000     62.251980     45.505210
131      1.300000     61.796920     45.321140
132      1.310000     61.343710     45.137040
133      1.320000     60.892340     44.953190
134      1.330000     60.442810     44.769820
135      1.340000     59.995110     44.587130
136      1.350000     59.549240     44.405200
137      1.360000     59.105190     44.224080
138      1.370000     58.662950     44.043710
139      1.380000     58.222510     43.863980
140      1.390000     57.783870     43.684710
141      1.400000     57.347020     43.505690
142      1.410000     56.911970     43.326700
143      1.420000     56.478700     43.147520
144      1.430000     56.047220     42.967950
145      1.440000     55.617540     42.787860
146      1.450000     55.189670     42.607150
147      1.460000     54.763590     42.425820
148      1.470000     54.339340     42.243930
149      1.480000     53.916900     42.061590
150      1.490000     53.496280     41.878980
151      1.500000     53.077490     41.696310
152      1.510000     52.660530     41.513810
153      1.520000     52.245390     41.331670
154      1.530000     51.832070     41.150080
155      1.540000     51.420570     40.969170
156      1.550000     51.010880     40.788980
157      1.560000     50.602990     40.609510
158      1.570000     50.196900     40.430670
159      1.580000     49.792590     40.252320
160      1.590000     49.390070     40.074260
161      1.600000     48.989320     39.896270
162      1.610000     48.590360     39.718120
163      1.620000     48.193180     39.539580
164      1.630000     47.797780     39.360470
165      1.640000     47.404180     39.180650
166      1.650000     47.012370     39.000040
167      1.660000     46.622370     38.818650
168      1.670000     46.234190     38.636560
169      1.680000     45.847820     38.453890
170      1.690000     45.463280     38.270860
171      1.700000     45.080570     38.087700
172      1.710000     44.699700     37.904630
173      1.720000     44.320650     37.721900
174      1.730000     43.943430     37.539700
175      1.740000     43.568030     37.358180
176      1.750000     43.194450     37.177410
177      1.760000     42.822680     36.997380
178      1.770000     42.452700     36.818040
179      1.780000     42.084520     36.639250
180      1.790000     41.718130     36.460810
181      1.800000     41.353520     36.282520
182      1.810000     40.990700     36.104140
183      1.820000     40.629660     35.925440
184      1.830000     40.270400     35.746250
185      1.840000     39.912940     35.566420
186      1.850000     39.557280     35.385870
187      1.860000     39.203420     35.204600
188      1.870000     38.851370     35.022670
189      1.880000     38.501140     34.840220
190      1.890000     38.152740     34.657430
191      1.900000     37.806170     34.474520
192      1.910000     37.461420     34.291720
193      1.920000     37.118500     34.109250
194      1.930000     36.777410     33.927300
195      1.940000     36.438140     33.745990
196      1.950000     36.100680     33.565400
197      1.960000     35.765030     33.385520
198      1.970000     35.431170     33.206270
199      1.980000     35.099110     33.027520
200      1.990000     34.768830     32.849070
201      2.000000     34.440340     32.670700
202      2.010000     34.113630     32.492190
203      2.020000     33.788710     32.313320
204      2.030000     33.465580     32.133900
205      2.040000     33.144240     31.953800
206      2.050000     32.824700     31.772940
207      2.060000     32.506970     31.591340
208      2.070000     32.191060     31.409070
209      2.080000     31.876970     31.226280
210      2.090000     31.564710     31.043150
211      2.100000     31.254270     30.859930
212      2.110000     30.945680     30.676860
213      2.120000     30.638910     30.494170
214      2.130000     30.333960     30.312070
215      2.140000     30.030840     30.130680
216      2.150000     29.729540     29.950090
217      2.160000     29.430040     29.770310
218      2.170000     29.132330     29.591270
219      2.180000     28.836420     29.412820
220      2.190000     28.542290     29.234780
221      2.200000     28.249940     29.056940
222      2.210000     27.959380     28.879050
223      2.220000     27.670580     28.700890
224      2.230000     27.383580     28.522270
225      2.240000     27.098350     28.343030
226      2.250000     26.814920     28.163090
227      2.260000     26.533290     27.982440
228      2.270000     26.253470     27.801110
229      2.280000     25.975460     27.619220
230      2.290000     25.699260     27.436950
231      2.300000     25.424890     27.254490
232      2.310000     25.152350     27.072050
233      2.320000     24.881630     26.889830
234      2.330000     24.612730     26.708000
235      2.340000     24.345650     26.526670
236      2.350000     24.080380     26.345890
237      2.360000     23.816930     26.165660
238      2.370000     23.555270     25.985870
239      2.380000     23.295410     25.806380
240      2.390000     23.037350     25.627020
241      2.400000     22.781080     25.447550
242      2.410000     22.526600     25.267760
243      2.420000     22.273920     25.087460
244      2.430000     22.023050     24.906460
245      2.440000     21.773980     24.724670
246      2.450000     21.526740     24.542060
247      2.460000     21.281320     24.358670
248      2.470000     21.037730     24.174630
249      2.480000     20.795980     23.990130
250      2.490000     20.556080     23.805430
251      2.500000     20.318030     23.620820
252      2.510000     20.081820     23.436610
253      2.520000     19.847450     23.253100
254      2.530000     19.614920     23.070530
255      2.540000     19.384220     22.889110
256      2.550000     19.155330     22.708960
257      2.560000     18.928240     22.530120
258      2.570000     18.702940     22.352540
259      2.580000     18.479410     22.176120
260      2.590000     18.257650     22.000660
261      2.600000     18.037640     21.825930
262      2.610000     17.819380     21.651680
263      2.620000     17.602870     21.477630
264      2.630000     17.388090     21.303520
265      2.640000     17.175050     21.129120
266      2.650000     16.963760     20.954240
267      2.660000     16.754220     20.778740
268      2.670000     16.546430     20.602530
269      2.680000     16.340410     20.425570
270      2.690000     16.136150     20.247870
271      2.700000     15.933670     20.069450
272      2.710000     15.732980     19.890330
273      2.720000     15.534080     19.710550
274      2.730000     15.336970     19.530090
275      2.740000     15.141670     19.348930
276      2.750000     14.948180     19.166970
277      2.760000     14.756510     18.984090
278      2.770000     14.566670     18.800110
279      2.780000     14.378670     18.614840
280      2.790000     14.192520     18.428070
281      2.800000     14.008240     18.239630
282      2.810000     13.825840     18.049360
283      2.820000     13.645350     17.857190
284      2.830000     13.466780     17.663130
285      2.840000     13.290150     17.467320
286      2.850000     13.115470     17.270020
287      2.860000     12.942770     17.071640
288      2.870000     12.772060     16.872690
289      2.880000     12.603330     16.673850
290      2.890000     12.436590     16.475840
291      2.900000     12.271830     16.279480
292      2.910000     12.109040     16.085600
293      2.920000     11.948180     15.895000
294      2.930000     11.789230     15.708440
295      2.940000     11.632150     15.526550
296      2.950000     11.476880     15.349860
297      2.960000     11.323380     15.178730
298      2.970000     11.171600     15.013360
299      2.980000     11.021460     14.853760
300      2.990000     10.872930     14.699790
301      3.000000     10.725930     14.551120
302      3.010000     10.580420     14.407270
303      3.020000     10.436340     14.267580
304      3.030000     10.293670     14.131290
305      3.040000     10.152360     13.997470
306      3.050000     10.012380     13.865070
307      3.060000      9.873730     13.732940
308      3.070000      9.736400     13.599830
309      3.080000      9.600400     13.464400
310      3.090000      9.465760     13.325250
311      3.100000      9.332510     13.180930
312      3.110000      9.200700     13.029970
313      3.120000      9.070400     12.870930
314      3.130000      8.941690     12.702380
315      3.140000      8.814660     12.522960
316      3.150000      8.689430     12.331450
317      3.160000      8.566120     12.126760
318      3.170000      8.444850     11.907980
319      3.180000      8.325770     11.674470
320      3.190000      8.209030     11.425890
321      3.200000      8.094770     11.162230
322      3.210000      7.983150     10.883940
323      3.220000      7.874310     10.591930
324      3.230000      7.768390     10.287660
325      3.240000      7.665510      9.973170
326      3.250000      7.565780      9.651110
327      3.260000      7.469270      9.324720
328      3.270000      7.376020      8.997840
329      3.280000      7.286040      8.674800
330      3.290000      7.199290      8.360340
331      3.300000      7.115690      8.059480
332      3.310000      7.035100      7.777370
333      3.320000      6.957320      7.519100
334      3.330000      6.882130      7.289600
335      3.340000      6.809240      7.093420
336      3.350000      6.738300      6.934650
337      3.360000      6.668950      6.816760
338      3.370000      6.600790      6.742560
339      3.380000      6.533360      6.714080
340      3.390000      6.466220      6.732560
341      3.400000      6.398900      6.798360
342      3.410000      6.330910      6.910960
343      3.420000      6.261800      7.068910
344      3.430000      6.191110      7.269800
345      3.440000      6.118410      7.510250
346      3.450000      6.043310      7.785960
347      3.460000      5.965450      8.091680
348      3.470000      5.884540      8.421360
349      3.480000      5.800320      8.768260
350      3.490000      5.712640      9.125060
351      3.500000      5.621390      9.484130
352      3.510000      5.526550      9.837720
353      3.520000      5.428170     10.178170
354      3.530000      5.326390     10.498180
355      3.540000      5.221410     10.790990
356      3.550000      5.113500     11.050540
357      3.560000      5.002990     11.271610
358      3.570000      4.890280     11.449920
359      3.580000      4.775780     11.582140
360      3.590000      4.659960     11.665970
361      3.600000      4.543300     11.700120
362      3.610000      4.426290     11.684280
363      3.620000      4.309450     11.619130
364      3.630000      4.193260     11.506310
365      3.640000      4.078200     11.348370
366      3.650000      3.964710     11.148710
367      3.660000      3.853230     10.911570
368      3.670000      3.744110     10.641860
369      3.680000      3.637690     10.345080
370      3.690000      3.534240     10.027160
371      3.700000      3.433970      9.694280
372      3.710000      3.337030      9.352700
373      3.720000      3.243500      9.008520
374      3.730000      3.153410      8.667560
375      3.740000      3.066740      8.335150
376      3.750000      2.983390      8.016020
377      3.760000      2.903230      7.714230
378      3.770000      2.826080      7.433080
379      3.780000      2.751750      7.175130
380      3.790000      2.680000      6.942190
381      3.800000      2.610580      6.735360
382      3.810000      2.543230      6.555040
383      3.820000      2.477680      6.401060
384      3.830000      2.413670      6.272650
385      3.840000      2.350940      6.168530
386      3.850000      2.289250      6.086980
387      3.860000      2.228380      6.025880
388      3.870000      2.168130      5.982780
389      3.880000      2.108300      5.954970
390      3.890000      2.048750      5.939530
391      3.900000      1.989350      5.933470
392      3.910000      1.930020      5.933720
393      3.920000      1.870680      5.937320
394      3.930000      1.811310      5.941410
395      3.940000      1.751890      5.943310
396      3.950000      1.692460      5.940620
397      3.960000      1.633050      5.931200
398      3.970000      1.573740      5.913250
399      3.980000      1.514610      5.885260
400      3.990000      1.455760      5.846110
401      4.000000      1.397300      5.794960
402      4.010000      1.339350      5.731330
403      4.020000      1.282030      5.655050
404      4.030000      1.225480      5.566260
405      4.040000      1.169820      5.465400
406      4.050000      1.115170      5.353180
407      4.060000      1.061630      5.230590
408      4.070000      1.009330      5.098810
409      4.080000      0.958340      4.959230
410      4.090000      0.908750      4.813370
411      4.100000      0.860610      4.662840
412      4.110000      0.813990      4.509270
413      4.120000      0.768890      4.354270
414      4.130000      0.725350      4.199330
415      4.140000      0.683360      4.045840
416      4.150000      0.642900      3.895010
417      4.160000      0.603950      3.747860
418      4.170000      0.566470      3.605180
419      4.180000      0.530420      3.467590
420      4.190000      0.495740      3.335500
421      4.200000      0.462390      3.209170
422      4.210000      0.430300      3.088680
423      4.220000      0.399410      2.973990
424      4.230000      0.369670      2.864980
425      4.240000      0.341020      2.761430
426      4.250000      0.313410      2.663080
427      4.260000      0.286770      2.569620
428      4.270000      0.261080      2.480730
429      4.280000      0.236270      2.396050
430      4.290000      0.212310      2.315250
431      4.300000      0.189160      2.237980
432      4.310000      0.166780      2.163910
433      4.320000      0.145140      2.092710
434      4.330000      0.124210      2.024070
435      4.340000      0.103970      1.957670
436      4.350000      0.084390      1.893220
437      4.360000      0.065460      1.830450
438      4.370000      0.047160      1.769070
439      4.380000      0.029470      1.708830
440      4.390000      0.012380      1.649510
441      4.400000     -0.004120      1.590890
442      4.410000     -0.020030      1.532780
443      4.420000     -0.035350      1.475020
444      4.430000     -0.050100      1.417480
445      4.440000     -0.064280      1.360070
446      4.450000     -0.077880      1.302730
447      4.460000     -0.090910      1.245440
448      4.470000     -0.103360      1.188200
449      4.480000     -0.115240      1.131040
450      4.490000     -0.126550      1.074040
451      4.500000     -0.137290      1.017270
452      4.510000     -0.147470      0.960800
453      4.520000     -0.157070      0.904730
454      4.530000     -0.166120      0.849120
455      4.540000     -0.174610      0.794050
456      4.550000     -0.182550      0.739550
457      4.560000     -0.189950      0.685640
458      4.570000     -0.196800      0.632330
459      4.580000     -0.203130      0.579610
460      4.590000     -0.208920      0.527430
461      4.600000     -0.214200      0.475760
462      4.610000     -0.218960      0.424580
463      4.620000     -0.223200      0.373840
464      4.630000     -0.226940      0.323520
465      4.640000     -0.230180      0.273640
466      4.650000     -0.232910      0.224220
467      4.660000     -0.235150      0.175310
468      4.670000     -0.236910      0.126990
469      4.680000     -0.238180      0.079370
470      4.690000     -0.238970      0.032580
471      4.700000     -0.239300     -0.013250
472      4.710000     -0.239160     -0.057960
473      4.720000     -0.238580     -0.101390
474      4.730000     -0.237570     -0.143420
475      4.740000     -0.236140     -0.183920
476      4.750000     -0.234300     -0.222780
477      4.760000     -0.232070     -0.259920
478      4.770000     -0.229470     -0.295290
479      4.780000     -0.226520     -0.328880
480      4.790000     -0.223230     -0.360670
481      4.800000     -0.219620     -0.390710
482      4.810000     -0.215710     -0.419030
483      4.820000     -0.211520     -0.445720
484      4.830000     -0.207070     -0.470840
485      4.840000     -0.202360     -0.494490
486      4.850000     -0.197410     -0.516780
487      4.860000     -0.192250     -0.537820
488      4.870000     -0.186870     -0.557720
489      4.880000     -0.181290     -0.576590
490      4.890000     -0.175520     -0.594570
491      4.900000     -0.169580     -0.611760
492      4.910000     -0.163460     -0.628280
493      4.920000     -0.157180     -0.644240
494      4.930000     -0.150740     -0.659750
495      4.940000     -0.144140     -0.674900
496      4.950000     -0.137390     -0.689790
497      4.960000     -0.130490     -0.704500
498      4.970000     -0.123450     -0.719120
499      4.980000     -0.116260     -0.733700
500      4.990000     -0.108920     -0.748300
501      5.000000     -0.101440     -0.762950
502      5.010000     -0.093810     -0.777690
503      5.020000     -0.086030     -0.792510
504      5.030000     -0.078100     -0.807420
505      5.040000     -0.070030     -0.822380
506      5.050000     -0.061810     -0.837350
507      5.060000     -0.053430     -0.852250
508      5.070000     -0.044910     -0.867010
509      5.080000     -0.036240     -0.881530
510      5.090000     -0.027420     -0.895690
511      5.100000     -0.018470     -0.909380
512      5.110000     -0.009370     -0.922450
513      5.120000     -0.000150     -0.934790
514      5.130000      0.009200     -0.946270
515      5.140000      0.018660     -0.956770
516      5.150000      0.028230     -0.966180
517      5.160000      0.037890     -0.974400
518      5.170000      0.047630     -0.981350
519      5.180000      0.057450     -0.986940
520      5.190000      0.067320     -0.991120
521      5.200000      0.077230     -0.993820
522      5.210000      0.087170     -0.995010
523      5.220000      0.097120     -0.994640
524      5.230000      0.107060     -0.992680
525      5.240000      0.116990     -0.989100
526      5.250000      0.126880     -0.983860
527      5.260000      0.136720     -0.976940
528      5.270000      0.146490     -0.968300
529      5.280000      0.156170     -0.957900
530      5.290000      0.165750     -0.945710
531      5.300000      0.175210     -0.931680
532      5.310000      0.184530     -0.915740
533      5.320000      0.193680     -0.897860
534      5.330000      0.202660     -0.877960
535      5.340000      0.211440     -0.855980
536      5.350000      0.220000     -0.831860
537      5.360000      0.228320     -0.805510
538      5.370000      0.236370     -0.776890
539      5.380000      0.244140     -0.745950
540      5.390000      0.251600     -0.712660
541      5.400000      0.258730     -0.677010
542      5.410000      0.265500     -0.639040
543      5.420000      0.271890     -0.598830
544      5.430000      0.277880     -0.556480
545      5.440000      0.283440     -0.512180
546      5.450000      0.288560     -0.466170
547      5.460000      0.293230     -0.418740
548      5.470000      0.297410     -0.370230
549      5.480000      0.301120     -0.321050
550      5.490000      0.304330     -0.271640
551      5.500000      0.307040     -0.222460
552      5.510000      0.309270     -0.173980
553      5.520000      0.311010     -0.126670
554      5.530000      0.312270     -0.080980
555      5.540000      0.313080     -0.037310
556      5.550000      0.313460      0.003980
557      5.560000      0.313420      0.042590
558      5.570000      0.312990      0.078290
559      5.580000      0.312210      0.110900
560      5.590000      0.311100      0.140300
561      5.600000      0.309700      0.166450
562      5.610000      0.308030      0.189340
563      5.620000      0.306140      0.209030
564      5.630000      0.304050      0.225620
565      5.640000      0.301790      0.239250
566      5.650000      0.299400      0.250090
567      5.660000      0.296900      0.258350
568      5.670000      0.294320      0.264240
569      5.680000      0.291670      0.268020
570      5.690000      0.288990      0.269950
571      5.700000      0.286290      0.270280
572      5.710000      0.283590      0.269290
573      5.720000      0.280900      0.267210
574      5.730000      0.278230      0.264300
575      5.740000      0.275580      0.260770
576      5.750000      0.272970      0.256810
577      5.760000      0.270410      0.252600
578      5.770000      0.267880      0.248300
579      5.780000      0.265400      0.244010
580      5.790000      0.262960      0.239830
581      5.800000      0.260560      0.235840
582      5.810000      0.258200      0.232100
583      5.820000      0.255880      0.228630
584      5.830000      0.253590      0.225470
585      5.840000      0.251340      0.222610
586      5.850000      0.249110      0.220070
587      5.860000      0.246910      0.217820
588      5.870000      0.244730      0.215860
589      5.880000      0.242580      0.214170
590      5.890000      0.240430      0.212730
591      5.900000      0.238310      0.211510
592      5.910000      0.236190      0.210500
593      5.920000      0.234090      0.209650
594      5.930000      0.231990      0.208960
595      5.940000      0.229900      0.208410
596      5.950000      0.227820      0.207960
597      5.960000      0.225740      0.207610
598      5.970000      0.223660      0.207330
599      5.980000      0.221590      0.207130
600      5.990000      0.219520      0.206970
601      6.000000      0.217450      0.206860
602      6.010000      0.215380      0.206790
603      6.020000      0.213310      0.206760
604      6.030000      0.211240      0.206760
605      6.040000      0.209170      0.206790
606      6.050000      0.207110      0.206850
607      6.060000      0.205040      0.206940
608      6.070000      0.202970      0.207080
609      6.080000      0.200900      0.207250
610      6.090000      0.198820      0.207480
611      6.100000      0.196750      0.207760
612      6.110000      0.194670      0.208100
613      6.120000      0.192590      0.208510
614      6.130000      0.190510      0.209000
615      6.140000      0.188420      0.209570
616      6.150000      0.186320      0.210240
617      6.160000      0.184220      0.211000
618      6.170000      0.182110      0.211870
619      6.180000      0.179990      0.212850
620      6.190000      0.177860      0.213940
621      6.200000      0.175720      0.215140
622      6.210000      0.173570      0.216470
623      6.220000      0.171410      0.217910
624      6.230000      0.169230      0.219460
625      6.240000      0.167030      0.221130
626      6.250000      0.164820      0.222890
627      6.260000      0.162590      0.224750
628      6.270000      0.160340      0.226690
629      6.280000      0.158080      0.228700
630      6.290000      0.155790      0.230770
631      6.300000      0.153480      0.232870
632      6.310000      0.151150      0.235010
633      6.320000      0.148800      0.237160
634      6.330000      0.146430      0.239300
635      6.340000      0.144040      0.241440
636      6.350000      0.141620      0.243550
637      6.360000      0.139190      0.245630
638      6.370000      0.136730      0.247670
639      6.380000      0.134260      0.249670
640      6.390000      0.131760      0.251630
641      6.400000      0.129240      0.253540
642      6.410000      0.126710      0.255410
643      6.420000      0.124150      0.257230
644      6.430000      0.121580      0.259000
645      6.440000      0.118990      0.260720
646      6.450000      0.116380      0.262400
647      6.460000      0.113760      0.264030
648      6.470000      0.111120      0.265610
649      6.480000      0.108460      0.267130
650      6.490000      0.105790      0.268600
651      6.500000      0.103110      0.269990
652      6.510000      0.100410      0.271320
653      6.520000      0.097690      0.272580
654      6.530000      0.094970      0.273750
655      6.540000      0.092230      0.274840
656      6.550000      0.089480      0.275840
657      6.560000      0.086720      0.276740
658      6.570000      0.083960      0.277550
659      6.580000      0.081180      0.278250
660      6.590000      0.078400      0.278860
661      6.600000      0.075610      0.279360
662      6.610000      0.072820      0.279760
663      6.620000      0.070020      0.280040
664      6.630000      0.067220      0.280220
665      6.640000      0.064420      0.280280
666      6.650000      0.061610      0.280220
667      6.660000      0.058810      0.280040
668      6.670000      0.056010      0.279730
669      6.680000      0.053210      0.279280
670      6.690000      0.050420      0.278690
671      6.700000      0.047630      0.277950
672      6.710000      0.044850      0.277050
673      6.720000      0.042080      0.275970
674      6.730000      0.039320      0.274720
675      6.740000      0.036580      0.273270
676      6.750000      0.033840      0.271620
677      6.760000      0.031130      0.269760
678      6.770000      0.028430      0.267680
679      6.780000      0.025750      0.265370
680      6.790000      0.023100      0.262820
681      6.800000      0.020470      0.260030
682      6.810000      0.017870      0.256990
683      6.820000      0.015300      0.253700
684      6.830000      0.012760      0.250150
685      6.840000      0.010260      0.246360
686      6.850000      0.007800      0.242320
687      6.860000      0.005380      0.238050
688      6.870000      0.003000      0.233550
689      6.880000      0.000660      0.228830
690      6.890000     -0.001630      0.223910
691      6.900000     -0.003870      0.218800
692      6.910000     -0.006060      0.213510
693      6.920000     -0.008190      0.208050
694      6.930000     -0.010270      0.202440
695      6.940000     -0.012300      0.196690
696      6.950000     -0.014260      0.190790
697      6.960000     -0.016170      0.184750
698      6.970000     -0.018020      0.178560
699      6.980000     -0.019800      0.172240
700      6.990000     -0.021530      0.165760
701      7.000000     -0.023180      0.159130
702      7.010000     -0.024770      0.152340
703      7.020000     -0.026300      0.145380
704      7.030000     -0.027750      0.138270
705      7.040000     -0.029130      0.131000
706      7.050000     -0.030440      0.123570
707      7.060000     -0.031680      0.116000
708      7.070000     -0.032840      0.108310
709      7.080000     -0.033920      0.100510
710      7.090000     -0.034930      0.092610
711      7.100000     -0.035850      0.084660
712      7.110000     -0.036700      0.076660
713      7.120000     -0.037470      0.068650
714      7.130000     -0.038150      0.060640
715      7.140000     -0.038760      0.052650
716      7.150000     -0.039290      0.044700
717      7.160000     -0.039730      0.036780
718      7.170000     -0.040100      0.028920
719      7.180000     -0.040390      0.021100
720      7.190000     -0.040600      0.013330
721      7.200000     -0.040740      0.005610
722      7.210000     -0.040790     -0.002070
723      7.220000     -0.040770     -0.009720
724      7.230000     -0.040670     -0.017330
725      7.240000     -0.040500     -0.024910
726      7.250000     -0.040250     -0.032440
727      7.260000     -0.039930     -0.039930
728      7.270000     -0.039530     -0.047350
729      7.280000     -0.039050     -0.054700
730      7.290000     -0.038510     -0.061940
731      7.300000     -0.037890     -0.069060
732      7.310000     -0.037200     -0.076040
733      7.320000     -0.036440     -0.082850
734      7.330000     -0.035610     -0.089460
735      7.340000     -0.034710     -0.095860
736      7.350000     -0.033750     -0.102030
737      7.360000     -0.032730     -0.107960
738      7.370000     -0.031650     -0.113650
739      7.380000     -0.030520     -0.119070
740      7.390000     -0.029330     -0.124240
741      7.400000     -0.028080     -0.129160
742      7.410000     -0.026790     -0.133820
743      7.420000     -0.025460     -0.138230
744      7.430000     -0.024070     -0.142410
745      7.440000     -0.022650     -0.146350
746      7.450000     -0.021190     -0.150060
747      7.460000     -0.019680     -0.153540
748      7.470000     -0.018150     -0.156810
749      7.480000     -0.016580     -0.159850
750      7.490000     -0.014980     -0.162670
751      7.500000     -0.013360     -0.165260
752      7.510000     -0.011700     -0.167630
753      7.520000     -0.010030     -0.169780
754      7.530000     -0.008330     -0.171690
755      7.540000     -0.006610     -0.173360
756      7.550000     -0.004880     -0.174800
757      7.560000     -0.003130     -0.176000
758      7.570000     -0.001370     -0.176950
759      7.580000      0.000400     -0.177650
760      7.590000      0.002180     -0.178110
761      7.600000      0.003960     -0.178320
762      7.610000      0.005740     -0.178290
763      7.620000      0.007520     -0.178010
764      7.630000      0.009300     -0.177490
765      7.640000      0.011080     -0.176730
766      7.650000      0.012840     -0.175740
767      7.660000      0.014600     -0.174520
768      7.670000      0.016350     -0.173080
769      7.680000      0.018080     -0.171410
770      7.690000      0.019790     -0.169540
771      7.700000      0.021490     -0.167450
772      7.710000      0.023160     -0.165170
773      7.720000      0.024810     -0.162680
774      7.730000      0.026440     -0.159990
775      7.740000      0.028040     -0.157110
776      7.750000      0.029610     -0.154030
777      7.760000      0.031150     -0.150750
778      7.770000      0.032660     -0.147260
779      7.780000      0.034130     -0.143560
780      7.790000      0.035570     -0.139650
781      7.800000      0.036960     -0.135510
782      7.810000      0.038320     -0.131150
783      7.820000      0.039630     -0.126550
784      7.830000      0.040900     -0.121730
785      7.840000      0.042110     -0.116660
786      7.850000      0.043280     -0.111370
787      7.860000      0.044390     -0.105840
788      7.870000      0.045450     -0.100100
789      7.880000      0.046450     -0.094150
790      7.890000      0.047390     -0.087990
791      7.900000      0.048270     -0.081650
792      7.910000      0.049090     -0.075130
793      7.920000      0.049840     -0.068440
794      7.930000      0.050530     -0.061590
795      7.940000      0.051140     -0.054590
796      7.950000      0.051690     -0.047430
797      7.960000      0.052160     -0.040120
798      7.970000      0.052560     -0.032660
799      7.980000      0.052890     -0.025040
800      7.990000      0.053140     -0.017260
801      8.000000      0.053310     -0.009300
802      8.010000      0.053410     -0.001180
803      8.020000      0.053420      0.007120
804      8.030000      0.053350      0.015580
805      8.040000      0.053190      0.024190
806      8.050000      0.052950      0.032940
807      8.060000      0.052620      0.041810
808      8.070000      0.052200      0.050760
809      8.080000      0.051690      0.059750
810      8.090000      0.051100      0.068760
811      8.100000      0.050410      0.077720
812      8.110000      0.049630      0.086600
813      8.120000      0.048770      0.095350
814      8.130000      0.047810      0.103930
815      8.140000      0.046770      0.112300
816      8.150000      0.045650      0.120430
817      8.160000      0.044450      0.128300
818      8.170000      0.043160      0.135870
819      8.180000      0.041800      0.143150
820      8.190000      0.040370      0.150120
821      8.200000      0.038870      0.156780
822      8.210000      0.037300      0.163140
823      8.220000      0.035670      0.169200
824      8.230000      0.033980      0.174960
825      8.240000      0.032230      0.180430
826      8.250000      0.030430      0.185610
827      8.260000      0.028570      0.190520
828      8.270000      0.026670      0.195150
829      8.280000      0.024710      0.199500
830      8.290000      0.022720      0.203580
831      8.300000      0.020680      0.207370
832      8.310000      0.018610      0.210890
833      8.320000      0.016500      0.214110
834      8.330000      0.014360      0.217040
835      8.340000      0.012190      0.219680
836      8.350000      0.009990      0.222010
837      8.360000      0.007770      0.224030
838      8.370000      0.005530      0.225740
839      8.380000      0.003270      0.227140
840      8.390000      0.001000      0.228230
841      8.400000     -0.001280      0.229010
842      8.410000     -0.003570      0.229480
843      8.420000     -0.005860      0.229640
844      8.430000     -0.008160      0.229500
845      8.440000     -0.010460      0.229060
846      8.450000     -0.012750      0.228330
847      8.460000     -0.015030      0.227320
848      8.470000     -0.017300      0.226020
849      8.480000     -0.019560      0.224450
850      8.490000     -0.021810      0.222610
851      8.500000     -0.024030      0.220510
852      8.510000     -0.026240      0.218150
853      8.520000     -0.028420      0.215540
854      8.530000     -0.030580      0.212680
855      8.540000     -0.032700      0.209560
856      8.550000     -0.034800      0.206190
857      8.560000     -0.036860      0.202560
858      8.570000     -0.038890      0.198670
859      8.580000     -0.040870      0.194530
860      8.590000     -0.042820      0.190110
861      8.600000     -0.044720      0.185430
862      8.610000     -0.046570      0.180470
863      8.620000     -0.048380      0.175250
864      8.630000     -0.050130      0.169770
865      8.640000     -0.051830      0.164040
866      8.650000     -0.053470      0.158080
867      8.660000     -0.055050      0.151890
868      8.670000     -0.056570      0.145510
869      8.680000     -0.058020      0.138970
870      8.690000     -0.059410      0.132290
871      8.700000     -0.060740      0.125510
872      8.710000     -0.061990      0.118660
873      8.720000     -0.063180      0.111780
874      8.730000     -0.064300      0.104890
875      8.740000     -0.065340      0.098010
876      8.750000     -0.066320      0.091180
877      8.760000     -0.067240      0.084400
878      8.770000     -0.068080      0.077690
879      8.780000     -0.068860      0.071050
880      8.790000     -0.069570      0.064490
881      8.800000     -0.070210      0.058010
882      8.810000     -0.070790      0.051610
883      8.820000     -0.071310      0.045270
884      8.830000     -0.071760      0.039010
885      8.840000     -0.072150      0.032810
886      8.850000     -0.072480      0.026680
887      8.860000     -0.072750      0.020610
888      8.870000     -0.072950      0.014630
889      8.880000     -0.073100      0.008720
890      8.890000     -0.073190      0.002910
891      8.900000     -0.073210     -0.002810
892      8.910000     -0.073190     -0.008400
893      8.920000     -0.073100     -0.013870
894      8.930000     -0.072960     -0.019200
895      8.940000     -0.072770     -0.024380
896      8.950000     -0.072530     -0.029410
897      8.960000     -0.072230     -0.034280
898      8.970000     -0.071890     -0.038980
899      8.980000     -0.071500     -0.043530
900      8.990000     -0.071070     -0.047910
901      9.000000     -0.070590     -0.052140
902      9.010000     -0.070070     -0.056210
903      9.020000     -0.069500     -0.060140
904      9.030000     -0.068900     -0.063940
905      9.040000     -0.068260     -0.067600
906      9.050000     -0.067590     -0.071140
907      9.060000     -0.066880     -0.074550
908      9.070000     -0.066130     -0.077840
909      9.080000     -0.065350     -0.081020
910      9.090000     -0.064540     -0.084070
911      9.100000     -0.063700     -0.087010
912      9.110000     -0.062830     -0.089820
913      9.120000     -0.061930     -0.092510
914      9.130000     -0.061010     -0.095080
915      9.140000     -0.060060     -0.097520
916      9.150000     -0.059080     -0.099840
917      9.160000     -0.058080     -0.102030
918      9.170000     -0.057060     -0.104100
919      9.180000     -0.056020     -0.106050
920      9.190000     -0.054960     -0.107870
921      9.200000     -0.053880     -0.109580
922      9.210000     -0.052790     -0.111180
923      9.220000     -0.051670     -0.112670
924      9.230000     -0.050550     -0.114060
925      9.240000     -0.049410     -0.115360
926      9.250000     -0.048250     -0.116570
927      9.260000     -0.047090     -0.117700
928      9.270000     -0.045910     -0.118750
929      9.280000     -0.044720     -0.119730
930      9.290000     -0.043530     -0.120650
931      9.300000     -0.042320     -0.121520
932      9.310000     -0.041100     -0.122330
933      9.320000     -0.039880     -0.123100
934      9.330000     -0.038650     -0.123820
935      9.340000     -0.037410     -0.124520
936      9.350000     -0.036170     -0.125180
937      9.360000     -0.034910     -0.125820
938      9.370000     -0.033660     -0.126430
939      9.380000     -0.032390     -0.127020
940      9.390000     -0.031120     -0.127600
941      9.400000     -0.029850     -0.128160
942      9.410000     -0.028560     -0.128710
943      9.420000     -0.027280     -0.129250
944      9.430000     -0.025980     -0.129770
945      9.440000     -0.024690     -0.130280
946      9.450000     -0.023380     -0.130780
947      9.460000     -0.022080     -0.131250
948      9.470000     -0.020760     -0.131710
949      9.480000     -0.019450     -0.132150
950      9.490000     -0.018130     -0.132560
951      9.500000     -0.016800     -0.132940
952      9.510000     -0.015470     -0.133280
953      9.520000     -0.014140     -0.133590
954      9.530000     -0.012800     -0.133850
955      9.540000     -0.011460     -0.134070
956      9.550000     -0.010120     -0.134230
957      9.560000     -0.008780     -0.134340
958      9.570000     -0.007440     -0.134400
959      9.580000     -0.006090     -0.134390
960      9.590000     -0.004750     -0.134330
961      9.600000     -0.003410     -0.134200
962      9.610000     -0.002060     -0.134010
963      9.620000     -0.000720     -0.133750
964      9.630000      0.000610     -0.133430
965      9.640000      0.001950     -0.133050
966      9.650000      0.003280     -0.132610
967      9.660000      0.004600     -0.132120
968      9.670000      0.005930     -0.131560
969      9.680000      0.007240     -0.130950
970      9.690000      0.008550     -0.130300
971      9.700000      0.009850     -0.129590
972      9.710000      0.011150     -0.128840
973      9.720000      0.012440     -0.128050
974      9.730000      0.013720     -0.127230
975      9.740000      0.014990     -0.126360
976      9.750000      0.016260     -0.125460
977      9.760000      0.017510     -0.124520
978      9.770000      0.018750     -0.123540
979      9.780000      0.019990     -0.122530
980      9.790000      0.021220     -0.121470
981      9.800000      0.022430     -0.120380
982      9.810000      0.023630     -0.119240
983      9.820000      0.024830     -0.118050
984      9.830000      0.026010     -0.116820
985      9.840000      0.027170     -0.115530
986      9.850000      0.028330     -0.114190
987      9.860000      0.029470     -0.112790
988      9.870000      0.030600     -0.111320
989      9.880000      0.031710     -0.109800
990      9.890000      0.032810     -0.108210
991      9.900000      0.033890     -0.106550
992      9.910000      0.034960     -0.104820
993      9.920000      0.036010     -0.103010
994      9.930000      0.037040     -0.101130
995      9.940000      0.038050     -0.099160
996      9.950000      0.039040     -0.097110
997      9.960000      0.040010     -0.094960
998      9.970000      0.040960     -0.092730
999      9.980000      0.041890     -0.090390
1000      9.990000      0.042790     -0.087960
1001     10.000000      0.043670     -0.085420
1002     10.010000      0.044530     -0.082780
1003     10.020000      0.045350     -0.080050
1004     10.030000      0.046150     -0.077220
1005     10.040000      0.046930     -0.074300
1006     10.050000      0.047670     -0.071310
1007     10.060000      0.048380     -0.068260
1008     10.070000      0.049060     -0.065170
1009     10.080000      0.049720     -0.062060
1010     10.090000      0.050340     -0.058950
1011     10.100000      0.050930     -0.055870
1012     10.110000      0.051490     -0.052840
1013     10.120000      0.052010     -0.049890
1014     10.130000      0.052510     -0.047040
1015     10.140000      0.052980     -0.044320
1016     10.150000      0.053430     -0.041730
1017     10.160000      0.053840     -0.039310
1018     10.170000      0.054240     -0.037050
1019     10.180000      0.054610     -0.034980
1020     10.190000      0.054960     -0.033090
1021     10.200000      0.055290     -0.031390
1022     10.210000      0.055600     -0.029890
1023     10.220000      0.055900     -0.028560
1024     10.230000      0.056190     -0.027420
1025     10.240000      0.056460     -0.026460
1026     10.250000      0.056730     -0.025670
1027     10.260000      0.056980     -0.025030
1028     10.270000      0.057230     -0.024550
1029     10.280000      0.057480     -0.024200
1030     10.290000      0.057720     -0.023980
1031     10.300000      0.057960     -0.023870
1032     10.310000      0.058200     -0.023880
1033     10.320000      0.058440     -0.023970
1034     10.330000      0.058680     -0.024160
1035     10.340000      0.058920     -0.024420
1036     10.350000      0.059160     -0.024750
1037     10.360000      0.059410     -0.025150
1038     10.370000      0.059660     -0.025600
1039     10.380000      0.059920     -0.026110
1040     10.390000      0.060180     -0.026660
1041     10.400000      0.060440     -0.027270
1042     10.410000      0.060720     -0.027920
1043     10.420000      0.061000     -0.028610
1044     10.430000      0.061280     -0.029340
1045     10.440000      0.061580     -0.030110
1046     10.450000      0.061880     -0.030910
1047     10.460000      0.062190     -0.031750
1048     10.470000      0.062500     -0.032620
1049     10.480000      0.062830     -0.033500
1050     10.490000      0.063170     -0.034410
1051     10.500000      0.063510     -0.035340
1052     10.510000      0.063860     -0.036280
1053     10.520000      0.064230     -0.037220
1054     10.530000      0.064600     -0.038170
1055     10.540000      0.064980     -0.039120
1056     10.550000      0.065370     -0.040060
1057     10.560000      0.065770     -0.041000
1058     10.570000      0.066180     -0.041930
1059     10.580000      0.066600     -0.042850
1060     10.590000      0.067030     -0.043760
1061     10.600000      0.067470     -0.044660
1062     10.610000      0.067910     -0.045550
1063     10.620000      0.068370     -0.046420
1064     10.630000      0.068830     -0.047260
1065     10.640000      0.069310     -0.048090
1066     10.650000      0.069790     -0.048890
1067     10.660000      0.070280     -0.049650
1068     10.670000      0.070770     -0.050370
1069     10.680000      0.071280     -0.051050
1070     10.690000      0.071790     -0.051660
1071     10.700000      0.072300     -0.052200
1072     10.710000      0.072820     -0.052670
1073     10.720000      0.073350     -0.053040
1074     10.730000      0.073880     -0.053310
1075     10.740000      0.074410     -0.053480
1076     10.750000      0.074950     -0.053520
1077     10.760000      0.075480     -0.053440
1078     10.770000      0.076020     -0.053220
1079     10.780000      0.076550     -0.052870
1080     10.790000      0.077080     -0.052380
1081     10.800000      0.077600     -0.051740
1082     10.810000      0.078120     -0.050960
1083     10.820000      0.078630     -0.050050
1084     10.830000      0.079130     -0.049000
1085     10.840000      0.079620     -0.047820
1086     10.850000      0.080100     -0.046530
1087     10.860000      0.080570     -0.045140
1088     10.870000      0.081020     -0.043660
1089     10.880000      0.081450     -0.042100
1090     10.890000      0.081870     -0.040490
1091     10.900000      0.082280     -0.038840
1092     10.910000      0.082670     -0.037170
1093     10.920000      0.083040     -0.035500
1094     10.930000      0.083390     -0.033850
1095     10.940000      0.083730     -0.032220
1096     10.950000      0.084050     -0.030640
1097     10.960000      0.084360     -0.029120
1098     10.970000      0.084650     -0.027660
1099     10.980000      0.084930     -0.026280
1100     10.990000      0.085190     -0.024970
1101     11.000000      0.085440     -0.023730
1102     11.010000      0.085680     -0.022580
1103     11.020000      0.085900     -0.021500
1104     11.030000      0.086120     -0.020500
1105     11.040000      0.086320     -0.019570
1106     11.050000      0.086520     -0.018700
1107     11.060000      0.086710     -0.017890
1108     11.070000      0.086890     -0.017130
1109     11.080000      0.087060     -0.016430
1110     11.090000      0.087220     -0.015760
1111     11.100000      0.087380     -0.015120
1112     11.110000      0.087530     -0.014510
1113     11.120000      0.087680     -0.013920
1114     11.130000      0.087810     -0.013340
1115     11.140000      0.087950     -0.012760
1116     11.150000      0.088080     -0.012190
1117     11.160000      0.088200     -0.011610
1118     11.170000      0.088310     -0.011020
1119     11.180000      0.088420     -0.010410
1120     11.190000      0.088530     -0.009780
1121     11.200000      0.088630     -0.009140
1122     11.210000      0.088720     -0.008470
1123     11.220000      0.088800     -0.007770
1124     11.230000      0.088880     -0.007040
1125     11.240000      0.088950     -0.006300
1126     11.250000      0.089010     -0.005520
1127     11.260000      0.089070     -0.004720
1128     11.270000      0.089120     -0.003900
1129     11.280000      0.089150     -0.003060
1130     11.290000      0.089180     -0.002200
1131     11.300000      0.089210     -0.001330
1132     11.310000      0.089220     -0.000460
1133     11.320000      0.089220      0.000430
1134     11.330000      0.089220      0.001310
1135     11.340000      0.089210      0.002200
1136     11.350000      0.089190      0.003080
1137     11.360000      0.089150      0.003960
1138     11.370000      0.089110      0.004840
1139     11.380000      0.089070      0.005710
1140     11.390000      0.089010      0.006580
1141     11.400000      0.088940      0.007440
1142     11.410000      0.088870      0.008300
1143     11.420000      0.088790      0.009160
1144     11.430000      0.088690      0.010030
1145     11.440000      0.088590      0.010900
1146     11.450000      0.088490      0.011770
1147     11.460000      0.088370      0.012650
1148     11.470000      0.088240      0.013550
1149     11.480000      0.088110      0.014450
1150     11.490000      0.087960      0.015370
1151     11.500000      0.087810      0.016310
1152     11.510000      0.087640      0.017270
1153     11.520000      0.087470      0.018250
1154     11.530000      0.087290      0.019250
1155     11.540000      0.087100      0.020280
1156     11.550000      0.086890      0.021340
1157     11.560000      0.086680      0.022430
1158     11.570000      0.086460      0.023550
1159     11.580000      0.086220      0.024710
1160     11.590000      0.085970      0.025910
1161     11.600000      0.085710      0.027150
1162     11.610000      0.085440      0.028430
1163     11.620000      0.085160      0.029760
1164     11.630000      0.084860      0.031130
1165     11.640000      0.084550      0.032530
1166     11.650000      0.084220      0.033980
1167     11.660000      0.083880      0.035450
1168     11.670000      0.083530      0.036960
1169     11.680000      0.083160      0.038480
1170     11.690000      0.082780      0.040020
1171     11.700000      0.082380      0.041560
1172     11.710000      0.081960      0.043100
1173     11.720000      0.081530      0.044630
1174     11.730000      0.081080      0.046150
1175     11.740000      0.080620      0.047640
1176     11.750000      0.080140      0.049100
1177     11.760000      0.079650      0.050520
1178     11.770000      0.079150      0.051910
1179     11.780000      0.078630      0.053260
1180     11.790000      0.078100      0.054570
1181     11.800000      0.077550      0.055840
1182     11.810000      0.076990      0.057070
1183     11.820000      0.076420      0.058250
1184     11.830000      0.075840      0.059400
1185     11.840000      0.075250      0.060510
1186     11.850000      0.074640      0.061590
1187     11.860000      0.074020      0.062620
1188     11.870000      0.073400      0.063620
1189     11.880000      0.072760      0.064580
1190     11.890000      0.072120      0.065500
1191     11.900000      0.071460      0.066380
1192     11.910000      0.070800      0.067220
1193     11.920000      0.070130      0.068010
1194     11.930000      0.069450      0.068760
1195     11.940000      0.068760      0.069470
1196     11.950000      0.068060      0.070130
1197     11.960000      0.067360      0.070730
1198     11.970000      0.066650      0.071290
1199     11.980000      0.065940      0.071810
1200     11.990000      0.065220      0.072270
1201     12.000000      0.064500      0.072680
1202     12.010000      0.063770      0.073050
1203     12.020000      0.063040      0.073370
1204     12.030000      0.062310      0.073640
1205     12.040000      0.061570      0.073870
1206     12.050000      0.060830      0.074050
1207     12.060000      0.060090      0.074190
1208     12.070000      0.059350      0.074290
1209     12.080000      0.058610      0.074350
1210     12.090000      0.057870      0.074360
1211     12.100000      0.057120      0.074330
1212     12.110000      0.056380      0.074270
1213     12.120000      0.055640      0.074160
1214     12.130000      0.054890      0.074010
1215     12.140000      0.054150      0.073830
1216     12.150000      0.053420      0.073600
1217     12.160000      0.052680      0.073330
1218     12.170000      0.051950      0.073010
1219     12.180000      0.051220      0.072660
1220     12.190000      0.050490      0.072260
1221     12.200000      0.049770      0.071820
1222     12.210000      0.049050      0.071340
1223     12.220000      0.048340      0.070810
1224     12.230000      0.047630      0.070240
1225     12.240000      0.046930      0.069630
1226     12.250000      0.046230      0.068980
1227     12.260000      0.045540      0.068300
1228     12.270000      0.044860      0.067580
1229     12.280000      0.044180      0.066820
1230     12.290000      0.043510      0.066040
1231     12.300000      0.042850      0.065240
1232     12.310000      0.042200      0.064410
1233     12.320000      0.041560      0.063560
1234     12.330000      0.040920      0.062700
1235     12.340000      0.040290      0.061830
1236     12.350000      0.039670      0.060940
1237     12.360000      0.039070      0.060050
1238     12.370000      0.038460      0.059140
1239     12.380000      0.037870      0.058240
1240     12.390000      0.037290      0.057320
1241     12.400000      0.036720      0.056400
1242     12.410000      0.036150      0.055470
1243     12.420000      0.035600      0.054530
1244     12.430000      0.035050      0.053590
1245     12.440000      0.034520      0.052640
1246     12.450000      0.033990      0.051700
1247     12.460000      0.033470      0.050750
1248     12.470000      0.032970      0.049810
1249     12.480000      0.032470      0.048880
1250     12.490000      0.031980      0.047960
1251     12.500000      0.031500      0.047060
1252     12.510000      0.031030      0.046190
1253     12.520000      0.030570      0.045340
1254     12.530000      0.030110      0.044530
1255     12.540000      0.029670      0.043760
1256     12.550000      0.029230      0.043030
1257     12.560000      0.028800      0.042340
1258     12.570000      0.028380      0.041710
1259     12.580000      0.027960      0.041130
1260     12.590000      0.027550      0.040590
1261     12.600000      0.027140      0.040110
1262     12.610000      0.026740      0.039680
1263     12.620000      0.026350      0.039300
1264     12.630000      0.025950      0.038960
1265     12.640000      0.025560      0.038670
1266     12.650000      0.025180      0.038420
1267     12.660000      0.024790      0.038210
1268     12.670000      0.024410      0.038030
1269     12.680000      0.024030      0.037880
1270     12.690000      0.023650      0.037760
1271     12.700000      0.023270      0.037660
1272     12.710000      0.022900      0.037580
1273     12.720000      0.022520      0.037510
1274     12.730000      0.022150      0.037450
1275     12.740000      0.021770      0.037400
1276     12.750000      0.021400      0.037350
1277     12.760000      0.021020      0.037310
1278     12.770000      0.020650      0.037260
1279     12.780000      0.020280      0.037200
1280     12.790000      0.019910      0.037140
1281     12.800000      0.019530      0.037080
1282     12.810000      0.019160      0.037010
1283     12.820000      0.018790      0.036920
1284     12.830000      0.018420      0.036840
1285     12.840000      0.018060      0.036740
1286     12.850000      0.017690      0.036640
1287     12.860000      0.017320      0.036530
1288     12.870000      0.016960      0.036420
1289     12.880000      0.016590      0.036300
1290     12.890000      0.016230      0.036190
1291     12.900000      0.015870      0.036070
1292     12.910000      0.015510      0.035960
1293     12.920000      0.015150      0.035850
1294     12.930000      0.014790      0.035740
1295     12.940000      0.014430      0.035640
1296     12.950000      0.014080      0.035560
1297     12.960000      0.013720      0.035480
1298     12.970000      0.013370      0.035410
1299     12.980000      0.013010      0.035350
1300     12.990000      0.012660      0.035310
1301     13.000000      0.012300      0.035280
1302     13.010000      0.011950      0.035270
1303     13.020000      0.011600      0.035270
1304     13.030000      0.011250      0.035280
1305     13.040000      0.010890      0.035310
1306     13.050000      0.010540      0.035350
1307     13.060000      0.010190      0.035400
1308     13.070000      0.009830      0.035470
1309     13.080000      0.009480      0.035550
1310     13.090000      0.009120      0.035650
1311     13.100000      0.008770      0.035760
1312     13.110000      0.008410      0.035880
1313     13.120000      0.008050      0.036020
1314     13.130000      0.007690      0.036170
1315     13.140000      0.007330      0.036330
1316     13.150000      0.006960      0.036500
1317     13.160000      0.006600      0.036680
1318     13.170000      0.006230      0.036880
1319     13.180000      0.005860      0.037090
1320     13.190000      0.005490      0.037310
1321     13.200000      0.005120      0.037540
1322     13.210000      0.004740      0.037780
1323     13.220000      0.004370      0.038030
1324     13.230000      0.003990      0.038290
1325     13.240000      0.003600      0.038550
1326     13.250000      0.003220      0.038820
1327     13.260000      0.002830      0.039090
1328     13.270000      0.002440      0.039360
1329     13.280000      0.002050      0.039620
1330     13.290000      0.001650      0.039870
1331     13.300000      0.001250      0.040110
1332     13.310000      0.000850      0.040330
1333     13.320000      0.000450      0.040520
1334     13.330000      0.000040      0.040680
1335     13.340000     -0.000370      0.040820
1336     13.350000     -0.000770      0.040910
1337     13.360000     -0.001180      0.040970
1338     13.370000     -0.001590      0.040990
1339     13.380000     -0.002000      0.040960
1340     13.390000     -0.002410      0.040890
1341     13.400000     -0.002820      0.040770
1342     13.410000     -0.003230      0.040600
1343     13.420000     -0.003630      0.040390
1344     13.430000     -0.004040      0.040140
1345     13.440000     -0.004440      0.039850
1346     13.450000     -0.004840      0.039520
1347     13.460000     -0.005230      0.039160
1348     13.470000     -0.005630      0.038770
1349     13.480000     -0.006010      0.038350
1350     13.490000     -0.006400      0.037920
1351     13.500000     -0.006780      0.037470
1352     13.510000     -0.007150      0.037020
1353     13.520000     -0.007520      0.036560
1354     13.530000     -0.007890      0.036110
1355     13.540000     -0.008250      0.035660
1356     13.550000     -0.008600      0.035230
1357     13.560000     -0.008960      0.034810
1358     13.570000     -0.009300      0.034420
1359     13.580000     -0.009650      0.034040
1360     13.590000     -0.009990      0.033690
1361     13.600000     -0.010330      0.033360
1362     13.610000     -0.010660      0.033060
1363     13.620000     -0.010990      0.032770
1364     13.630000     -0.011320      0.032510
1365     13.640000     -0.011640      0.032270
1366     13.650000     -0.011970      0.032050
1367     13.660000     -0.012290      0.031850
1368     13.670000     -0.012600      0.031660
1369     13.680000     -0.012920      0.031490
1370     13.690000     -0.013240      0.031320
1371     13.700000     -0.013550      0.031160
1372     13.710000     -0.013860      0.031010
1373     13.720000     -0.014170      0.030860
1374     13.730000     -0.014480      0.030710
1375     13.740000     -0.014790      0.030550
1376     13.750000     -0.015090      0.030390
1377     13.760000     -0.015400      0.030230
1378     13.770000     -0.015700      0.030050
1379     13.780000     -0.016000      0.029860
1380     13.790000     -0.016300      0.029660
1381     13.800000     -0.016590      0.029450
1382     13.810000     -0.016890      0.029220
1383     13.820000     -0.017180      0.028980
1384     13.830000     -0.017470      0.028730
1385     13.840000     -0.017760      0.028460
1386     13.850000     -0.018040      0.028180
1387     13.860000     -0.018320      0.027880
1388     13.870000     -0.018600      0.027570
1389     13.880000     -0.018880      0.027240
1390     13.890000     -0.019150      0.026910
1391     13.900000     -0.019420      0.026570
1392     13.910000     -0.019690      0.026210
1393     13.920000     -0.019950      0.025850
1394     13.930000     -0.020210      0.025480
1395     13.940000     -0.020460      0.025110
1396     13.950000     -0.020710      0.024730
1397     13.960000     -0.020960      0.024340
1398     13.970000     -0.021200      0.023950
1399     13.980000     -0.021440      0.023550
1400     13.990000     -0.021680      0.023140
1401     14.000000     -0.021910      0.022730
1402     14.010000     -0.022140      0.022310
1403     14.020000     -0.022360      0.021880
1404     14.030000     -0.022580      0.021430
1405     14.040000     -0.022790      0.020980
1406     14.050000     -0.023000      0.020510
1407     14.060000     -0.023210      0.020020
1408     14.070000     -0.023410      0.019520
1409     14.080000     -0.023600      0.019000
1410     14.090000     -0.023790      0.018450
1411     14.100000     -0.023980      0.017890
1412     14.110000     -0.024160      0.017300
1413     14.120000     -0.024330      0.016690
1414     14.130000     -0.024500      0.016040
1415     14.140000     -0.024660      0.015370
1416     14.150000     -0.024810      0.014660
1417     14.160000     -0.024960      0.013920
1418     14.170000     -0.025100      0.013140
1419     14.180000     -0.025230      0.012320
1420     14.190000     -0.025350      0.011460
1421     14.200000     -0.025470      0.010550
1422     14.210000     -0.025570      0.009610
1423     14.220000     -0.025670      0.008620
1424     14.230000     -0.025750      0.007590
1425     14.240000     -0.025830      0.006510
1426     14.250000     -0.025890      0.005400
1427     14.260000     -0.025950      0.004250
1428     14.270000     -0.025990      0.003070
1429     14.280000     -0.026020      0.001860
1430     14.290000     -0.026040      0.000630
1431     14.300000     -0.026050     -0.000610
1432     14.310000     -0.026040     -0.001870
1433     14.320000     -0.026020     -0.003130
1434     14.330000     -0.025990     -0.004390
1435     14.340000     -0.025950     -0.005640
1436     14.350000     -0.025890     -0.006890
1437     14.360000     -0.025820     -0.008120
1438     14.370000     -0.025740     -0.009340
1439     14.380000     -0.025650     -0.010550
1440     14.390000     -0.025540     -0.011740
1441     14.400000     -0.025420     -0.012920
1442     14.410000     -0.025290     -0.014080
1443     14.420000     -0.025150     -0.015230
1444     14.430000     -0.025000     -0.016370
1445     14.440000     -0.024840     -0.017500
1446     14.450000     -0.024660     -0.018630
1447     14.460000     -0.024480     -0.019740
1448     14.470000     -0.024280     -0.020850
1449     14.480000     -0.024070     -0.021950
1450     14.490000     -0.023850     -0.023040
1451     14.500000     -0.023620     -0.024120
1452     14.510000     -0.023380     -0.025200
1453     14.520000     -0.023130     -0.026270
1454     14.530000     -0.022860     -0.027330
1455     14.540000     -0.022590     -0.028390
1456     14.550000     -0.022310     -0.029430
1457     14.560000     -0.022010     -0.030470
1458     14.570000     -0.021710     -0.031500
1459     14.580000     -0.021390     -0.032530
1460     14.590000     -0.021070     -0.033550
1461     14.600000     -0.020730     -0.034570
1462     14.610000     -0.020390     -0.035580
1463     14.620000     -0.020030     -0.036590
1464     14.630000     -0.019670     -0.037600
1465     14.640000     -0.019290     -0.038610
1466     14.650000     -0.018900     -0.039610
1467     14.660000     -0.018510     -0.040600
1468     14.670000     -0.018100     -0.041580
1469     14.680000     -0.017690     -0.042550
1470     14.690000     -0.017260     -0.043490
1471     14.700000     -0.016820     -0.044410
1472     14.710000     -0.016380     -0.045300
1473     14.720000     -0.015930     -0.046150
1474     14.730000     -0.015470     -0.046960
1475     14.740000     -0.015000     -0.047730
1476     14.750000     -0.014520     -0.048440
1477     14.760000     -0.014030     -0.049110
1478     14.770000     -0.013540     -0.049710
1479     14.780000     -0.013050     -0.050260
1480     14.790000     -0.012540     -0.050750
1481     14.800000     -0.012040     -0.051180
1482     14.810000     -0.011520     -0.051540
1483     14.820000     -0.011010     -0.051850
1484     14.830000     -0.010490     -0.052110
1485     14.840000     -0.009970     -0.052300
1486     14.850000     -0.009450     -0.052440
1487     14.860000     -0.008920     -0.052540
1488     14.870000     -0.008400     -0.052580
1489     14.880000     -0.007870     -0.052580
1490     14.890000     -0.007350     -0.052530
1491     14.900000     -0.006820     -0.052450
1492     14.910000     -0.006300     -0.052330
1493     14.920000     -0.005770     -0.052180
1494     14.930000     -0.005250     -0.051990
1495     14.940000     -0.004730     -0.051780
1496     14.950000     -0.004210     -0.051530
1497     14.960000     -0.003700     -0.051270
1498     14.970000     -0.003180     -0.050970
1499     14.980000     -0.002680     -0.050660
1500     14.990000     -0.002170     -0.050320
1501     15.000000     -0.001670     -0.049960
1502     15.010000     -0.001170     -0.049580
1503     15.020000     -0.000670     -0.049180
1504     15.030000     -0.000180     -0.048760
1505     15.040000      0.000310     -0.048330
1506     15.050000      0.000790     -0.047880
1507     15.060000      0.001270     -0.047410
1508     15.070000      0.001750     -0.046940
1509     15.080000      0.002220     -0.046460
1510     15.090000      0.002680     -0.045980
1511     15.100000      0.003140     -0.045490
1512     15.110000      0.003590     -0.045010
1513     15.120000      0.004040     -0.044540
1514     15.130000      0.004490     -0.044080
1515     15.140000      0.004930     -0.043630
1516     15.150000      0.005370     -0.043200
1517     15.160000      0.005800     -0.042790
1518     15.170000      0.006230     -0.042390
1519     15.180000      0.006650     -0.042020
1520     15.190000      0.007070     -0.041670
1521     15.200000      0.007490     -0.041340
1522     15.210000      0.007900     -0.041030
1523     15.220000      0.008310     -0.040750
1524     15.230000      0.008720     -0.040480
1525     15.240000      0.009120     -0.040240
1526     15.250000      0.009530     -0.040010
1527     15.260000      0.009930     -0.039800
1528     15.270000      0.010320     -0.039610
1529     15.280000      0.010720     -0.039430
1530     15.290000      0.011110     -0.039270
1531     15.300000      0.011510     -0.039120
1532     15.310000      0.011900     -0.038980
1533     15.320000      0.012290     -0.038850
1534     15.330000      0.012680     -0.038730
1535     15.340000      0.013060     -0.038610
1536     15.350000      0.013450     -0.038510
1537     15.360000      0.013840     -0.038410
1538     15.370000      0.014220     -0.038310
1539     15.380000      0.014600     -0.038220
1540     15.390000      0.014980     -0.038130
1541     15.400000      0.015370     -0.038050
1542     15.410000      0.015750     -0.037970
1543     15.420000      0.016130     -0.037890
1544     15.430000      0.016510     -0.037820
1545     15.440000      0.016880     -0.037750
1546     15.450000      0.017260     -0.037680
1547     15.460000      0.017640     -0.037620
1548     15.470000      0.018010     -0.037560
1549     15.480000      0.018390     -0.037500
1550     15.490000      0.018760     -0.037450
1551     15.500000      0.019140     -0.037400
1552     15.510000      0.019510     -0.037360
1553     15.520000      0.019890     -0.037330
1554     15.530000      0.020260     -0.037310
1555     15.540000      0.020630     -0.037290
1556     15.550000      0.021010     -0.037280
1557     15.560000      0.021380     -0.037280
1558     15.570000      0.021750     -0.037290
1559     15.580000      0.022120     -0.037310
1560     15.590000      0.022500     -0.037330
1561     15.600000      0.022870     -0.037370
1562     15.610000      0.023240     -0.037410
1563     15.620000      0.023620     -0.037460
1564     15.630000      0.023990     -0.037520
1565     15.640000      0.024370     -0.037580
1566     15.650000      0.024740     -0.037640
1567     15.660000      0.025120     -0.037700
1568     15.670000      0.025500     -0.037750
1569     15.680000      0.025870     -0.037800
1570     15.690000      0.026250     -0.037840
1571     15.700000      0.026630     -0.037870
1572     15.710000      0.027010     -0.037880
1573     15.720000      0.027390     -0.037870
1574     15.730000      0.027770     -0.037830
1575     15.740000      0.028150     -0.037760
1576     15.750000      0.028520     -0.037670
1577     15.760000      0.028900     -0.037530
1578     15.770000      0.029280     -0.037370
1579     15.780000      0.029650     -0.037160
1580     15.790000      0.030020     -0.036910
1581     15.800000      0.030390     -0.036620
1582     15.810000      0.030760     -0.036290
1583     15.820000      0.031120     -0.035910
1584     15.830000      0.031480     -0.035490
1585     15.840000      0.031830     -0.035030
1586     15.850000      0.032180     -0.034530
1587     15.860000      0.032530     -0.033990
1588     15.870000      0.032870     -0.033420
1589     15.880000      0.033200     -0.032810
1590     15.890000      0.033530     -0.032170
1591     15.900000      0.033850     -0.031510
1592     15.910000      0.034170     -0.030820
1593     15.920000      0.034480     -0.030110
1594     15.930000      0.034780     -0.029380
1595     15.940000      0.035070     -0.028640
1596     15.950000      0.035360     -0.027880
1597     15.960000      0.035640     -0.027120
1598     15.970000      0.035910     -0.026340
1599     15.980000      0.036170     -0.025550
1600     15.990000      0.036430     -0.024750
1601     16.000000      0.036670     -0.023940
1602     16.010000      0.036910     -0.023120
1603     16.020000      0.037140     -0.022290
1604     16.030000      0.037370     -0.021440
1605     16.040000      0.037580     -0.020590
1606     16.050000      0.037790     -0.019730
1607     16.060000      0.037980     -0.018860
1608     16.070000      0.038170     -0.017980
1609     16.080000      0.038350     -0.017100
1610     16.090000      0.038520     -0.016220
1611     16.100000      0.038690     -0.015330
1612     16.110000      0.038840     -0.014460
1613     16.120000      0.038980     -0.013590
1614     16.130000      0.039120     -0.012730
1615     16.140000      0.039250     -0.011880
1616     16.150000      0.039370     -0.011040
1617     16.160000      0.039480     -0.010220
1618     16.170000      0.039580     -0.009410
1619     16.180000      0.039670     -0.008620
1620     16.190000      0.039760     -0.007840
1621     16.200000      0.039840     -0.007080
1622     16.210000      0.039910     -0.006330
1623     16.220000      0.039970     -0.005600
1624     16.230000      0.040030     -0.004870
1625     16.240000      0.040080     -0.004160
1626     16.250000      0.040120     -0.003460
1627     16.260000      0.040150     -0.002770
1628     16.270000      0.040180     -0.002090
1629     16.280000      0.040200     -0.001410
1630     16.290000      0.040210     -0.000750
1631     16.300000      0.040220     -0.000100
1632     16.310000      0.040220      0.000540
1633     16.320000      0.040220      0.001170
1634     16.330000      0.040210      0.001790
1635     16.340000      0.040190      0.002400
1636     16.350000      0.040160      0.002990
1637     16.360000      0.040130      0.003580
1638     16.370000      0.040100      0.004150
1639     16.380000      0.040060      0.004710
1640     16.390000      0.040010      0.005260
1641     16.400000      0.039960      0.005800
1642     16.410000      0.039900      0.006330
1643     16.420000      0.039840      0.006850
1644     16.430000      0.039770      0.007370
1645     16.440000      0.039690      0.007870
1646     16.450000      0.039610      0.008370
1647     16.460000      0.039530      0.008850
1648     16.470000      0.039440      0.009330
1649     16.480000      0.039350      0.009800
1650     16.490000      0.039250      0.010250
1651     16.500000      0.039150      0.010690
1652     16.510000      0.039040      0.011110
1653     16.520000      0.038930      0.011510
1654     16.530000      0.038820      0.011890
1655     16.540000      0.038700      0.012250
1656     16.550000      0.038570      0.012590
1657     16.560000      0.038450      0.012900
1658     16.570000      0.038320      0.013190
1659     16.580000      0.038190      0.013450
1660     16.590000      0.038050      0.013690
1661     16.600000      0.037920      0.013900
1662     16.610000      0.037780      0.014080
1663     16.620000      0.037640      0.014240
1664     16.630000      0.037490      0.014380
1665     16.640000      0.037350      0.014490
1666     16.650000      0.037210      0.014580
1667     16.660000      0.037060      0.014640
1668     16.670000      0.036910      0.014680
1669     16.680000      0.036770      0.014700
1670     16.690000      0.036620      0.014710
1671     16.700000      0.036470      0.014690
1672     16.710000      0.036330      0.014650
1673     16.720000      0.036180      0.014600
1674     16.730000      0.036030      0.014530
1675     16.740000      0.035890      0.014450
1676     16.750000      0.035740      0.014350
1677     16.760000      0.035600      0.014230
1678     16.770000      0.035460      0.014100
1679     16.780000      0.035320      0.013950
1680     16.790000      0.035180      0.013790
1681     16.800000      0.035040      0.013610
1682     16.810000      0.034900      0.013420
1683     16.820000      0.034770      0.013210
1684     16.830000      0.034640      0.012980
1685     16.840000      0.034510      0.012750
1686     16.850000      0.034380      0.012490
1687     16.860000      0.034250      0.012220
1688     16.870000      0.034130      0.011940
1689     16.880000      0.034010      0.011650
1690     16.890000      0.033900      0.011340
1691     16.900000      0.033780      0.011020
1692     16.910000      0.033670      0.010690
1693     16.920000      0.033570      0.010350
1694     16.930000      0.033460      0.010000
1695     16.940000      0.033360      0.009640
1696     16.950000      0.033270      0.009260
1697     16.960000      0.033170      0.008880
1698     16.970000      0.033080      0.008490
1699     16.980000      0.033000      0.008090
1700     16.990000      0.032920      0.007680
1701     17.000000      0.032840      0.007250
1702     17.010000      0.032770      0.006820
1703     17.020000      0.032700      0.006370
1704     17.030000      0.032640      0.005910
1705     17.040000      0.032580      0.005440
1706     17.050000      0.032520      0.004960
1707     17.060000      0.032470      0.004460
1708     17.070000      0.032430      0.003960
1709     17.080000      0.032390      0.003440
1710     17.090000      0.032360      0.002920
1711     17.100000      0.032330      0.002390
1712     17.110000      0.032300      0.001850
1713     17.120000      0.032280      0.001310
1714     17.130000      0.032270      0.000770
1715     17.140000      0.032260      0.000220
1716     17.150000      0.032260     -0.000320
1717     17.160000      0.032260     -0.000870
1718     17.170000      0.032270     -0.001420
1719     17.180000      0.032290     -0.001970
1720     17.190000      0.032310     -0.002520
1721     17.200000      0.032330     -0.003060
1722     17.210000      0.032360     -0.003610
1723     17.220000      0.032400     -0.004160
1724     17.230000      0.032440     -0.004700
1725     17.240000      0.032490     -0.005240
1726     17.250000      0.032540     -0.005780
1727     17.260000      0.032600     -0.006310
1728     17.270000      0.032660     -0.006830
1729     17.280000      0.032730     -0.007330
1730     17.290000      0.032800     -0.007820
1731     17.300000      0.032880     -0.008290
1732     17.310000      0.032960     -0.008730
1733     17.320000      0.033050     -0.009140
1734     17.330000      0.033140     -0.009510
1735     17.340000      0.033240     -0.009850
1736     17.350000      0.033340     -0.010150
1737     17.360000      0.033440     -0.010400
1738     17.370000      0.033540     -0.010600
1739     17.380000      0.033650     -0.010760
1740     17.390000      0.033750     -0.010870
1741     17.400000      0.033860     -0.010930
1742     17.410000      0.033970     -0.010940
1743     17.420000      0.034080     -0.010900
1744     17.430000      0.034190     -0.010820
1745     17.440000      0.034300     -0.010700
1746     17.450000      0.034410     -0.010530
1747     17.460000      0.034510     -0.010340
1748     17.470000      0.034620     -0.010110
1749     17.480000      0.034720     -0.009850
1750     17.490000      0.034810     -0.009580
1751     17.500000      0.034910     -0.009300
1752     17.510000      0.035000     -0.009000
1753     17.520000      0.035090     -0.008710
1754     17.530000      0.035180     -0.008410
1755     17.540000      0.035260     -0.008130
1756     17.550000      0.035350     -0.007860
1757     17.560000      0.035420     -0.007610
1758     17.570000      0.035500     -0.007380
1759     17.580000      0.035570     -0.007170
1760     17.590000      0.035650     -0.006980
1761     17.600000      0.035720     -0.006820
1762     17.610000      0.035780     -0.006680
1763     17.620000      0.035850     -0.006570
1764     17.630000      0.035920     -0.006490
1765     17.640000      0.035980     -0.006420
1766     17.650000      0.036050     -0.006380
1767     17.660000      0.036110     -0.006360
1768     17.670000      0.036170     -0.006350
1769     17.680000      0.036240     -0.006350
1770     17.690000      0.036300     -0.006370
1771     17.700000      0.036360     -0.006390
1772     17.710000      0.036430     -0.006420
1773     17.720000      0.036490     -0.006450
1774     17.730000      0.036560     -0.006470
1775     17.740000      0.036620     -0.006490
1776     17.750000      0.036690     -0.006500
1777     17.760000      0.036750     -0.006500
1778     17.770000      0.036820     -0.006480
1779     17.780000      0.036880     -0.006460
1780     17.790000      0.036950     -0.006410
1781     17.800000      0.037010     -0.006350
1782     17.810000      0.037070     -0.006280
1783     17.820000      0.037140     -0.006180
1784     17.830000      0.037200     -0.006070
1785     17.840000      0.037260     -0.005940
1786     17.850000      0.037320     -0.005790
1787     17.860000      0.037380     -0.005620
1788     17.870000      0.037430     -0.005440
1789     17.880000      0.037490     -0.005250
1790     17.890000      0.037540     -0.005040
1791     17.900000      0.037590     -0.004820
1792     17.910000      0.037640     -0.004590
1793     17.920000      0.037680     -0.004350
1794     17.930000      0.037730     -0.004100
1795     17.940000      0.037770     -0.003850
1796     17.950000      0.037810     -0.003590
1797     17.960000      0.037840     -0.003320
1798     17.970000      0.037880     -0.003040
1799     17.980000      0.037910     -0.002760
1800     17.990000      0.037930     -0.002470
1801     18.000000      0.037960     -0.002180
1802     18.010000      0.037980     -0.001880
1803     18.020000      0.038000     -0.001570
1804     18.030000      0.038010     -0.001260
1805     18.040000      0.038030     -0.000940
1806     18.050000      0.038040     -0.000620
1807     18.060000      0.038040     -0.000290
1808     18.070000      0.038050      0.000040
1809     18.080000      0.038050      0.000380
1810     18.090000      0.038040      0.000720
1811     18.100000      0.038030      0.001060
1812     18.110000      0.038020      0.001410
1813     18.120000      0.038010      0.001750
1814     18.130000      0.037990      0.002100
1815     18.140000      0.037970      0.002450
1816     18.150000      0.037950      0.002790
1817     18.160000      0.037920      0.003130
1818     18.170000      0.037890      0.003480
1819     18.180000      0.037850      0.003820
1820     18.190000      0.037810      0.004160
1821     18.200000      0.037770      0.004500
1822     18.210000      0.037730      0.004830
1823     18.220000      0.037680      0.005170
1824     18.230000      0.037630      0.005510
1825     18.240000      0.037570      0.005840
1826     18.250000      0.037510      0.006180
1827     18.260000      0.037450      0.006510
1828     18.270000      0.037390      0.006840
1829     18.280000      0.037320      0.007160
1830     18.290000      0.037250      0.007490
1831     18.300000      0.037170      0.007800
1832     18.310000      0.037090      0.008110
1833     18.320000      0.037010      0.008410
1834     18.330000      0.036930      0.008700
1835     18.340000      0.036840      0.008980
1836     18.350000      0.036750      0.009250
1837     18.360000      0.036660      0.009500
1838     18.370000      0.036570      0.009740
1839     18.380000      0.036470      0.009970
1840     18.390000      0.036370      0.010190
1841     18.400000      0.036270      0.010390
1842     18.410000      0.036160      0.010580
1843     18.420000      0.036060      0.010750
1844     18.430000      0.035950      0.010920
1845     18.440000      0.035840      0.011080
1846     18.450000      0.035730      0.011220
1847     18.460000      0.035620      0.011360
1848     18.470000      0.035500      0.011490
1849     18.480000      0.035390      0.011610
1850     18.490000      0.035270      0.011720
1851     18.500000      0.035160      0.011830
1852     18.510000      0.035040      0.011940
1853     18.520000      0.034920      0.012050
1854     18.530000      0.034800      0.012150
1855     18.540000      0.034680      0.012260
1856     18.550000      0.034550      0.012360
1857     18.560000      0.034430      0.012470
1858     18.570000      0.034300      0.012580
1859     18.580000      0.034180      0.012690
1860     18.590000      0.034050      0.012810
1861     18.600000      0.033920      0.012930
1862     18.610000      0.033790      0.013050
1863     18.620000      0.033660      0.013180
1864     18.630000      0.033530      0.013310
1865     18.640000      0.033400      0.013450
1866     18.650000      0.033260      0.013590
1867     18.660000      0.033130      0.013740
1868     18.670000      0.032990      0.013890
1869     18.680000      0.032850      0.014040
1870     18.690000      0.032710      0.014190
1871     18.700000      0.032570      0.014350
1872     18.710000      0.032430      0.014510
1873     18.720000      0.032280      0.014670
1874     18.730000      0.032130      0.014820
1875     18.740000      0.031990      0.014980
1876     18.750000      0.031840      0.015140
1877     18.760000      0.031690      0.015290
1878     18.770000      0.031530      0.015450
1879     18.780000      0.031380      0.015600
1880     18.790000      0.031220      0.015750
1881     18.800000      0.031060      0.015900
1882     18.810000      0.030910      0.016050
1883     18.820000      0.030740      0.016200
1884     18.830000      0.030580      0.016350
1885     18.840000      0.030420      0.016500
1886     18.850000      0.030250      0.016650
1887     18.860000      0.030090      0.016800
1888     18.870000      0.029920      0.016950
1889     18.880000      0.029750      0.017110
1890     18.890000      0.029580      0.017260
1891     18.900000      0.029410      0.017430
1892     18.910000      0.029230      0.017590
1893     18.920000      0.029060      0.017770
1894     18.930000      0.028880      0.017940
1895     18.940000      0.028700      0.018130
1896     18.950000      0.028520      0.018320
1897     18.960000      0.028330      0.018520
1898     18.970000      0.028150      0.018730
1899     18.980000      0.027960      0.018940
1900     18.990000      0.027770      0.019170
1901     19.000000      0.027580      0.019410
1902     19.010000      0.027390      0.019660
1903     19.020000      0.027190      0.019920
1904     19.030000      0.026990      0.020190
1905     19.040000      0.026790      0.020470
1906     19.050000      0.026590      0.020760
1907     19.060000      0.026380      0.021060
1908     19.070000      0.026170      0.021370
1909     19.080000      0.025950      0.021680
1910     19.090000      0.025740      0.022010
1911     19.100000      0.025520      0.022340
1912     19.110000      0.025290      0.022670
1913     19.120000      0.025070      0.023010
1914     19.130000      0.024840      0.023350
1915     19.140000      0.024600      0.023690
1916     19.150000      0.024370      0.024030
1917     19.160000      0.024130      0.024370
1918     19.170000      0.023880      0.024710
1919     19.180000      0.023630      0.025060
1920     19.190000      0.023380      0.025400
1921     19.200000      0.023130      0.025740
1922     19.210000      0.022870      0.026080
1923     19.220000      0.022610      0.026430
1924     19.230000      0.022350      0.026780
1925     19.240000      0.022080      0.027130
1926     19.250000      0.021810      0.027480
1927     19.260000      0.021530      0.027830
1928     19.270000      0.021260      0.028190
1929     19.280000      0.020970      0.028550
1930     19.290000      0.020690      0.028910
1931     19.300000      0.020400      0.029280
1932     19.310000      0.020110      0.029650
1933     19.320000      0.019810      0.030020
1934     19.330000      0.019510      0.030390
1935     19.340000      0.019210      0.030760
1936     19.350000      0.018900      0.031140
1937     19.360000      0.018590      0.031520
1938     19.370000      0.018270      0.031910
1939     19.380000      0.017950      0.032300
1940     19.390000      0.017630      0.032690
1941     19.400000      0.017300      0.033080
1942     19.410000      0.016970      0.033490
1943     19.420000      0.016640      0.033890
1944     19.430000      0.016300      0.034300
1945     19.440000      0.015950      0.034720
1946     19.450000      0.015610      0.035140
1947     19.460000      0.015260      0.035560
1948     19.470000      0.014900      0.035990
1949     19.480000      0.014540      0.036410
1950     19.490000      0.014180      0.036840
1951     19.500000      0.013810      0.037260
1952     19.510000      0.013440      0.037680
1953     19.520000      0.013060      0.038090
1954     19.530000      0.012680      0.038490
1955     19.540000      0.012290      0.038890
1956     19.550000      0.011900      0.039270
1957     19.560000      0.011510      0.039640
1958     19.570000      0.011120      0.040000
1959     19.580000      0.010720      0.040340
1960     19.590000      0.010310      0.040670
1961     19.600000      0.009900      0.040990
1962     19.610000      0.009500      0.041300
1963     19.620000      0.009080      0.041590
1964     19.630000      0.008670      0.041880
1965     19.640000      0.008250      0.042160
1966     19.650000      0.007830      0.042420
1967     19.660000      0.007400      0.042680
1968     19.670000      0.006970      0.042930
1969     19.680000      0.006550      0.043180
1970     19.690000      0.006110      0.043420
1971     19.700000      0.005680      0.043660
1972     19.710000      0.005240      0.043900
1973     19.720000      0.004800      0.044140
1974     19.730000      0.004360      0.044380
1975     19.740000      0.003920      0.044620
1976     19.750000      0.003470      0.044860
1977     19.760000      0.003020      0.045110
1978     19.770000      0.002570      0.045360
1979     19.780000      0.002120      0.045620
1980     19.790000      0.001660      0.045880
1981     19.800000      0.001200      0.046160
1982     19.810000      0.000740      0.046440
1983     19.820000      0.000280      0.046720
1984     19.830000     -0.000190      0.047020
1985     19.840000     -0.000660      0.047330
1986     19.850000     -0.001130      0.047640
1987     19.860000     -0.001610      0.047960
1988     19.870000     -0.002090      0.048290
1989     19.880000     -0.002570      0.048620
1990     19.890000     -0.003060      0.048960
1991     19.900000     -0.003550      0.049310
1992     19.910000     -0.004040      0.049650
1993     19.920000     -0.004540      0.050000
1994     19.930000     -0.005040      0.050350
1995     19.940000     -0.005540      0.050700
1996     19.950000     -0.006050      0.051050
1997     19.960000     -0.006560      0.051400
1998     19.970000     -0.007070      0.051750
1999     19.980000     -0.007590      0.052090
2000     19.990000     -0.008110      0.052440
2001     20.000000     -0.008640      0.052780
2002     20.010000     -0.009160      0.053120
2003     20.020000     -0.009690      0.053460
2004     20.030000     -0.010230      0.053800
2005     20.040000     -0.010770      0.054140
2006     20.050000     -0.011310      0.054480
2007     20.060000     -0.011850      0.054810
2008     20.070000     -0.012400      0.055140
2009     20.080000     -0.012950      0.055470
2010     20.090000     -0.013510      0.055790
2011     20.100000     -0.014070      0.056100
2012     20.110000     -0.014630      0.056410
2013     20.120000     -0.015190      0.056700
2014     20.130000     -0.015760      0.056990
2015     20.140000     -0.016330      0.057260
2016     20.150000     -0.016900      0.057520
2017     20.160000     -0.017480      0.057770
2018     20.170000     -0.018050      0.058000
2019     20.180000     -0.018630      0.058220
2020     20.190000     -0.019220      0.058420
2021     20.200000     -0.019800      0.058610
2022     20.210000     -0.020390      0.058780
2023     20.220000     -0.020970      0.058940
2024     20.230000     -0.021560      0.059080
2025     20.240000     -0.022150      0.059200
2026     20.250000     -0.022750      0.059310
2027     20.260000     -0.023340      0.059410
2028     20.270000     -0.023930      0.059480
2029     20.280000     -0.024530      0.059540
2030     20.290000     -0.025120      0.059590
2031     20.300000     -0.025720      0.059610
2032     20.310000     -0.026310      0.059620
2033     20.320000     -0.026910      0.059610
2034     20.330000     -0.027510      0.059570
2035     20.340000     -0.028100      0.059520
2036     20.350000     -0.028700      0.059450
2037     20.360000     -0.029290      0.059350
2038     20.370000     -0.029890      0.059240
2039     20.380000     -0.030480      0.059100
2040     20.390000     -0.031070      0.058940
2041     20.400000     -0.031660      0.058750
2042     20.410000     -0.032250      0.058540
2043     20.420000     -0.032830      0.058310
2044     20.430000     -0.033410      0.058060
2045     20.440000     -0.034000      0.057790
2046     20.450000     -0.034570      0.057500
2047     20.460000     -0.035150      0.057200
2048     20.470000     -0.035720      0.056880
2049     20.480000     -0.036290      0.056540
2050     20.490000     -0.036850      0.056200
2051     20.500000     -0.037420      0.055860
2052     20.510000     -0.037980      0.055510
2053     20.520000     -0.038530      0.055160
2054     20.530000     -0.039080      0.054810
2055     20.540000     -0.039630      0.054470
2056     20.550000     -0.040170      0.054140
2057     20.560000     -0.040720      0.053810
2058     20.570000     -0.041250      0.053500
2059     20.580000     -0.041790      0.053200
2060     20.590000     -0.042320      0.052910
2061     20.600000     -0.042850      0.052640
2062     20.610000     -0.043380      0.052370
2063     20.620000     -0.043900      0.052120
2064     20.630000     -0.044420      0.051880
2065     20.640000     -0.044940      0.051650
2066     20.650000     -0.045460      0.051440
2067     20.660000     -0.045970      0.051230
2068     20.670000     -0.046480      0.051030
2069     20.680000     -0.046990      0.050840
2070     20.690000     -0.047500      0.050660
2071     20.700000     -0.048010      0.050480
2072     20.710000     -0.048510      0.050310
2073     20.720000     -0.049020      0.050150
2074     20.730000     -0.049520      0.049990
2075     20.740000     -0.050020      0.049840
2076     20.750000     -0.050520      0.049690
2077     20.760000     -0.051010      0.049540
2078     20.770000     -0.051510      0.049390
2079     20.780000     -0.052000      0.049250
2080     20.790000     -0.052500      0.049110
2081     20.800000     -0.052990      0.048970
2082     20.810000     -0.053480      0.048830
2083     20.820000     -0.053960      0.048690
2084     20.830000     -0.054450      0.048550
2085     20.840000     -0.054940      0.048410
2086     20.850000     -0.055420      0.048280
2087     20.860000     -0.055900      0.048140
2088     20.870000     -0.056390      0.048010
2089     20.880000     -0.056870      0.047880
2090     20.890000     -0.057340      0.047750
2091     20.900000     -0.057820      0.047620
2092     20.910000     -0.058300      0.047500
2093     20.920000     -0.058770      0.047390
2094     20.930000     -0.059250      0.047280
2095     20.940000     -0.059720      0.047180
2096     20.950000     -0.060190      0.047080
2097     20.960000     -0.060660      0.047000
2098     20.970000     -0.061130      0.046920
2099     20.980000     -0.061600      0.046860
2100     20.990000     -0.062070      0.046800
2101     21.000000     -0.062540      0.046750
2102     21.010000     -0.063010      0.046720
2103     21.020000     -0.063470      0.046690
2104     21.030000     -0.063940      0.046680
2105     21.040000     -0.064410      0.046680
2106     21.050000     -0.064870      0.046690
2107     21.060000     -0.065340      0.046720
2108     21.070000     -0.065810      0.046760
2109     21.080000     -0.066270      0.046810
2110     21.090000     -0.066740      0.046880
2111     21.100000     -0.067210      0.046960
2112     21.110000     -0.067680      0.047060
2113     21.120000     -0.068150      0.047180
2114     21.130000     -0.068620      0.047320
2115     21.140000     -0.069100      0.047480
2116     21.150000     -0.069570      0.047650
2117     21.160000     -0.070050      0.047850
2118     21.170000     -0.070530      0.048070
2119     21.180000     -0.071010      0.048310
2120     21.190000     -0.071490      0.048570
2121     21.200000     -0.071980      0.048850
2122     21.210000     -0.072460      0.049150
2123     21.220000     -0.072960      0.049460
2124     21.230000     -0.073450      0.049800
2125     21.240000     -0.073950      0.050140
2126     21.250000     -0.074450      0.050500
2127     21.260000     -0.074960      0.050860
2128     21.270000     -0.075460      0.051210
2129     21.280000     -0.075980      0.051560
2130     21.290000     -0.076490      0.051900
2131     21.300000     -0.077010      0.052210
2132     21.310000     -0.077530      0.052490
2133     21.320000     -0.078060      0.052740
2134     21.330000     -0.078580      0.052940
2135     21.340000     -0.079110      0.053100
2136     21.350000     -0.079650      0.053200
2137     21.360000     -0.080180      0.053230
2138     21.370000     -0.080710      0.053200
2139     21.380000     -0.081240      0.053110
2140     21.390000     -0.081770      0.052940
2141     21.400000     -0.082300      0.052700
2142     21.410000     -0.082830      0.052380
2143     21.420000     -0.083350      0.052000
2144     21.430000     -0.083870      0.051540
2145     21.440000     -0.084390      0.051030
2146     21.450000     -0.084900      0.050450
2147     21.460000     -0.085400      0.049820
2148     21.470000     -0.085900      0.049140
2149     21.480000     -0.086390      0.048420
2150     21.490000     -0.086880      0.047670
2151     21.500000     -0.087350      0.046900
2152     21.510000     -0.087820      0.046120
2153     21.520000     -0.088280      0.045340
2154     21.530000     -0.088740      0.044560
2155     21.540000     -0.089180      0.043800
2156     21.550000     -0.089620      0.043050
2157     21.560000     -0.090050      0.042330
2158     21.570000     -0.090470      0.041640
2159     21.580000     -0.090890      0.040980
2160     21.590000     -0.091300      0.040360
2161     21.600000     -0.091700      0.039780
2162     21.610000     -0.092100      0.039230
2163     21.620000     -0.092490      0.038720
2164     21.630000     -0.092880      0.038240
2165     21.640000     -0.093260      0.037790
2166     21.650000     -0.093640      0.037380
2167     21.660000     -0.094020      0.037000
2168     21.670000     -0.094390      0.036630
2169     21.680000     -0.094750      0.036300
2170     21.690000     -0.095110      0.035970
2171     21.700000     -0.095470      0.035670
2172     21.710000     -0.095830      0.035370
2173     21.720000     -0.096180      0.035080
2174     21.730000     -0.096540      0.034800
2175     21.740000     -0.096880      0.034510
2176     21.750000     -0.097230      0.034220
2177     21.760000     -0.097570      0.033930
2178     21.770000     -0.097910      0.033630
2179     21.780000     -0.098250      0.033330
2180     21.790000     -0.098580      0.033010
2181     21.800000     -0.098910      0.032680
2182     21.810000     -0.099240      0.032330
2183     21.820000     -0.099560      0.031970
2184     21.830000     -0.099880      0.031600
2185     21.840000     -0.100200      0.031220
2186     21.850000     -0.100510      0.030820
2187     21.860000     -0.100820      0.030420
2188     21.870000     -0.101120      0.030010
2189     21.880000     -0.101420      0.029590
2190     21.890000     -0.101720      0.029170
2191     21.900000     -0.102010      0.028750
2192     21.910000     -0.102300      0.028330
2193     21.920000     -0.102580      0.027920
2194     21.930000     -0.102860      0.027520
2195     21.940000     -0.103130      0.027130
2196     21.950000     -0.103400      0.026760
2197     21.960000     -0.103670      0.026400
2198     21.970000     -0.103940      0.026050
2199     21.980000     -0.104200      0.025730
2200     21.990000     -0.104450      0.025420
2201     22.000000     -0.104710      0.025140
2202     22.010000     -0.104960      0.024870
2203     22.020000     -0.105210      0.024620
2204     22.030000     -0.105450      0.024380
2205     22.040000     -0.105700      0.024160
2206     22.050000     -0.105940      0.023960
2207     22.060000     -0.106180      0.023760
2208     22.070000     -0.106420      0.023570
2209     22.080000     -0.106650      0.023390
2210     22.090000     -0.106890      0.023220
2211     22.100000     -0.107120      0.023040
2212     22.110000     -0.107350      0.022860
2213     22.120000     -0.107580      0.022680
2214     22.130000     -0.107800      0.022500
2215     22.140000     -0.108030      0.022300
2216     22.150000     -0.108250      0.022090
2217     22.160000     -0.108470      0.021880
2218     22.170000     -0.108690      0.021640
2219     22.180000     -0.108910      0.021390
2220     22.190000     -0.109120      0.021120
2221     22.200000     -0.109330      0.020830
2222     22.210000     -0.109540      0.020520
2223     22.220000     -0.109750      0.020190
2224     22.230000     -0.109950      0.019840
2225     22.240000     -0.110150      0.019480
2226     22.250000     -0.110340      0.019090
2227     22.260000     -0.110530      0.018680
2228     22.270000     -0.110720      0.018250
2229     22.280000     -0.110900      0.017810
2230     22.290000     -0.111080      0.017350
2231     22.300000     -0.111250      0.016880
2232     22.310000     -0.111420      0.016400
2233     22.320000     -0.111590      0.015910
2234     22.330000     -0.111750      0.015410
2235     22.340000     -0.111900      0.014900
2236     22.350000     -0.112050      0.014390
2237     22.360000     -0.112190      0.013870
2238     22.370000     -0.112330      0.013350
2239     22.380000     -0.112470      0.012820
2240     22.390000     -0.112590      0.012290
2241     22.400000     -0.112720      0.011750
2242     22.410000     -0.112830      0.011210
2243     22.420000     -0.112950      0.010660
2244     22.430000     -0.113050      0.010100
2245     22.440000     -0.113150      0.009540
2246     22.450000     -0.113250      0.008970
2247     22.460000     -0.113340      0.008400
2248     22.470000     -0.113420      0.007820
2249     22.480000     -0.113500      0.007240
2250     22.490000     -0.113570      0.006660
2251     22.500000     -0.113640      0.006080
2252     22.510000     -0.113700      0.005500
2253     22.520000     -0.113760      0.004920
2254     22.530000     -0.113810      0.004340
2255     22.540000     -0.113850      0.003760
2256     22.550000     -0.113890      0.003200
2257     22.560000     -0.113920      0.002630
2258     22.570000     -0.113940      0.002070
2259     22.580000     -0.113970      0.001520
2260     22.590000     -0.113980      0.000970
2261     22.600000     -0.113990      0.000430
2262     22.610000     -0.113990     -0.000120
2263     22.620000     -0.113990     -0.000660
2264     22.630000     -0.113990     -0.001200
2265     22.640000     -0.113970     -0.001730
2266     22.650000     -0.113960     -0.002270
2267     22.660000     -0.113930     -0.002810
2268     22.670000     -0.113910     -0.003350
2269     22.680000     -0.113870     -0.003900
2270     22.690000     -0.113830     -0.004440
2271     22.700000     -0.113790     -0.004990
2272     22.710000     -0.113740     -0.005530
2273     22.720000     -0.113680     -0.006080
2274     22.730000     -0.113620     -0.006630
2275     22.740000     -0.113560     -0.007190
2276     22.750000     -0.113490     -0.007750
2277     22.760000     -0.113410     -0.008310
2278     22.770000     -0.113320     -0.008870
2279     22.780000     -0.113240     -0.009440
2280     22.790000     -0.113140     -0.010020
2281     22.800000     -0.113040     -0.010600
2282     22.810000     -0.112940     -0.011190
2283     22.820000     -0.112820     -0.011780
2284     22.830000     -0.112710     -0.012380
2285     22.840000     -0.112580     -0.012990
2286     22.850000     -0.112450     -0.013600
2287     22.860000     -0.112320     -0.014220
2288     22.870000     -0.112170     -0.014830
2289     22.880000     -0.112030     -0.015450
2290     22.890000     -0.111870     -0.016060
2291     22.900000     -0.111710     -0.016670
2292     22.910000     -0.111540     -0.017260
2293     22.920000     -0.111370     -0.017850
2294     22.930000     -0.111190     -0.018420
2295     22.940000     -0.111010     -0.018970
2296     22.950000     -0.110820     -0.019500
2297     22.960000     -0.110620     -0.020000
2298     22.970000     -0.110420     -0.020490
2299     22.980000     -0.110220     -0.020950
2300     22.990000     -0.110010     -0.021380
2301     23.000000     -0.109800     -0.021790
2302     23.010000     -0.109580     -0.022180
2303     23.020000     -0.109360     -0.022550
2304     23.030000     -0.109130     -0.022890
2305     23.040000     -0.108900     -0.023210
2306     23.050000     -0.108670     -0.023510
2307     23.060000     -0.108430     -0.023790
2308     23.070000     -0.108200     -0.024050
2309     23.080000     -0.107960     -0.024300
2310     23.090000     -0.107710     -0.024540
2311     23.100000     -0.107470     -0.024760
2312     23.110000     -0.107220     -0.024970
2313     23.120000     -0.106970     -0.025160
2314     23.130000     -0.106720     -0.025350
2315     23.140000     -0.106470     -0.025530
2316     23.150000     -0.106210     -0.025710
2317     23.160000     -0.105950     -0.025880
2318     23.170000     -0.105690     -0.026040
2319     23.180000     -0.105430     -0.026200
2320     23.190000     -0.105170     -0.026350
2321     23.200000     -0.104910     -0.026500
2322     23.210000     -0.104640     -0.026650
2323     23.220000     -0.104380     -0.026790
2324     23.230000     -0.104110     -0.026930
2325     23.240000     -0.103840     -0.027070
2326     23.250000     -0.103570     -0.027200
2327     23.260000     -0.103300     -0.027330
2328     23.270000     -0.103020     -0.027450
2329     23.280000     -0.102750     -0.027570
2330     23.290000     -0.102470     -0.027680
2331     23.300000     -0.102200     -0.027780
2332     23.310000     -0.101920     -0.027870
2333     23.320000     -0.101640     -0.027940
2334     23.330000     -0.101360     -0.028010
2335     23.340000     -0.101080     -0.028060
2336     23.350000     -0.100800     -0.028090
2337     23.360000     -0.100520     -0.028110
2338     23.370000     -0.100240     -0.028110
2339     23.380000     -0.099960     -0.028100
2340     23.390000     -0.099680     -0.028060
2341     23.400000     -0.099400     -0.028010
2342     23.410000     -0.099120     -0.027940
2343     23.420000     -0.098840     -0.027850
2344     23.430000     -0.098560     -0.027740
2345     23.440000     -0.098280     -0.027620
2346     23.450000     -0.098000     -0.027490
2347     23.460000     -0.097730     -0.027340
2348     23.470000     -0.097460     -0.027180
2349     23.480000     -0.097180     -0.027020
2350     23.490000     -0.096910     -0.026850
2351     23.500000     -0.096640     -0.026670
2352     23.510000     -0.096380     -0.026500
2353     23.520000     -0.096110     -0.026330
2354     23.530000     -0.095850     -0.026160
2355     23.540000     -0.095590     -0.026000
2356     23.550000     -0.095330     -0.025840
2357     23.560000     -0.095070     -0.025700
2358     23.570000     -0.094810     -0.025570
2359     23.580000     -0.094560     -0.025450
2360     23.590000     -0.094300     -0.025350
2361     23.600000     -0.094050     -0.025250
2362     23.610000     -0.093800     -0.025170
2363     23.620000     -0.093540     -0.025110
2364     23.630000     -0.093290     -0.025050
2365     23.640000     -0.093040     -0.025000
2366     23.650000     -0.092790     -0.024960
2367     23.660000     -0.092540     -0.024930
2368     23.670000     -0.092290     -0.024900
2369     23.680000     -0.092050     -0.024870
2370     23.690000     -0.091800     -0.024840
2371     23.700000     -0.091550     -0.024810
2372     23.710000     -0.091300     -0.024770
2373     23.720000     -0.091050     -0.024720
2374     23.730000     -0.090810     -0.024660
2375     23.740000     -0.090560     -0.024580
2376     23.750000     -0.090310     -0.024490
2377     23.760000     -0.090070     -0.024380
2378     23.770000     -0.089820     -0.024260
2379     23.780000     -0.089580     -0.024110
2380     23.790000     -0.089340     -0.023940
2381     23.800000     -0.089100     -0.023750
2382     23.810000     -0.088860     -0.023530
2383     23.820000     -0.088630     -0.023300
2384     23.830000     -0.088400     -0.023060
2385     23.840000     -0.088160     -0.022790
2386     23.850000     -0.087940     -0.022520
2387     23.860000     -0.087710     -0.022240
2388     23.870000     -0.087490     -0.021960
2389     23.880000     -0.087270     -0.021680
2390     23.890000     -0.087050     -0.021410
2391     23.900000     -0.086840     -0.021160
2392     23.910000     -0.086630     -0.020930
2393     23.920000     -0.086420     -0.020730
2394     23.930000     -0.086210     -0.020560
2395     23.940000     -0.086000     -0.020440
2396     23.950000     -0.085800     -0.020360
2397     23.960000     -0.085600     -0.020330
2398     23.970000     -0.085390     -0.020350
2399     23.980000     -0.085190     -0.020430
2400     23.990000     -0.084990     -0.020560
2401     24.000000     -0.084780     -0.020750
2402     24.010000     -0.084570     -0.020990
2403     24.020000     -0.084360     -0.021280
2404     24.030000     -0.084150     -0.021620
2405     24.040000     -0.083930     -0.022000
2406     24.050000     -0.083710     -0.022400
2407     24.060000     -0.083490     -0.022820
2408     24.070000     -0.083260     -0.023260
2409     24.080000     -0.083030     -0.023680
2410     24.090000     -0.082790     -0.024090
2411     24.100000     -0.082550     -0.024470
2412     24.110000     -0.082310     -0.024800
2413     24.120000     -0.082060     -0.025070
2414     24.130000     -0.081810     -0.025260
2415     24.140000     -0.081560     -0.025360
2416     24.150000     -0.081300     -0.025360
2417     24.160000     -0.081050     -0.025260
2418     24.170000     -0.080800     -0.025040
2419     24.180000     -0.080550     -0.024700
2420     24.190000     -0.080300     -0.024230
2421     24.200000     -0.080060     -0.023650
2422     24.210000     -0.079820     -0.022950
2423     24.220000     -0.079590     -0.022140
2424     24.230000     -0.079370     -0.021240
2425     24.240000     -0.079160     -0.020260
2426     24.250000     -0.078950     -0.019220
2427     24.260000     -0.078760     -0.018150
2428     24.270000     -0.078580     -0.017080
2429     24.280000     -0.078410     -0.016030
2430     24.290000     -0.078250     -0.015040
2431     24.300000     -0.078100     -0.014150
2432     24.310000     -0.077960     -0.013400
2433     24.320000     -0.077820     -0.012810
2434     24.330000     -0.077690     -0.012420
2435     24.340000     -0.077570     -0.012270
2436     24.350000     -0.077450     -0.012390
2437     24.360000     -0.077320     -0.012790
2438     24.370000     -0.077200     -0.013480
2439     24.380000     -0.077060     -0.014490
2440     24.390000     -0.076920     -0.015820
2441     24.400000     -0.076760     -0.017450
2442     24.410000     -0.076580     -0.019370
2443     24.420000     -0.076390     -0.021550
2444     24.430000     -0.076170     -0.023970
2445     24.440000     -0.075930     -0.026570
2446     24.450000     -0.075670     -0.029290
2447     24.460000     -0.075380     -0.032070
2448     24.470000     -0.075060     -0.034820
2449     24.480000     -0.074710     -0.037460
2450     24.490000     -0.074330     -0.039880
2451     24.500000     -0.073930     -0.041990
2452     24.510000     -0.073510     -0.043690
2453     24.520000     -0.073080     -0.044870
2454     24.530000     -0.072630     -0.045430
2455     24.540000     -0.072170     -0.045300
2456     24.550000     -0.071720     -0.044370
2457     24.560000     -0.071280     -0.042610
2458     24.570000     -0.070850     -0.039940
2459     24.580000     -0.070450     -0.036350
2460     24.590000     -0.070090     -0.031820
2461     24.600000     -0.069770     -0.026370
2462     24.610000     -0.069510     -0.020040
2463     24.620000     -0.069310     -0.012910
2464     24.630000     -0.069180     -0.005060
2465     24.640000     -0.069130      0.003350
2466     24.650000     -0.069160      0.012170
2467     24.660000     -0.069280      0.021200
2468     24.670000     -0.069490      0.030200
2469     24.680000     -0.069800      0.038920
2470     24.690000     -0.070180      0.047080
2471     24.700000     -0.070660      0.054380
2472     24.710000     -0.071200      0.060520
2473     24.720000     -0.071800      0.065220
2474     24.730000     -0.072460      0.068170
2475     24.740000     -0.073140      0.069110
2476     24.750000     -0.073830      0.067800
2477     24.760000     -0.074510      0.064020
2478     24.770000     -0.075150      0.057620
2479     24.780000     -0.075720      0.048470
2480     24.790000     -0.076210      0.036490
2481     24.800000     -0.076570      0.021670
2482     24.810000     -0.076790      0.004050
2483     24.820000     -0.076830     -0.016270
2484     24.830000     -0.076670     -0.039110
2485     24.840000     -0.076280     -0.064240
2486     24.850000     -0.075630     -0.091330
2487     24.860000     -0.074720     -0.120020
2488     24.870000     -0.073520     -0.149850
2489     24.880000     -0.072020     -0.180340
2490     24.890000     -0.070220     -0.210930
2491     24.900000     -0.068110     -0.241070
2492     24.910000     -0.065700     -0.270180
2493     24.920000     -0.063000     -0.297680
2494     24.930000     -0.060020     -0.323020
2495     24.940000     -0.056790     -0.345700
2496     24.950000     -0.053330     -0.365270
2497     24.960000     -0.049680     -0.381330
2498     24.970000     -0.045870     -0.393550
2499     24.980000     -0.041930     -0.401710
2500     24.990000     -0.037910     -0.405630
2501     25.000000     -0.033860     -0.405230
2502     25.010000      0.000000      0.000000
2503     25.020000      0.000000      0.000000
2504     25.030000      0.000000      0.000000
2505     25.040000      0.000000      0.000000
2506     25.050000      0.000000      0.000000
2507     25.060000      0.000000      0.000000
2508     25.070000      0.000000      0.000000
2509     25.080000      0.000000      0.000000
2510     25.090000      0.000000      0.000000
2511     25.100000      0.000000      0.000000
2512     25.110000      0.000000      0.000000
2513     25.120000      0.000000      0.000000
2514     25.130000      0.000000      0.000000
2515     25.140000      0.000000      0.000000
2516     25.150000      0.000000      0.000000
2517     25.160000      0.000000      0.000000
2518     25.170000      0.000000      0.000000
2519     25.180000      0.000000      0.000000
2520     25.190000      0.000000      0.000000
2521     25.200000      0.000000      0.000000
2522     25.210000      0.000000      0.000000
2523     25.220000      0.000000      0.000000
2524     25.230000      0.000000      0.000000
2525     25.240000      0.000000      0.000000
2526     25.250000      0.000000      0.000000
2527     25.260000      0.000000      0.000000
2528     25.270000      0.000000      0.000000
2529     25.280000      0.000000      0.000000
2530     25.290000      0.000000      0.000000
2531     25.300000      0.000000      0.000000
2532     25.310000      0.000000      0.000000
2533     25.320000      0.000000      0.000000
2534     25.330000      0.000000      0.000000
2535     25.340000      0.000000      0.000000
2536     25.350000      0.000000      0.000000
2537     25.360000      0.000000      0.000000
2538     25.370000      0.000000      0.000000
2539     25.380000      0.000000      0.000000
2540     25.390000      0.000000      0.000000
2541     25.400000      0.000000      0.000000
2542     25.410000      0.000000      0.000000
2543     25.420000      0.000000      0.000000
2544     25.430000      0.000000      0.000000
2545     25.440000      0.000000      0.000000
2546     25.450000      0.000000      0.000000
2547     25.460000      0.000000      0.000000
2548     25.470000      0.000000      0.000000
2549     25.480000      0.000000      0.000000
2550     25.490000      0.000000      0.000000
2551     25.500000      0.000000      0.000000
2552     25.510000      0.000000      0.000000
2553     25.520000      0.000000      0.000000
2554     25.530000      0.000000      0.000000
2555     25.540000      0.000000      0.000000
2556     25.550000      0.000000      0.000000
2557     25.560000      0.000000      0.000000
2558     25.570000      0.000000      0.000000
2559     25.580000      0.000000      0.000000
2560     25.590000      0.000000      0.000000
2561     25.600000      0.000000      0.000000
2562     25.610000      0.000000      0.000000
2563     25.620000      0.000000      0.000000
2564     25.630000      0.000000      0.000000
2565     25.640000      0.000000      0.000000
2566     25.650000      0.000000      0.000000
2567     25.660000      0.000000      0.000000
2568     25.670000      0.000000      0.000000
2569     25.680000      0.000000      0.000000
2570     25.690000      0.000000      0.000000
2571     25.700000      0.000000      0.000000
2572     25.710000      0.000000      0.000000
2573     25.720000      0.000000      0.000000
2574     25.730000      0.000000      0.000000
2575     25.740000      0.000000      0.000000
2576     25.750000      0.000000      0.000000
2577     25.760000      0.000000      0.000000
2578     25.770000      0.000000      0.000000
2579     25.780000      0.000000      0.000000
2580     25.790000      0.000000      0.000000
2581     25.800000      0.000000      0.000000
2582     25.810000      0.000000      0.000000
2583     25.820000      0.000000      0.000000
2584     25.830000      0.000000      0.000000
2585     25.840000      0.000000      0.000000
2586     25.850000      0.000000      0.000000
2587     25.860000      0.000000      0.000000
2588     25.870000      0.000000      0.000000
2589     25.880000      0.000000      0.000000
2590     25.890000      0.000000      0.000000
2591     25.900000      0.000000      0.000000
2592     25.910000      0.000000      0.000000
2593     25.920000      0.000000      0.000000
2594     25.930000      0.000000      0.000000
2595     25.940000      0.000000      0.000000
2596     25.950000      0.000000      0.000000
2597     25.960000      0.000000      0.000000
2598     25.970000      0.000000      0.000000
2599     25.980000      0.000000      0.000000
2600     25.990000      0.000000      0.000000
2601     26.000000      0.000000      0.000000
2602     26.010000      0.000000      0.000000
2603     26.020000      0.000000      0.000000
2604     26.030000      0.000000      0.000000
2605     26.040000      0.000000      0.000000
2606     26.050000      0.000000      0.000000
2607     26.060000      0.000000      0.000000
2608     26.070000      0.000000      0.000000
2609     26.080000      0.000000      0.000000
2610     26.090000      0.000000      0.000000
2611     26.100000      0.000000      0.000000
2612     26.110000      0.000000      0.000000
2613     26.120000      0.000000      0.000000
2614     26.130000      0.000000      0.000000
2615     26.140000      0.000000      0.000000
2616     26.150000      0.000000      0.000000
2617     26.160000      0.000000      0.000000
2618     26.170000      0.000000      0.000000
2619     26.180000      0.000000      0.000000
2620     26.190000      0.000000      0.000000
2621     26.200000      0.000000      0.000000
2622     26.210000      0.000000      0.000000
2623     26.220000      0.000000      0.000000
2624     26.230000      0.000000      0.000000
2625     26.240000      0.000000      0.000000
2626     26.250000      0.000000      0.000000
2627     26.260000      0.000000      0.000000
2628     26.270000      0.000000      0.000000
2629     26.280000      0.000000      0.000000
2630     26.290000      0.000000      0.000000
2631     26.300000      0.000000      0.000000
2632     26.310000      0.000000      0.000000
2633     26.320000      0.000000      0.000000
2634     26.330000      0.000000      0.000000
2635     26.340000      0.000000      0.000000
2636     26.350000      0.000000      0.000000
2637     26.360000      0.000000      0.000000
2638     26.370000      0.000000      0.000000
2639     26.380000      0.000000      0.000000
2640     26.390000      0.000000      0.000000
2641     26.400000      0.000000      0.000000
2642     26.410000      0.000000      0.000000
2643     26.420000      0.000000      0.000000
2644     26.430000      0.000000      0.000000
2645     26.440000      0.000000      0.000000
2646     26.450000      0.000000      0.000000
2647     26.460000      0.000000      0.000000
2648     26.470000      0.000000      0.000000
2649     26.480000      0.000000      0.000000
2650     26.490000      0.000000      0.000000
2651     26.500000      0.000000      0.000000
2652     26.510000      0.000000      0.000000
2653     26.520000      0.000000      0.000000
2654     26.530000      0.000000      0.000000
2655     26.540000      0.000000      0.000000
2656     26.550000      0.000000      0.000000
2657     26.560000      0.000000      0.000000
2658     26.570000      0.000000      0.000000
2659     26.580000      0.000000      0.000000
2660     26.590000      0.000000      0.000000
2661     26.600000      0.000000      0.000000
2662     26.610000      0.000000      0.000000
2663     26.620000      0.000000      0.000000
2664     26.630000      0.000000      0.000000
2665     26.640000      0.000000      0.000000
2666     26.650000      0.000000      0.000000
2667     26.660000      0.000000      0.000000
2668     26.670000      0.000000      0.000000
2669     26.680000      0.000000      0.000000
2670     26.690000      0.000000      0.000000
2671     26.700000      0.000000      0.000000
2672     26.710000      0.000000      0.000000
2673     26.720000      0.000000      0.000000
2674     26.730000      0.000000      0.000000
2675     26.740000      0.000000      0.000000
2676     26.750000      0.000000      0.000000
2677     26.760000      0.000000      0.000000
2678     26.770000      0.000000      0.000000
2679     26.780000      0.000000      0.000000
2680     26.790000      0.000000      0.000000
2681     26.800000      0.000000      0.000000
2682     26.810000      0.000000      0.000000
2683     26.820000      0.000000      0.000000
2684     26.830000      0.000000      0.000000
2685     26.840000      0.000000      0.000000
2686     26.850000      0.000000      0.000000
2687     26.860000      0.000000      0.000000
2688     26.870000      0.000000      0.000000
2689     26.880000      0.000000      0.000000
2690     26.890000      0.000000      0.000000
2691     26.900000      0.000000      0.000000
2692     26.910000      0.000000      0.000000
2693     26.920000      0.000000      0.000000
2694     26.930000      0.000000      0.000000
2695     26.940000      0.000000      0.000000
2696     26.950000      0.000000      0.000000
2697     26.960000      0.000000      0.000000
2698     26.970000      0.000000      0.000000
2699     26.980000      0.000000      0.000000
2700     26.990000      0.000000      0.000000
2701     27.000000      0.000000      0.000000
2702     27.010000      0.000000      0.000000
2703     27.020000      0.000000      0.000000
2704     27.030000      0.000000      0.000000
2705     27.040000      0.000000      0.000000
2706     27.050000      0.000000      0.000000
2707     27.060000      0.000000      0.000000
2708     27.070000      0.000000      0.000000
2709     27.080000      0.000000      0.000000
2710     27.090000      0.000000      0.000000
2711     27.100000      0.000000      0.000000
2712     27.110000      0.000000      0.000000
2713     27.120000      0.000000      0.000000
2714     27.130000      0.000000      0.000000
2715     27.140000      0.000000      0.000000
2716     27.150000      0.000000      0.000000
2717     27.160000      0.000000      0.000000
2718     27.170000      0.000000      0.000000
2719     27.180000      0.000000      0.000000
2720     27.190000      0.000000      0.000000
2721     27.200000      0.000000      0.000000
2722     27.210000      0.000000      0.000000
2723     27.220000      0.000000      0.000000
2724     27.230000      0.000000      0.000000
2725     27.240000      0.000000      0.000000
2726     27.250000      0.000000      0.000000
2727     27.260000      0.000000      0.000000
2728     27.270000      0.000000      0.000000
2729     27.280000      0.000000      0.000000
2730     27.290000      0.000000      0.000000
2731     27.300000      0.000000      0.000000
2732     27.310000      0.000000      0.000000
2733     27.320000      0.000000      0.000000
2734     27.330000      0.000000      0.000000
2735     27.340000      0.000000      0.000000
2736     27.350000      0.000000      0.000000
2737     27.360000      0.000000      0.000000
2738     27.370000      0.000000      0.000000
2739     27.380000      0.000000      0.000000
2740     27.390000      0.000000      0.000000
2741     27.400000      0.000000      0.000000
2742     27.410000      0.000000      0.000000
2743     27.420000      0.000000      0.000000
2744     27.430000      0.000000      0.000000
2745     27.440000      0.000000      0.000000
2746     27.450000      0.000000      0.000000
2747     27.460000      0.000000      0.000000
2748     27.470000      0.000000      0.000000
2749     27.480000      0.000000      0.000000
2750     27.490000      0.000000      0.000000
2751     27.500000      0.000000      0.000000
2752     27.510000      0.000000      0.000000
2753     27.520000      0.000000      0.000000
2754     27.530000      0.000000      0.000000
2755     27.540000      0.000000      0.000000
2756     27.550000      0.000000      0.000000
2757     27.560000      0.000000      0.000000
2758     27.570000      0.000000      0.000000
2759     27.580000      0.000000      0.000000
2760     27.590000      0.000000      0.000000
2761     27.600000      0.000000      0.000000
2762     27.610000      0.000000      0.000000
2763     27.620000      0.000000      0.000000
2764     27.630000      0.000000      0.000000
2765     27.640000      0.000000      0.000000
2766     27.650000      0.000000      0.000000
2767     27.660000      0.000000      0.000000
2768     27.670000      0.000000      0.000000
2769     27.680000      0.000000      0.000000
2770     27.690000      0.000000      0.000000
2771     27.700000      0.000000      0.000000
2772     27.710000      0.000000      0.000000
2773     27.720000      0.000000      0.000000
2774     27.730000      0.000000      0.000000
2775     27.740000      0.000000      0.000000
2776     27.750000      0.000000      0.000000
2777     27.760000      0.000000      0.000000
2778     27.770000      0.000000      0.000000
2779     27.780000      0.000000      0.000000
2780     27.790000      0.000000      0.000000
2781     27.800000      0.000000      0.000000
2782     27.810000      0.000000      0.000000
2783     27.820000      0.000000      0.000000
2784     27.830000      0.000000      0.000000
2785     27.840000      0.000000      0.000000
2786     27.850000      0.000000      0.000000
2787     27.860000      0.000000      0.000000
2788     27.870000      0.000000      0.000000
2789     27.880000      0.000000      0.000000
2790     27.890000      0.000000      0.000000
2791     27.900000      0.000000      0.000000
2792     27.910000      0.000000      0.000000
2793     27.920000      0.000000      0.000000
2794     27.930000      0.000000      0.000000
2795     27.940000      0.000000      0.000000
2796     27.950000      0.000000      0.000000
2797     27.960000      0.000000      0.000000
2798     27.970000      0.000000      0.000000
2799     27.980000      0.000000      0.000000
2800     27.990000      0.000000      0.000000
2801     28.000000      0.000000      0.000000
2802     28.010000      0.000000      0.000000
2803     28.020000      0.000000      0.000000
2804     28.030000      0.000000      0.000000
2805     28.040000      0.000000      0.000000
2806     28.050000      0.000000      0.000000
2807     28.060000      0.000000      0.000000
2808     28.070000      0.000000      0.000000
2809     28.080000      0.000000      0.000000
2810     28.090000      0.000000      0.000000
2811     28.100000      0.000000      0.000000
2812     28.110000      0.000000      0.000000
2813     28.120000      0.000000      0.000000
2814     28.130000      0.000000      0.000000
2815     28.140000      0.000000      0.000000
2816     28.150000      0.000000      0.000000
2817     28.160000      0.000000      0.000000
2818     28.170000      0.000000      0.000000
2819     28.180000      0.000000      0.000000
2820     28.190000      0.000000      0.000000
2821     28.200000      0.000000      0.000000
2822     28.210000      0.000000      0.000000
2823     28.220000      0.000000      0.000000
2824     28.230000      0.000000      0.000000
2825     28.240000      0.000000      0.000000
2826     28.250000      0.000000      0.000000
2827     28.260000      0.000000      0.000000
2828     28.270000      0.000000      0.000000
2829     28.280000      0.000000      0.000000
2830     28.290000      0.000000      0.000000
2831     28.300000      0.000000      0.000000
2832     28.310000      0.000000      0.000000
2833     28.320000      0.000000      0.000000
2834     28.330000      0.000000      0.000000
2835     28.340000      0.000000      0.000000
2836     28.350000      0.000000      0.000000
2837     28.360000      0.000000      0.000000
2838     28.370000      0.000000      0.000000
2839     28.380000      0.000000      0.000000
2840     28.390000      0.000000      0.000000
2841     28.400000      0.000000      0.000000
2842     28.410000      0.000000      0.000000
2843     28.420000      0.000000      0.000000
2844     28.430000      0.000000      0.000000
2845     28.440000      0.000000      0.000000
2846     28.450000      0.000000      0.000000
2847     28.460000      0.000000      0.000000
2848     28.470000      0.000000      0.000000
2849     28.480000      0.000000      0.000000
2850     28.490000      0.000000      0.000000
2851     28.500000      0.000000      0.000000
2852     28.510000      0.000000      0.000000
2853     28.520000      0.000000      0.000000
2854     28.530000      0.000000      0.000000
2855     28.540000      0.000000      0.000000
2856     28.550000      0.000000      0.000000
2857     28.560000      0.000000      0.000000
2858     28.570000      0.000000      0.000000
2859     28.580000      0.000000      0.000000
2860     28.590000      0.000000      0.000000
2861     28.600000      0.000000      0.000000
2862     28.610000      0.000000      0.000000
2863     28.620000      0.000000      0.000000
2864     28.630000      0.000000      0.000000
2865     28.640000      0.000000      0.000000
2866     28.650000      0.000000      0.000000
2867     28.660000      0.000000      0.000000
2868     28.670000      0.000000      0.000000
2869     28.680000      0.000000      0.000000
2870     28.690000      0.000000      0.000000
2871     28.700000      0.000000      0.000000
2872     28.710000      0.000000      0.000000
2873     28.720000      0.000000      0.000000
2874     28.730000      0.000000      0.000000
2875     28.740000      0.000000      0.000000
2876     28.750000      0.000000      0.000000
2877     28.760000      0.000000      0.000000
2878     28.770000      0.000000      0.000000
2879     28.780000      0.000000      0.000000
2880     28.790000      0.000000      0.000000
2881     28.800000      0.000000      0.000000
2882     28.810000      0.000000      0.000000
2883     28.820000      0.000000      0.000000
2884     28.830000      0.000000      0.000000
2885     28.840000      0.000000      0.000000
2886     28.850000      0.000000      0.000000
2887     28.860000      0.000000      0.000000
2888     28.870000      0.000000      0.000000
2889     28.880000      0.000000      0.000000
2890     28.890000      0.000000      0.000000
2891     28.900000      0.000000      0.000000
2892     28.910000      0.000000      0.000000
2893     28.920000      0.000000      0.000000
2894     28.930000      0.000000      0.000000
2895     28.940000      0.000000      0.000000
2896     28.950000      0.000000      0.000000
2897     28.960000      0.000000      0.000000
2898     28.970000      0.000000      0.000000
2899     28.980000      0.000000      0.000000
2900     28.990000      0.000000      0.000000
2901     29.000000      0.000000      0.000000
2902     29.010000      0.000000      0.000000
2903     29.020000      0.000000      0.000000
2904     29.030000      0.000000      0.000000
2905     29.040000      0.000000      0.000000
2906     29.050000      0.000000      0.000000
2907     29.060000      0.000000      0.000000
2908     29.070000      0.000000      0.000000
2909     29.080000      0.000000      0.000000
2910     29.090000      0.000000      0.000000
2911     29.100000      0.000000      0.000000
2912     29.110000      0.000000      0.000000
2913     29.120000      0.000000      0.000000
2914     29.130000      0.000000      0.000000
2915     29.140000      0.000000      0.000000
2916     29.150000      0.000000      0.000000
2917     29.160000      0.000000      0.000000
2918     29.170000      0.000000      0.000000
2919     29.180000      0.000000      0.000000
2920     29.190000      0.000000      0.000000
2921     29.200000      0.000000      0.000000
2922     29.210000      0.000000      0.000000
2923     29.220000      0.000000      0.000000
2924     29.230000      0.000000      0.000000
2925     29.240000      0.000000      0.000000
2926     29.250000      0.000000      0.000000
2927     29.260000      0.000000      0.000000
2928     29.270000      0.000000      0.000000
2929     29.280000      0.000000      0.000000
2930     29.290000      0.000000      0.000000
2931     29.300000      0.000000      0.000000
2932     29.310000      0.000000      0.000000
2933     29.320000      0.000000      0.000000
2934     29.330000      0.000000      0.000000
2935     29.340000      0.000000      0.000000
2936     29.350000      0.000000      0.000000
2937     29.360000      0.000000      0.000000
2938     29.370000      0.000000      0.000000
2939     29.380000      0.000000      0.000000
2940     29.390000      0.000000      0.000000
2941     29.400000      0.000000      0.000000
2942     29.410000      0.000000      0.000000
2943     29.420000      0.000000      0.000000
2944     29.430000      0.000000      0.000000
2945     29.440000      0.000000      0.000000
2946     29.450000      0.000000      0.000000
2947     29.460000      0.000000      0.000000
2948     29.470000      0.000000      0.000000
2949     29.480000      0.000000      0.000000
2950     29.490000      0.000000      0.000000
2951     29.500000      0.000000      0.000000
2952     29.510000      0.000000      0.000000
2953     29.520000      0.000000      0.000000
2954     29.530000      0.000000      0.000000
2955     29.540000      0.000000      0.000000
2956     29.550000      0.000000      0.000000
2957     29.560000      0.000000      0.000000
2958     29.570000      0.000000      0.000000
2959     29.580000      0.000000      0.000000
2960     29.590000      0.000000      0.000000
2961     29.600000      0.000000      0.000000
2962     29.610000      0.000000      0.000000
2963     29.620000      0.000000      0.000000
2964     29.630000      0.000000      0.000000
2965     29.640000      0.000000      0.000000
2966     29.650000      0.000000      0.000000
2967     29.660000      0.000000      0.000000
2968     29.670000      0.000000      0.000000
2969     29.680000      0.000000      0.000000
2970     29.690000      0.000000      0.000000
2971     29.700000      0.000000      0.000000
2972     29.710000      0.000000      0.000000
2973     29.720000      0.000000      0.000000
2974     29.730000      0.000000      0.000000
2975     29.740000      0.000000      0.000000
2976     29.750000      0.000000      0.000000
2977     29.760000      0.000000      0.000000
2978     29.770000      0.000000      0.000000
2979     29.780000      0.000000      0.000000
2980     29.790000      0.000000      0.000000
2981     29.800000      0.000000      0.000000
2982     29.810000      0.000000      0.000000
2983     29.820000      0.000000      0.000000
2984     29.830000      0.000000      0.000000
2985     29.840000      0.000000      0.000000
2986     29.850000      0.000000      0.000000
2987     29.860000      0.000000      0.000000
2988     29.870000      0.000000      0.000000
2989     29.880000      0.000000      0.000000
2990     29.890000      0.000000      0.000000
2991     29.900000      0.000000      0.000000
2992     29.910000      0.000000      0.000000
2993     29.920000      0.000000      0.000000
2994     29.930000      0.000000      0.000000
2995     29.940000      0.000000      0.000000
2996     29.950000      0.000000      0.000000
2997     29.960000      0.000000      0.000000
2998     29.970000      0.000000      0.000000
2999     29.980000      0.000000      0.000000
3000     29.990000      0.000000      0.000000
3001     30.000000      0.000000      0.000000
3002     30.010000      0.000000      0.000000
3003     30.020000      0.000000      0.000000
3004     30.030000      0.000000      0.000000
3005     30.040000      0.000000      0.000000
3006     30.050000      0.000000      0.000000
3007     30.060000      0.000000      0.000000
3008     30.070000      0.000000      0.000000
3009     30.080000      0.000000      0.000000
3010     30.090000      0.000000      0.000000
3011     30.100000      0.000000      0.000000
3012     30.110000      0.000000      0.000000
3013     30.120000      0.000000      0.000000
3014     30.130000      0.000000      0.000000
3015     30.140000      0.000000      0.000000
3016     30.150000      0.000000      0.000000
3017     30.160000      0.000000      0.000000
3018     30.170000      0.000000      0.000000
3019     30.180000      0.000000      0.000000
3020     30.190000      0.000000      0.000000
3021     30.200000      0.000000      0.000000
3022     30.210000      0.000000      0.000000
3023     30.220000      0.000000      0.000000
3024     30.230000      0.000000      0.000000
3025     30.240000      0.000000      0.000000
3026     30.250000      0.000000      0.000000
3027     30.260000      0.000000      0.000000
3028     30.270000      0.000000      0.000000
3029     30.280000      0.000000      0.000000
3030     30.290000      0.000000      0.000000
3031     30.300000      0.000000      0.000000
3032     30.310000      0.000000      0.000000
3033     30.320000      0.000000      0.000000
3034     30.330000      0.000000      0.000000
3035     30.340000      0.000000      0.000000
3036     30.350000      0.000000      0.000000
3037     30.360000      0.000000      0.000000
3038     30.370000      0.000000      0.000000
3039     30.380000      0.000000      0.000000
3040     30.390000      0.000000      0.000000
3041     30.400000      0.000000      0.000000
3042     30.410000      0.000000      0.000000
3043     30.420000      0.000000      0.000000
3044     30.430000      0.000000      0.000000
3045     30.440000      0.000000      0.000000
3046     30.450000      0.000000      0.000000
3047     30.460000      0.000000      0.000000
3048     30.470000      0.000000      0.000000
3049     30.480000      0.000000      0.000000
3050     30.490000      0.000000      0.000000
3051     30.500000      0.000000      0.000000
3052     30.510000      0.000000      0.000000
3053     30.520000      0.000000      0.000000
3054     30.530000      0.000000      0.000000
3055     30.540000      0.000000      0.000000
3056     30.550000      0.000000      0.000000
3057     30.560000      0.000000      0.000000
3058     30.570000      0.000000      0.000000
3059     30.580000      0.000000      0.000000
3060     30.590000      0.000000      0.000000
3061     30.600000      0.000000      0.000000
3062     30.610000      0.000000      0.000000
3063     30.620000      0.000000      0.000000
3064     30.630000      0.000000      0.000000
3065     30.640000      0.000000      0.000000
3066     30.650000      0.000000      0.000000
3067     30.660000      0.000000      0.000000
3068     30.670000      0.000000      0.000000
3069     30.680000      0.000000      0.000000
3070     30.690000      0.000000      0.000000
3071     30.700000      0.000000      0.000000
3072     30.710000      0.000000      0.000000
3073     30.720000      0.000000      0.000000
3074     30.730000      0.000000      0.000000
3075     30.740000      0.000000      0.000000
3076     30.750000      0.000000      0.000000
3077     30.760000      0.000000      0.000000
3078     30.770000      0.000000      0.000000
3079     30.780000      0.000000      0.000000
3080     30.790000      0.000000      0.000000
3081     30.800000      0.000000      0.000000
3082     30.810000      0.000000      0.000000
3083     30.820000      0.000000      0.000000
3084     30.830000      0.000000      0.000000
3085     30.840000      0.000000      0.000000
3086     30.850000      0.000000      0.000000
3087     30.860000      0.000000      0.000000
3088     30.870000      0.000000      0.000000
3089     30.880000      0.000000      0.000000
3090     30.890000      0.000000      0.000000
3091     30.900000      0.000000      0.000000
3092     30.910000      0.000000      0.000000
3093     30.920000      0.000000      0.000000
3094     30.930000      0.000000      0.000000
3095     30.940000      0.000000      0.000000
3096     30.950000      0.000000      0.000000
3097     30.960000      0.000000      0.000000
3098     30.970000      0.000000      0.000000
3099     30.980000      0.000000      0.000000
3100     30.990000      0.000000      0.000000
3101     31.000000      0.000000      0.000000
3102     31.010000      0.000000      0.000000
3103     31.020000      0.000000      0.000000
3104     31.030000      0.000000      0.000000
3105     31.040000      0.000000      0.000000
3106     31.050000      0.000000      0.000000
3107     31.060000      0.000000      0.000000
3108     31.070000      0.000000      0.000000
3109     31.080000      0.000000      0.000000
3110     31.090000      0.000000      0.000000
3111     31.100000      0.000000      0.000000
3112     31.110000      0.000000      0.000000
3113     31.120000      0.000000      0.000000
3114     31.130000      0.000000      0.000000
3115     31.140000      0.000000      0.000000
3116     31.150000      0.000000      0.000000
3117     31.160000      0.000000      0.000000
3118     31.170000      0.000000      0.000000
3119     31.180000      0.000000      0.000000
3120     31.190000      0.000000      0.000000
3121     31.200000      0.000000      0.000000
3122     31.210000      0.000000      0.000000
3123     31.220000      0.000000      0.000000
3124     31.230000      0.000000      0.000000
3125     31.240000      0.000000      0.000000
3126     31.250000      0.000000      0.000000
3127     31.260000      0.000000      0.000000
3128     31.270000      0.000000      0.000000
3129     31.280000      0.000000      0.000000
3130     31.290000      0.000000      0.000000
3131     31.300000      0.000000      0.000000
3132     31.310000      0.000000      0.000000
3133     31.320000      0.000000      0.000000
3134     31.330000      0.000000      0.000000
3135     31.340000      0.000000      0.000000
3136     31.350000      0.000000      0.000000
3137     31.360000      0.000000      0.000000
3138     31.370000      0.000000      0.000000
3139     31.380000      0.000000      0.000000
3140     31.390000      0.000000      0.000000
3141     31.400000      0.000000      0.000000
3142     31.410000      0.000000      0.000000
3143     31.420000      0.000000      0.000000
3144     31.430000      0.000000      0.000000
3145     31.440000      0.000000      0.000000
3146     31.450000      0.000000      0.000000
3147     31.460000      0.000000      0.000000
3148     31.470000      0.000000      0.000000
3149     31.480000      0.000000      0.000000
3150     31.490000      0.000000      0.000000
3151     31.500000      0.000000      0.000000
3152     31.510000      0.000000      0.000000
3153     31.520000      0.000000      0.000000
3154     31.530000      0.000000      0.000000
3155     31.540000      0.000000      0.000000
3156     31.550000      0.000000      0.000000
3157     31.560000      0.000000      0.000000
3158     31.570000      0.000000      0.000000
3159     31.580000      0.000000      0.000000
3160     31.590000      0.000000      0.000000
3161     31.600000      0.000000      0.000000
3162     31.610000      0.000000      0.000000
3163     31.620000      0.000000      0.000000
3164     31.630000      0.000000      0.000000
3165     31.640000      0.000000      0.000000
3166     31.650000      0.000000      0.000000
3167     31.660000      0.000000      0.000000
3168     31.670000      0.000000      0.000000
3169     31.680000      0.000000      0.000000
3170     31.690000      0.000000      0.000000
3171     31.700000      0.000000      0.000000
3172     31.710000      0.000000      0.000000
3173     31.720000      0.000000      0.000000
3174     31.730000      0.000000      0.000000
3175     31.740000      0.000000      0.000000
3176     31.750000      0.000000      0.000000
3177     31.760000      0.000000      0.000000
3178     31.770000      0.000000      0.000000
3179     31.780000      0.000000      0.000000
3180     31.790000      0.000000      0.000000
3181     31.800000      0.000000      0.000000
3182     31.810000      0.000000      0.000000
3183     31.820000      0.000000      0.000000
3184     31.830000      0.000000      0.000000
3185     31.840000      0.000000      0.000000
3186     31.850000      0.000000      0.000000
3187     31.860000      0.000000      0.000000
3188     31.870000      0.000000      0.000000
3189     31.880000      0.000000      0.000000
3190     31.890000      0.000000      0.000000
3191     31.900000      0.000000      0.000000
3192     31.910000      0.000000      0.000000
3193     31.920000      0.000000      0.000000
3194     31.930000      0.000000      0.000000
3195     31.940000      0.000000      0.000000
3196     31.950000      0.000000      0.000000
3197     31.960000      0.000000      0.000000
3198     31.970000      0.000000      0.000000
3199     31.980000      0.000000      0.000000
3200     31.990000      0.000000      0.000000
3201     32.000000      0.000000      0.000000
3202     32.010000      0.000000      0.000000
3203     32.020000      0.000000      0.000000
3204     32.030000      0.000000      0.000000
3205     32.040000      0.000000      0.000000
3206     32.050000      0.000000      0.000000
3207     32.060000      0.000000      0.000000
3208     32.070000      0.000000      0.000000
3209     32.080000      0.000000      0.000000
3210     32.090000      0.000000      0.000000
3211     32.100000      0.000000      0.000000
3212     32.110000      0.000000      0.000000
3213     32.120000      0.000000      0.000000
3214     32.130000      0.000000      0.000000
3215     32.140000      0.000000      0.000000
3216     32.150000      0.000000      0.000000
3217     32.160000      0.000000      0.000000
3218     32.170000      0.000000      0.000000
3219     32.180000      0.000000      0.000000
3220     32.190000      0.000000      0.000000
3221     32.200000      0.000000      0.000000
3222     32.210000      0.000000      0.000000
3223     32.220000      0.000000      0.000000
3224     32.230000      0.000000      0.000000
3225     32.240000      0.000000      0.000000
3226     32.250000      0.000000      0.000000
3227     32.260000      0.000000      0.000000
3228     32.270000      0.000000      0.000000
3229     32.280000      0.000000      0.000000
3230     32.290000      0.000000      0.000000
3231     32.300000      0.000000      0.000000
3232     32.310000      0.000000      0.000000
3233     32.320000      0.000000      0.000000
3234     32.330000      0.000000      0.000000
3235     32.340000      0.000000      0.000000
3236     32.350000      0.000000      0.000000
3237     32.360000      0.000000      0.000000
3238     32.370000      0.000000      0.000000
3239     32.380000      0.000000      0.000000
3240     32.390000      0.000000      0.000000
3241     32.400000      0.000000      0.000000
3242     32.410000      0.000000      0.000000
3243     32.420000      0.000000      0.000000
3244     32.430000      0.000000      0.000000
3245     32.440000      0.000000      0.000000
3246     32.450000      0.000000      0.000000
3247     32.460000      0.000000      0.000000
3248     32.470000      0.000000      0.000000
3249     32.480000      0.000000      0.000000
3250     32.490000      0.000000      0.000000
3251     32.500000      0.000000      0.000000
3252     32.510000      0.000000      0.000000
3253     32.520000      0.000000      0.000000
3254     32.530000      0.000000      0.000000
3255     32.540000      0.000000      0.000000
3256     32.550000      0.000000      0.000000
3257     32.560000      0.000000      0.000000
3258     32.570000      0.000000      0.000000
3259     32.580000      0.000000      0.000000
3260     32.590000      0.000000      0.000000
3261     32.600000      0.000000      0.000000
3262     32.610000      0.000000      0.000000
3263     32.620000      0.000000      0.000000
3264     32.630000      0.000000      0.000000
3265     32.640000      0.000000      0.000000
3266     32.650000      0.000000      0.000000
3267     32.660000      0.000000      0.000000
3268     32.670000      0.000000      0.000000
3269     32.680000      0.000000      0.000000
3270     32.690000      0.000000      0.000000
3271     32.700000      0.000000      0.000000
3272     32.710000      0.000000      0.000000
3273     32.720000      0.000000      0.000000
3274     32.730000      0.000000      0.000000
3275     32.740000      0.000000      0.000000
3276     32.750000      0.000000      0.000000
3277     32.760000      0.000000      0.000000
3278     32.770000      0.000000      0.000000
3279     32.780000      0.000000      0.000000
3280     32.790000      0.000000      0.000000
3281     32.800000      0.000000      0.000000
3282     32.810000      0.000000      0.000000
3283     32.820000      0.000000      0.000000
3284     32.830000      0.000000      0.000000
3285     32.840000      0.000000      0.000000
3286     32.850000      0.000000      0.000000
3287     32.860000      0.000000      0.000000
3288     32.870000      0.000000      0.000000
3289     32.880000      0.000000      0.000000
3290     32.890000      0.000000      0.000000
3291     32.900000      0.000000      0.000000
3292     32.910000      0.000000      0.000000
3293     32.920000      0.000000      0.000000
3294     32.930000      0.000000      0.000000
3295     32.940000      0.000000      0.000000
3296     32.950000      0.000000      0.000000
3297     32.960000      0.000000      0.000000
3298     32.970000      0.000000      0.000000
3299     32.980000      0.000000      0.000000
3300     32.990000      0.000000      0.000000
3301     33.000000      0.000000      0.000000
3302     33.010000      0.000000      0.000000
3303     33.020000      0.000000      0.000000
3304     33.030000      0.000000      0.000000
3305     33.040000      0.000000      0.000000
3306     33.050000      0.000000      0.000000
3307     33.060000      0.000000      0.000000
3308     33.070000      0.000000      0.000000
3309     33.080000      0.000000      0.000000
3310     33.090000      0.000000      0.000000
3311     33.100000      0.000000      0.000000
3312     33.110000      0.000000      0.000000
3313     33.120000      0.000000      0.000000
3314     33.130000      0.000000      0.000000
3315     33.140000      0.000000      0.000000
3316     33.150000      0.000000      0.000000
3317     33.160000      0.000000      0.000000
3318     33.170000      0.000000      0.000000
3319     33.180000      0.000000      0.000000
3320     33.190000      0.000000      0.000000
3321     33.200000      0.000000      0.000000
3322     33.210000      0.000000      0.000000
3323     33.220000      0.000000      0.000000
3324     33.230000      0.000000      0.000000
3325     33.240000      0.000000      0.000000
3326     33.250000      0.000000      0.000000
3327     33.260000      0.000000      0.000000
3328     33.270000      0.000000      0.000000
3329     33.280000      0.000000      0.000000
3330     33.290000      0.000000      0.000000
3331     33.300000      0.000000      0.000000
3332     33.310000      0.000000      0.000000
3333     33.320000      0.000000      0.000000
3334     33.330000      0.000000      0.000000
3335     33.340000      0.000000      0.000000
3336     33.350000      0.000000      0.000000
3337     33.360000      0.000000      0.000000
3338     33.370000      0.000000      0.000000
3339     33.380000      0.000000      0.000000
3340     33.390000      0.000000      0.000000
3341     33.400000      0.000000      0.000000
3342     33.410000      0.000000      0.000000
3343     33.420000      0.000000      0.000000
3344     33.430000      0.000000      0.000000
3345     33.440000      0.000000      0.000000
3346     33.450000      0.000000      0.000000
3347     33.460000      0.000000      0.000000
3348     33.470000      0.000000      0.000000
3349     33.480000      0.000000      0.000000
3350     33.490000      0.000000      0.000000
3351     33.500000      0.000000      0.000000
3352     33.510000      0.000000      0.000000
3353     33.520000      0.000000      0.000000
3354     33.530000      0.000000      0.000000
3355     33.540000      0.000000      0.000000
3356     33.550000      0.000000      0.000000
3357     33.560000      0.000000      0.000000
3358     33.570000      0.000000      0.000000
3359     33.580000      0.000000      0.000000
3360     33.590000      0.000000      0.000000
3361     33.600000      0.000000      0.000000
3362     33.610000      0.000000      0.000000
3363     33.620000      0.000000      0.000000
3364     33.630000      0.000000      0.000000
3365     33.640000      0.000000      0.000000
3366     33.650000      0.000000      0.000000
3367     33.660000      0.000000      0.000000
3368     33.670000      0.000000      0.000000
3369     33.680000      0.000000      0.000000
3370     33.690000      0.000000      0.000000
3371     33.700000      0.000000      0.000000
3372     33.710000      0.000000      0.000000
3373     33.720000      0.000000      0.000000
3374     33.730000      0.000000      0.000000
3375     33.740000      0.000000      0.000000
3376     33.750000      0.000000      0.000000
3377     33.760000      0.000000      0.000000
3378     33.770000      0.000000      0.000000
3379     33.780000      0.000000      0.000000
3380     33.790000      0.000000      0.000000
3381     33.800000      0.000000      0.000000
3382     33.810000      0.000000      0.000000
3383     33.820000      0.000000      0.000000
3384     33.830000      0.000000      0.000000
3385     33.840000      0.000000      0.000000
3386     33.850000      0.000000      0.000000
3387     33.860000      0.000000      0.000000
3388     33.870000      0.000000      0.000000
3389     33.880000      0.000000      0.000000
3390     33.890000      0.000000      0.000000
3391     33.900000      0.000000      0.000000
3392     33.910000      0.000000      0.000000
3393     33.920000      0.000000      0.000000
3394     33.930000      0.000000      0.000000
3395     33.940000      0.000000      0.000000
3396     33.950000      0.000000      0.000000
3397     33.960000      0.000000      0.000000
3398     33.970000      0.000000      0.000000
3399     33.980000      0.000000      0.000000
3400     33.990000      0.000000      0.000000
3401     34.000000      0.000000      0.000000
3402     34.010000      0.000000      0.000000
3403     34.020000      0.000000      0.000000
3404     34.030000      0.000000      0.000000
3405     34.040000      0.000000      0.000000
3406     34.050000      0.000000      0.000000
3407     34.060000      0.000000      0.000000
3408     34.070000      0.000000      0.000000
3409     34.080000      0.000000      0.000000
3410     34.090000      0.000000      0.000000
3411     34.100000      0.000000      0.000000
3412     34.110000      0.000000      0.000000
3413     34.120000      0.000000      0.000000
3414     34.130000      0.000000      0.000000
3415     34.140000      0.000000      0.000000
3416     34.150000      0.000000      0.000000
3417     34.160000      0.000000      0.000000
3418     34.170000      0.000000      0.000000
3419     34.180000      0.000000      0.000000
3420     34.190000      0.000000      0.000000
3421     34.200000      0.000000      0.000000
3422     34.210000      0.000000      0.000000
3423     34.220000      0.000000      0.000000
3424     34.230000      0.000000      0.000000
3425     34.240000      0.000000      0.000000
3426     34.250000      0.000000      0.000000
3427     34.260000      0.000000      0.000000
3428     34.270000      0.000000      0.000000
3429     34.280000      0.000000      0.000000
3430     34.290000      0.000000      0.000000
3431     34.300000      0.000000      0.000000
3432     34.310000      0.000000      0.000000
3433     34.320000      0.000000      0.000000
3434     34.330000      0.000000      0.000000
3435     34.340000      0.000000      0.000000
3436     34.350000      0.000000      0.000000
3437     34.360000      0.000000      0.000000
3438     34.370000      0.000000      0.000000
3439     34.380000      0.000000      0.000000
3440     34.390000      0.000000      0.000000
3441     34.400000      0.000000      0.000000
3442     34.410000      0.000000      0.000000
3443     34.420000      0.000000      0.000000
3444     34.430000      0.000000      0.000000
3445     34.440000      0.000000      0.000000
3446     34.450000      0.000000      0.000000
3447     34.460000      0.000000      0.000000
3448     34.470000      0.000000      0.000000
3449     34.480000      0.000000      0.000000
3450     34.490000      0.000000      0.000000
3451     34.500000      0.000000      0.000000
3452     34.510000      0.000000      0.000000
3453     34.520000      0.000000      0.000000
3454     34.530000      0.000000      0.000000
3455     34.540000      0.000000      0.000000
3456     34.550000      0.000000      0.000000
3457     34.560000      0.000000      0.000000
3458     34.570000      0.000000      0.000000
3459     34.580000      0.000000      0.000000
3460     34.590000      0.000000      0.000000
3461     34.600000      0.000000      0.000000
3462     34.610000      0.000000      0.000000
3463     34.620000      0.000000      0.000000
3464     34.630000      0.000000      0.000000
3465     34.640000      0.000000      0.000000
3466     34.650000      0.000000      0.000000
3467     34.660000      0.000000      0.000000
3468     34.670000      0.000000      0.000000
3469     34.680000      0.000000      0.000000
3470     34.690000      0.000000      0.000000
3471     34.700000      0.000000      0.000000
3472     34.710000      0.000000      0.000000
3473     34.720000      0.000000      0.000000
3474     34.730000      0.000000      0.000000
3475     34.740000      0.000000      0.000000
3476     34.750000      0.000000      0.000000
3477     34.760000      0.000000      0.000000
3478     34.770000      0.000000      0.000000
3479     34.780000      0.000000      0.000000
3480     34.790000      0.000000      0.000000
3481     34.800000      0.000000      0.000000
3482     34.810000      0.000000      0.000000
3483     34.820000      0.000000      0.000000
3484     34.830000      0.000000      0.000000
3485     34.840000      0.000000      0.000000
3486     34.850000      0.000000      0.000000
3487     34.860000      0.000000      0.000000
3488     34.870000      0.000000      0.000000
3489     34.880000      0.000000      0.000000
3490     34.890000      0.000000      0.000000
3491     34.900000      0.000000      0.000000
3492     34.910000      0.000000      0.000000
3493     34.920000      0.000000      0.000000
3494     34.930000      0.000000      0.000000
3495     34.940000      0.000000      0.000000
3496     34.950000      0.000000      0.000000
3497     34.960000      0.000000      0.000000
3498     34.970000      0.000000      0.000000
3499     34.980000      0.000000      0.000000
3500     34.990000      0.000000      0.000000
3501     35.000000      0.000000      0.000000
3502     35.010000      0.000000      0.000000
3503     35.020000      0.000000      0.000000
3504     35.030000      0.000000      0.000000
3505     35.040000      0.000000      0.000000
3506     35.050000      0.000000      0.000000
3507     35.060000      0.000000      0.000000
3508     35.070000      0.000000      0.000000
3509     35.080000      0.000000      0.000000
3510     35.090000      0.000000      0.000000
3511     35.100000      0.000000      0.000000
3512     35.110000      0.000000      0.000000
3513     35.120000      0.000000      0.000000
3514     35.130000      0.000000      0.000000
3515     35.140000      0.000000      0.000000
3516     35.150000      0.000000      0.000000
3517     35.160000      0.000000      0.000000
3518     35.170000      0.000000      0.000000
3519     35.180000      0.000000      0.000000
3520     35.190000      0.000000      0.000000
3521     35.200000      0.000000      0.000000
3522     35.210000      0.000000      0.000000
3523     35.220000      0.000000      0.000000
3524     35.230000      0.000000      0.000000
3525     35.240000      0.000000      0.000000
3526     35.250000      0.000000      0.000000
3527     35.260000      0.000000      0.000000
3528     35.270000      0.000000      0.000000
3529     35.280000      0.000000      0.000000
3530     35.290000      0.000000      0.000000
3531     35.300000      0.000000      0.000000
3532     35.310000      0.000000      0.000000
3533     35.320000      0.000000      0.000000
3534     35.330000      0.000000      0.000000
3535     35.340000      0.000000      0.000000
3536     35.350000      0.000000      0.000000
3537     35.360000      0.000000      0.000000
3538     35.370000      0.000000      0.000000
3539     35.380000      0.000000      0.000000
3540     35.390000      0.000000      0.000000
3541     35.400000      0.000000      0.000000
3542     35.410000      0.000000      0.000000
3543     35.420000      0.000000      0.000000
3544     35.430000      0.000000      0.000000
3545     35.440000      0.000000      0.000000
3546     35.450000      0.000000      0.000000
3547     35.460000      0.000000      0.000000
3548     35.470000      0.000000      0.000000
3549     35.480000      0.000000      0.000000
3550     35.490000      0.000000      0.000000
3551     35.500000      0.000000      0.000000
3552     35.510000      0.000000      0.000000
3553     35.520000      0.000000      0.000000
3554     35.530000      0.000000      0.000000
3555     35.540000      0.000000      0.000000
3556     35.550000      0.000000      0.000000
3557     35.560000      0.000000      0.000000
3558     35.570000      0.000000      0.000000
3559     35.580000      0.000000      0.000000
3560     35.590000      0.000000      0.000000
3561     35.600000      0.000000      0.000000
3562     35.610000      0.000000      0.000000
3563     35.620000      0.000000      0.000000
3564     35.630000      0.000000      0.000000
3565     35.640000      0.000000      0.000000
3566     35.650000      0.000000      0.000000
3567     35.660000      0.000000      0.000000
3568     35.670000      0.000000      0.000000
3569     35.680000      0.000000      0.000000
3570     35.690000      0.000000      0.000000
3571     35.700000      0.000000      0.000000
3572     35.710000      0.000000      0.000000
3573     35.720000      0.000000      0.000000
3574     35.730000      0.000000      0.000000
3575     35.740000      0.000000      0.000000
3576     35.750000      0.000000      0.000000
3577     35.760000      0.000000      0.000000
3578     35.770000      0.000000      0.000000
3579     35.780000      0.000000      0.000000
3580     35.790000      0.000000      0.000000
3581     35.800000      0.000000      0.000000
3582     35.810000      0.000000      0.000000
3583     35.820000      0.000000      0.000000
3584     35.830000      0.000000      0.000000
3585     35.840000      0.000000      0.000000
3586     35.850000      0.000000      0.000000
3587     35.860000      0.000000      0.000000
3588     35.870000      0.000000      0.000000
3589     35.880000      0.000000      0.000000
3590     35.890000      0.000000      0.000000
3591     35.900000      0.000000      0.000000
3592     35.910000      0.000000      0.000000
3593     35.920000      0.000000      0.000000
3594     35.930000      0.000000      0.000000
3595     35.940000      0.000000      0.000000
3596     35.950000      0.000000      0.000000
3597     35.960000      0.000000      0.000000
3598     35.970000      0.000000      0.000000
3599     35.980000      0.000000      0.000000
3600     35.990000      0.000000      0.000000
3601     36.000000      0.000000      0.000000
3602     36.010000      0.000000      0.000000
3603     36.020000      0.000000      0.000000
3604     36.030000      0.000000      0.000000
3605     36.040000      0.000000      0.000000
3606     36.050000      0.000000      0.000000
3607     36.060000      0.000000      0.000000
3608     36.070000      0.000000      0.000000
3609     36.080000      0.000000      0.000000
3610     36.090000      0.000000      0.000000
3611     36.100000      0.000000      0.000000
3612     36.110000      0.000000      0.000000
3613     36.120000      0.000000      0.000000
3614     36.130000      0.000000      0.000000
3615     36.140000      0.000000      0.000000
3616     36.150000      0.000000      0.000000
3617     36.160000      0.000000      0.000000
3618     36.170000      0.000000      0.000000
3619     36.180000      0.000000      0.000000
3620     36.190000      0.000000      0.000000
3621     36.200000      0.000000      0.000000
3622     36.210000      0.000000      0.000000
3623     36.220000      0.000000      0.000000
3624     36.230000      0.000000      0.000000
3625     36.240000      0.000000      0.000000
3626     36.250000      0.000000      0.000000
3627     36.260000      0.000000      0.000000
3628     36.270000      0.000000      0.000000
3629     36.280000      0.000000      0.000000
3630     36.290000      0.000000      0.000000
3631     36.300000      0.000000      0.000000
3632     36.310000      0.000000      0.000000
3633     36.320000      0.000000      0.000000
3634     36.330000      0.000000      0.000000
3635     36.340000      0.000000      0.000000
3636     36.350000      0.000000      0.000000
3637     36.360000      0.000000      0.000000
3638     36.370000      0.000000      0.000000
3639     36.380000      0.000000      0.000000
3640     36.390000      0.000000      0.000000
3641     36.400000      0.000000      0.000000
3642     36.410000      0.000000      0.000000
3643     36.420000      0.000000      0.000000
3644     36.430000      0.000000      0.000000
3645     36.440000      0.000000      0.000000
3646     36.450000      0.000000      0.000000
3647     36.460000      0.000000      0.000000
3648     36.470000      0.000000      0.000000
3649     36.480000      0.000000      0.000000
3650     36.490000      0.000000      0.000000
3651     36.500000      0.000000      0.000000
3652     36.510000      0.000000      0.000000
3653     36.520000      0.000000      0.000000
3654     36.530000      0.000000      0.000000
3655     36.540000      0.000000      0.000000
3656     36.550000      0.000000      0.000000
3657     36.560000      0.000000      0.000000
3658     36.570000      0.000000      0.000000
3659     36.580000      0.000000      0.000000
3660     36.590000      0.000000      0.000000
3661     36.600000      0.000000      0.000000
3662     36.610000      0.000000      0.000000
3663     36.620000      0.000000      0.000000
3664     36.630000      0.000000      0.000000
3665     36.640000      0.000000      0.000000
3666     36.650000      0.000000      0.000000
3667     36.660000      0.000000      0.000000
3668     36.670000      0.000000      0.000000
3669     36.680000      0.000000      0.000000
3670     36.690000      0.000000      0.000000
3671     36.700000      0.000000      0.000000
3672     36.710000      0.000000      0.000000
3673     36.720000      0.000000      0.000000
3674     36.730000      0.000000      0.000000
3675     36.740000      0.000000      0.000000
3676     36.750000      0.000000      0.000000
3677     36.760000      0.000000      0.000000
3678     36.770000      0.000000      0.000000
3679     36.780000      0.000000      0.000000
3680     36.790000      0.000000      0.000000
3681     36.800000      0.000000      0.000000
3682     36.810000      0.000000      0.000000
3683     36.820000      0.000000      0.000000
3684     36.830000      0.000000      0.000000
3685     36.840000      0.000000      0.000000
3686     36.850000      0.000000      0.000000
3687     36.860000      0.000000      0.000000
3688     36.870000      0.000000      0.000000
3689     36.880000      0.000000      0.000000
3690     36.890000      0.000000      0.000000
3691     36.900000      0.000000      0.000000
3692     36.910000      0.000000      0.000000
3693     36.920000      0.000000      0.000000
3694     36.930000      0.000000      0.000000
3695     36.940000      0.000000      0.000000
3696     36.950000      0.000000      0.000000
3697     36.960000      0.000000      0.000000
3698     36.970000      0.000000      0.000000
3699     36.980000      0.000000      0.000000
3700     36.990000      0.000000      0.000000
3701     37.000000      0.000000      0.000000
3702     37.010000      0.000000      0.000000
3703     37.020000      0.000000      0.000000
3704     37.030000      0.000000      0.000000
3705     37.040000      0.000000      0.000000
3706     37.050000      0.000000      0.000000
3707     37.060000      0.000000      0.000000
3708     37.070000      0.000000      0.000000
3709     37.080000      0.000000      0.000000
3710     37.090000      0.000000      0.000000
3711     37.100000      0.000000      0.000000
3712     37.110000      0.000000      0.000000
3713     37.120000      0.000000      0.000000
3714     37.130000      0.000000      0.000000
3715     37.140000      0.000000      0.000000
3716     37.150000      0.000000      0.000000
3717     37.160000      0.000000      0.000000
3718     37.170000      0.000000      0.000000
3719     37.180000      0.000000      0.000000
3720     37.190000      0.000000      0.000000
3721     37.200000      0.000000      0.000000
3722     37.210000      0.000000      0.000000
3723     37.220000      0.000000      0.000000
3724     37.230000      0.000000      0.000000
3725     37.240000      0.000000      0.000000
3726     37.250000      0.000000      0.000000
3727     37.260000      0.000000      0.000000
3728     37.270000      0.000000      0.000000
3729     37.280000      0.000000      0.000000
3730     37.290000      0.000000      0.000000
3731     37.300000      0.000000      0.000000
3732     37.310000      0.000000      0.000000
3733     37.320000      0.000000      0.000000
3734     37.330000      0.000000      0.000000
3735     37.340000      0.000000      0.000000
3736     37.350000      0.000000      0.000000
3737     37.360000      0.000000      0.000000
3738     37.370000      0.000000      0.000000
3739     37.380000      0.000000      0.000000
3740     37.390000      0.000000      0.000000
3741     37.400000      0.000000      0.000000
3742     37.410000      0.000000      0.000000
3743     37.420000      0.000000      0.000000
3744     37.430000      0.000000      0.000000
3745     37.440000      0.000000      0.000000
3746     37.450000      0.000000      0.000000
3747     37.460000      0.000000      0.000000
3748     37.470000      0.000000      0.000000
3749     37.480000      0.000000      0.000000
3750     37.490000      0.000000      0.000000
3751     37.500000      0.000000      0.000000
3752     37.510000      0.000000      0.000000
3753     37.520000      0.000000      0.000000
3754     37.530000      0.000000      0.000000
3755     37.540000      0.000000      0.000000
3756     37.550000      0.000000      0.000000
3757     37.560000      0.000000      0.000000
3758     37.570000      0.000000      0.000000
3759     37.580000      0.000000      0.000000
3760     37.590000      0.000000      0.000000
3761     37.600000      0.000000      0.000000
3762     37.610000      0.000000      0.000000
3763     37.620000      0.000000      0.000000
3764     37.630000      0.000000      0.000000
3765     37.640000      0.000000      0.000000
3766     37.650000      0.000000      0.000000
3767     37.660000      0.000000      0.000000
3768     37.670000      0.000000      0.000000
3769     37.680000      0.000000      0.000000
3770     37.690000      0.000000      0.000000
3771     37.700000      0.000000      0.000000
3772     37.710000      0.000000      0.000000
3773     37.720000      0.000000      0.000000
3774     37.730000      0.000000      0.000000
3775     37.740000      0.000000      0.000000
3776     37.750000      0.000000      0.000000
3777     37.760000      0.000000      0.000000
3778     37.770000      0.000000      0.000000
3779     37.780000      0.000000      0.000000
3780     37.790000      0.000000      0.000000
3781     37.800000      0.000000      0.000000
3782     37.810000      0.000000      0.000000
3783     37.820000      0.000000      0.000000
3784     37.830000      0.000000      0.000000
3785     37.840000      0.000000      0.000000
3786     37.850000      0.000000      0.000000
3787     37.860000      0.000000      0.000000
3788     37.870000      0.000000      0.000000
3789     37.880000      0.000000      0.000000
3790     37.890000      0.000000      0.000000
3791     37.900000      0.000000      0.000000
3792     37.910000      0.000000      0.000000
3793     37.920000      0.000000      0.000000
3794     37.930000      0.000000      0.000000
3795     37.940000      0.000000      0.000000
3796     37.950000      0.000000      0.000000
3797     37.960000      0.000000      0.000000
3798     37.970000      0.000000      0.000000
3799     37.980000      0.000000      0.000000
3800     37.990000      0.000000      0.000000
3801     38.000000      0.000000      0.000000
3802     38.010000      0.000000      0.000000
3803     38.020000      0.000000      0.000000
3804     38.030000      0.000000      0.000000
3805     38.040000      0.000000      0.000000
3806     38.050000      0.000000      0.000000
3807     38.060000      0.000000      0.000000
3808     38.070000      0.000000      0.000000
3809     38.080000      0.000000      0.000000
3810     38.090000      0.000000      0.000000
3811     38.100000      0.000000      0.000000
3812     38.110000      0.000000      0.000000
3813     38.120000      0.000000      0.000000
3814     38.130000      0.000000      0.000000
3815     38.140000      0.000000      0.000000
3816     38.150000      0.000000      0.000000
3817     38.160000      0.000000      0.000000
3818     38.170000      0.000000      0.000000
3819     38.180000      0.000000      0.000000
3820     38.190000      0.000000      0.000000
3821     38.200000      0.000000      0.000000
3822     38.210000      0.000000      0.000000
3823     38.220000      0.000000      0.000000
3824     38.230000      0.000000      0.000000
3825     38.240000      0.000000      0.000000
3826     38.250000      0.000000      0.000000
3827     38.260000      0.000000      0.000000
3828     38.270000      0.000000      0.000000
3829     38.280000      0.000000      0.000000
3830     38.290000      0.000000      0.000000
3831     38.300000      0.000000      0.000000
3832     38.310000      0.000000      0.000000
3833     38.320000      0.000000      0.000000
3834     38.330000      0.000000      0.000000
3835     38.340000      0.000000      0.000000
3836     38.350000      0.000000      0.000000
3837     38.360000      0.000000      0.000000
3838     38.370000      0.000000      0.000000
3839     38.380000      0.000000      0.000000
3840     38.390000      0.000000      0.000000
3841     38.400000      0.000000      0.000000
3842     38.410000      0.000000      0.000000
3843     38.420000      0.000000      0.000000
3844     38.430000      0.000000      0.000000
3845     38.440000      0.000000      0.000000
3846     38.450000      0.000000      0.000000
3847     38.460000      0.000000      0.000000
3848     38.470000      0.000000      0.000000
3849     38.480000      0.000000      0.000000
3850     38.490000      0.000000      0.000000
3851     38.500000      0.000000      0.000000
3852     38.510000      0.000000      0.000000
3853     38.520000      0.000000      0.000000
3854     38.530000      0.000000      0.000000
3855     38.540000      0.000000      0.000000
3856     38.550000      0.000000      0.000000
3857     38.560000      0.000000      0.000000
3858     38.570000      0.000000      0.000000
3859     38.580000      0.000000      0.000000
3860     38.590000      0.000000      0.000000
3861     38.600000      0.000000      0.000000
3862     38.610000      0.000000      0.000000
3863     38.620000      0.000000      0.000000
3864     38.630000      0.000000      0.000000
3865     38.640000      0.000000      0.000000
3866     38.650000      0.000000      0.000000
3867     38.660000      0.000000      0.000000
3868     38.670000      0.000000      0.000000
3869     38.680000      0.000000      0.000000
3870     38.690000      0.000000      0.000000
3871     38.700000      0.000000      0.000000
3872     38.710000      0.000000      0.000000
3873     38.720000      0.000000      0.000000
3874     38.730000      0.000000      0.000000
3875     38.740000      0.000000      0.000000
3876     38.750000      0.000000      0.000000
3877     38.760000      0.000000      0.000000
3878     38.770000      0.000000      0.000000
3879     38.780000      0.000000      0.000000
3880     38.790000      0.000000      0.000000
3881     38.800000      0.000000      0.000000
3882     38.810000      0.000000      0.000000
3883     38.820000      0.000000      0.000000
3884     38.830000      0.000000      0.000000
3885     38.840000      0.000000      0.000000
3886     38.850000      0.000000      0.000000
3887     38.860000      0.000000      0.000000
3888     38.870000      0.000000      0.000000
3889     38.880000      0.000000      0.000000
3890     38.890000      0.000000      0.000000
3891     38.900000      0.000000      0.000000
3892     38.910000      0.000000      0.000000
3893     38.920000      0.000000      0.000000
3894     38.930000      0.000000      0.000000
3895     38.940000      0.000000      0.000000
3896     38.950000      0.000000      0.000000
3897     38.960000      0.000000      0.000000
3898     38.970000      0.000000      0.000000
3899     38.980000      0.000000      0.000000
3900     38.990000      0.000000      0.000000
3901     39.000000      0.000000      0.000000
3902     39.010000      0.000000      0.000000
3903     39.020000      0.000000      0.000000
3904     39.030000      0.000000      0.000000
3905     39.040000      0.000000      0.000000
3906     39.050000      0.000000      0.000000
3907     39.060000      0.000000      0.000000
3908     39.070000      0.000000      0.000000
3909     39.080000      0.000000      0.000000
3910     39.090000      0.000000      0.000000
3911     39.100000      0.000000      0.000000
3912     39.110000      0.000000      0.000000
3913     39.120000      0.000000      0.000000
3914     39.130000      0.000000      0.000000
3915     39.140000      0.000000      0.000000
3916     39.150000      0.000000      0.000000
3917     39.160000      0.000000      0.000000
3918     39.170000      0.000000      0.000000
3919     39.180000      0.000000      0.000000
3920     39.190000      0.000000      0.000000
3921     39.200000      0.000000      0.000000
3922     39.210000      0.000000      0.000000
3923     39.220000      0.000000      0.000000
3924     39.230000      0.000000      0.000000
3925     39.240000      0.000000      0.000000
3926     39.250000      0.000000      0.000000
3927     39.260000      0.000000      0.000000
3928     39.270000      0.000000      0.000000
3929     39.280000      0.000000      0.000000
3930     39.290000      0.000000      0.000000
3931     39.300000      0.000000      0.000000
3932     39.310000      0.000000      0.000000
3933     39.320000      0.000000      0.000000
3934     39.330000      0.000000      0.000000
3935     39.340000      0.000000      0.000000
3936     39.350000      0.000000      0.000000
3937     39.360000      0.000000      0.000000
3938     39.370000      0.000000      0.000000
3939     39.380000      0.000000      0.000000
3940     39.390000      0.000000      0.000000
3941     39.400000      0.000000      0.000000
3942     39.410000      0.000000      0.000000
3943     39.420000      0.000000      0.000000
3944     39.430000      0.000000      0.000000
3945     39.440000      0.000000      0.000000
3946     39.450000      0.000000      0.000000
3947     39.460000      0.000000      0.000000
3948     39.470000      0.000000      0.000000
3949     39.480000      0.000000      0.000000
3950     39.490000      0.000000      0.000000
3951     39.500000      0.000000      0.000000
3952     39.510000      0.000000      0.000000
3953     39.520000      0.000000      0.000000
3954     39.530000      0.000000      0.000000
3955     39.540000      0.000000      0.000000
3956     39.550000      0.000000      0.000000
3957     39.560000      0.000000      0.000000
3958     39.570000      0.000000      0.000000
3959     39.580000      0.000000      0.000000
3960     39.590000      0.000000      0.000000
3961     39.600000      0.000000      0.000000
3962     39.610000      0.000000      0.000000
3963     39.620000      0.000000      0.000000
3964     39.630000      0.000000      0.000000
3965     39.640000      0.000000      0.000000
3966     39.650000      0.000000      0.000000
3967     39.660000      0.000000      0.000000
3968     39.670000      0.000000      0.000000
3969     39.680000      0.000000      0.000000
3970     39.690000      0.000000      0.000000
3971     39.700000      0.000000      0.000000
3972     39.710000      0.000000      0.000000
3973     39.720000      0.000000      0.000000
3974     39.730000      0.000000      0.000000
3975     39.740000      0.000000      0.000000
3976     39.750000      0.000000      0.000000
3977     39.760000      0.000000      0.000000
3978     39.770000      0.000000      0.000000
3979     39.780000      0.000000      0.000000
3980     39.790000      0.000000      0.000000
3981     39.800000      0.000000      0.000000
3982     39.810000      0.000000      0.000000
3983     39.820000      0.000000      0.000000
3984     39.830000      0.000000      0.000000
3985     39.840000      0.000000      0.000000
3986     39.850000      0.000000      0.000000
3987     39.860000      0.000000      0.000000
3988     39.870000      0.000000      0.000000
3989     39.880000      0.000000      0.000000
3990     39.890000      0.000000      0.000000
3991     39.900000      0.000000      0.000000
3992     39.910000      0.000000      0.000000
3993     39.920000      0.000000      0.000000
3994     39.930000      0.000000      0.000000
3995     39.940000      0.000000      0.000000
3996     39.950000      0.000000      0.000000
3997     39.960000      0.000000      0.000000
3998     39.970000      0.000000      0.000000
3999     39.980000      0.000000      0.000000
4000     39.990000      0.000000      0.000000
4001     40.000000      0.000000      0.000000
