# Supplementary material for: A Bottom-Up Coarse-Grained Model for Nucleosome–Nucleosome Interactions with Explicit Ions
Source: J Chem Theory Comput. 2022 May 17;18(6):3948–60. doi: 10.1021/acs.jctc.2c00083 (PMC9202350; doi:10.1021/acs.jctc.2c00083)
Supplement: Supplementary file 2 — ct2c00083_si_002.zip [file ct2c00083_si_002.zip › archive/CGMD_NCP-CO/pot_tables/CO_CO.table]

CO_CO
N 4001

1      0.000001    474.965220    117.753970
2      0.010000    473.787680    121.551950
3      0.020000    472.572160    124.970880
4      0.030000    471.322450    127.960640
5      0.040000    470.042840    130.483700
6      0.050000    468.738000    132.517190
7      0.060000    467.412830    134.053990
8      0.070000    466.072290    135.102850
9      0.080000    464.721260    135.687480
10      0.090000    463.364390    135.844840
11      0.100000    462.005940    135.622610
12      0.110000    460.649710    135.076300
13      0.120000    459.298950    134.266050
14      0.130000    457.956290    133.253660
15      0.140000    456.623750    132.099710
16      0.150000    455.302760    130.861320
17      0.160000    453.994140    129.590350
18      0.170000    452.698240    128.332200
19      0.180000    451.414920    127.125130
20      0.190000    450.143670    126.000100
21      0.200000    448.883670    124.980870
22      0.210000    447.633860    124.084380
23      0.220000    446.393010    123.321350
24      0.230000    445.159800    122.696880
25      0.240000    443.932830    122.211080
26      0.250000    442.710720    121.859790
27      0.260000    441.492120    121.635200
28      0.270000    440.275770    121.526510
29      0.280000    439.060510    121.520550
30      0.290000    437.845300    121.602450
31      0.300000    436.629280    121.756240
32      0.310000    435.411710    121.965480
33      0.320000    434.192060    122.213780
34      0.330000    432.969920    122.485370
35      0.340000    431.745070    122.765490
36      0.350000    430.517410    123.040730
37      0.360000    429.287000    123.299270
38      0.370000    428.054010    123.531020
39      0.380000    426.818700    123.727710
40      0.390000    425.581420    123.882830
41      0.400000    424.342600    123.991630
42      0.410000    423.102680    124.051000
43      0.420000    421.862170    124.059390
44      0.430000    420.621580    124.016670
45      0.440000    419.381410    123.924040
46      0.450000    418.142170    123.783860
47      0.460000    416.904330    123.599580
48      0.470000    415.668330    123.375530
49      0.480000    414.434580    123.116750
50      0.490000    413.203410    122.828820
51      0.500000    411.975120    122.517660
52      0.510000    410.749950    122.189290
53      0.520000    409.528050    121.849610
54      0.530000    408.309560    121.504280
55      0.540000    407.094520    121.158440
56      0.550000    405.882930    120.816700
57      0.560000    404.674760    120.482970
58      0.570000    403.469930    120.160470
59      0.580000    402.268330    119.851670
60      0.590000    401.069810    119.558380
61      0.600000    399.874230    119.281770
62      0.610000    398.681410    119.022410
63      0.620000    397.491190    118.780390
64      0.630000    396.303380    118.555340
65      0.640000    395.117830    118.346560
66      0.650000    393.934360    118.153040
67      0.660000    392.752830    117.973520
68      0.670000    391.573100    117.806590
69      0.680000    390.395030    117.650680
70      0.690000    389.218530    117.504140
71      0.700000    388.043480    117.365280
72      0.710000    386.869830    117.232390
73      0.720000    385.697510    117.103800
74      0.730000    384.526470    116.977860
75      0.740000    383.356690    116.853040
76      0.750000    382.188160    116.727870
77      0.760000    381.020880    116.601040
78      0.770000    379.854870    116.471340
79      0.780000    378.690160    116.337730
80      0.790000    377.526780    116.199310
81      0.800000    376.364790    116.055350
82      0.810000    375.204230    115.905320
83      0.820000    374.045180    115.748840
84      0.830000    372.887690    115.585770
85      0.840000    371.731830    115.416110
86      0.850000    370.577670    115.240120
87      0.860000    369.425270    115.058180
88      0.870000    368.274690    114.870910
89      0.880000    367.125980    114.679010
90      0.890000    365.979190    114.483340
91      0.900000    364.834360    114.284810
92      0.910000    363.691510    114.084340
93      0.920000    362.550670    113.882860
94      0.930000    361.411840    113.681200
95      0.940000    360.275030    113.480110
96      0.950000    359.140230    113.280200
97      0.960000    358.007420    113.081930
98      0.970000    356.876600    112.885620
99      0.980000    355.747750    112.691440
100      0.990000    354.620830    112.499440
101      1.000000    353.495840    112.309530
102      1.010000    352.372740    112.121600
103      1.020000    351.251530    111.935430
104      1.030000    350.132170    111.750810
105      1.040000    349.014670    111.567540
106      1.050000    347.898990    111.385420
107      1.060000    346.785140    111.204290
108      1.070000    345.673090    111.024060
109      1.080000    344.562850    110.844650
110      1.090000    343.454410    110.666040
111      1.100000    342.347750    110.488230
112      1.110000    341.242860    110.311230
113      1.120000    340.139750    110.135040
114      1.130000    339.038400    109.959650
115      1.140000    337.938800    109.785000
116      1.150000    336.840950    109.610960
117      1.160000    335.744840    109.437400
118      1.170000    334.650470    109.264090
119      1.180000    333.557830    109.090790
120      1.190000    332.466920    108.917230
121      1.200000    331.377750    108.743120
122      1.210000    330.290320    108.568180
123      1.220000    329.204640    108.392180
124      1.230000    328.120710    108.214920
125      1.240000    327.038560    108.036290
126      1.250000    325.958200    107.856240
127      1.260000    324.879640    107.674820
128      1.270000    323.802890    107.492160
129      1.280000    322.727970    107.308470
130      1.290000    321.654890    107.124010
131      1.300000    320.583650    106.939100
132      1.310000    319.514250    106.754070
133      1.320000    318.446710    106.569210
134      1.330000    317.381020    106.384810
135      1.340000    316.317170    106.201070
136      1.350000    315.255160    106.018130
137      1.360000    314.194980    105.836040
138      1.370000    313.136620    105.654790
139      1.380000    312.080070    105.474250
140      1.390000    311.025330    105.294280
141      1.400000    309.972390    105.114670
142      1.410000    308.921240    104.935190
143      1.420000    307.871890    104.755630
144      1.430000    306.824330    104.575790
145      1.440000    305.778570    104.395520
146      1.450000    304.734620    104.214740
147      1.460000    303.692470    104.033410
148      1.470000    302.652140    103.851590
149      1.480000    301.613620    103.669400
150      1.490000    300.576930    103.486990
151      1.500000    299.542060    103.304580
152      1.510000    298.509010    103.122360
153      1.520000    297.477790    102.940530
154      1.530000    296.448380    102.759280
155      1.540000    295.420790    102.578700
156      1.550000    294.395000    102.398850
157      1.560000    293.371010    102.219710
158      1.570000    292.348820    102.041190
159      1.580000    291.328410    101.863140
160      1.590000    290.309770    101.685360
161      1.600000    289.292920    101.507620
162      1.610000    288.277840    101.329680
163      1.620000    287.264550    101.151320
164      1.630000    286.253030    100.972340
165      1.640000    285.243310    100.792620
166      1.650000    284.235390    100.612070
167      1.660000    283.229260    100.430710
168      1.670000    282.224960    100.248610
169      1.680000    281.222470    100.065910
170      1.690000    280.221810     99.882820
171      1.700000    279.222980     99.699570
172      1.710000    278.225990     99.516400
173      1.720000    277.230820     99.333550
174      1.730000    276.237490     99.151230
175      1.740000    275.245980     98.969580
176      1.750000    274.256280     98.788670
177      1.760000    273.268390     98.608520
178      1.770000    272.282310     98.429050
179      1.780000    271.298020     98.250130
180      1.790000    270.315520     98.071570
181      1.800000    269.334800     97.893170
182      1.810000    268.355870     97.714670
183      1.820000    267.378720     97.535880
184      1.830000    266.403360     97.356590
185      1.840000    265.429800     97.176660
186      1.850000    264.458030     96.996030
187      1.860000    263.488070     96.814680
188      1.870000    262.519920     96.632680
189      1.880000    261.553600     96.450170
190      1.890000    260.589100     96.267320
191      1.900000    259.626420     96.084380
192      1.910000    258.665580     95.901550
193      1.920000    257.706560     95.719080
194      1.930000    256.749370     95.537140
195      1.940000    255.794000     95.355860
196      1.950000    254.840440     95.175330
197      1.960000    253.888690     94.995520
198      1.970000    252.938730     94.816380
199      1.980000    251.990570     94.637750
200      1.990000    251.044190     94.459450
201      2.000000    250.099600     94.281260
202      2.010000    249.156790     94.102950
203      2.020000    248.215760     93.924290
204      2.030000    247.276510     93.745100
205      2.040000    246.339060     93.565230
206      2.050000    245.403410     93.384620
207      2.060000    244.469560     93.203270
208      2.070000    243.537530     93.021240
209      2.080000    242.607320     92.838670
210      2.090000    241.678930     92.655750
211      2.100000    240.752370     92.472710
212      2.110000    239.827650     92.289780
213      2.120000    238.904750     92.107180
214      2.130000    237.983680     91.925120
215      2.140000    237.064430     91.743720
216      2.150000    236.146990     91.563060
217      2.160000    235.231360     91.383140
218      2.170000    234.317530     91.203880
219      2.180000    233.405490     91.025140
220      2.190000    232.495240     90.846750
221      2.200000    231.586770     90.668470
222      2.210000    230.680080     90.490090
223      2.220000    229.775180     90.311370
224      2.230000    228.872070     90.132140
225      2.240000    227.970750     89.952250
226      2.250000    227.071230     89.771630
227      2.260000    226.173510     89.590280
228      2.270000    225.277610     89.408260
229      2.280000    224.383520     89.225710
230      2.290000    223.491270     89.042830
231      2.300000    222.600840     88.859830
232      2.310000    221.712240     88.676940
233      2.320000    220.825470     88.494400
234      2.330000    219.940530     88.312380
235      2.340000    219.057400     88.131030
236      2.350000    218.176090     87.950420
237      2.360000    217.296590     87.770540
238      2.370000    216.418880     87.591310
239      2.380000    215.542970     87.412610
240      2.390000    214.668840     87.234240
241      2.400000    213.796500     87.055990
242      2.410000    212.925940     86.877620
243      2.420000    212.057170     86.698920
244      2.430000    211.190180     86.519690
245      2.440000    210.324980     86.339810
246      2.450000    209.461580     86.159190
247      2.460000    208.599990     85.977840
248      2.470000    207.740210     85.795820
249      2.480000    206.882250     85.613270
250      2.490000    206.026120     85.430380
251      2.500000    205.171820     85.247370
252      2.510000    204.319340     85.064470
253      2.520000    203.468700     84.881920
254      2.530000    202.619880     84.699890
255      2.540000    201.772880     84.518530
256      2.550000    200.927700     84.337900
257      2.560000    200.084320     84.158000
258      2.570000    199.242740     83.978760
259      2.580000    198.402950     83.800050
260      2.590000    197.564950     83.621660
261      2.600000    196.728730     83.443400
262      2.610000    195.894300     83.265020
263      2.620000    195.061650     83.086310
264      2.630000    194.230780     82.907080
265      2.640000    193.401710     82.727190
266      2.650000    192.574440     82.546570
267      2.660000    191.748980     82.365210
268      2.670000    190.925320     82.183200
269      2.680000    190.103490     82.000650
270      2.690000    189.283490     81.817770
271      2.700000    188.465310     81.634760
272      2.710000    187.648960     81.451880
273      2.720000    186.834440     81.269330
274      2.730000    186.021750     81.087310
275      2.740000    185.210880     80.905950
276      2.750000    184.401820     80.725330
277      2.760000    183.594560     80.545440
278      2.770000    182.789110     80.366200
279      2.780000    181.985450     80.187490
280      2.790000    181.183570     80.009110
281      2.800000    180.383480     79.830840
282      2.810000    179.585170     79.652460
283      2.820000    178.788650     79.473750
284      2.830000    177.993910     79.294520
285      2.840000    177.200960     79.114630
286      2.850000    176.409820     78.934010
287      2.860000    175.620480     78.752660
288      2.870000    174.832950     78.570640
289      2.880000    174.047240     78.388100
290      2.890000    173.263360     78.205210
291      2.900000    172.481310     78.022210
292      2.910000    171.701090     77.839320
293      2.920000    170.922700     77.656780
294      2.930000    170.146130     77.474760
295      2.940000    169.371380     77.293400
296      2.950000    168.598450     77.112780
297      2.960000    167.827320     76.932880
298      2.970000    167.057990     76.753640
299      2.980000    166.290450     76.574930
300      2.990000    165.524700     76.396540
301      3.000000    164.760740     76.218280
302      3.010000    163.998560     76.039890
303      3.020000    163.238160     75.861180
304      3.030000    162.479550     75.681940
305      3.040000    161.722730     75.502050
306      3.050000    160.967710     75.321430
307      3.060000    160.214490     75.140080
308      3.070000    159.463090     74.958060
309      3.080000    158.713510     74.775520
310      3.090000    157.965750     74.592640
311      3.100000    157.219830     74.409640
312      3.110000    156.475730     74.226760
313      3.120000    155.733460     74.044210
314      3.130000    154.993020     73.862190
315      3.140000    154.254400     73.680840
316      3.150000    153.517590     73.500210
317      3.160000    152.782590     73.320320
318      3.170000    152.049390     73.141080
319      3.180000    151.317980     72.962370
320      3.190000    150.588350     72.783980
321      3.200000    149.860510     72.605710
322      3.210000    149.134460     72.427330
323      3.220000    148.410180     72.248610
324      3.230000    147.687700     72.069380
325      3.240000    146.967000     71.889490
326      3.250000    146.248110     71.708870
327      3.260000    145.531020     71.527510
328      3.270000    144.815740     71.345500
329      3.280000    144.102290     71.162960
330      3.290000    143.390660     70.980070
331      3.300000    142.680860     70.797070
332      3.310000    141.972890     70.614190
333      3.320000    141.266750     70.431650
334      3.330000    140.562430     70.249630
335      3.340000    139.859930     70.068280
336      3.350000    139.159250     69.887650
337      3.360000    138.460370     69.707760
338      3.370000    137.763300     69.528520
339      3.380000    137.068010     69.349800
340      3.390000    136.374510     69.171420
341      3.400000    135.682800     68.993150
342      3.410000    134.992870     68.814760
343      3.420000    134.304720     68.636050
344      3.430000    133.618360     68.456810
345      3.440000    132.933790     68.276920
346      3.450000    132.251020     68.096300
347      3.460000    131.570060     67.914940
348      3.470000    130.890910     67.732930
349      3.480000    130.213580     67.550390
350      3.490000    129.538080     67.367510
351      3.500000    128.864400     67.184510
352      3.510000    128.192560     67.001630
353      3.520000    127.522540     66.819080
354      3.530000    126.854350     66.637070
355      3.540000    126.187980     66.455710
356      3.550000    125.523420     66.275090
357      3.560000    124.860670     66.095200
358      3.570000    124.199720     65.915960
359      3.580000    123.540560     65.737240
360      3.590000    122.883190     65.558850
361      3.600000    122.227600     65.380580
362      3.610000    121.573790     65.202200
363      3.620000    120.921770     65.023480
364      3.630000    120.271530     64.844240
365      3.640000    119.623090     64.664350
366      3.650000    118.976450     64.483730
367      3.660000    118.331610     64.302380
368      3.670000    117.688590     64.120360
369      3.680000    117.047380     63.937820
370      3.690000    116.408010     63.754940
371      3.700000    115.770460     63.571940
372      3.710000    115.134740     63.389060
373      3.720000    114.500850     63.206520
374      3.730000    113.868780     63.024510
375      3.740000    113.238540     62.843150
376      3.750000    112.610100     62.662530
377      3.760000    111.983480     62.482640
378      3.770000    111.358650     62.303400
379      3.780000    110.735620     62.124680
380      3.790000    110.114370     61.946290
381      3.800000    109.494910     61.768020
382      3.810000    108.877230     61.589630
383      3.820000    108.261330     61.410910
384      3.830000    107.647220     61.231680
385      3.840000    107.034910     61.051780
386      3.850000    106.424390     60.871160
387      3.860000    105.815680     60.689810
388      3.870000    105.208780     60.507790
389      3.880000    104.603700     60.325250
390      3.890000    104.000450     60.142370
391      3.900000    103.399030     59.959380
392      3.910000    102.799430     59.776500
393      3.920000    102.201670     59.593960
394      3.930000    101.605730     59.411940
395      3.940000    101.011610     59.230590
396      3.950000    100.419300     59.049970
397      3.960000     99.828800     58.870070
398      3.970000     99.240100     58.690830
399      3.980000     98.653190     58.512110
400      3.990000     98.068070     58.333730
401      4.000000     97.484730     58.155450
402      4.010000     96.903180     57.977070
403      4.020000     96.323410     57.798350
404      4.030000     95.745430     57.619110
405      4.040000     95.169230     57.439220
406      4.050000     94.594840     57.258590
407      4.060000     94.022260     57.077240
408      4.070000     93.451480     56.895230
409      4.080000     92.882530     56.712690
410      4.090000     92.315410     56.529810
411      4.100000     91.750110     56.346810
412      4.110000     91.186640     56.163930
413      4.120000     90.625000     55.981390
414      4.130000     90.065190     55.799380
415      4.140000     89.507190     55.618020
416      4.150000     88.951010     55.437400
417      4.160000     88.396640     55.257510
418      4.170000     87.844060     55.078270
419      4.180000     87.293280     54.899550
420      4.190000     86.744280     54.721160
421      4.200000     86.197070     54.542890
422      4.210000     85.651640     54.364500
423      4.220000     85.108000     54.185780
424      4.230000     84.566140     54.006540
425      4.240000     84.026080     53.826650
426      4.250000     83.487810     53.646030
427      4.260000     82.951350     53.464680
428      4.270000     82.416700     53.282660
429      4.280000     81.883880     53.100120
430      4.290000     81.352870     52.917240
431      4.300000     80.823700     52.734250
432      4.310000     80.296360     52.551370
433      4.320000     79.770850     52.368830
434      4.330000     79.247160     52.186810
435      4.340000     78.725290     52.005460
436      4.350000     78.205230     51.824840
437      4.360000     77.686990     51.644950
438      4.370000     77.170540     51.465710
439      4.380000     76.655880     51.286990
440      4.390000     76.143010     51.108600
441      4.400000     75.631920     50.930320
442      4.410000     75.122620     50.751940
443      4.420000     74.615100     50.573220
444      4.430000     74.109370     50.393980
445      4.440000     73.605430     50.214080
446      4.450000     73.103290     50.033460
447      4.460000     72.602950     49.852110
448      4.470000     72.104430     49.670100
449      4.480000     71.607730     49.487550
450      4.490000     71.112860     49.304680
451      4.500000     70.619810     49.121680
452      4.510000     70.128590     48.938800
453      4.520000     69.639200     48.756260
454      4.530000     69.151640     48.574250
455      4.540000     68.665900     48.392890
456      4.550000     68.181970     48.212270
457      4.560000     67.699850     48.032380
458      4.570000     67.219520     47.853140
459      4.580000     66.740990     47.674420
460      4.590000     66.264250     47.496030
461      4.600000     65.789290     47.317760
462      4.610000     65.316110     47.139370
463      4.620000     64.844720     46.960650
464      4.630000     64.375110     46.781410
465      4.640000     63.907300     46.601520
466      4.650000     63.441280     46.420900
467      4.660000     62.977070     46.239550
468      4.670000     62.514680     46.057530
469      4.680000     62.054100     45.874990
470      4.690000     61.595350     45.692120
471      4.700000     61.138430     45.509120
472      4.710000     60.683340     45.326240
473      4.720000     60.230080     45.143700
474      4.730000     59.778640     44.961690
475      4.740000     59.329020     44.780340
476      4.750000     58.881220     44.599710
477      4.760000     58.435220     44.419820
478      4.770000     57.991020     44.240580
479      4.780000     57.548620     44.061860
480      4.790000     57.108000     43.883470
481      4.800000     56.669160     43.705200
482      4.810000     56.232110     43.526810
483      4.820000     55.796840     43.348090
484      4.830000     55.363360     43.168850
485      4.840000     54.931680     42.988950
486      4.850000     54.501790     42.808330
487      4.860000     54.073700     42.626970
488      4.870000     53.647430     42.444960
489      4.880000     53.222980     42.262410
490      4.890000     52.800360     42.079530
491      4.900000     52.379560     41.896540
492      4.910000     51.960600     41.713660
493      4.920000     51.543460     41.531110
494      4.930000     51.128150     41.349100
495      4.940000     50.714660     41.167750
496      4.950000     50.302980     40.987130
497      4.960000     49.893110     40.807230
498      4.970000     49.485040     40.628000
499      4.980000     49.078760     40.449280
500      4.990000     48.674270     40.270900
501      5.000000     48.271560     40.092630
502      5.010000     47.870630     39.914240
503      5.020000     47.471490     39.735530
504      5.030000     47.074130     39.556290
505      5.040000     46.678570     39.376400
506      5.050000     46.284810     39.195790
507      5.060000     45.892850     39.014440
508      5.070000     45.502700     38.832430
509      5.080000     45.114380     38.649890
510      5.090000     44.727880     38.467020
511      5.100000     44.343210     38.284020
512      5.110000     43.960370     38.101150
513      5.120000     43.579360     37.918610
514      5.130000     43.200170     37.736600
515      5.140000     42.822810     37.555240
516      5.150000     42.447250     37.374620
517      5.160000     42.073510     37.194730
518      5.170000     41.701560     37.015480
519      5.180000     41.331410     36.836760
520      5.190000     40.963040     36.658370
521      5.200000     40.596450     36.480090
522      5.210000     40.231650     36.301690
523      5.220000     39.868640     36.122960
524      5.230000     39.507410     35.943710
525      5.240000     39.147970     35.763800
526      5.250000     38.790330     35.583160
527      5.260000     38.434500     35.401790
528      5.270000     38.080480     35.219760
529      5.280000     37.728290     35.037200
530      5.290000     37.377910     34.854310
531      5.300000     37.029370     34.671300
532      5.310000     36.682660     34.488410
533      5.320000     36.337770     34.305860
534      5.330000     35.994710     34.123850
535      5.340000     35.653480     33.942490
536      5.350000     35.314050     33.761880
537      5.360000     34.976430     33.581990
538      5.370000     34.640610     33.402770
539      5.380000     34.306580     33.224070
540      5.390000     33.974340     33.045700
541      5.400000     33.643890     32.867460
542      5.410000     33.315210     32.689100
543      5.420000     32.988320     32.510420
544      5.430000     32.663220     32.331210
545      5.440000     32.339910     32.151360
546      5.450000     32.018390     31.970780
547      5.460000     31.698680     31.789470
548      5.470000     31.380790     31.607490
549      5.480000     31.064710     31.424990
550      5.490000     30.750460     31.242150
551      5.500000     30.438040     31.059180
552      5.510000     30.127450     30.876330
553      5.520000     29.818690     30.693810
554      5.530000     29.511750     30.511800
555      5.540000     29.206630     30.330450
556      5.550000     28.903330     30.149820
557      5.560000     28.601830     29.969910
558      5.570000     28.302130     29.790640
559      5.580000     28.004220     29.611870
560      5.590000     27.708100     29.433430
561      5.600000     27.413770     29.255090
562      5.610000     27.121220     29.076610
563      5.620000     26.830450     28.897800
564      5.630000     26.541480     28.718450
565      5.640000     26.254290     28.538440
566      5.650000     25.968910     28.357690
567      5.660000     25.685330     28.176210
568      5.670000     25.403570     27.994070
569      5.680000     25.123630     27.811410
570      5.690000     24.845510     27.628410
571      5.700000     24.569230     27.445320
572      5.710000     24.294780     27.262350
573      5.720000     24.022150     27.079750
574      5.730000     23.751350     26.897700
575      5.740000     23.482380     26.716350
576      5.750000     23.215210     26.535760
577      5.760000     22.949860     26.355930
578      5.770000     22.686300     26.176800
579      5.780000     22.424530     25.998220
580      5.790000     22.164550     25.820020
581      5.800000     21.906350     25.641970
582      5.810000     21.649930     25.463840
583      5.820000     21.395290     25.285410
584      5.830000     21.142430     25.106480
585      5.840000     20.891370     24.926930
586      5.850000     20.642100     24.746650
587      5.860000     20.394630     24.565660
588      5.870000     20.148980     24.383990
589      5.880000     19.905140     24.201790
590      5.890000     19.663120     24.019220
591      5.900000     19.422930     23.836500
592      5.910000     19.184560     23.653840
593      5.920000     18.948020     23.471470
594      5.930000     18.713310     23.289550
595      5.940000     18.480410     23.108210
596      5.950000     18.249330     22.927510
597      5.960000     18.020060     22.747440
598      5.970000     17.792580     22.567920
599      5.980000     17.566900     22.388800
600      5.990000     17.343010     22.209910
601      6.000000     17.120920     22.031020
602      6.010000     16.900610     21.851910
603      6.020000     16.682090     21.672370
604      6.030000     16.465360     21.492220
605      6.040000     16.250440     21.311350
606      6.050000     16.037330     21.129710
607      6.060000     15.826030     20.947300
608      6.070000     15.616560     20.764240
609      6.080000     15.408910     20.580690
610      6.090000     15.203110     20.396880
611      6.100000     14.999140     20.213050
612      6.110000     14.797010     20.029490
613      6.120000     14.596710     19.846450
614      6.130000     14.398250     19.664160
615      6.140000     14.201610     19.482770
616      6.150000     14.006780     19.302400
617      6.160000     13.813760     19.123050
618      6.170000     13.622520     18.944670
619      6.180000     13.433080     18.767140
620      6.190000     13.245410     18.590260
621      6.200000     13.059500     18.413810
622      6.210000     12.875370     18.237550
623      6.220000     12.692990     18.061230
624      6.230000     12.512380     17.884630
625      6.240000     12.333530     17.707550
626      6.250000     12.156460     17.529880
627      6.260000     11.981160     17.351530
628      6.270000     11.807640     17.172490
629      6.280000     11.635920     16.992810
630      6.290000     11.465990     16.812590
631      6.300000     11.297860     16.631940
632      6.310000     11.131540     16.450990
633      6.320000     10.967030     16.269860
634      6.330000     10.804340     16.088650
635      6.340000     10.643450     15.907400
636      6.350000     10.484370     15.726100
637      6.360000     10.327110     15.544670
638      6.370000     10.171670     15.363010
639      6.380000     10.018040     15.180930
640      6.390000      9.866230     14.998250
641      6.400000      9.716250     14.814750
642      6.410000      9.568100     14.630260
643      6.420000      9.421800     14.444630
644      6.430000      9.277350     14.257780
645      6.440000      9.134770     14.069700
646      6.450000      8.994070     13.880500
647      6.460000      8.855270     13.690380
648      6.470000      8.718370     13.499660
649      6.480000      8.583370     13.308720
650      6.490000      8.450280     13.118060
651      6.500000      8.319100     12.928180
652      6.510000      8.189820     12.739640
653      6.520000      8.062420     12.552950
654      6.530000      7.936890     12.368600
655      6.540000      7.813210     12.186980
656      6.550000      7.691340     12.008390
657      6.560000      7.571250     11.833010
658      6.570000      7.452920     11.660920
659      6.580000      7.336310     11.492040
660      6.590000      7.221390     11.326220
661      6.600000      7.108130     11.163180
662      6.610000      6.996500     11.002550
663      6.620000      6.886470     10.843890
664      6.630000      6.778040     10.686730
665      6.640000      6.671170     10.530500
666      6.650000      6.565860     10.374650
667      6.660000      6.462120     10.218580
668      6.670000      6.359930     10.061680
669      6.680000      6.259310      9.903340
670      6.690000      6.160280      9.742920
671      6.700000      6.062850      9.579790
672      6.710000      5.967050      9.413320
673      6.720000      5.872920      9.242870
674      6.730000      5.780490      9.067800
675      6.740000      5.689810      8.887490
676      6.750000      5.600940      8.701330
677      6.760000      5.513930      8.508750
678      6.770000      5.428840      8.309260
679      6.780000      5.345750      8.102440
680      6.790000      5.264720      7.888030
681      6.800000      5.185840      7.665920
682      6.810000      5.109180      7.436200
683      6.820000      5.034820      7.199240
684      6.830000      4.962830      6.955680
685      6.840000      4.893270      6.706500
686      6.850000      4.826210      6.453020
687      6.860000      4.761670      6.196890
688      6.870000      4.699710      5.940110
689      6.880000      4.640300      5.684980
690      6.890000      4.583460      5.434010
691      6.900000      4.529120      5.189890
692      6.910000      4.477220      4.955380
693      6.920000      4.427660      4.733210
694      6.930000      4.380330      4.526010
695      6.940000      4.335070      4.336200
696      6.950000      4.291710      4.165920
697      6.960000      4.250050      4.017010
698      6.970000      4.209880      3.890900
699      6.980000      4.170970      3.788630
700      6.990000      4.133080      3.710840
701      7.000000      4.095980      3.657720
702      7.010000      4.059400      3.629050
703      7.020000      4.023110      3.624140
704      7.030000      3.986870      3.641910
705      7.040000      3.950450      3.680850
706      7.050000      3.913640      3.739030
707      7.060000      3.876250      3.814150
708      7.070000      3.838110      3.903590
709      7.080000      3.799070      4.004410
710      7.090000      3.759030      4.113510
711      7.100000      3.717890      4.227620
712      7.110000      3.675620      4.343450
713      7.120000      3.632180      4.457770
714      7.130000      3.587600      4.567500
715      7.140000      3.541930      4.669780
716      7.150000      3.495230      4.762050
717      7.160000      3.447610      4.842110
718      7.170000      3.399190      4.908110
719      7.180000      3.350110      4.958590
720      7.190000      3.300520      4.992500
721      7.200000      3.250600      5.009170
722      7.210000      3.200510      5.008300
723      7.220000      3.150420      4.989970
724      7.230000      3.100520      4.954590
725      7.240000      3.050980      4.902880
726      7.250000      3.001950      4.835890
727      7.260000      2.953590      4.754930
728      7.270000      2.906040      4.661530
729      7.280000      2.859420      4.557420
730      7.290000      2.813850      4.444480
731      7.300000      2.769410      4.324660
732      7.310000      2.726160      4.199920
733      7.320000      2.684160      4.072180
734      7.330000      2.643440      3.943260
735      7.340000      2.604010      3.814820
736      7.350000      2.565860      3.688340
737      7.360000      2.528970      3.565060
738      7.370000      2.493320      3.446000
739      7.380000      2.458860      3.331960
740      7.390000      2.425540      3.223510
741      7.400000      2.393310      3.121020
742      7.410000      2.362100      3.024670
743      7.420000      2.331850      2.934490
744      7.430000      2.302510      2.850380
745      7.440000      2.274000      2.772130
746      7.450000      2.246280      2.699420
747      7.460000      2.219290      2.631890
748      7.470000      2.192970      2.569110
749      7.480000      2.167280      2.510620
750      7.490000      2.142170      2.455930
751      7.500000      2.117610      2.404560
752      7.510000      2.093570      2.356000
753      7.520000      2.070010      2.309770
754      7.530000      2.046910      2.265410
755      7.540000      2.024250      2.222470
756      7.550000      2.002030      2.180530
757      7.560000      1.980220      2.139220
758      7.570000      1.958830      2.098210
759      7.580000      1.937850      2.057190
760      7.590000      1.917280      2.015900
761      7.600000      1.897120      1.974150
762      7.610000      1.877380      1.931750
763      7.620000      1.858060      1.888600
764      7.630000      1.839170      1.844620
765      7.640000      1.820730      1.799810
766      7.650000      1.802730      1.754180
767      7.660000      1.785190      1.707810
768      7.670000      1.768110      1.660830
769      7.680000      1.751500      1.613370
770      7.690000      1.735370      1.565630
771      7.700000      1.719710      1.517800
772      7.710000      1.704530      1.470080
773      7.720000      1.689830      1.422690
774      7.730000      1.675610      1.375800
775      7.740000      1.661850      1.329600
776      7.750000      1.648550      1.284230
777      7.760000      1.635710      1.239780
778      7.770000      1.623310      1.196350
779      7.780000      1.611350      1.153980
780      7.790000      1.599810      1.112690
781      7.800000      1.588680      1.072450
782      7.810000      1.577960      1.033250
783      7.820000      1.567620      0.995040
784      7.830000      1.557670      0.957760
785      7.840000      1.548100      0.921360
786      7.850000      1.538880      0.885780
787      7.860000      1.530030      0.850950
788      7.870000      1.521520      0.816830
789      7.880000      1.513350      0.783370
790      7.890000      1.505510      0.750530
791      7.900000      1.498010      0.718280
792      7.910000      1.490830      0.686580
793      7.920000      1.483960      0.655390
794      7.930000      1.477410      0.624680
795      7.940000      1.471160      0.594430
796      7.950000      1.465210      0.564580
797      7.960000      1.459570      0.535090
798      7.970000      1.454220      0.505920
799      7.980000      1.449160      0.477010
800      7.990000      1.444390      0.448330
801      8.000000      1.439910      0.419810
802      8.010000      1.435710      0.391440
803      8.020000      1.431790      0.363180
804      8.030000      1.428160      0.335020
805      8.040000      1.424810      0.306960
806      8.050000      1.421740      0.279020
807      8.060000      1.418950      0.251250
808      8.070000      1.416440      0.223700
809      8.080000      1.414200      0.196460
810      8.090000      1.412240      0.169610
811      8.100000      1.410540      0.143250
812      8.110000      1.409110      0.117490
813      8.120000      1.407930      0.092440
814      8.130000      1.407010      0.068190
815      8.140000      1.406330      0.044830
816      8.150000      1.405880      0.022450
817      8.160000      1.405650      0.001100
818      8.170000      1.405640     -0.019180
819      8.180000      1.405840     -0.038340
820      8.190000      1.406220     -0.056390
821      8.200000      1.406780     -0.073320
822      8.210000      1.407520     -0.089140
823      8.220000      1.408410     -0.103890
824      8.230000      1.409450     -0.117580
825      8.240000      1.410620     -0.130270
826      8.250000      1.411920     -0.141990
827      8.260000      1.413340     -0.152790
828      8.270000      1.414870     -0.162710
829      8.280000      1.416500     -0.171790
830      8.290000      1.418220     -0.180080
831      8.300000      1.420020     -0.187620
832      8.310000      1.421890     -0.194450
833      8.320000      1.423840     -0.200600
834      8.330000      1.425840     -0.206110
835      8.340000      1.427910     -0.211000
836      8.350000      1.430020     -0.215310
837      8.360000      1.432170     -0.219050
838      8.370000      1.434360     -0.222240
839      8.380000      1.436580     -0.224900
840      8.390000      1.438830     -0.227050
841      8.400000      1.441100     -0.228690
842      8.410000      1.443390     -0.229830
843      8.420000      1.445690     -0.230490
844      8.430000      1.447990     -0.230670
845      8.440000      1.450300     -0.230370
846      8.450000      1.452600     -0.229600
847      8.460000      1.454900     -0.228370
848      8.470000      1.457180     -0.226670
849      8.480000      1.459450     -0.224520
850      8.490000      1.461690     -0.221910
851      8.500000      1.463910     -0.218840
852      8.510000      1.466100     -0.215310
853      8.520000      1.468250     -0.211330
854      8.530000      1.470370     -0.206870
855      8.540000      1.472440     -0.201940
856      8.550000      1.474460     -0.196520
857      8.560000      1.476420     -0.190610
858      8.570000      1.478330     -0.184190
859      8.580000      1.480170     -0.177250
860      8.590000      1.481940     -0.169780
861      8.600000      1.483640     -0.161780
862      8.610000      1.485260     -0.153240
863      8.620000      1.486790     -0.144160
864      8.630000      1.488230     -0.134570
865      8.640000      1.489580     -0.124480
866      8.650000      1.490820     -0.113930
867      8.660000      1.491960     -0.102950
868      8.670000      1.492990     -0.091610
869      8.680000      1.493910     -0.079960
870      8.690000      1.494710     -0.068070
871      8.700000      1.495390     -0.056010
872      8.710000      1.495950     -0.043860
873      8.720000      1.496380     -0.031680
874      8.730000      1.496700     -0.019540
875      8.740000      1.496900     -0.007500
876      8.750000      1.496970      0.004380
877      8.760000      1.496930      0.016090
878      8.770000      1.496770      0.027570
879      8.780000      1.496490      0.038830
880      8.790000      1.496100      0.049850
881      8.800000      1.495600      0.060630
882      8.810000      1.495000      0.071180
883      8.820000      1.494290      0.081500
884      8.830000      1.493470      0.091630
885      8.840000      1.492560      0.101560
886      8.850000      1.491540      0.111310
887      8.860000      1.490430      0.120890
888      8.870000      1.489220      0.130320
889      8.880000      1.487910      0.139600
890      8.890000      1.486520      0.148730
891      8.900000      1.485030      0.157730
892      8.910000      1.483450      0.166580
893      8.920000      1.481790      0.175300
894      8.930000      1.480040      0.183890
895      8.940000      1.478200      0.192350
896      8.950000      1.476270      0.200680
897      8.960000      1.474270      0.208900
898      8.970000      1.472180      0.217020
899      8.980000      1.470010      0.225050
900      8.990000      1.467760      0.232990
901      9.000000      1.465430      0.240860
902      9.010000      1.463020      0.248670
903      9.020000      1.460530      0.256420
904      9.030000      1.457970      0.264120
905      9.040000      1.455330      0.271760
906      9.050000      1.452610      0.279330
907      9.060000      1.449820      0.286820
908      9.070000      1.446950      0.294210
909      9.080000      1.444000      0.301460
910      9.090000      1.440990      0.308550
911      9.100000      1.437900      0.315430
912      9.110000      1.434750      0.322080
913      9.120000      1.431530      0.328460
914      9.130000      1.428240      0.334520
915      9.140000      1.424900      0.340230
916      9.150000      1.421500      0.345570
917      9.160000      1.418040      0.350510
918      9.170000      1.414540      0.355030
919      9.180000      1.410990      0.359120
920      9.190000      1.407400      0.362770
921      9.200000      1.403770      0.365980
922      9.210000      1.400110      0.368750
923      9.220000      1.396420      0.371090
924      9.230000      1.392710      0.373010
925      9.240000      1.388980      0.374520
926      9.250000      1.385230      0.375640
927      9.260000      1.381480      0.376380
928      9.270000      1.377710      0.376770
929      9.280000      1.373950      0.376820
930      9.290000      1.370180      0.376550
931      9.300000      1.366410      0.375980
932      9.310000      1.362650      0.375130
933      9.320000      1.358900      0.374020
934      9.330000      1.355160      0.372670
935      9.340000      1.351430      0.371080
936      9.350000      1.347720      0.369260
937      9.360000      1.344030      0.367240
938      9.370000      1.340360      0.365010
939      9.380000      1.336710      0.362580
940      9.390000      1.333080      0.359960
941      9.400000      1.329480      0.357140
942      9.410000      1.325910      0.354140
943      9.420000      1.322370      0.350950
944      9.430000      1.318860      0.347580
945      9.440000      1.315390      0.344050
946      9.450000      1.311940      0.340350
947      9.460000      1.308540      0.336500
948      9.470000      1.305180      0.332520
949      9.480000      1.301850      0.328420
950      9.490000      1.298570      0.324220
951      9.500000      1.295320      0.319930
952      9.510000      1.292130      0.315570
953      9.520000      1.288970      0.311170
954      9.530000      1.285860      0.306740
955      9.540000      1.282790      0.302280
956      9.550000      1.279770      0.297820
957      9.560000      1.276790      0.293360
958      9.570000      1.273860      0.288900
959      9.580000      1.270970      0.284450
960      9.590000      1.268120      0.280020
961      9.600000      1.265320      0.275600
962      9.610000      1.262570      0.271190
963      9.620000      1.259850      0.266790
964      9.630000      1.257190      0.262410
965      9.640000      1.254560      0.258040
966      9.650000      1.251980      0.253690
967      9.660000      1.249440      0.249380
968      9.670000      1.246950      0.245110
969      9.680000      1.244500      0.240900
970      9.690000      1.242090      0.236750
971      9.700000      1.239720      0.232700
972      9.710000      1.237400      0.228750
973      9.720000      1.235110      0.224920
974      9.730000      1.232860      0.221240
975      9.740000      1.230650      0.217720
976      9.750000      1.228470      0.214360
977      9.760000      1.226330      0.211190
978      9.770000      1.224210      0.208200
979      9.780000      1.222130      0.205410
980      9.790000      1.220080      0.202820
981      9.800000      1.218050      0.200420
982      9.810000      1.216050      0.198230
983      9.820000      1.214060      0.196220
984      9.830000      1.212100      0.194400
985      9.840000      1.210160      0.192770
986      9.850000      1.208230      0.191310
987      9.860000      1.206320      0.190020
988      9.870000      1.204420      0.188900
989      9.880000      1.202530      0.187930
990      9.890000      1.200650      0.187110
991      9.900000      1.198780      0.186430
992      9.910000      1.196910      0.185880
993      9.920000      1.195050      0.185470
994      9.930000      1.193200      0.185180
995      9.940000      1.191350      0.185010
996      9.950000      1.189500      0.184960
997      9.960000      1.187650      0.185030
998      9.970000      1.185800      0.185210
999      9.980000      1.183950      0.185500
1000      9.990000      1.182090      0.185890
1001     10.000000      1.180230      0.186390
1002     10.010000      1.178370      0.186990
1003     10.020000      1.176500      0.187690
1004     10.030000      1.174620      0.188480
1005     10.040000      1.172740      0.189360
1006     10.050000      1.170840      0.190310
1007     10.060000      1.168940      0.191340
1008     10.070000      1.167030      0.192430
1009     10.080000      1.165100      0.193570
1010     10.090000      1.163170      0.194740
1011     10.100000      1.161220      0.195950
1012     10.110000      1.159260      0.197160
1013     10.120000      1.157290      0.198370
1014     10.130000      1.155300      0.199580
1015     10.140000      1.153310      0.200760
1016     10.150000      1.151300      0.201910
1017     10.160000      1.149280      0.203030
1018     10.170000      1.147250      0.204090
1019     10.180000      1.145210      0.205110
1020     10.190000      1.143160      0.206070
1021     10.200000      1.141100      0.206970
1022     10.210000      1.139030      0.207820
1023     10.220000      1.136950      0.208600
1024     10.230000      1.134860      0.209320
1025     10.240000      1.132770      0.209960
1026     10.250000      1.130670      0.210540
1027     10.260000      1.128570      0.211050
1028     10.270000      1.126460      0.211480
1029     10.280000      1.124340      0.211820
1030     10.290000      1.122220      0.212080
1031     10.300000      1.120100      0.212240
1032     10.310000      1.117980      0.212310
1033     10.320000      1.115860      0.212260
1034     10.330000      1.113730      0.212100
1035     10.340000      1.111610      0.211820
1036     10.350000      1.109490      0.211410
1037     10.360000      1.107380      0.210860
1038     10.370000      1.105270      0.210180
1039     10.380000      1.103170      0.209350
1040     10.390000      1.101080      0.208380
1041     10.400000      1.098990      0.207270
1042     10.410000      1.096920      0.206010
1043     10.420000      1.094860      0.204610
1044     10.430000      1.092810      0.203080
1045     10.440000      1.090780      0.201410
1046     10.450000      1.088770      0.199620
1047     10.460000      1.086770      0.197730
1048     10.470000      1.084800      0.195740
1049     10.480000      1.082840      0.193670
1050     10.490000      1.080900      0.191530
1051     10.500000      1.078990      0.189350
1052     10.510000      1.077090      0.187150
1053     10.520000      1.075220      0.184930
1054     10.530000      1.073370      0.182720
1055     10.540000      1.071550      0.180530
1056     10.550000      1.069740      0.178370
1057     10.560000      1.067960      0.176260
1058     10.570000      1.066190      0.174190
1059     10.580000      1.064450      0.172190
1060     10.590000      1.062730      0.170240
1061     10.600000      1.061030      0.168360
1062     10.610000      1.059340      0.166540
1063     10.620000      1.057680      0.164780
1064     10.630000      1.056030      0.163090
1065     10.640000      1.054400      0.161450
1066     10.650000      1.052780      0.159870
1067     10.660000      1.051190      0.158350
1068     10.670000      1.049600      0.156880
1069     10.680000      1.048030      0.155460
1070     10.690000      1.046480      0.154100
1071     10.700000      1.044940      0.152780
1072     10.710000      1.043410      0.151520
1073     10.720000      1.041900      0.150300
1074     10.730000      1.040390      0.149140
1075     10.740000      1.038900      0.148020
1076     10.750000      1.037420      0.146950
1077     10.760000      1.035950      0.145920
1078     10.770000      1.034490      0.144950
1079     10.780000      1.033040      0.144020
1080     10.790000      1.031600      0.143140
1081     10.800000      1.030170      0.142300
1082     10.810000      1.028750      0.141510
1083     10.820000      1.027330      0.140780
1084     10.830000      1.025920      0.140090
1085     10.840000      1.024520      0.139460
1086     10.850000      1.023130      0.138880
1087     10.860000      1.021740      0.138370
1088     10.870000      1.020360      0.137930
1089     10.880000      1.018980      0.137560
1090     10.890000      1.017600      0.137280
1091     10.900000      1.016230      0.137090
1092     10.910000      1.014860      0.137000
1093     10.920000      1.013490      0.137020
1094     10.930000      1.012120      0.137160
1095     10.940000      1.010750      0.137430
1096     10.950000      1.009370      0.137840
1097     10.960000      1.007990      0.138390
1098     10.970000      1.006610      0.139090
1099     10.980000      1.005220      0.139940
1100     10.990000      1.003820      0.140950
1101     11.000000      1.002410      0.142110
1102     11.010000      1.000990      0.143430
1103     11.020000      0.999560      0.144890
1104     11.030000      0.998110      0.146490
1105     11.040000      0.996640      0.148220
1106     11.050000      0.995160      0.150060
1107     11.060000      0.993660      0.151980
1108     11.070000      0.992140      0.153980
1109     11.080000      0.990600      0.156010
1110     11.090000      0.989040      0.158060
1111     11.100000      0.987460      0.160090
1112     11.110000      0.985860      0.162080
1113     11.120000      0.984240      0.163990
1114     11.130000      0.982600      0.165790
1115     11.140000      0.980940      0.167460
1116     11.150000      0.979260      0.168980
1117     11.160000      0.977570      0.170330
1118     11.170000      0.975870      0.171480
1119     11.180000      0.974160      0.172430
1120     11.190000      0.972430      0.173160
1121     11.200000      0.970700      0.173680
1122     11.210000      0.968960      0.173980
1123     11.220000      0.967220      0.174070
1124     11.230000      0.965480      0.173950
1125     11.240000      0.963740      0.173630
1126     11.250000      0.962010      0.173130
1127     11.260000      0.960280      0.172450
1128     11.270000      0.958550      0.171630
1129     11.280000      0.956840      0.170670
1130     11.290000      0.955130      0.169590
1131     11.300000      0.953430      0.168430
1132     11.310000      0.951750      0.167200
1133     11.320000      0.950080      0.165930
1134     11.330000      0.948420      0.164630
1135     11.340000      0.946770      0.163320
1136     11.350000      0.945140      0.162010
1137     11.360000      0.943520      0.160730
1138     11.370000      0.941910      0.159480
1139     11.380000      0.940320      0.158280
1140     11.390000      0.938730      0.157120
1141     11.400000      0.937160      0.156000
1142     11.410000      0.935600      0.154950
1143     11.420000      0.934050      0.153940
1144     11.430000      0.932510      0.152980
1145     11.440000      0.930980      0.152070
1146     11.450000      0.929460      0.151200
1147     11.460000      0.927950      0.150370
1148     11.470000      0.926450      0.149570
1149     11.480000      0.924950      0.148790
1150     11.490000      0.923460      0.148030
1151     11.500000      0.921980      0.147270
1152     11.510000      0.920510      0.146520
1153     11.520000      0.919040      0.145760
1154     11.530000      0.917590      0.144990
1155     11.540000      0.916140      0.144200
1156     11.550000      0.914690      0.143390
1157     11.560000      0.913260      0.142540
1158     11.570000      0.911840      0.141660
1159     11.580000      0.910420      0.140740
1160     11.590000      0.909010      0.139770
1161     11.600000      0.907610      0.138770
1162     11.610000      0.906230      0.137730
1163     11.620000      0.904850      0.136650
1164     11.630000      0.903480      0.135530
1165     11.640000      0.902130      0.134400
1166     11.650000      0.900780      0.133250
1167     11.660000      0.899450      0.132090
1168     11.670000      0.898130      0.130950
1169     11.680000      0.896820      0.129840
1170     11.690000      0.895520      0.128780
1171     11.700000      0.894230      0.127780
1172     11.710000      0.892960      0.126870
1173     11.720000      0.891690      0.126060
1174     11.730000      0.890430      0.125380
1175     11.740000      0.889170      0.124850
1176     11.750000      0.887920      0.124470
1177     11.760000      0.886680      0.124270
1178     11.770000      0.885440      0.124260
1179     11.780000      0.884190      0.124440
1180     11.790000      0.882950      0.124830
1181     11.800000      0.881700      0.125410
1182     11.810000      0.880450      0.126210
1183     11.820000      0.879190      0.127210
1184     11.830000      0.877910      0.128400
1185     11.840000      0.876630      0.129770
1186     11.850000      0.875330      0.131320
1187     11.860000      0.874020      0.133020
1188     11.870000      0.872690      0.134850
1189     11.880000      0.871340      0.136790
1190     11.890000      0.869970      0.138820
1191     11.900000      0.868580      0.140910
1192     11.910000      0.867170      0.143040
1193     11.920000      0.865740      0.145170
1194     11.930000      0.864290      0.147290
1195     11.940000      0.862820      0.149370
1196     11.950000      0.861330      0.151390
1197     11.960000      0.859810      0.153350
1198     11.970000      0.858280      0.155210
1199     11.980000      0.856730      0.156980
1200     11.990000      0.855160      0.158640
1201     12.000000      0.853570      0.160200
1202     12.010000      0.851970      0.161640
1203     12.020000      0.850350      0.162970
1204     12.030000      0.848720      0.164190
1205     12.040000      0.847080      0.165290
1206     12.050000      0.845430      0.166290
1207     12.060000      0.843760      0.167180
1208     12.070000      0.842090      0.167970
1209     12.080000      0.840410      0.168650
1210     12.090000      0.838730      0.169230
1211     12.100000      0.837030      0.169710
1212     12.110000      0.835340      0.170100
1213     12.120000      0.833640      0.170380
1214     12.130000      0.831930      0.170570
1215     12.140000      0.830230      0.170670
1216     12.150000      0.828520      0.170660
1217     12.160000      0.826810      0.170560
1218     12.170000      0.825110      0.170370
1219     12.180000      0.823400      0.170070
1220     12.190000      0.821700      0.169670
1221     12.200000      0.820010      0.169180
1222     12.210000      0.818310      0.168580
1223     12.220000      0.816630      0.167870
1224     12.230000      0.814950      0.167060
1225     12.240000      0.813280      0.166140
1226     12.250000      0.811620      0.165110
1227     12.260000      0.809970      0.163960
1228     12.270000      0.808330      0.162700
1229     12.280000      0.806700      0.161320
1230     12.290000      0.805090      0.159810
1231     12.300000      0.803490      0.158180
1232     12.310000      0.801910      0.156410
1233     12.320000      0.800340      0.154510
1234     12.330000      0.798800      0.152470
1235     12.340000      0.797270      0.150280
1236     12.350000      0.795770      0.147940
1237     12.360000      0.794290      0.145440
1238     12.370000      0.792840      0.142770
1239     12.380000      0.791410      0.139930
1240     12.390000      0.790010      0.136910
1241     12.400000      0.788640      0.133720
1242     12.410000      0.787300      0.130340
1243     12.420000      0.786000      0.126790
1244     12.430000      0.784730      0.123070
1245     12.440000      0.783500      0.119180
1246     12.450000      0.782310      0.115140
1247     12.460000      0.781160      0.110970
1248     12.470000      0.780050      0.106680
1249     12.480000      0.778980      0.102300
1250     12.490000      0.777960      0.097860
1251     12.500000      0.776980      0.093380
1252     12.510000      0.776050      0.088880
1253     12.520000      0.775160      0.084410
1254     12.530000      0.774310      0.079980
1255     12.540000      0.773510      0.075620
1256     12.550000      0.772760      0.071340
1257     12.560000      0.772040      0.067170
1258     12.570000      0.771370      0.063110
1259     12.580000      0.770740      0.059180
1260     12.590000      0.770150      0.055380
1261     12.600000      0.769600      0.051700
1262     12.610000      0.769080      0.048170
1263     12.620000      0.768600      0.044770
1264     12.630000      0.768150      0.041500
1265     12.640000      0.767730      0.038370
1266     12.650000      0.767350      0.035360
1267     12.660000      0.767000      0.032500
1268     12.670000      0.766670      0.029770
1269     12.680000      0.766370      0.027180
1270     12.690000      0.766100      0.024740
1271     12.700000      0.765860      0.022450
1272     12.710000      0.765630      0.020310
1273     12.720000      0.765430      0.018350
1274     12.730000      0.765240      0.016550
1275     12.740000      0.765080      0.014940
1276     12.750000      0.764930      0.013510
1277     12.760000      0.764790      0.012280
1278     12.770000      0.764670      0.011240
1279     12.780000      0.764560      0.010390
1280     12.790000      0.764450      0.009750
1281     12.800000      0.764360      0.009300
1282     12.810000      0.764260      0.009050
1283     12.820000      0.764170      0.008990
1284     12.830000      0.764080      0.009120
1285     12.840000      0.763990      0.009430
1286     12.850000      0.763900      0.009920
1287     12.860000      0.763800      0.010570
1288     12.870000      0.763690      0.011380
1289     12.880000      0.763580      0.012340
1290     12.890000      0.763460      0.013430
1291     12.900000      0.763320      0.014650
1292     12.910000      0.763180      0.015990
1293     12.920000      0.763020      0.017430
1294     12.930000      0.762840      0.018960
1295     12.940000      0.762650      0.020590
1296     12.950000      0.762450      0.022300
1297     12.960000      0.762220      0.024090
1298     12.970000      0.761980      0.025950
1299     12.980000      0.761720      0.027890
1300     12.990000      0.761440      0.029890
1301     13.000000      0.761140      0.031970
1302     13.010000      0.760820      0.034120
1303     13.020000      0.760480      0.036340
1304     13.030000      0.760120      0.038620
1305     13.040000      0.759730      0.040970
1306     13.050000      0.759320      0.043370
1307     13.060000      0.758890      0.045830
1308     13.070000      0.758430      0.048320
1309     13.080000      0.757950      0.050860
1310     13.090000      0.757440      0.053410
1311     13.100000      0.756910      0.055980
1312     13.110000      0.756350      0.058550
1313     13.120000      0.755760      0.061110
1314     13.130000      0.755150      0.063640
1315     13.140000      0.754510      0.066150
1316     13.150000      0.753850      0.068620
1317     13.160000      0.753170      0.071040
1318     13.170000      0.752460      0.073410
1319     13.180000      0.751720      0.075730
1320     13.190000      0.750960      0.078000
1321     13.200000      0.750180      0.080220
1322     13.210000      0.749380      0.082380
1323     13.220000      0.748560      0.084480
1324     13.230000      0.747710      0.086530
1325     13.240000      0.746850      0.088530
1326     13.250000      0.745960      0.090460
1327     13.260000      0.745060      0.092340
1328     13.270000      0.744130      0.094150
1329     13.280000      0.743190      0.095890
1330     13.290000      0.742230      0.097550
1331     13.300000      0.741260      0.099130
1332     13.310000      0.740270      0.100610
1333     13.320000      0.739260      0.101990
1334     13.330000      0.738240      0.103260
1335     13.340000      0.737210      0.104420
1336     13.350000      0.736160      0.105450
1337     13.360000      0.735110      0.106350
1338     13.370000      0.734050      0.107110
1339     13.380000      0.732980      0.107740
1340     13.390000      0.731900      0.108230
1341     13.400000      0.730820      0.108580
1342     13.410000      0.729730      0.108790
1343     13.420000      0.728640      0.108870
1344     13.430000      0.727550      0.108810
1345     13.440000      0.726470      0.108630
1346     13.450000      0.725380      0.108330
1347     13.460000      0.724300      0.107920
1348     13.470000      0.723220      0.107410
1349     13.480000      0.722140      0.106800
1350     13.490000      0.721070      0.106110
1351     13.500000      0.720010      0.105340
1352     13.510000      0.718960      0.104500
1353     13.520000      0.717920      0.103610
1354     13.530000      0.716880      0.102670
1355     13.540000      0.715850      0.101690
1356     13.550000      0.714840      0.100670
1357     13.560000      0.713830      0.099630
1358     13.570000      0.712830      0.098560
1359     13.580000      0.711850      0.097470
1360     13.590000      0.710870      0.096360
1361     13.600000      0.709910      0.095220
1362     13.610000      0.708960      0.094070
1363     13.620000      0.708020      0.092900
1364     13.630000      0.707090      0.091710
1365     13.640000      0.706170      0.090500
1366     13.650000      0.705260      0.089280
1367     13.660000      0.704370      0.088030
1368     13.670000      0.703490      0.086760
1369     13.680000      0.702620      0.085480
1370     13.690000      0.701770      0.084180
1371     13.700000      0.700930      0.082870
1372     13.710000      0.700100      0.081540
1373     13.720000      0.699280      0.080210
1374     13.730000      0.698480      0.078860
1375     13.740000      0.697690      0.077500
1376     13.750000      0.696920      0.076140
1377     13.760000      0.696160      0.074760
1378     13.770000      0.695410      0.073370
1379     13.780000      0.694670      0.071980
1380     13.790000      0.693960      0.070570
1381     13.800000      0.693250      0.069150
1382     13.810000      0.692560      0.067710
1383     13.820000      0.691880      0.066270
1384     13.830000      0.691220      0.064810
1385     13.840000      0.690570      0.063350
1386     13.850000      0.689940      0.061880
1387     13.860000      0.689320      0.060410
1388     13.870000      0.688710      0.058950
1389     13.880000      0.688120      0.057500
1390     13.890000      0.687550      0.056080
1391     13.900000      0.686990      0.054690
1392     13.910000      0.686440      0.053340
1393     13.920000      0.685910      0.052040
1394     13.930000      0.685390      0.050800
1395     13.940000      0.684880      0.049620
1396     13.950000      0.684380      0.048530
1397     13.960000      0.683900      0.047510
1398     13.970000      0.683420      0.046580
1399     13.980000      0.682960      0.045740
1400     13.990000      0.682500      0.044990
1401     14.000000      0.682050      0.044330
1402     14.010000      0.681610      0.043760
1403     14.020000      0.681170      0.043280
1404     14.030000      0.680740      0.042890
1405     14.040000      0.680310      0.042580
1406     14.050000      0.679880      0.042340
1407     14.060000      0.679460      0.042170
1408     14.070000      0.679040      0.042070
1409     14.080000      0.678620      0.042020
1410     14.090000      0.678200      0.042020
1411     14.100000      0.677780      0.042060
1412     14.110000      0.677350      0.042130
1413     14.120000      0.676930      0.042230
1414     14.130000      0.676510      0.042350
1415     14.140000      0.676090      0.042490
1416     14.150000      0.675660      0.042630
1417     14.160000      0.675240      0.042770
1418     14.170000      0.674810      0.042910
1419     14.180000      0.674380      0.043040
1420     14.190000      0.673950      0.043170
1421     14.200000      0.673520      0.043290
1422     14.210000      0.673080      0.043390
1423     14.220000      0.672650      0.043490
1424     14.230000      0.672220      0.043570
1425     14.240000      0.671780      0.043640
1426     14.250000      0.671340      0.043700
1427     14.260000      0.670910      0.043740
1428     14.270000      0.670470      0.043780
1429     14.280000      0.670030      0.043810
1430     14.290000      0.669590      0.043830
1431     14.300000      0.669150      0.043840
1432     14.310000      0.668720      0.043850
1433     14.320000      0.668280      0.043860
1434     14.330000      0.667840      0.043860
1435     14.340000      0.667400      0.043870
1436     14.350000      0.666960      0.043870
1437     14.360000      0.666520      0.043880
1438     14.370000      0.666080      0.043890
1439     14.380000      0.665650      0.043910
1440     14.390000      0.665210      0.043930
1441     14.400000      0.664770      0.043960
1442     14.410000      0.664330      0.044000
1443     14.420000      0.663890      0.044040
1444     14.430000      0.663450      0.044110
1445     14.440000      0.663010      0.044180
1446     14.450000      0.662560      0.044270
1447     14.460000      0.662120      0.044380
1448     14.470000      0.661680      0.044510
1449     14.480000      0.661230      0.044670
1450     14.490000      0.660790      0.044850
1451     14.500000      0.660340      0.045070
1452     14.510000      0.659890      0.045320
1453     14.520000      0.659430      0.045600
1454     14.530000      0.658980      0.045930
1455     14.540000      0.658520      0.046310
1456     14.550000      0.658060      0.046730
1457     14.560000      0.657590      0.047200
1458     14.570000      0.657120      0.047730
1459     14.580000      0.656640      0.048310
1460     14.590000      0.656160      0.048960
1461     14.600000      0.655670      0.049660
1462     14.610000      0.655170      0.050410
1463     14.620000      0.654670      0.051230
1464     14.630000      0.654150      0.052100
1465     14.640000      0.653630      0.053020
1466     14.650000      0.653100      0.053990
1467     14.660000      0.652560      0.054990
1468     14.670000      0.652010      0.056030
1469     14.680000      0.651450      0.057100
1470     14.690000      0.650880      0.058180
1471     14.700000      0.650300      0.059260
1472     14.710000      0.649710      0.060340
1473     14.720000      0.649100      0.061410
1474     14.730000      0.648490      0.062450
1475     14.740000      0.647860      0.063460
1476     14.750000      0.647230      0.064430
1477     14.760000      0.646590      0.065360
1478     14.770000      0.645930      0.066240
1479     14.780000      0.645270      0.067070
1480     14.790000      0.644600      0.067840
1481     14.800000      0.643920      0.068550
1482     14.810000      0.643230      0.069210
1483     14.820000      0.642540      0.069820
1484     14.830000      0.641840      0.070380
1485     14.840000      0.641140      0.070890
1486     14.850000      0.640430      0.071350
1487     14.860000      0.639720      0.071770
1488     14.870000      0.639000      0.072160
1489     14.880000      0.638280      0.072510
1490     14.890000      0.637550      0.072850
1491     14.900000      0.636830      0.073160
1492     14.910000      0.636090      0.073450
1493     14.920000      0.635360      0.073740
1494     14.930000      0.634620      0.074020
1495     14.940000      0.633880      0.074300
1496     14.950000      0.633140      0.074580
1497     14.960000      0.632390      0.074870
1498     14.970000      0.631640      0.075170
1499     14.980000      0.630890      0.075490
1500     14.990000      0.630140      0.075810
1501     15.000000      0.629380      0.076160
1502     15.010000      0.628620      0.076520
1503     15.020000      0.627850      0.076890
1504     15.030000      0.627080      0.077280
1505     15.040000      0.626310      0.077670
1506     15.050000      0.625530      0.078080
1507     15.060000      0.624750      0.078490
1508     15.070000      0.623970      0.078890
1509     15.080000      0.623180      0.079290
1510     15.090000      0.622390      0.079670
1511     15.100000      0.621590      0.080030
1512     15.110000      0.620790      0.080360
1513     15.120000      0.619990      0.080650
1514     15.130000      0.619180      0.080890
1515     15.140000      0.618370      0.081090
1516     15.150000      0.617560      0.081220
1517     15.160000      0.616750      0.081300
1518     15.170000      0.615930      0.081300
1519     15.180000      0.615120      0.081240
1520     15.190000      0.614310      0.081110
1521     15.200000      0.613500      0.080900
1522     15.210000      0.612690      0.080620
1523     15.220000      0.611880      0.080270
1524     15.230000      0.611080      0.079860
1525     15.240000      0.610280      0.079380
1526     15.250000      0.609490      0.078850
1527     15.260000      0.608700      0.078260
1528     15.270000      0.607920      0.077640
1529     15.280000      0.607140      0.076990
1530     15.290000      0.606370      0.076320
1531     15.300000      0.605610      0.075640
1532     15.310000      0.604850      0.074960
1533     15.320000      0.604100      0.074300
1534     15.330000      0.603360      0.073670
1535     15.340000      0.602620      0.073060
1536     15.350000      0.601890      0.072500
1537     15.360000      0.601170      0.072000
1538     15.370000      0.600450      0.071540
1539     15.380000      0.599730      0.071150
1540     15.390000      0.599020      0.070820
1541     15.400000      0.598310      0.070560
1542     15.410000      0.597610      0.070370
1543     15.420000      0.596900      0.070230
1544     15.430000      0.596200      0.070170
1545     15.440000      0.595500      0.070150
1546     15.450000      0.594800      0.070200
1547     15.460000      0.594090      0.070290
1548     15.470000      0.593390      0.070420
1549     15.480000      0.592690      0.070580
1550     15.490000      0.591980      0.070770
1551     15.500000      0.591270      0.070980
1552     15.510000      0.590560      0.071200
1553     15.520000      0.589850      0.071410
1554     15.530000      0.589140      0.071620
1555     15.540000      0.588420      0.071820
1556     15.550000      0.587700      0.071990
1557     15.560000      0.586980      0.072130
1558     15.570000      0.586260      0.072240
1559     15.580000      0.585540      0.072320
1560     15.590000      0.584820      0.072350
1561     15.600000      0.584090      0.072350
1562     15.610000      0.583370      0.072300
1563     15.620000      0.582650      0.072210
1564     15.630000      0.581920      0.072080
1565     15.640000      0.581200      0.071900
1566     15.650000      0.580480      0.071690
1567     15.660000      0.579770      0.071450
1568     15.670000      0.579050      0.071170
1569     15.680000      0.578340      0.070860
1570     15.690000      0.577630      0.070530
1571     15.700000      0.576930      0.070180
1572     15.710000      0.576230      0.069820
1573     15.720000      0.575530      0.069440
1574     15.730000      0.574830      0.069060
1575     15.740000      0.574140      0.068680
1576     15.750000      0.573460      0.068300
1577     15.760000      0.572770      0.067920
1578     15.770000      0.572090      0.067550
1579     15.780000      0.571420      0.067180
1580     15.790000      0.570750      0.066830
1581     15.800000      0.570080      0.066480
1582     15.810000      0.569410      0.066150
1583     15.820000      0.568750      0.065830
1584     15.830000      0.568090      0.065520
1585     15.840000      0.567440      0.065230
1586     15.850000      0.566790      0.064950
1587     15.860000      0.566140      0.064690
1588     15.870000      0.565490      0.064450
1589     15.880000      0.564840      0.064220
1590     15.890000      0.564200      0.064010
1591     15.900000      0.563560      0.063820
1592     15.910000      0.562920      0.063660
1593     15.920000      0.562290      0.063520
1594     15.930000      0.561650      0.063400
1595     15.940000      0.561020      0.063310
1596     15.950000      0.560390      0.063250
1597     15.960000      0.559750      0.063220
1598     15.970000      0.559120      0.063220
1599     15.980000      0.558490      0.063250
1600     15.990000      0.557860      0.063310
1601     16.000000      0.557220      0.063400
1602     16.010000      0.556590      0.063520
1603     16.020000      0.555950      0.063660
1604     16.030000      0.555320      0.063830
1605     16.040000      0.554680      0.064030
1606     16.050000      0.554040      0.064240
1607     16.060000      0.553400      0.064460
1608     16.070000      0.552750      0.064700
1609     16.080000      0.552100      0.064940
1610     16.090000      0.551450      0.065180
1611     16.100000      0.550800      0.065410
1612     16.110000      0.550150      0.065620
1613     16.120000      0.549490      0.065820
1614     16.130000      0.548830      0.065990
1615     16.140000      0.548170      0.066130
1616     16.150000      0.547510      0.066230
1617     16.160000      0.546850      0.066290
1618     16.170000      0.546190      0.066310
1619     16.180000      0.545530      0.066280
1620     16.190000      0.544860      0.066200
1621     16.200000      0.544200      0.066070
1622     16.210000      0.543540      0.065890
1623     16.220000      0.542880      0.065660
1624     16.230000      0.542220      0.065380
1625     16.240000      0.541570      0.065060
1626     16.250000      0.540920      0.064690
1627     16.260000      0.540270      0.064290
1628     16.270000      0.539630      0.063860
1629     16.280000      0.538990      0.063400
1630     16.290000      0.538360      0.062920
1631     16.300000      0.537730      0.062430
1632     16.310000      0.537100      0.061930
1633     16.320000      0.536480      0.061440
1634     16.330000      0.535870      0.060950
1635     16.340000      0.535260      0.060470
1636     16.350000      0.534660      0.060000
1637     16.360000      0.534060      0.059560
1638     16.370000      0.533460      0.059150
1639     16.380000      0.532870      0.058760
1640     16.390000      0.532280      0.058400
1641     16.400000      0.531700      0.058060
1642     16.410000      0.531120      0.057760
1643     16.420000      0.530540      0.057490
1644     16.430000      0.529960      0.057240
1645     16.440000      0.529390      0.057020
1646     16.450000      0.528820      0.056820
1647     16.460000      0.528250      0.056640
1648     16.470000      0.527690      0.056480
1649     16.480000      0.527120      0.056330
1650     16.490000      0.526560      0.056190
1651     16.500000      0.526000      0.056060
1652     16.510000      0.525440      0.055930
1653     16.520000      0.524880      0.055790
1654     16.530000      0.524320      0.055650
1655     16.540000      0.523760      0.055500
1656     16.550000      0.523210      0.055350
1657     16.560000      0.522650      0.055170
1658     16.570000      0.522100      0.054980
1659     16.580000      0.521550      0.054770
1660     16.590000      0.521010      0.054540
1661     16.600000      0.520460      0.054290
1662     16.610000      0.519920      0.054020
1663     16.620000      0.519380      0.053740
1664     16.630000      0.518840      0.053440
1665     16.640000      0.518310      0.053120
1666     16.650000      0.517770      0.052800
1667     16.660000      0.517250      0.052470
1668     16.670000      0.516720      0.052140
1669     16.680000      0.516200      0.051820
1670     16.690000      0.515680      0.051510
1671     16.700000      0.515170      0.051220
1672     16.710000      0.514650      0.050960
1673     16.720000      0.514140      0.050740
1674     16.730000      0.513640      0.050560
1675     16.740000      0.513130      0.050430
1676     16.750000      0.512630      0.050360
1677     16.760000      0.512120      0.050340
1678     16.770000      0.511620      0.050390
1679     16.780000      0.511120      0.050510
1680     16.790000      0.510610      0.050700
1681     16.800000      0.510100      0.050960
1682     16.810000      0.509590      0.051290
1683     16.820000      0.509080      0.051690
1684     16.830000      0.508560      0.052150
1685     16.840000      0.508040      0.052680
1686     16.850000      0.507520      0.053250
1687     16.860000      0.506980      0.053880
1688     16.870000      0.506450      0.054540
1689     16.880000      0.505900      0.055230
1690     16.890000      0.505350      0.055930
1691     16.900000      0.504790      0.056640
1692     16.910000      0.504220      0.057340
1693     16.920000      0.503650      0.058030
1694     16.930000      0.503070      0.058680
1695     16.940000      0.502480      0.059300
1696     16.950000      0.501890      0.059860
1697     16.960000      0.501290      0.060380
1698     16.970000      0.500690      0.060830
1699     16.980000      0.500080      0.061210
1700     16.990000      0.499470      0.061530
1701     17.000000      0.498850      0.061770
1702     17.010000      0.498230      0.061940
1703     17.020000      0.497610      0.062050
1704     17.030000      0.496990      0.062090
1705     17.040000      0.496370      0.062070
1706     17.050000      0.495750      0.061990
1707     17.060000      0.495130      0.061870
1708     17.070000      0.494510      0.061700
1709     17.080000      0.493900      0.061500
1710     17.090000      0.493280      0.061280
1711     17.100000      0.492670      0.061050
1712     17.110000      0.492060      0.060820
1713     17.120000      0.491450      0.060590
1714     17.130000      0.490840      0.060380
1715     17.140000      0.490240      0.060200
1716     17.150000      0.489640      0.060050
1717     17.160000      0.489040      0.059940
1718     17.170000      0.488440      0.059870
1719     17.180000      0.487840      0.059860
1720     17.190000      0.487240      0.059900
1721     17.200000      0.486640      0.059990
1722     17.210000      0.486040      0.060140
1723     17.220000      0.485440      0.060340
1724     17.230000      0.484840      0.060590
1725     17.240000      0.484230      0.060890
1726     17.250000      0.483620      0.061220
1727     17.260000      0.483010      0.061590
1728     17.270000      0.482390      0.061990
1729     17.280000      0.481770      0.062410
1730     17.290000      0.481150      0.062830
1731     17.300000      0.480520      0.063250
1732     17.310000      0.479890      0.063650
1733     17.320000      0.479250      0.064040
1734     17.330000      0.478610      0.064390
1735     17.340000      0.477970      0.064690
1736     17.350000      0.477320      0.064950
1737     17.360000      0.476670      0.065150
1738     17.370000      0.476020      0.065290
1739     17.380000      0.475370      0.065370
1740     17.390000      0.474710      0.065370
1741     17.400000      0.474060      0.065300
1742     17.410000      0.473410      0.065170
1743     17.420000      0.472760      0.064960
1744     17.430000      0.472110      0.064700
1745     17.440000      0.471460      0.064380
1746     17.450000      0.470810      0.064000
1747     17.460000      0.470170      0.063590
1748     17.470000      0.469540      0.063150
1749     17.480000      0.468910      0.062680
1750     17.490000      0.468280      0.062220
1751     17.500000      0.467660      0.061750
1752     17.510000      0.467040      0.061310
1753     17.520000      0.466430      0.060910
1754     17.530000      0.465820      0.060550
1755     17.540000      0.465210      0.060240
1756     17.550000      0.464610      0.060010
1757     17.560000      0.464010      0.059850
1758     17.570000      0.463410      0.059780
1759     17.580000      0.462810      0.059800
1760     17.590000      0.462220      0.059920
1761     17.600000      0.461620      0.060130
1762     17.610000      0.461020      0.060440
1763     17.620000      0.460410      0.060840
1764     17.630000      0.459800      0.061330
1765     17.640000      0.459190      0.061910
1766     17.650000      0.458570      0.062560
1767     17.660000      0.457940      0.063270
1768     17.670000      0.457310      0.064030
1769     17.680000      0.456670      0.064820
1770     17.690000      0.456020      0.065640
1771     17.700000      0.455370      0.066460
1772     17.710000      0.454700      0.067270
1773     17.720000      0.454030      0.068050
1774     17.730000      0.453350      0.068790
1775     17.740000      0.452660      0.069470
1776     17.750000      0.451970      0.070090
1777     17.760000      0.451270      0.070620
1778     17.770000      0.450560      0.071060
1779     17.780000      0.449850      0.071400
1780     17.790000      0.449140      0.071650
1781     17.800000      0.448420      0.071790
1782     17.810000      0.447700      0.071840
1783     17.820000      0.446980      0.071780
1784     17.830000      0.446260      0.071630
1785     17.840000      0.445550      0.071390
1786     17.850000      0.444830      0.071070
1787     17.860000      0.444120      0.070690
1788     17.870000      0.443420      0.070250
1789     17.880000      0.442710      0.069770
1790     17.890000      0.442020      0.069270
1791     17.900000      0.441320      0.068760
1792     17.910000      0.440640      0.068260
1793     17.920000      0.439950      0.067780
1794     17.930000      0.439280      0.067350
1795     17.940000      0.438600      0.066960
1796     17.950000      0.437930      0.066650
1797     17.960000      0.437270      0.066410
1798     17.970000      0.436600      0.066260
1799     17.980000      0.435940      0.066200
1800     17.990000      0.435280      0.066240
1801     18.000000      0.434610      0.066380
1802     18.010000      0.433950      0.066620
1803     18.020000      0.433280      0.066970
1804     18.030000      0.432620      0.067400
1805     18.040000      0.431940      0.067920
1806     18.050000      0.431260      0.068530
1807     18.060000      0.430580      0.069190
1808     18.070000      0.429880      0.069910
1809     18.080000      0.429190      0.070670
1810     18.090000      0.428480      0.071450
1811     18.100000      0.427760      0.072240
1812     18.110000      0.427040      0.073010
1813     18.120000      0.426310      0.073750
1814     18.130000      0.425570      0.074450
1815     18.140000      0.424830      0.075090
1816     18.150000      0.424080      0.075650
1817     18.160000      0.423320      0.076130
1818     18.170000      0.422560      0.076510
1819     18.180000      0.421800      0.076790
1820     18.190000      0.421030      0.076960
1821     18.200000      0.420260      0.077030
1822     18.210000      0.419490      0.076980
1823     18.220000      0.418720      0.076830
1824     18.230000      0.417950      0.076580
1825     18.240000      0.417180      0.076230
1826     18.250000      0.416420      0.075800
1827     18.260000      0.415660      0.075300
1828     18.270000      0.414910      0.074730
1829     18.280000      0.414160      0.074120
1830     18.290000      0.413420      0.073490
1831     18.300000      0.412690      0.072840
1832     18.310000      0.411960      0.072200
1833     18.320000      0.411240      0.071580
1834     18.330000      0.410520      0.071000
1835     18.340000      0.409810      0.070480
1836     18.350000      0.409110      0.070020
1837     18.360000      0.408410      0.069650
1838     18.370000      0.407710      0.069360
1839     18.380000      0.407020      0.069170
1840     18.390000      0.406320      0.069080
1841     18.400000      0.405630      0.069100
1842     18.410000      0.404940      0.069220
1843     18.420000      0.404250      0.069440
1844     18.430000      0.403560      0.069760
1845     18.440000      0.402860      0.070180
1846     18.450000      0.402160      0.070670
1847     18.460000      0.401450      0.071240
1848     18.470000      0.400740      0.071880
1849     18.480000      0.400020      0.072550
1850     18.490000      0.399290      0.073260
1851     18.500000      0.398560      0.073990
1852     18.510000      0.397820      0.074710
1853     18.520000      0.397070      0.075430
1854     18.530000      0.396320      0.076110
1855     18.540000      0.395560      0.076740
1856     18.550000      0.394790      0.077320
1857     18.560000      0.394020      0.077840
1858     18.570000      0.393240      0.078280
1859     18.580000      0.392460      0.078640
1860     18.590000      0.391670      0.078910
1861     18.600000      0.390880      0.079100
1862     18.610000      0.390090      0.079200
1863     18.620000      0.389300      0.079210
1864     18.630000      0.388510      0.079150
1865     18.640000      0.387710      0.079010
1866     18.650000      0.386920      0.078810
1867     18.660000      0.386140      0.078550
1868     18.670000      0.385350      0.078250
1869     18.680000      0.384570      0.077930
1870     18.690000      0.383790      0.077580
1871     18.700000      0.383010      0.077240
1872     18.710000      0.382240      0.076910
1873     18.720000      0.381470      0.076620
1874     18.730000      0.380710      0.076360
1875     18.740000      0.379940      0.076170
1876     18.750000      0.379180      0.076050
1877     18.760000      0.378420      0.076000
1878     18.770000      0.377660      0.076050
1879     18.780000      0.376900      0.076190
1880     18.790000      0.376140      0.076430
1881     18.800000      0.375370      0.076770
1882     18.810000      0.374610      0.077210
1883     18.820000      0.373830      0.077740
1884     18.830000      0.373060      0.078370
1885     18.840000      0.372270      0.079080
1886     18.850000      0.371480      0.079870
1887     18.860000      0.370680      0.080710
1888     18.870000      0.369880      0.081590
1889     18.880000      0.369060      0.082500
1890     18.890000      0.368230      0.083410
1891     18.900000      0.367400      0.084310
1892     18.910000      0.366560      0.085170
1893     18.920000      0.365710      0.085970
1894     18.930000      0.364850      0.086700
1895     18.940000      0.363980      0.087330
1896     18.950000      0.363110      0.087850
1897     18.960000      0.362230      0.088250
1898     18.970000      0.361350      0.088510
1899     18.980000      0.360460      0.088620
1900     18.990000      0.359570      0.088580
1901     19.000000      0.358690      0.088390
1902     19.010000      0.357800      0.088040
1903     19.020000      0.356920      0.087540
1904     19.030000      0.356050      0.086900
1905     19.040000      0.355180      0.086120
1906     19.050000      0.354320      0.085220
1907     19.060000      0.353470      0.084210
1908     19.070000      0.352620      0.083100
1909     19.080000      0.351790      0.081930
1910     19.090000      0.350970      0.080710
1911     19.100000      0.350170      0.079460
1912     19.110000      0.349370      0.078210
1913     19.120000      0.348590      0.076970
1914     19.130000      0.347820      0.075780
1915     19.140000      0.347060      0.074640
1916     19.150000      0.346320      0.073580
1917     19.160000      0.345580      0.072610
1918     19.170000      0.344850      0.071740
1919     19.180000      0.344140      0.070990
1920     19.190000      0.343430      0.070350
1921     19.200000      0.342720      0.069840
1922     19.210000      0.342020      0.069450
1923     19.220000      0.341330      0.069180
1924     19.230000      0.340640      0.069020
1925     19.240000      0.339950      0.068980
1926     19.250000      0.339260      0.069030
1927     19.260000      0.338570      0.069180
1928     19.270000      0.337880      0.069400
1929     19.280000      0.337180      0.069680
1930     19.290000      0.336490      0.070020
1931     19.300000      0.335790      0.070380
1932     19.310000      0.335080      0.070750
1933     19.320000      0.334370      0.071130
1934     19.330000      0.333660      0.071490
1935     19.340000      0.332950      0.071820
1936     19.350000      0.332230      0.072110
1937     19.360000      0.331510      0.072350
1938     19.370000      0.330780      0.072530
1939     19.380000      0.330060      0.072630
1940     19.390000      0.329330      0.072660
1941     19.400000      0.328610      0.072620
1942     19.410000      0.327880      0.072490
1943     19.420000      0.327160      0.072290
1944     19.430000      0.326430      0.072000
1945     19.440000      0.325710      0.071650
1946     19.450000      0.325000      0.071230
1947     19.460000      0.324280      0.070750
1948     19.470000      0.323580      0.070220
1949     19.480000      0.322870      0.069650
1950     19.490000      0.322180      0.069040
1951     19.500000      0.321490      0.068420
1952     19.510000      0.320800      0.067780
1953     19.520000      0.320130      0.067150
1954     19.530000      0.319450      0.066530
1955     19.540000      0.318790      0.065930
1956     19.550000      0.318130      0.065360
1957     19.560000      0.317480      0.064830
1958     19.570000      0.316830      0.064330
1959     19.580000      0.316180      0.063890
1960     19.590000      0.315550      0.063490
1961     19.600000      0.314910      0.063140
1962     19.610000      0.314280      0.062840
1963     19.620000      0.313650      0.062590
1964     19.630000      0.313020      0.062390
1965     19.640000      0.312400      0.062230
1966     19.650000      0.311780      0.062100
1967     19.660000      0.311160      0.062000
1968     19.670000      0.310540      0.061920
1969     19.680000      0.309920      0.061850
1970     19.690000      0.309300      0.061790
1971     19.700000      0.308680      0.061720
1972     19.710000      0.308060      0.061640
1973     19.720000      0.307450      0.061530
1974     19.730000      0.306830      0.061400
1975     19.740000      0.306220      0.061220
1976     19.750000      0.305610      0.060990
1977     19.760000      0.305000      0.060710
1978     19.770000      0.304390      0.060370
1979     19.780000      0.303790      0.059960
1980     19.790000      0.303190      0.059490
1981     19.800000      0.302590      0.058950
1982     19.810000      0.302000      0.058340
1983     19.820000      0.301420      0.057670
1984     19.830000      0.300840      0.056950
1985     19.840000      0.300270      0.056170
1986     19.850000      0.299710      0.055340
1987     19.860000      0.299160      0.054490
1988     19.870000      0.298610      0.053620
1989     19.880000      0.298080      0.052740
1990     19.890000      0.297550      0.051870
1991     19.900000      0.297030      0.051040
1992     19.910000      0.296520      0.050240
1993     19.920000      0.296020      0.049520
1994     19.930000      0.295520      0.048870
1995     19.940000      0.295030      0.048320
1996     19.950000      0.294550      0.047870
1997     19.960000      0.294070      0.047550
1998     19.970000      0.293600      0.047350
1999     19.980000      0.293120      0.047290
2000     19.990000      0.292650      0.047380
2001     20.000000      0.292180      0.047600
2002     20.010000      0.291700      0.047970
2003     20.020000      0.291220      0.048480
2004     20.030000      0.290740      0.049130
2005     20.040000      0.290240      0.049890
2006     20.050000      0.289750      0.050770
2007     20.060000      0.289240      0.051750
2008     20.070000      0.288720      0.052800
2009     20.080000      0.288190      0.053920
2010     20.090000      0.287650      0.055080
2011     20.100000      0.287100      0.056260
2012     20.110000      0.286540      0.057430
2013     20.120000      0.285970      0.058580
2014     20.130000      0.285380      0.059690
2015     20.140000      0.284780      0.060730
2016     20.150000      0.284180      0.061690
2017     20.160000      0.283560      0.062560
2018     20.170000      0.282930      0.063320
2019     20.180000      0.282300      0.063970
2020     20.190000      0.281660      0.064500
2021     20.200000      0.281010      0.064910
2022     20.210000      0.280370      0.065200
2023     20.220000      0.279710      0.065360
2024     20.230000      0.279060      0.065410
2025     20.240000      0.278410      0.065360
2026     20.250000      0.277750      0.065210
2027     20.260000      0.277100      0.064980
2028     20.270000      0.276450      0.064680
2029     20.280000      0.275800      0.064320
2030     20.290000      0.275160      0.063940
2031     20.300000      0.274520      0.063530
2032     20.310000      0.273890      0.063130
2033     20.320000      0.273250      0.062750
2034     20.330000      0.272630      0.062410
2035     20.340000      0.272000      0.062120
2036     20.350000      0.271380      0.061900
2037     20.360000      0.270760      0.061760
2038     20.370000      0.270150      0.061710
2039     20.380000      0.269530      0.061760
2040     20.390000      0.268910      0.061920
2041     20.400000      0.268290      0.062180
2042     20.410000      0.267670      0.062550
2043     20.420000      0.267040      0.063020
2044     20.430000      0.266410      0.063600
2045     20.440000      0.265780      0.064260
2046     20.450000      0.265140      0.065000
2047     20.460000      0.264490      0.065820
2048     20.470000      0.263830      0.066680
2049     20.480000      0.263160      0.067570
2050     20.490000      0.262480      0.068480
2051     20.500000      0.261800      0.069380
2052     20.510000      0.261110      0.070250
2053     20.520000      0.260400      0.071080
2054     20.530000      0.259690      0.071840
2055     20.540000      0.258970      0.072520
2056     20.550000      0.258250      0.073090
2057     20.560000      0.257520      0.073550
2058     20.570000      0.256780      0.073890
2059     20.580000      0.256040      0.074090
2060     20.590000      0.255300      0.074150
2061     20.600000      0.254560      0.074060
2062     20.610000      0.253820      0.073830
2063     20.620000      0.253080      0.073460
2064     20.630000      0.252350      0.072960
2065     20.640000      0.251620      0.072330
2066     20.650000      0.250890      0.071580
2067     20.660000      0.250180      0.070740
2068     20.670000      0.249470      0.069820
2069     20.680000      0.248770      0.068830
2070     20.690000      0.248090      0.067790
2071     20.700000      0.247410      0.066740
2072     20.710000      0.246740      0.065680
2073     20.720000      0.246080      0.064650
2074     20.730000      0.245440      0.063650
2075     20.740000      0.244800      0.062720
2076     20.750000      0.244170      0.061860
2077     20.760000      0.243550      0.061090
2078     20.770000      0.242940      0.060420
2079     20.780000      0.242340      0.059870
2080     20.790000      0.241740      0.059420
2081     20.800000      0.241150      0.059100
2082     20.810000      0.240560      0.058900
2083     20.820000      0.239970      0.058820
2084     20.830000      0.239380      0.058840
2085     20.840000      0.238790      0.058980
2086     20.850000      0.238200      0.059200
2087     20.860000      0.237610      0.059520
2088     20.870000      0.237010      0.059900
2089     20.880000      0.236410      0.060330
2090     20.890000      0.235810      0.060810
2091     20.900000      0.235200      0.061300
2092     20.910000      0.234590      0.061800
2093     20.920000      0.233970      0.062280
2094     20.930000      0.233350      0.062730
2095     20.940000      0.232720      0.063130
2096     20.950000      0.232090      0.063480
2097     20.960000      0.231460      0.063750
2098     20.970000      0.230820      0.063940
2099     20.980000      0.230180      0.064040
2100     20.990000      0.229540      0.064050
2101     21.000000      0.228900      0.063960
2102     21.010000      0.228260      0.063780
2103     21.020000      0.227620      0.063490
2104     21.030000      0.226980      0.063120
2105     21.040000      0.226350      0.062650
2106     21.050000      0.225730      0.062110
2107     21.060000      0.225110      0.061500
2108     21.070000      0.224490      0.060840
2109     21.080000      0.223880      0.060140
2110     21.090000      0.223280      0.059400
2111     21.100000      0.222690      0.058660
2112     21.110000      0.222100      0.057920
2113     21.120000      0.221520      0.057200
2114     21.130000      0.220950      0.056520
2115     21.140000      0.220380      0.055880
2116     21.150000      0.219830      0.055310
2117     21.160000      0.219270      0.054800
2118     21.170000      0.218720      0.054380
2119     21.180000      0.218180      0.054050
2120     21.190000      0.217640      0.053800
2121     21.200000      0.217100      0.053660
2122     21.210000      0.216570      0.053600
2123     21.220000      0.216030      0.053640
2124     21.230000      0.215490      0.053770
2125     21.240000      0.214960      0.053990
2126     21.250000      0.214420      0.054290
2127     21.260000      0.213870      0.054650
2128     21.270000      0.213330      0.055080
2129     21.280000      0.212780      0.055560
2130     21.290000      0.212220      0.056080
2131     21.300000      0.211660      0.056630
2132     21.310000      0.211090      0.057190
2133     21.320000      0.210520      0.057750
2134     21.330000      0.209940      0.058300
2135     21.340000      0.209360      0.058840
2136     21.350000      0.208770      0.059340
2137     21.360000      0.208180      0.059810
2138     21.370000      0.207580      0.060230
2139     21.380000      0.206980      0.060610
2140     21.390000      0.206370      0.060930
2141     21.400000      0.205760      0.061190
2142     21.410000      0.205150      0.061400
2143     21.420000      0.204540      0.061550
2144     21.430000      0.203920      0.061640
2145     21.440000      0.203300      0.061680
2146     21.450000      0.202690      0.061660
2147     21.460000      0.202070      0.061590
2148     21.470000      0.201460      0.061480
2149     21.480000      0.200840      0.061320
2150     21.490000      0.200230      0.061120
2151     21.500000      0.199620      0.060890
2152     21.510000      0.199010      0.060630
2153     21.520000      0.198400      0.060350
2154     21.530000      0.197800      0.060040
2155     21.540000      0.197200      0.059710
2156     21.550000      0.196600      0.059370
2157     21.560000      0.196010      0.059020
2158     21.570000      0.195420      0.058660
2159     21.580000      0.194830      0.058290
2160     21.590000      0.194250      0.057910
2161     21.600000      0.193670      0.057530
2162     21.610000      0.193090      0.057150
2163     21.620000      0.192520      0.056760
2164     21.630000      0.191950      0.056380
2165     21.640000      0.191390      0.055990
2166     21.650000      0.190830      0.055610
2167     21.660000      0.190270      0.055220
2168     21.670000      0.189720      0.054850
2169     21.680000      0.189170      0.054480
2170     21.690000      0.188630      0.054120
2171     21.700000      0.188090      0.053780
2172     21.710000      0.187550      0.053450
2173     21.720000      0.187010      0.053140
2174     21.730000      0.186480      0.052860
2175     21.740000      0.185950      0.052590
2176     21.750000      0.185430      0.052360
2177     21.760000      0.184900      0.052150
2178     21.770000      0.184380      0.051970
2179     21.780000      0.183860      0.051820
2180     21.790000      0.183350      0.051710
2181     21.800000      0.182830      0.051620
2182     21.810000      0.182310      0.051560
2183     21.820000      0.181800      0.051540
2184     21.830000      0.181280      0.051530
2185     21.840000      0.180770      0.051550
2186     21.850000      0.180250      0.051600
2187     21.860000      0.179730      0.051660
2188     21.870000      0.179220      0.051730
2189     21.880000      0.178700      0.051810
2190     21.890000      0.178180      0.051890
2191     21.900000      0.177660      0.051980
2192     21.910000      0.177140      0.052050
2193     21.920000      0.176620      0.052120
2194     21.930000      0.176100      0.052160
2195     21.940000      0.175580      0.052190
2196     21.950000      0.175060      0.052190
2197     21.960000      0.174540      0.052170
2198     21.970000      0.174010      0.052110
2199     21.980000      0.173490      0.052020
2200     21.990000      0.172970      0.051900
2201     22.000000      0.172450      0.051740
2202     22.010000      0.171940      0.051540
2203     22.020000      0.171420      0.051310
2204     22.030000      0.170910      0.051060
2205     22.040000      0.170400      0.050770
2206     22.050000      0.169890      0.050460
2207     22.060000      0.169390      0.050130
2208     22.070000      0.168880      0.049790
2209     22.080000      0.168390      0.049440
2210     22.090000      0.167890      0.049090
2211     22.100000      0.167400      0.048750
2212     22.110000      0.166910      0.048420
2213     22.120000      0.166430      0.048120
2214     22.130000      0.165950      0.047840
2215     22.140000      0.165470      0.047610
2216     22.150000      0.164990      0.047410
2217     22.160000      0.164520      0.047260
2218     22.170000      0.164050      0.047170
2219     22.180000      0.163580      0.047130
2220     22.190000      0.163100      0.047150
2221     22.200000      0.162630      0.047220
2222     22.210000      0.162160      0.047350
2223     22.220000      0.161690      0.047540
2224     22.230000      0.161210      0.047780
2225     22.240000      0.160730      0.048070
2226     22.250000      0.160250      0.048410
2227     22.260000      0.159770      0.048780
2228     22.270000      0.159280      0.049180
2229     22.280000      0.158790      0.049610
2230     22.290000      0.158290      0.050050
2231     22.300000      0.157790      0.050490
2232     22.310000      0.157290      0.050930
2233     22.320000      0.156780      0.051350
2234     22.330000      0.156270      0.051740
2235     22.340000      0.155750      0.052110
2236     22.350000      0.155230      0.052430
2237     22.360000      0.154700      0.052710
2238     22.370000      0.154180      0.052940
2239     22.380000      0.153650      0.053110
2240     22.390000      0.153110      0.053220
2241     22.400000      0.152580      0.053270
2242     22.410000      0.152050      0.053250
2243     22.420000      0.151520      0.053180
2244     22.430000      0.150990      0.053050
2245     22.440000      0.150460      0.052860
2246     22.450000      0.149930      0.052620
2247     22.460000      0.149400      0.052330
2248     22.470000      0.148880      0.052000
2249     22.480000      0.148360      0.051630
2250     22.490000      0.147840      0.051230
2251     22.500000      0.147330      0.050800
2252     22.510000      0.146820      0.050360
2253     22.520000      0.146320      0.049910
2254     22.530000      0.145820      0.049450
2255     22.540000      0.145320      0.048990
2256     22.550000      0.144830      0.048530
2257     22.560000      0.144350      0.048090
2258     22.570000      0.143870      0.047660
2259     22.580000      0.143390      0.047240
2260     22.590000      0.142920      0.046840
2261     22.600000      0.142450      0.046460
2262     22.610000      0.141990      0.046090
2263     22.620000      0.141520      0.045740
2264     22.630000      0.141070      0.045410
2265     22.640000      0.140610      0.045100
2266     22.650000      0.140160      0.044790
2267     22.660000      0.139710      0.044500
2268     22.670000      0.139270      0.044220
2269     22.680000      0.138830      0.043950
2270     22.690000      0.138390      0.043680
2271     22.700000      0.137950      0.043410
2272     22.710000      0.137520      0.043140
2273     22.720000      0.137080      0.042860
2274     22.730000      0.136660      0.042580
2275     22.740000      0.136230      0.042290
2276     22.750000      0.135810      0.041990
2277     22.760000      0.135390      0.041670
2278     22.770000      0.134970      0.041340
2279     22.780000      0.134560      0.040990
2280     22.790000      0.134150      0.040620
2281     22.800000      0.133740      0.040240
2282     22.810000      0.133340      0.039830
2283     22.820000      0.132940      0.039410
2284     22.830000      0.132550      0.038960
2285     22.840000      0.132160      0.038500
2286     22.850000      0.131770      0.038030
2287     22.860000      0.131390      0.037540
2288     22.870000      0.131020      0.037040
2289     22.880000      0.130650      0.036540
2290     22.890000      0.130280      0.036040
2291     22.900000      0.129920      0.035540
2292     22.910000      0.129570      0.035050
2293     22.920000      0.129210      0.034570
2294     22.930000      0.128870      0.034110
2295     22.940000      0.128530      0.033670
2296     22.950000      0.128190      0.033260
2297     22.960000      0.127860      0.032880
2298     22.970000      0.127530      0.032530
2299     22.980000      0.127200      0.032210
2300     22.990000      0.126880      0.031920
2301     23.000000      0.126560      0.031670
2302     23.010000      0.126250      0.031450
2303     23.020000      0.125930      0.031270
2304     23.030000      0.125620      0.031120
2305     23.040000      0.125310      0.031000
2306     23.050000      0.125000      0.030910
2307     23.060000      0.124690      0.030850
2308     23.070000      0.124380      0.030820
2309     23.080000      0.124070      0.030810
2310     23.090000      0.123760      0.030820
2311     23.100000      0.123460      0.030850
2312     23.110000      0.123150      0.030890
2313     23.120000      0.122840      0.030940
2314     23.130000      0.122530      0.031010
2315     23.140000      0.122220      0.031080
2316     23.150000      0.121910      0.031150
2317     23.160000      0.121600      0.031240
2318     23.170000      0.121280      0.031320
2319     23.180000      0.120970      0.031400
2320     23.190000      0.120660      0.031480
2321     23.200000      0.120340      0.031560
2322     23.210000      0.120030      0.031640
2323     23.220000      0.119710      0.031710
2324     23.230000      0.119390      0.031780
2325     23.240000      0.119080      0.031840
2326     23.250000      0.118760      0.031900
2327     23.260000      0.118440      0.031940
2328     23.270000      0.118120      0.031980
2329     23.280000      0.117800      0.032000
2330     23.290000      0.117480      0.032010
2331     23.300000      0.117160      0.032000
2332     23.310000      0.116840      0.031980
2333     23.320000      0.116520      0.031930
2334     23.330000      0.116200      0.031860
2335     23.340000      0.115880      0.031770
2336     23.350000      0.115560      0.031650
2337     23.360000      0.115250      0.031500
2338     23.370000      0.114930      0.031320
2339     23.380000      0.114620      0.031120
2340     23.390000      0.114310      0.030880
2341     23.400000      0.114000      0.030620
2342     23.410000      0.113690      0.030320
2343     23.420000      0.113390      0.029990
2344     23.430000      0.113090      0.029640
2345     23.440000      0.112790      0.029260
2346     23.450000      0.112500      0.028860
2347     23.460000      0.112210      0.028430
2348     23.470000      0.111930      0.028000
2349     23.480000      0.111650      0.027550
2350     23.490000      0.111370      0.027100
2351     23.500000      0.111100      0.026650
2352     23.510000      0.110830      0.026210
2353     23.520000      0.110570      0.025780
2354     23.530000      0.110310      0.025360
2355     23.540000      0.110060      0.024970
2356     23.550000      0.109810      0.024600
2357     23.560000      0.109570      0.024260
2358     23.570000      0.109320      0.023950
2359     23.580000      0.109080      0.023680
2360     23.590000      0.108850      0.023440
2361     23.600000      0.108610      0.023240
2362     23.610000      0.108380      0.023080
2363     23.620000      0.108150      0.022950
2364     23.630000      0.107920      0.022850
2365     23.640000      0.107690      0.022780
2366     23.650000      0.107460      0.022740
2367     23.660000      0.107240      0.022730
2368     23.670000      0.107010      0.022740
2369     23.680000      0.106780      0.022760
2370     23.690000      0.106550      0.022790
2371     23.700000      0.106330      0.022840
2372     23.710000      0.106100      0.022880
2373     23.720000      0.105870      0.022930
2374     23.730000      0.105640      0.022970
2375     23.740000      0.105410      0.022990
2376     23.750000      0.105180      0.023010
2377     23.760000      0.104950      0.023010
2378     23.770000      0.104720      0.022980
2379     23.780000      0.104490      0.022940
2380     23.790000      0.104260      0.022880
2381     23.800000      0.104030      0.022790
2382     23.810000      0.103800      0.022680
2383     23.820000      0.103580      0.022550
2384     23.830000      0.103350      0.022400
2385     23.840000      0.103130      0.022240
2386     23.850000      0.102900      0.022060
2387     23.860000      0.102680      0.021880
2388     23.870000      0.102470      0.021690
2389     23.880000      0.102250      0.021510
2390     23.890000      0.102030      0.021330
2391     23.900000      0.101820      0.021180
2392     23.910000      0.101610      0.021040
2393     23.920000      0.101400      0.020940
2394     23.930000      0.101190      0.020870
2395     23.940000      0.100980      0.020840
2396     23.950000      0.100770      0.020860
2397     23.960000      0.100560      0.020930
2398     23.970000      0.100350      0.021060
2399     23.980000      0.100140      0.021240
2400     23.990000      0.099930      0.021480
2401     24.000000      0.099720      0.021780
2402     24.010000      0.099500      0.022130
2403     24.020000      0.099280      0.022530
2404     24.030000      0.099050      0.022980
2405     24.040000      0.098820      0.023460
2406     24.050000      0.098590      0.023970
2407     24.060000      0.098350      0.024500
2408     24.070000      0.098100      0.025030
2409     24.080000      0.097850      0.025540
2410     24.090000      0.097600      0.026020
2411     24.100000      0.097340      0.026460
2412     24.110000      0.097070      0.026840
2413     24.120000      0.096800      0.027130
2414     24.130000      0.096530      0.027330
2415     24.140000      0.096260      0.027420
2416     24.150000      0.095980      0.027380
2417     24.160000      0.095710      0.027210
2418     24.170000      0.095440      0.026890
2419     24.180000      0.095170      0.026430
2420     24.190000      0.094900      0.025810
2421     24.200000      0.094650      0.025040
2422     24.210000      0.094400      0.024130
2423     24.220000      0.094160      0.023090
2424     24.230000      0.093920      0.021930
2425     24.240000      0.093700      0.020670
2426     24.250000      0.093500      0.019350
2427     24.260000      0.093300      0.017980
2428     24.270000      0.093120      0.016610
2429     24.280000      0.092960      0.015270
2430     24.290000      0.092810      0.014000
2431     24.300000      0.092670      0.012860
2432     24.310000      0.092540      0.011880
2433     24.320000      0.092420      0.011110
2434     24.330000      0.092310      0.010590
2435     24.340000      0.092200      0.010360
2436     24.350000      0.092100      0.010450
2437     24.360000      0.091990      0.010900
2438     24.370000      0.091880      0.011720
2439     24.380000      0.091770      0.012920
2440     24.390000      0.091640      0.014520
2441     24.400000      0.091490      0.016500
2442     24.410000      0.091330      0.018840
2443     24.420000      0.091140      0.021520
2444     24.430000      0.090920      0.024490
2445     24.440000      0.090680      0.027690
2446     24.450000      0.090400      0.031060
2447     24.460000      0.090090      0.034520
2448     24.470000      0.089750      0.037970
2449     24.480000      0.089370      0.041300
2450     24.490000      0.088950      0.044400
2451     24.500000      0.088510      0.047140
2452     24.510000      0.088040      0.049420
2453     24.520000      0.087540      0.051090
2454     24.530000      0.087030      0.052060
2455     24.540000      0.086510      0.052220
2456     24.550000      0.085990      0.051470
2457     24.560000      0.085480      0.049730
2458     24.570000      0.084980      0.046940
2459     24.580000      0.084510      0.043080
2460     24.590000      0.084080      0.038120
2461     24.600000      0.083700      0.032090
2462     24.610000      0.083380      0.025040
2463     24.620000      0.083130      0.017040
2464     24.630000      0.082960      0.008210
2465     24.640000      0.082870     -0.001280
2466     24.650000      0.082890     -0.011250
2467     24.660000      0.083000     -0.021460
2468     24.670000      0.083210     -0.031650
2469     24.680000      0.083530     -0.041510
2470     24.690000      0.083950     -0.050730
2471     24.700000      0.084450     -0.058960
2472     24.710000      0.085040     -0.065860
2473     24.720000      0.085700     -0.071070
2474     24.730000      0.086410     -0.074270
2475     24.740000      0.087150     -0.075140
2476     24.750000      0.087910     -0.073410
2477     24.760000      0.088640     -0.068820
2478     24.770000      0.089330     -0.061190
2479     24.780000      0.089940     -0.050370
2480     24.790000      0.090440     -0.036290
2481     24.800000      0.090810     -0.018900
2482     24.810000      0.091000      0.001720
2483     24.820000      0.090980      0.025470
2484     24.830000      0.090720      0.052140
2485     24.840000      0.090200      0.081450
2486     24.850000      0.089390      0.113030
2487     24.860000      0.088260      0.146450
2488     24.870000      0.086790      0.181190
2489     24.880000      0.084980      0.216670
2490     24.890000      0.082810      0.252270
2491     24.900000      0.080290      0.287310
2492     24.910000      0.077420      0.321130
2493     24.920000      0.074210      0.353060
2494     24.930000      0.070680      0.382470
2495     24.940000      0.066850      0.408760
2496     24.950000      0.062760      0.431400
2497     24.960000      0.058450      0.449930
2498     24.970000      0.053950      0.463990
2499     24.980000      0.049310      0.473290
2500     24.990000      0.044580      0.477640
2501     25.000000      0.039800      0.476940
2502     25.010000      0.000000      0.000000
2503     25.020000      0.000000      0.000000
2504     25.030000      0.000000      0.000000
2505     25.040000      0.000000      0.000000
2506     25.050000      0.000000      0.000000
2507     25.060000      0.000000      0.000000
2508     25.070000      0.000000      0.000000
2509     25.080000      0.000000      0.000000
2510     25.090000      0.000000      0.000000
2511     25.100000      0.000000      0.000000
2512     25.110000      0.000000      0.000000
2513     25.120000      0.000000      0.000000
2514     25.130000      0.000000      0.000000
2515     25.140000      0.000000      0.000000
2516     25.150000      0.000000      0.000000
2517     25.160000      0.000000      0.000000
2518     25.170000      0.000000      0.000000
2519     25.180000      0.000000      0.000000
2520     25.190000      0.000000      0.000000
2521     25.200000      0.000000      0.000000
2522     25.210000      0.000000      0.000000
2523     25.220000      0.000000      0.000000
2524     25.230000      0.000000      0.000000
2525     25.240000      0.000000      0.000000
2526     25.250000      0.000000      0.000000
2527     25.260000      0.000000      0.000000
2528     25.270000      0.000000      0.000000
2529     25.280000      0.000000      0.000000
2530     25.290000      0.000000      0.000000
2531     25.300000      0.000000      0.000000
2532     25.310000      0.000000      0.000000
2533     25.320000      0.000000      0.000000
2534     25.330000      0.000000      0.000000
2535     25.340000      0.000000      0.000000
2536     25.350000      0.000000      0.000000
2537     25.360000      0.000000      0.000000
2538     25.370000      0.000000      0.000000
2539     25.380000      0.000000      0.000000
2540     25.390000      0.000000      0.000000
2541     25.400000      0.000000      0.000000
2542     25.410000      0.000000      0.000000
2543     25.420000      0.000000      0.000000
2544     25.430000      0.000000      0.000000
2545     25.440000      0.000000      0.000000
2546     25.450000      0.000000      0.000000
2547     25.460000      0.000000      0.000000
2548     25.470000      0.000000      0.000000
2549     25.480000      0.000000      0.000000
2550     25.490000      0.000000      0.000000
2551     25.500000      0.000000      0.000000
2552     25.510000      0.000000      0.000000
2553     25.520000      0.000000      0.000000
2554     25.530000      0.000000      0.000000
2555     25.540000      0.000000      0.000000
2556     25.550000      0.000000      0.000000
2557     25.560000      0.000000      0.000000
2558     25.570000      0.000000      0.000000
2559     25.580000      0.000000      0.000000
2560     25.590000      0.000000      0.000000
2561     25.600000      0.000000      0.000000
2562     25.610000      0.000000      0.000000
2563     25.620000      0.000000      0.000000
2564     25.630000      0.000000      0.000000
2565     25.640000      0.000000      0.000000
2566     25.650000      0.000000      0.000000
2567     25.660000      0.000000      0.000000
2568     25.670000      0.000000      0.000000
2569     25.680000      0.000000      0.000000
2570     25.690000      0.000000      0.000000
2571     25.700000      0.000000      0.000000
2572     25.710000      0.000000      0.000000
2573     25.720000      0.000000      0.000000
2574     25.730000      0.000000      0.000000
2575     25.740000      0.000000      0.000000
2576     25.750000      0.000000      0.000000
2577     25.760000      0.000000      0.000000
2578     25.770000      0.000000      0.000000
2579     25.780000      0.000000      0.000000
2580     25.790000      0.000000      0.000000
2581     25.800000      0.000000      0.000000
2582     25.810000      0.000000      0.000000
2583     25.820000      0.000000      0.000000
2584     25.830000      0.000000      0.000000
2585     25.840000      0.000000      0.000000
2586     25.850000      0.000000      0.000000
2587     25.860000      0.000000      0.000000
2588     25.870000      0.000000      0.000000
2589     25.880000      0.000000      0.000000
2590     25.890000      0.000000      0.000000
2591     25.900000      0.000000      0.000000
2592     25.910000      0.000000      0.000000
2593     25.920000      0.000000      0.000000
2594     25.930000      0.000000      0.000000
2595     25.940000      0.000000      0.000000
2596     25.950000      0.000000      0.000000
2597     25.960000      0.000000      0.000000
2598     25.970000      0.000000      0.000000
2599     25.980000      0.000000      0.000000
2600     25.990000      0.000000      0.000000
2601     26.000000      0.000000      0.000000
2602     26.010000      0.000000      0.000000
2603     26.020000      0.000000      0.000000
2604     26.030000      0.000000      0.000000
2605     26.040000      0.000000      0.000000
2606     26.050000      0.000000      0.000000
2607     26.060000      0.000000      0.000000
2608     26.070000      0.000000      0.000000
2609     26.080000      0.000000      0.000000
2610     26.090000      0.000000      0.000000
2611     26.100000      0.000000      0.000000
2612     26.110000      0.000000      0.000000
2613     26.120000      0.000000      0.000000
2614     26.130000      0.000000      0.000000
2615     26.140000      0.000000      0.000000
2616     26.150000      0.000000      0.000000
2617     26.160000      0.000000      0.000000
2618     26.170000      0.000000      0.000000
2619     26.180000      0.000000      0.000000
2620     26.190000      0.000000      0.000000
2621     26.200000      0.000000      0.000000
2622     26.210000      0.000000      0.000000
2623     26.220000      0.000000      0.000000
2624     26.230000      0.000000      0.000000
2625     26.240000      0.000000      0.000000
2626     26.250000      0.000000      0.000000
2627     26.260000      0.000000      0.000000
2628     26.270000      0.000000      0.000000
2629     26.280000      0.000000      0.000000
2630     26.290000      0.000000      0.000000
2631     26.300000      0.000000      0.000000
2632     26.310000      0.000000      0.000000
2633     26.320000      0.000000      0.000000
2634     26.330000      0.000000      0.000000
2635     26.340000      0.000000      0.000000
2636     26.350000      0.000000      0.000000
2637     26.360000      0.000000      0.000000
2638     26.370000      0.000000      0.000000
2639     26.380000      0.000000      0.000000
2640     26.390000      0.000000      0.000000
2641     26.400000      0.000000      0.000000
2642     26.410000      0.000000      0.000000
2643     26.420000      0.000000      0.000000
2644     26.430000      0.000000      0.000000
2645     26.440000      0.000000      0.000000
2646     26.450000      0.000000      0.000000
2647     26.460000      0.000000      0.000000
2648     26.470000      0.000000      0.000000
2649     26.480000      0.000000      0.000000
2650     26.490000      0.000000      0.000000
2651     26.500000      0.000000      0.000000
2652     26.510000      0.000000      0.000000
2653     26.520000      0.000000      0.000000
2654     26.530000      0.000000      0.000000
2655     26.540000      0.000000      0.000000
2656     26.550000      0.000000      0.000000
2657     26.560000      0.000000      0.000000
2658     26.570000      0.000000      0.000000
2659     26.580000      0.000000      0.000000
2660     26.590000      0.000000      0.000000
2661     26.600000      0.000000      0.000000
2662     26.610000      0.000000      0.000000
2663     26.620000      0.000000      0.000000
2664     26.630000      0.000000      0.000000
2665     26.640000      0.000000      0.000000
2666     26.650000      0.000000      0.000000
2667     26.660000      0.000000      0.000000
2668     26.670000      0.000000      0.000000
2669     26.680000      0.000000      0.000000
2670     26.690000      0.000000      0.000000
2671     26.700000      0.000000      0.000000
2672     26.710000      0.000000      0.000000
2673     26.720000      0.000000      0.000000
2674     26.730000      0.000000      0.000000
2675     26.740000      0.000000      0.000000
2676     26.750000      0.000000      0.000000
2677     26.760000      0.000000      0.000000
2678     26.770000      0.000000      0.000000
2679     26.780000      0.000000      0.000000
2680     26.790000      0.000000      0.000000
2681     26.800000      0.000000      0.000000
2682     26.810000      0.000000      0.000000
2683     26.820000      0.000000      0.000000
2684     26.830000      0.000000      0.000000
2685     26.840000      0.000000      0.000000
2686     26.850000      0.000000      0.000000
2687     26.860000      0.000000      0.000000
2688     26.870000      0.000000      0.000000
2689     26.880000      0.000000      0.000000
2690     26.890000      0.000000      0.000000
2691     26.900000      0.000000      0.000000
2692     26.910000      0.000000      0.000000
2693     26.920000      0.000000      0.000000
2694     26.930000      0.000000      0.000000
2695     26.940000      0.000000      0.000000
2696     26.950000      0.000000      0.000000
2697     26.960000      0.000000      0.000000
2698     26.970000      0.000000      0.000000
2699     26.980000      0.000000      0.000000
2700     26.990000      0.000000      0.000000
2701     27.000000      0.000000      0.000000
2702     27.010000      0.000000      0.000000
2703     27.020000      0.000000      0.000000
2704     27.030000      0.000000      0.000000
2705     27.040000      0.000000      0.000000
2706     27.050000      0.000000      0.000000
2707     27.060000      0.000000      0.000000
2708     27.070000      0.000000      0.000000
2709     27.080000      0.000000      0.000000
2710     27.090000      0.000000      0.000000
2711     27.100000      0.000000      0.000000
2712     27.110000      0.000000      0.000000
2713     27.120000      0.000000      0.000000
2714     27.130000      0.000000      0.000000
2715     27.140000      0.000000      0.000000
2716     27.150000      0.000000      0.000000
2717     27.160000      0.000000      0.000000
2718     27.170000      0.000000      0.000000
2719     27.180000      0.000000      0.000000
2720     27.190000      0.000000      0.000000
2721     27.200000      0.000000      0.000000
2722     27.210000      0.000000      0.000000
2723     27.220000      0.000000      0.000000
2724     27.230000      0.000000      0.000000
2725     27.240000      0.000000      0.000000
2726     27.250000      0.000000      0.000000
2727     27.260000      0.000000      0.000000
2728     27.270000      0.000000      0.000000
2729     27.280000      0.000000      0.000000
2730     27.290000      0.000000      0.000000
2731     27.300000      0.000000      0.000000
2732     27.310000      0.000000      0.000000
2733     27.320000      0.000000      0.000000
2734     27.330000      0.000000      0.000000
2735     27.340000      0.000000      0.000000
2736     27.350000      0.000000      0.000000
2737     27.360000      0.000000      0.000000
2738     27.370000      0.000000      0.000000
2739     27.380000      0.000000      0.000000
2740     27.390000      0.000000      0.000000
2741     27.400000      0.000000      0.000000
2742     27.410000      0.000000      0.000000
2743     27.420000      0.000000      0.000000
2744     27.430000      0.000000      0.000000
2745     27.440000      0.000000      0.000000
2746     27.450000      0.000000      0.000000
2747     27.460000      0.000000      0.000000
2748     27.470000      0.000000      0.000000
2749     27.480000      0.000000      0.000000
2750     27.490000      0.000000      0.000000
2751     27.500000      0.000000      0.000000
2752     27.510000      0.000000      0.000000
2753     27.520000      0.000000      0.000000
2754     27.530000      0.000000      0.000000
2755     27.540000      0.000000      0.000000
2756     27.550000      0.000000      0.000000
2757     27.560000      0.000000      0.000000
2758     27.570000      0.000000      0.000000
2759     27.580000      0.000000      0.000000
2760     27.590000      0.000000      0.000000
2761     27.600000      0.000000      0.000000
2762     27.610000      0.000000      0.000000
2763     27.620000      0.000000      0.000000
2764     27.630000      0.000000      0.000000
2765     27.640000      0.000000      0.000000
2766     27.650000      0.000000      0.000000
2767     27.660000      0.000000      0.000000
2768     27.670000      0.000000      0.000000
2769     27.680000      0.000000      0.000000
2770     27.690000      0.000000      0.000000
2771     27.700000      0.000000      0.000000
2772     27.710000      0.000000      0.000000
2773     27.720000      0.000000      0.000000
2774     27.730000      0.000000      0.000000
2775     27.740000      0.000000      0.000000
2776     27.750000      0.000000      0.000000
2777     27.760000      0.000000      0.000000
2778     27.770000      0.000000      0.000000
2779     27.780000      0.000000      0.000000
2780     27.790000      0.000000      0.000000
2781     27.800000      0.000000      0.000000
2782     27.810000      0.000000      0.000000
2783     27.820000      0.000000      0.000000
2784     27.830000      0.000000      0.000000
2785     27.840000      0.000000      0.000000
2786     27.850000      0.000000      0.000000
2787     27.860000      0.000000      0.000000
2788     27.870000      0.000000      0.000000
2789     27.880000      0.000000      0.000000
2790     27.890000      0.000000      0.000000
2791     27.900000      0.000000      0.000000
2792     27.910000      0.000000      0.000000
2793     27.920000      0.000000      0.000000
2794     27.930000      0.000000      0.000000
2795     27.940000      0.000000      0.000000
2796     27.950000      0.000000      0.000000
2797     27.960000      0.000000      0.000000
2798     27.970000      0.000000      0.000000
2799     27.980000      0.000000      0.000000
2800     27.990000      0.000000      0.000000
2801     28.000000      0.000000      0.000000
2802     28.010000      0.000000      0.000000
2803     28.020000      0.000000      0.000000
2804     28.030000      0.000000      0.000000
2805     28.040000      0.000000      0.000000
2806     28.050000      0.000000      0.000000
2807     28.060000      0.000000      0.000000
2808     28.070000      0.000000      0.000000
2809     28.080000      0.000000      0.000000
2810     28.090000      0.000000      0.000000
2811     28.100000      0.000000      0.000000
2812     28.110000      0.000000      0.000000
2813     28.120000      0.000000      0.000000
2814     28.130000      0.000000      0.000000
2815     28.140000      0.000000      0.000000
2816     28.150000      0.000000      0.000000
2817     28.160000      0.000000      0.000000
2818     28.170000      0.000000      0.000000
2819     28.180000      0.000000      0.000000
2820     28.190000      0.000000      0.000000
2821     28.200000      0.000000      0.000000
2822     28.210000      0.000000      0.000000
2823     28.220000      0.000000      0.000000
2824     28.230000      0.000000      0.000000
2825     28.240000      0.000000      0.000000
2826     28.250000      0.000000      0.000000
2827     28.260000      0.000000      0.000000
2828     28.270000      0.000000      0.000000
2829     28.280000      0.000000      0.000000
2830     28.290000      0.000000      0.000000
2831     28.300000      0.000000      0.000000
2832     28.310000      0.000000      0.000000
2833     28.320000      0.000000      0.000000
2834     28.330000      0.000000      0.000000
2835     28.340000      0.000000      0.000000
2836     28.350000      0.000000      0.000000
2837     28.360000      0.000000      0.000000
2838     28.370000      0.000000      0.000000
2839     28.380000      0.000000      0.000000
2840     28.390000      0.000000      0.000000
2841     28.400000      0.000000      0.000000
2842     28.410000      0.000000      0.000000
2843     28.420000      0.000000      0.000000
2844     28.430000      0.000000      0.000000
2845     28.440000      0.000000      0.000000
2846     28.450000      0.000000      0.000000
2847     28.460000      0.000000      0.000000
2848     28.470000      0.000000      0.000000
2849     28.480000      0.000000      0.000000
2850     28.490000      0.000000      0.000000
2851     28.500000      0.000000      0.000000
2852     28.510000      0.000000      0.000000
2853     28.520000      0.000000      0.000000
2854     28.530000      0.000000      0.000000
2855     28.540000      0.000000      0.000000
2856     28.550000      0.000000      0.000000
2857     28.560000      0.000000      0.000000
2858     28.570000      0.000000      0.000000
2859     28.580000      0.000000      0.000000
2860     28.590000      0.000000      0.000000
2861     28.600000      0.000000      0.000000
2862     28.610000      0.000000      0.000000
2863     28.620000      0.000000      0.000000
2864     28.630000      0.000000      0.000000
2865     28.640000      0.000000      0.000000
2866     28.650000      0.000000      0.000000
2867     28.660000      0.000000      0.000000
2868     28.670000      0.000000      0.000000
2869     28.680000      0.000000      0.000000
2870     28.690000      0.000000      0.000000
2871     28.700000      0.000000      0.000000
2872     28.710000      0.000000      0.000000
2873     28.720000      0.000000      0.000000
2874     28.730000      0.000000      0.000000
2875     28.740000      0.000000      0.000000
2876     28.750000      0.000000      0.000000
2877     28.760000      0.000000      0.000000
2878     28.770000      0.000000      0.000000
2879     28.780000      0.000000      0.000000
2880     28.790000      0.000000      0.000000
2881     28.800000      0.000000      0.000000
2882     28.810000      0.000000      0.000000
2883     28.820000      0.000000      0.000000
2884     28.830000      0.000000      0.000000
2885     28.840000      0.000000      0.000000
2886     28.850000      0.000000      0.000000
2887     28.860000      0.000000      0.000000
2888     28.870000      0.000000      0.000000
2889     28.880000      0.000000      0.000000
2890     28.890000      0.000000      0.000000
2891     28.900000      0.000000      0.000000
2892     28.910000      0.000000      0.000000
2893     28.920000      0.000000      0.000000
2894     28.930000      0.000000      0.000000
2895     28.940000      0.000000      0.000000
2896     28.950000      0.000000      0.000000
2897     28.960000      0.000000      0.000000
2898     28.970000      0.000000      0.000000
2899     28.980000      0.000000      0.000000
2900     28.990000      0.000000      0.000000
2901     29.000000      0.000000      0.000000
2902     29.010000      0.000000      0.000000
2903     29.020000      0.000000      0.000000
2904     29.030000      0.000000      0.000000
2905     29.040000      0.000000      0.000000
2906     29.050000      0.000000      0.000000
2907     29.060000      0.000000      0.000000
2908     29.070000      0.000000      0.000000
2909     29.080000      0.000000      0.000000
2910     29.090000      0.000000      0.000000
2911     29.100000      0.000000      0.000000
2912     29.110000      0.000000      0.000000
2913     29.120000      0.000000      0.000000
2914     29.130000      0.000000      0.000000
2915     29.140000      0.000000      0.000000
2916     29.150000      0.000000      0.000000
2917     29.160000      0.000000      0.000000
2918     29.170000      0.000000      0.000000
2919     29.180000      0.000000      0.000000
2920     29.190000      0.000000      0.000000
2921     29.200000      0.000000      0.000000
2922     29.210000      0.000000      0.000000
2923     29.220000      0.000000      0.000000
2924     29.230000      0.000000      0.000000
2925     29.240000      0.000000      0.000000
2926     29.250000      0.000000      0.000000
2927     29.260000      0.000000      0.000000
2928     29.270000      0.000000      0.000000
2929     29.280000      0.000000      0.000000
2930     29.290000      0.000000      0.000000
2931     29.300000      0.000000      0.000000
2932     29.310000      0.000000      0.000000
2933     29.320000      0.000000      0.000000
2934     29.330000      0.000000      0.000000
2935     29.340000      0.000000      0.000000
2936     29.350000      0.000000      0.000000
2937     29.360000      0.000000      0.000000
2938     29.370000      0.000000      0.000000
2939     29.380000      0.000000      0.000000
2940     29.390000      0.000000      0.000000
2941     29.400000      0.000000      0.000000
2942     29.410000      0.000000      0.000000
2943     29.420000      0.000000      0.000000
2944     29.430000      0.000000      0.000000
2945     29.440000      0.000000      0.000000
2946     29.450000      0.000000      0.000000
2947     29.460000      0.000000      0.000000
2948     29.470000      0.000000      0.000000
2949     29.480000      0.000000      0.000000
2950     29.490000      0.000000      0.000000
2951     29.500000      0.000000      0.000000
2952     29.510000      0.000000      0.000000
2953     29.520000      0.000000      0.000000
2954     29.530000      0.000000      0.000000
2955     29.540000      0.000000      0.000000
2956     29.550000      0.000000      0.000000
2957     29.560000      0.000000      0.000000
2958     29.570000      0.000000      0.000000
2959     29.580000      0.000000      0.000000
2960     29.590000      0.000000      0.000000
2961     29.600000      0.000000      0.000000
2962     29.610000      0.000000      0.000000
2963     29.620000      0.000000      0.000000
2964     29.630000      0.000000      0.000000
2965     29.640000      0.000000      0.000000
2966     29.650000      0.000000      0.000000
2967     29.660000      0.000000      0.000000
2968     29.670000      0.000000      0.000000
2969     29.680000      0.000000      0.000000
2970     29.690000      0.000000      0.000000
2971     29.700000      0.000000      0.000000
2972     29.710000      0.000000      0.000000
2973     29.720000      0.000000      0.000000
2974     29.730000      0.000000      0.000000
2975     29.740000      0.000000      0.000000
2976     29.750000      0.000000      0.000000
2977     29.760000      0.000000      0.000000
2978     29.770000      0.000000      0.000000
2979     29.780000      0.000000      0.000000
2980     29.790000      0.000000      0.000000
2981     29.800000      0.000000      0.000000
2982     29.810000      0.000000      0.000000
2983     29.820000      0.000000      0.000000
2984     29.830000      0.000000      0.000000
2985     29.840000      0.000000      0.000000
2986     29.850000      0.000000      0.000000
2987     29.860000      0.000000      0.000000
2988     29.870000      0.000000      0.000000
2989     29.880000      0.000000      0.000000
2990     29.890000      0.000000      0.000000
2991     29.900000      0.000000      0.000000
2992     29.910000      0.000000      0.000000
2993     29.920000      0.000000      0.000000
2994     29.930000      0.000000      0.000000
2995     29.940000      0.000000      0.000000
2996     29.950000      0.000000      0.000000
2997     29.960000      0.000000      0.000000
2998     29.970000      0.000000      0.000000
2999     29.980000      0.000000      0.000000
3000     29.990000      0.000000      0.000000
3001     30.000000      0.000000      0.000000
3002     30.010000      0.000000      0.000000
3003     30.020000      0.000000      0.000000
3004     30.030000      0.000000      0.000000
3005     30.040000      0.000000      0.000000
3006     30.050000      0.000000      0.000000
3007     30.060000      0.000000      0.000000
3008     30.070000      0.000000      0.000000
3009     30.080000      0.000000      0.000000
3010     30.090000      0.000000      0.000000
3011     30.100000      0.000000      0.000000
3012     30.110000      0.000000      0.000000
3013     30.120000      0.000000      0.000000
3014     30.130000      0.000000      0.000000
3015     30.140000      0.000000      0.000000
3016     30.150000      0.000000      0.000000
3017     30.160000      0.000000      0.000000
3018     30.170000      0.000000      0.000000
3019     30.180000      0.000000      0.000000
3020     30.190000      0.000000      0.000000
3021     30.200000      0.000000      0.000000
3022     30.210000      0.000000      0.000000
3023     30.220000      0.000000      0.000000
3024     30.230000      0.000000      0.000000
3025     30.240000      0.000000      0.000000
3026     30.250000      0.000000      0.000000
3027     30.260000      0.000000      0.000000
3028     30.270000      0.000000      0.000000
3029     30.280000      0.000000      0.000000
3030     30.290000      0.000000      0.000000
3031     30.300000      0.000000      0.000000
3032     30.310000      0.000000      0.000000
3033     30.320000      0.000000      0.000000
3034     30.330000      0.000000      0.000000
3035     30.340000      0.000000      0.000000
3036     30.350000      0.000000      0.000000
3037     30.360000      0.000000      0.000000
3038     30.370000      0.000000      0.000000
3039     30.380000      0.000000      0.000000
3040     30.390000      0.000000      0.000000
3041     30.400000      0.000000      0.000000
3042     30.410000      0.000000      0.000000
3043     30.420000      0.000000      0.000000
3044     30.430000      0.000000      0.000000
3045     30.440000      0.000000      0.000000
3046     30.450000      0.000000      0.000000
3047     30.460000      0.000000      0.000000
3048     30.470000      0.000000      0.000000
3049     30.480000      0.000000      0.000000
3050     30.490000      0.000000      0.000000
3051     30.500000      0.000000      0.000000
3052     30.510000      0.000000      0.000000
3053     30.520000      0.000000      0.000000
3054     30.530000      0.000000      0.000000
3055     30.540000      0.000000      0.000000
3056     30.550000      0.000000      0.000000
3057     30.560000      0.000000      0.000000
3058     30.570000      0.000000      0.000000
3059     30.580000      0.000000      0.000000
3060     30.590000      0.000000      0.000000
3061     30.600000      0.000000      0.000000
3062     30.610000      0.000000      0.000000
3063     30.620000      0.000000      0.000000
3064     30.630000      0.000000      0.000000
3065     30.640000      0.000000      0.000000
3066     30.650000      0.000000      0.000000
3067     30.660000      0.000000      0.000000
3068     30.670000      0.000000      0.000000
3069     30.680000      0.000000      0.000000
3070     30.690000      0.000000      0.000000
3071     30.700000      0.000000      0.000000
3072     30.710000      0.000000      0.000000
3073     30.720000      0.000000      0.000000
3074     30.730000      0.000000      0.000000
3075     30.740000      0.000000      0.000000
3076     30.750000      0.000000      0.000000
3077     30.760000      0.000000      0.000000
3078     30.770000      0.000000      0.000000
3079     30.780000      0.000000      0.000000
3080     30.790000      0.000000      0.000000
3081     30.800000      0.000000      0.000000
3082     30.810000      0.000000      0.000000
3083     30.820000      0.000000      0.000000
3084     30.830000      0.000000      0.000000
3085     30.840000      0.000000      0.000000
3086     30.850000      0.000000      0.000000
3087     30.860000      0.000000      0.000000
3088     30.870000      0.000000      0.000000
3089     30.880000      0.000000      0.000000
3090     30.890000      0.000000      0.000000
3091     30.900000      0.000000      0.000000
3092     30.910000      0.000000      0.000000
3093     30.920000      0.000000      0.000000
3094     30.930000      0.000000      0.000000
3095     30.940000      0.000000      0.000000
3096     30.950000      0.000000      0.000000
3097     30.960000      0.000000      0.000000
3098     30.970000      0.000000      0.000000
3099     30.980000      0.000000      0.000000
3100     30.990000      0.000000      0.000000
3101     31.000000      0.000000      0.000000
3102     31.010000      0.000000      0.000000
3103     31.020000      0.000000      0.000000
3104     31.030000      0.000000      0.000000
3105     31.040000      0.000000      0.000000
3106     31.050000      0.000000      0.000000
3107     31.060000      0.000000      0.000000
3108     31.070000      0.000000      0.000000
3109     31.080000      0.000000      0.000000
3110     31.090000      0.000000      0.000000
3111     31.100000      0.000000      0.000000
3112     31.110000      0.000000      0.000000
3113     31.120000      0.000000      0.000000
3114     31.130000      0.000000      0.000000
3115     31.140000      0.000000      0.000000
3116     31.150000      0.000000      0.000000
3117     31.160000      0.000000      0.000000
3118     31.170000      0.000000      0.000000
3119     31.180000      0.000000      0.000000
3120     31.190000      0.000000      0.000000
3121     31.200000      0.000000      0.000000
3122     31.210000      0.000000      0.000000
3123     31.220000      0.000000      0.000000
3124     31.230000      0.000000      0.000000
3125     31.240000      0.000000      0.000000
3126     31.250000      0.000000      0.000000
3127     31.260000      0.000000      0.000000
3128     31.270000      0.000000      0.000000
3129     31.280000      0.000000      0.000000
3130     31.290000      0.000000      0.000000
3131     31.300000      0.000000      0.000000
3132     31.310000      0.000000      0.000000
3133     31.320000      0.000000      0.000000
3134     31.330000      0.000000      0.000000
3135     31.340000      0.000000      0.000000
3136     31.350000      0.000000      0.000000
3137     31.360000      0.000000      0.000000
3138     31.370000      0.000000      0.000000
3139     31.380000      0.000000      0.000000
3140     31.390000      0.000000      0.000000
3141     31.400000      0.000000      0.000000
3142     31.410000      0.000000      0.000000
3143     31.420000      0.000000      0.000000
3144     31.430000      0.000000      0.000000
3145     31.440000      0.000000      0.000000
3146     31.450000      0.000000      0.000000
3147     31.460000      0.000000      0.000000
3148     31.470000      0.000000      0.000000
3149     31.480000      0.000000      0.000000
3150     31.490000      0.000000      0.000000
3151     31.500000      0.000000      0.000000
3152     31.510000      0.000000      0.000000
3153     31.520000      0.000000      0.000000
3154     31.530000      0.000000      0.000000
3155     31.540000      0.000000      0.000000
3156     31.550000      0.000000      0.000000
3157     31.560000      0.000000      0.000000
3158     31.570000      0.000000      0.000000
3159     31.580000      0.000000      0.000000
3160     31.590000      0.000000      0.000000
3161     31.600000      0.000000      0.000000
3162     31.610000      0.000000      0.000000
3163     31.620000      0.000000      0.000000
3164     31.630000      0.000000      0.000000
3165     31.640000      0.000000      0.000000
3166     31.650000      0.000000      0.000000
3167     31.660000      0.000000      0.000000
3168     31.670000      0.000000      0.000000
3169     31.680000      0.000000      0.000000
3170     31.690000      0.000000      0.000000
3171     31.700000      0.000000      0.000000
3172     31.710000      0.000000      0.000000
3173     31.720000      0.000000      0.000000
3174     31.730000      0.000000      0.000000
3175     31.740000      0.000000      0.000000
3176     31.750000      0.000000      0.000000
3177     31.760000      0.000000      0.000000
3178     31.770000      0.000000      0.000000
3179     31.780000      0.000000      0.000000
3180     31.790000      0.000000      0.000000
3181     31.800000      0.000000      0.000000
3182     31.810000      0.000000      0.000000
3183     31.820000      0.000000      0.000000
3184     31.830000      0.000000      0.000000
3185     31.840000      0.000000      0.000000
3186     31.850000      0.000000      0.000000
3187     31.860000      0.000000      0.000000
3188     31.870000      0.000000      0.000000
3189     31.880000      0.000000      0.000000
3190     31.890000      0.000000      0.000000
3191     31.900000      0.000000      0.000000
3192     31.910000      0.000000      0.000000
3193     31.920000      0.000000      0.000000
3194     31.930000      0.000000      0.000000
3195     31.940000      0.000000      0.000000
3196     31.950000      0.000000      0.000000
3197     31.960000      0.000000      0.000000
3198     31.970000      0.000000      0.000000
3199     31.980000      0.000000      0.000000
3200     31.990000      0.000000      0.000000
3201     32.000000      0.000000      0.000000
3202     32.010000      0.000000      0.000000
3203     32.020000      0.000000      0.000000
3204     32.030000      0.000000      0.000000
3205     32.040000      0.000000      0.000000
3206     32.050000      0.000000      0.000000
3207     32.060000      0.000000      0.000000
3208     32.070000      0.000000      0.000000
3209     32.080000      0.000000      0.000000
3210     32.090000      0.000000      0.000000
3211     32.100000      0.000000      0.000000
3212     32.110000      0.000000      0.000000
3213     32.120000      0.000000      0.000000
3214     32.130000      0.000000      0.000000
3215     32.140000      0.000000      0.000000
3216     32.150000      0.000000      0.000000
3217     32.160000      0.000000      0.000000
3218     32.170000      0.000000      0.000000
3219     32.180000      0.000000      0.000000
3220     32.190000      0.000000      0.000000
3221     32.200000      0.000000      0.000000
3222     32.210000      0.000000      0.000000
3223     32.220000      0.000000      0.000000
3224     32.230000      0.000000      0.000000
3225     32.240000      0.000000      0.000000
3226     32.250000      0.000000      0.000000
3227     32.260000      0.000000      0.000000
3228     32.270000      0.000000      0.000000
3229     32.280000      0.000000      0.000000
3230     32.290000      0.000000      0.000000
3231     32.300000      0.000000      0.000000
3232     32.310000      0.000000      0.000000
3233     32.320000      0.000000      0.000000
3234     32.330000      0.000000      0.000000
3235     32.340000      0.000000      0.000000
3236     32.350000      0.000000      0.000000
3237     32.360000      0.000000      0.000000
3238     32.370000      0.000000      0.000000
3239     32.380000      0.000000      0.000000
3240     32.390000      0.000000      0.000000
3241     32.400000      0.000000      0.000000
3242     32.410000      0.000000      0.000000
3243     32.420000      0.000000      0.000000
3244     32.430000      0.000000      0.000000
3245     32.440000      0.000000      0.000000
3246     32.450000      0.000000      0.000000
3247     32.460000      0.000000      0.000000
3248     32.470000      0.000000      0.000000
3249     32.480000      0.000000      0.000000
3250     32.490000      0.000000      0.000000
3251     32.500000      0.000000      0.000000
3252     32.510000      0.000000      0.000000
3253     32.520000      0.000000      0.000000
3254     32.530000      0.000000      0.000000
3255     32.540000      0.000000      0.000000
3256     32.550000      0.000000      0.000000
3257     32.560000      0.000000      0.000000
3258     32.570000      0.000000      0.000000
3259     32.580000      0.000000      0.000000
3260     32.590000      0.000000      0.000000
3261     32.600000      0.000000      0.000000
3262     32.610000      0.000000      0.000000
3263     32.620000      0.000000      0.000000
3264     32.630000      0.000000      0.000000
3265     32.640000      0.000000      0.000000
3266     32.650000      0.000000      0.000000
3267     32.660000      0.000000      0.000000
3268     32.670000      0.000000      0.000000
3269     32.680000      0.000000      0.000000
3270     32.690000      0.000000      0.000000
3271     32.700000      0.000000      0.000000
3272     32.710000      0.000000      0.000000
3273     32.720000      0.000000      0.000000
3274     32.730000      0.000000      0.000000
3275     32.740000      0.000000      0.000000
3276     32.750000      0.000000      0.000000
3277     32.760000      0.000000      0.000000
3278     32.770000      0.000000      0.000000
3279     32.780000      0.000000      0.000000
3280     32.790000      0.000000      0.000000
3281     32.800000      0.000000      0.000000
3282     32.810000      0.000000      0.000000
3283     32.820000      0.000000      0.000000
3284     32.830000      0.000000      0.000000
3285     32.840000      0.000000      0.000000
3286     32.850000      0.000000      0.000000
3287     32.860000      0.000000      0.000000
3288     32.870000      0.000000      0.000000
3289     32.880000      0.000000      0.000000
3290     32.890000      0.000000      0.000000
3291     32.900000      0.000000      0.000000
3292     32.910000      0.000000      0.000000
3293     32.920000      0.000000      0.000000
3294     32.930000      0.000000      0.000000
3295     32.940000      0.000000      0.000000
3296     32.950000      0.000000      0.000000
3297     32.960000      0.000000      0.000000
3298     32.970000      0.000000      0.000000
3299     32.980000      0.000000      0.000000
3300     32.990000      0.000000      0.000000
3301     33.000000      0.000000      0.000000
3302     33.010000      0.000000      0.000000
3303     33.020000      0.000000      0.000000
3304     33.030000      0.000000      0.000000
3305     33.040000      0.000000      0.000000
3306     33.050000      0.000000      0.000000
3307     33.060000      0.000000      0.000000
3308     33.070000      0.000000      0.000000
3309     33.080000      0.000000      0.000000
3310     33.090000      0.000000      0.000000
3311     33.100000      0.000000      0.000000
3312     33.110000      0.000000      0.000000
3313     33.120000      0.000000      0.000000
3314     33.130000      0.000000      0.000000
3315     33.140000      0.000000      0.000000
3316     33.150000      0.000000      0.000000
3317     33.160000      0.000000      0.000000
3318     33.170000      0.000000      0.000000
3319     33.180000      0.000000      0.000000
3320     33.190000      0.000000      0.000000
3321     33.200000      0.000000      0.000000
3322     33.210000      0.000000      0.000000
3323     33.220000      0.000000      0.000000
3324     33.230000      0.000000      0.000000
3325     33.240000      0.000000      0.000000
3326     33.250000      0.000000      0.000000
3327     33.260000      0.000000      0.000000
3328     33.270000      0.000000      0.000000
3329     33.280000      0.000000      0.000000
3330     33.290000      0.000000      0.000000
3331     33.300000      0.000000      0.000000
3332     33.310000      0.000000      0.000000
3333     33.320000      0.000000      0.000000
3334     33.330000      0.000000      0.000000
3335     33.340000      0.000000      0.000000
3336     33.350000      0.000000      0.000000
3337     33.360000      0.000000      0.000000
3338     33.370000      0.000000      0.000000
3339     33.380000      0.000000      0.000000
3340     33.390000      0.000000      0.000000
3341     33.400000      0.000000      0.000000
3342     33.410000      0.000000      0.000000
3343     33.420000      0.000000      0.000000
3344     33.430000      0.000000      0.000000
3345     33.440000      0.000000      0.000000
3346     33.450000      0.000000      0.000000
3347     33.460000      0.000000      0.000000
3348     33.470000      0.000000      0.000000
3349     33.480000      0.000000      0.000000
3350     33.490000      0.000000      0.000000
3351     33.500000      0.000000      0.000000
3352     33.510000      0.000000      0.000000
3353     33.520000      0.000000      0.000000
3354     33.530000      0.000000      0.000000
3355     33.540000      0.000000      0.000000
3356     33.550000      0.000000      0.000000
3357     33.560000      0.000000      0.000000
3358     33.570000      0.000000      0.000000
3359     33.580000      0.000000      0.000000
3360     33.590000      0.000000      0.000000
3361     33.600000      0.000000      0.000000
3362     33.610000      0.000000      0.000000
3363     33.620000      0.000000      0.000000
3364     33.630000      0.000000      0.000000
3365     33.640000      0.000000      0.000000
3366     33.650000      0.000000      0.000000
3367     33.660000      0.000000      0.000000
3368     33.670000      0.000000      0.000000
3369     33.680000      0.000000      0.000000
3370     33.690000      0.000000      0.000000
3371     33.700000      0.000000      0.000000
3372     33.710000      0.000000      0.000000
3373     33.720000      0.000000      0.000000
3374     33.730000      0.000000      0.000000
3375     33.740000      0.000000      0.000000
3376     33.750000      0.000000      0.000000
3377     33.760000      0.000000      0.000000
3378     33.770000      0.000000      0.000000
3379     33.780000      0.000000      0.000000
3380     33.790000      0.000000      0.000000
3381     33.800000      0.000000      0.000000
3382     33.810000      0.000000      0.000000
3383     33.820000      0.000000      0.000000
3384     33.830000      0.000000      0.000000
3385     33.840000      0.000000      0.000000
3386     33.850000      0.000000      0.000000
3387     33.860000      0.000000      0.000000
3388     33.870000      0.000000      0.000000
3389     33.880000      0.000000      0.000000
3390     33.890000      0.000000      0.000000
3391     33.900000      0.000000      0.000000
3392     33.910000      0.000000      0.000000
3393     33.920000      0.000000      0.000000
3394     33.930000      0.000000      0.000000
3395     33.940000      0.000000      0.000000
3396     33.950000      0.000000      0.000000
3397     33.960000      0.000000      0.000000
3398     33.970000      0.000000      0.000000
3399     33.980000      0.000000      0.000000
3400     33.990000      0.000000      0.000000
3401     34.000000      0.000000      0.000000
3402     34.010000      0.000000      0.000000
3403     34.020000      0.000000      0.000000
3404     34.030000      0.000000      0.000000
3405     34.040000      0.000000      0.000000
3406     34.050000      0.000000      0.000000
3407     34.060000      0.000000      0.000000
3408     34.070000      0.000000      0.000000
3409     34.080000      0.000000      0.000000
3410     34.090000      0.000000      0.000000
3411     34.100000      0.000000      0.000000
3412     34.110000      0.000000      0.000000
3413     34.120000      0.000000      0.000000
3414     34.130000      0.000000      0.000000
3415     34.140000      0.000000      0.000000
3416     34.150000      0.000000      0.000000
3417     34.160000      0.000000      0.000000
3418     34.170000      0.000000      0.000000
3419     34.180000      0.000000      0.000000
3420     34.190000      0.000000      0.000000
3421     34.200000      0.000000      0.000000
3422     34.210000      0.000000      0.000000
3423     34.220000      0.000000      0.000000
3424     34.230000      0.000000      0.000000
3425     34.240000      0.000000      0.000000
3426     34.250000      0.000000      0.000000
3427     34.260000      0.000000      0.000000
3428     34.270000      0.000000      0.000000
3429     34.280000      0.000000      0.000000
3430     34.290000      0.000000      0.000000
3431     34.300000      0.000000      0.000000
3432     34.310000      0.000000      0.000000
3433     34.320000      0.000000      0.000000
3434     34.330000      0.000000      0.000000
3435     34.340000      0.000000      0.000000
3436     34.350000      0.000000      0.000000
3437     34.360000      0.000000      0.000000
3438     34.370000      0.000000      0.000000
3439     34.380000      0.000000      0.000000
3440     34.390000      0.000000      0.000000
3441     34.400000      0.000000      0.000000
3442     34.410000      0.000000      0.000000
3443     34.420000      0.000000      0.000000
3444     34.430000      0.000000      0.000000
3445     34.440000      0.000000      0.000000
3446     34.450000      0.000000      0.000000
3447     34.460000      0.000000      0.000000
3448     34.470000      0.000000      0.000000
3449     34.480000      0.000000      0.000000
3450     34.490000      0.000000      0.000000
3451     34.500000      0.000000      0.000000
3452     34.510000      0.000000      0.000000
3453     34.520000      0.000000      0.000000
3454     34.530000      0.000000      0.000000
3455     34.540000      0.000000      0.000000
3456     34.550000      0.000000      0.000000
3457     34.560000      0.000000      0.000000
3458     34.570000      0.000000      0.000000
3459     34.580000      0.000000      0.000000
3460     34.590000      0.000000      0.000000
3461     34.600000      0.000000      0.000000
3462     34.610000      0.000000      0.000000
3463     34.620000      0.000000      0.000000
3464     34.630000      0.000000      0.000000
3465     34.640000      0.000000      0.000000
3466     34.650000      0.000000      0.000000
3467     34.660000      0.000000      0.000000
3468     34.670000      0.000000      0.000000
3469     34.680000      0.000000      0.000000
3470     34.690000      0.000000      0.000000
3471     34.700000      0.000000      0.000000
3472     34.710000      0.000000      0.000000
3473     34.720000      0.000000      0.000000
3474     34.730000      0.000000      0.000000
3475     34.740000      0.000000      0.000000
3476     34.750000      0.000000      0.000000
3477     34.760000      0.000000      0.000000
3478     34.770000      0.000000      0.000000
3479     34.780000      0.000000      0.000000
3480     34.790000      0.000000      0.000000
3481     34.800000      0.000000      0.000000
3482     34.810000      0.000000      0.000000
3483     34.820000      0.000000      0.000000
3484     34.830000      0.000000      0.000000
3485     34.840000      0.000000      0.000000
3486     34.850000      0.000000      0.000000
3487     34.860000      0.000000      0.000000
3488     34.870000      0.000000      0.000000
3489     34.880000      0.000000      0.000000
3490     34.890000      0.000000      0.000000
3491     34.900000      0.000000      0.000000
3492     34.910000      0.000000      0.000000
3493     34.920000      0.000000      0.000000
3494     34.930000      0.000000      0.000000
3495     34.940000      0.000000      0.000000
3496     34.950000      0.000000      0.000000
3497     34.960000      0.000000      0.000000
3498     34.970000      0.000000      0.000000
3499     34.980000      0.000000      0.000000
3500     34.990000      0.000000      0.000000
3501     35.000000      0.000000      0.000000
3502     35.010000      0.000000      0.000000
3503     35.020000      0.000000      0.000000
3504     35.030000      0.000000      0.000000
3505     35.040000      0.000000      0.000000
3506     35.050000      0.000000      0.000000
3507     35.060000      0.000000      0.000000
3508     35.070000      0.000000      0.000000
3509     35.080000      0.000000      0.000000
3510     35.090000      0.000000      0.000000
3511     35.100000      0.000000      0.000000
3512     35.110000      0.000000      0.000000
3513     35.120000      0.000000      0.000000
3514     35.130000      0.000000      0.000000
3515     35.140000      0.000000      0.000000
3516     35.150000      0.000000      0.000000
3517     35.160000      0.000000      0.000000
3518     35.170000      0.000000      0.000000
3519     35.180000      0.000000      0.000000
3520     35.190000      0.000000      0.000000
3521     35.200000      0.000000      0.000000
3522     35.210000      0.000000      0.000000
3523     35.220000      0.000000      0.000000
3524     35.230000      0.000000      0.000000
3525     35.240000      0.000000      0.000000
3526     35.250000      0.000000      0.000000
3527     35.260000      0.000000      0.000000
3528     35.270000      0.000000      0.000000
3529     35.280000      0.000000      0.000000
3530     35.290000      0.000000      0.000000
3531     35.300000      0.000000      0.000000
3532     35.310000      0.000000      0.000000
3533     35.320000      0.000000      0.000000
3534     35.330000      0.000000      0.000000
3535     35.340000      0.000000      0.000000
3536     35.350000      0.000000      0.000000
3537     35.360000      0.000000      0.000000
3538     35.370000      0.000000      0.000000
3539     35.380000      0.000000      0.000000
3540     35.390000      0.000000      0.000000
3541     35.400000      0.000000      0.000000
3542     35.410000      0.000000      0.000000
3543     35.420000      0.000000      0.000000
3544     35.430000      0.000000      0.000000
3545     35.440000      0.000000      0.000000
3546     35.450000      0.000000      0.000000
3547     35.460000      0.000000      0.000000
3548     35.470000      0.000000      0.000000
3549     35.480000      0.000000      0.000000
3550     35.490000      0.000000      0.000000
3551     35.500000      0.000000      0.000000
3552     35.510000      0.000000      0.000000
3553     35.520000      0.000000      0.000000
3554     35.530000      0.000000      0.000000
3555     35.540000      0.000000      0.000000
3556     35.550000      0.000000      0.000000
3557     35.560000      0.000000      0.000000
3558     35.570000      0.000000      0.000000
3559     35.580000      0.000000      0.000000
3560     35.590000      0.000000      0.000000
3561     35.600000      0.000000      0.000000
3562     35.610000      0.000000      0.000000
3563     35.620000      0.000000      0.000000
3564     35.630000      0.000000      0.000000
3565     35.640000      0.000000      0.000000
3566     35.650000      0.000000      0.000000
3567     35.660000      0.000000      0.000000
3568     35.670000      0.000000      0.000000
3569     35.680000      0.000000      0.000000
3570     35.690000      0.000000      0.000000
3571     35.700000      0.000000      0.000000
3572     35.710000      0.000000      0.000000
3573     35.720000      0.000000      0.000000
3574     35.730000      0.000000      0.000000
3575     35.740000      0.000000      0.000000
3576     35.750000      0.000000      0.000000
3577     35.760000      0.000000      0.000000
3578     35.770000      0.000000      0.000000
3579     35.780000      0.000000      0.000000
3580     35.790000      0.000000      0.000000
3581     35.800000      0.000000      0.000000
3582     35.810000      0.000000      0.000000
3583     35.820000      0.000000      0.000000
3584     35.830000      0.000000      0.000000
3585     35.840000      0.000000      0.000000
3586     35.850000      0.000000      0.000000
3587     35.860000      0.000000      0.000000
3588     35.870000      0.000000      0.000000
3589     35.880000      0.000000      0.000000
3590     35.890000      0.000000      0.000000
3591     35.900000      0.000000      0.000000
3592     35.910000      0.000000      0.000000
3593     35.920000      0.000000      0.000000
3594     35.930000      0.000000      0.000000
3595     35.940000      0.000000      0.000000
3596     35.950000      0.000000      0.000000
3597     35.960000      0.000000      0.000000
3598     35.970000      0.000000      0.000000
3599     35.980000      0.000000      0.000000
3600     35.990000      0.000000      0.000000
3601     36.000000      0.000000      0.000000
3602     36.010000      0.000000      0.000000
3603     36.020000      0.000000      0.000000
3604     36.030000      0.000000      0.000000
3605     36.040000      0.000000      0.000000
3606     36.050000      0.000000      0.000000
3607     36.060000      0.000000      0.000000
3608     36.070000      0.000000      0.000000
3609     36.080000      0.000000      0.000000
3610     36.090000      0.000000      0.000000
3611     36.100000      0.000000      0.000000
3612     36.110000      0.000000      0.000000
3613     36.120000      0.000000      0.000000
3614     36.130000      0.000000      0.000000
3615     36.140000      0.000000      0.000000
3616     36.150000      0.000000      0.000000
3617     36.160000      0.000000      0.000000
3618     36.170000      0.000000      0.000000
3619     36.180000      0.000000      0.000000
3620     36.190000      0.000000      0.000000
3621     36.200000      0.000000      0.000000
3622     36.210000      0.000000      0.000000
3623     36.220000      0.000000      0.000000
3624     36.230000      0.000000      0.000000
3625     36.240000      0.000000      0.000000
3626     36.250000      0.000000      0.000000
3627     36.260000      0.000000      0.000000
3628     36.270000      0.000000      0.000000
3629     36.280000      0.000000      0.000000
3630     36.290000      0.000000      0.000000
3631     36.300000      0.000000      0.000000
3632     36.310000      0.000000      0.000000
3633     36.320000      0.000000      0.000000
3634     36.330000      0.000000      0.000000
3635     36.340000      0.000000      0.000000
3636     36.350000      0.000000      0.000000
3637     36.360000      0.000000      0.000000
3638     36.370000      0.000000      0.000000
3639     36.380000      0.000000      0.000000
3640     36.390000      0.000000      0.000000
3641     36.400000      0.000000      0.000000
3642     36.410000      0.000000      0.000000
3643     36.420000      0.000000      0.000000
3644     36.430000      0.000000      0.000000
3645     36.440000      0.000000      0.000000
3646     36.450000      0.000000      0.000000
3647     36.460000      0.000000      0.000000
3648     36.470000      0.000000      0.000000
3649     36.480000      0.000000      0.000000
3650     36.490000      0.000000      0.000000
3651     36.500000      0.000000      0.000000
3652     36.510000      0.000000      0.000000
3653     36.520000      0.000000      0.000000
3654     36.530000      0.000000      0.000000
3655     36.540000      0.000000      0.000000
3656     36.550000      0.000000      0.000000
3657     36.560000      0.000000      0.000000
3658     36.570000      0.000000      0.000000
3659     36.580000      0.000000      0.000000
3660     36.590000      0.000000      0.000000
3661     36.600000      0.000000      0.000000
3662     36.610000      0.000000      0.000000
3663     36.620000      0.000000      0.000000
3664     36.630000      0.000000      0.000000
3665     36.640000      0.000000      0.000000
3666     36.650000      0.000000      0.000000
3667     36.660000      0.000000      0.000000
3668     36.670000      0.000000      0.000000
3669     36.680000      0.000000      0.000000
3670     36.690000      0.000000      0.000000
3671     36.700000      0.000000      0.000000
3672     36.710000      0.000000      0.000000
3673     36.720000      0.000000      0.000000
3674     36.730000      0.000000      0.000000
3675     36.740000      0.000000      0.000000
3676     36.750000      0.000000      0.000000
3677     36.760000      0.000000      0.000000
3678     36.770000      0.000000      0.000000
3679     36.780000      0.000000      0.000000
3680     36.790000      0.000000      0.000000
3681     36.800000      0.000000      0.000000
3682     36.810000      0.000000      0.000000
3683     36.820000      0.000000      0.000000
3684     36.830000      0.000000      0.000000
3685     36.840000      0.000000      0.000000
3686     36.850000      0.000000      0.000000
3687     36.860000      0.000000      0.000000
3688     36.870000      0.000000      0.000000
3689     36.880000      0.000000      0.000000
3690     36.890000      0.000000      0.000000
3691     36.900000      0.000000      0.000000
3692     36.910000      0.000000      0.000000
3693     36.920000      0.000000      0.000000
3694     36.930000      0.000000      0.000000
3695     36.940000      0.000000      0.000000
3696     36.950000      0.000000      0.000000
3697     36.960000      0.000000      0.000000
3698     36.970000      0.000000      0.000000
3699     36.980000      0.000000      0.000000
3700     36.990000      0.000000      0.000000
3701     37.000000      0.000000      0.000000
3702     37.010000      0.000000      0.000000
3703     37.020000      0.000000      0.000000
3704     37.030000      0.000000      0.000000
3705     37.040000      0.000000      0.000000
3706     37.050000      0.000000      0.000000
3707     37.060000      0.000000      0.000000
3708     37.070000      0.000000      0.000000
3709     37.080000      0.000000      0.000000
3710     37.090000      0.000000      0.000000
3711     37.100000      0.000000      0.000000
3712     37.110000      0.000000      0.000000
3713     37.120000      0.000000      0.000000
3714     37.130000      0.000000      0.000000
3715     37.140000      0.000000      0.000000
3716     37.150000      0.000000      0.000000
3717     37.160000      0.000000      0.000000
3718     37.170000      0.000000      0.000000
3719     37.180000      0.000000      0.000000
3720     37.190000      0.000000      0.000000
3721     37.200000      0.000000      0.000000
3722     37.210000      0.000000      0.000000
3723     37.220000      0.000000      0.000000
3724     37.230000      0.000000      0.000000
3725     37.240000      0.000000      0.000000
3726     37.250000      0.000000      0.000000
3727     37.260000      0.000000      0.000000
3728     37.270000      0.000000      0.000000
3729     37.280000      0.000000      0.000000
3730     37.290000      0.000000      0.000000
3731     37.300000      0.000000      0.000000
3732     37.310000      0.000000      0.000000
3733     37.320000      0.000000      0.000000
3734     37.330000      0.000000      0.000000
3735     37.340000      0.000000      0.000000
3736     37.350000      0.000000      0.000000
3737     37.360000      0.000000      0.000000
3738     37.370000      0.000000      0.000000
3739     37.380000      0.000000      0.000000
3740     37.390000      0.000000      0.000000
3741     37.400000      0.000000      0.000000
3742     37.410000      0.000000      0.000000
3743     37.420000      0.000000      0.000000
3744     37.430000      0.000000      0.000000
3745     37.440000      0.000000      0.000000
3746     37.450000      0.000000      0.000000
3747     37.460000      0.000000      0.000000
3748     37.470000      0.000000      0.000000
3749     37.480000      0.000000      0.000000
3750     37.490000      0.000000      0.000000
3751     37.500000      0.000000      0.000000
3752     37.510000      0.000000      0.000000
3753     37.520000      0.000000      0.000000
3754     37.530000      0.000000      0.000000
3755     37.540000      0.000000      0.000000
3756     37.550000      0.000000      0.000000
3757     37.560000      0.000000      0.000000
3758     37.570000      0.000000      0.000000
3759     37.580000      0.000000      0.000000
3760     37.590000      0.000000      0.000000
3761     37.600000      0.000000      0.000000
3762     37.610000      0.000000      0.000000
3763     37.620000      0.000000      0.000000
3764     37.630000      0.000000      0.000000
3765     37.640000      0.000000      0.000000
3766     37.650000      0.000000      0.000000
3767     37.660000      0.000000      0.000000
3768     37.670000      0.000000      0.000000
3769     37.680000      0.000000      0.000000
3770     37.690000      0.000000      0.000000
3771     37.700000      0.000000      0.000000
3772     37.710000      0.000000      0.000000
3773     37.720000      0.000000      0.000000
3774     37.730000      0.000000      0.000000
3775     37.740000      0.000000      0.000000
3776     37.750000      0.000000      0.000000
3777     37.760000      0.000000      0.000000
3778     37.770000      0.000000      0.000000
3779     37.780000      0.000000      0.000000
3780     37.790000      0.000000      0.000000
3781     37.800000      0.000000      0.000000
3782     37.810000      0.000000      0.000000
3783     37.820000      0.000000      0.000000
3784     37.830000      0.000000      0.000000
3785     37.840000      0.000000      0.000000
3786     37.850000      0.000000      0.000000
3787     37.860000      0.000000      0.000000
3788     37.870000      0.000000      0.000000
3789     37.880000      0.000000      0.000000
3790     37.890000      0.000000      0.000000
3791     37.900000      0.000000      0.000000
3792     37.910000      0.000000      0.000000
3793     37.920000      0.000000      0.000000
3794     37.930000      0.000000      0.000000
3795     37.940000      0.000000      0.000000
3796     37.950000      0.000000      0.000000
3797     37.960000      0.000000      0.000000
3798     37.970000      0.000000      0.000000
3799     37.980000      0.000000      0.000000
3800     37.990000      0.000000      0.000000
3801     38.000000      0.000000      0.000000
3802     38.010000      0.000000      0.000000
3803     38.020000      0.000000      0.000000
3804     38.030000      0.000000      0.000000
3805     38.040000      0.000000      0.000000
3806     38.050000      0.000000      0.000000
3807     38.060000      0.000000      0.000000
3808     38.070000      0.000000      0.000000
3809     38.080000      0.000000      0.000000
3810     38.090000      0.000000      0.000000
3811     38.100000      0.000000      0.000000
3812     38.110000      0.000000      0.000000
3813     38.120000      0.000000      0.000000
3814     38.130000      0.000000      0.000000
3815     38.140000      0.000000      0.000000
3816     38.150000      0.000000      0.000000
3817     38.160000      0.000000      0.000000
3818     38.170000      0.000000      0.000000
3819     38.180000      0.000000      0.000000
3820     38.190000      0.000000      0.000000
3821     38.200000      0.000000      0.000000
3822     38.210000      0.000000      0.000000
3823     38.220000      0.000000      0.000000
3824     38.230000      0.000000      0.000000
3825     38.240000      0.000000      0.000000
3826     38.250000      0.000000      0.000000
3827     38.260000      0.000000      0.000000
3828     38.270000      0.000000      0.000000
3829     38.280000      0.000000      0.000000
3830     38.290000      0.000000      0.000000
3831     38.300000      0.000000      0.000000
3832     38.310000      0.000000      0.000000
3833     38.320000      0.000000      0.000000
3834     38.330000      0.000000      0.000000
3835     38.340000      0.000000      0.000000
3836     38.350000      0.000000      0.000000
3837     38.360000      0.000000      0.000000
3838     38.370000      0.000000      0.000000
3839     38.380000      0.000000      0.000000
3840     38.390000      0.000000      0.000000
3841     38.400000      0.000000      0.000000
3842     38.410000      0.000000      0.000000
3843     38.420000      0.000000      0.000000
3844     38.430000      0.000000      0.000000
3845     38.440000      0.000000      0.000000
3846     38.450000      0.000000      0.000000
3847     38.460000      0.000000      0.000000
3848     38.470000      0.000000      0.000000
3849     38.480000      0.000000      0.000000
3850     38.490000      0.000000      0.000000
3851     38.500000      0.000000      0.000000
3852     38.510000      0.000000      0.000000
3853     38.520000      0.000000      0.000000
3854     38.530000      0.000000      0.000000
3855     38.540000      0.000000      0.000000
3856     38.550000      0.000000      0.000000
3857     38.560000      0.000000      0.000000
3858     38.570000      0.000000      0.000000
3859     38.580000      0.000000      0.000000
3860     38.590000      0.000000      0.000000
3861     38.600000      0.000000      0.000000
3862     38.610000      0.000000      0.000000
3863     38.620000      0.000000      0.000000
3864     38.630000      0.000000      0.000000
3865     38.640000      0.000000      0.000000
3866     38.650000      0.000000      0.000000
3867     38.660000      0.000000      0.000000
3868     38.670000      0.000000      0.000000
3869     38.680000      0.000000      0.000000
3870     38.690000      0.000000      0.000000
3871     38.700000      0.000000      0.000000
3872     38.710000      0.000000      0.000000
3873     38.720000      0.000000      0.000000
3874     38.730000      0.000000      0.000000
3875     38.740000      0.000000      0.000000
3876     38.750000      0.000000      0.000000
3877     38.760000      0.000000      0.000000
3878     38.770000      0.000000      0.000000
3879     38.780000      0.000000      0.000000
3880     38.790000      0.000000      0.000000
3881     38.800000      0.000000      0.000000
3882     38.810000      0.000000      0.000000
3883     38.820000      0.000000      0.000000
3884     38.830000      0.000000      0.000000
3885     38.840000      0.000000      0.000000
3886     38.850000      0.000000      0.000000
3887     38.860000      0.000000      0.000000
3888     38.870000      0.000000      0.000000
3889     38.880000      0.000000      0.000000
3890     38.890000      0.000000      0.000000
3891     38.900000      0.000000      0.000000
3892     38.910000      0.000000      0.000000
3893     38.920000      0.000000      0.000000
3894     38.930000      0.000000      0.000000
3895     38.940000      0.000000      0.000000
3896     38.950000      0.000000      0.000000
3897     38.960000      0.000000      0.000000
3898     38.970000      0.000000      0.000000
3899     38.980000      0.000000      0.000000
3900     38.990000      0.000000      0.000000
3901     39.000000      0.000000      0.000000
3902     39.010000      0.000000      0.000000
3903     39.020000      0.000000      0.000000
3904     39.030000      0.000000      0.000000
3905     39.040000      0.000000      0.000000
3906     39.050000      0.000000      0.000000
3907     39.060000      0.000000      0.000000
3908     39.070000      0.000000      0.000000
3909     39.080000      0.000000      0.000000
3910     39.090000      0.000000      0.000000
3911     39.100000      0.000000      0.000000
3912     39.110000      0.000000      0.000000
3913     39.120000      0.000000      0.000000
3914     39.130000      0.000000      0.000000
3915     39.140000      0.000000      0.000000
3916     39.150000      0.000000      0.000000
3917     39.160000      0.000000      0.000000
3918     39.170000      0.000000      0.000000
3919     39.180000      0.000000      0.000000
3920     39.190000      0.000000      0.000000
3921     39.200000      0.000000      0.000000
3922     39.210000      0.000000      0.000000
3923     39.220000      0.000000      0.000000
3924     39.230000      0.000000      0.000000
3925     39.240000      0.000000      0.000000
3926     39.250000      0.000000      0.000000
3927     39.260000      0.000000      0.000000
3928     39.270000      0.000000      0.000000
3929     39.280000      0.000000      0.000000
3930     39.290000      0.000000      0.000000
3931     39.300000      0.000000      0.000000
3932     39.310000      0.000000      0.000000
3933     39.320000      0.000000      0.000000
3934     39.330000      0.000000      0.000000
3935     39.340000      0.000000      0.000000
3936     39.350000      0.000000      0.000000
3937     39.360000      0.000000      0.000000
3938     39.370000      0.000000      0.000000
3939     39.380000      0.000000      0.000000
3940     39.390000      0.000000      0.000000
3941     39.400000      0.000000      0.000000
3942     39.410000      0.000000      0.000000
3943     39.420000      0.000000      0.000000
3944     39.430000      0.000000      0.000000
3945     39.440000      0.000000      0.000000
3946     39.450000      0.000000      0.000000
3947     39.460000      0.000000      0.000000
3948     39.470000      0.000000      0.000000
3949     39.480000      0.000000      0.000000
3950     39.490000      0.000000      0.000000
3951     39.500000      0.000000      0.000000
3952     39.510000      0.000000      0.000000
3953     39.520000      0.000000      0.000000
3954     39.530000      0.000000      0.000000
3955     39.540000      0.000000      0.000000
3956     39.550000      0.000000      0.000000
3957     39.560000      0.000000      0.000000
3958     39.570000      0.000000      0.000000
3959     39.580000      0.000000      0.000000
3960     39.590000      0.000000      0.000000
3961     39.600000      0.000000      0.000000
3962     39.610000      0.000000      0.000000
3963     39.620000      0.000000      0.000000
3964     39.630000      0.000000      0.000000
3965     39.640000      0.000000      0.000000
3966     39.650000      0.000000      0.000000
3967     39.660000      0.000000      0.000000
3968     39.670000      0.000000      0.000000
3969     39.680000      0.000000      0.000000
3970     39.690000      0.000000      0.000000
3971     39.700000      0.000000      0.000000
3972     39.710000      0.000000      0.000000
3973     39.720000      0.000000      0.000000
3974     39.730000      0.000000      0.000000
3975     39.740000      0.000000      0.000000
3976     39.750000      0.000000      0.000000
3977     39.760000      0.000000      0.000000
3978     39.770000      0.000000      0.000000
3979     39.780000      0.000000      0.000000
3980     39.790000      0.000000      0.000000
3981     39.800000      0.000000      0.000000
3982     39.810000      0.000000      0.000000
3983     39.820000      0.000000      0.000000
3984     39.830000      0.000000      0.000000
3985     39.840000      0.000000      0.000000
3986     39.850000      0.000000      0.000000
3987     39.860000      0.000000      0.000000
3988     39.870000      0.000000      0.000000
3989     39.880000      0.000000      0.000000
3990     39.890000      0.000000      0.000000
3991     39.900000      0.000000      0.000000
3992     39.910000      0.000000      0.000000
3993     39.920000      0.000000      0.000000
3994     39.930000      0.000000      0.000000
3995     39.940000      0.000000      0.000000
3996     39.950000      0.000000      0.000000
3997     39.960000      0.000000      0.000000
3998     39.970000      0.000000      0.000000
3999     39.980000      0.000000      0.000000
4000     39.990000      0.000000      0.000000
4001     40.000000      0.000000      0.000000
