# Supplementary material for: A Bottom-Up Coarse-Grained Model for Nucleosome–Nucleosome Interactions with Explicit Ions
Source: J Chem Theory Comput. 2022 May 17;18(6):3948–60. doi: 10.1021/acs.jctc.2c00083 (PMC9202350; doi:10.1021/acs.jctc.2c00083)
Supplement: Supplementary file 2 — ct2c00083_si_002.zip [file ct2c00083_si_002.zip › archive/CGMD_NCP-CO/pot_tables/NCP.new.403.table]

NCP.new.403
N 3001

1      0.000000   6721.989430    117.992000
2      0.060000   6714.909880    119.706000
3      0.120000   6707.624690    122.922000
4      0.180000   6700.159220    125.686000
5      0.240000   6692.542370    127.949000
6      0.300000   6684.805320    129.686000
7      0.360000   6676.980040    130.895000
8      0.420000   6669.097890    131.599000
9      0.480000   6661.188180    131.841000
10      0.540000   6653.277020    131.681000
11      0.600000   6645.386480    131.192000
12      0.660000   6637.534020    130.451000
13      0.720000   6629.732340    129.538000
14      0.780000   6621.989490    128.526000
15      0.840000   6614.309250    127.482000
16      0.900000   6606.691670    126.463000
17      0.960000   6599.133710    125.514000
18      1.020000   6591.629930    124.671000
19      1.080000   6584.173130    123.958000
20      1.140000   6576.755000    123.387000
21      1.200000   6569.366640    122.966000
22      1.260000   6561.999070    122.692000
23      1.320000   6554.643610    122.557000
24      1.380000   6547.292260    122.547000
25      1.440000   6539.937920    122.647000
26      1.500000   6532.574610    122.836000
27      1.560000   6525.197580    123.094000
28      1.620000   6517.803350    123.399000
29      1.680000   6510.389740    123.730000
30      1.740000   6502.955740    124.069000
31      1.800000   6495.501440    124.399000
32      1.860000   6488.027880    124.705000
33      1.920000   6480.536860    124.976000
34      1.980000   6473.030800    125.202000
35      2.040000   6465.512560    125.379000
36      2.100000   6457.985270    125.503000
37      2.160000   6450.452210    125.572000
38      2.220000   6442.916650    125.587000
39      2.280000   6435.381750    125.552000
40      2.340000   6427.850440    125.470000
41      2.400000   6420.325350    125.347000
42      2.460000   6412.808740    125.191000
43      2.520000   6405.302440    125.008000
44      2.580000   6397.807830    124.805000
45      2.640000   6390.325840    124.591000
46      2.700000   6382.856950    124.372000
47      2.760000   6375.401250    124.154000
48      2.820000   6367.958480    123.943000
49      2.880000   6360.528080    123.743000
50      2.940000   6353.109260    123.558000
51      3.000000   6345.701080    123.390000
52      3.060000   6338.302450    123.240000
53      3.120000   6330.912270    123.109000
54      3.180000   6323.529410    122.996000
55      3.240000   6316.152770    122.901000
56      3.300000   6308.781330    122.822000
57      3.360000   6301.414140    122.758000
58      3.420000   6294.050380    122.707000
59      3.480000   6286.689350    122.666000
60      3.540000   6279.330500    122.633000
61      3.600000   6271.973410    122.606000
62      3.660000   6264.617800    122.582000
63      3.720000   6257.263540    122.560000
64      3.780000   6249.910590    122.537000
65      3.840000   6242.559070    122.512000
66      3.900000   6235.209140    122.483000
67      3.960000   6227.861080    122.449000
68      4.020000   6220.515220    122.410000
69      4.080000   6213.171910    122.364000
70      4.140000   6205.831570    122.311000
71      4.200000   6198.494590    122.252000
72      4.260000   6191.161380    122.186000
73      4.320000   6183.832320    122.114000
74      4.380000   6176.507750    122.036000
75      4.440000   6169.187980    121.954000
76      4.500000   6161.873250    121.869000
77      4.560000   6154.563740    121.781000
78      4.620000   6147.259580    121.691000
79      4.680000   6139.960840    121.601000
80      4.740000   6132.667510    121.511000
81      4.800000   6125.379570    121.422000
82      4.860000   6118.096920    121.334000
83      4.920000   6110.819480    121.248000
84      4.980000   6103.547110    121.165000
85      5.040000   6096.279690    121.084000
86      5.100000   6089.017090    121.004000
87      5.160000   6081.759170    120.927000
88      5.220000   6074.505830    120.852000
89      5.280000   6067.256950    120.778000
90      5.340000   6060.012440    120.706000
91      5.400000   6052.772210    120.635000
92      5.460000   6045.536200    120.566000
93      5.520000   6038.304340    120.497000
94      5.580000   6031.076580    120.429000
95      5.640000   6023.852860    120.362000
96      5.700000   6016.633170    120.295000
97      5.760000   6009.417470    120.228000
98      5.820000   6002.205750    120.162000
99      5.880000   5994.998010    120.096000
100      5.940000   5987.794260    120.029000
101      6.000000   5980.594530    119.962000
102      6.060000   5973.398850    119.894000
103      6.120000   5966.207280    119.825000
104      6.180000   5959.019880    119.755000
105      6.240000   5951.836700    119.684000
106      6.300000   5944.657810    119.612000
107      6.360000   5937.483280    119.539000
108      6.420000   5930.313160    119.465000
109      6.480000   5923.147500    119.390000
110      6.540000   5915.986320    119.315000
111      6.600000   5908.829650    119.240000
112      6.660000   5901.677490    119.165000
113      6.720000   5894.529820    119.091000
114      6.780000   5887.386620    119.016000
115      6.840000   5880.247860    118.942000
116      6.900000   5873.113520    118.869000
117      6.960000   5865.983560    118.796000
118      7.020000   5858.857970    118.724000
119      7.080000   5851.736730    118.651000
120      7.140000   5844.619820    118.579000
121      7.200000   5837.507240    118.507000
122      7.260000   5830.399000    118.434000
123      7.320000   5823.295100    118.362000
124      7.380000   5816.195560    118.289000
125      7.440000   5809.100380    118.217000
126      7.500000   5802.009570    118.144000
127      7.560000   5794.923110    118.071000
128      7.620000   5787.841010    117.999000
129      7.680000   5780.763250    117.927000
130      7.740000   5773.689800    117.855000
131      7.800000   5766.620650    117.784000
132      7.860000   5759.555780    117.712000
133      7.920000   5752.495160    117.641000
134      7.980000   5745.438800    117.571000
135      8.040000   5738.386690    117.500000
136      8.100000   5731.338830    117.429000
137      8.160000   5724.295240    117.357000
138      8.220000   5717.255940    117.286000
139      8.280000   5710.220970    117.213000
140      8.340000   5703.190330    117.141000
141      8.400000   5696.164060    117.068000
142      8.460000   5689.142190    116.995000
143      8.520000   5682.124710    116.921000
144      8.580000   5675.111650    116.848000
145      8.640000   5668.102980    116.775000
146      8.700000   5661.098700    116.702000
147      8.760000   5654.098790    116.629000
148      8.820000   5647.103230    116.557000
149      8.880000   5640.111990    116.485000
150      8.940000   5633.125050    116.413000
151      9.000000   5626.142410    116.342000
152      9.060000   5619.164050    116.270000
153      9.120000   5612.189980    116.199000
154      9.180000   5605.220210    116.127000
155      9.240000   5598.254750    116.055000
156      9.300000   5591.293620    115.983000
157      9.360000   5584.336840    115.910000
158      9.420000   5577.384440    115.837000
159      9.480000   5570.436420    115.764000
160      9.540000   5563.492780    115.691000
161      9.600000   5556.553540    115.618000
162      9.660000   5549.618670    115.545000
163      9.720000   5542.688170    115.472000
164      9.780000   5535.762000    115.400000
165      9.840000   5528.840150    115.328000
166      9.900000   5521.922610    115.257000
167      9.960000   5515.009350    115.185000
168     10.020000   5508.100360    115.114000
169     10.080000   5501.195650    115.043000
170     10.140000   5494.295220    114.971000
171     10.200000   5487.399090    114.900000
172     10.260000   5480.507270    114.827000
173     10.320000   5473.619790    114.755000
174     10.380000   5466.736670    114.682000
175     10.440000   5459.857930    114.609000
176     10.500000   5452.983570    114.536000
177     10.560000   5446.113620    114.463000
178     10.620000   5439.248050    114.390000
179     10.680000   5432.386860    114.317000
180     10.740000   5425.530030    114.244000
181     10.800000   5418.677550    114.172000
182     10.860000   5411.829380    114.100000
183     10.920000   5404.985520    114.029000
184     10.980000   5398.145940    113.957000
185     11.040000   5391.310630    113.886000
186     11.100000   5384.479610    113.815000
187     11.160000   5377.652880    113.743000
188     11.220000   5370.830450    113.671000
189     11.280000   5364.012350    113.599000
190     11.340000   5357.198590    113.526000
191     11.400000   5350.389200    113.453000
192     11.460000   5343.584180    113.380000
193     11.520000   5336.783560    113.307000
194     11.580000   5329.987330    113.234000
195     11.640000   5323.195490    113.161000
196     11.700000   5316.408020    113.088000
197     11.760000   5309.624900    113.016000
198     11.820000   5302.846110    112.944000
199     11.880000   5296.071630    112.872000
200     11.940000   5289.301440    112.801000
201     12.000000   5282.535540    112.729000
202     12.060000   5275.773910    112.658000
203     12.120000   5269.016560    112.587000
204     12.180000   5262.263510    112.515000
205     12.240000   5255.514770    112.443000
206     12.300000   5248.770350    112.371000
207     12.360000   5242.030290    112.298000
208     12.420000   5235.294610    112.225000
209     12.480000   5228.563300    112.152000
210     12.540000   5221.836390    112.079000
211     12.600000   5215.113870    112.005000
212     12.660000   5208.395740    111.933000
213     12.720000   5201.681970    111.860000
214     12.780000   5194.972540    111.788000
215     12.840000   5188.267440    111.716000
216     12.900000   5181.566640    111.644000
217     12.960000   5174.870140    111.573000
218     13.020000   5168.177910    111.501000
219     13.080000   5161.489960    111.430000
220     13.140000   5154.806300    111.359000
221     13.200000   5148.126930    111.287000
222     13.260000   5141.451880    111.215000
223     13.320000   5134.781170    111.142000
224     13.380000   5128.114820    111.069000
225     13.440000   5121.452850    110.996000
226     13.500000   5114.795260    110.923000
227     13.560000   5108.142070    110.850000
228     13.620000   5101.493260    110.777000
229     13.680000   5094.848840    110.704000
230     13.740000   5088.208770    110.632000
231     13.800000   5081.573040    110.560000
232     13.860000   5074.941630    110.488000
233     13.920000   5068.314510    110.416000
234     13.980000   5061.691680    110.345000
235     14.040000   5055.073130    110.274000
236     14.100000   5048.458860    110.202000
237     14.160000   5041.848880    110.131000
238     14.220000   5035.243200    110.059000
239     14.280000   5028.641850    109.986000
240     14.340000   5022.044840    109.914000
241     14.400000   5015.452200    109.841000
242     14.460000   5008.863930    109.768000
243     14.520000   5002.280060    109.695000
244     14.580000   4995.700580    109.621000
245     14.640000   4989.125490    109.548000
246     14.700000   4982.554770    109.476000
247     14.760000   4975.988400    109.403000
248     14.820000   4969.426360    109.331000
249     14.880000   4962.868640    109.260000
250     14.940000   4956.315200    109.188000
251     15.000000   4949.766050    109.117000
252     15.060000   4943.221180    109.046000
253     15.120000   4936.680590    108.974000
254     15.180000   4930.144290    108.902000
255     15.240000   4923.612300    108.830000
256     15.300000   4917.084650    108.758000
257     15.360000   4910.561340    108.685000
258     15.420000   4904.042410    108.612000
259     15.480000   4897.527860    108.539000
260     15.540000   4891.017710    108.466000
261     15.600000   4884.511940    108.393000
262     15.660000   4878.010560    108.320000
263     15.720000   4871.513540    108.247000
264     15.780000   4865.020870    108.175000
265     15.840000   4858.532520    108.103000
266     15.900000   4852.048480    108.032000
267     15.960000   4845.568730    107.960000
268     16.020000   4839.093250    107.889000
269     16.080000   4832.622060    107.818000
270     16.140000   4826.155150    107.746000
271     16.200000   4819.692540    107.674000
272     16.260000   4813.234240    107.602000
273     16.320000   4806.780280    107.530000
274     16.380000   4800.330690    107.457000
275     16.440000   4793.885470    107.384000
276     16.500000   4787.444640    107.311000
277     16.560000   4781.008200    107.237000
278     16.620000   4774.576140    107.164000
279     16.680000   4768.148470    107.092000
280     16.740000   4761.725150    107.019000
281     16.800000   4755.306180    106.947000
282     16.860000   4748.891520    106.875000
283     16.920000   4742.481160    106.804000
284     16.980000   4736.075080    106.732000
285     17.040000   4729.673280    106.661000
286     17.100000   4723.275770    106.590000
287     17.160000   4716.882540    106.518000
288     17.220000   4710.493620    106.446000
289     17.280000   4704.109020    106.374000
290     17.340000   4697.728760    106.301000
291     17.400000   4691.352870    106.228000
292     17.460000   4684.981370    106.155000
293     17.520000   4678.614250    106.082000
294     17.580000   4672.251520    106.009000
295     17.640000   4665.893180    105.936000
296     17.700000   4659.539220    105.863000
297     17.760000   4653.189600    105.791000
298     17.820000   4646.844320    105.719000
299     17.880000   4640.503340    105.647000
300     17.940000   4634.166660    105.576000
301     18.000000   4627.834260    105.504000
302     18.060000   4621.506150    105.433000
303     18.120000   4615.182310    105.362000
304     18.180000   4608.862760    105.290000
305     18.240000   4602.547530    105.218000
306     18.300000   4596.236630    105.145000
307     18.360000   4589.930080    105.073000
308     18.420000   4583.627900    105.000000
309     18.480000   4577.330110    104.927000
310     18.540000   4571.036710    104.853000
311     18.600000   4564.747700    104.780000
312     18.660000   4558.463070    104.707000
313     18.720000   4552.182800    104.635000
314     18.780000   4545.906880    104.563000
315     18.840000   4539.635290    104.491000
316     18.900000   4533.368000    104.419000
317     18.960000   4527.105000    104.348000
318     19.020000   4520.846280    104.276000
319     19.080000   4514.591840    104.205000
320     19.140000   4508.341680    104.133000
321     19.200000   4502.095820    104.062000
322     19.260000   4495.854280    103.990000
323     19.320000   4489.617080    103.917000
324     19.380000   4483.384240    103.844000
325     19.440000   4477.155770    103.771000
326     19.500000   4470.931690    103.698000
327     19.560000   4464.712010    103.625000
328     19.620000   4458.496710    103.552000
329     19.680000   4452.285790    103.479000
330     19.740000   4446.079230    103.407000
331     19.800000   4439.877000    103.334000
332     19.860000   4433.679100    103.263000
333     19.920000   4427.485490    103.191000
334     19.980000   4421.296170    103.120000
335     20.040000   4415.111120    103.048000
336     20.100000   4408.930360    102.977000
337     20.160000   4402.753890    102.905000
338     20.220000   4396.581720    102.833000
339     20.280000   4390.413870    102.761000
340     20.340000   4384.250370    102.689000
341     20.400000   4378.091240    102.616000
342     20.460000   4371.936480    102.543000
343     20.520000   4365.786120    102.469000
344     20.580000   4359.640150    102.396000
345     20.640000   4353.498560    102.323000
346     20.700000   4347.361350    102.251000
347     20.760000   4341.228490    102.178000
348     20.820000   4335.099950    102.106000
349     20.880000   4328.975730    102.035000
350     20.940000   4322.855810    101.963000
351     21.000000   4316.740160    101.892000
352     21.060000   4310.628800    101.820000
353     21.120000   4304.521710    101.749000
354     21.180000   4298.418920    101.677000
355     21.240000   4292.320440    101.605000
356     21.300000   4286.226300    101.533000
357     21.360000   4280.136500    101.460000
358     21.420000   4274.051080    101.387000
359     21.480000   4267.970040    101.314000
360     21.540000   4261.893390    101.241000
361     21.600000   4255.821130    101.168000
362     21.660000   4249.753260    101.095000
363     21.720000   4243.689750    101.022000
364     21.780000   4237.630580    100.950000
365     21.840000   4231.575740    100.878000
366     21.900000   4225.525200    100.807000
367     21.960000   4219.478960    100.735000
368     22.020000   4213.436990    100.664000
369     22.080000   4207.399300    100.592000
370     22.140000   4201.365900    100.521000
371     22.200000   4195.336800    100.449000
372     22.260000   4189.312010    100.377000
373     22.320000   4183.291560    100.304000
374     22.380000   4177.275470    100.232000
375     22.440000   4171.263760    100.159000
376     22.500000   4165.256440    100.085000
377     22.560000   4159.253500    100.012000
378     22.620000   4153.254960     99.939000
379     22.680000   4147.260790     99.866000
380     22.740000   4141.270980     99.794000
381     22.800000   4135.285510     99.722000
382     22.860000   4129.304360     99.650000
383     22.920000   4123.327510     99.579000
384     22.980000   4117.354940     99.507000
385     23.040000   4111.386650     99.436000
386     23.100000   4105.422640     99.364000
387     23.160000   4099.462920     99.293000
388     23.220000   4093.507500     99.221000
389     23.280000   4087.556410     99.149000
390     23.340000   4081.609660     99.076000
391     23.400000   4075.667280     99.003000
392     23.460000   4069.729280     98.930000
393     23.520000   4063.795680     98.857000
394     23.580000   4057.866460     98.784000
395     23.640000   4051.941620     98.711000
396     23.700000   4046.021160     98.638000
397     23.760000   4040.105050     98.566000
398     23.820000   4034.193280     98.494000
399     23.880000   4028.285810     98.422000
400     23.940000   4022.382640     98.351000
401     24.000000   4016.483750     98.279000
402     24.060000   4010.589130     98.208000
403     24.120000   4004.698800     98.136000
404     24.180000   3998.812770     98.065000
405     24.240000   3992.931040     97.993000
406     24.300000   3987.053650     97.920000
407     24.360000   3981.180610     97.848000
408     24.420000   3975.311940     97.775000
409     24.480000   3969.447650     97.701000
410     24.540000   3963.587760     97.628000
411     24.600000   3957.732250     97.555000
412     24.660000   3951.881130     97.482000
413     24.720000   3946.034370     97.410000
414     24.780000   3940.191960     97.337000
415     24.840000   3934.353880     97.266000
416     24.900000   3928.520090     97.194000
417     24.960000   3922.690600     97.123000
418     25.020000   3916.865390     97.051000
419     25.080000   3911.044450     96.980000
420     25.140000   3905.227800     96.908000
421     25.200000   3899.415450     96.837000
422     25.260000   3893.607420     96.764000
423     25.320000   3887.803730     96.692000
424     25.380000   3882.004390     96.619000
425     25.440000   3876.209430     96.546000
426     25.500000   3870.418860     96.473000
427     25.560000   3864.632680     96.400000
428     25.620000   3858.850890     96.327000
429     25.680000   3853.073480     96.254000
430     25.740000   3847.300420     96.181000
431     25.800000   3841.531710     96.109000
432     25.860000   3835.767310     96.037000
433     25.920000   3830.007210     95.966000
434     25.980000   3824.251390     95.895000
435     26.040000   3818.499860     95.823000
436     26.100000   3812.752600     95.752000
437     26.160000   3807.009630     95.680000
438     26.220000   3801.270970     95.608000
439     26.280000   3795.536630     95.536000
440     26.340000   3789.806640     95.463000
441     26.400000   3784.081020     95.391000
442     26.460000   3778.359770     95.318000
443     26.520000   3772.642910     95.244000
444     26.580000   3766.930450     95.171000
445     26.640000   3761.222370     95.098000
446     26.700000   3755.518660     95.026000
447     26.760000   3749.819310     94.953000
448     26.820000   3744.124280     94.881000
449     26.880000   3738.433570     94.809000
450     26.940000   3732.747150     94.738000
451     27.000000   3727.065010     94.667000
452     27.060000   3721.387160     94.595000
453     27.120000   3715.713580     94.524000
454     27.180000   3710.044300     94.452000
455     27.240000   3704.379330     94.380000
456     27.300000   3698.718690     94.308000
457     27.360000   3693.062400     94.235000
458     27.420000   3687.410480     94.162000
459     27.480000   3681.762950     94.089000
460     27.540000   3676.119810     94.016000
461     27.600000   3670.481060     93.943000
462     27.660000   3664.846690     93.870000
463     27.720000   3659.216690     93.797000
464     27.780000   3653.591030     93.725000
465     27.840000   3647.969700     93.653000
466     27.900000   3642.352670     93.581000
467     27.960000   3636.739930     93.510000
468     28.020000   3631.131470     93.439000
469     28.080000   3625.527290     93.367000
470     28.140000   3619.927390     93.296000
471     28.200000   3614.331800     93.224000
472     28.260000   3608.740520     93.152000
473     28.320000   3603.153580     93.079000
474     28.380000   3597.570990     93.007000
475     28.440000   3591.992790     92.934000
476     28.500000   3586.418970     92.860000
477     28.560000   3580.849550     92.787000
478     28.620000   3575.284510     92.714000
479     28.680000   3569.723850     92.641000
480     28.740000   3564.167550     92.569000
481     28.800000   3558.615590     92.497000
482     28.860000   3553.067940     92.425000
483     28.920000   3547.524590     92.353000
484     28.980000   3541.985530     92.282000
485     29.040000   3536.450750     92.211000
486     29.100000   3530.920250     92.139000
487     29.160000   3525.394040     92.068000
488     29.220000   3519.872130     91.996000
489     29.280000   3514.354540     91.924000
490     29.340000   3508.841300     91.851000
491     29.400000   3503.332430     91.778000
492     29.460000   3497.827940     91.705000
493     29.520000   3492.327840     91.632000
494     29.580000   3486.832130     91.559000
495     29.640000   3481.340800     91.486000
496     29.700000   3475.853850     91.413000
497     29.760000   3470.371250     91.341000
498     29.820000   3464.892980     91.269000
499     29.880000   3459.419020     91.197000
500     29.940000   3453.949350     91.125000
501     30.000000   3448.483970     91.054000
502     30.060000   3443.022860     90.983000
503     30.120000   3437.566040     90.911000
504     30.180000   3432.113510     90.840000
505     30.240000   3426.665290     90.768000
506     30.300000   3421.221410     90.695000
507     30.360000   3415.781870     90.622000
508     30.420000   3410.346710     90.550000
509     30.480000   3404.915930     90.476000
510     30.540000   3399.489550     90.403000
511     30.600000   3394.067550     90.330000
512     30.660000   3388.649930     90.257000
513     30.720000   3383.236680     90.185000
514     30.780000   3377.827780     90.112000
515     30.840000   3372.423200     90.040000
516     30.900000   3367.022930     89.969000
517     30.960000   3361.626940     89.897000
518     31.020000   3356.235230     89.826000
519     31.080000   3350.847810     89.755000
520     31.140000   3345.464660     89.683000
521     31.200000   3340.085820     89.611000
522     31.260000   3334.711300     89.539000
523     31.320000   3329.341110     89.467000
524     31.380000   3323.975280     89.394000
525     31.440000   3318.613830     89.321000
526     31.500000   3313.256770     89.248000
527     31.560000   3307.904100     89.175000
528     31.620000   3302.555810     89.102000
529     31.680000   3297.211910     89.029000
530     31.740000   3291.872360     88.956000
531     31.800000   3286.537150     88.884000
532     31.860000   3281.206260     88.812000
533     31.920000   3275.879660     88.741000
534     31.980000   3270.557360     88.669000
535     32.040000   3265.239330     88.598000
536     32.100000   3259.925580     88.527000
537     32.160000   3254.616120     88.455000
538     32.220000   3249.310970     88.383000
539     32.280000   3244.010140     88.311000
540     32.340000   3238.713650     88.238000
541     32.400000   3233.421530     88.165000
542     32.460000   3228.133790     88.092000
543     32.520000   3222.850450     88.019000
544     32.580000   3217.571490     87.946000
545     32.640000   3212.296920     87.873000
546     32.700000   3207.026720     87.800000
547     32.760000   3201.760870     87.728000
548     32.820000   3196.499350     87.656000
549     32.880000   3191.242150     87.584000
550     32.940000   3185.989230     87.513000
551     33.000000   3180.740610     87.442000
552     33.060000   3175.496250     87.370000
553     33.120000   3170.256190     87.299000
554     33.180000   3165.020410     87.227000
555     33.240000   3159.788950     87.155000
556     33.300000   3154.561810     87.083000
557     33.360000   3149.339030     87.010000
558     33.420000   3144.120620     86.937000
559     33.480000   3138.906600     86.864000
560     33.540000   3133.696970     86.791000
561     33.600000   3128.491720     86.718000
562     33.660000   3123.290860     86.645000
563     33.720000   3118.094370     86.572000
564     33.780000   3112.902220     86.500000
565     33.840000   3107.714390     86.428000
566     33.900000   3102.530870     86.356000
567     33.960000   3097.351640     86.285000
568     34.020000   3092.176680     86.214000
569     34.080000   3087.006010     86.142000
570     34.140000   3081.839620     86.071000
571     34.200000   3076.677530     85.999000
572     34.260000   3071.519760     85.927000
573     34.320000   3066.366330     85.854000
574     34.380000   3061.217250     85.781000
575     34.440000   3056.072560     85.708000
576     34.500000   3050.932250     85.635000
577     34.560000   3045.796330     85.562000
578     34.620000   3040.664800     85.489000
579     34.680000   3035.537650     85.416000
580     34.740000   3030.414850     85.344000
581     34.800000   3025.296400     85.272000
582     34.860000   3020.182260     85.200000
583     34.920000   3015.072420     85.128000
584     34.980000   3009.966870     85.057000
585     35.040000   3004.865590     84.986000
586     35.100000   2999.768600     84.914000
587     35.160000   2994.675890     84.843000
588     35.220000   2989.587490     84.771000
589     35.280000   2984.503410     84.698000
590     35.340000   2979.423680     84.626000
591     35.400000   2974.348320     84.553000
592     35.460000   2969.277330     84.480000
593     35.520000   2964.210740     84.407000
594     35.580000   2959.148540     84.334000
595     35.640000   2954.090720     84.261000
596     35.700000   2949.037270     84.188000
597     35.760000   2943.988180     84.115000
598     35.820000   2938.943410     84.043000
599     35.880000   2933.902960     83.972000
600     35.940000   2928.866800     83.900000
601     36.000000   2923.834930     83.829000
602     36.060000   2918.807330     83.758000
603     36.120000   2913.784010     83.686000
604     36.180000   2908.764990     83.614000
605     36.240000   2903.750280     83.542000
606     36.300000   2898.739900     83.470000
607     36.360000   2893.733880     83.397000
608     36.420000   2888.732220     83.324000
609     36.480000   2883.734950     83.251000
610     36.540000   2878.742070     83.178000
611     36.600000   2873.753580     83.105000
612     36.660000   2868.769480     83.032000
613     36.720000   2863.789730     82.959000
614     36.780000   2858.814340     82.887000
615     36.840000   2853.843260     82.815000
616     36.900000   2848.876500     82.744000
617     36.960000   2843.914020     82.672000
618     37.020000   2838.955820     82.601000
619     37.080000   2834.001900     82.530000
620     37.140000   2829.052260     82.458000
621     37.200000   2824.106930     82.386000
622     37.260000   2819.165910     82.314000
623     37.320000   2814.229230     82.242000
624     37.380000   2809.296910     82.169000
625     37.440000   2804.368970     82.096000
626     37.500000   2799.445410     82.023000
627     37.560000   2794.526250     81.949000
628     37.620000   2789.611470     81.876000
629     37.680000   2784.701070     81.804000
630     37.740000   2779.795030     81.731000
631     37.800000   2774.893330     81.659000
632     37.860000   2769.995950     81.587000
633     37.920000   2765.102860     81.516000
634     37.980000   2760.214060     81.444000
635     38.040000   2755.329540     81.373000
636     38.100000   2750.449300     81.302000
637     38.160000   2745.573350     81.230000
638     38.220000   2740.701700     81.158000
639     38.280000   2735.834380     81.086000
640     38.340000   2730.971400     81.013000
641     38.400000   2726.112790     80.940000
642     38.460000   2721.258560     80.867000
643     38.520000   2716.408720     80.794000
644     38.580000   2711.563270     80.721000
645     38.640000   2706.722200     80.648000
646     38.700000   2701.885510     80.575000
647     38.760000   2697.053170     80.503000
648     38.820000   2692.225160     80.431000
649     38.880000   2687.401460     80.359000
650     38.940000   2682.582060     80.288000
651     39.000000   2677.766930     80.216000
652     39.060000   2672.956090     80.145000
653     39.120000   2668.149530     80.074000
654     39.180000   2663.347260     80.002000
655     39.240000   2658.549300     79.930000
656     39.300000   2653.755680     79.857000
657     39.360000   2648.966410     79.785000
658     39.420000   2644.181500     79.712000
659     39.480000   2639.400990     79.639000
660     39.540000   2634.624860     79.566000
661     39.600000   2629.853130     79.492000
662     39.660000   2625.085770     79.420000
663     39.720000   2620.322780     79.347000
664     39.780000   2615.564140     79.275000
665     39.840000   2610.809820     79.203000
666     39.900000   2606.059810     79.131000
667     39.960000   2601.314080     79.060000
668     40.020000   2596.572640     78.988000
669     40.080000   2591.835470     78.917000
670     40.140000   2587.102590     78.846000
671     40.200000   2582.374010     78.774000
672     40.260000   2577.649750     78.702000
673     40.320000   2572.929820     78.629000
674     40.380000   2568.214250     78.556000
675     40.440000   2563.503060     78.483000
676     40.500000   2558.796260     78.410000
677     40.560000   2554.093850     78.337000
678     40.620000   2549.395830     78.264000
679     40.680000   2544.702180     78.191000
680     40.740000   2540.012900     78.119000
681     40.800000   2535.327950     78.046000
682     40.860000   2530.647320     77.975000
683     40.920000   2525.970980     77.903000
684     40.980000   2521.298940     77.832000
685     41.040000   2516.631170     77.760000
686     41.100000   2511.967680     77.689000
687     41.160000   2507.308490     77.617000
688     41.220000   2502.653590     77.546000
689     41.280000   2498.003020     77.473000
690     41.340000   2493.356800     77.401000
691     41.400000   2488.714940     77.328000
692     41.460000   2484.077460     77.255000
693     41.520000   2479.444380     77.182000
694     41.580000   2474.815680     77.108000
695     41.640000   2470.191370     77.035000
696     41.700000   2465.571430     76.963000
697     41.760000   2460.955840     76.890000
698     41.820000   2456.344590     76.818000
699     41.880000   2451.737640     76.747000
700     41.940000   2447.134990     76.675000
701     42.000000   2442.536620     76.604000
702     42.060000   2437.942530     76.532000
703     42.120000   2433.352730     76.461000
704     42.180000   2428.767210     76.389000
705     42.240000   2424.186010     76.317000
706     42.300000   2419.609140     76.245000
707     42.360000   2415.036620     76.172000
708     42.420000   2410.468470     76.099000
709     42.480000   2405.904710     76.026000
710     42.540000   2401.345340     75.953000
711     42.600000   2396.790350     75.880000
712     42.660000   2392.239750     75.807000
713     42.720000   2387.693520     75.734000
714     42.780000   2383.151630     75.662000
715     42.840000   2378.614060     75.590000
716     42.900000   2374.080800     75.519000
717     42.960000   2369.551830     75.447000
718     43.020000   2365.027140     75.376000
719     43.080000   2360.506730     75.304000
720     43.140000   2355.990600     75.233000
721     43.200000   2351.478770     75.161000
722     43.260000   2346.971260     75.089000
723     43.320000   2342.468090     75.017000
724     43.380000   2337.969280     74.944000
725     43.440000   2333.474840     74.871000
726     43.500000   2328.984790     74.798000
727     43.560000   2324.499140     74.724000
728     43.620000   2320.017870     74.651000
729     43.680000   2315.540980     74.579000
730     43.740000   2311.068440     74.506000
731     43.800000   2306.600250     74.434000
732     43.860000   2302.136370     74.362000
733     43.920000   2297.676790     74.291000
734     43.980000   2293.221500     74.219000
735     44.040000   2288.770490     74.148000
736     44.100000   2284.323750     74.076000
737     44.160000   2279.881310     74.005000
738     44.220000   2275.443170     73.933000
739     44.280000   2271.009350     73.861000
740     44.340000   2266.579880     73.788000
741     44.400000   2262.154780     73.715000
742     44.460000   2257.734060     73.642000
743     44.520000   2253.317720     73.569000
744     44.580000   2248.905780     73.496000
745     44.640000   2244.498220     73.423000
746     44.700000   2240.095040     73.350000
747     44.760000   2235.696210     73.278000
748     44.820000   2231.301700     73.206000
749     44.880000   2226.911510     73.134000
750     44.940000   2222.525610     73.063000
751     45.000000   2218.144000     72.991000
752     45.060000   2213.766660     72.920000
753     45.120000   2209.393610     72.848000
754     45.180000   2205.024850     72.777000
755     45.240000   2200.660400     72.705000
756     45.300000   2196.300280     72.632000
757     45.360000   2191.944520     72.560000
758     45.420000   2187.593120     72.487000
759     45.480000   2183.246110     72.414000
760     45.540000   2178.903490     72.340000
761     45.600000   2174.565270     72.267000
762     45.660000   2170.231420     72.194000
763     45.720000   2165.901940     72.122000
764     45.780000   2161.576800     72.050000
765     45.840000   2157.255990     71.978000
766     45.900000   2152.939480     71.906000
767     45.960000   2148.627270     71.835000
768     46.020000   2144.319330     71.763000
769     46.080000   2140.015670     71.692000
770     46.140000   2135.716300     71.620000
771     46.200000   2131.421220     71.549000
772     46.260000   2127.130470     71.476000
773     46.320000   2122.844050     71.404000
774     46.380000   2118.561990     71.331000
775     46.440000   2114.284310     71.258000
776     46.500000   2110.011010     71.185000
777     46.560000   2105.742110     71.112000
778     46.620000   2101.477590     71.039000
779     46.680000   2097.217460     70.966000
780     46.740000   2092.961680     70.894000
781     46.800000   2088.710240     70.821000
782     46.860000   2084.463110     70.750000
783     46.920000   2080.220290     70.678000
784     46.980000   2075.981750     70.607000
785     47.040000   2071.747490     70.535000
786     47.100000   2067.517510     70.464000
787     47.160000   2063.291820     70.392000
788     47.220000   2059.070430     70.320000
789     47.280000   2054.853370     70.248000
790     47.340000   2050.640650     70.176000
791     47.400000   2046.432300     70.103000
792     47.460000   2042.228330     70.030000
793     47.520000   2038.028750     69.956000
794     47.580000   2033.833570     69.883000
795     47.640000   2029.642760     69.810000
796     47.700000   2025.456330     69.738000
797     47.760000   2021.274250     69.665000
798     47.820000   2017.096500     69.593000
799     47.880000   2012.923060     69.522000
800     47.940000   2008.753920     69.450000
801     48.000000   2004.589060     69.379000
802     48.060000   2000.428480     69.307000
803     48.120000   1996.272180     69.236000
804     48.180000   1992.120170     69.164000
805     48.240000   1987.972470     69.092000
806     48.300000   1983.829110     69.020000
807     48.360000   1979.690100     68.947000
808     48.420000   1975.555460     68.874000
809     48.480000   1971.425200     68.801000
810     48.540000   1967.299340     68.728000
811     48.600000   1963.177860     68.655000
812     48.660000   1959.060770     68.582000
813     48.720000   1954.948040     68.509000
814     48.780000   1950.839660     68.437000
815     48.840000   1946.735600     68.365000
816     48.900000   1942.635850     68.293000
817     48.960000   1938.540390     68.222000
818     49.020000   1934.449200     68.151000
819     49.080000   1930.362300     68.079000
820     49.140000   1926.279680     68.008000
821     49.200000   1922.201360     67.936000
822     49.260000   1918.127350     67.864000
823     49.320000   1914.057690     67.791000
824     49.380000   1909.992380     67.719000
825     49.440000   1905.931460     67.646000
826     49.500000   1901.874910     67.572000
827     49.560000   1897.822760     67.499000
828     49.620000   1893.775000     67.426000
829     49.680000   1889.731620     67.353000
830     49.740000   1885.692590     67.281000
831     49.800000   1881.657910     67.209000
832     49.860000   1877.627540     67.137000
833     49.920000   1873.601460     67.065000
834     49.980000   1869.579680     66.994000
835     50.040000   1865.562170     66.923000
836     50.100000   1861.548950     66.851000
837     50.160000   1857.540010     66.780000
838     50.220000   1853.535380     66.708000
839     50.280000   1849.535070     66.636000
840     50.340000   1845.539110     66.563000
841     50.400000   1841.547510     66.490000
842     50.460000   1837.560290     66.417000
843     50.520000   1833.577470     66.344000
844     50.580000   1829.599030     66.271000
845     50.640000   1825.624980     66.198000
846     50.700000   1821.655310     66.125000
847     50.760000   1817.689980     66.053000
848     50.820000   1813.728990     65.981000
849     50.880000   1809.772300     65.909000
850     50.940000   1805.819910     65.837000
851     51.000000   1801.871800     65.766000
852     51.060000   1797.927970     65.695000
853     51.120000   1793.988430     65.623000
854     51.180000   1790.053180     65.552000
855     51.240000   1786.122230     65.480000
856     51.300000   1782.195620     65.407000
857     51.360000   1778.273370     65.335000
858     51.420000   1774.355480     65.262000
859     51.480000   1770.441980     65.188000
860     51.540000   1766.532870     65.115000
861     51.600000   1762.628150     65.042000
862     51.660000   1758.727810     64.969000
863     51.720000   1754.831830     64.897000
864     51.780000   1750.940200     64.824000
865     51.840000   1747.052900     64.753000
866     51.900000   1743.169900     64.681000
867     51.960000   1739.291190     64.610000
868     52.020000   1735.416760     64.538000
869     52.080000   1731.546610     64.467000
870     52.140000   1727.680740     64.395000
871     52.200000   1723.819170     64.323000
872     52.260000   1719.961930     64.251000
873     52.320000   1716.109010     64.179000
874     52.380000   1712.260460     64.106000
875     52.440000   1708.416290     64.033000
876     52.500000   1704.576500     63.960000
877     52.560000   1700.741110     63.887000
878     52.620000   1696.910100     63.814000
879     52.680000   1693.083470     63.741000
880     52.740000   1689.261190     63.668000
881     52.800000   1685.443260     63.596000
882     52.860000   1681.629640     63.524000
883     52.920000   1677.820330     63.453000
884     52.980000   1674.015300     63.382000
885     53.040000   1670.214540     63.310000
886     53.100000   1666.418070     63.239000
887     53.160000   1662.625890     63.167000
888     53.220000   1658.838010     63.095000
889     53.280000   1655.054450     63.023000
890     53.340000   1651.275250     62.950000
891     53.400000   1647.500400     62.878000
892     53.460000   1643.729940     62.804000
893     53.520000   1639.963870     62.731000
894     53.580000   1636.202190     62.658000
895     53.640000   1632.444890     62.585000
896     53.700000   1628.691970     62.512000
897     53.760000   1624.943390     62.440000
898     53.820000   1621.199150     62.368000
899     53.880000   1617.459220     62.296000
900     53.940000   1613.723590     62.225000
901     54.000000   1609.992230     62.154000
902     54.060000   1606.265160     62.082000
903     54.120000   1602.542360     62.011000
904     54.180000   1598.823870     61.939000
905     54.240000   1595.109680     61.867000
906     54.300000   1591.399820     61.795000
907     54.360000   1587.694320     61.722000
908     54.420000   1583.993180     61.649000
909     54.480000   1580.296430     61.576000
910     54.540000   1576.604080     61.503000
911     54.600000   1572.916110     61.430000
912     54.660000   1569.232520     61.357000
913     54.720000   1565.553300     61.284000
914     54.780000   1561.878430     61.212000
915     54.840000   1558.207880     61.140000
916     54.900000   1554.541630     61.068000
917     54.960000   1550.879680     60.997000
918     55.020000   1547.222000     60.926000
919     55.080000   1543.568600     60.854000
920     55.140000   1539.919490     60.783000
921     55.200000   1536.274680     60.711000
922     55.260000   1532.634180     60.639000
923     55.320000   1528.998020     60.566000
924     55.380000   1525.366230     60.493000
925     55.440000   1521.738810     60.420000
926     55.500000   1518.115770     60.347000
927     55.560000   1514.497130     60.274000
928     55.620000   1510.882880     60.201000
929     55.680000   1507.273000     60.128000
930     55.740000   1503.667480     60.056000
931     55.800000   1500.066300     59.984000
932     55.860000   1496.469440     59.912000
933     55.920000   1492.876870     59.840000
934     55.980000   1489.288600     59.769000
935     56.040000   1485.704600     59.698000
936     56.100000   1482.124880     59.626000
937     56.160000   1478.549450     59.555000
938     56.220000   1474.978320     59.483000
939     56.280000   1471.411520     59.410000
940     56.340000   1467.849070     59.338000
941     56.400000   1464.290980     59.265000
942     56.460000   1460.737270     59.192000
943     56.520000   1457.187950     59.119000
944     56.580000   1453.643020     59.046000
945     56.640000   1450.102480     58.973000
946     56.700000   1446.566310     58.900000
947     56.760000   1443.034490     58.828000
948     56.820000   1439.507010     58.756000
949     56.880000   1435.983830     58.684000
950     56.940000   1432.464950     58.612000
951     57.000000   1428.950350     58.541000
952     57.060000   1425.440020     58.470000
953     57.120000   1421.933990     58.398000
954     57.180000   1418.432240     58.326000
955     57.240000   1414.934810     58.254000
956     57.300000   1411.441700     58.182000
957     57.360000   1407.952950     58.109000
958     57.420000   1404.468570     58.036000
959     57.480000   1400.988580     57.963000
960     57.540000   1397.512970     57.890000
961     57.600000   1394.041760     57.817000
962     57.660000   1390.574930     57.744000
963     57.720000   1387.112460     57.672000
964     57.780000   1383.654340     57.599000
965     57.840000   1380.200540     57.527000
966     57.900000   1376.751050     57.456000
967     57.960000   1373.305850     57.384000
968     58.020000   1369.864930     57.313000
969     58.080000   1366.428280     57.242000
970     58.140000   1362.995920     57.170000
971     58.200000   1359.567860     57.098000
972     58.260000   1356.144120     57.026000
973     58.320000   1352.724720     56.954000
974     58.380000   1349.309670     56.881000
975     58.440000   1345.899010     56.808000
976     58.500000   1342.492730     56.735000
977     58.560000   1339.090840     56.662000
978     58.620000   1335.693340     56.589000
979     58.680000   1332.300210     56.516000
980     58.740000   1328.911450     56.443000
981     58.800000   1325.527020     56.371000
982     58.860000   1322.146920     56.299000
983     58.920000   1318.771110     56.228000
984     58.980000   1315.399580     56.156000
985     59.040000   1312.032340     56.085000
986     59.100000   1308.669370     56.014000
987     59.160000   1305.310690     55.942000
988     59.220000   1301.956320     55.870000
989     59.280000   1298.606280     55.798000
990     59.340000   1295.260580     55.725000
991     59.400000   1291.919240     55.652000
992     59.460000   1288.582280     55.579000
993     59.520000   1285.249720     55.506000
994     59.580000   1281.921550     55.433000
995     59.640000   1278.597760     55.360000
996     59.700000   1275.278340     55.287000
997     59.760000   1271.963280     55.215000
998     59.820000   1268.652540     55.143000
999     59.880000   1265.346120     55.071000
1000     59.940000   1262.043990     55.000000
1001     60.000000   1258.746140     54.928000
1002     60.060000   1255.452580     54.857000
1003     60.120000   1252.163290     54.786000
1004     60.180000   1248.878300     54.714000
1005     60.240000   1245.597620     54.642000
1006     60.300000   1242.321270     54.570000
1007     60.360000   1239.049270     54.497000
1008     60.420000   1235.781650     54.424000
1009     60.480000   1232.518400     54.351000
1010     60.540000   1229.259550     54.278000
1011     60.600000   1226.005100     54.204000
1012     60.660000   1222.755020     54.132000
1013     60.720000   1219.509300     54.059000
1014     60.780000   1216.267940     53.987000
1015     60.840000   1213.030890     53.915000
1016     60.900000   1209.798150     53.843000
1017     60.960000   1206.569700     53.772000
1018     61.020000   1203.345540     53.700000
1019     61.080000   1200.125650     53.629000
1020     61.140000   1196.910040     53.558000
1021     61.200000   1193.698740     53.486000
1022     61.260000   1190.491750     53.414000
1023     61.320000   1187.289100     53.341000
1024     61.380000   1184.090810     53.268000
1025     61.440000   1180.896890     53.195000
1026     61.500000   1177.707370     53.122000
1027     61.560000   1174.522230     53.049000
1028     61.620000   1171.341490     52.976000
1029     61.680000   1168.165120     52.903000
1030     61.740000   1164.993100     52.831000
1031     61.800000   1161.825430     52.759000
1032     61.860000   1158.662080     52.687000
1033     61.920000   1155.503020     52.615000
1034     61.980000   1152.348250     52.544000
1035     62.040000   1149.197760     52.473000
1036     62.100000   1146.051550     52.401000
1037     62.160000   1142.909630     52.329000
1038     62.220000   1139.772010     52.258000
1039     62.280000   1136.638710     52.185000
1040     62.340000   1133.509770     52.113000
1041     62.400000   1130.385180     52.040000
1042     62.460000   1127.264980     51.967000
1043     62.520000   1124.149170     51.894000
1044     62.580000   1121.037750     51.820000
1045     62.640000   1117.930720     51.747000
1046     62.700000   1114.828050     51.675000
1047     62.760000   1111.729740     51.602000
1048     62.820000   1108.635760     51.530000
1049     62.880000   1105.546090     51.459000
1050     62.940000   1102.460720     51.387000
1051     63.000000   1099.379630     51.316000
1052     63.060000   1096.302810     51.245000
1053     63.120000   1093.230280     51.173000
1054     63.180000   1090.162040     51.101000
1055     63.240000   1087.098110     51.029000
1056     63.300000   1084.038520     50.957000
1057     63.360000   1080.983280     50.884000
1058     63.420000   1077.932400     50.811000
1059     63.480000   1074.885920     50.738000
1060     63.540000   1071.843820     50.665000
1061     63.600000   1068.806110     50.592000
1062     63.660000   1065.772790     50.519000
1063     63.720000   1062.743830     50.446000
1064     63.780000   1059.719220     50.374000
1065     63.840000   1056.698930     50.302000
1066     63.900000   1053.682940     50.231000
1067     63.960000   1050.671250     50.159000
1068     64.020000   1047.663830     50.088000
1069     64.080000   1044.660690     50.017000
1070     64.140000   1041.661840     49.945000
1071     64.200000   1038.667290     49.873000
1072     64.260000   1035.677060     49.801000
1073     64.320000   1032.691160     49.729000
1074     64.380000   1029.709620     49.656000
1075     64.440000   1026.732460     49.583000
1076     64.500000   1023.759690     49.510000
1077     64.560000   1020.791310     49.436000
1078     64.620000   1017.827320     49.363000
1079     64.680000   1014.867700     49.291000
1080     64.740000   1011.912440     49.218000
1081     64.800000   1008.961520     49.146000
1082     64.860000   1006.014920     49.074000
1083     64.920000   1003.072620     49.003000
1084     64.980000   1000.134600     48.931000
1085     65.040000    997.200870     48.860000
1086     65.100000    994.271410     48.789000
1087     65.160000    991.346240     48.717000
1088     65.220000    988.425380     48.645000
1089     65.280000    985.508840     48.573000
1090     65.340000    982.596640     48.500000
1091     65.400000    979.688810     48.427000
1092     65.460000    976.785370     48.354000
1093     65.520000    973.886310     48.281000
1094     65.580000    970.991640     48.208000
1095     65.640000    968.101360     48.135000
1096     65.700000    965.215450     48.062000
1097     65.760000    962.333890     47.990000
1098     65.820000    959.456670     47.918000
1099     65.880000    956.583750     47.846000
1100     65.940000    953.715130     47.775000
1101     66.000000    950.850790     47.703000
1102     66.060000    947.990730     47.632000
1103     66.120000    945.134950     47.561000
1104     66.180000    942.283470     47.489000
1105     66.240000    939.436300     47.417000
1106     66.300000    936.593450     47.344000
1107     66.360000    933.754960     47.272000
1108     66.420000    930.920850     47.199000
1109     66.480000    928.091110     47.126000
1110     66.540000    925.265770     47.052000
1111     66.600000    922.444820     46.979000
1112     66.660000    919.628250     46.906000
1113     66.720000    916.816040     46.834000
1114     66.780000    914.008180     46.762000
1115     66.840000    911.204640     46.690000
1116     66.900000    908.405410     46.618000
1117     66.960000    905.610470     46.547000
1118     67.020000    902.819810     46.475000
1119     67.080000    900.033430     46.404000
1120     67.140000    897.251330     46.332000
1121     67.200000    894.473530     46.261000
1122     67.260000    891.700050     46.189000
1123     67.320000    888.930910     46.116000
1124     67.380000    886.166130     46.043000
1125     67.440000    883.405720     45.970000
1126     67.500000    880.649700     45.897000
1127     67.560000    877.898070     45.824000
1128     67.620000    875.150830     45.751000
1129     67.680000    872.407970     45.678000
1130     67.740000    869.669470     45.606000
1131     67.800000    866.935300     45.533000
1132     67.860000    864.205450     45.462000
1133     67.920000    861.479910     45.390000
1134     67.980000    858.758640     45.319000
1135     68.040000    856.041660     45.247000
1136     68.100000    853.328950     45.176000
1137     68.160000    850.620540     45.104000
1138     68.220000    847.916430     45.032000
1139     68.280000    845.216640     44.960000
1140     68.340000    842.521200     44.888000
1141     68.400000    839.830130     44.815000
1142     68.460000    837.143430     44.742000
1143     68.520000    834.461130     44.668000
1144     68.580000    831.783220     44.595000
1145     68.640000    829.109690     44.522000
1146     68.700000    826.440530     44.450000
1147     68.760000    823.775730     44.377000
1148     68.820000    821.115260     44.305000
1149     68.880000    818.459100     44.234000
1150     68.940000    815.807230     44.162000
1151     69.000000    813.159640     44.091000
1152     69.060000    810.516340     44.019000
1153     69.120000    807.877310     43.948000
1154     69.180000    805.242580     43.876000
1155     69.240000    802.612160     43.804000
1156     69.300000    799.986070     43.732000
1157     69.360000    797.364340     43.659000
1158     69.420000    794.746970     43.586000
1159     69.480000    792.133990     43.513000
1160     69.540000    789.525400     43.440000
1161     69.600000    786.921210     43.367000
1162     69.660000    784.321390     43.294000
1163     69.720000    781.725940     43.221000
1164     69.780000    779.134830     43.149000
1165     69.840000    776.548050     43.077000
1166     69.900000    773.965570     43.006000
1167     69.960000    771.387380     42.934000
1168     70.020000    768.813470     42.863000
1169     70.080000    766.243840     42.791000
1170     70.140000    763.678500     42.720000
1171     70.200000    761.117460     42.648000
1172     70.260000    758.560730     42.576000
1173     70.320000    756.008340     42.503000
1174     70.380000    753.460310     42.431000
1175     70.440000    750.916660     42.358000
1176     70.500000    748.377390     42.284000
1177     70.560000    745.842520     42.211000
1178     70.620000    743.312030     42.138000
1179     70.680000    740.785930     42.065000
1180     70.740000    738.264180     41.993000
1181     70.800000    735.746760     41.921000
1182     70.860000    733.233670     41.849000
1183     70.920000    730.724870     41.778000
1184     70.980000    728.220360     41.706000
1185     71.040000    725.720130     41.635000
1186     71.100000    723.224180     41.563000
1187     71.160000    720.732520     41.492000
1188     71.220000    718.245170     41.420000
1189     71.280000    715.762130     41.348000
1190     71.340000    713.283450     41.275000
1191     71.400000    710.809130     41.202000
1192     71.460000    708.339190     41.129000
1193     71.520000    705.873640     41.056000
1194     71.580000    703.412480     40.983000
1195     71.640000    700.955700     40.910000
1196     71.700000    698.503300     40.837000
1197     71.760000    696.055250     40.765000
1198     71.820000    693.611530     40.693000
1199     71.880000    691.172120     40.621000
1200     71.940000    688.737010     40.550000
1201     72.000000    686.306180     40.478000
1202     72.060000    683.879630     40.407000
1203     72.120000    681.457350     40.335000
1204     72.180000    679.039380     40.264000
1205     72.240000    676.625710     40.192000
1206     72.300000    674.216380     40.119000
1207     72.360000    671.811390     40.047000
1208     72.420000    669.410780     39.974000
1209     72.480000    667.014560     39.901000
1210     72.540000    664.622720     39.827000
1211     72.600000    662.235280     39.754000
1212     72.660000    659.852210     39.681000
1213     72.720000    657.473520     39.609000
1214     72.780000    655.099160     39.537000
1215     72.840000    652.729130     39.465000
1216     72.900000    650.363410     39.393000
1217     72.960000    648.001980     39.322000
1218     73.020000    645.644820     39.250000
1219     73.080000    643.291950     39.179000
1220     73.140000    640.943360     39.107000
1221     73.200000    638.599070     39.036000
1222     73.260000    636.259090     38.963000
1223     73.320000    633.923460     38.891000
1224     73.380000    631.592180     38.818000
1225     73.440000    629.265280     38.745000
1226     73.500000    626.942770     38.672000
1227     73.560000    624.624650     38.599000
1228     73.620000    622.310920     38.526000
1229     73.680000    620.001560     38.453000
1230     73.740000    617.696570     38.380000
1231     73.800000    615.395910     38.308000
1232     73.860000    613.099570     38.237000
1233     73.920000    610.807530     38.165000
1234     73.980000    608.519770     38.094000
1235     74.040000    606.236300     38.022000
1236     74.100000    603.957100     37.951000
1237     74.160000    601.682190     37.879000
1238     74.220000    599.411590     37.807000
1239     74.280000    597.145310     37.735000
1240     74.340000    594.883380     37.663000
1241     74.400000    592.625810     37.590000
1242     74.460000    590.372620     37.517000
1243     74.520000    588.123830     37.443000
1244     74.580000    585.879420     37.370000
1245     74.640000    583.639400     37.297000
1246     74.700000    581.403750     37.225000
1247     74.760000    579.172460     37.152000
1248     74.820000    576.945490     37.080000
1249     74.880000    574.722840     37.008000
1250     74.940000    572.504480     36.937000
1251     75.000000    570.290400     36.866000
1252     75.060000    568.080600     36.794000
1253     75.120000    565.875080     36.723000
1254     75.180000    563.673860     36.651000
1255     75.240000    561.476950     36.579000
1256     75.300000    559.284370     36.507000
1257     75.360000    557.096140     36.434000
1258     75.420000    554.912280     36.361000
1259     75.480000    552.732810     36.288000
1260     75.540000    550.557730     36.215000
1261     75.600000    548.387030     36.142000
1262     75.660000    546.220720     36.069000
1263     75.720000    544.058780     35.996000
1264     75.780000    541.901180     35.924000
1265     75.840000    539.747910     35.852000
1266     75.900000    537.598940     35.780000
1267     75.960000    535.454250     35.709000
1268     76.020000    533.313850     35.638000
1269     76.080000    531.177730     35.566000
1270     76.140000    529.045900     35.495000
1271     76.200000    526.918360     35.423000
1272     76.260000    524.795140     35.351000
1273     76.320000    522.676260     35.278000
1274     76.380000    520.561740     35.206000
1275     76.440000    518.451590     35.133000
1276     76.500000    516.345830     35.059000
1277     76.560000    514.244470     34.986000
1278     76.620000    512.147490     34.913000
1279     76.680000    510.054890     34.840000
1280     76.740000    507.966640     34.768000
1281     76.800000    505.882740     34.696000
1282     76.860000    503.803150     34.624000
1283     76.920000    501.727870     34.552000
1284     76.980000    499.656860     34.481000
1285     77.040000    497.590140     34.410000
1286     77.100000    495.527700     34.338000
1287     77.160000    493.469540     34.267000
1288     77.220000    491.415690     34.195000
1289     77.280000    489.366170     34.123000
1290     77.340000    487.320990     34.050000
1291     77.400000    485.280180     33.977000
1292     77.460000    483.243740     33.904000
1293     77.520000    481.211700     33.831000
1294     77.580000    479.184050     33.758000
1295     77.640000    477.160780     33.685000
1296     77.700000    475.141890     33.612000
1297     77.760000    473.127350     33.540000
1298     77.820000    471.117130     33.468000
1299     77.880000    469.111230     33.396000
1300     77.940000    467.109630     33.324000
1301     78.000000    465.112300     33.253000
1302     78.060000    463.119260     33.182000
1303     78.120000    461.130490     33.110000
1304     78.180000    459.146020     33.039000
1305     78.240000    457.165870     32.967000
1306     78.300000    455.190040     32.894000
1307     78.360000    453.218560     32.821000
1308     78.420000    451.251460     32.749000
1309     78.480000    449.288740     32.675000
1310     78.540000    447.330410     32.602000
1311     78.600000    445.376480     32.529000
1312     78.660000    443.426920     32.456000
1313     78.720000    441.481730     32.384000
1314     78.780000    439.540880     32.311000
1315     78.840000    437.604360     32.239000
1316     78.900000    435.672150     32.168000
1317     78.960000    433.744220     32.096000
1318     79.020000    431.820570     32.025000
1319     79.080000    429.901200     31.954000
1320     79.140000    427.986120     31.882000
1321     79.200000    426.075340     31.810000
1322     79.260000    424.168870     31.738000
1323     79.320000    422.266740     31.666000
1324     79.380000    420.368980     31.593000
1325     79.440000    418.475580     31.520000
1326     79.500000    416.586580     31.447000
1327     79.560000    414.701970     31.374000
1328     79.620000    412.821740     31.301000
1329     79.680000    410.945890     31.228000
1330     79.740000    409.074410     31.155000
1331     79.800000    407.207260     31.083000
1332     79.860000    405.344420     31.011000
1333     79.920000    403.485890     30.940000
1334     79.980000    401.631640     30.868000
1335     80.040000    399.781670     30.797000
1336     80.100000    397.935980     30.726000
1337     80.160000    396.094580     30.654000
1338     80.220000    394.257490     30.582000
1339     80.280000    392.424710     30.510000
1340     80.340000    390.596290     30.437000
1341     80.400000    388.772230     30.364000
1342     80.460000    386.952550     30.291000
1343     80.520000    385.137260     30.218000
1344     80.580000    383.326360     30.145000
1345     80.640000    381.519850     30.072000
1346     80.700000    379.717710     29.999000
1347     80.760000    377.919920     29.927000
1348     80.820000    376.126460     29.855000
1349     80.880000    374.337320     29.783000
1350     80.940000    372.552460     29.712000
1351     81.000000    370.771890     29.641000
1352     81.060000    368.995600     29.569000
1353     81.120000    367.223590     29.498000
1354     81.180000    365.455870     29.426000
1355     81.240000    363.692470     29.354000
1356     81.300000    361.933400     29.282000
1357     81.360000    360.178670     29.209000
1358     81.420000    358.428320     29.136000
1359     81.480000    356.682360     29.063000
1360     81.540000    354.940790     28.990000
1361     81.600000    353.203600     28.917000
1362     81.660000    351.470800     28.844000
1363     81.720000    349.742360     28.771000
1364     81.780000    348.018270     28.699000
1365     81.840000    346.298500     28.627000
1366     81.900000    344.583040     28.555000
1367     81.960000    342.871870     28.484000
1368     82.020000    341.164970     28.413000
1369     82.080000    339.462360     28.341000
1370     82.140000    337.764030     28.270000
1371     82.200000    336.070000     28.198000
1372     82.260000    334.380290     28.126000
1373     82.320000    332.694910     28.053000
1374     82.380000    331.013900     27.980000
1375     82.440000    329.337260     27.907000
1376     82.500000    327.665010     27.834000
1377     82.560000    325.997150     27.761000
1378     82.620000    324.333680     27.688000
1379     82.680000    322.674590     27.615000
1380     82.740000    321.019850     27.543000
1381     82.800000    319.369450     27.471000
1382     82.860000    317.723380     27.399000
1383     82.920000    316.081600     27.327000
1384     82.980000    314.444100     27.256000
1385     83.040000    312.810880     27.185000
1386     83.100000    311.181950     27.113000
1387     83.160000    309.557300     27.042000
1388     83.220000    307.936960     26.970000
1389     83.280000    306.320940     26.897000
1390     83.340000    304.709270     26.825000
1391     83.400000    303.101970     26.752000
1392     83.460000    301.499040     26.679000
1393     83.520000    299.900500     26.606000
1394     83.580000    298.306360     26.533000
1395     83.640000    296.716600     26.460000
1396     83.700000    295.131210     26.387000
1397     83.760000    293.550180     26.314000
1398     83.820000    291.973470     26.242000
1399     83.880000    290.401080     26.171000
1400     83.940000    288.832980     26.099000
1401     84.000000    287.269160     26.028000
1402     84.060000    285.709630     25.957000
1403     84.120000    284.154370     25.885000
1404     84.180000    282.603410     25.813000
1405     84.240000    281.056760     25.741000
1406     84.300000    279.514440     25.669000
1407     84.360000    277.976470     25.596000
1408     84.420000    276.442870     25.523000
1409     84.480000    274.913660     25.450000
1410     84.540000    273.388840     25.377000
1411     84.600000    271.868410     25.304000
1412     84.660000    270.352360     25.231000
1413     84.720000    268.840680     25.159000
1414     84.780000    267.333340     25.086000
1415     84.840000    265.830330     25.014000
1416     84.900000    264.331620     24.943000
1417     84.960000    262.837200     24.871000
1418     85.020000    261.347060     24.800000
1419     85.080000    259.861200     24.729000
1420     85.140000    258.379620     24.657000
1421     85.200000    256.902350     24.585000
1422     85.260000    255.429390     24.513000
1423     85.320000    253.960770     24.441000
1424     85.380000    252.496510     24.368000
1425     85.440000    251.036620     24.295000
1426     85.500000    249.581130     24.222000
1427     85.560000    248.130020     24.149000
1428     85.620000    246.683300     24.075000
1429     85.680000    245.240960     24.003000
1430     85.740000    243.802980     23.930000
1431     85.800000    242.369340     23.858000
1432     85.860000    240.940010     23.786000
1433     85.920000    239.514990     23.715000
1434     85.980000    238.094250     23.643000
1435     86.040000    236.677780     23.572000
1436     86.100000    235.265600     23.501000
1437     86.160000    233.857710     23.429000
1438     86.220000    232.454120     23.357000
1439     86.280000    231.054860     23.285000
1440     86.340000    229.659940     23.212000
1441     86.400000    228.269390     23.139000
1442     86.460000    226.883210     23.066000
1443     86.520000    225.501430     22.993000
1444     86.580000    224.124040     22.920000
1445     86.640000    222.751040     22.847000
1446     86.700000    221.382400     22.774000
1447     86.760000    220.018120     22.702000
1448     86.820000    218.658170     22.630000
1449     86.880000    217.302530     22.558000
1450     86.940000    215.951190     22.487000
1451     87.000000    214.604120     22.415000
1452     87.060000    213.261340     22.344000
1453     87.120000    211.922840     22.273000
1454     87.180000    210.588630     22.201000
1455     87.240000    209.258730     22.129000
1456     87.300000    207.933160     22.057000
1457     87.360000    206.611950     21.984000
1458     87.420000    205.295110     21.911000
1459     87.480000    203.982650     21.838000
1460     87.540000    202.674580     21.765000
1461     87.600000    201.370910     21.691000
1462     87.660000    200.071610     21.619000
1463     87.720000    198.776680     21.546000
1464     87.780000    197.486100     21.474000
1465     87.840000    196.199840     21.402000
1466     87.900000    194.917880     21.330000
1467     87.960000    193.640220     21.259000
1468     88.020000    192.366830     21.187000
1469     88.080000    191.097720     21.116000
1470     88.140000    189.832900     21.045000
1471     88.200000    188.572380     20.973000
1472     88.260000    187.316170     20.901000
1473     88.320000    186.064310     20.828000
1474     88.380000    184.816800     20.755000
1475     88.440000    183.573670     20.682000
1476     88.500000    182.334930     20.609000
1477     88.560000    181.100570     20.536000
1478     88.620000    179.870610     20.463000
1479     88.680000    178.645020     20.390000
1480     88.740000    177.423800     20.318000
1481     88.800000    176.206910     20.246000
1482     88.860000    174.994340     20.174000
1483     88.920000    173.786060     20.102000
1484     88.980000    172.582070     20.031000
1485     89.040000    171.382370     19.959000
1486     89.100000    170.186940     19.888000
1487     89.160000    168.995800     19.816000
1488     89.220000    167.808960     19.745000
1489     89.280000    166.626450     19.672000
1490     89.340000    165.448290     19.600000
1491     89.400000    164.274490     19.527000
1492     89.460000    163.105070     19.454000
1493     89.520000    161.940050     19.381000
1494     89.580000    160.779410     19.307000
1495     89.640000    159.623160     19.234000
1496     89.700000    158.471280     19.162000
1497     89.760000    157.323750     19.089000
1498     89.820000    156.180550     19.017000
1499     89.880000    155.041670     18.946000
1500     89.940000    153.907070     18.874000
1501     90.000000    152.776760     18.803000
1502     90.060000    151.650730     18.731000
1503     90.120000    150.528980     18.660000
1504     90.180000    149.411530     18.588000
1505     90.240000    148.298390     18.516000
1506     90.300000    147.189570     18.444000
1507     90.360000    146.085110     18.371000
1508     90.420000    144.985020     18.298000
1509     90.480000    143.889320     18.225000
1510     90.540000    142.798010     18.152000
1511     90.600000    141.711080     18.079000
1512     90.660000    140.628540     18.006000
1513     90.720000    139.550370     17.933000
1514     90.780000    138.476540     17.861000
1515     90.840000    137.407030     17.789000
1516     90.900000    136.341830     17.718000
1517     90.960000    135.280920     17.646000
1518     91.020000    134.224280     17.575000
1519     91.080000    133.171930     17.504000
1520     91.140000    132.123860     17.432000
1521     91.200000    131.080090     17.360000
1522     91.260000    130.040640     17.288000
1523     91.320000    129.005530     17.216000
1524     91.380000    127.974780     17.143000
1525     91.440000    126.948400     17.070000
1526     91.500000    125.926410     16.997000
1527     91.560000    124.908810     16.923000
1528     91.620000    123.895600     16.850000
1529     91.680000    122.886770     16.778000
1530     91.740000    121.882300     16.705000
1531     91.800000    120.882160     16.633000
1532     91.860000    119.886340     16.561000
1533     91.920000    118.894820     16.490000
1534     91.980000    117.907590     16.418000
1535     92.040000    116.924630     16.347000
1536     92.100000    115.945960     16.275000
1537     92.160000    114.971570     16.204000
1538     92.220000    114.001490     16.132000
1539     92.280000    113.035740     16.060000
1540     92.340000    112.074330     15.987000
1541     92.400000    111.117280     15.914000
1542     92.460000    110.164620     15.841000
1543     92.520000    109.216340     15.768000
1544     92.580000    108.272460     15.695000
1545     92.640000    107.332960     15.622000
1546     92.700000    106.397830     15.549000
1547     92.760000    105.467060     15.477000
1548     92.820000    104.540620     15.405000
1549     92.880000    103.618490     15.333000
1550     92.940000    102.700650     15.262000
1551     93.000000    101.787090     15.190000
1552     93.060000    100.877810     15.119000
1553     93.120000     99.972820     15.047000
1554     93.180000     99.072120     14.976000
1555     93.240000     98.175730     14.904000
1556     93.300000     97.283670     14.831000
1557     93.360000     96.395960     14.759000
1558     93.420000     95.512630     14.686000
1559     93.480000     94.633680     14.613000
1560     93.540000     93.759120     14.539000
1561     93.600000     92.888950     14.466000
1562     93.660000     92.023160     14.393000
1563     93.720000     91.161740     14.321000
1564     93.780000     90.304660     14.249000
1565     93.840000     89.451910     14.177000
1566     93.900000     88.603460     14.105000
1567     93.960000     87.759300     14.034000
1568     94.020000     86.919420     13.962000
1569     94.080000     86.083820     13.891000
1570     94.140000     85.252510     13.819000
1571     94.200000     84.425490     13.748000
1572     94.260000     83.602800     13.675000
1573     94.320000     82.784440     13.603000
1574     94.380000     81.970440     13.530000
1575     94.440000     81.160810     13.457000
1576     94.500000     80.355580     13.384000
1577     94.560000     79.554730     13.311000
1578     94.620000     78.758280     13.238000
1579     94.680000     77.966200     13.165000
1580     94.740000     77.178480     13.093000
1581     94.800000     76.395100     13.020000
1582     94.860000     75.616030     12.949000
1583     94.920000     74.841270     12.877000
1584     94.980000     74.070790     12.806000
1585     95.040000     73.304590     12.734000
1586     95.100000     72.542670     12.663000
1587     95.160000     71.785030     12.591000
1588     95.220000     71.031710     12.519000
1589     95.280000     70.282700     12.447000
1590     95.340000     69.538050     12.375000
1591     95.400000     68.797760     12.302000
1592     95.460000     68.061840     12.229000
1593     95.520000     67.330320     12.155000
1594     95.580000     66.603190     12.082000
1595     95.640000     65.880450     12.009000
1596     95.700000     65.162080     11.937000
1597     95.760000     64.448060     11.864000
1598     95.820000     63.738370     11.792000
1599     95.880000     63.032990     11.721000
1600     95.940000     62.331900     11.649000
1601     96.000000     61.635100     11.578000
1602     96.060000     60.942580     11.506000
1603     96.120000     60.254340     11.435000
1604     96.180000     59.570390     11.363000
1605     96.240000     58.890750     11.291000
1606     96.300000     58.215450     11.219000
1607     96.360000     57.544490     11.146000
1608     96.420000     56.877910     11.073000
1609     96.480000     56.215720     11.000000
1610     96.540000     55.557910     10.927000
1611     96.600000     54.904500     10.854000
1612     96.660000     54.255470     10.781000
1613     96.720000     53.610800     10.708000
1614     96.780000     52.970480     10.636000
1615     96.840000     52.334480     10.564000
1616     96.900000     51.702780     10.492000
1617     96.960000     51.075380     10.421000
1618     97.020000     50.452260     10.350000
1619     97.080000     49.833410     10.278000
1620     97.140000     49.218850     10.207000
1621     97.200000     48.608590     10.135000
1622     97.260000     48.002640     10.063000
1623     97.320000     47.401040      9.990000
1624     97.380000     46.803790      9.918000
1625     97.440000     46.210920      9.845000
1626     97.500000     45.622430      9.771000
1627     97.560000     45.038340      9.698000
1628     97.620000     44.458630      9.625000
1629     97.680000     43.883310      9.552000
1630     97.740000     43.312340      9.480000
1631     97.800000     42.745710      9.408000
1632     97.860000     42.183390      9.336000
1633     97.920000     41.625380      9.265000
1634     97.980000     41.071650      9.193000
1635     98.040000     40.522200      9.122000
1636     98.100000     39.977030      9.050000
1637     98.160000     39.436160      8.979000
1638     98.220000     38.899580      8.907000
1639     98.280000     38.367340      8.835000
1640     98.340000     37.839440      8.762000
1641     98.400000     37.315900      8.689000
1642     98.460000     36.796750      8.616000
1643     98.520000     36.281990      8.543000
1644     98.580000     35.771620      8.470000
1645     98.640000     35.265640      8.397000
1646     98.700000     34.764030      8.324000
1647     98.760000     34.266770      8.252000
1648     98.820000     33.773850      8.180000
1649     98.880000     33.285230      8.108000
1650     98.940000     32.800910      8.036000
1651     99.000000     32.320860      7.965000
1652     99.060000     31.845100      7.894000
1653     99.120000     31.373610      7.822000
1654     99.180000     30.906410      7.751000
1655     99.240000     30.443520      7.679000
1656     99.300000     29.984960      7.606000
1657     99.360000     29.530750      7.534000
1658     99.420000     29.080910      7.461000
1659     99.480000     28.635450      7.388000
1660     99.540000     28.194380      7.315000
1661     99.600000     27.757690      7.242000
1662     99.660000     27.325390      7.169000
1663     99.720000     26.897450      7.096000
1664     99.780000     26.473850      7.024000
1665     99.840000     26.054590      6.952000
1666     99.900000     25.639620      6.880000
1667     99.960000     25.228960      6.809000
1668    100.020000     24.822570      6.737000
1669    100.080000     24.420470      6.666000
1670    100.140000     24.022670      6.594000
1671    100.200000     23.629170      6.522000
1672    100.260000     23.239990      6.450000
1673    100.320000     22.855170      6.377000
1674    100.380000     22.474710      6.304000
1675    100.440000     22.098640      6.231000
1676    100.500000     21.726970      6.158000
1677    100.560000     21.359700      6.085000
1678    100.620000     20.996820      6.011000
1679    100.680000     20.638320      5.939000
1680    100.740000     20.284180      5.866000
1681    100.800000     19.934380      5.794000
1682    100.860000     19.588890      5.722000
1683    100.920000     19.247690      5.651000
1684    100.980000     18.910760      5.580000
1685    101.040000     18.578100      5.509000
1686    101.100000     18.249700      5.438000
1687    101.160000     17.925560      5.367000
1688    101.220000     17.605710      5.295000
1689    101.280000     17.290150      5.223000
1690    101.340000     16.978910      5.151000
1691    101.400000     16.672010      5.079000
1692    101.460000     16.369460      5.006000
1693    101.520000     16.071280      4.933000
1694    101.580000     15.777470      4.860000
1695    101.640000     15.488030      4.788000
1696    101.700000     15.202960      4.715000
1697    101.760000     14.922230      4.643000
1698    101.820000     14.645850      4.570000
1699    101.880000     14.373790      4.498000
1700    101.940000     14.106050      4.426000
1701    102.000000     13.842640      4.354000
1702    102.060000     13.583550      4.282000
1703    102.120000     13.328800      4.210000
1704    102.180000     13.078410      4.137000
1705    102.240000     12.832400      4.063000
1706    102.300000     12.590810      3.990000
1707    102.360000     12.353650      3.916000
1708    102.420000     12.120940      3.841000
1709    102.480000     11.892690      3.767000
1710    102.540000     11.668900      3.693000
1711    102.600000     11.449560      3.619000
1712    102.660000     11.234630      3.546000
1713    102.720000     11.024090      3.473000
1714    102.780000     10.817890      3.401000
1715    102.840000     10.615980      3.330000
1716    102.900000     10.418310      3.259000
1717    102.960000     10.224840      3.190000
1718    103.020000     10.035530      3.121000
1719    103.080000      9.850350      3.052000
1720    103.140000      9.669270      2.984000
1721    103.200000      9.492300      2.915000
1722    103.260000      9.319420      2.847000
1723    103.320000      9.150650      2.778000
1724    103.380000      8.986010      2.709000
1725    103.440000      8.825510      2.640000
1726    103.500000      8.669190      2.570000
1727    103.560000      8.517080      2.500000
1728    103.620000      8.369220      2.429000
1729    103.680000      8.225630      2.357000
1730    103.740000      8.086370      2.284000
1731    103.800000      7.951490      2.211000
1732    103.860000      7.821050      2.137000
1733    103.920000      7.695100      2.061000
1734    103.980000      7.573720      1.984000
1735    104.040000      7.457000      1.906000
1736    104.100000      7.345020      1.826000
1737    104.160000      7.237870      1.745000
1738    104.220000      7.135630      1.662000
1739    104.280000      7.038370      1.579000
1740    104.340000      6.946150      1.495000
1741    104.400000      6.859000      1.410000
1742    104.460000      6.776910      1.326000
1743    104.520000      6.699840      1.243000
1744    104.580000      6.627700      1.162000
1745    104.640000      6.560380      1.083000
1746    104.700000      6.497700      1.008000
1747    104.760000      6.439470      0.935000
1748    104.820000      6.385460      0.867000
1749    104.880000      6.335410      0.803000
1750    104.940000      6.289040      0.744000
1751    105.000000      6.246090      0.690000
1752    105.060000      6.206250      0.640000
1753    105.120000      6.169260      0.595000
1754    105.180000      6.134850      0.554000
1755    105.240000      6.102750      0.518000
1756    105.300000      6.072730      0.485000
1757    105.360000      6.044550      0.456000
1758    105.420000      6.018040      0.430000
1759    105.480000      5.992990      0.406000
1760    105.540000      5.969260      0.386000
1761    105.600000      5.946710      0.367000
1762    105.660000      5.925220      0.350000
1763    105.720000      5.904710      0.334000
1764    105.780000      5.885090      0.320000
1765    105.840000      5.866300      0.307000
1766    105.900000      5.848290      0.294000
1767    105.960000      5.831040      0.281000
1768    106.020000      5.814520      0.269000
1769    106.080000      5.798700      0.258000
1770    106.140000      5.783590      0.246000
1771    106.200000      5.769160      0.235000
1772    106.260000      5.755420      0.223000
1773    106.320000      5.742350      0.212000
1774    106.380000      5.729960      0.201000
1775    106.440000      5.718240      0.190000
1776    106.500000      5.707160      0.179000
1777    106.560000      5.696730      0.169000
1778    106.620000      5.686920      0.159000
1779    106.680000      5.677700      0.149000
1780    106.740000      5.669060      0.140000
1781    106.800000      5.660960      0.131000
1782    106.860000      5.653370      0.123000
1783    106.920000      5.646240      0.115000
1784    106.980000      5.639560      0.108000
1785    107.040000      5.633280      0.102000
1786    107.100000      5.627350      0.096000
1787    107.160000      5.621760      0.091000
1788    107.220000      5.616450      0.086000
1789    107.280000      5.611390      0.082000
1790    107.340000      5.606560      0.079000
1791    107.400000      5.601920      0.076000
1792    107.460000      5.597440      0.074000
1793    107.520000      5.593100      0.072000
1794    107.580000      5.588860      0.070000
1795    107.640000      5.584710      0.069000
1796    107.700000      5.580620      0.068000
1797    107.760000      5.576570      0.067000
1798    107.820000      5.572550      0.067000
1799    107.880000      5.568530      0.067000
1800    107.940000      5.564500      0.067000
1801    108.000000      5.560450      0.068000
1802    108.060000      5.556350      0.069000
1803    108.120000      5.552180      0.070000
1804    108.180000      5.547940      0.072000
1805    108.240000      5.543600      0.073000
1806    108.300000      5.539150      0.075000
1807    108.360000      5.534570      0.077000
1808    108.420000      5.529860      0.080000
1809    108.480000      5.524980      0.083000
1810    108.540000      5.519930      0.086000
1811    108.600000      5.514690      0.089000
1812    108.660000      5.509250      0.092000
1813    108.720000      5.503590      0.096000
1814    108.780000      5.497710      0.100000
1815    108.840000      5.491580      0.104000
1816    108.900000      5.485200      0.109000
1817    108.960000      5.478540      0.113000
1818    109.020000      5.471590      0.118000
1819    109.080000      5.464350      0.123000
1820    109.140000      5.456790      0.129000
1821    109.200000      5.448900      0.134000
1822    109.260000      5.440670      0.140000
1823    109.320000      5.432100      0.146000
1824    109.380000      5.423170      0.152000
1825    109.440000      5.413890      0.158000
1826    109.500000      5.404270      0.163000
1827    109.560000      5.394300      0.169000
1828    109.620000      5.384010      0.174000
1829    109.680000      5.373410      0.179000
1830    109.740000      5.362530      0.183000
1831    109.800000      5.351400      0.187000
1832    109.860000      5.340060      0.191000
1833    109.920000      5.328530      0.193000
1834    109.980000      5.316860      0.195000
1835    110.040000      5.305080      0.197000
1836    110.100000      5.293240      0.198000
1837    110.160000      5.281380      0.198000
1838    110.220000      5.269520      0.197000
1839    110.280000      5.257720      0.196000
1840    110.340000      5.246000      0.194000
1841    110.400000      5.234390      0.192000
1842    110.460000      5.222920      0.190000
1843    110.520000      5.211610      0.187000
1844    110.580000      5.200490      0.184000
1845    110.640000      5.189560      0.180000
1846    110.700000      5.178850      0.177000
1847    110.760000      5.168360      0.173000
1848    110.820000      5.158090      0.169000
1849    110.880000      5.148060      0.165000
1850    110.940000      5.138270      0.161000
1851    111.000000      5.128710      0.157000
1852    111.060000      5.119390      0.153000
1853    111.120000      5.110320      0.149000
1854    111.180000      5.101480      0.145000
1855    111.240000      5.092880      0.141000
1856    111.300000      5.084520      0.137000
1857    111.360000      5.076400      0.133000
1858    111.420000      5.068520      0.129000
1859    111.480000      5.060870      0.126000
1860    111.540000      5.053450      0.122000
1861    111.600000      5.046260      0.118000
1862    111.660000      5.039290      0.114000
1863    111.720000      5.032530      0.111000
1864    111.780000      5.025980      0.108000
1865    111.840000      5.019630      0.104000
1866    111.900000      5.013460      0.101000
1867    111.960000      5.007480      0.098000
1868    112.020000      5.001670      0.096000
1869    112.080000      4.996020      0.093000
1870    112.140000      4.990520      0.090000
1871    112.200000      4.985170      0.088000
1872    112.260000      4.979940      0.086000
1873    112.320000      4.974840      0.084000
1874    112.380000      4.969850      0.082000
1875    112.440000      4.964950      0.081000
1876    112.500000      4.960130      0.080000
1877    112.560000      4.955380      0.079000
1878    112.620000      4.950680      0.078000
1879    112.680000      4.946010      0.078000
1880    112.740000      4.941340      0.078000
1881    112.800000      4.936660      0.078000
1882    112.860000      4.931950      0.079000
1883    112.920000      4.927170      0.080000
1884    112.980000      4.922310      0.082000
1885    113.040000      4.917340      0.084000
1886    113.100000      4.912230      0.087000
1887    113.160000      4.906950      0.089000
1888    113.220000      4.901490      0.093000
1889    113.280000      4.895830      0.096000
1890    113.340000      4.889940      0.100000
1891    113.400000      4.883800      0.104000
1892    113.460000      4.877420      0.109000
1893    113.520000      4.870770      0.113000
1894    113.580000      4.863860      0.117000
1895    113.640000      4.856690      0.122000
1896    113.700000      4.849260      0.126000
1897    113.760000      4.841580      0.130000
1898    113.820000      4.833670      0.134000
1899    113.880000      4.825540      0.137000
1900    113.940000      4.817210      0.140000
1901    114.000000      4.808690      0.143000
1902    114.060000      4.800020      0.146000
1903    114.120000      4.791200      0.148000
1904    114.180000      4.782250      0.150000
1905    114.240000      4.773210      0.151000
1906    114.300000      4.764080      0.153000
1907    114.360000      4.754880      0.154000
1908    114.420000      4.745630      0.154000
1909    114.480000      4.736350      0.155000
1910    114.540000      4.727050      0.155000
1911    114.600000      4.717740      0.155000
1912    114.660000      4.708430      0.155000
1913    114.720000      4.699140      0.155000
1914    114.780000      4.689870      0.154000
1915    114.840000      4.680640      0.154000
1916    114.900000      4.671440      0.153000
1917    114.960000      4.662300      0.152000
1918    115.020000      4.653210      0.151000
1919    115.080000      4.644180      0.150000
1920    115.140000      4.635230      0.149000
1921    115.200000      4.626350      0.147000
1922    115.260000      4.617540      0.146000
1923    115.320000      4.608830      0.145000
1924    115.380000      4.600200      0.143000
1925    115.440000      4.591660      0.142000
1926    115.500000      4.583210      0.140000
1927    115.560000      4.574850      0.138000
1928    115.620000      4.566590      0.137000
1929    115.680000      4.558420      0.135000
1930    115.740000      4.550340      0.134000
1931    115.800000      4.542340      0.133000
1932    115.860000      4.534420      0.131000
1933    115.920000      4.526580      0.130000
1934    115.980000      4.518810      0.129000
1935    116.040000      4.511110      0.128000
1936    116.100000      4.503470      0.127000
1937    116.160000      4.495880      0.126000
1938    116.220000      4.488340      0.125000
1939    116.280000      4.480850      0.125000
1940    116.340000      4.473400      0.124000
1941    116.400000      4.465990      0.123000
1942    116.460000      4.458600      0.123000
1943    116.520000      4.451250      0.122000
1944    116.580000      4.443920      0.122000
1945    116.640000      4.436600      0.122000
1946    116.700000      4.429300      0.122000
1947    116.760000      4.422010      0.121000
1948    116.820000      4.414730      0.121000
1949    116.880000      4.407450      0.121000
1950    116.940000      4.400170      0.121000
1951    117.000000      4.392890      0.121000
1952    117.060000      4.385600      0.122000
1953    117.120000      4.378310      0.122000
1954    117.180000      4.370990      0.122000
1955    117.240000      4.363670      0.122000
1956    117.300000      4.356330      0.123000
1957    117.360000      4.348960      0.123000
1958    117.420000      4.341580      0.123000
1959    117.480000      4.334180      0.124000
1960    117.540000      4.326760      0.124000
1961    117.600000      4.319320      0.124000
1962    117.660000      4.311860      0.124000
1963    117.720000      4.304390      0.125000
1964    117.780000      4.296900      0.125000
1965    117.840000      4.289410      0.125000
1966    117.900000      4.281920      0.125000
1967    117.960000      4.274430      0.125000
1968    118.020000      4.266950      0.125000
1969    118.080000      4.259470      0.124000
1970    118.140000      4.252020      0.124000
1971    118.200000      4.244580      0.124000
1972    118.260000      4.237180      0.123000
1973    118.320000      4.229800      0.123000
1974    118.380000      4.222460      0.122000
1975    118.440000      4.215160      0.121000
1976    118.500000      4.207900      0.121000
1977    118.560000      4.200690      0.120000
1978    118.620000      4.193520      0.119000
1979    118.680000      4.186400      0.118000
1980    118.740000      4.179330      0.117000
1981    118.800000      4.172320      0.117000
1982    118.860000      4.165350      0.116000
1983    118.920000      4.158440      0.115000
1984    118.980000      4.151580      0.114000
1985    119.040000      4.144770      0.113000
1986    119.100000      4.138010      0.112000
1987    119.160000      4.131310      0.111000
1988    119.220000      4.124650      0.110000
1989    119.280000      4.118050      0.110000
1990    119.340000      4.111500      0.109000
1991    119.400000      4.104990      0.108000
1992    119.460000      4.098540      0.107000
1993    119.520000      4.092130      0.106000
1994    119.580000      4.085770      0.106000
1995    119.640000      4.079450      0.105000
1996    119.700000      4.073170      0.104000
1997    119.760000      4.066930      0.104000
1998    119.820000      4.060720      0.103000
1999    119.880000      4.054550      0.103000
2000    119.940000      4.048410      0.102000
2001    120.000000      4.042290      0.102000
2002    120.060000      4.036190      0.101000
2003    120.120000      4.030110      0.101000
2004    120.180000      4.024040      0.101000
2005    120.240000      4.017990      0.101000
2006    120.300000      4.011950      0.101000
2007    120.360000      4.005910      0.101000
2008    120.420000      3.999870      0.101000
2009    120.480000      3.993830      0.101000
2010    120.540000      3.987800      0.101000
2011    120.600000      3.981760      0.101000
2012    120.660000      3.975710      0.101000
2013    120.720000      3.969660      0.101000
2014    120.780000      3.963610      0.101000
2015    120.840000      3.957540      0.101000
2016    120.900000      3.951470      0.101000
2017    120.960000      3.945380      0.101000
2018    121.020000      3.939290      0.102000
2019    121.080000      3.933190      0.102000
2020    121.140000      3.927070      0.102000
2021    121.200000      3.920950      0.102000
2022    121.260000      3.914820      0.102000
2023    121.320000      3.908680      0.102000
2024    121.380000      3.902530      0.103000
2025    121.440000      3.896380      0.103000
2026    121.500000      3.890220      0.103000
2027    121.560000      3.884060      0.103000
2028    121.620000      3.877890      0.103000
2029    121.680000      3.871740      0.103000
2030    121.740000      3.865590      0.102000
2031    121.800000      3.859450      0.102000
2032    121.860000      3.853330      0.102000
2033    121.920000      3.847240      0.101000
2034    121.980000      3.841160      0.101000
2035    122.040000      3.835130      0.100000
2036    122.100000      3.829130      0.100000
2037    122.160000      3.823170      0.099000
2038    122.220000      3.817260      0.098000
2039    122.280000      3.811400      0.097000
2040    122.340000      3.805600      0.096000
2041    122.400000      3.799860      0.095000
2042    122.460000      3.794190      0.094000
2043    122.520000      3.788570      0.093000
2044    122.580000      3.783020      0.092000
2045    122.640000      3.777530      0.091000
2046    122.700000      3.772110      0.090000
2047    122.760000      3.766740      0.089000
2048    122.820000      3.761420      0.088000
2049    122.880000      3.756160      0.087000
2050    122.940000      3.750940      0.087000
2051    123.000000      3.745770      0.086000
2052    123.060000      3.740630      0.085000
2053    123.120000      3.735520      0.085000
2054    123.180000      3.730440      0.085000
2055    123.240000      3.725380      0.084000
2056    123.300000      3.720340      0.084000
2057    123.360000      3.715310      0.084000
2058    123.420000      3.710280      0.084000
2059    123.480000      3.705260      0.084000
2060    123.540000      3.700250      0.084000
2061    123.600000      3.695220      0.084000
2062    123.660000      3.690200      0.084000
2063    123.720000      3.685160      0.084000
2064    123.780000      3.680120      0.084000
2065    123.840000      3.675060      0.084000
2066    123.900000      3.669990      0.085000
2067    123.960000      3.664910      0.085000
2068    124.020000      3.659810      0.085000
2069    124.080000      3.654690      0.085000
2070    124.140000      3.649550      0.086000
2071    124.200000      3.644390      0.086000
2072    124.260000      3.639210      0.087000
2073    124.320000      3.634000      0.087000
2074    124.380000      3.628760      0.088000
2075    124.440000      3.623490      0.088000
2076    124.500000      3.618180      0.089000
2077    124.560000      3.612840      0.089000
2078    124.620000      3.607450      0.090000
2079    124.680000      3.602010      0.091000
2080    124.740000      3.596530      0.092000
2081    124.800000      3.590990      0.093000
2082    124.860000      3.585380      0.094000
2083    124.920000      3.579710      0.095000
2084    124.980000      3.573960      0.096000
2085    125.040000      3.568130      0.098000
2086    125.100000      3.562220      0.099000
2087    125.160000      3.556210      0.101000
2088    125.220000      3.550100      0.103000
2089    125.280000      3.543890      0.104000
2090    125.340000      3.537560      0.106000
2091    125.400000      3.531120      0.108000
2092    125.460000      3.524570      0.110000
2093    125.520000      3.517890      0.112000
2094    125.580000      3.511090      0.114000
2095    125.640000      3.504180      0.116000
2096    125.700000      3.497140      0.118000
2097    125.760000      3.489990      0.120000
2098    125.820000      3.482730      0.122000
2099    125.880000      3.475360      0.124000
2100    125.940000      3.467890      0.125000
2101    126.000000      3.460320      0.127000
2102    126.060000      3.452660      0.128000
2103    126.120000      3.444920      0.130000
2104    126.180000      3.437090      0.131000
2105    126.240000      3.429190      0.132000
2106    126.300000      3.421210      0.134000
2107    126.360000      3.413160      0.135000
2108    126.420000      3.405050      0.136000
2109    126.480000      3.396880      0.137000
2110    126.540000      3.388640      0.138000
2111    126.600000      3.380350      0.139000
2112    126.660000      3.371990      0.140000
2113    126.720000      3.363580      0.141000
2114    126.780000      3.355110      0.142000
2115    126.840000      3.346570      0.143000
2116    126.900000      3.337980      0.144000
2117    126.960000      3.329320      0.145000
2118    127.020000      3.320600      0.146000
2119    127.080000      3.311810      0.147000
2120    127.140000      3.302960      0.148000
2121    127.200000      3.294030      0.149000
2122    127.260000      3.285030      0.151000
2123    127.320000      3.275950      0.152000
2124    127.380000      3.266800      0.153000
2125    127.440000      3.257570      0.154000
2126    127.500000      3.248260      0.156000
2127    127.560000      3.238870      0.157000
2128    127.620000      3.229410      0.158000
2129    127.680000      3.219880      0.160000
2130    127.740000      3.210270      0.161000
2131    127.800000      3.200600      0.162000
2132    127.860000      3.190860      0.163000
2133    127.920000      3.181060      0.164000
2134    127.980000      3.171210      0.165000
2135    128.040000      3.161300      0.165000
2136    128.100000      3.151350      0.166000
2137    128.160000      3.141350      0.167000
2138    128.220000      3.131320      0.168000
2139    128.280000      3.121250      0.168000
2140    128.340000      3.111140      0.169000
2141    128.400000      3.101010      0.169000
2142    128.460000      3.090860      0.170000
2143    128.520000      3.080670      0.170000
2144    128.580000      3.070470      0.170000
2145    128.640000      3.060240      0.171000
2146    128.700000      3.049990      0.171000
2147    128.760000      3.039720      0.171000
2148    128.820000      3.029430      0.172000
2149    128.880000      3.019120      0.172000
2150    128.940000      3.008780      0.172000
2151    129.000000      2.998430      0.173000
2152    129.060000      2.988050      0.173000
2153    129.120000      2.977640      0.174000
2154    129.180000      2.967210      0.174000
2155    129.240000      2.956750      0.175000
2156    129.300000      2.946260      0.175000
2157    129.360000      2.935750      0.175000
2158    129.420000      2.925200      0.176000
2159    129.480000      2.914630      0.176000
2160    129.540000      2.904030      0.177000
2161    129.600000      2.893410      0.177000
2162    129.660000      2.882760      0.178000
2163    129.720000      2.872090      0.178000
2164    129.780000      2.861410      0.178000
2165    129.840000      2.850710      0.178000
2166    129.900000      2.840000      0.179000
2167    129.960000      2.829280      0.179000
2168    130.020000      2.818560      0.179000
2169    130.080000      2.807840      0.179000
2170    130.140000      2.797120      0.179000
2171    130.200000      2.786410      0.178000
2172    130.260000      2.775720      0.178000
2173    130.320000      2.765040      0.178000
2174    130.380000      2.754380      0.177000
2175    130.440000      2.743750      0.177000
2176    130.500000      2.733130      0.177000
2177    130.560000      2.722540      0.176000
2178    130.620000      2.711980      0.176000
2179    130.680000      2.701440      0.175000
2180    130.740000      2.690920      0.175000
2181    130.800000      2.680430      0.175000
2182    130.860000      2.669960      0.174000
2183    130.920000      2.659520      0.174000
2184    130.980000      2.649090      0.174000
2185    131.040000      2.638680      0.173000
2186    131.100000      2.628280      0.173000
2187    131.160000      2.617900      0.173000
2188    131.220000      2.607520      0.173000
2189    131.280000      2.597160      0.173000
2190    131.340000      2.586800      0.173000
2191    131.400000      2.576450      0.172000
2192    131.460000      2.566110      0.172000
2193    131.520000      2.555770      0.172000
2194    131.580000      2.545420      0.172000
2195    131.640000      2.535090      0.172000
2196    131.700000      2.524750      0.172000
2197    131.760000      2.514410      0.172000
2198    131.820000      2.504080      0.172000
2199    131.880000      2.493750      0.172000
2200    131.940000      2.483410      0.172000
2201    132.000000      2.473090      0.172000
2202    132.060000      2.462760      0.172000
2203    132.120000      2.452440      0.172000
2204    132.180000      2.442120      0.172000
2205    132.240000      2.431800      0.172000
2206    132.300000      2.421490      0.172000
2207    132.360000      2.411180      0.172000
2208    132.420000      2.400880      0.172000
2209    132.480000      2.390580      0.172000
2210    132.540000      2.380290      0.171000
2211    132.600000      2.370010      0.171000
2212    132.660000      2.359720      0.171000
2213    132.720000      2.349450      0.171000
2214    132.780000      2.339170      0.171000
2215    132.840000      2.328900      0.171000
2216    132.900000      2.318630      0.171000
2217    132.960000      2.308370      0.171000
2218    133.020000      2.298100      0.171000
2219    133.080000      2.287830      0.171000
2220    133.140000      2.277570      0.171000
2221    133.200000      2.267300      0.171000
2222    133.260000      2.257030      0.171000
2223    133.320000      2.246750      0.171000
2224    133.380000      2.236480      0.171000
2225    133.440000      2.226200      0.171000
2226    133.500000      2.215920      0.171000
2227    133.560000      2.205640      0.171000
2228    133.620000      2.195350      0.171000
2229    133.680000      2.185070      0.171000
2230    133.740000      2.174790      0.171000
2231    133.800000      2.164510      0.171000
2232    133.860000      2.154240      0.171000
2233    133.920000      2.143980      0.171000
2234    133.980000      2.133720      0.171000
2235    134.040000      2.123480      0.171000
2236    134.100000      2.113250      0.170000
2237    134.160000      2.103040      0.170000
2238    134.220000      2.092850      0.170000
2239    134.280000      2.082680      0.169000
2240    134.340000      2.072540      0.169000
2241    134.400000      2.062420      0.168000
2242    134.460000      2.052330      0.168000
2243    134.520000      2.042270      0.167000
2244    134.580000      2.032240      0.167000
2245    134.640000      2.022230      0.166000
2246    134.700000      2.012260      0.166000
2247    134.760000      2.002320      0.165000
2248    134.820000      1.992410      0.165000
2249    134.880000      1.982540      0.164000
2250    134.940000      1.972690      0.164000
2251    135.000000      1.962870      0.163000
2252    135.060000      1.953090      0.163000
2253    135.120000      1.943330      0.162000
2254    135.180000      1.933600      0.162000
2255    135.240000      1.923900      0.161000
2256    135.300000      1.914230      0.161000
2257    135.360000      1.904590      0.160000
2258    135.420000      1.894970      0.160000
2259    135.480000      1.885380      0.160000
2260    135.540000      1.875820      0.159000
2261    135.600000      1.866290      0.159000
2262    135.660000      1.856780      0.158000
2263    135.720000      1.847300      0.158000
2264    135.780000      1.837840      0.157000
2265    135.840000      1.828410      0.157000
2266    135.900000      1.819000      0.157000
2267    135.960000      1.809620      0.156000
2268    136.020000      1.800250      0.156000
2269    136.080000      1.790910      0.155000
2270    136.140000      1.781600      0.155000
2271    136.200000      1.772300      0.155000
2272    136.260000      1.763030      0.154000
2273    136.320000      1.753780      0.154000
2274    136.380000      1.744540      0.154000
2275    136.440000      1.735330      0.153000
2276    136.500000      1.726140      0.153000
2277    136.560000      1.716970      0.153000
2278    136.620000      1.707820      0.152000
2279    136.680000      1.698680      0.152000
2280    136.740000      1.689560      0.152000
2281    136.800000      1.680460      0.152000
2282    136.860000      1.671380      0.151000
2283    136.920000      1.662310      0.151000
2284    136.980000      1.653250      0.151000
2285    137.040000      1.644210      0.151000
2286    137.100000      1.635180      0.150000
2287    137.160000      1.626160      0.150000
2288    137.220000      1.617160      0.150000
2289    137.280000      1.608160      0.150000
2290    137.340000      1.599180      0.150000
2291    137.400000      1.590210      0.149000
2292    137.460000      1.581240      0.149000
2293    137.520000      1.572290      0.149000
2294    137.580000      1.563350      0.149000
2295    137.640000      1.554420      0.149000
2296    137.700000      1.545500      0.149000
2297    137.760000      1.536590      0.148000
2298    137.820000      1.527690      0.148000
2299    137.880000      1.518810      0.148000
2300    137.940000      1.509940      0.148000
2301    138.000000      1.501090      0.147000
2302    138.060000      1.492260      0.147000
2303    138.120000      1.483440      0.147000
2304    138.180000      1.474650      0.146000
2305    138.240000      1.465870      0.146000
2306    138.300000      1.457120      0.146000
2307    138.360000      1.448390      0.145000
2308    138.420000      1.439680      0.145000
2309    138.480000      1.431000      0.144000
2310    138.540000      1.422350      0.144000
2311    138.600000      1.413720      0.144000
2312    138.660000      1.405120      0.143000
2313    138.720000      1.396540      0.143000
2314    138.780000      1.388000      0.142000
2315    138.840000      1.379480      0.142000
2316    138.900000      1.370990      0.141000
2317    138.960000      1.362530      0.141000
2318    139.020000      1.354090      0.140000
2319    139.080000      1.345690      0.140000
2320    139.140000      1.337310      0.139000
2321    139.200000      1.328970      0.139000
2322    139.260000      1.320650      0.138000
2323    139.320000      1.312370      0.138000
2324    139.380000      1.304110      0.137000
2325    139.440000      1.295880      0.137000
2326    139.500000      1.287690      0.136000
2327    139.560000      1.279520      0.136000
2328    139.620000      1.271380      0.135000
2329    139.680000      1.263280      0.135000
2330    139.740000      1.255200      0.134000
2331    139.800000      1.247150      0.134000
2332    139.860000      1.239130      0.133000
2333    139.920000      1.231130      0.133000
2334    139.980000      1.223170      0.133000
2335    140.040000      1.215220      0.132000
2336    140.100000      1.207310      0.132000
2337    140.160000      1.199420      0.131000
2338    140.220000      1.191560      0.131000
2339    140.280000      1.183720      0.130000
2340    140.340000      1.175910      0.130000
2341    140.400000      1.168120      0.130000
2342    140.460000      1.160350      0.129000
2343    140.520000      1.152610      0.129000
2344    140.580000      1.144890      0.128000
2345    140.640000      1.137190      0.128000
2346    140.700000      1.129520      0.128000
2347    140.760000      1.121870      0.127000
2348    140.820000      1.114240      0.127000
2349    140.880000      1.106630      0.127000
2350    140.940000      1.099040      0.126000
2351    141.000000      1.091470      0.126000
2352    141.060000      1.083930      0.126000
2353    141.120000      1.076400      0.125000
2354    141.180000      1.068890      0.125000
2355    141.240000      1.061400      0.125000
2356    141.300000      1.053930      0.124000
2357    141.360000      1.046480      0.124000
2358    141.420000      1.039050      0.124000
2359    141.480000      1.031640      0.123000
2360    141.540000      1.024250      0.123000
2361    141.600000      1.016870      0.123000
2362    141.660000      1.009520      0.122000
2363    141.720000      1.002190      0.122000
2364    141.780000      0.994880      0.122000
2365    141.840000      0.987580      0.121000
2366    141.900000      0.980310      0.121000
2367    141.960000      0.973060      0.121000
2368    142.020000      0.965830      0.120000
2369    142.080000      0.958630      0.120000
2370    142.140000      0.951440      0.120000
2371    142.200000      0.944280      0.119000
2372    142.260000      0.937150      0.119000
2373    142.320000      0.930040      0.118000
2374    142.380000      0.922950      0.118000
2375    142.440000      0.915890      0.117000
2376    142.500000      0.908860      0.117000
2377    142.560000      0.901850      0.117000
2378    142.620000      0.894870      0.116000
2379    142.680000      0.887920      0.116000
2380    142.740000      0.880990      0.115000
2381    142.800000      0.874090      0.115000
2382    142.860000      0.867220      0.114000
2383    142.920000      0.860380      0.114000
2384    142.980000      0.853560      0.113000
2385    143.040000      0.846780      0.113000
2386    143.100000      0.840020      0.112000
2387    143.160000      0.833290      0.112000
2388    143.220000      0.826590      0.111000
2389    143.280000      0.819920      0.111000
2390    143.340000      0.813280      0.110000
2391    143.400000      0.806660      0.110000
2392    143.460000      0.800080      0.109000
2393    143.520000      0.793530      0.109000
2394    143.580000      0.787000      0.108000
2395    143.640000      0.780510      0.108000
2396    143.700000      0.774040      0.108000
2397    143.760000      0.767610      0.107000
2398    143.820000      0.761200      0.107000
2399    143.880000      0.754820      0.106000
2400    143.940000      0.748470      0.106000
2401    144.000000      0.742140      0.105000
2402    144.060000      0.735840      0.105000
2403    144.120000      0.729570      0.104000
2404    144.180000      0.723330      0.104000
2405    144.240000      0.717110      0.103000
2406    144.300000      0.710910      0.103000
2407    144.360000      0.704740      0.103000
2408    144.420000      0.698600      0.102000
2409    144.480000      0.692480      0.102000
2410    144.540000      0.686380      0.101000
2411    144.600000      0.680310      0.101000
2412    144.660000      0.674260      0.101000
2413    144.720000      0.668240      0.100000
2414    144.780000      0.662250      0.100000
2415    144.840000      0.656270      0.099000
2416    144.900000      0.650320      0.099000
2417    144.960000      0.644400      0.099000
2418    145.020000      0.638500      0.098000
2419    145.080000      0.632620      0.098000
2420    145.140000      0.626770      0.097000
2421    145.200000      0.620940      0.097000
2422    145.260000      0.615140      0.097000
2423    145.320000      0.609360      0.096000
2424    145.380000      0.603610      0.096000
2425    145.440000      0.597880      0.095000
2426    145.500000      0.592180      0.095000
2427    145.560000      0.586500      0.094000
2428    145.620000      0.580850      0.094000
2429    145.680000      0.575230      0.094000
2430    145.740000      0.569630      0.093000
2431    145.800000      0.564060      0.093000
2432    145.860000      0.558510      0.092000
2433    145.920000      0.552990      0.092000
2434    145.980000      0.547500      0.091000
2435    146.040000      0.542030      0.091000
2436    146.100000      0.536600      0.090000
2437    146.160000      0.531180      0.090000
2438    146.220000      0.525800      0.089000
2439    146.280000      0.520450      0.089000
2440    146.340000      0.515120      0.089000
2441    146.400000      0.509820      0.088000
2442    146.460000      0.504550      0.088000
2443    146.520000      0.499310      0.087000
2444    146.580000      0.494100      0.087000
2445    146.640000      0.488920      0.086000
2446    146.700000      0.483760      0.086000
2447    146.760000      0.478640      0.085000
2448    146.820000      0.473550      0.085000
2449    146.880000      0.468480      0.084000
2450    146.940000      0.463450      0.084000
2451    147.000000      0.458440      0.083000
2452    147.060000      0.453460      0.083000
2453    147.120000      0.448510      0.082000
2454    147.180000      0.443600      0.082000
2455    147.240000      0.438710      0.081000
2456    147.300000      0.433850      0.081000
2457    147.360000      0.429020      0.080000
2458    147.420000      0.424210      0.080000
2459    147.480000      0.419440      0.079000
2460    147.540000      0.414700      0.079000
2461    147.600000      0.409990      0.078000
2462    147.660000      0.405310      0.078000
2463    147.720000      0.400650      0.077000
2464    147.780000      0.396030      0.077000
2465    147.840000      0.391430      0.076000
2466    147.900000      0.386860      0.076000
2467    147.960000      0.382320      0.075000
2468    148.020000      0.377800      0.075000
2469    148.080000      0.373310      0.075000
2470    148.140000      0.368850      0.074000
2471    148.200000      0.364410      0.074000
2472    148.260000      0.360000      0.073000
2473    148.320000      0.355610      0.073000
2474    148.380000      0.351240      0.073000
2475    148.440000      0.346910      0.072000
2476    148.500000      0.342590      0.072000
2477    148.560000      0.338300      0.071000
2478    148.620000      0.334040      0.071000
2479    148.680000      0.329800      0.070000
2480    148.740000      0.325580      0.070000
2481    148.800000      0.321390      0.070000
2482    148.860000      0.317220      0.069000
2483    148.920000      0.313070      0.069000
2484    148.980000      0.308950      0.069000
2485    149.040000      0.304850      0.068000
2486    149.100000      0.300770      0.068000
2487    149.160000      0.296720      0.067000
2488    149.220000      0.292690      0.067000
2489    149.280000      0.288680      0.067000
2490    149.340000      0.284700      0.066000
2491    149.400000      0.280740      0.066000
2492    149.460000      0.276800      0.065000
2493    149.520000      0.272890      0.065000
2494    149.580000      0.269000      0.065000
2495    149.640000      0.265140      0.064000
2496    149.700000      0.261300      0.064000
2497    149.760000      0.257480      0.063000
2498    149.820000      0.253690      0.063000
2499    149.880000      0.249910      0.063000
2500    149.940000      0.246170      0.062000
2501    150.000000      0.242450      0.062000
2502    150.060000      0.238750      0.061000
2503    150.120000      0.235070      0.061000
2504    150.180000      0.231420      0.061000
2505    150.240000      0.227790      0.060000
2506    150.300000      0.224190      0.060000
2507    150.360000      0.220610      0.059000
2508    150.420000      0.217050      0.059000
2509    150.480000      0.213530      0.059000
2510    150.540000      0.210020      0.058000
2511    150.600000      0.206550      0.058000
2512    150.660000      0.203090      0.057000
2513    150.720000      0.199670      0.057000
2514    150.780000      0.196270      0.056000
2515    150.840000      0.192900      0.056000
2516    150.900000      0.189550      0.056000
2517    150.960000      0.186240      0.055000
2518    151.020000      0.182950      0.055000
2519    151.080000      0.179690      0.054000
2520    151.140000      0.176460      0.054000
2521    151.200000      0.173260      0.053000
2522    151.260000      0.170090      0.053000
2523    151.320000      0.166960      0.052000
2524    151.380000      0.163850      0.052000
2525    151.440000      0.160770      0.051000
2526    151.500000      0.157730      0.050000
2527    151.560000      0.154720      0.050000
2528    151.620000      0.151750      0.049000
2529    151.680000      0.148810      0.049000
2530    151.740000      0.145900      0.048000
2531    151.800000      0.143020      0.048000
2532    151.860000      0.140170      0.047000
2533    151.920000      0.137360      0.047000
2534    151.980000      0.134580      0.046000
2535    152.040000      0.131840      0.046000
2536    152.100000      0.129120      0.045000
2537    152.160000      0.126440      0.044000
2538    152.220000      0.123790      0.044000
2539    152.280000      0.121170      0.043000
2540    152.340000      0.118580      0.043000
2541    152.400000      0.116030      0.042000
2542    152.460000      0.113510      0.042000
2543    152.520000      0.111020      0.041000
2544    152.580000      0.108560      0.041000
2545    152.640000      0.106140      0.040000
2546    152.700000      0.103740      0.040000
2547    152.760000      0.101380      0.039000
2548    152.820000      0.099050      0.039000
2549    152.880000      0.096750      0.038000
2550    152.940000      0.094490      0.038000
2551    153.000000      0.092250      0.037000
2552    153.060000      0.090050      0.036000
2553    153.120000      0.087870      0.036000
2554    153.180000      0.085730      0.035000
2555    153.240000      0.083620      0.035000
2556    153.300000      0.081530      0.034000
2557    153.360000      0.079480      0.034000
2558    153.420000      0.077460      0.033000
2559    153.480000      0.075470      0.033000
2560    153.540000      0.073510      0.032000
2561    153.600000      0.071580      0.032000
2562    153.660000      0.069680      0.031000
2563    153.720000      0.067810      0.031000
2564    153.780000      0.065970      0.030000
2565    153.840000      0.064150      0.030000
2566    153.900000      0.062370      0.030000
2567    153.960000      0.060600      0.029000
2568    154.020000      0.058870      0.029000
2569    154.080000      0.057160      0.028000
2570    154.140000      0.055470      0.028000
2571    154.200000      0.053810      0.028000
2572    154.260000      0.052170      0.027000
2573    154.320000      0.050550      0.027000
2574    154.380000      0.048960      0.026000
2575    154.440000      0.047380      0.026000
2576    154.500000      0.045840      0.026000
2577    154.560000      0.044310      0.025000
2578    154.620000      0.042800      0.025000
2579    154.680000      0.041320      0.025000
2580    154.740000      0.039860      0.024000
2581    154.800000      0.038420      0.024000
2582    154.860000      0.037000      0.023000
2583    154.920000      0.035600      0.023000
2584    154.980000      0.034230      0.023000
2585    155.040000      0.032880      0.022000
2586    155.100000      0.031550      0.022000
2587    155.160000      0.030250      0.022000
2588    155.220000      0.028970      0.021000
2589    155.280000      0.027710      0.021000
2590    155.340000      0.026480      0.020000
2591    155.400000      0.025280      0.020000
2592    155.460000      0.024100      0.019000
2593    155.520000      0.022940      0.019000
2594    155.580000      0.021820      0.019000
2595    155.640000      0.020710      0.018000
2596    155.700000      0.019640      0.018000
2597    155.760000      0.018590      0.017000
2598    155.820000      0.017560      0.017000
2599    155.880000      0.016560      0.016000
2600    155.940000      0.015590      0.016000
2601    156.000000      0.014640      0.016000
2602    156.060000      0.013720      0.015000
2603    156.120000      0.012830      0.015000
2604    156.180000      0.011960      0.014000
2605    156.240000      0.011110      0.014000
2606    156.300000      0.010300      0.013000
2607    156.360000      0.009510      0.013000
2608    156.420000      0.008740      0.013000
2609    156.480000      0.008000      0.012000
2610    156.540000      0.007290      0.012000
2611    156.600000      0.006610      0.011000
2612    156.660000      0.005950      0.011000
2613    156.720000      0.005320      0.010000
2614    156.780000      0.004710      0.010000
2615    156.840000      0.004140      0.009000
2616    156.900000      0.003590      0.009000
2617    156.960000      0.003080      0.008000
2618    157.020000      0.002590      0.008000
2619    157.080000      0.002130      0.007000
2620    157.140000      0.001700      0.007000
2621    157.200000      0.001300      0.006000
2622    157.260000      0.000930      0.006000
2623    157.320000      0.000590      0.005000
2624    157.380000      0.000290      0.005000
2625    157.440000      0.000010      0.004000
2626    157.500000     -0.000230      0.004000
2627    157.560000     -0.000440      0.003000
2628    157.620000     -0.000620      0.003000
2629    157.680000     -0.000760      0.002000
2630    157.740000     -0.000880      0.002000
2631    157.800000     -0.000960      0.001000
2632    157.860000     -0.001020      0.001000
2633    157.920000     -0.001040      0.000000
2634    157.980000     -0.001030     -0.000000
2635    158.040000     -0.001000     -0.001000
2636    158.100000     -0.000930     -0.001000
2637    158.160000     -0.000840     -0.002000
2638    158.220000     -0.000720     -0.002000
2639    158.280000     -0.000580     -0.003000
2640    158.340000     -0.000400     -0.003000
2641    158.400000     -0.000200     -0.004000
2642    158.460000      0.000020     -0.004000
2643    158.520000      0.000280     -0.004000
2644    158.580000      0.000550     -0.005000
2645    158.640000      0.000860     -0.005000
2646    158.700000      0.001190     -0.006000
2647    158.760000      0.001540     -0.006000
2648    158.820000      0.001920     -0.007000
2649    158.880000      0.002330     -0.007000
2650    158.940000      0.002760     -0.007000
2651    159.000000      0.003210     -0.008000
2652    159.060000      0.003690     -0.008000
2653    159.120000      0.004200     -0.009000
2654    159.180000      0.004730     -0.009000
2655    159.240000      0.005280     -0.009000
2656    159.300000      0.005860     -0.010000
2657    159.360000      0.006460     -0.010000
2658    159.420000      0.007090     -0.011000
2659    159.480000      0.007750     -0.011000
2660    159.540000      0.008430     -0.012000
2661    159.600000      0.009130     -0.012000
2662    159.660000      0.009860     -0.012000
2663    159.720000      0.010620     -0.013000
2664    159.780000      0.011390     -0.013000
2665    159.840000      0.012200     -0.014000
2666    159.900000      0.013030     -0.014000
2667    159.960000      0.013880     -0.014000
2668    160.020000      0.014760     -0.015000
2669    160.080000      0.015660     -0.015000
2670    160.140000      0.016590     -0.016000
2671    160.200000      0.017540     -0.016000
2672    160.260000      0.018520     -0.016000
2673    160.320000      0.019520     -0.017000
2674    160.380000      0.020550     -0.017000
2675    160.440000      0.021600     -0.018000
2676    160.500000      0.022680     -0.018000
2677    160.560000      0.023780     -0.019000
2678    160.620000      0.024910     -0.019000
2679    160.680000      0.026060     -0.019000
2680    160.740000      0.027240     -0.020000
2681    160.800000      0.028440     -0.020000
2682    160.860000      0.029670     -0.021000
2683    160.920000      0.030930     -0.021000
2684    160.980000      0.032210     -0.022000
2685    161.040000      0.033520     -0.022000
2686    161.100000      0.034860     -0.023000
2687    161.160000      0.036220     -0.023000
2688    161.220000      0.037610     -0.023000
2689    161.280000      0.039030     -0.024000
2690    161.340000      0.040480     -0.024000
2691    161.400000      0.041960     -0.025000
2692    161.460000      0.043460     -0.025000
2693    161.520000      0.044990     -0.026000
2694    161.580000      0.046560     -0.026000
2695    161.640000      0.048150     -0.027000
2696    161.700000      0.049770     -0.027000
2697    161.760000      0.051420     -0.028000
2698    161.820000      0.053090     -0.028000
2699    161.880000      0.054800     -0.029000
2700    161.940000      0.056530     -0.029000
2701    162.000000      0.058300     -0.030000
2702    162.060000      0.060090     -0.030000
2703    162.120000      0.061900     -0.031000
2704    162.180000      0.063750     -0.031000
2705    162.240000      0.065620     -0.031000
2706    162.300000      0.067530     -0.032000
2707    162.360000      0.069460     -0.032000
2708    162.420000      0.071410     -0.033000
2709    162.480000      0.073400     -0.033000
2710    162.540000      0.075410     -0.034000
2711    162.600000      0.077450     -0.034000
2712    162.660000      0.079520     -0.035000
2713    162.720000      0.081610     -0.035000
2714    162.780000      0.083730     -0.036000
2715    162.840000      0.085880     -0.036000
2716    162.900000      0.088050     -0.036000
2717    162.960000      0.090250     -0.037000
2718    163.020000      0.092480     -0.037000
2719    163.080000      0.094730     -0.038000
2720    163.140000      0.097010     -0.038000
2721    163.200000      0.099310     -0.039000
2722    163.260000      0.101640     -0.039000
2723    163.320000      0.103990     -0.039000
2724    163.380000      0.106370     -0.040000
2725    163.440000      0.108780     -0.040000
2726    163.500000      0.111210     -0.041000
2727    163.560000      0.113670     -0.041000
2728    163.620000      0.116150     -0.042000
2729    163.680000      0.118660     -0.042000
2730    163.740000      0.121190     -0.042000
2731    163.800000      0.123750     -0.043000
2732    163.860000      0.126340     -0.043000
2733    163.920000      0.128950     -0.044000
2734    163.980000      0.131590     -0.044000
2735    164.040000      0.134260     -0.045000
2736    164.100000      0.136960     -0.045000
2737    164.160000      0.139680     -0.046000
2738    164.220000      0.142430     -0.046000
2739    164.280000      0.145210     -0.047000
2740    164.340000      0.148020     -0.047000
2741    164.400000      0.150860     -0.048000
2742    164.460000      0.153720     -0.048000
2743    164.520000      0.156620     -0.049000
2744    164.580000      0.159550     -0.049000
2745    164.640000      0.162500     -0.050000
2746    164.700000      0.165490     -0.050000
2747    164.760000      0.168510     -0.051000
2748    164.820000      0.171560     -0.051000
2749    164.880000      0.174630     -0.052000
2750    164.940000      0.177740     -0.052000
2751    165.000000      0.180880     -0.053000
2752    165.060000      0.184060     -0.053000
2753    165.120000      0.187260     -0.054000
2754    165.180000      0.190490     -0.054000
2755    165.240000      0.193760     -0.055000
2756    165.300000      0.197050     -0.055000
2757    165.360000      0.200380     -0.056000
2758    165.420000      0.203740     -0.056000
2759    165.480000      0.207140     -0.057000
2760    165.540000      0.210560     -0.057000
2761    165.600000      0.214020     -0.058000
2762    165.660000      0.217510     -0.058000
2763    165.720000      0.221030     -0.059000
2764    165.780000      0.224580     -0.059000
2765    165.840000      0.228160     -0.060000
2766    165.900000      0.231780     -0.061000
2767    165.960000      0.235420     -0.061000
2768    166.020000      0.239100     -0.062000
2769    166.080000      0.242810     -0.062000
2770    166.140000      0.246540     -0.063000
2771    166.200000      0.250310     -0.063000
2772    166.260000      0.254110     -0.064000
2773    166.320000      0.257940     -0.064000
2774    166.380000      0.261790     -0.065000
2775    166.440000      0.265680     -0.065000
2776    166.500000      0.269590     -0.065000
2777    166.560000      0.273540     -0.066000
2778    166.620000      0.277510     -0.066000
2779    166.680000      0.281510     -0.067000
2780    166.740000      0.285530     -0.067000
2781    166.800000      0.289580     -0.068000
2782    166.860000      0.293660     -0.068000
2783    166.920000      0.297760     -0.069000
2784    166.980000      0.301890     -0.069000
2785    167.040000      0.306040     -0.069000
2786    167.100000      0.310210     -0.070000
2787    167.160000      0.314400     -0.070000
2788    167.220000      0.318620     -0.070000
2789    167.280000      0.322850     -0.071000
2790    167.340000      0.327110     -0.071000
2791    167.400000      0.331380     -0.071000
2792    167.460000      0.335680     -0.072000
2793    167.520000      0.339990     -0.072000
2794    167.580000      0.344330     -0.072000
2795    167.640000      0.348680     -0.073000
2796    167.700000      0.353050     -0.073000
2797    167.760000      0.357430     -0.073000
2798    167.820000      0.361840     -0.074000
2799    167.880000      0.366270     -0.074000
2800    167.940000      0.370710     -0.074000
2801    168.000000      0.375180     -0.075000
2802    168.060000      0.379670     -0.075000
2803    168.120000      0.384170     -0.075000
2804    168.180000      0.388700     -0.076000
2805    168.240000      0.393240     -0.076000
2806    168.300000      0.397810     -0.076000
2807    168.360000      0.402400     -0.077000
2808    168.420000      0.407010     -0.077000
2809    168.480000      0.411650     -0.077000
2810    168.540000      0.416300     -0.078000
2811    168.600000      0.420980     -0.078000
2812    168.660000      0.425690     -0.079000
2813    168.720000      0.430410     -0.079000
2814    168.780000      0.435160     -0.079000
2815    168.840000      0.439940     -0.080000
2816    168.900000      0.444740     -0.080000
2817    168.960000      0.449560     -0.081000
2818    169.020000      0.454420     -0.081000
2819    169.080000      0.459300     -0.082000
2820    169.140000      0.464200     -0.082000
2821    169.200000      0.469130     -0.082000
2822    169.260000      0.474090     -0.083000
2823    169.320000      0.479080     -0.083000
2824    169.380000      0.484100     -0.084000
2825    169.440000      0.489150     -0.084000
2826    169.500000      0.494230     -0.085000
2827    169.560000      0.499330     -0.085000
2828    169.620000      0.504470     -0.086000
2829    169.680000      0.509640     -0.086000
2830    169.740000      0.514840     -0.087000
2831    169.800000      0.520080     -0.088000
2832    169.860000      0.525350     -0.088000
2833    169.920000      0.530650     -0.089000
2834    169.980000      0.535990     -0.089000
2835    170.040000      0.541370     -0.090000
2836    170.100000      0.546780     -0.091000
2837    170.160000      0.552230     -0.091000
2838    170.220000      0.557710     -0.092000
2839    170.280000      0.563240     -0.092000
2840    170.340000      0.568800     -0.093000
2841    170.400000      0.574400     -0.094000
2842    170.460000      0.580040     -0.094000
2843    170.520000      0.585710     -0.095000
2844    170.580000      0.591420     -0.095000
2845    170.640000      0.597170     -0.096000
2846    170.700000      0.602950     -0.097000
2847    170.760000      0.608770     -0.097000
2848    170.820000      0.614620     -0.098000
2849    170.880000      0.620500     -0.098000
2850    170.940000      0.626410     -0.099000
2851    171.000000      0.632340     -0.099000
2852    171.060000      0.638300     -0.100000
2853    171.120000      0.644290     -0.100000
2854    171.180000      0.650290     -0.100000
2855    171.240000      0.656320     -0.101000
2856    171.300000      0.662360     -0.101000
2857    171.360000      0.668410     -0.101000
2858    171.420000      0.674480     -0.101000
2859    171.480000      0.680570     -0.102000
2860    171.540000      0.686670     -0.102000
2861    171.600000      0.692780     -0.102000
2862    171.660000      0.698900     -0.102000
2863    171.720000      0.705040     -0.102000
2864    171.780000      0.711190     -0.103000
2865    171.840000      0.717360     -0.103000
2866    171.900000      0.723540     -0.103000
2867    171.960000      0.729740     -0.104000
2868    172.020000      0.735960     -0.104000
2869    172.080000      0.742200     -0.104000
2870    172.140000      0.748460     -0.105000
2871    172.200000      0.754740     -0.105000
2872    172.260000      0.761040     -0.105000
2873    172.320000      0.767360     -0.105000
2874    172.380000      0.773700     -0.106000
2875    172.440000      0.780060     -0.106000
2876    172.500000      0.786430     -0.106000
2877    172.560000      0.792810     -0.106000
2878    172.620000      0.799200     -0.107000
2879    172.680000      0.805600     -0.107000
2880    172.740000      0.812000     -0.107000
2881    172.800000      0.818390     -0.106000
2882    172.860000      0.824770     -0.106000
2883    172.920000      0.831130     -0.106000
2884    172.980000      0.837480     -0.105000
2885    173.040000      0.843790     -0.105000
2886    173.100000      0.850060     -0.104000
2887    173.160000      0.856300     -0.103000
2888    173.220000      0.862480     -0.103000
2889    173.280000      0.868610     -0.102000
2890    173.340000      0.874690     -0.101000
2891    173.400000      0.880710     -0.100000
2892    173.460000      0.886680     -0.099000
2893    173.520000      0.892600     -0.098000
2894    173.580000      0.898470     -0.098000
2895    173.640000      0.904310     -0.097000
2896    173.700000      0.910130     -0.097000
2897    173.760000      0.915940     -0.097000
2898    173.820000      0.921760     -0.097000
2899    173.880000      0.927610     -0.098000
2900    173.940000      0.933500     -0.099000
2901    174.000000      0.939460     -0.100000
2902    174.060000      0.945500     -0.101000
2903    174.120000      0.951630     -0.103000
2904    174.180000      0.957880     -0.105000
2905    174.240000      0.964250     -0.107000
2906    174.300000      0.970760     -0.110000
2907    174.360000      0.977400     -0.112000
2908    174.420000      0.984170     -0.114000
2909    174.480000      0.991060     -0.116000
2910    174.540000      0.998060     -0.117000
2911    174.600000      1.005140     -0.119000
2912    174.660000      1.012280     -0.119000
2913    174.720000      1.019440     -0.119000
2914    174.780000      1.026570     -0.118000
2915    174.840000      1.033640     -0.117000
2916    174.900000      1.040580     -0.114000
2917    174.960000      1.047350     -0.111000
2918    175.020000      1.053890     -0.107000
2919    175.080000      1.060150     -0.102000
2920    175.140000      1.066080     -0.096000
2921    175.200000      1.071630     -0.089000
2922    175.260000      1.076770     -0.082000
2923    175.320000      1.081480     -0.075000
2924    175.380000      1.085750     -0.068000
2925    175.440000      1.089600     -0.061000
2926    175.500000      1.093050     -0.055000
2927    175.560000      1.096150     -0.050000
2928    175.620000      1.098990     -0.046000
2929    175.680000      1.101660     -0.044000
2930    175.740000      1.104270     -0.044000
2931    175.800000      1.106970     -0.047000
2932    175.860000      1.109890     -0.052000
2933    175.920000      1.113200     -0.060000
2934    175.980000      1.117060     -0.070000
2935    176.040000      1.121620     -0.083000
2936    176.100000      1.127050     -0.099000
2937    176.160000      1.133480     -0.116000
2938    176.220000      1.141020     -0.136000
2939    176.280000      1.149770     -0.156000
2940    176.340000      1.159760     -0.177000
2941    176.400000      1.170990     -0.197000
2942    176.460000      1.183430     -0.216000
2943    176.520000      1.196950     -0.233000
2944    176.580000      1.211380     -0.246000
2945    176.640000      1.226490     -0.255000
2946    176.700000      1.242000     -0.259000
2947    176.760000      1.257540     -0.256000
2948    176.820000      1.272730     -0.247000
2949    176.880000      1.287130     -0.230000
2950    176.940000      1.300280     -0.205000
2951    177.000000      1.311710     -0.172000
2952    177.060000      1.320960     -0.132000
2953    177.120000      1.327590     -0.085000
2954    177.180000      1.331210     -0.032000
2955    177.240000      1.331480      0.025000
2956    177.300000      1.328200      0.085000
2957    177.360000      1.321240      0.146000
2958    177.420000      1.310660      0.205000
2959    177.480000      1.296630      0.259000
2960    177.540000      1.279530      0.306000
2961    177.600000      1.259920      0.342000
2962    177.660000      1.238530      0.364000
2963    177.720000      1.216260      0.370000
2964    177.780000      1.194160      0.357000
2965    177.840000      1.173410      0.324000
2966    177.900000      1.155270      0.270000
2967    177.960000      1.141060      0.193000
2968    178.020000      1.132100      0.095000
2969    178.080000      1.129640     -0.023000
2970    178.140000      1.134840     -0.159000
2971    178.200000      1.148660     -0.308000
2972    178.260000      1.171840     -0.468000
2973    178.320000      1.204790     -0.631000
2974    178.380000      1.247520     -0.790000
2975    178.440000      1.299610     -0.939000
2976    178.500000      1.360160     -1.068000
2977    178.560000      1.427720     -1.168000
2978    178.620000      1.500340     -1.232000
2979    178.680000      1.575540     -1.251000
2980    178.740000      1.650410     -1.218000
2981    178.800000      1.721650     -1.127000
2982    178.860000      1.785690     -0.977000
2983    178.920000      1.838850     -0.765000
2984    178.980000      1.877480     -0.494000
2985    179.040000      1.898180     -0.171000
2986    179.100000      1.898020      0.195000
2987    179.160000      1.874790      0.589000
2988    179.220000      1.827300      0.993000
2989    179.280000      1.755630      1.383000
2990    179.340000      1.661380      1.731000
2991    179.400000      1.547960      2.006000
2992    179.460000      1.420660      2.177000
2993    179.520000      1.286760      2.210000
2994    179.580000      1.155430      2.077000
2995    179.640000      1.037500      1.752000
2996    179.700000      0.945140      1.218000
2997    179.760000      0.891310      0.466000
2998    179.820000      0.889260     -0.505000
2999    179.880000      0.951860     -1.682000
3000    179.940000      1.091070     -3.045000
3001    180.000000      1.317320     -3.771000
