# Supplementary material for: A Bottom-Up Coarse-Grained Model for Nucleosome–Nucleosome Interactions with Explicit Ions
Source: J Chem Theory Comput. 2022 May 17;18(6):3948–60. doi: 10.1021/acs.jctc.2c00083 (PMC9202350; doi:10.1021/acs.jctc.2c00083)
Supplement: Supplementary file 2 — ct2c00083_si_002.zip [file ct2c00083_si_002.zip › archive/CGMD_NCP-CO/pot_tables/CL_CPOS.table]

CL_CPOS
N 4001

1      0.000001    120.221400     58.199950
2      0.010000    119.639400     60.155480
3      0.020000    119.037840     61.906190
4      0.030000    118.418780     63.425510
5      0.040000    117.784520     64.693620
6      0.050000    117.137590     65.698530
7      0.060000    116.480600     66.436700
8      0.070000    115.816240     66.913060
9      0.080000    115.147110     67.140550
10      0.090000    114.475700     67.139160
11      0.100000    113.804310     66.934620
12      0.110000    113.134960     66.556800
13      0.120000    112.469390     66.038030
14      0.130000    111.809010     65.411470
15      0.140000    111.154900     64.709620
16      0.150000    110.507800     63.963050
17      0.160000    109.868170     63.199500
18      0.170000    109.236180     62.443190
19      0.180000    108.611750     61.714530
20      0.190000    107.994600     61.029940
21      0.200000    107.384300     60.402030
22      0.210000    106.780280     59.839740
23      0.220000    106.181880     59.348670
24      0.230000    105.588400     58.931460
25      0.240000    104.999080     58.588100
26      0.250000    104.413200     58.316310
27      0.260000    103.830040     58.111920
28      0.270000    103.248920     57.969170
29      0.280000    102.669230     57.881090
30      0.290000    102.090420     57.839820
31      0.300000    101.512020     57.836920
32      0.310000    100.933650     57.863710
33      0.320000    100.355010     57.911540
34      0.330000     99.775900     57.972070
35      0.340000     99.196180     58.037460
36      0.350000     98.615800     58.100580
37      0.360000     98.034790     58.155120
38      0.370000     97.453240     58.195640
39      0.380000     96.871290     58.217660
40      0.390000     96.289110     58.217610
41      0.400000     95.706930     58.192860
42      0.410000     95.125010     58.141620
43      0.420000     94.543590     58.062960
44      0.430000     93.962960     57.956740
45      0.440000     93.383390     57.823510
46      0.450000     92.805160     57.664520
47      0.460000     92.228510     57.481610
48      0.470000     91.653700     57.277110
49      0.480000     91.080930     57.053790
50      0.490000     90.510390     56.814730
51      0.500000     89.942240     56.563190
52      0.510000     89.376610     56.302500
53      0.520000     88.813580     56.035930
54      0.530000     88.253220     55.766570
55      0.540000     87.695560     55.497260
56      0.550000     87.140590     55.230480
57      0.560000     86.588280     54.968330
58      0.570000     86.038600     54.712490
59      0.580000     85.491470     54.464220
60      0.590000     84.946830     54.224410
61      0.600000     84.404590     53.993560
62      0.610000     83.864650     53.771890
63      0.620000     83.326930     53.559330
64      0.630000     82.791340     53.355610
65      0.640000     82.257780     53.160280
66      0.650000     81.726180     52.972770
67      0.660000     81.196450     52.792400
68      0.670000     80.668530     52.618440
69      0.680000     80.142340     52.450140
70      0.690000     79.617840     52.286680
71      0.700000     79.094980     52.127280
72      0.710000     78.573700     51.971120
73      0.720000     78.053990     51.817410
74      0.730000     77.535820     51.665370
75      0.740000     77.019160     51.514240
76      0.750000     76.504020     51.363270
77      0.760000     75.990390     51.211750
78      0.770000     75.478270     51.059000
79      0.780000     74.967680     50.904400
80      0.790000     74.458640     50.747390
81      0.800000     73.951160     50.587480
82      0.810000     73.445290     50.424260
83      0.820000     72.941050     50.257440
84      0.830000     72.438470     50.086850
85      0.840000     71.937600     49.912440
86      0.850000     71.438480     49.734290
87      0.860000     70.941140     49.552630
88      0.870000     70.445610     49.367790
89      0.880000     69.951930     49.180250
90      0.890000     69.460130     48.990520
91      0.900000     68.970220     48.799210
92      0.910000     68.482230     48.606920
93      0.920000     67.996160     48.414240
94      0.930000     67.512020     48.221720
95      0.940000     67.029800     48.029810
96      0.950000     66.549500     47.838870
97      0.960000     66.071120     47.649160
98      0.970000     65.594620     47.460790
99      0.980000     65.120020     47.273810
100      0.990000     64.647280     47.088150
101      1.000000     64.176400     46.903660
102      1.010000     63.707360     46.720180
103      1.020000     63.240160     46.537480
104      1.030000     62.774780     46.355370
105      1.040000     62.311230     46.173680
106      1.050000     61.849490     45.992250
107      1.060000     61.389570     45.811020
108      1.070000     60.931460     45.629960
109      1.080000     60.475160     45.449090
110      1.090000     60.020670     45.268490
111      1.100000     59.567980     45.088260
112      1.110000     59.117100     44.908520
113      1.120000     58.668020     44.729380
114      1.130000     58.220720     44.550900
115      1.140000     57.775210     44.373120
116      1.150000     57.331480     44.196020
117      1.160000     56.889520     44.019510
118      1.170000     56.449330     43.843450
119      1.180000     56.010890     43.667630
120      1.190000     55.574220     43.491830
121      1.200000     55.139300     43.315780
122      1.210000     54.706140     43.139240
123      1.220000     54.274750     42.961980
124      1.230000     53.845130     42.783800
125      1.240000     53.417290     42.604580
126      1.250000     52.991240     42.424260
127      1.260000     52.567000     42.242870
128      1.270000     52.144570     42.060500
129      1.280000     51.723970     41.877340
130      1.290000     51.305200     41.693610
131      1.300000     50.888260     41.509580
132      1.310000     50.473160     41.325540
133      1.320000     50.059910     41.141760
134      1.330000     49.648490     40.958460
135      1.340000     49.238910     40.775830
136      1.350000     48.831150     40.593970
137      1.360000     48.425210     40.412910
138      1.370000     48.021080     40.232600
139      1.380000     47.618750     40.052920
140      1.390000     47.218220     39.873690
141      1.400000     46.819490     39.694710
142      1.410000     46.422540     39.515750
143      1.420000     46.027380     39.336590
144      1.430000     45.634020     39.157040
145      1.440000     45.242450     38.976960
146      1.450000     44.852680     38.796260
147      1.460000     44.464710     38.614930
148      1.470000     44.078560     38.433030
149      1.480000     43.694230     38.250680
150      1.490000     43.311730     38.068050
151      1.500000     42.931050     37.885370
152      1.510000     42.552190     37.702840
153      1.520000     42.175160     37.520690
154      1.530000     41.799960     37.339080
155      1.540000     41.426570     37.158140
156      1.550000     41.054990     36.977930
157      1.560000     40.685210     36.798440
158      1.570000     40.317220     36.619580
159      1.580000     39.951030     36.441210
160      1.590000     39.586610     36.263140
161      1.600000     39.223980     36.085140
162      1.610000     38.863130     35.906980
163      1.620000     38.504060     35.728430
164      1.630000     38.146780     35.549310
165      1.640000     37.791280     35.369480
166      1.650000     37.437590     35.188880
167      1.660000     37.085700     35.007490
168      1.670000     36.735630     34.825400
169      1.680000     36.387370     34.642740
170      1.690000     36.040940     34.459720
171      1.700000     35.696350     34.276560
172      1.710000     35.353580     34.093500
173      1.720000     35.012650     33.910780
174      1.730000     34.673540     33.728590
175      1.740000     34.336250     33.547080
176      1.750000     34.000780     33.366310
177      1.760000     33.667120     33.186290
178      1.770000     33.335260     33.006960
179      1.780000     33.005190     32.828170
180      1.790000     32.676900     32.649740
181      1.800000     32.350410     32.471440
182      1.810000     32.025690     32.293060
183      1.820000     31.702760     32.114370
184      1.830000     31.381620     31.935170
185      1.840000     31.062270     31.755340
186      1.850000     30.744710     31.574780
187      1.860000     30.428970     31.393510
188      1.870000     30.115030     31.211580
189      1.880000     29.802910     31.029120
190      1.890000     29.492620     30.846320
191      1.900000     29.184160     30.663410
192      1.910000     28.877530     30.480600
193      1.920000     28.572720     30.298130
194      1.930000     28.269740     30.116170
195      1.940000     27.968580     29.934870
196      1.950000     27.669230     29.754270
197      1.960000     27.371690     29.574390
198      1.970000     27.075940     29.395140
199      1.980000     26.781990     29.216390
200      1.990000     26.489830     29.037950
201      2.000000     26.199450     28.859590
202      2.010000     25.910850     28.681090
203      2.020000     25.624040     28.502220
204      2.030000     25.339020     28.322810
205      2.040000     25.055790     28.142720
206      2.050000     24.774360     27.961880
207      2.060000     24.494740     27.780300
208      2.070000     24.216940     27.598040
209      2.080000     23.940960     27.415260
210      2.090000     23.666810     27.232150
211      2.100000     23.394490     27.048940
212      2.110000     23.124000     26.865880
213      2.120000     22.855340     26.683200
214      2.130000     22.588510     26.501090
215      2.140000     22.323490     26.319710
216      2.150000     22.060300     26.139120
217      2.160000     21.798910     25.959330
218      2.170000     21.539310     25.780280
219      2.180000     21.281510     25.601810
220      2.190000     21.025490     25.423760
221      2.200000     20.771250     25.245890
222      2.210000     20.518800     25.067970
223      2.220000     20.268120     24.889790
224      2.230000     20.019220     24.711130
225      2.240000     19.772110     24.531850
226      2.250000     19.526790     24.351880
227      2.260000     19.283270     24.171180
228      2.270000     19.041560     23.989810
229      2.280000     18.801660     23.807890
230      2.290000     18.563580     23.625580
231      2.300000     18.327330     23.443080
232      2.310000     18.092890     23.260620
233      2.320000     17.860290     23.078380
234      2.330000     17.629500     22.896540
235      2.340000     17.400540     22.715210
236      2.350000     17.173390     22.534440
237      2.360000     16.948040     22.354220
238      2.370000     16.724500     22.174470
239      2.380000     16.502760     21.995030
240      2.390000     16.282810     21.815720
241      2.400000     16.064650     21.636320
242      2.410000     15.848280     21.456620
243      2.420000     15.633720     21.276400
244      2.430000     15.420950     21.095510
245      2.440000     15.210000     20.913830
246      2.450000     15.000860     20.731330
247      2.460000     14.793550     20.548060
248      2.470000     14.588070     20.364130
249      2.480000     14.384430     20.179740
250      2.490000     14.182630     19.995140
251      2.500000     13.982680     19.810620
252      2.510000     13.784570     19.626490
253      2.520000     13.588310     19.443030
254      2.530000     13.393880     19.260490
255      2.540000     13.201270     19.079080
256      2.550000     13.010480     18.898900
257      2.560000     12.821490     18.720000
258      2.570000     12.634290     18.542330
259      2.580000     12.448870     18.365780
260      2.590000     12.265210     18.190150
261      2.600000     12.083310     18.015230
262      2.610000     11.903160     17.840740
263      2.620000     11.724750     17.666420
264      2.630000     11.548080     17.492010
265      2.640000     11.373160     17.317300
266      2.650000     11.199990     17.142090
267      2.660000     11.028570     16.966250
268      2.670000     10.858910     16.789710
269      2.680000     10.691010     16.612430
270      2.690000     10.524890     16.434430
271      2.700000     10.360540     16.255740
272      2.710000     10.197990     16.076410
273      2.720000     10.037220     15.896460
274      2.730000      9.878260     15.715920
275      2.740000      9.721100     15.534750
276      2.750000      9.565750     15.352860
277      2.760000      9.412220     15.170150
278      2.770000      9.260520     14.986450
279      2.780000      9.110660     14.801560
280      2.790000      8.962640     14.615280
281      2.800000      8.816490     14.427420
282      2.810000      8.672210     14.237830
283      2.820000      8.529830     14.046430
284      2.830000      8.389370     13.853220
285      2.840000      8.250840     13.658330
286      2.850000      8.114250     13.461980
287      2.860000      7.979630     13.264570
288      2.870000      7.846990     13.066600
289      2.880000      7.716320     12.868680
290      2.890000      7.587640     12.671540
291      2.900000      7.460920     12.475940
292      2.910000      7.336160     12.282690
293      2.920000      7.213330     12.092550
294      2.930000      7.092410     11.906250
295      2.940000      6.973350     11.724390
296      2.950000      6.856100     11.547480
297      2.960000      6.740630     11.375850
298      2.970000      6.626870     11.209680
299      2.980000      6.514770     11.049000
300      2.990000      6.404280     10.893630
301      3.000000      6.295350     10.743260
302      3.010000      6.187910     10.597430
303      3.020000      6.081940     10.455510
304      3.030000      5.977380     10.316760
305      3.040000      5.874220     10.180290
306      3.050000      5.772410     10.045130
307      3.060000      5.671960      9.910180
308      3.070000      5.572860      9.774260
309      3.080000      5.475120      9.636120
310      3.090000      5.378760      9.494460
311      3.100000      5.283810      9.347920
312      3.110000      5.190330      9.195130
313      3.120000      5.098380      9.034740
314      3.130000      5.008030      8.865410
315      3.140000      4.919380      8.685890
316      3.150000      4.832520      8.495010
317      3.160000      4.747570      8.291740
318      3.170000      4.664650      8.075230
319      3.180000      4.583900      7.844870
320      3.190000      4.505450      7.600310
321      3.200000      4.429450      7.341550
322      3.210000      4.356030      7.068990
323      3.220000      4.285340      6.783480
324      3.230000      4.217510      6.486380
325      3.240000      4.152650      6.179610
326      3.250000      4.090850      5.865650
327      3.260000      4.032190      5.547580
328      3.270000      3.976720      5.229000
329      3.280000      3.924430      4.914010
330      3.290000      3.875290      4.607090
331      3.300000      3.829220      4.312990
332      3.310000      3.786090      4.036560
333      3.320000      3.745720      3.782640
334      3.330000      3.707890      3.555860
335      3.340000      3.672340      3.360550
336      3.350000      3.638730      3.200530
337      3.360000      3.606720      3.079110
338      3.370000      3.575930      2.998900
339      3.380000      3.545940      2.961820
340      3.390000      3.516330      2.969030
341      3.400000      3.486640      3.020850
342      3.410000      3.456430      3.116780
343      3.420000      3.425260      3.255430
344      3.430000      3.392710      3.434510
345      3.440000      3.358360      3.650840
346      3.450000      3.321850      3.900340
347      3.460000      3.282850      4.178060
348      3.470000      3.241070      4.478320
349      3.480000      3.196280      4.794730
350      3.490000      3.148340      5.120430
351      3.500000      3.097130      5.448210
352      3.510000      3.042650      5.770780
353      3.520000      2.984940      6.080930
354      3.530000      2.924130      6.371780
355      3.540000      2.860420      6.636940
356      3.550000      2.794050      6.870710
357      3.560000      2.725340      7.068140
358      3.570000      2.654660      7.225170
359      3.580000      2.582410      7.338660
360      3.590000      2.509020      7.406410
361      3.600000      2.434960      7.427150
362      3.610000      2.360680      7.400560
363      3.620000      2.286680      7.327250
364      3.630000      2.213410      7.208700
365      3.640000      2.141320      7.047280
366      3.650000      2.070850      6.846170
367      3.660000      2.002380      6.609300
368      3.670000      1.936290      6.341260
369      3.680000      1.872880      6.047200
370      3.690000      1.812410      5.732650
371      3.700000      1.755080      5.403420
372      3.710000      1.701050      5.065330
373      3.720000      1.650390      4.724110
374      3.730000      1.603150      4.385200
375      3.740000      1.559300      4.053560
376      3.750000      1.518760      3.733630
377      3.760000      1.481430      3.429190
378      3.770000      1.447140      3.143320
379      3.780000      1.415700      2.878420
380      3.790000      1.386920      2.636200
381      3.800000      1.360560      2.417720
382      3.810000      1.336380      2.223450
383      3.820000      1.314150      2.053300
384      3.830000      1.293610      1.906710
385      3.840000      1.274540      1.782660
386      3.850000      1.256720      1.679800
387      3.860000      1.239920      1.596420
388      3.870000      1.223960      1.530580
389      3.880000      1.208650      1.480130
390      3.890000      1.193850      1.442770
391      3.900000      1.179420      1.416140
392      3.910000      1.165260      1.397860
393      3.920000      1.151280      1.385620
394      3.930000      1.137430      1.377180
395      3.940000      1.123650      1.370490
396      3.950000      1.109950      1.363670
397      3.960000      1.096310      1.355080
398      3.970000      1.082760      1.343300
399      3.980000      1.069330      1.327180
400      3.990000      1.056060      1.305780
401      4.000000      1.043000      1.278430
402      4.010000      1.030210      1.244680
403      4.020000      1.017770      1.204300
404      4.030000      1.005720      1.157280
405      4.040000      0.994150      1.103790
406      4.050000      0.983110      1.044200
407      4.060000      0.972670      0.979020
408      4.070000      0.962880      0.908930
409      4.080000      0.953790      0.834690
410      4.090000      0.945450      0.757180
411      4.100000      0.937870      0.677320
412      4.110000      0.931100      0.596060
413      4.120000      0.925140      0.514320
414      4.130000      0.920000      0.432980
415      4.140000      0.915670      0.352870
416      4.150000      0.912140      0.274680
417      4.160000      0.909390      0.199050
418      4.170000      0.907400      0.126460
419      4.180000      0.906140      0.057300
420      4.190000      0.905560     -0.008150
421      4.200000      0.905640     -0.069710
422      4.210000      0.906340     -0.127280
423      4.220000      0.907610     -0.180820
424      4.230000      0.909420     -0.230390
425      4.240000      0.911730     -0.276030
426      4.250000      0.914490     -0.317880
427      4.260000      0.917670     -0.356040
428      4.270000      0.921230     -0.390680
429      4.280000      0.925130     -0.421930
430      4.290000      0.929350     -0.449930
431      4.300000      0.933850     -0.474850
432      4.310000      0.938600     -0.496810
433      4.320000      0.943570     -0.515940
434      4.330000      0.948730     -0.532360
435      4.340000      0.954050     -0.546170
436      4.350000      0.959510     -0.557460
437      4.360000      0.965090     -0.566310
438      4.370000      0.970750     -0.572810
439      4.380000      0.976480     -0.576990
440      4.390000      0.982250     -0.578940
441      4.400000      0.988040     -0.578680
442      4.410000      0.993820     -0.576270
443      4.420000      0.999590     -0.571750
444      4.430000      1.005300     -0.565160
445      4.440000      1.010960     -0.556570
446      4.450000      1.016520     -0.546010
447      4.460000      1.021980     -0.533550
448      4.470000      1.027320     -0.519250
449      4.480000      1.032510     -0.503160
450      4.490000      1.037540     -0.485350
451      4.500000      1.042400     -0.465880
452      4.510000      1.047050     -0.444810
453      4.520000      1.051500     -0.422180
454      4.530000      1.055720     -0.398030
455      4.540000      1.059700     -0.372380
456      4.550000      1.063430     -0.345260
457      4.560000      1.066880     -0.316650
458      4.570000      1.070050     -0.286560
459      4.580000      1.072910     -0.254980
460      4.590000      1.075460     -0.221910
461      4.600000      1.077680     -0.187360
462      4.610000      1.079560     -0.151340
463      4.620000      1.081070     -0.113920
464      4.630000      1.082210     -0.075180
465      4.640000      1.082960     -0.035230
466      4.650000      1.083310      0.005740
467      4.660000      1.083250      0.047540
468      4.670000      1.082780      0.089910
469      4.680000      1.081880      0.132540
470      4.690000      1.080560      0.175130
471      4.700000      1.078800      0.217310
472      4.710000      1.076630      0.258740
473      4.720000      1.074040      0.299070
474      4.730000      1.071050      0.337970
475      4.740000      1.067670      0.375130
476      4.750000      1.063920      0.410290
477      4.760000      1.059820      0.443220
478      4.770000      1.055390      0.473770
479      4.780000      1.050650      0.501790
480      4.790000      1.045630      0.527230
481      4.800000      1.040360      0.550050
482      4.810000      1.034860      0.570260
483      4.820000      1.029160      0.587920
484      4.830000      1.023280      0.603110
485      4.840000      1.017250      0.615960
486      4.850000      1.011090      0.626610
487      4.860000      1.004820      0.635210
488      4.870000      0.998470      0.641970
489      4.880000      0.992050      0.647060
490      4.890000      0.985580      0.650700
491      4.900000      0.979070      0.653100
492      4.910000      0.972540      0.654460
493      4.920000      0.965990      0.654980
494      4.930000      0.959440      0.654860
495      4.940000      0.952900      0.654250
496      4.950000      0.946350      0.653330
497      4.960000      0.939820      0.652230
498      4.970000      0.933300      0.651060
499      4.980000      0.926790      0.649930
500      4.990000      0.920290      0.648900
501      5.000000      0.913800      0.648040
502      5.010000      0.907320      0.647380
503      5.020000      0.900840      0.646950
504      5.030000      0.894380      0.646750
505      5.040000      0.887910      0.646780
506      5.050000      0.881440      0.647030
507      5.060000      0.874970      0.647460
508      5.070000      0.868500      0.648040
509      5.080000      0.862010      0.648720
510      5.090000      0.855530      0.649460
511      5.100000      0.849030      0.650200
512      5.110000      0.842530      0.650880
513      5.120000      0.836020      0.651470
514      5.130000      0.829510      0.651890
515      5.140000      0.822990      0.652100
516      5.150000      0.816470      0.652060
517      5.160000      0.809950      0.651720
518      5.170000      0.803430      0.651050
519      5.180000      0.796920      0.650020
520      5.190000      0.790420      0.648610
521      5.200000      0.783930      0.646810
522      5.210000      0.777470      0.644600
523      5.220000      0.771020      0.642000
524      5.230000      0.764600      0.639000
525      5.240000      0.758210      0.635620
526      5.250000      0.751850      0.631890
527      5.260000      0.745530      0.627820
528      5.270000      0.739260      0.623450
529      5.280000      0.733020      0.618830
530      5.290000      0.726830      0.613990
531      5.300000      0.720690      0.608970
532      5.310000      0.714600      0.603820
533      5.320000      0.708570      0.598590
534      5.330000      0.702580      0.593300
535      5.340000      0.696650      0.588000
536      5.350000      0.690770      0.582710
537      5.360000      0.684940      0.577470
538      5.370000      0.679160      0.572280
539      5.380000      0.673440      0.567150
540      5.390000      0.667770      0.562100
541      5.400000      0.662150      0.557110
542      5.410000      0.656580      0.552190
543      5.420000      0.651060      0.547310
544      5.430000      0.645580      0.542470
545      5.440000      0.640160      0.537640
546      5.450000      0.634780      0.532800
547      5.460000      0.629450      0.527920
548      5.470000      0.624170      0.522980
549      5.480000      0.618950      0.517960
550      5.490000      0.613770      0.512810
551      5.500000      0.608640      0.507510
552      5.510000      0.603560      0.502020
553      5.520000      0.598540      0.496310
554      5.530000      0.593580      0.490350
555      5.540000      0.588680      0.484110
556      5.550000      0.583830      0.477560
557      5.560000      0.579060      0.470670
558      5.570000      0.574350      0.463400
559      5.580000      0.569720      0.455750
560      5.590000      0.565160      0.447690
561      5.600000      0.560680      0.439220
562      5.610000      0.556290      0.430330
563      5.620000      0.551990      0.421040
564      5.630000      0.547780      0.411360
565      5.640000      0.543660      0.401330
566      5.650000      0.539650      0.391000
567      5.660000      0.535740      0.380420
568      5.670000      0.531940      0.369660
569      5.680000      0.528240      0.358800
570      5.690000      0.524650      0.347940
571      5.700000      0.521170      0.337180
572      5.710000      0.517800      0.326600
573      5.720000      0.514530      0.316320
574      5.730000      0.511370      0.306420
575      5.740000      0.508310      0.296980
576      5.750000      0.505340      0.288090
577      5.760000      0.502460      0.279820
578      5.770000      0.499660      0.272200
579      5.780000      0.496940      0.265290
580      5.790000      0.494280      0.259110
581      5.800000      0.491690      0.253680
582      5.810000      0.489160      0.249010
583      5.820000      0.486670      0.245090
584      5.830000      0.484210      0.241920
585      5.840000      0.481800      0.239470
586      5.850000      0.479400      0.237730
587      5.860000      0.477020      0.236670
588      5.870000      0.474660      0.236250
589      5.880000      0.472290      0.236460
590      5.890000      0.469930      0.237240
591      5.900000      0.467560      0.238580
592      5.910000      0.465170      0.240440
593      5.920000      0.462770      0.242790
594      5.930000      0.460340      0.245600
595      5.940000      0.457880      0.248850
596      5.950000      0.455390      0.252520
597      5.960000      0.452870      0.256590
598      5.970000      0.450300      0.261050
599      5.980000      0.447690      0.265890
600      5.990000      0.445030      0.271090
601      6.000000      0.442320      0.276640
602      6.010000      0.439560      0.282510
603      6.020000      0.436730      0.288700
604      6.030000      0.433840      0.295160
605      6.040000      0.430890      0.301870
606      6.050000      0.427870      0.308780
607      6.060000      0.424790      0.315830
608      6.070000      0.421630      0.322960
609      6.080000      0.418400      0.330110
610      6.090000      0.415100      0.337180
611      6.100000      0.411730      0.344100
612      6.110000      0.408280      0.350800
613      6.120000      0.404780      0.357170
614      6.130000      0.401200      0.363150
615      6.140000      0.397570      0.368660
616      6.150000      0.393890      0.373640
617      6.160000      0.390150      0.378020
618      6.170000      0.386370      0.381780
619      6.180000      0.382550      0.384860
620      6.190000      0.378700      0.387250
621      6.200000      0.374830      0.388940
622      6.210000      0.370940      0.389930
623      6.220000      0.367040      0.390220
624      6.230000      0.363140      0.389840
625      6.240000      0.359240      0.388810
626      6.250000      0.355350      0.387180
627      6.260000      0.351480      0.384980
628      6.270000      0.347630      0.382270
629      6.280000      0.343810      0.379100
630      6.290000      0.340020      0.375540
631      6.300000      0.336260      0.371660
632      6.310000      0.332550      0.367500
633      6.320000      0.328870      0.363130
634      6.330000      0.325240      0.358610
635      6.340000      0.321650      0.353990
636      6.350000      0.318110      0.349320
637      6.360000      0.314620      0.344620
638      6.370000      0.311180      0.339940
639      6.380000      0.307780      0.335290
640      6.390000      0.304420      0.330690
641      6.400000      0.301120      0.326150
642      6.410000      0.297850      0.321690
643      6.420000      0.294640      0.317280
644      6.430000      0.291460      0.312950
645      6.440000      0.288340      0.308680
646      6.450000      0.285250      0.304460
647      6.460000      0.282200      0.300300
648      6.470000      0.279200      0.296180
649      6.480000      0.276240      0.292100
650      6.490000      0.273320      0.288060
651      6.500000      0.270440      0.284040
652      6.510000      0.267600      0.280030
653      6.520000      0.264800      0.276040
654      6.530000      0.262040      0.272060
655      6.540000      0.259320      0.268070
656      6.550000      0.256630      0.264070
657      6.560000      0.253990      0.260050
658      6.570000      0.251390      0.256000
659      6.580000      0.248830      0.251920
660      6.590000      0.246310      0.247790
661      6.600000      0.243840      0.243600
662      6.610000      0.241400      0.239350
663      6.620000      0.239010      0.235030
664      6.630000      0.236660      0.230640
665      6.640000      0.234350      0.226170
666      6.650000      0.232090      0.221630
667      6.660000      0.229870      0.217030
668      6.670000      0.227700      0.212360
669      6.680000      0.225580      0.207650
670      6.690000      0.223500      0.202890
671      6.700000      0.221470      0.198110
672      6.710000      0.219490      0.193310
673      6.720000      0.217560      0.188500
674      6.730000      0.215670      0.183710
675      6.740000      0.213840      0.178940
676      6.750000      0.212050      0.174190
677      6.760000      0.210310      0.169480
678      6.770000      0.208610      0.164800
679      6.780000      0.206960      0.160160
680      6.790000      0.205360      0.155550
681      6.800000      0.203810      0.150990
682      6.810000      0.202300      0.146460
683      6.820000      0.200830      0.141960
684      6.830000      0.199410      0.137500
685      6.840000      0.198040      0.133090
686      6.850000      0.196710      0.128720
687      6.860000      0.195420      0.124410
688      6.870000      0.194170      0.120170
689      6.880000      0.192970      0.116010
690      6.890000      0.191810      0.111960
691      6.900000      0.190690      0.108030
692      6.910000      0.189610      0.104240
693      6.920000      0.188570      0.100610
694      6.930000      0.187560      0.097160
695      6.940000      0.186590      0.093910
696      6.950000      0.185650      0.090870
697      6.960000      0.184740      0.088060
698      6.970000      0.183860      0.085480
699      6.980000      0.183010      0.083140
700      6.990000      0.182180      0.081030
701      7.000000      0.181370      0.079170
702      7.010000      0.180580      0.077530
703      7.020000      0.179800      0.076110
704      7.030000      0.179040      0.074900
705      7.040000      0.178290      0.073880
706      7.050000      0.177550      0.073040
707      7.060000      0.176820      0.072340
708      7.070000      0.176100      0.071770
709      7.080000      0.175380      0.071290
710      7.090000      0.174670      0.070880
711      7.100000      0.173960      0.070520
712      7.110000      0.173250      0.070160
713      7.120000      0.172550      0.069790
714      7.130000      0.171850      0.069380
715      7.140000      0.171160      0.068890
716      7.150000      0.170470      0.068310
717      7.160000      0.169790      0.067610
718      7.170000      0.169110      0.066790
719      7.180000      0.168440      0.065820
720      7.190000      0.167790      0.064690
721      7.200000      0.167140      0.063420
722      7.210000      0.166500      0.061980
723      7.220000      0.165880      0.060390
724      7.230000      0.165280      0.058650
725      7.240000      0.164690      0.056780
726      7.250000      0.164130      0.054800
727      7.260000      0.163580      0.052730
728      7.270000      0.163050      0.050600
729      7.280000      0.162550      0.048440
730      7.290000      0.162060      0.046280
731      7.300000      0.161600      0.044160
732      7.310000      0.161160      0.042110
733      7.320000      0.160740      0.040170
734      7.330000      0.160330      0.038380
735      7.340000      0.159950      0.036770
736      7.350000      0.159580      0.035360
737      7.360000      0.159230      0.034190
738      7.370000      0.158890      0.033270
739      7.380000      0.158550      0.032610
740      7.390000      0.158230      0.032250
741      7.400000      0.157910      0.032160
742      7.410000      0.157580      0.032370
743      7.420000      0.157260      0.032860
744      7.430000      0.156930      0.033640
745      7.440000      0.156600      0.034680
746      7.450000      0.156250      0.035970
747      7.460000      0.155890      0.037490
748      7.470000      0.155510      0.039210
749      7.480000      0.155120      0.041110
750      7.490000      0.154710      0.043160
751      7.500000      0.154280      0.045330
752      7.510000      0.153830      0.047590
753      7.520000      0.153350      0.049910
754      7.530000      0.152850      0.052250
755      7.540000      0.152330      0.054600
756      7.550000      0.151780      0.056930
757      7.560000      0.151210      0.059230
758      7.570000      0.150620      0.061470
759      7.580000      0.150010      0.063650
760      7.590000      0.149370      0.065750
761      7.600000      0.148710      0.067770
762      7.610000      0.148030      0.069710
763      7.620000      0.147340      0.071550
764      7.630000      0.146620      0.073310
765      7.640000      0.145890      0.074990
766      7.650000      0.145140      0.076570
767      7.660000      0.144370      0.078060
768      7.670000      0.143590      0.079460
769      7.680000      0.142800      0.080780
770      7.690000      0.141990      0.082000
771      7.700000      0.141170      0.083130
772      7.710000      0.140340      0.084160
773      7.720000      0.139500      0.085090
774      7.730000      0.138650      0.085930
775      7.740000      0.137790      0.086660
776      7.750000      0.136920      0.087290
777      7.760000      0.136050      0.087830
778      7.770000      0.135170      0.088260
779      7.780000      0.134290      0.088590
780      7.790000      0.133400      0.088830
781      7.800000      0.132510      0.088980
782      7.810000      0.131620      0.089040
783      7.820000      0.130730      0.089030
784      7.830000      0.129840      0.088960
785      7.840000      0.128950      0.088850
786      7.850000      0.128060      0.088700
787      7.860000      0.127180      0.088540
788      7.870000      0.126290      0.088380
789      7.880000      0.125410      0.088250
790      7.890000      0.124530      0.088180
791      7.900000      0.123640      0.088190
792      7.910000      0.122760      0.088300
793      7.920000      0.121880      0.088540
794      7.930000      0.120990      0.088940
795      7.940000      0.120100      0.089520
796      7.950000      0.119210      0.090300
797      7.960000      0.118310      0.091290
798      7.970000      0.117390      0.092520
799      7.980000      0.116470      0.093990
800      7.990000      0.115530      0.095720
801      8.000000      0.114570      0.097690
802      8.010000      0.113590      0.099910
803      8.020000      0.112590      0.102370
804      8.030000      0.111570      0.105040
805      8.040000      0.110520      0.107920
806      8.050000      0.109440      0.110950
807      8.060000      0.108330      0.114110
808      8.070000      0.107190      0.117360
809      8.080000      0.106020      0.120630
810      8.090000      0.104810      0.123870
811      8.100000      0.103570      0.127040
812      8.110000      0.102300      0.130060
813      8.120000      0.101000      0.132880
814      8.130000      0.099670      0.135440
815      8.140000      0.098320      0.137680
816      8.150000      0.096940      0.139570
817      8.160000      0.095540      0.141050
818      8.170000      0.094130      0.142100
819      8.180000      0.092710      0.142690
820      8.190000      0.091290      0.142790
821      8.200000      0.089860      0.142390
822      8.210000      0.088430      0.141500
823      8.220000      0.087020      0.140100
824      8.230000      0.085620      0.138220
825      8.240000      0.084240      0.135880
826      8.250000      0.082880      0.133080
827      8.260000      0.081550      0.129870
828      8.270000      0.080250      0.126280
829      8.280000      0.078990      0.122360
830      8.290000      0.077760      0.118140
831      8.300000      0.076580      0.113670
832      8.310000      0.075440      0.108990
833      8.320000      0.074350      0.104160
834      8.330000      0.073310      0.099200
835      8.340000      0.072320      0.094160
836      8.350000      0.071380      0.089070
837      8.360000      0.070490      0.083950
838      8.370000      0.069650      0.078820
839      8.380000      0.068860      0.073700
840      8.390000      0.068120      0.068610
841      8.400000      0.067440      0.063530
842      8.410000      0.066800      0.058490
843      8.420000      0.066220      0.053480
844      8.430000      0.065680      0.048500
845      8.440000      0.065200      0.043560
846      8.450000      0.064760      0.038660
847      8.460000      0.064370      0.033800
848      8.470000      0.064040      0.028980
849      8.480000      0.063750      0.024220
850      8.490000      0.063500      0.019530
851      8.500000      0.063310      0.014910
852      8.510000      0.063160      0.010380
853      8.520000      0.063060      0.005950
854      8.530000      0.063000      0.001630
855      8.540000      0.062980     -0.002580
856      8.550000      0.063010     -0.006660
857      8.560000      0.063070     -0.010610
858      8.570000      0.063180     -0.014430
859      8.580000      0.063320     -0.018120
860      8.590000      0.063500     -0.021670
861      8.600000      0.063720     -0.025100
862      8.610000      0.063970     -0.028400
863      8.620000      0.064260     -0.031570
864      8.630000      0.064570     -0.034610
865      8.640000      0.064920     -0.037540
866      8.650000      0.065290     -0.040340
867      8.660000      0.065700     -0.043020
868      8.670000      0.066130     -0.045580
869      8.680000      0.066580     -0.048000
870      8.690000      0.067060     -0.050290
871      8.700000      0.067570     -0.052430
872      8.710000      0.068090     -0.054430
873      8.720000      0.068630     -0.056260
874      8.730000      0.069200     -0.057920
875      8.740000      0.069780     -0.059400
876      8.750000      0.070370     -0.060700
877      8.760000      0.070980     -0.061810
878      8.770000      0.071600     -0.062730
879      8.780000      0.072220     -0.063440
880      8.790000      0.072860     -0.063960
881      8.800000      0.073500     -0.064270
882      8.810000      0.074140     -0.064380
883      8.820000      0.074780     -0.064300
884      8.830000      0.075430     -0.064020
885      8.840000      0.076070     -0.063560
886      8.850000      0.076700     -0.062920
887      8.860000      0.077330     -0.062120
888      8.870000      0.077950     -0.061150
889      8.880000      0.078560     -0.060030
890      8.890000      0.079160     -0.058780
891      8.900000      0.079750     -0.057410
892      8.910000      0.080330     -0.055920
893      8.920000      0.080890     -0.054340
894      8.930000      0.081430     -0.052660
895      8.940000      0.081960     -0.050910
896      8.950000      0.082460     -0.049080
897      8.960000      0.082960     -0.047180
898      8.970000      0.083430     -0.045220
899      8.980000      0.083880     -0.043210
900      8.990000      0.084310     -0.041140
901      9.000000      0.084720     -0.039020
902      9.010000      0.085110     -0.036860
903      9.020000      0.085480     -0.034650
904      9.030000      0.085830     -0.032410
905      9.040000      0.086150     -0.030150
906      9.050000      0.086450     -0.027870
907      9.060000      0.086730     -0.025590
908      9.070000      0.086990     -0.023320
909      9.080000      0.087220     -0.021080
910      9.090000      0.087430     -0.018900
911      9.100000      0.087620     -0.016790
912      9.110000      0.087790     -0.014780
913      9.120000      0.087940     -0.012880
914      9.130000      0.088070     -0.011120
915      9.140000      0.088180     -0.009510
916      9.150000      0.088270     -0.008080
917      9.160000      0.088350     -0.006830
918      9.170000      0.088420     -0.005770
919      9.180000      0.088480     -0.004910
920      9.190000      0.088530     -0.004260
921      9.200000      0.088570     -0.003810
922      9.210000      0.088610     -0.003560
923      9.220000      0.088640     -0.003500
924      9.230000      0.088680     -0.003610
925      9.240000      0.088720     -0.003870
926      9.250000      0.088750     -0.004270
927      9.260000      0.088800     -0.004770
928      9.270000      0.088840     -0.005350
929      9.280000      0.088900     -0.005970
930      9.290000      0.088960     -0.006600
931      9.300000      0.089020     -0.007190
932      9.310000      0.089100     -0.007720
933      9.320000      0.089170     -0.008150
934      9.330000      0.089250     -0.008430
935      9.340000      0.089340     -0.008540
936      9.350000      0.089420     -0.008450
937      9.360000      0.089510     -0.008120
938      9.370000      0.089590     -0.007540
939      9.380000      0.089670     -0.006690
940      9.390000      0.089730     -0.005570
941      9.400000      0.089790     -0.004150
942      9.410000      0.089830     -0.002450
943      9.420000      0.089850     -0.000470
944      9.430000      0.089860      0.001770
945      9.440000      0.089840      0.004250
946      9.450000      0.089800      0.006950
947      9.460000      0.089730      0.009840
948      9.470000      0.089630      0.012870
949      9.480000      0.089500      0.015990
950      9.490000      0.089340      0.019160
951      9.500000      0.089150      0.022330
952      9.510000      0.088930      0.025450
953      9.520000      0.088670      0.028460
954      9.530000      0.088390      0.031320
955      9.540000      0.088070      0.033970
956      9.550000      0.087730      0.036380
957      9.560000      0.087370      0.038520
958      9.570000      0.086990      0.040340
959      9.580000      0.086580      0.041840
960      9.590000      0.086160      0.043000
961      9.600000      0.085730      0.043810
962      9.610000      0.085300      0.044260
963      9.620000      0.084850      0.044360
964      9.630000      0.084410      0.044120
965      9.640000      0.083970      0.043560
966      9.650000      0.083530      0.042700
967      9.660000      0.083110      0.041560
968      9.670000      0.082690      0.040170
969      9.680000      0.082290      0.038570
970      9.690000      0.081900      0.036790
971      9.700000      0.081540      0.034870
972      9.710000      0.081190      0.032850
973      9.720000      0.080860      0.030760
974      9.730000      0.080550      0.028650
975      9.740000      0.080260      0.026530
976      9.750000      0.080000      0.024450
977      9.760000      0.079750      0.022410
978      9.770000      0.079530      0.020450
979      9.780000      0.079330      0.018570
980      9.790000      0.079140      0.016800
981      9.800000      0.078970      0.015130
982      9.810000      0.078820      0.013560
983      9.820000      0.078680      0.012110
984      9.830000      0.078560      0.010770
985      9.840000      0.078460      0.009530
986      9.850000      0.078360      0.008390
987      9.860000      0.078280      0.007340
988      9.870000      0.078200      0.006370
989      9.880000      0.078140      0.005480
990      9.890000      0.078080      0.004650
991      9.900000      0.078040      0.003870
992      9.910000      0.078000      0.003140
993      9.920000      0.077970      0.002440
994      9.930000      0.077940      0.001770
995      9.940000      0.077930      0.001120
996      9.950000      0.077920      0.000480
997      9.960000      0.077910     -0.000160
998      9.970000      0.077910     -0.000800
999      9.980000      0.077920     -0.001450
1000      9.990000      0.077930     -0.002110
1001     10.000000      0.077960     -0.002780
1002     10.010000      0.077980     -0.003470
1003     10.020000      0.078020     -0.004180
1004     10.030000      0.078060     -0.004890
1005     10.040000      0.078110     -0.005610
1006     10.050000      0.078160     -0.006330
1007     10.060000      0.078230     -0.007050
1008     10.070000      0.078300     -0.007750
1009     10.080000      0.078380     -0.008430
1010     10.090000      0.078460     -0.009070
1011     10.100000      0.078550     -0.009660
1012     10.110000      0.078650     -0.010190
1013     10.120000      0.078750     -0.010640
1014     10.130000      0.078860     -0.011010
1015     10.140000      0.078970     -0.011280
1016     10.150000      0.079080     -0.011440
1017     10.160000      0.079190     -0.011490
1018     10.170000      0.079310     -0.011410
1019     10.180000      0.079420     -0.011190
1020     10.190000      0.079530     -0.010850
1021     10.200000      0.079640     -0.010370
1022     10.210000      0.079750     -0.009750
1023     10.220000      0.079840     -0.009000
1024     10.230000      0.079930     -0.008130
1025     10.240000      0.080020     -0.007140
1026     10.250000      0.080090     -0.006040
1027     10.260000      0.080150     -0.004850
1028     10.270000      0.080200     -0.003580
1029     10.280000      0.080230     -0.002260
1030     10.290000      0.080250     -0.000890
1031     10.300000      0.080260      0.000490
1032     10.310000      0.080260      0.001880
1033     10.320000      0.080240      0.003240
1034     10.330000      0.080210      0.004560
1035     10.340000      0.080160      0.005820
1036     10.350000      0.080100      0.007020
1037     10.360000      0.080030      0.008120
1038     10.370000      0.079950      0.009130
1039     10.380000      0.079860      0.010030
1040     10.390000      0.079760      0.010820
1041     10.400000      0.079650      0.011500
1042     10.410000      0.079540      0.012070
1043     10.420000      0.079420      0.012530
1044     10.430000      0.079290      0.012870
1045     10.440000      0.079160      0.013120
1046     10.450000      0.079030      0.013270
1047     10.460000      0.078900      0.013340
1048     10.470000      0.078760      0.013340
1049     10.480000      0.078630      0.013280
1050     10.490000      0.078500      0.013160
1051     10.500000      0.078370      0.013020
1052     10.510000      0.078240      0.012850
1053     10.520000      0.078110      0.012670
1054     10.530000      0.077980      0.012500
1055     10.540000      0.077860      0.012350
1056     10.550000      0.077730      0.012220
1057     10.560000      0.077610      0.012120
1058     10.570000      0.077490      0.012070
1059     10.580000      0.077370      0.012070
1060     10.590000      0.077250      0.012120
1061     10.600000      0.077130      0.012230
1062     10.610000      0.077000      0.012400
1063     10.620000      0.076880      0.012620
1064     10.630000      0.076750      0.012900
1065     10.640000      0.076630      0.013240
1066     10.650000      0.076490      0.013620
1067     10.660000      0.076360      0.014040
1068     10.670000      0.076220      0.014510
1069     10.680000      0.076070      0.015000
1070     10.690000      0.075920      0.015510
1071     10.700000      0.075770      0.016030
1072     10.710000      0.075610      0.016550
1073     10.720000      0.075440      0.017070
1074     10.730000      0.075270      0.017570
1075     10.740000      0.075090      0.018040
1076     10.750000      0.074910      0.018490
1077     10.760000      0.074730      0.018890
1078     10.770000      0.074540      0.019250
1079     10.780000      0.074350      0.019570
1080     10.790000      0.074150      0.019840
1081     10.800000      0.073950      0.020050
1082     10.810000      0.073750      0.020220
1083     10.820000      0.073550      0.020330
1084     10.830000      0.073350      0.020390
1085     10.840000      0.073140      0.020400
1086     10.850000      0.072940      0.020360
1087     10.860000      0.072740      0.020270
1088     10.870000      0.072530      0.020150
1089     10.880000      0.072330      0.019980
1090     10.890000      0.072130      0.019780
1091     10.900000      0.071930      0.019560
1092     10.910000      0.071740      0.019300
1093     10.920000      0.071550      0.019020
1094     10.930000      0.071360      0.018730
1095     10.940000      0.071170      0.018420
1096     10.950000      0.070980      0.018100
1097     10.960000      0.070800      0.017760
1098     10.970000      0.070630      0.017420
1099     10.980000      0.070450      0.017080
1100     10.990000      0.070280      0.016730
1101     11.000000      0.070110      0.016370
1102     11.010000      0.069950      0.016010
1103     11.020000      0.069790      0.015650
1104     11.030000      0.069630      0.015290
1105     11.040000      0.069480      0.014930
1106     11.050000      0.069330      0.014570
1107     11.060000      0.069180      0.014210
1108     11.070000      0.069040      0.013850
1109     11.080000      0.068900      0.013500
1110     11.090000      0.068770      0.013160
1111     11.100000      0.068640      0.012820
1112     11.110000      0.068510      0.012500
1113     11.120000      0.068380      0.012190
1114     11.130000      0.068260      0.011890
1115     11.140000      0.068140      0.011610
1116     11.150000      0.068030      0.011350
1117     11.160000      0.067910      0.011110
1118     11.170000      0.067800      0.010890
1119     11.180000      0.067690      0.010690
1120     11.190000      0.067590      0.010510
1121     11.200000      0.067480      0.010350
1122     11.210000      0.067380      0.010210
1123     11.220000      0.067280      0.010090
1124     11.230000      0.067180      0.009990
1125     11.240000      0.067080      0.009900
1126     11.250000      0.066980      0.009830
1127     11.260000      0.066880      0.009770
1128     11.270000      0.066780      0.009720
1129     11.280000      0.066680      0.009670
1130     11.290000      0.066590      0.009630
1131     11.300000      0.066490      0.009590
1132     11.310000      0.066390      0.009550
1133     11.320000      0.066300      0.009510
1134     11.330000      0.066200      0.009450
1135     11.340000      0.066110      0.009390
1136     11.350000      0.066020      0.009310
1137     11.360000      0.065920      0.009220
1138     11.370000      0.065830      0.009110
1139     11.380000      0.065740      0.008990
1140     11.390000      0.065650      0.008850
1141     11.400000      0.065560      0.008690
1142     11.410000      0.065470      0.008510
1143     11.420000      0.065390      0.008310
1144     11.430000      0.065310      0.008090
1145     11.440000      0.065220      0.007870
1146     11.450000      0.065150      0.007630
1147     11.460000      0.065070      0.007380
1148     11.470000      0.065000      0.007120
1149     11.480000      0.064920      0.006870
1150     11.490000      0.064860      0.006620
1151     11.500000      0.064790      0.006380
1152     11.510000      0.064730      0.006150
1153     11.520000      0.064660      0.005930
1154     11.530000      0.064610      0.005740
1155     11.540000      0.064550      0.005580
1156     11.550000      0.064490      0.005450
1157     11.560000      0.064440      0.005350
1158     11.570000      0.064380      0.005290
1159     11.580000      0.064330      0.005270
1160     11.590000      0.064280      0.005290
1161     11.600000      0.064230      0.005350
1162     11.610000      0.064170      0.005450
1163     11.620000      0.064120      0.005580
1164     11.630000      0.064060      0.005760
1165     11.640000      0.064000      0.005960
1166     11.650000      0.063940      0.006200
1167     11.660000      0.063880      0.006460
1168     11.670000      0.063820      0.006740
1169     11.680000      0.063750      0.007040
1170     11.690000      0.063680      0.007340
1171     11.700000      0.063610      0.007650
1172     11.710000      0.063530      0.007950
1173     11.720000      0.063450      0.008230
1174     11.730000      0.063370      0.008500
1175     11.740000      0.063280      0.008740
1176     11.750000      0.063200      0.008950
1177     11.760000      0.063110      0.009120
1178     11.770000      0.063020      0.009250
1179     11.780000      0.062920      0.009340
1180     11.790000      0.062830      0.009390
1181     11.800000      0.062740      0.009390
1182     11.810000      0.062640      0.009340
1183     11.820000      0.062550      0.009250
1184     11.830000      0.062460      0.009110
1185     11.840000      0.062360      0.008940
1186     11.850000      0.062280      0.008720
1187     11.860000      0.062190      0.008470
1188     11.870000      0.062100      0.008180
1189     11.880000      0.062020      0.007870
1190     11.890000      0.061940      0.007540
1191     11.900000      0.061870      0.007190
1192     11.910000      0.061800      0.006840
1193     11.920000      0.061730      0.006480
1194     11.930000      0.061660      0.006120
1195     11.940000      0.061600      0.005760
1196     11.950000      0.061540      0.005410
1197     11.960000      0.061490      0.005080
1198     11.970000      0.061440      0.004760
1199     11.980000      0.061390      0.004460
1200     11.990000      0.061350      0.004180
1201     12.000000      0.061300      0.003920
1202     12.010000      0.061270      0.003680
1203     12.020000      0.061230      0.003460
1204     12.030000      0.061190      0.003260
1205     12.040000      0.061160      0.003070
1206     12.050000      0.061130      0.002900
1207     12.060000      0.061100      0.002750
1208     12.070000      0.061070      0.002610
1209     12.080000      0.061050      0.002470
1210     12.090000      0.061020      0.002350
1211     12.100000      0.061000      0.002220
1212     12.110000      0.060980      0.002100
1213     12.120000      0.060960      0.001980
1214     12.130000      0.060940      0.001860
1215     12.140000      0.060920      0.001730
1216     12.150000      0.060900      0.001590
1217     12.160000      0.060890      0.001440
1218     12.170000      0.060870      0.001280
1219     12.180000      0.060860      0.001110
1220     12.190000      0.060850      0.000920
1221     12.200000      0.060840      0.000720
1222     12.210000      0.060830      0.000500
1223     12.220000      0.060830      0.000270
1224     12.230000      0.060820      0.000020
1225     12.240000      0.060820     -0.000240
1226     12.250000      0.060820     -0.000510
1227     12.260000      0.060830     -0.000790
1228     12.270000      0.060840     -0.001080
1229     12.280000      0.060850     -0.001370
1230     12.290000      0.060860     -0.001660
1231     12.300000      0.060880     -0.001940
1232     12.310000      0.060900     -0.002220
1233     12.320000      0.060920     -0.002490
1234     12.330000      0.060950     -0.002750
1235     12.340000      0.060970     -0.002990
1236     12.350000      0.061000     -0.003210
1237     12.360000      0.061030     -0.003400
1238     12.370000      0.061070     -0.003580
1239     12.380000      0.061100     -0.003730
1240     12.390000      0.061140     -0.003850
1241     12.400000      0.061180     -0.003940
1242     12.410000      0.061220     -0.004010
1243     12.420000      0.061260     -0.004050
1244     12.430000      0.061300     -0.004060
1245     12.440000      0.061340     -0.004050
1246     12.450000      0.061380     -0.004010
1247     12.460000      0.061420     -0.003960
1248     12.470000      0.061460     -0.003870
1249     12.480000      0.061500     -0.003780
1250     12.490000      0.061540     -0.003660
1251     12.500000      0.061570     -0.003530
1252     12.510000      0.061610     -0.003380
1253     12.520000      0.061640     -0.003230
1254     12.530000      0.061680     -0.003060
1255     12.540000      0.061710     -0.002890
1256     12.550000      0.061740     -0.002720
1257     12.560000      0.061760     -0.002540
1258     12.570000      0.061790     -0.002350
1259     12.580000      0.061810     -0.002170
1260     12.590000      0.061830     -0.001980
1261     12.600000      0.061850     -0.001790
1262     12.610000      0.061870     -0.001590
1263     12.620000      0.061890     -0.001400
1264     12.630000      0.061900     -0.001200
1265     12.640000      0.061910     -0.001000
1266     12.650000      0.061920     -0.000800
1267     12.660000      0.061930     -0.000600
1268     12.670000      0.061940     -0.000400
1269     12.680000      0.061940     -0.000190
1270     12.690000      0.061940      0.000020
1271     12.700000      0.061940      0.000230
1272     12.710000      0.061940      0.000440
1273     12.720000      0.061940      0.000650
1274     12.730000      0.061930      0.000870
1275     12.740000      0.061920      0.001080
1276     12.750000      0.061910      0.001300
1277     12.760000      0.061900      0.001520
1278     12.770000      0.061880      0.001750
1279     12.780000      0.061860      0.001970
1280     12.790000      0.061840      0.002200
1281     12.800000      0.061820      0.002440
1282     12.810000      0.061800      0.002670
1283     12.820000      0.061770      0.002910
1284     12.830000      0.061740      0.003150
1285     12.840000      0.061710      0.003400
1286     12.850000      0.061680      0.003650
1287     12.860000      0.061640      0.003900
1288     12.870000      0.061600      0.004160
1289     12.880000      0.061560      0.004410
1290     12.890000      0.061520      0.004670
1291     12.900000      0.061470      0.004920
1292     12.910000      0.061420      0.005170
1293     12.920000      0.061370      0.005420
1294     12.930000      0.061310      0.005660
1295     12.940000      0.061260      0.005900
1296     12.950000      0.061200      0.006120
1297     12.960000      0.061140      0.006350
1298     12.970000      0.061070      0.006560
1299     12.980000      0.061010      0.006760
1300     12.990000      0.060940      0.006960
1301     13.000000      0.060870      0.007140
1302     13.010000      0.060800      0.007320
1303     13.020000      0.060730      0.007480
1304     13.030000      0.060650      0.007640
1305     13.040000      0.060570      0.007780
1306     13.050000      0.060500      0.007910
1307     13.060000      0.060420      0.008020
1308     13.070000      0.060340      0.008120
1309     13.080000      0.060260      0.008210
1310     13.090000      0.060170      0.008280
1311     13.100000      0.060090      0.008330
1312     13.110000      0.060010      0.008360
1313     13.120000      0.059920      0.008360
1314     13.130000      0.059840      0.008350
1315     13.140000      0.059760      0.008310
1316     13.150000      0.059670      0.008240
1317     13.160000      0.059590      0.008140
1318     13.170000      0.059510      0.008020
1319     13.180000      0.059430      0.007860
1320     13.190000      0.059350      0.007680
1321     13.200000      0.059280      0.007470
1322     13.210000      0.059200      0.007230
1323     13.220000      0.059130      0.006960
1324     13.230000      0.059060      0.006680
1325     13.240000      0.058990      0.006370
1326     13.250000      0.058930      0.006050
1327     13.260000      0.058870      0.005720
1328     13.270000      0.058810      0.005380
1329     13.280000      0.058760      0.005040
1330     13.290000      0.058710      0.004720
1331     13.300000      0.058660      0.004410
1332     13.310000      0.058610      0.004130
1333     13.320000      0.058570      0.003880
1334     13.330000      0.058530      0.003660
1335     13.340000      0.058500      0.003500
1336     13.350000      0.058460      0.003380
1337     13.360000      0.058430      0.003330
1338     13.370000      0.058400      0.003330
1339     13.380000      0.058360      0.003410
1340     13.390000      0.058330      0.003550
1341     13.400000      0.058290      0.003750
1342     13.410000      0.058260      0.004030
1343     13.420000      0.058220      0.004370
1344     13.430000      0.058170      0.004770
1345     13.440000      0.058120      0.005240
1346     13.450000      0.058070      0.005750
1347     13.460000      0.058010      0.006310
1348     13.470000      0.057950      0.006910
1349     13.480000      0.057880      0.007530
1350     13.490000      0.057810      0.008170
1351     13.500000      0.057730      0.008810
1352     13.510000      0.057640      0.009450
1353     13.520000      0.057540      0.010070
1354     13.530000      0.057440      0.010670
1355     13.540000      0.057330      0.011230
1356     13.550000      0.057220      0.011740
1357     13.560000      0.057110      0.012200
1358     13.570000      0.056980      0.012600
1359     13.580000      0.056860      0.012940
1360     13.590000      0.056730      0.013200
1361     13.600000      0.056600      0.013400
1362     13.610000      0.056460      0.013530
1363     13.620000      0.056330      0.013590
1364     13.630000      0.056190      0.013580
1365     13.640000      0.056050      0.013500
1366     13.650000      0.055920      0.013360
1367     13.660000      0.055790      0.013160
1368     13.670000      0.055650      0.012910
1369     13.680000      0.055530      0.012600
1370     13.690000      0.055400      0.012260
1371     13.700000      0.055280      0.011870
1372     13.710000      0.055160      0.011450
1373     13.720000      0.055040      0.011010
1374     13.730000      0.054930      0.010550
1375     13.740000      0.054830      0.010070
1376     13.750000      0.054730      0.009580
1377     13.760000      0.054630      0.009080
1378     13.770000      0.054540      0.008580
1379     13.780000      0.054450      0.008080
1380     13.790000      0.054370      0.007570
1381     13.800000      0.054300      0.007070
1382     13.810000      0.054230      0.006570
1383     13.820000      0.054160      0.006070
1384     13.830000      0.054100      0.005580
1385     13.840000      0.054050      0.005090
1386     13.850000      0.053990      0.004610
1387     13.860000      0.053950      0.004140
1388     13.870000      0.053910      0.003690
1389     13.880000      0.053870      0.003240
1390     13.890000      0.053840      0.002820
1391     13.900000      0.053810      0.002410
1392     13.910000      0.053790      0.002030
1393     13.920000      0.053770      0.001680
1394     13.930000      0.053750      0.001350
1395     13.940000      0.053730      0.001060
1396     13.950000      0.053720      0.000800
1397     13.960000      0.053720      0.000570
1398     13.970000      0.053710      0.000390
1399     13.980000      0.053710      0.000250
1400     13.990000      0.053700      0.000140
1401     14.000000      0.053700      0.000080
1402     14.010000      0.053700      0.000060
1403     14.020000      0.053700      0.000070
1404     14.030000      0.053700      0.000130
1405     14.040000      0.053700      0.000220
1406     14.050000      0.053700      0.000350
1407     14.060000      0.053690      0.000510
1408     14.070000      0.053690      0.000700
1409     14.080000      0.053680      0.000920
1410     14.090000      0.053670      0.001160
1411     14.100000      0.053660      0.001420
1412     14.110000      0.053650      0.001700
1413     14.120000      0.053630      0.001990
1414     14.130000      0.053610      0.002290
1415     14.140000      0.053590      0.002600
1416     14.150000      0.053560      0.002920
1417     14.160000      0.053530      0.003240
1418     14.170000      0.053500      0.003560
1419     14.180000      0.053460      0.003880
1420     14.190000      0.053420      0.004210
1421     14.200000      0.053380      0.004530
1422     14.210000      0.053340      0.004860
1423     14.220000      0.053290      0.005180
1424     14.230000      0.053240      0.005500
1425     14.240000      0.053180      0.005820
1426     14.250000      0.053120      0.006140
1427     14.260000      0.053060      0.006460
1428     14.270000      0.053000      0.006770
1429     14.280000      0.052930      0.007080
1430     14.290000      0.052860      0.007380
1431     14.300000      0.052790      0.007680
1432     14.310000      0.052710      0.007970
1433     14.320000      0.052630      0.008260
1434     14.330000      0.052550      0.008530
1435     14.340000      0.052460      0.008800
1436     14.350000      0.052370      0.009050
1437     14.360000      0.052280      0.009290
1438     14.370000      0.052190      0.009520
1439     14.380000      0.052090      0.009740
1440     14.390000      0.052000      0.009940
1441     14.400000      0.051900      0.010130
1442     14.410000      0.051800      0.010310
1443     14.420000      0.051690      0.010470
1444     14.430000      0.051590      0.010610
1445     14.440000      0.051480      0.010740
1446     14.450000      0.051380      0.010850
1447     14.460000      0.051270      0.010940
1448     14.470000      0.051160      0.011000
1449     14.480000      0.051050      0.011050
1450     14.490000      0.050940      0.011060
1451     14.500000      0.050830      0.011050
1452     14.510000      0.050720      0.011010
1453     14.520000      0.050610      0.010930
1454     14.530000      0.050500      0.010820
1455     14.540000      0.050390      0.010670
1456     14.550000      0.050280      0.010470
1457     14.560000      0.050180      0.010240
1458     14.570000      0.050070      0.009960
1459     14.580000      0.049970      0.009630
1460     14.590000      0.049880      0.009250
1461     14.600000      0.049790      0.008830
1462     14.610000      0.049700      0.008370
1463     14.620000      0.049610      0.007860
1464     14.630000      0.049540      0.007310
1465     14.640000      0.049460      0.006720
1466     14.650000      0.049390      0.006110
1467     14.660000      0.049330      0.005470
1468     14.670000      0.049280      0.004810
1469     14.680000      0.049230      0.004150
1470     14.690000      0.049190      0.003490
1471     14.700000      0.049150      0.002840
1472     14.710000      0.049130      0.002220
1473     14.720000      0.049100      0.001630
1474     14.730000      0.049090      0.001080
1475     14.740000      0.049080      0.000580
1476     14.750000      0.049070      0.000150
1477     14.760000      0.049070     -0.000220
1478     14.770000      0.049070     -0.000520
1479     14.780000      0.049080     -0.000740
1480     14.790000      0.049080     -0.000880
1481     14.800000      0.049090     -0.000940
1482     14.810000      0.049100     -0.000920
1483     14.820000      0.049110     -0.000830
1484     14.830000      0.049120     -0.000650
1485     14.840000      0.049130     -0.000410
1486     14.850000      0.049130     -0.000100
1487     14.860000      0.049130      0.000270
1488     14.870000      0.049130      0.000690
1489     14.880000      0.049120      0.001150
1490     14.890000      0.049110      0.001650
1491     14.900000      0.049090      0.002160
1492     14.910000      0.049070      0.002690
1493     14.920000      0.049050      0.003210
1494     14.930000      0.049010      0.003730
1495     14.940000      0.048980      0.004230
1496     14.950000      0.048930      0.004700
1497     14.960000      0.048890      0.005140
1498     14.970000      0.048840      0.005550
1499     14.980000      0.048780      0.005910
1500     14.990000      0.048720      0.006230
1501     15.000000      0.048660      0.006500
1502     15.010000      0.048590      0.006730
1503     15.020000      0.048530      0.006910
1504     15.030000      0.048460      0.007040
1505     15.040000      0.048390      0.007130
1506     15.050000      0.048320      0.007180
1507     15.060000      0.048240      0.007190
1508     15.070000      0.048170      0.007170
1509     15.080000      0.048100      0.007130
1510     15.090000      0.048030      0.007060
1511     15.100000      0.047960      0.006980
1512     15.110000      0.047890      0.006890
1513     15.120000      0.047820      0.006790
1514     15.130000      0.047750      0.006690
1515     15.140000      0.047680      0.006600
1516     15.150000      0.047620      0.006510
1517     15.160000      0.047550      0.006440
1518     15.170000      0.047490      0.006390
1519     15.180000      0.047430      0.006350
1520     15.190000      0.047360      0.006330
1521     15.200000      0.047300      0.006340
1522     15.210000      0.047240      0.006370
1523     15.220000      0.047170      0.006420
1524     15.230000      0.047110      0.006490
1525     15.240000      0.047040      0.006580
1526     15.250000      0.046980      0.006690
1527     15.260000      0.046910      0.006820
1528     15.270000      0.046840      0.006970
1529     15.280000      0.046770      0.007120
1530     15.290000      0.046700      0.007280
1531     15.300000      0.046630      0.007450
1532     15.310000      0.046550      0.007620
1533     15.320000      0.046480      0.007790
1534     15.330000      0.046400      0.007960
1535     15.340000      0.046320      0.008120
1536     15.350000      0.046240      0.008270
1537     15.360000      0.046160      0.008400
1538     15.370000      0.046070      0.008520
1539     15.380000      0.045990      0.008630
1540     15.390000      0.045900      0.008720
1541     15.400000      0.045810      0.008790
1542     15.410000      0.045720      0.008850
1543     15.420000      0.045640      0.008890
1544     15.430000      0.045550      0.008910
1545     15.440000      0.045460      0.008920
1546     15.450000      0.045370      0.008910
1547     15.460000      0.045280      0.008880
1548     15.470000      0.045190      0.008850
1549     15.480000      0.045100      0.008800
1550     15.490000      0.045010      0.008740
1551     15.500000      0.044930      0.008670
1552     15.510000      0.044840      0.008600
1553     15.520000      0.044750      0.008520
1554     15.530000      0.044670      0.008440
1555     15.540000      0.044580      0.008360
1556     15.550000      0.044500      0.008270
1557     15.560000      0.044420      0.008190
1558     15.570000      0.044340      0.008110
1559     15.580000      0.044260      0.008030
1560     15.590000      0.044180      0.007950
1561     15.600000      0.044100      0.007870
1562     15.610000      0.044020      0.007800
1563     15.620000      0.043940      0.007730
1564     15.630000      0.043860      0.007670
1565     15.640000      0.043790      0.007610
1566     15.650000      0.043710      0.007550
1567     15.660000      0.043630      0.007500
1568     15.670000      0.043560      0.007460
1569     15.680000      0.043480      0.007420
1570     15.690000      0.043410      0.007380
1571     15.700000      0.043340      0.007360
1572     15.710000      0.043260      0.007330
1573     15.720000      0.043190      0.007320
1574     15.730000      0.043120      0.007310
1575     15.740000      0.043040      0.007310
1576     15.750000      0.042970      0.007310
1577     15.760000      0.042900      0.007320
1578     15.770000      0.042820      0.007340
1579     15.780000      0.042750      0.007370
1580     15.790000      0.042680      0.007410
1581     15.800000      0.042600      0.007450
1582     15.810000      0.042530      0.007500
1583     15.820000      0.042450      0.007560
1584     15.830000      0.042380      0.007620
1585     15.840000      0.042300      0.007680
1586     15.850000      0.042220      0.007750
1587     15.860000      0.042150      0.007820
1588     15.870000      0.042070      0.007880
1589     15.880000      0.041990      0.007950
1590     15.890000      0.041910      0.008000
1591     15.900000      0.041830      0.008050
1592     15.910000      0.041750      0.008090
1593     15.920000      0.041670      0.008120
1594     15.930000      0.041590      0.008130
1595     15.940000      0.041510      0.008120
1596     15.950000      0.041420      0.008090
1597     15.960000      0.041340      0.008040
1598     15.970000      0.041260      0.007970
1599     15.980000      0.041180      0.007870
1600     15.990000      0.041100      0.007750
1601     16.000000      0.041030      0.007600
1602     16.010000      0.040950      0.007430
1603     16.020000      0.040880      0.007240
1604     16.030000      0.040800      0.007020
1605     16.040000      0.040730      0.006770
1606     16.050000      0.040670      0.006510
1607     16.060000      0.040600      0.006240
1608     16.070000      0.040540      0.005950
1609     16.080000      0.040480      0.005650
1610     16.090000      0.040420      0.005350
1611     16.100000      0.040370      0.005050
1612     16.110000      0.040320      0.004750
1613     16.120000      0.040270      0.004470
1614     16.130000      0.040230      0.004190
1615     16.140000      0.040190      0.003930
1616     16.150000      0.040150      0.003690
1617     16.160000      0.040110      0.003480
1618     16.170000      0.040070      0.003290
1619     16.180000      0.040040      0.003130
1620     16.190000      0.040010      0.003000
1621     16.200000      0.039980      0.002900
1622     16.210000      0.039950      0.002820
1623     16.220000      0.039920      0.002780
1624     16.230000      0.039890      0.002760
1625     16.240000      0.039870      0.002770
1626     16.250000      0.039840      0.002810
1627     16.260000      0.039810      0.002860
1628     16.270000      0.039780      0.002940
1629     16.280000      0.039750      0.003030
1630     16.290000      0.039720      0.003130
1631     16.300000      0.039690      0.003240
1632     16.310000      0.039660      0.003360
1633     16.320000      0.039630      0.003480
1634     16.330000      0.039590      0.003600
1635     16.340000      0.039550      0.003720
1636     16.350000      0.039520      0.003820
1637     16.360000      0.039480      0.003920
1638     16.370000      0.039440      0.004010
1639     16.380000      0.039400      0.004080
1640     16.390000      0.039360      0.004150
1641     16.400000      0.039320      0.004190
1642     16.410000      0.039280      0.004220
1643     16.420000      0.039230      0.004240
1644     16.430000      0.039190      0.004240
1645     16.440000      0.039150      0.004230
1646     16.450000      0.039110      0.004200
1647     16.460000      0.039060      0.004160
1648     16.470000      0.039020      0.004120
1649     16.480000      0.038980      0.004060
1650     16.490000      0.038940      0.003990
1651     16.500000      0.038900      0.003930
1652     16.510000      0.038860      0.003850
1653     16.520000      0.038820      0.003780
1654     16.530000      0.038790      0.003700
1655     16.540000      0.038750      0.003630
1656     16.550000      0.038710      0.003560
1657     16.560000      0.038680      0.003490
1658     16.570000      0.038640      0.003430
1659     16.580000      0.038610      0.003370
1660     16.590000      0.038570      0.003320
1661     16.600000      0.038540      0.003280
1662     16.610000      0.038510      0.003240
1663     16.620000      0.038480      0.003220
1664     16.630000      0.038440      0.003200
1665     16.640000      0.038410      0.003180
1666     16.650000      0.038380      0.003180
1667     16.660000      0.038350      0.003190
1668     16.670000      0.038320      0.003200
1669     16.680000      0.038280      0.003220
1670     16.690000      0.038250      0.003240
1671     16.700000      0.038220      0.003280
1672     16.710000      0.038190      0.003320
1673     16.720000      0.038150      0.003370
1674     16.730000      0.038120      0.003420
1675     16.740000      0.038090      0.003490
1676     16.750000      0.038050      0.003550
1677     16.760000      0.038020      0.003630
1678     16.770000      0.037980      0.003710
1679     16.780000      0.037940      0.003800
1680     16.790000      0.037900      0.003900
1681     16.800000      0.037860      0.004000
1682     16.810000      0.037820      0.004110
1683     16.820000      0.037780      0.004230
1684     16.830000      0.037740      0.004350
1685     16.840000      0.037700      0.004480
1686     16.850000      0.037650      0.004610
1687     16.860000      0.037610      0.004740
1688     16.870000      0.037560      0.004880
1689     16.880000      0.037510      0.005010
1690     16.890000      0.037460      0.005150
1691     16.900000      0.037410      0.005280
1692     16.910000      0.037360      0.005410
1693     16.920000      0.037300      0.005530
1694     16.930000      0.037250      0.005650
1695     16.940000      0.037190      0.005760
1696     16.950000      0.037130      0.005860
1697     16.960000      0.037070      0.005940
1698     16.970000      0.037010      0.006020
1699     16.980000      0.036950      0.006080
1700     16.990000      0.036890      0.006130
1701     17.000000      0.036830      0.006170
1702     17.010000      0.036770      0.006190
1703     17.020000      0.036710      0.006200
1704     17.030000      0.036650      0.006200
1705     17.040000      0.036580      0.006180
1706     17.050000      0.036520      0.006150
1707     17.060000      0.036460      0.006110
1708     17.070000      0.036400      0.006060
1709     17.080000      0.036340      0.006000
1710     17.090000      0.036280      0.005920
1711     17.100000      0.036220      0.005840
1712     17.110000      0.036160      0.005740
1713     17.120000      0.036100      0.005640
1714     17.130000      0.036050      0.005530
1715     17.140000      0.035990      0.005420
1716     17.150000      0.035940      0.005290
1717     17.160000      0.035890      0.005160
1718     17.170000      0.035830      0.005030
1719     17.180000      0.035780      0.004880
1720     17.190000      0.035730      0.004740
1721     17.200000      0.035690      0.004580
1722     17.210000      0.035640      0.004430
1723     17.220000      0.035600      0.004260
1724     17.230000      0.035550      0.004100
1725     17.240000      0.035510      0.003930
1726     17.250000      0.035470      0.003760
1727     17.260000      0.035440      0.003590
1728     17.270000      0.035400      0.003420
1729     17.280000      0.035370      0.003260
1730     17.290000      0.035330      0.003110
1731     17.300000      0.035300      0.002960
1732     17.310000      0.035270      0.002820
1733     17.320000      0.035250      0.002700
1734     17.330000      0.035220      0.002590
1735     17.340000      0.035190      0.002500
1736     17.350000      0.035170      0.002430
1737     17.360000      0.035140      0.002380
1738     17.370000      0.035120      0.002350
1739     17.380000      0.035100      0.002350
1740     17.390000      0.035070      0.002370
1741     17.400000      0.035050      0.002420
1742     17.410000      0.035020      0.002490
1743     17.420000      0.035000      0.002590
1744     17.430000      0.034970      0.002710
1745     17.440000      0.034950      0.002850
1746     17.450000      0.034920      0.003010
1747     17.460000      0.034890      0.003190
1748     17.470000      0.034860      0.003390
1749     17.480000      0.034820      0.003600
1750     17.490000      0.034790      0.003820
1751     17.500000      0.034750      0.004050
1752     17.510000      0.034710      0.004280
1753     17.520000      0.034660      0.004520
1754     17.530000      0.034620      0.004750
1755     17.540000      0.034570      0.004990
1756     17.550000      0.034520      0.005210
1757     17.560000      0.034470      0.005430
1758     17.570000      0.034420      0.005640
1759     17.580000      0.034360      0.005840
1760     17.590000      0.034300      0.006030
1761     17.600000      0.034240      0.006210
1762     17.610000      0.034180      0.006370
1763     17.620000      0.034110      0.006530
1764     17.630000      0.034050      0.006670
1765     17.640000      0.033980      0.006790
1766     17.650000      0.033920      0.006900
1767     17.660000      0.033850      0.007000
1768     17.670000      0.033780      0.007090
1769     17.680000      0.033710      0.007160
1770     17.690000      0.033630      0.007210
1771     17.700000      0.033560      0.007250
1772     17.710000      0.033490      0.007280
1773     17.720000      0.033420      0.007290
1774     17.730000      0.033340      0.007280
1775     17.740000      0.033270      0.007260
1776     17.750000      0.033200      0.007220
1777     17.760000      0.033130      0.007160
1778     17.770000      0.033050      0.007090
1779     17.780000      0.032980      0.006990
1780     17.790000      0.032910      0.006880
1781     17.800000      0.032840      0.006750
1782     17.810000      0.032780      0.006610
1783     17.820000      0.032710      0.006440
1784     17.830000      0.032650      0.006270
1785     17.840000      0.032580      0.006080
1786     17.850000      0.032520      0.005870
1787     17.860000      0.032460      0.005660
1788     17.870000      0.032410      0.005450
1789     17.880000      0.032350      0.005230
1790     17.890000      0.032300      0.005010
1791     17.900000      0.032250      0.004790
1792     17.910000      0.032200      0.004580
1793     17.920000      0.032160      0.004390
1794     17.930000      0.032110      0.004200
1795     17.940000      0.032070      0.004040
1796     17.950000      0.032030      0.003890
1797     17.960000      0.031990      0.003770
1798     17.970000      0.031950      0.003670
1799     17.980000      0.031920      0.003600
1800     17.990000      0.031880      0.003550
1801     18.000000      0.031850      0.003530
1802     18.010000      0.031810      0.003540
1803     18.020000      0.031780      0.003570
1804     18.030000      0.031740      0.003630
1805     18.040000      0.031700      0.003720
1806     18.050000      0.031670      0.003820
1807     18.060000      0.031630      0.003950
1808     18.070000      0.031590      0.004090
1809     18.080000      0.031550      0.004240
1810     18.090000      0.031510      0.004410
1811     18.100000      0.031460      0.004580
1812     18.110000      0.031420      0.004750
1813     18.120000      0.031370      0.004920
1814     18.130000      0.031320      0.005090
1815     18.140000      0.031270      0.005250
1816     18.150000      0.031220      0.005400
1817     18.160000      0.031160      0.005540
1818     18.170000      0.031110      0.005660
1819     18.180000      0.031050      0.005760
1820     18.190000      0.030990      0.005840
1821     18.200000      0.030930      0.005910
1822     18.210000      0.030870      0.005960
1823     18.220000      0.030810      0.005980
1824     18.230000      0.030750      0.005990
1825     18.240000      0.030690      0.005980
1826     18.250000      0.030630      0.005950
1827     18.260000      0.030580      0.005900
1828     18.270000      0.030520      0.005840
1829     18.280000      0.030460      0.005760
1830     18.290000      0.030400      0.005670
1831     18.300000      0.030340      0.005560
1832     18.310000      0.030290      0.005440
1833     18.320000      0.030230      0.005320
1834     18.330000      0.030180      0.005180
1835     18.340000      0.030130      0.005040
1836     18.350000      0.030080      0.004890
1837     18.360000      0.030030      0.004730
1838     18.370000      0.029980      0.004570
1839     18.380000      0.029940      0.004410
1840     18.390000      0.029890      0.004240
1841     18.400000      0.029850      0.004070
1842     18.410000      0.029810      0.003900
1843     18.420000      0.029770      0.003720
1844     18.430000      0.029730      0.003550
1845     18.440000      0.029700      0.003380
1846     18.450000      0.029660      0.003210
1847     18.460000      0.029630      0.003050
1848     18.470000      0.029600      0.002900
1849     18.480000      0.029570      0.002750
1850     18.490000      0.029540      0.002620
1851     18.500000      0.029520      0.002510
1852     18.510000      0.029490      0.002410
1853     18.520000      0.029470      0.002340
1854     18.530000      0.029450      0.002290
1855     18.540000      0.029420      0.002270
1856     18.550000      0.029400      0.002280
1857     18.560000      0.029380      0.002330
1858     18.570000      0.029350      0.002410
1859     18.580000      0.029330      0.002520
1860     18.590000      0.029300      0.002670
1861     18.600000      0.029280      0.002860
1862     18.610000      0.029250      0.003080
1863     18.620000      0.029220      0.003340
1864     18.630000      0.029190      0.003630
1865     18.640000      0.029150      0.003950
1866     18.650000      0.029110      0.004300
1867     18.660000      0.029070      0.004670
1868     18.670000      0.029020      0.005050
1869     18.680000      0.028970      0.005450
1870     18.690000      0.028910      0.005850
1871     18.700000      0.028860      0.006250
1872     18.710000      0.028790      0.006640
1873     18.720000      0.028730      0.007020
1874     18.730000      0.028660      0.007370
1875     18.740000      0.028580      0.007700
1876     18.750000      0.028510      0.007990
1877     18.760000      0.028430      0.008250
1878     18.770000      0.028340      0.008460
1879     18.780000      0.028260      0.008630
1880     18.790000      0.028170      0.008760
1881     18.800000      0.028090      0.008830
1882     18.810000      0.028000      0.008860
1883     18.820000      0.027910      0.008850
1884     18.830000      0.027820      0.008780
1885     18.840000      0.027730      0.008680
1886     18.850000      0.027650      0.008530
1887     18.860000      0.027560      0.008340
1888     18.870000      0.027480      0.008120
1889     18.880000      0.027400      0.007870
1890     18.890000      0.027320      0.007600
1891     18.900000      0.027240      0.007300
1892     18.910000      0.027170      0.006990
1893     18.920000      0.027100      0.006670
1894     18.930000      0.027030      0.006340
1895     18.940000      0.026970      0.006010
1896     18.950000      0.026910      0.005680
1897     18.960000      0.026850      0.005350
1898     18.970000      0.026800      0.005040
1899     18.980000      0.026750      0.004730
1900     18.990000      0.026700      0.004430
1901     19.000000      0.026660      0.004140
1902     19.010000      0.026610      0.003870
1903     19.020000      0.026580      0.003610
1904     19.030000      0.026540      0.003360
1905     19.040000      0.026510      0.003130
1906     19.050000      0.026470      0.002920
1907     19.060000      0.026450      0.002720
1908     19.070000      0.026420      0.002530
1909     19.080000      0.026390      0.002360
1910     19.090000      0.026370      0.002210
1911     19.100000      0.026350      0.002080
1912     19.110000      0.026330      0.001960
1913     19.120000      0.026310      0.001870
1914     19.130000      0.026290      0.001800
1915     19.140000      0.026270      0.001750
1916     19.150000      0.026250      0.001720
1917     19.160000      0.026240      0.001710
1918     19.170000      0.026220      0.001730
1919     19.180000      0.026200      0.001780
1920     19.190000      0.026180      0.001840
1921     19.200000      0.026160      0.001930
1922     19.210000      0.026150      0.002050
1923     19.220000      0.026120      0.002180
1924     19.230000      0.026100      0.002330
1925     19.240000      0.026080      0.002500
1926     19.250000      0.026050      0.002690
1927     19.260000      0.026030      0.002890
1928     19.270000      0.026000      0.003090
1929     19.280000      0.025970      0.003300
1930     19.290000      0.025940      0.003510
1931     19.300000      0.025900      0.003710
1932     19.310000      0.025860      0.003910
1933     19.320000      0.025820      0.004090
1934     19.330000      0.025780      0.004250
1935     19.340000      0.025740      0.004390
1936     19.350000      0.025700      0.004500
1937     19.360000      0.025650      0.004580
1938     19.370000      0.025610      0.004640
1939     19.380000      0.025560      0.004660
1940     19.390000      0.025510      0.004640
1941     19.400000      0.025470      0.004590
1942     19.410000      0.025420      0.004500
1943     19.420000      0.025380      0.004380
1944     19.430000      0.025330      0.004230
1945     19.440000      0.025290      0.004050
1946     19.450000      0.025250      0.003840
1947     19.460000      0.025210      0.003610
1948     19.470000      0.025170      0.003360
1949     19.480000      0.025140      0.003090
1950     19.490000      0.025110      0.002820
1951     19.500000      0.025080      0.002550
1952     19.510000      0.025060      0.002280
1953     19.520000      0.025030      0.002020
1954     19.530000      0.025010      0.001780
1955     19.540000      0.025000      0.001560
1956     19.550000      0.024980      0.001360
1957     19.560000      0.024970      0.001190
1958     19.570000      0.024950      0.001050
1959     19.580000      0.024940      0.000950
1960     19.590000      0.024930      0.000880
1961     19.600000      0.024930      0.000850
1962     19.610000      0.024920      0.000850
1963     19.620000      0.024910      0.000900
1964     19.630000      0.024900      0.000970
1965     19.640000      0.024890      0.001080
1966     19.650000      0.024880      0.001220
1967     19.660000      0.024870      0.001390
1968     19.670000      0.024850      0.001570
1969     19.680000      0.024840      0.001780
1970     19.690000      0.024820      0.001990
1971     19.700000      0.024800      0.002220
1972     19.710000      0.024780      0.002440
1973     19.720000      0.024750      0.002660
1974     19.730000      0.024730      0.002880
1975     19.740000      0.024700      0.003080
1976     19.750000      0.024670      0.003260
1977     19.760000      0.024630      0.003430
1978     19.770000      0.024600      0.003570
1979     19.780000      0.024560      0.003680
1980     19.790000      0.024530      0.003770
1981     19.800000      0.024490      0.003830
1982     19.810000      0.024450      0.003860
1983     19.820000      0.024410      0.003870
1984     19.830000      0.024370      0.003840
1985     19.840000      0.024340      0.003800
1986     19.850000      0.024300      0.003730
1987     19.860000      0.024260      0.003640
1988     19.870000      0.024220      0.003540
1989     19.880000      0.024190      0.003420
1990     19.890000      0.024150      0.003300
1991     19.900000      0.024120      0.003170
1992     19.910000      0.024090      0.003040
1993     19.920000      0.024060      0.002920
1994     19.930000      0.024030      0.002800
1995     19.940000      0.024000      0.002700
1996     19.950000      0.023980      0.002610
1997     19.960000      0.023950      0.002540
1998     19.970000      0.023920      0.002490
1999     19.980000      0.023900      0.002460
2000     19.990000      0.023870      0.002450
2001     20.000000      0.023850      0.002470
2002     20.010000      0.023830      0.002510
2003     20.020000      0.023800      0.002570
2004     20.030000      0.023770      0.002660
2005     20.040000      0.023750      0.002760
2006     20.050000      0.023720      0.002880
2007     20.060000      0.023690      0.003020
2008     20.070000      0.023660      0.003170
2009     20.080000      0.023630      0.003320
2010     20.090000      0.023600      0.003480
2011     20.100000      0.023560      0.003630
2012     20.110000      0.023530      0.003780
2013     20.120000      0.023490      0.003920
2014     20.130000      0.023450      0.004040
2015     20.140000      0.023410      0.004150
2016     20.150000      0.023370      0.004230
2017     20.160000      0.023320      0.004290
2018     20.170000      0.023280      0.004320
2019     20.180000      0.023240      0.004310
2020     20.190000      0.023190      0.004280
2021     20.200000      0.023150      0.004210
2022     20.210000      0.023110      0.004110
2023     20.220000      0.023070      0.003980
2024     20.230000      0.023030      0.003820
2025     20.240000      0.022990      0.003640
2026     20.250000      0.022950      0.003420
2027     20.260000      0.022920      0.003190
2028     20.270000      0.022890      0.002930
2029     20.280000      0.022860      0.002660
2030     20.290000      0.022830      0.002380
2031     20.300000      0.022810      0.002100
2032     20.310000      0.022790      0.001820
2033     20.320000      0.022770      0.001540
2034     20.330000      0.022750      0.001270
2035     20.340000      0.022740      0.001020
2036     20.350000      0.022730      0.000780
2037     20.360000      0.022720      0.000570
2038     20.370000      0.022720      0.000380
2039     20.380000      0.022710      0.000220
2040     20.390000      0.022710      0.000080
2041     20.400000      0.022710     -0.000020
2042     20.410000      0.022710     -0.000100
2043     20.420000      0.022710     -0.000140
2044     20.430000      0.022710     -0.000160
2045     20.440000      0.022720     -0.000150
2046     20.450000      0.022720     -0.000110
2047     20.460000      0.022720     -0.000050
2048     20.470000      0.022720      0.000030
2049     20.480000      0.022720      0.000130
2050     20.490000      0.022720      0.000260
2051     20.500000      0.022710      0.000390
2052     20.510000      0.022710      0.000540
2053     20.520000      0.022700      0.000700
2054     20.530000      0.022700      0.000860
2055     20.540000      0.022690      0.001040
2056     20.550000      0.022680      0.001210
2057     20.560000      0.022670      0.001390
2058     20.570000      0.022650      0.001570
2059     20.580000      0.022640      0.001740
2060     20.590000      0.022620      0.001920
2061     20.600000      0.022600      0.002090
2062     20.610000      0.022580      0.002270
2063     20.620000      0.022560      0.002440
2064     20.630000      0.022530      0.002610
2065     20.640000      0.022510      0.002780
2066     20.650000      0.022480      0.002940
2067     20.660000      0.022450      0.003110
2068     20.670000      0.022420      0.003270
2069     20.680000      0.022390      0.003430
2070     20.690000      0.022350      0.003590
2071     20.700000      0.022320      0.003750
2072     20.710000      0.022280      0.003900
2073     20.720000      0.022240      0.004060
2074     20.730000      0.022200      0.004210
2075     20.740000      0.022160      0.004370
2076     20.750000      0.022110      0.004520
2077     20.760000      0.022070      0.004670
2078     20.770000      0.022020      0.004820
2079     20.780000      0.021970      0.004960
2080     20.790000      0.021920      0.005110
2081     20.800000      0.021870      0.005250
2082     20.810000      0.021820      0.005400
2083     20.820000      0.021770      0.005540
2084     20.830000      0.021710      0.005670
2085     20.840000      0.021650      0.005810
2086     20.850000      0.021600      0.005940
2087     20.860000      0.021540      0.006060
2088     20.870000      0.021480      0.006170
2089     20.880000      0.021410      0.006270
2090     20.890000      0.021350      0.006360
2091     20.900000      0.021290      0.006440
2092     20.910000      0.021220      0.006500
2093     20.920000      0.021160      0.006530
2094     20.930000      0.021090      0.006550
2095     20.940000      0.021030      0.006530
2096     20.950000      0.020960      0.006500
2097     20.960000      0.020900      0.006430
2098     20.970000      0.020830      0.006330
2099     20.980000      0.020770      0.006200
2100     20.990000      0.020710      0.006030
2101     21.000000      0.020650      0.005830
2102     21.010000      0.020590      0.005600
2103     21.020000      0.020530      0.005340
2104     21.030000      0.020480      0.005040
2105     21.040000      0.020430      0.004710
2106     21.050000      0.020380      0.004350
2107     21.060000      0.020340      0.003970
2108     21.070000      0.020300      0.003560
2109     21.080000      0.020260      0.003130
2110     21.090000      0.020230      0.002680
2111     21.100000      0.020200      0.002230
2112     21.110000      0.020180      0.001760
2113     21.120000      0.020160      0.001290
2114     21.130000      0.020150      0.000820
2115     21.140000      0.020140      0.000340
2116     21.150000      0.020140     -0.000120
2117     21.160000      0.020140     -0.000580
2118     21.170000      0.020150     -0.001030
2119     21.180000      0.020160     -0.001470
2120     21.190000      0.020170     -0.001900
2121     21.200000      0.020190     -0.002320
2122     21.210000      0.020210     -0.002730
2123     21.220000      0.020240     -0.003120
2124     21.230000      0.020270     -0.003500
2125     21.240000      0.020310     -0.003860
2126     21.250000      0.020350     -0.004210
2127     21.260000      0.020390     -0.004540
2128     21.270000      0.020430     -0.004860
2129     21.280000      0.020480     -0.005160
2130     21.290000      0.020530     -0.005440
2131     21.300000      0.020590     -0.005700
2132     21.310000      0.020650     -0.005940
2133     21.320000      0.020710     -0.006150
2134     21.330000      0.020770     -0.006340
2135     21.340000      0.020830     -0.006500
2136     21.350000      0.020900     -0.006630
2137     21.360000      0.020960     -0.006740
2138     21.370000      0.021030     -0.006810
2139     21.380000      0.021100     -0.006850
2140     21.390000      0.021170     -0.006860
2141     21.400000      0.021230     -0.006830
2142     21.410000      0.021300     -0.006780
2143     21.420000      0.021370     -0.006690
2144     21.430000      0.021440     -0.006580
2145     21.440000      0.021500     -0.006440
2146     21.450000      0.021570     -0.006270
2147     21.460000      0.021630     -0.006080
2148     21.470000      0.021690     -0.005860
2149     21.480000      0.021750     -0.005630
2150     21.490000      0.021810     -0.005390
2151     21.500000      0.021860     -0.005130
2152     21.510000      0.021910     -0.004870
2153     21.520000      0.021960     -0.004600
2154     21.530000      0.022010     -0.004330
2155     21.540000      0.022050     -0.004060
2156     21.550000      0.022090     -0.003790
2157     21.560000      0.022130     -0.003530
2158     21.570000      0.022160     -0.003280
2159     21.580000      0.022200     -0.003040
2160     21.590000      0.022230     -0.002810
2161     21.600000      0.022250     -0.002590
2162     21.610000      0.022280     -0.002380
2163     21.620000      0.022300     -0.002180
2164     21.630000      0.022330     -0.001990
2165     21.640000      0.022350     -0.001820
2166     21.650000      0.022360     -0.001660
2167     21.660000      0.022380     -0.001510
2168     21.670000      0.022400     -0.001380
2169     21.680000      0.022410     -0.001260
2170     21.690000      0.022420     -0.001160
2171     21.700000      0.022430     -0.001070
2172     21.710000      0.022440     -0.001000
2173     21.720000      0.022450     -0.000950
2174     21.730000      0.022460     -0.000920
2175     21.740000      0.022470     -0.000900
2176     21.750000      0.022480     -0.000900
2177     21.760000      0.022490     -0.000930
2178     21.770000      0.022500     -0.000970
2179     21.780000      0.022510     -0.001040
2180     21.790000      0.022520     -0.001130
2181     21.800000      0.022530     -0.001230
2182     21.810000      0.022540     -0.001360
2183     21.820000      0.022560     -0.001510
2184     21.830000      0.022570     -0.001680
2185     21.840000      0.022590     -0.001860
2186     21.850000      0.022610     -0.002060
2187     21.860000      0.022630     -0.002270
2188     21.870000      0.022650     -0.002480
2189     21.880000      0.022680     -0.002710
2190     21.890000      0.022700     -0.002940
2191     21.900000      0.022730     -0.003160
2192     21.910000      0.022760     -0.003390
2193     21.920000      0.022800     -0.003600
2194     21.930000      0.022830     -0.003810
2195     21.940000      0.022870     -0.004000
2196     21.950000      0.022910     -0.004180
2197     21.960000      0.022950     -0.004330
2198     21.970000      0.023000     -0.004470
2199     21.980000      0.023040     -0.004580
2200     21.990000      0.023090     -0.004670
2201     22.000000      0.023130     -0.004740
2202     22.010000      0.023180     -0.004780
2203     22.020000      0.023230     -0.004800
2204     22.030000      0.023280     -0.004800
2205     22.040000      0.023330     -0.004780
2206     22.050000      0.023370     -0.004740
2207     22.060000      0.023420     -0.004680
2208     22.070000      0.023470     -0.004610
2209     22.080000      0.023510     -0.004530
2210     22.090000      0.023560     -0.004450
2211     22.100000      0.023600     -0.004360
2212     22.110000      0.023650     -0.004270
2213     22.120000      0.023690     -0.004180
2214     22.130000      0.023730     -0.004100
2215     22.140000      0.023770     -0.004020
2216     22.150000      0.023810     -0.003960
2217     22.160000      0.023850     -0.003910
2218     22.170000      0.023890     -0.003870
2219     22.180000      0.023930     -0.003850
2220     22.190000      0.023970     -0.003850
2221     22.200000      0.024010     -0.003860
2222     22.210000      0.024050     -0.003890
2223     22.220000      0.024080     -0.003940
2224     22.230000      0.024120     -0.004000
2225     22.240000      0.024160     -0.004080
2226     22.250000      0.024200     -0.004170
2227     22.260000      0.024250     -0.004260
2228     22.270000      0.024290     -0.004360
2229     22.280000      0.024330     -0.004460
2230     22.290000      0.024380     -0.004560
2231     22.300000      0.024420     -0.004650
2232     22.310000      0.024470     -0.004730
2233     22.320000      0.024520     -0.004790
2234     22.330000      0.024560     -0.004830
2235     22.340000      0.024610     -0.004860
2236     22.350000      0.024660     -0.004850
2237     22.360000      0.024710     -0.004820
2238     22.370000      0.024760     -0.004750
2239     22.380000      0.024810     -0.004650
2240     22.390000      0.024850     -0.004520
2241     22.400000      0.024900     -0.004350
2242     22.410000      0.024940     -0.004150
2243     22.420000      0.024980     -0.003920
2244     22.430000      0.025020     -0.003650
2245     22.440000      0.025060     -0.003360
2246     22.450000      0.025090     -0.003040
2247     22.460000      0.025120     -0.002700
2248     22.470000      0.025150     -0.002350
2249     22.480000      0.025170     -0.001990
2250     22.490000      0.025190     -0.001630
2251     22.500000      0.025210     -0.001280
2252     22.510000      0.025220     -0.000940
2253     22.520000      0.025230     -0.000620
2254     22.530000      0.025240     -0.000330
2255     22.540000      0.025240     -0.000070
2256     22.550000      0.025240      0.000150
2257     22.560000      0.025240      0.000320
2258     22.570000      0.025240      0.000450
2259     22.580000      0.025230      0.000520
2260     22.590000      0.025230      0.000550
2261     22.600000      0.025220      0.000510
2262     22.610000      0.025220      0.000430
2263     22.620000      0.025210      0.000290
2264     22.630000      0.025210      0.000100
2265     22.640000      0.025210     -0.000130
2266     22.650000      0.025210     -0.000410
2267     22.660000      0.025210     -0.000720
2268     22.670000      0.025220     -0.001060
2269     22.680000      0.025230     -0.001430
2270     22.690000      0.025250     -0.001810
2271     22.700000      0.025260     -0.002200
2272     22.710000      0.025290     -0.002580
2273     22.720000      0.025310     -0.002960
2274     22.730000      0.025340     -0.003320
2275     22.740000      0.025370     -0.003660
2276     22.750000      0.025410     -0.003960
2277     22.760000      0.025450     -0.004230
2278     22.770000      0.025490     -0.004460
2279     22.780000      0.025540     -0.004640
2280     22.790000      0.025580     -0.004780
2281     22.800000      0.025630     -0.004870
2282     22.810000      0.025680     -0.004910
2283     22.820000      0.025730     -0.004910
2284     22.830000      0.025780     -0.004860
2285     22.840000      0.025830     -0.004770
2286     22.850000      0.025870     -0.004640
2287     22.860000      0.025920     -0.004470
2288     22.870000      0.025970     -0.004280
2289     22.880000      0.026010     -0.004070
2290     22.890000      0.026050     -0.003840
2291     22.900000      0.026090     -0.003610
2292     22.910000      0.026120     -0.003370
2293     22.920000      0.026160     -0.003130
2294     22.930000      0.026190     -0.002910
2295     22.940000      0.026220     -0.002700
2296     22.950000      0.026250     -0.002520
2297     22.960000      0.026270     -0.002360
2298     22.970000      0.026290     -0.002240
2299     22.980000      0.026320     -0.002150
2300     22.990000      0.026340     -0.002090
2301     23.000000      0.026360     -0.002080
2302     23.010000      0.026380     -0.002090
2303     23.020000      0.026400     -0.002150
2304     23.030000      0.026420     -0.002240
2305     23.040000      0.026440     -0.002360
2306     23.050000      0.026470     -0.002520
2307     23.060000      0.026490     -0.002700
2308     23.070000      0.026520     -0.002900
2309     23.080000      0.026550     -0.003110
2310     23.090000      0.026580     -0.003340
2311     23.100000      0.026610     -0.003570
2312     23.110000      0.026650     -0.003790
2313     23.120000      0.026690     -0.004020
2314     23.130000      0.026730     -0.004220
2315     23.140000      0.026770     -0.004410
2316     23.150000      0.026810     -0.004580
2317     23.160000      0.026860     -0.004720
2318     23.170000      0.026910     -0.004830
2319     23.180000      0.026960     -0.004910
2320     23.190000      0.027000     -0.004950
2321     23.200000      0.027050     -0.004960
2322     23.210000      0.027100     -0.004930
2323     23.220000      0.027150     -0.004870
2324     23.230000      0.027200     -0.004770
2325     23.240000      0.027250     -0.004650
2326     23.250000      0.027300     -0.004490
2327     23.260000      0.027340     -0.004300
2328     23.270000      0.027380     -0.004100
2329     23.280000      0.027420     -0.003880
2330     23.290000      0.027460     -0.003640
2331     23.300000      0.027500     -0.003400
2332     23.310000      0.027530     -0.003150
2333     23.320000      0.027570     -0.002900
2334     23.330000      0.027590     -0.002670
2335     23.340000      0.027620     -0.002440
2336     23.350000      0.027650     -0.002230
2337     23.360000      0.027670     -0.002040
2338     23.370000      0.027690     -0.001860
2339     23.380000      0.027710     -0.001710
2340     23.390000      0.027720     -0.001590
2341     23.400000      0.027740     -0.001490
2342     23.410000      0.027750     -0.001420
2343     23.420000      0.027770     -0.001380
2344     23.430000      0.027780     -0.001360
2345     23.440000      0.027800     -0.001360
2346     23.450000      0.027810     -0.001390
2347     23.460000      0.027820     -0.001440
2348     23.470000      0.027840     -0.001500
2349     23.480000      0.027850     -0.001590
2350     23.490000      0.027870     -0.001680
2351     23.500000      0.027890     -0.001790
2352     23.510000      0.027900     -0.001910
2353     23.520000      0.027920     -0.002030
2354     23.530000      0.027940     -0.002160
2355     23.540000      0.027960     -0.002290
2356     23.550000      0.027990     -0.002410
2357     23.560000      0.028010     -0.002530
2358     23.570000      0.028040     -0.002650
2359     23.580000      0.028060     -0.002760
2360     23.590000      0.028090     -0.002870
2361     23.600000      0.028120     -0.002970
2362     23.610000      0.028150     -0.003060
2363     23.620000      0.028180     -0.003140
2364     23.630000      0.028210     -0.003210
2365     23.640000      0.028240     -0.003270
2366     23.650000      0.028280     -0.003320
2367     23.660000      0.028310     -0.003360
2368     23.670000      0.028340     -0.003400
2369     23.680000      0.028380     -0.003420
2370     23.690000      0.028410     -0.003430
2371     23.700000      0.028450     -0.003440
2372     23.710000      0.028480     -0.003430
2373     23.720000      0.028510     -0.003410
2374     23.730000      0.028550     -0.003380
2375     23.740000      0.028580     -0.003340
2376     23.750000      0.028620     -0.003290
2377     23.760000      0.028650     -0.003230
2378     23.770000      0.028680     -0.003150
2379     23.780000      0.028710     -0.003060
2380     23.790000      0.028740     -0.002960
2381     23.800000      0.028770     -0.002850
2382     23.810000      0.028800     -0.002730
2383     23.820000      0.028830     -0.002600
2384     23.830000      0.028850     -0.002460
2385     23.840000      0.028880     -0.002310
2386     23.850000      0.028900     -0.002150
2387     23.860000      0.028920     -0.001990
2388     23.870000      0.028940     -0.001820
2389     23.880000      0.028960     -0.001650
2390     23.890000      0.028980     -0.001480
2391     23.900000      0.028990     -0.001320
2392     23.910000      0.029010     -0.001160
2393     23.920000      0.029020     -0.001010
2394     23.930000      0.029030     -0.000880
2395     23.940000      0.029040     -0.000750
2396     23.950000      0.029040     -0.000640
2397     23.960000      0.029050     -0.000550
2398     23.970000      0.029060     -0.000480
2399     23.980000      0.029060     -0.000420
2400     23.990000      0.029060     -0.000390
2401     24.000000      0.029070     -0.000380
2402     24.010000      0.029070     -0.000390
2403     24.020000      0.029080     -0.000430
2404     24.030000      0.029080     -0.000480
2405     24.040000      0.029090     -0.000560
2406     24.050000      0.029090     -0.000660
2407     24.060000      0.029100     -0.000780
2408     24.070000      0.029110     -0.000920
2409     24.080000      0.029110     -0.001070
2410     24.090000      0.029130     -0.001250
2411     24.100000      0.029140     -0.001440
2412     24.110000      0.029150     -0.001640
2413     24.120000      0.029170     -0.001860
2414     24.130000      0.029190     -0.002080
2415     24.140000      0.029210     -0.002320
2416     24.150000      0.029230     -0.002570
2417     24.160000      0.029260     -0.002830
2418     24.170000      0.029290     -0.003100
2419     24.180000      0.029320     -0.003370
2420     24.190000      0.029350     -0.003650
2421     24.200000      0.029390     -0.003930
2422     24.210000      0.029430     -0.004210
2423     24.220000      0.029470     -0.004490
2424     24.230000      0.029510     -0.004770
2425     24.240000      0.029560     -0.005040
2426     24.250000      0.029610     -0.005290
2427     24.260000      0.029660     -0.005530
2428     24.270000      0.029720     -0.005740
2429     24.280000      0.029780     -0.005920
2430     24.290000      0.029840     -0.006060
2431     24.300000      0.029900     -0.006150
2432     24.310000      0.029960     -0.006190
2433     24.320000      0.030020     -0.006160
2434     24.330000      0.030080     -0.006060
2435     24.340000      0.030140     -0.005880
2436     24.350000      0.030200     -0.005620
2437     24.360000      0.030260     -0.005270
2438     24.370000      0.030310     -0.004820
2439     24.380000      0.030360     -0.004280
2440     24.390000      0.030400     -0.003650
2441     24.400000      0.030440     -0.002930
2442     24.410000      0.030470     -0.002130
2443     24.420000      0.030490     -0.001250
2444     24.430000      0.030500     -0.000320
2445     24.440000      0.030500      0.000650
2446     24.450000      0.030500      0.001640
2447     24.460000      0.030480      0.002630
2448     24.470000      0.030450      0.003570
2449     24.480000      0.030420      0.004450
2450     24.490000      0.030370      0.005230
2451     24.500000      0.030320      0.005860
2452     24.510000      0.030260      0.006320
2453     24.520000      0.030200      0.006560
2454     24.530000      0.030130      0.006550
2455     24.540000      0.030070      0.006260
2456     24.550000      0.030010      0.005650
2457     24.560000      0.029950      0.004710
2458     24.570000      0.029900      0.003430
2459     24.580000      0.029870      0.001780
2460     24.590000      0.029850     -0.000240
2461     24.600000      0.029850     -0.002600
2462     24.610000      0.029880     -0.005300
2463     24.620000      0.029930     -0.008290
2464     24.630000      0.030010     -0.011550
2465     24.640000      0.030130     -0.015000
2466     24.650000      0.030280     -0.018580
2467     24.660000      0.030470     -0.022200
2468     24.670000      0.030690     -0.025760
2469     24.680000      0.030950     -0.029150
2470     24.690000      0.031240     -0.032260
2471     24.700000      0.031560     -0.034940
2472     24.710000      0.031910     -0.037090
2473     24.720000      0.032280     -0.038560
2474     24.730000      0.032670     -0.039230
2475     24.740000      0.033060     -0.038990
2476     24.750000      0.033450     -0.037740
2477     24.760000      0.033830     -0.035380
2478     24.770000      0.034180     -0.031840
2479     24.780000      0.034500     -0.027060
2480     24.790000      0.034770     -0.021030
2481     24.800000      0.034980     -0.013720
2482     24.810000      0.035120     -0.005160
2483     24.820000      0.035170      0.004600
2484     24.830000      0.035120      0.015480
2485     24.840000      0.034970      0.027380
2486     24.850000      0.034690      0.040150
2487     24.860000      0.034290      0.053620
2488     24.870000      0.033760      0.067580
2489     24.880000      0.033080      0.081820
2490     24.890000      0.032260      0.096080
2491     24.900000      0.031300      0.110100
2492     24.910000      0.030200      0.123630
2493     24.920000      0.028960      0.136410
2494     24.930000      0.027600      0.148170
2495     24.940000      0.026120      0.158690
2496     24.950000      0.024530      0.167770
2497     24.960000      0.022850      0.175220
2498     24.970000      0.021100      0.180900
2499     24.980000      0.019290      0.184700
2500     24.990000      0.017440      0.186540
2501     25.000000      0.015580      0.186390
2502     25.010000      0.000000      0.000000
2503     25.020000      0.000000      0.000000
2504     25.030000      0.000000      0.000000
2505     25.040000      0.000000      0.000000
2506     25.050000      0.000000      0.000000
2507     25.060000      0.000000      0.000000
2508     25.070000      0.000000      0.000000
2509     25.080000      0.000000      0.000000
2510     25.090000      0.000000      0.000000
2511     25.100000      0.000000      0.000000
2512     25.110000      0.000000      0.000000
2513     25.120000      0.000000      0.000000
2514     25.130000      0.000000      0.000000
2515     25.140000      0.000000      0.000000
2516     25.150000      0.000000      0.000000
2517     25.160000      0.000000      0.000000
2518     25.170000      0.000000      0.000000
2519     25.180000      0.000000      0.000000
2520     25.190000      0.000000      0.000000
2521     25.200000      0.000000      0.000000
2522     25.210000      0.000000      0.000000
2523     25.220000      0.000000      0.000000
2524     25.230000      0.000000      0.000000
2525     25.240000      0.000000      0.000000
2526     25.250000      0.000000      0.000000
2527     25.260000      0.000000      0.000000
2528     25.270000      0.000000      0.000000
2529     25.280000      0.000000      0.000000
2530     25.290000      0.000000      0.000000
2531     25.300000      0.000000      0.000000
2532     25.310000      0.000000      0.000000
2533     25.320000      0.000000      0.000000
2534     25.330000      0.000000      0.000000
2535     25.340000      0.000000      0.000000
2536     25.350000      0.000000      0.000000
2537     25.360000      0.000000      0.000000
2538     25.370000      0.000000      0.000000
2539     25.380000      0.000000      0.000000
2540     25.390000      0.000000      0.000000
2541     25.400000      0.000000      0.000000
2542     25.410000      0.000000      0.000000
2543     25.420000      0.000000      0.000000
2544     25.430000      0.000000      0.000000
2545     25.440000      0.000000      0.000000
2546     25.450000      0.000000      0.000000
2547     25.460000      0.000000      0.000000
2548     25.470000      0.000000      0.000000
2549     25.480000      0.000000      0.000000
2550     25.490000      0.000000      0.000000
2551     25.500000      0.000000      0.000000
2552     25.510000      0.000000      0.000000
2553     25.520000      0.000000      0.000000
2554     25.530000      0.000000      0.000000
2555     25.540000      0.000000      0.000000
2556     25.550000      0.000000      0.000000
2557     25.560000      0.000000      0.000000
2558     25.570000      0.000000      0.000000
2559     25.580000      0.000000      0.000000
2560     25.590000      0.000000      0.000000
2561     25.600000      0.000000      0.000000
2562     25.610000      0.000000      0.000000
2563     25.620000      0.000000      0.000000
2564     25.630000      0.000000      0.000000
2565     25.640000      0.000000      0.000000
2566     25.650000      0.000000      0.000000
2567     25.660000      0.000000      0.000000
2568     25.670000      0.000000      0.000000
2569     25.680000      0.000000      0.000000
2570     25.690000      0.000000      0.000000
2571     25.700000      0.000000      0.000000
2572     25.710000      0.000000      0.000000
2573     25.720000      0.000000      0.000000
2574     25.730000      0.000000      0.000000
2575     25.740000      0.000000      0.000000
2576     25.750000      0.000000      0.000000
2577     25.760000      0.000000      0.000000
2578     25.770000      0.000000      0.000000
2579     25.780000      0.000000      0.000000
2580     25.790000      0.000000      0.000000
2581     25.800000      0.000000      0.000000
2582     25.810000      0.000000      0.000000
2583     25.820000      0.000000      0.000000
2584     25.830000      0.000000      0.000000
2585     25.840000      0.000000      0.000000
2586     25.850000      0.000000      0.000000
2587     25.860000      0.000000      0.000000
2588     25.870000      0.000000      0.000000
2589     25.880000      0.000000      0.000000
2590     25.890000      0.000000      0.000000
2591     25.900000      0.000000      0.000000
2592     25.910000      0.000000      0.000000
2593     25.920000      0.000000      0.000000
2594     25.930000      0.000000      0.000000
2595     25.940000      0.000000      0.000000
2596     25.950000      0.000000      0.000000
2597     25.960000      0.000000      0.000000
2598     25.970000      0.000000      0.000000
2599     25.980000      0.000000      0.000000
2600     25.990000      0.000000      0.000000
2601     26.000000      0.000000      0.000000
2602     26.010000      0.000000      0.000000
2603     26.020000      0.000000      0.000000
2604     26.030000      0.000000      0.000000
2605     26.040000      0.000000      0.000000
2606     26.050000      0.000000      0.000000
2607     26.060000      0.000000      0.000000
2608     26.070000      0.000000      0.000000
2609     26.080000      0.000000      0.000000
2610     26.090000      0.000000      0.000000
2611     26.100000      0.000000      0.000000
2612     26.110000      0.000000      0.000000
2613     26.120000      0.000000      0.000000
2614     26.130000      0.000000      0.000000
2615     26.140000      0.000000      0.000000
2616     26.150000      0.000000      0.000000
2617     26.160000      0.000000      0.000000
2618     26.170000      0.000000      0.000000
2619     26.180000      0.000000      0.000000
2620     26.190000      0.000000      0.000000
2621     26.200000      0.000000      0.000000
2622     26.210000      0.000000      0.000000
2623     26.220000      0.000000      0.000000
2624     26.230000      0.000000      0.000000
2625     26.240000      0.000000      0.000000
2626     26.250000      0.000000      0.000000
2627     26.260000      0.000000      0.000000
2628     26.270000      0.000000      0.000000
2629     26.280000      0.000000      0.000000
2630     26.290000      0.000000      0.000000
2631     26.300000      0.000000      0.000000
2632     26.310000      0.000000      0.000000
2633     26.320000      0.000000      0.000000
2634     26.330000      0.000000      0.000000
2635     26.340000      0.000000      0.000000
2636     26.350000      0.000000      0.000000
2637     26.360000      0.000000      0.000000
2638     26.370000      0.000000      0.000000
2639     26.380000      0.000000      0.000000
2640     26.390000      0.000000      0.000000
2641     26.400000      0.000000      0.000000
2642     26.410000      0.000000      0.000000
2643     26.420000      0.000000      0.000000
2644     26.430000      0.000000      0.000000
2645     26.440000      0.000000      0.000000
2646     26.450000      0.000000      0.000000
2647     26.460000      0.000000      0.000000
2648     26.470000      0.000000      0.000000
2649     26.480000      0.000000      0.000000
2650     26.490000      0.000000      0.000000
2651     26.500000      0.000000      0.000000
2652     26.510000      0.000000      0.000000
2653     26.520000      0.000000      0.000000
2654     26.530000      0.000000      0.000000
2655     26.540000      0.000000      0.000000
2656     26.550000      0.000000      0.000000
2657     26.560000      0.000000      0.000000
2658     26.570000      0.000000      0.000000
2659     26.580000      0.000000      0.000000
2660     26.590000      0.000000      0.000000
2661     26.600000      0.000000      0.000000
2662     26.610000      0.000000      0.000000
2663     26.620000      0.000000      0.000000
2664     26.630000      0.000000      0.000000
2665     26.640000      0.000000      0.000000
2666     26.650000      0.000000      0.000000
2667     26.660000      0.000000      0.000000
2668     26.670000      0.000000      0.000000
2669     26.680000      0.000000      0.000000
2670     26.690000      0.000000      0.000000
2671     26.700000      0.000000      0.000000
2672     26.710000      0.000000      0.000000
2673     26.720000      0.000000      0.000000
2674     26.730000      0.000000      0.000000
2675     26.740000      0.000000      0.000000
2676     26.750000      0.000000      0.000000
2677     26.760000      0.000000      0.000000
2678     26.770000      0.000000      0.000000
2679     26.780000      0.000000      0.000000
2680     26.790000      0.000000      0.000000
2681     26.800000      0.000000      0.000000
2682     26.810000      0.000000      0.000000
2683     26.820000      0.000000      0.000000
2684     26.830000      0.000000      0.000000
2685     26.840000      0.000000      0.000000
2686     26.850000      0.000000      0.000000
2687     26.860000      0.000000      0.000000
2688     26.870000      0.000000      0.000000
2689     26.880000      0.000000      0.000000
2690     26.890000      0.000000      0.000000
2691     26.900000      0.000000      0.000000
2692     26.910000      0.000000      0.000000
2693     26.920000      0.000000      0.000000
2694     26.930000      0.000000      0.000000
2695     26.940000      0.000000      0.000000
2696     26.950000      0.000000      0.000000
2697     26.960000      0.000000      0.000000
2698     26.970000      0.000000      0.000000
2699     26.980000      0.000000      0.000000
2700     26.990000      0.000000      0.000000
2701     27.000000      0.000000      0.000000
2702     27.010000      0.000000      0.000000
2703     27.020000      0.000000      0.000000
2704     27.030000      0.000000      0.000000
2705     27.040000      0.000000      0.000000
2706     27.050000      0.000000      0.000000
2707     27.060000      0.000000      0.000000
2708     27.070000      0.000000      0.000000
2709     27.080000      0.000000      0.000000
2710     27.090000      0.000000      0.000000
2711     27.100000      0.000000      0.000000
2712     27.110000      0.000000      0.000000
2713     27.120000      0.000000      0.000000
2714     27.130000      0.000000      0.000000
2715     27.140000      0.000000      0.000000
2716     27.150000      0.000000      0.000000
2717     27.160000      0.000000      0.000000
2718     27.170000      0.000000      0.000000
2719     27.180000      0.000000      0.000000
2720     27.190000      0.000000      0.000000
2721     27.200000      0.000000      0.000000
2722     27.210000      0.000000      0.000000
2723     27.220000      0.000000      0.000000
2724     27.230000      0.000000      0.000000
2725     27.240000      0.000000      0.000000
2726     27.250000      0.000000      0.000000
2727     27.260000      0.000000      0.000000
2728     27.270000      0.000000      0.000000
2729     27.280000      0.000000      0.000000
2730     27.290000      0.000000      0.000000
2731     27.300000      0.000000      0.000000
2732     27.310000      0.000000      0.000000
2733     27.320000      0.000000      0.000000
2734     27.330000      0.000000      0.000000
2735     27.340000      0.000000      0.000000
2736     27.350000      0.000000      0.000000
2737     27.360000      0.000000      0.000000
2738     27.370000      0.000000      0.000000
2739     27.380000      0.000000      0.000000
2740     27.390000      0.000000      0.000000
2741     27.400000      0.000000      0.000000
2742     27.410000      0.000000      0.000000
2743     27.420000      0.000000      0.000000
2744     27.430000      0.000000      0.000000
2745     27.440000      0.000000      0.000000
2746     27.450000      0.000000      0.000000
2747     27.460000      0.000000      0.000000
2748     27.470000      0.000000      0.000000
2749     27.480000      0.000000      0.000000
2750     27.490000      0.000000      0.000000
2751     27.500000      0.000000      0.000000
2752     27.510000      0.000000      0.000000
2753     27.520000      0.000000      0.000000
2754     27.530000      0.000000      0.000000
2755     27.540000      0.000000      0.000000
2756     27.550000      0.000000      0.000000
2757     27.560000      0.000000      0.000000
2758     27.570000      0.000000      0.000000
2759     27.580000      0.000000      0.000000
2760     27.590000      0.000000      0.000000
2761     27.600000      0.000000      0.000000
2762     27.610000      0.000000      0.000000
2763     27.620000      0.000000      0.000000
2764     27.630000      0.000000      0.000000
2765     27.640000      0.000000      0.000000
2766     27.650000      0.000000      0.000000
2767     27.660000      0.000000      0.000000
2768     27.670000      0.000000      0.000000
2769     27.680000      0.000000      0.000000
2770     27.690000      0.000000      0.000000
2771     27.700000      0.000000      0.000000
2772     27.710000      0.000000      0.000000
2773     27.720000      0.000000      0.000000
2774     27.730000      0.000000      0.000000
2775     27.740000      0.000000      0.000000
2776     27.750000      0.000000      0.000000
2777     27.760000      0.000000      0.000000
2778     27.770000      0.000000      0.000000
2779     27.780000      0.000000      0.000000
2780     27.790000      0.000000      0.000000
2781     27.800000      0.000000      0.000000
2782     27.810000      0.000000      0.000000
2783     27.820000      0.000000      0.000000
2784     27.830000      0.000000      0.000000
2785     27.840000      0.000000      0.000000
2786     27.850000      0.000000      0.000000
2787     27.860000      0.000000      0.000000
2788     27.870000      0.000000      0.000000
2789     27.880000      0.000000      0.000000
2790     27.890000      0.000000      0.000000
2791     27.900000      0.000000      0.000000
2792     27.910000      0.000000      0.000000
2793     27.920000      0.000000      0.000000
2794     27.930000      0.000000      0.000000
2795     27.940000      0.000000      0.000000
2796     27.950000      0.000000      0.000000
2797     27.960000      0.000000      0.000000
2798     27.970000      0.000000      0.000000
2799     27.980000      0.000000      0.000000
2800     27.990000      0.000000      0.000000
2801     28.000000      0.000000      0.000000
2802     28.010000      0.000000      0.000000
2803     28.020000      0.000000      0.000000
2804     28.030000      0.000000      0.000000
2805     28.040000      0.000000      0.000000
2806     28.050000      0.000000      0.000000
2807     28.060000      0.000000      0.000000
2808     28.070000      0.000000      0.000000
2809     28.080000      0.000000      0.000000
2810     28.090000      0.000000      0.000000
2811     28.100000      0.000000      0.000000
2812     28.110000      0.000000      0.000000
2813     28.120000      0.000000      0.000000
2814     28.130000      0.000000      0.000000
2815     28.140000      0.000000      0.000000
2816     28.150000      0.000000      0.000000
2817     28.160000      0.000000      0.000000
2818     28.170000      0.000000      0.000000
2819     28.180000      0.000000      0.000000
2820     28.190000      0.000000      0.000000
2821     28.200000      0.000000      0.000000
2822     28.210000      0.000000      0.000000
2823     28.220000      0.000000      0.000000
2824     28.230000      0.000000      0.000000
2825     28.240000      0.000000      0.000000
2826     28.250000      0.000000      0.000000
2827     28.260000      0.000000      0.000000
2828     28.270000      0.000000      0.000000
2829     28.280000      0.000000      0.000000
2830     28.290000      0.000000      0.000000
2831     28.300000      0.000000      0.000000
2832     28.310000      0.000000      0.000000
2833     28.320000      0.000000      0.000000
2834     28.330000      0.000000      0.000000
2835     28.340000      0.000000      0.000000
2836     28.350000      0.000000      0.000000
2837     28.360000      0.000000      0.000000
2838     28.370000      0.000000      0.000000
2839     28.380000      0.000000      0.000000
2840     28.390000      0.000000      0.000000
2841     28.400000      0.000000      0.000000
2842     28.410000      0.000000      0.000000
2843     28.420000      0.000000      0.000000
2844     28.430000      0.000000      0.000000
2845     28.440000      0.000000      0.000000
2846     28.450000      0.000000      0.000000
2847     28.460000      0.000000      0.000000
2848     28.470000      0.000000      0.000000
2849     28.480000      0.000000      0.000000
2850     28.490000      0.000000      0.000000
2851     28.500000      0.000000      0.000000
2852     28.510000      0.000000      0.000000
2853     28.520000      0.000000      0.000000
2854     28.530000      0.000000      0.000000
2855     28.540000      0.000000      0.000000
2856     28.550000      0.000000      0.000000
2857     28.560000      0.000000      0.000000
2858     28.570000      0.000000      0.000000
2859     28.580000      0.000000      0.000000
2860     28.590000      0.000000      0.000000
2861     28.600000      0.000000      0.000000
2862     28.610000      0.000000      0.000000
2863     28.620000      0.000000      0.000000
2864     28.630000      0.000000      0.000000
2865     28.640000      0.000000      0.000000
2866     28.650000      0.000000      0.000000
2867     28.660000      0.000000      0.000000
2868     28.670000      0.000000      0.000000
2869     28.680000      0.000000      0.000000
2870     28.690000      0.000000      0.000000
2871     28.700000      0.000000      0.000000
2872     28.710000      0.000000      0.000000
2873     28.720000      0.000000      0.000000
2874     28.730000      0.000000      0.000000
2875     28.740000      0.000000      0.000000
2876     28.750000      0.000000      0.000000
2877     28.760000      0.000000      0.000000
2878     28.770000      0.000000      0.000000
2879     28.780000      0.000000      0.000000
2880     28.790000      0.000000      0.000000
2881     28.800000      0.000000      0.000000
2882     28.810000      0.000000      0.000000
2883     28.820000      0.000000      0.000000
2884     28.830000      0.000000      0.000000
2885     28.840000      0.000000      0.000000
2886     28.850000      0.000000      0.000000
2887     28.860000      0.000000      0.000000
2888     28.870000      0.000000      0.000000
2889     28.880000      0.000000      0.000000
2890     28.890000      0.000000      0.000000
2891     28.900000      0.000000      0.000000
2892     28.910000      0.000000      0.000000
2893     28.920000      0.000000      0.000000
2894     28.930000      0.000000      0.000000
2895     28.940000      0.000000      0.000000
2896     28.950000      0.000000      0.000000
2897     28.960000      0.000000      0.000000
2898     28.970000      0.000000      0.000000
2899     28.980000      0.000000      0.000000
2900     28.990000      0.000000      0.000000
2901     29.000000      0.000000      0.000000
2902     29.010000      0.000000      0.000000
2903     29.020000      0.000000      0.000000
2904     29.030000      0.000000      0.000000
2905     29.040000      0.000000      0.000000
2906     29.050000      0.000000      0.000000
2907     29.060000      0.000000      0.000000
2908     29.070000      0.000000      0.000000
2909     29.080000      0.000000      0.000000
2910     29.090000      0.000000      0.000000
2911     29.100000      0.000000      0.000000
2912     29.110000      0.000000      0.000000
2913     29.120000      0.000000      0.000000
2914     29.130000      0.000000      0.000000
2915     29.140000      0.000000      0.000000
2916     29.150000      0.000000      0.000000
2917     29.160000      0.000000      0.000000
2918     29.170000      0.000000      0.000000
2919     29.180000      0.000000      0.000000
2920     29.190000      0.000000      0.000000
2921     29.200000      0.000000      0.000000
2922     29.210000      0.000000      0.000000
2923     29.220000      0.000000      0.000000
2924     29.230000      0.000000      0.000000
2925     29.240000      0.000000      0.000000
2926     29.250000      0.000000      0.000000
2927     29.260000      0.000000      0.000000
2928     29.270000      0.000000      0.000000
2929     29.280000      0.000000      0.000000
2930     29.290000      0.000000      0.000000
2931     29.300000      0.000000      0.000000
2932     29.310000      0.000000      0.000000
2933     29.320000      0.000000      0.000000
2934     29.330000      0.000000      0.000000
2935     29.340000      0.000000      0.000000
2936     29.350000      0.000000      0.000000
2937     29.360000      0.000000      0.000000
2938     29.370000      0.000000      0.000000
2939     29.380000      0.000000      0.000000
2940     29.390000      0.000000      0.000000
2941     29.400000      0.000000      0.000000
2942     29.410000      0.000000      0.000000
2943     29.420000      0.000000      0.000000
2944     29.430000      0.000000      0.000000
2945     29.440000      0.000000      0.000000
2946     29.450000      0.000000      0.000000
2947     29.460000      0.000000      0.000000
2948     29.470000      0.000000      0.000000
2949     29.480000      0.000000      0.000000
2950     29.490000      0.000000      0.000000
2951     29.500000      0.000000      0.000000
2952     29.510000      0.000000      0.000000
2953     29.520000      0.000000      0.000000
2954     29.530000      0.000000      0.000000
2955     29.540000      0.000000      0.000000
2956     29.550000      0.000000      0.000000
2957     29.560000      0.000000      0.000000
2958     29.570000      0.000000      0.000000
2959     29.580000      0.000000      0.000000
2960     29.590000      0.000000      0.000000
2961     29.600000      0.000000      0.000000
2962     29.610000      0.000000      0.000000
2963     29.620000      0.000000      0.000000
2964     29.630000      0.000000      0.000000
2965     29.640000      0.000000      0.000000
2966     29.650000      0.000000      0.000000
2967     29.660000      0.000000      0.000000
2968     29.670000      0.000000      0.000000
2969     29.680000      0.000000      0.000000
2970     29.690000      0.000000      0.000000
2971     29.700000      0.000000      0.000000
2972     29.710000      0.000000      0.000000
2973     29.720000      0.000000      0.000000
2974     29.730000      0.000000      0.000000
2975     29.740000      0.000000      0.000000
2976     29.750000      0.000000      0.000000
2977     29.760000      0.000000      0.000000
2978     29.770000      0.000000      0.000000
2979     29.780000      0.000000      0.000000
2980     29.790000      0.000000      0.000000
2981     29.800000      0.000000      0.000000
2982     29.810000      0.000000      0.000000
2983     29.820000      0.000000      0.000000
2984     29.830000      0.000000      0.000000
2985     29.840000      0.000000      0.000000
2986     29.850000      0.000000      0.000000
2987     29.860000      0.000000      0.000000
2988     29.870000      0.000000      0.000000
2989     29.880000      0.000000      0.000000
2990     29.890000      0.000000      0.000000
2991     29.900000      0.000000      0.000000
2992     29.910000      0.000000      0.000000
2993     29.920000      0.000000      0.000000
2994     29.930000      0.000000      0.000000
2995     29.940000      0.000000      0.000000
2996     29.950000      0.000000      0.000000
2997     29.960000      0.000000      0.000000
2998     29.970000      0.000000      0.000000
2999     29.980000      0.000000      0.000000
3000     29.990000      0.000000      0.000000
3001     30.000000      0.000000      0.000000
3002     30.010000      0.000000      0.000000
3003     30.020000      0.000000      0.000000
3004     30.030000      0.000000      0.000000
3005     30.040000      0.000000      0.000000
3006     30.050000      0.000000      0.000000
3007     30.060000      0.000000      0.000000
3008     30.070000      0.000000      0.000000
3009     30.080000      0.000000      0.000000
3010     30.090000      0.000000      0.000000
3011     30.100000      0.000000      0.000000
3012     30.110000      0.000000      0.000000
3013     30.120000      0.000000      0.000000
3014     30.130000      0.000000      0.000000
3015     30.140000      0.000000      0.000000
3016     30.150000      0.000000      0.000000
3017     30.160000      0.000000      0.000000
3018     30.170000      0.000000      0.000000
3019     30.180000      0.000000      0.000000
3020     30.190000      0.000000      0.000000
3021     30.200000      0.000000      0.000000
3022     30.210000      0.000000      0.000000
3023     30.220000      0.000000      0.000000
3024     30.230000      0.000000      0.000000
3025     30.240000      0.000000      0.000000
3026     30.250000      0.000000      0.000000
3027     30.260000      0.000000      0.000000
3028     30.270000      0.000000      0.000000
3029     30.280000      0.000000      0.000000
3030     30.290000      0.000000      0.000000
3031     30.300000      0.000000      0.000000
3032     30.310000      0.000000      0.000000
3033     30.320000      0.000000      0.000000
3034     30.330000      0.000000      0.000000
3035     30.340000      0.000000      0.000000
3036     30.350000      0.000000      0.000000
3037     30.360000      0.000000      0.000000
3038     30.370000      0.000000      0.000000
3039     30.380000      0.000000      0.000000
3040     30.390000      0.000000      0.000000
3041     30.400000      0.000000      0.000000
3042     30.410000      0.000000      0.000000
3043     30.420000      0.000000      0.000000
3044     30.430000      0.000000      0.000000
3045     30.440000      0.000000      0.000000
3046     30.450000      0.000000      0.000000
3047     30.460000      0.000000      0.000000
3048     30.470000      0.000000      0.000000
3049     30.480000      0.000000      0.000000
3050     30.490000      0.000000      0.000000
3051     30.500000      0.000000      0.000000
3052     30.510000      0.000000      0.000000
3053     30.520000      0.000000      0.000000
3054     30.530000      0.000000      0.000000
3055     30.540000      0.000000      0.000000
3056     30.550000      0.000000      0.000000
3057     30.560000      0.000000      0.000000
3058     30.570000      0.000000      0.000000
3059     30.580000      0.000000      0.000000
3060     30.590000      0.000000      0.000000
3061     30.600000      0.000000      0.000000
3062     30.610000      0.000000      0.000000
3063     30.620000      0.000000      0.000000
3064     30.630000      0.000000      0.000000
3065     30.640000      0.000000      0.000000
3066     30.650000      0.000000      0.000000
3067     30.660000      0.000000      0.000000
3068     30.670000      0.000000      0.000000
3069     30.680000      0.000000      0.000000
3070     30.690000      0.000000      0.000000
3071     30.700000      0.000000      0.000000
3072     30.710000      0.000000      0.000000
3073     30.720000      0.000000      0.000000
3074     30.730000      0.000000      0.000000
3075     30.740000      0.000000      0.000000
3076     30.750000      0.000000      0.000000
3077     30.760000      0.000000      0.000000
3078     30.770000      0.000000      0.000000
3079     30.780000      0.000000      0.000000
3080     30.790000      0.000000      0.000000
3081     30.800000      0.000000      0.000000
3082     30.810000      0.000000      0.000000
3083     30.820000      0.000000      0.000000
3084     30.830000      0.000000      0.000000
3085     30.840000      0.000000      0.000000
3086     30.850000      0.000000      0.000000
3087     30.860000      0.000000      0.000000
3088     30.870000      0.000000      0.000000
3089     30.880000      0.000000      0.000000
3090     30.890000      0.000000      0.000000
3091     30.900000      0.000000      0.000000
3092     30.910000      0.000000      0.000000
3093     30.920000      0.000000      0.000000
3094     30.930000      0.000000      0.000000
3095     30.940000      0.000000      0.000000
3096     30.950000      0.000000      0.000000
3097     30.960000      0.000000      0.000000
3098     30.970000      0.000000      0.000000
3099     30.980000      0.000000      0.000000
3100     30.990000      0.000000      0.000000
3101     31.000000      0.000000      0.000000
3102     31.010000      0.000000      0.000000
3103     31.020000      0.000000      0.000000
3104     31.030000      0.000000      0.000000
3105     31.040000      0.000000      0.000000
3106     31.050000      0.000000      0.000000
3107     31.060000      0.000000      0.000000
3108     31.070000      0.000000      0.000000
3109     31.080000      0.000000      0.000000
3110     31.090000      0.000000      0.000000
3111     31.100000      0.000000      0.000000
3112     31.110000      0.000000      0.000000
3113     31.120000      0.000000      0.000000
3114     31.130000      0.000000      0.000000
3115     31.140000      0.000000      0.000000
3116     31.150000      0.000000      0.000000
3117     31.160000      0.000000      0.000000
3118     31.170000      0.000000      0.000000
3119     31.180000      0.000000      0.000000
3120     31.190000      0.000000      0.000000
3121     31.200000      0.000000      0.000000
3122     31.210000      0.000000      0.000000
3123     31.220000      0.000000      0.000000
3124     31.230000      0.000000      0.000000
3125     31.240000      0.000000      0.000000
3126     31.250000      0.000000      0.000000
3127     31.260000      0.000000      0.000000
3128     31.270000      0.000000      0.000000
3129     31.280000      0.000000      0.000000
3130     31.290000      0.000000      0.000000
3131     31.300000      0.000000      0.000000
3132     31.310000      0.000000      0.000000
3133     31.320000      0.000000      0.000000
3134     31.330000      0.000000      0.000000
3135     31.340000      0.000000      0.000000
3136     31.350000      0.000000      0.000000
3137     31.360000      0.000000      0.000000
3138     31.370000      0.000000      0.000000
3139     31.380000      0.000000      0.000000
3140     31.390000      0.000000      0.000000
3141     31.400000      0.000000      0.000000
3142     31.410000      0.000000      0.000000
3143     31.420000      0.000000      0.000000
3144     31.430000      0.000000      0.000000
3145     31.440000      0.000000      0.000000
3146     31.450000      0.000000      0.000000
3147     31.460000      0.000000      0.000000
3148     31.470000      0.000000      0.000000
3149     31.480000      0.000000      0.000000
3150     31.490000      0.000000      0.000000
3151     31.500000      0.000000      0.000000
3152     31.510000      0.000000      0.000000
3153     31.520000      0.000000      0.000000
3154     31.530000      0.000000      0.000000
3155     31.540000      0.000000      0.000000
3156     31.550000      0.000000      0.000000
3157     31.560000      0.000000      0.000000
3158     31.570000      0.000000      0.000000
3159     31.580000      0.000000      0.000000
3160     31.590000      0.000000      0.000000
3161     31.600000      0.000000      0.000000
3162     31.610000      0.000000      0.000000
3163     31.620000      0.000000      0.000000
3164     31.630000      0.000000      0.000000
3165     31.640000      0.000000      0.000000
3166     31.650000      0.000000      0.000000
3167     31.660000      0.000000      0.000000
3168     31.670000      0.000000      0.000000
3169     31.680000      0.000000      0.000000
3170     31.690000      0.000000      0.000000
3171     31.700000      0.000000      0.000000
3172     31.710000      0.000000      0.000000
3173     31.720000      0.000000      0.000000
3174     31.730000      0.000000      0.000000
3175     31.740000      0.000000      0.000000
3176     31.750000      0.000000      0.000000
3177     31.760000      0.000000      0.000000
3178     31.770000      0.000000      0.000000
3179     31.780000      0.000000      0.000000
3180     31.790000      0.000000      0.000000
3181     31.800000      0.000000      0.000000
3182     31.810000      0.000000      0.000000
3183     31.820000      0.000000      0.000000
3184     31.830000      0.000000      0.000000
3185     31.840000      0.000000      0.000000
3186     31.850000      0.000000      0.000000
3187     31.860000      0.000000      0.000000
3188     31.870000      0.000000      0.000000
3189     31.880000      0.000000      0.000000
3190     31.890000      0.000000      0.000000
3191     31.900000      0.000000      0.000000
3192     31.910000      0.000000      0.000000
3193     31.920000      0.000000      0.000000
3194     31.930000      0.000000      0.000000
3195     31.940000      0.000000      0.000000
3196     31.950000      0.000000      0.000000
3197     31.960000      0.000000      0.000000
3198     31.970000      0.000000      0.000000
3199     31.980000      0.000000      0.000000
3200     31.990000      0.000000      0.000000
3201     32.000000      0.000000      0.000000
3202     32.010000      0.000000      0.000000
3203     32.020000      0.000000      0.000000
3204     32.030000      0.000000      0.000000
3205     32.040000      0.000000      0.000000
3206     32.050000      0.000000      0.000000
3207     32.060000      0.000000      0.000000
3208     32.070000      0.000000      0.000000
3209     32.080000      0.000000      0.000000
3210     32.090000      0.000000      0.000000
3211     32.100000      0.000000      0.000000
3212     32.110000      0.000000      0.000000
3213     32.120000      0.000000      0.000000
3214     32.130000      0.000000      0.000000
3215     32.140000      0.000000      0.000000
3216     32.150000      0.000000      0.000000
3217     32.160000      0.000000      0.000000
3218     32.170000      0.000000      0.000000
3219     32.180000      0.000000      0.000000
3220     32.190000      0.000000      0.000000
3221     32.200000      0.000000      0.000000
3222     32.210000      0.000000      0.000000
3223     32.220000      0.000000      0.000000
3224     32.230000      0.000000      0.000000
3225     32.240000      0.000000      0.000000
3226     32.250000      0.000000      0.000000
3227     32.260000      0.000000      0.000000
3228     32.270000      0.000000      0.000000
3229     32.280000      0.000000      0.000000
3230     32.290000      0.000000      0.000000
3231     32.300000      0.000000      0.000000
3232     32.310000      0.000000      0.000000
3233     32.320000      0.000000      0.000000
3234     32.330000      0.000000      0.000000
3235     32.340000      0.000000      0.000000
3236     32.350000      0.000000      0.000000
3237     32.360000      0.000000      0.000000
3238     32.370000      0.000000      0.000000
3239     32.380000      0.000000      0.000000
3240     32.390000      0.000000      0.000000
3241     32.400000      0.000000      0.000000
3242     32.410000      0.000000      0.000000
3243     32.420000      0.000000      0.000000
3244     32.430000      0.000000      0.000000
3245     32.440000      0.000000      0.000000
3246     32.450000      0.000000      0.000000
3247     32.460000      0.000000      0.000000
3248     32.470000      0.000000      0.000000
3249     32.480000      0.000000      0.000000
3250     32.490000      0.000000      0.000000
3251     32.500000      0.000000      0.000000
3252     32.510000      0.000000      0.000000
3253     32.520000      0.000000      0.000000
3254     32.530000      0.000000      0.000000
3255     32.540000      0.000000      0.000000
3256     32.550000      0.000000      0.000000
3257     32.560000      0.000000      0.000000
3258     32.570000      0.000000      0.000000
3259     32.580000      0.000000      0.000000
3260     32.590000      0.000000      0.000000
3261     32.600000      0.000000      0.000000
3262     32.610000      0.000000      0.000000
3263     32.620000      0.000000      0.000000
3264     32.630000      0.000000      0.000000
3265     32.640000      0.000000      0.000000
3266     32.650000      0.000000      0.000000
3267     32.660000      0.000000      0.000000
3268     32.670000      0.000000      0.000000
3269     32.680000      0.000000      0.000000
3270     32.690000      0.000000      0.000000
3271     32.700000      0.000000      0.000000
3272     32.710000      0.000000      0.000000
3273     32.720000      0.000000      0.000000
3274     32.730000      0.000000      0.000000
3275     32.740000      0.000000      0.000000
3276     32.750000      0.000000      0.000000
3277     32.760000      0.000000      0.000000
3278     32.770000      0.000000      0.000000
3279     32.780000      0.000000      0.000000
3280     32.790000      0.000000      0.000000
3281     32.800000      0.000000      0.000000
3282     32.810000      0.000000      0.000000
3283     32.820000      0.000000      0.000000
3284     32.830000      0.000000      0.000000
3285     32.840000      0.000000      0.000000
3286     32.850000      0.000000      0.000000
3287     32.860000      0.000000      0.000000
3288     32.870000      0.000000      0.000000
3289     32.880000      0.000000      0.000000
3290     32.890000      0.000000      0.000000
3291     32.900000      0.000000      0.000000
3292     32.910000      0.000000      0.000000
3293     32.920000      0.000000      0.000000
3294     32.930000      0.000000      0.000000
3295     32.940000      0.000000      0.000000
3296     32.950000      0.000000      0.000000
3297     32.960000      0.000000      0.000000
3298     32.970000      0.000000      0.000000
3299     32.980000      0.000000      0.000000
3300     32.990000      0.000000      0.000000
3301     33.000000      0.000000      0.000000
3302     33.010000      0.000000      0.000000
3303     33.020000      0.000000      0.000000
3304     33.030000      0.000000      0.000000
3305     33.040000      0.000000      0.000000
3306     33.050000      0.000000      0.000000
3307     33.060000      0.000000      0.000000
3308     33.070000      0.000000      0.000000
3309     33.080000      0.000000      0.000000
3310     33.090000      0.000000      0.000000
3311     33.100000      0.000000      0.000000
3312     33.110000      0.000000      0.000000
3313     33.120000      0.000000      0.000000
3314     33.130000      0.000000      0.000000
3315     33.140000      0.000000      0.000000
3316     33.150000      0.000000      0.000000
3317     33.160000      0.000000      0.000000
3318     33.170000      0.000000      0.000000
3319     33.180000      0.000000      0.000000
3320     33.190000      0.000000      0.000000
3321     33.200000      0.000000      0.000000
3322     33.210000      0.000000      0.000000
3323     33.220000      0.000000      0.000000
3324     33.230000      0.000000      0.000000
3325     33.240000      0.000000      0.000000
3326     33.250000      0.000000      0.000000
3327     33.260000      0.000000      0.000000
3328     33.270000      0.000000      0.000000
3329     33.280000      0.000000      0.000000
3330     33.290000      0.000000      0.000000
3331     33.300000      0.000000      0.000000
3332     33.310000      0.000000      0.000000
3333     33.320000      0.000000      0.000000
3334     33.330000      0.000000      0.000000
3335     33.340000      0.000000      0.000000
3336     33.350000      0.000000      0.000000
3337     33.360000      0.000000      0.000000
3338     33.370000      0.000000      0.000000
3339     33.380000      0.000000      0.000000
3340     33.390000      0.000000      0.000000
3341     33.400000      0.000000      0.000000
3342     33.410000      0.000000      0.000000
3343     33.420000      0.000000      0.000000
3344     33.430000      0.000000      0.000000
3345     33.440000      0.000000      0.000000
3346     33.450000      0.000000      0.000000
3347     33.460000      0.000000      0.000000
3348     33.470000      0.000000      0.000000
3349     33.480000      0.000000      0.000000
3350     33.490000      0.000000      0.000000
3351     33.500000      0.000000      0.000000
3352     33.510000      0.000000      0.000000
3353     33.520000      0.000000      0.000000
3354     33.530000      0.000000      0.000000
3355     33.540000      0.000000      0.000000
3356     33.550000      0.000000      0.000000
3357     33.560000      0.000000      0.000000
3358     33.570000      0.000000      0.000000
3359     33.580000      0.000000      0.000000
3360     33.590000      0.000000      0.000000
3361     33.600000      0.000000      0.000000
3362     33.610000      0.000000      0.000000
3363     33.620000      0.000000      0.000000
3364     33.630000      0.000000      0.000000
3365     33.640000      0.000000      0.000000
3366     33.650000      0.000000      0.000000
3367     33.660000      0.000000      0.000000
3368     33.670000      0.000000      0.000000
3369     33.680000      0.000000      0.000000
3370     33.690000      0.000000      0.000000
3371     33.700000      0.000000      0.000000
3372     33.710000      0.000000      0.000000
3373     33.720000      0.000000      0.000000
3374     33.730000      0.000000      0.000000
3375     33.740000      0.000000      0.000000
3376     33.750000      0.000000      0.000000
3377     33.760000      0.000000      0.000000
3378     33.770000      0.000000      0.000000
3379     33.780000      0.000000      0.000000
3380     33.790000      0.000000      0.000000
3381     33.800000      0.000000      0.000000
3382     33.810000      0.000000      0.000000
3383     33.820000      0.000000      0.000000
3384     33.830000      0.000000      0.000000
3385     33.840000      0.000000      0.000000
3386     33.850000      0.000000      0.000000
3387     33.860000      0.000000      0.000000
3388     33.870000      0.000000      0.000000
3389     33.880000      0.000000      0.000000
3390     33.890000      0.000000      0.000000
3391     33.900000      0.000000      0.000000
3392     33.910000      0.000000      0.000000
3393     33.920000      0.000000      0.000000
3394     33.930000      0.000000      0.000000
3395     33.940000      0.000000      0.000000
3396     33.950000      0.000000      0.000000
3397     33.960000      0.000000      0.000000
3398     33.970000      0.000000      0.000000
3399     33.980000      0.000000      0.000000
3400     33.990000      0.000000      0.000000
3401     34.000000      0.000000      0.000000
3402     34.010000      0.000000      0.000000
3403     34.020000      0.000000      0.000000
3404     34.030000      0.000000      0.000000
3405     34.040000      0.000000      0.000000
3406     34.050000      0.000000      0.000000
3407     34.060000      0.000000      0.000000
3408     34.070000      0.000000      0.000000
3409     34.080000      0.000000      0.000000
3410     34.090000      0.000000      0.000000
3411     34.100000      0.000000      0.000000
3412     34.110000      0.000000      0.000000
3413     34.120000      0.000000      0.000000
3414     34.130000      0.000000      0.000000
3415     34.140000      0.000000      0.000000
3416     34.150000      0.000000      0.000000
3417     34.160000      0.000000      0.000000
3418     34.170000      0.000000      0.000000
3419     34.180000      0.000000      0.000000
3420     34.190000      0.000000      0.000000
3421     34.200000      0.000000      0.000000
3422     34.210000      0.000000      0.000000
3423     34.220000      0.000000      0.000000
3424     34.230000      0.000000      0.000000
3425     34.240000      0.000000      0.000000
3426     34.250000      0.000000      0.000000
3427     34.260000      0.000000      0.000000
3428     34.270000      0.000000      0.000000
3429     34.280000      0.000000      0.000000
3430     34.290000      0.000000      0.000000
3431     34.300000      0.000000      0.000000
3432     34.310000      0.000000      0.000000
3433     34.320000      0.000000      0.000000
3434     34.330000      0.000000      0.000000
3435     34.340000      0.000000      0.000000
3436     34.350000      0.000000      0.000000
3437     34.360000      0.000000      0.000000
3438     34.370000      0.000000      0.000000
3439     34.380000      0.000000      0.000000
3440     34.390000      0.000000      0.000000
3441     34.400000      0.000000      0.000000
3442     34.410000      0.000000      0.000000
3443     34.420000      0.000000      0.000000
3444     34.430000      0.000000      0.000000
3445     34.440000      0.000000      0.000000
3446     34.450000      0.000000      0.000000
3447     34.460000      0.000000      0.000000
3448     34.470000      0.000000      0.000000
3449     34.480000      0.000000      0.000000
3450     34.490000      0.000000      0.000000
3451     34.500000      0.000000      0.000000
3452     34.510000      0.000000      0.000000
3453     34.520000      0.000000      0.000000
3454     34.530000      0.000000      0.000000
3455     34.540000      0.000000      0.000000
3456     34.550000      0.000000      0.000000
3457     34.560000      0.000000      0.000000
3458     34.570000      0.000000      0.000000
3459     34.580000      0.000000      0.000000
3460     34.590000      0.000000      0.000000
3461     34.600000      0.000000      0.000000
3462     34.610000      0.000000      0.000000
3463     34.620000      0.000000      0.000000
3464     34.630000      0.000000      0.000000
3465     34.640000      0.000000      0.000000
3466     34.650000      0.000000      0.000000
3467     34.660000      0.000000      0.000000
3468     34.670000      0.000000      0.000000
3469     34.680000      0.000000      0.000000
3470     34.690000      0.000000      0.000000
3471     34.700000      0.000000      0.000000
3472     34.710000      0.000000      0.000000
3473     34.720000      0.000000      0.000000
3474     34.730000      0.000000      0.000000
3475     34.740000      0.000000      0.000000
3476     34.750000      0.000000      0.000000
3477     34.760000      0.000000      0.000000
3478     34.770000      0.000000      0.000000
3479     34.780000      0.000000      0.000000
3480     34.790000      0.000000      0.000000
3481     34.800000      0.000000      0.000000
3482     34.810000      0.000000      0.000000
3483     34.820000      0.000000      0.000000
3484     34.830000      0.000000      0.000000
3485     34.840000      0.000000      0.000000
3486     34.850000      0.000000      0.000000
3487     34.860000      0.000000      0.000000
3488     34.870000      0.000000      0.000000
3489     34.880000      0.000000      0.000000
3490     34.890000      0.000000      0.000000
3491     34.900000      0.000000      0.000000
3492     34.910000      0.000000      0.000000
3493     34.920000      0.000000      0.000000
3494     34.930000      0.000000      0.000000
3495     34.940000      0.000000      0.000000
3496     34.950000      0.000000      0.000000
3497     34.960000      0.000000      0.000000
3498     34.970000      0.000000      0.000000
3499     34.980000      0.000000      0.000000
3500     34.990000      0.000000      0.000000
3501     35.000000      0.000000      0.000000
3502     35.010000      0.000000      0.000000
3503     35.020000      0.000000      0.000000
3504     35.030000      0.000000      0.000000
3505     35.040000      0.000000      0.000000
3506     35.050000      0.000000      0.000000
3507     35.060000      0.000000      0.000000
3508     35.070000      0.000000      0.000000
3509     35.080000      0.000000      0.000000
3510     35.090000      0.000000      0.000000
3511     35.100000      0.000000      0.000000
3512     35.110000      0.000000      0.000000
3513     35.120000      0.000000      0.000000
3514     35.130000      0.000000      0.000000
3515     35.140000      0.000000      0.000000
3516     35.150000      0.000000      0.000000
3517     35.160000      0.000000      0.000000
3518     35.170000      0.000000      0.000000
3519     35.180000      0.000000      0.000000
3520     35.190000      0.000000      0.000000
3521     35.200000      0.000000      0.000000
3522     35.210000      0.000000      0.000000
3523     35.220000      0.000000      0.000000
3524     35.230000      0.000000      0.000000
3525     35.240000      0.000000      0.000000
3526     35.250000      0.000000      0.000000
3527     35.260000      0.000000      0.000000
3528     35.270000      0.000000      0.000000
3529     35.280000      0.000000      0.000000
3530     35.290000      0.000000      0.000000
3531     35.300000      0.000000      0.000000
3532     35.310000      0.000000      0.000000
3533     35.320000      0.000000      0.000000
3534     35.330000      0.000000      0.000000
3535     35.340000      0.000000      0.000000
3536     35.350000      0.000000      0.000000
3537     35.360000      0.000000      0.000000
3538     35.370000      0.000000      0.000000
3539     35.380000      0.000000      0.000000
3540     35.390000      0.000000      0.000000
3541     35.400000      0.000000      0.000000
3542     35.410000      0.000000      0.000000
3543     35.420000      0.000000      0.000000
3544     35.430000      0.000000      0.000000
3545     35.440000      0.000000      0.000000
3546     35.450000      0.000000      0.000000
3547     35.460000      0.000000      0.000000
3548     35.470000      0.000000      0.000000
3549     35.480000      0.000000      0.000000
3550     35.490000      0.000000      0.000000
3551     35.500000      0.000000      0.000000
3552     35.510000      0.000000      0.000000
3553     35.520000      0.000000      0.000000
3554     35.530000      0.000000      0.000000
3555     35.540000      0.000000      0.000000
3556     35.550000      0.000000      0.000000
3557     35.560000      0.000000      0.000000
3558     35.570000      0.000000      0.000000
3559     35.580000      0.000000      0.000000
3560     35.590000      0.000000      0.000000
3561     35.600000      0.000000      0.000000
3562     35.610000      0.000000      0.000000
3563     35.620000      0.000000      0.000000
3564     35.630000      0.000000      0.000000
3565     35.640000      0.000000      0.000000
3566     35.650000      0.000000      0.000000
3567     35.660000      0.000000      0.000000
3568     35.670000      0.000000      0.000000
3569     35.680000      0.000000      0.000000
3570     35.690000      0.000000      0.000000
3571     35.700000      0.000000      0.000000
3572     35.710000      0.000000      0.000000
3573     35.720000      0.000000      0.000000
3574     35.730000      0.000000      0.000000
3575     35.740000      0.000000      0.000000
3576     35.750000      0.000000      0.000000
3577     35.760000      0.000000      0.000000
3578     35.770000      0.000000      0.000000
3579     35.780000      0.000000      0.000000
3580     35.790000      0.000000      0.000000
3581     35.800000      0.000000      0.000000
3582     35.810000      0.000000      0.000000
3583     35.820000      0.000000      0.000000
3584     35.830000      0.000000      0.000000
3585     35.840000      0.000000      0.000000
3586     35.850000      0.000000      0.000000
3587     35.860000      0.000000      0.000000
3588     35.870000      0.000000      0.000000
3589     35.880000      0.000000      0.000000
3590     35.890000      0.000000      0.000000
3591     35.900000      0.000000      0.000000
3592     35.910000      0.000000      0.000000
3593     35.920000      0.000000      0.000000
3594     35.930000      0.000000      0.000000
3595     35.940000      0.000000      0.000000
3596     35.950000      0.000000      0.000000
3597     35.960000      0.000000      0.000000
3598     35.970000      0.000000      0.000000
3599     35.980000      0.000000      0.000000
3600     35.990000      0.000000      0.000000
3601     36.000000      0.000000      0.000000
3602     36.010000      0.000000      0.000000
3603     36.020000      0.000000      0.000000
3604     36.030000      0.000000      0.000000
3605     36.040000      0.000000      0.000000
3606     36.050000      0.000000      0.000000
3607     36.060000      0.000000      0.000000
3608     36.070000      0.000000      0.000000
3609     36.080000      0.000000      0.000000
3610     36.090000      0.000000      0.000000
3611     36.100000      0.000000      0.000000
3612     36.110000      0.000000      0.000000
3613     36.120000      0.000000      0.000000
3614     36.130000      0.000000      0.000000
3615     36.140000      0.000000      0.000000
3616     36.150000      0.000000      0.000000
3617     36.160000      0.000000      0.000000
3618     36.170000      0.000000      0.000000
3619     36.180000      0.000000      0.000000
3620     36.190000      0.000000      0.000000
3621     36.200000      0.000000      0.000000
3622     36.210000      0.000000      0.000000
3623     36.220000      0.000000      0.000000
3624     36.230000      0.000000      0.000000
3625     36.240000      0.000000      0.000000
3626     36.250000      0.000000      0.000000
3627     36.260000      0.000000      0.000000
3628     36.270000      0.000000      0.000000
3629     36.280000      0.000000      0.000000
3630     36.290000      0.000000      0.000000
3631     36.300000      0.000000      0.000000
3632     36.310000      0.000000      0.000000
3633     36.320000      0.000000      0.000000
3634     36.330000      0.000000      0.000000
3635     36.340000      0.000000      0.000000
3636     36.350000      0.000000      0.000000
3637     36.360000      0.000000      0.000000
3638     36.370000      0.000000      0.000000
3639     36.380000      0.000000      0.000000
3640     36.390000      0.000000      0.000000
3641     36.400000      0.000000      0.000000
3642     36.410000      0.000000      0.000000
3643     36.420000      0.000000      0.000000
3644     36.430000      0.000000      0.000000
3645     36.440000      0.000000      0.000000
3646     36.450000      0.000000      0.000000
3647     36.460000      0.000000      0.000000
3648     36.470000      0.000000      0.000000
3649     36.480000      0.000000      0.000000
3650     36.490000      0.000000      0.000000
3651     36.500000      0.000000      0.000000
3652     36.510000      0.000000      0.000000
3653     36.520000      0.000000      0.000000
3654     36.530000      0.000000      0.000000
3655     36.540000      0.000000      0.000000
3656     36.550000      0.000000      0.000000
3657     36.560000      0.000000      0.000000
3658     36.570000      0.000000      0.000000
3659     36.580000      0.000000      0.000000
3660     36.590000      0.000000      0.000000
3661     36.600000      0.000000      0.000000
3662     36.610000      0.000000      0.000000
3663     36.620000      0.000000      0.000000
3664     36.630000      0.000000      0.000000
3665     36.640000      0.000000      0.000000
3666     36.650000      0.000000      0.000000
3667     36.660000      0.000000      0.000000
3668     36.670000      0.000000      0.000000
3669     36.680000      0.000000      0.000000
3670     36.690000      0.000000      0.000000
3671     36.700000      0.000000      0.000000
3672     36.710000      0.000000      0.000000
3673     36.720000      0.000000      0.000000
3674     36.730000      0.000000      0.000000
3675     36.740000      0.000000      0.000000
3676     36.750000      0.000000      0.000000
3677     36.760000      0.000000      0.000000
3678     36.770000      0.000000      0.000000
3679     36.780000      0.000000      0.000000
3680     36.790000      0.000000      0.000000
3681     36.800000      0.000000      0.000000
3682     36.810000      0.000000      0.000000
3683     36.820000      0.000000      0.000000
3684     36.830000      0.000000      0.000000
3685     36.840000      0.000000      0.000000
3686     36.850000      0.000000      0.000000
3687     36.860000      0.000000      0.000000
3688     36.870000      0.000000      0.000000
3689     36.880000      0.000000      0.000000
3690     36.890000      0.000000      0.000000
3691     36.900000      0.000000      0.000000
3692     36.910000      0.000000      0.000000
3693     36.920000      0.000000      0.000000
3694     36.930000      0.000000      0.000000
3695     36.940000      0.000000      0.000000
3696     36.950000      0.000000      0.000000
3697     36.960000      0.000000      0.000000
3698     36.970000      0.000000      0.000000
3699     36.980000      0.000000      0.000000
3700     36.990000      0.000000      0.000000
3701     37.000000      0.000000      0.000000
3702     37.010000      0.000000      0.000000
3703     37.020000      0.000000      0.000000
3704     37.030000      0.000000      0.000000
3705     37.040000      0.000000      0.000000
3706     37.050000      0.000000      0.000000
3707     37.060000      0.000000      0.000000
3708     37.070000      0.000000      0.000000
3709     37.080000      0.000000      0.000000
3710     37.090000      0.000000      0.000000
3711     37.100000      0.000000      0.000000
3712     37.110000      0.000000      0.000000
3713     37.120000      0.000000      0.000000
3714     37.130000      0.000000      0.000000
3715     37.140000      0.000000      0.000000
3716     37.150000      0.000000      0.000000
3717     37.160000      0.000000      0.000000
3718     37.170000      0.000000      0.000000
3719     37.180000      0.000000      0.000000
3720     37.190000      0.000000      0.000000
3721     37.200000      0.000000      0.000000
3722     37.210000      0.000000      0.000000
3723     37.220000      0.000000      0.000000
3724     37.230000      0.000000      0.000000
3725     37.240000      0.000000      0.000000
3726     37.250000      0.000000      0.000000
3727     37.260000      0.000000      0.000000
3728     37.270000      0.000000      0.000000
3729     37.280000      0.000000      0.000000
3730     37.290000      0.000000      0.000000
3731     37.300000      0.000000      0.000000
3732     37.310000      0.000000      0.000000
3733     37.320000      0.000000      0.000000
3734     37.330000      0.000000      0.000000
3735     37.340000      0.000000      0.000000
3736     37.350000      0.000000      0.000000
3737     37.360000      0.000000      0.000000
3738     37.370000      0.000000      0.000000
3739     37.380000      0.000000      0.000000
3740     37.390000      0.000000      0.000000
3741     37.400000      0.000000      0.000000
3742     37.410000      0.000000      0.000000
3743     37.420000      0.000000      0.000000
3744     37.430000      0.000000      0.000000
3745     37.440000      0.000000      0.000000
3746     37.450000      0.000000      0.000000
3747     37.460000      0.000000      0.000000
3748     37.470000      0.000000      0.000000
3749     37.480000      0.000000      0.000000
3750     37.490000      0.000000      0.000000
3751     37.500000      0.000000      0.000000
3752     37.510000      0.000000      0.000000
3753     37.520000      0.000000      0.000000
3754     37.530000      0.000000      0.000000
3755     37.540000      0.000000      0.000000
3756     37.550000      0.000000      0.000000
3757     37.560000      0.000000      0.000000
3758     37.570000      0.000000      0.000000
3759     37.580000      0.000000      0.000000
3760     37.590000      0.000000      0.000000
3761     37.600000      0.000000      0.000000
3762     37.610000      0.000000      0.000000
3763     37.620000      0.000000      0.000000
3764     37.630000      0.000000      0.000000
3765     37.640000      0.000000      0.000000
3766     37.650000      0.000000      0.000000
3767     37.660000      0.000000      0.000000
3768     37.670000      0.000000      0.000000
3769     37.680000      0.000000      0.000000
3770     37.690000      0.000000      0.000000
3771     37.700000      0.000000      0.000000
3772     37.710000      0.000000      0.000000
3773     37.720000      0.000000      0.000000
3774     37.730000      0.000000      0.000000
3775     37.740000      0.000000      0.000000
3776     37.750000      0.000000      0.000000
3777     37.760000      0.000000      0.000000
3778     37.770000      0.000000      0.000000
3779     37.780000      0.000000      0.000000
3780     37.790000      0.000000      0.000000
3781     37.800000      0.000000      0.000000
3782     37.810000      0.000000      0.000000
3783     37.820000      0.000000      0.000000
3784     37.830000      0.000000      0.000000
3785     37.840000      0.000000      0.000000
3786     37.850000      0.000000      0.000000
3787     37.860000      0.000000      0.000000
3788     37.870000      0.000000      0.000000
3789     37.880000      0.000000      0.000000
3790     37.890000      0.000000      0.000000
3791     37.900000      0.000000      0.000000
3792     37.910000      0.000000      0.000000
3793     37.920000      0.000000      0.000000
3794     37.930000      0.000000      0.000000
3795     37.940000      0.000000      0.000000
3796     37.950000      0.000000      0.000000
3797     37.960000      0.000000      0.000000
3798     37.970000      0.000000      0.000000
3799     37.980000      0.000000      0.000000
3800     37.990000      0.000000      0.000000
3801     38.000000      0.000000      0.000000
3802     38.010000      0.000000      0.000000
3803     38.020000      0.000000      0.000000
3804     38.030000      0.000000      0.000000
3805     38.040000      0.000000      0.000000
3806     38.050000      0.000000      0.000000
3807     38.060000      0.000000      0.000000
3808     38.070000      0.000000      0.000000
3809     38.080000      0.000000      0.000000
3810     38.090000      0.000000      0.000000
3811     38.100000      0.000000      0.000000
3812     38.110000      0.000000      0.000000
3813     38.120000      0.000000      0.000000
3814     38.130000      0.000000      0.000000
3815     38.140000      0.000000      0.000000
3816     38.150000      0.000000      0.000000
3817     38.160000      0.000000      0.000000
3818     38.170000      0.000000      0.000000
3819     38.180000      0.000000      0.000000
3820     38.190000      0.000000      0.000000
3821     38.200000      0.000000      0.000000
3822     38.210000      0.000000      0.000000
3823     38.220000      0.000000      0.000000
3824     38.230000      0.000000      0.000000
3825     38.240000      0.000000      0.000000
3826     38.250000      0.000000      0.000000
3827     38.260000      0.000000      0.000000
3828     38.270000      0.000000      0.000000
3829     38.280000      0.000000      0.000000
3830     38.290000      0.000000      0.000000
3831     38.300000      0.000000      0.000000
3832     38.310000      0.000000      0.000000
3833     38.320000      0.000000      0.000000
3834     38.330000      0.000000      0.000000
3835     38.340000      0.000000      0.000000
3836     38.350000      0.000000      0.000000
3837     38.360000      0.000000      0.000000
3838     38.370000      0.000000      0.000000
3839     38.380000      0.000000      0.000000
3840     38.390000      0.000000      0.000000
3841     38.400000      0.000000      0.000000
3842     38.410000      0.000000      0.000000
3843     38.420000      0.000000      0.000000
3844     38.430000      0.000000      0.000000
3845     38.440000      0.000000      0.000000
3846     38.450000      0.000000      0.000000
3847     38.460000      0.000000      0.000000
3848     38.470000      0.000000      0.000000
3849     38.480000      0.000000      0.000000
3850     38.490000      0.000000      0.000000
3851     38.500000      0.000000      0.000000
3852     38.510000      0.000000      0.000000
3853     38.520000      0.000000      0.000000
3854     38.530000      0.000000      0.000000
3855     38.540000      0.000000      0.000000
3856     38.550000      0.000000      0.000000
3857     38.560000      0.000000      0.000000
3858     38.570000      0.000000      0.000000
3859     38.580000      0.000000      0.000000
3860     38.590000      0.000000      0.000000
3861     38.600000      0.000000      0.000000
3862     38.610000      0.000000      0.000000
3863     38.620000      0.000000      0.000000
3864     38.630000      0.000000      0.000000
3865     38.640000      0.000000      0.000000
3866     38.650000      0.000000      0.000000
3867     38.660000      0.000000      0.000000
3868     38.670000      0.000000      0.000000
3869     38.680000      0.000000      0.000000
3870     38.690000      0.000000      0.000000
3871     38.700000      0.000000      0.000000
3872     38.710000      0.000000      0.000000
3873     38.720000      0.000000      0.000000
3874     38.730000      0.000000      0.000000
3875     38.740000      0.000000      0.000000
3876     38.750000      0.000000      0.000000
3877     38.760000      0.000000      0.000000
3878     38.770000      0.000000      0.000000
3879     38.780000      0.000000      0.000000
3880     38.790000      0.000000      0.000000
3881     38.800000      0.000000      0.000000
3882     38.810000      0.000000      0.000000
3883     38.820000      0.000000      0.000000
3884     38.830000      0.000000      0.000000
3885     38.840000      0.000000      0.000000
3886     38.850000      0.000000      0.000000
3887     38.860000      0.000000      0.000000
3888     38.870000      0.000000      0.000000
3889     38.880000      0.000000      0.000000
3890     38.890000      0.000000      0.000000
3891     38.900000      0.000000      0.000000
3892     38.910000      0.000000      0.000000
3893     38.920000      0.000000      0.000000
3894     38.930000      0.000000      0.000000
3895     38.940000      0.000000      0.000000
3896     38.950000      0.000000      0.000000
3897     38.960000      0.000000      0.000000
3898     38.970000      0.000000      0.000000
3899     38.980000      0.000000      0.000000
3900     38.990000      0.000000      0.000000
3901     39.000000      0.000000      0.000000
3902     39.010000      0.000000      0.000000
3903     39.020000      0.000000      0.000000
3904     39.030000      0.000000      0.000000
3905     39.040000      0.000000      0.000000
3906     39.050000      0.000000      0.000000
3907     39.060000      0.000000      0.000000
3908     39.070000      0.000000      0.000000
3909     39.080000      0.000000      0.000000
3910     39.090000      0.000000      0.000000
3911     39.100000      0.000000      0.000000
3912     39.110000      0.000000      0.000000
3913     39.120000      0.000000      0.000000
3914     39.130000      0.000000      0.000000
3915     39.140000      0.000000      0.000000
3916     39.150000      0.000000      0.000000
3917     39.160000      0.000000      0.000000
3918     39.170000      0.000000      0.000000
3919     39.180000      0.000000      0.000000
3920     39.190000      0.000000      0.000000
3921     39.200000      0.000000      0.000000
3922     39.210000      0.000000      0.000000
3923     39.220000      0.000000      0.000000
3924     39.230000      0.000000      0.000000
3925     39.240000      0.000000      0.000000
3926     39.250000      0.000000      0.000000
3927     39.260000      0.000000      0.000000
3928     39.270000      0.000000      0.000000
3929     39.280000      0.000000      0.000000
3930     39.290000      0.000000      0.000000
3931     39.300000      0.000000      0.000000
3932     39.310000      0.000000      0.000000
3933     39.320000      0.000000      0.000000
3934     39.330000      0.000000      0.000000
3935     39.340000      0.000000      0.000000
3936     39.350000      0.000000      0.000000
3937     39.360000      0.000000      0.000000
3938     39.370000      0.000000      0.000000
3939     39.380000      0.000000      0.000000
3940     39.390000      0.000000      0.000000
3941     39.400000      0.000000      0.000000
3942     39.410000      0.000000      0.000000
3943     39.420000      0.000000      0.000000
3944     39.430000      0.000000      0.000000
3945     39.440000      0.000000      0.000000
3946     39.450000      0.000000      0.000000
3947     39.460000      0.000000      0.000000
3948     39.470000      0.000000      0.000000
3949     39.480000      0.000000      0.000000
3950     39.490000      0.000000      0.000000
3951     39.500000      0.000000      0.000000
3952     39.510000      0.000000      0.000000
3953     39.520000      0.000000      0.000000
3954     39.530000      0.000000      0.000000
3955     39.540000      0.000000      0.000000
3956     39.550000      0.000000      0.000000
3957     39.560000      0.000000      0.000000
3958     39.570000      0.000000      0.000000
3959     39.580000      0.000000      0.000000
3960     39.590000      0.000000      0.000000
3961     39.600000      0.000000      0.000000
3962     39.610000      0.000000      0.000000
3963     39.620000      0.000000      0.000000
3964     39.630000      0.000000      0.000000
3965     39.640000      0.000000      0.000000
3966     39.650000      0.000000      0.000000
3967     39.660000      0.000000      0.000000
3968     39.670000      0.000000      0.000000
3969     39.680000      0.000000      0.000000
3970     39.690000      0.000000      0.000000
3971     39.700000      0.000000      0.000000
3972     39.710000      0.000000      0.000000
3973     39.720000      0.000000      0.000000
3974     39.730000      0.000000      0.000000
3975     39.740000      0.000000      0.000000
3976     39.750000      0.000000      0.000000
3977     39.760000      0.000000      0.000000
3978     39.770000      0.000000      0.000000
3979     39.780000      0.000000      0.000000
3980     39.790000      0.000000      0.000000
3981     39.800000      0.000000      0.000000
3982     39.810000      0.000000      0.000000
3983     39.820000      0.000000      0.000000
3984     39.830000      0.000000      0.000000
3985     39.840000      0.000000      0.000000
3986     39.850000      0.000000      0.000000
3987     39.860000      0.000000      0.000000
3988     39.870000      0.000000      0.000000
3989     39.880000      0.000000      0.000000
3990     39.890000      0.000000      0.000000
3991     39.900000      0.000000      0.000000
3992     39.910000      0.000000      0.000000
3993     39.920000      0.000000      0.000000
3994     39.930000      0.000000      0.000000
3995     39.940000      0.000000      0.000000
3996     39.950000      0.000000      0.000000
3997     39.960000      0.000000      0.000000
3998     39.970000      0.000000      0.000000
3999     39.980000      0.000000      0.000000
4000     39.990000      0.000000      0.000000
4001     40.000000      0.000000      0.000000
