# Supplementary material for: A Bottom-Up Coarse-Grained Model for Nucleosome–Nucleosome Interactions with Explicit Ions
Source: J Chem Theory Comput. 2022 May 17;18(6):3948–60. doi: 10.1021/acs.jctc.2c00083 (PMC9202350; doi:10.1021/acs.jctc.2c00083)
Supplement: Supplementary file 2 — ct2c00083_si_002.zip [file ct2c00083_si_002.zip › archive/CGMD_NCP-CO/pot_tables/D_TNPL.table]

D_TNPL
N 4001

1      0.000001    213.003450     78.118070
2      0.010000    212.222270     80.713350
3      0.020000    211.415130     83.043300
4      0.030000    210.584700     85.073190
5      0.040000    209.733970     86.777050
6      0.050000    208.866200     88.139110
7      0.060000    207.984810     89.154590
8      0.070000    207.093260     89.829730
9      0.080000    206.194960     90.181230
10      0.090000    205.293150     90.234960
11      0.100000    204.390800     90.024280
12      0.110000    203.490560     89.587950
13      0.120000    202.594680     88.967970
14      0.130000    201.705000     88.207450
15      0.140000    200.822930     87.348610
16      0.150000    199.949440     86.431280
17      0.160000    199.085130     85.491540
18      0.170000    198.230210     84.560970
19      0.180000    197.384600     83.666190
20      0.190000    196.547940     82.828680
21      0.200000    195.719650     82.064890
22      0.210000    194.899000     81.386550
23      0.220000    194.085140     80.801060
24      0.230000    193.277130     80.311880
25      0.240000    192.474010     79.919060
26      0.250000    191.674820     79.619670
27      0.260000    190.878620     79.408260
28      0.270000    190.084540     79.277340
29      0.280000    189.291770     79.217770
30      0.290000    188.499590     79.219270
31      0.300000    187.707400     79.270780
32      0.310000    186.914690     79.360920
33      0.320000    186.121080     79.478360
34      0.330000    185.326290     79.612170
35      0.340000    184.530170     79.752120
36      0.350000    183.732650     79.888900
37      0.360000    182.933760     80.014270
38      0.370000    182.133620     80.121190
39      0.380000    181.332410     80.203860
40      0.390000    180.530370     80.257690
41      0.400000    179.727790     80.279300
42      0.410000    178.925000     80.266470
43      0.420000    178.122340     80.218040
44      0.430000    177.320150     80.133870
45      0.440000    176.518820     80.014730
46      0.450000    175.718670     79.862280
47      0.460000    174.920050     79.678890
48      0.470000    174.123260     79.467600
49      0.480000    173.328580     79.231970
50      0.490000    172.536260     78.975950
51      0.500000    171.746500     78.703700
52      0.510000    170.959460     78.419510
53      0.520000    170.175270     78.127560
54      0.530000    169.393990     77.831820
55      0.540000    168.615680     77.535930
56      0.550000    167.840320     77.243130
57      0.560000    167.067890     76.956120
58      0.570000    166.298320     76.677130
59      0.580000    165.531550     76.407850
60      0.590000    164.767470     76.149470
61      0.600000    164.005980     75.902730
62      0.610000    163.246950     75.667970
63      0.620000    162.490270     75.445180
64      0.630000    161.735820     75.234060
65      0.640000    160.983480     75.034060
66      0.650000    160.233140     74.844450
67      0.660000    159.484700     74.664380
68      0.670000    158.738050     74.492870
69      0.680000    157.993120     74.328860
70      0.690000    157.249830     74.171280
71      0.700000    156.508120     74.019010
72      0.710000    155.767930     73.870940
73      0.720000    155.029220     73.725950
74      0.730000    154.291960     73.582970
75      0.740000    153.556130     73.440980
76      0.750000    152.821720     73.298970
77      0.760000    152.088730     73.156020
78      0.770000    151.357170     73.011270
79      0.780000    150.627060     72.863960
80      0.790000    149.898420     72.713400
81      0.800000    149.171290     72.559030
82      0.810000    148.445700     72.400390
83      0.820000    147.721690     72.237160
84      0.830000    146.999320     72.069180
85      0.840000    146.278630     71.896420
86      0.850000    145.559660     71.719020
87      0.860000    144.842470     71.537260
88      0.870000    144.127100     71.351580
89      0.880000    143.413590     71.162530
90      0.890000    142.701960     70.970740
91      0.900000    141.992250     70.776920
92      0.910000    141.284480     70.581790
93      0.920000    140.578670     70.386060
94      0.930000    139.874810     70.190360
95      0.940000    139.172900     69.995270
96      0.950000    138.472950     69.801210
97      0.960000    137.774940     69.608530
98      0.970000    137.078850     69.417400
99      0.980000    136.384680     69.227920
100      0.990000    135.692400     69.040050
101      1.000000    135.002000     68.853690
102      1.010000    134.313460     68.668650
103      1.020000    133.626770     68.484750
104      1.030000    132.941930     68.301770
105      1.040000    132.258910     68.119530
106      1.050000    131.577710     67.937860
107      1.060000    130.898340     67.756670
108      1.070000    130.220770     67.575890
109      1.080000    129.545010     67.395530
110      1.090000    128.871050     67.215620
111      1.100000    128.198900     67.036230
112      1.110000    127.528540     66.857440
113      1.120000    126.859960     66.679330
114      1.130000    126.193170     66.501920
115      1.140000    125.528150     66.325230
116      1.150000    124.864900     66.149190
117      1.160000    124.203410     65.973710
118      1.170000    123.543670     65.798600
119      1.180000    122.885680     65.623650
120      1.190000    122.229450     65.448630
121      1.200000    121.574960     65.273250
122      1.210000    120.922230     65.097270
123      1.220000    120.271250     64.920450
124      1.230000    119.622050     64.742590
125      1.240000    118.974620     64.563580
126      1.250000    118.328990     64.383350
127      1.260000    117.685150     64.201950
128      1.270000    117.043140     64.019490
129      1.280000    116.402940     63.836140
130      1.290000    115.764580     63.652170
131      1.300000    115.128060     63.467840
132      1.310000    114.493380     63.283450
133      1.320000    113.860540     63.099300
134      1.330000    113.229550     62.915620
135      1.340000    112.600400     62.732600
136      1.350000    111.973070     62.550370
137      1.360000    111.347570     62.368950
138      1.370000    110.723880     62.188310
139      1.380000    110.101990     62.008320
140      1.390000    109.481910     61.828840
141      1.400000    108.863620     61.649630
142      1.410000    108.247120     61.470490
143      1.420000    107.632420     61.291180
144      1.430000    107.019510     61.111530
145      1.440000    106.408390     60.931370
146      1.450000    105.799080     60.750640
147      1.460000    105.191570     60.569300
148      1.470000    104.585880     60.387430
149      1.480000    103.982010     60.205130
150      1.490000    103.379950     60.022570
151      1.500000    102.779730     59.839980
152      1.510000    102.181330     59.657560
153      1.520000    101.584750     59.475520
154      1.530000    100.990000     59.294030
155      1.540000    100.397060     59.113210
156      1.550000     99.805930     58.933130
157      1.560000     99.216590     58.753760
158      1.570000     98.629060     58.575030
159      1.580000     98.043310     58.396770
160      1.590000     97.459340     58.218810
161      1.600000     96.877150     58.040910
162      1.610000     96.296740     57.862830
163      1.620000     95.718110     57.684360
164      1.630000     95.141270     57.505310
165      1.640000     94.566220     57.325530
166      1.650000     93.992960     57.144970
167      1.660000     93.421510     56.963610
168      1.670000     92.851880     56.781530
169      1.680000     92.284060     56.598880
170      1.690000     91.718070     56.415850
171      1.700000     91.153910     56.232670
172      1.710000     90.591590     56.049590
173      1.720000     90.031090     55.866840
174      1.730000     89.472420     55.684610
175      1.740000     88.915580     55.503050
176      1.750000     88.360550     55.322230
177      1.760000     87.807320     55.142150
178      1.770000     87.255900     54.962750
179      1.780000     86.706270     54.783890
180      1.790000     86.158430     54.605390
181      1.800000     85.612380     54.427030
182      1.810000     85.068110     54.248570
183      1.820000     84.525630     54.069800
184      1.830000     83.984930     53.890520
185      1.840000     83.446020     53.710610
186      1.850000     82.908920     53.529980
187      1.860000     82.373620     53.348630
188      1.870000     81.840130     53.166620
189      1.880000     81.308460     52.984100
190      1.890000     80.778620     52.801240
191      1.900000     80.250610     52.618280
192      1.910000     79.724430     52.435440
193      1.920000     79.200070     52.252940
194      1.930000     78.677540     52.070980
195      1.940000     78.156830     51.889680
196      1.950000     77.637940     51.709120
197      1.960000     77.120850     51.529290
198      1.970000     76.605550     51.350120
199      1.980000     76.092050     51.171460
200      1.990000     75.580340     50.993140
201      2.000000     75.070410     50.814920
202      2.010000     74.562260     50.636590
203      2.020000     74.055890     50.457910
204      2.030000     73.551310     50.278710
205      2.040000     73.048520     50.098830
206      2.050000     72.547540     49.918220
207      2.060000     72.048350     49.736870
208      2.070000     71.550990     49.554840
209      2.080000     71.055440     49.372280
210      2.090000     70.561710     49.189370
211      2.100000     70.069820     49.006340
212      2.110000     69.579760     48.823420
213      2.120000     69.091520     48.640850
214      2.130000     68.605110     48.458800
215      2.140000     68.120530     48.277410
216      2.150000     67.637750     48.096760
217      2.160000     67.156780     47.916850
218      2.170000     66.677620     47.737600
219      2.180000     66.200240     47.558870
220      2.190000     65.724650     47.380480
221      2.200000     65.250850     47.202200
222      2.210000     64.778820     47.023820
223      2.220000     64.308590     46.845100
224      2.230000     63.840140     46.665870
225      2.240000     63.373480     46.485980
226      2.250000     62.908620     46.305360
227      2.260000     62.445560     46.124000
228      2.270000     61.984320     45.941990
229      2.280000     61.524900     45.759440
230      2.290000     61.067310     45.576550
231      2.300000     60.611540     45.393550
232      2.310000     60.157610     45.210670
233      2.320000     59.705500     45.028120
234      2.330000     59.255220     44.846110
235      2.340000     58.806760     44.664760
236      2.350000     58.360110     44.484140
237      2.360000     57.915270     44.304260
238      2.370000     57.472230     44.125030
239      2.380000     57.030980     43.946320
240      2.390000     56.591510     43.767950
241      2.400000     56.153830     43.589690
242      2.410000     55.717940     43.411320
243      2.420000     55.283820     43.232620
244      2.430000     54.851500     43.053390
245      2.440000     54.420960     42.873500
246      2.450000     53.992230     42.692880
247      2.460000     53.565300     42.511530
248      2.470000     53.140190     42.329510
249      2.480000     52.716890     42.146960
250      2.490000     52.295420     41.964070
251      2.500000     51.875780     41.781060
252      2.510000     51.457970     41.598170
253      2.520000     51.041990     41.415620
254      2.530000     50.627830     41.233590
255      2.540000     50.215500     41.052230
256      2.550000     49.804970     40.871610
257      2.560000     49.396260     40.691710
258      2.570000     48.989340     40.512480
259      2.580000     48.584220     40.333760
260      2.590000     48.180880     40.155380
261      2.600000     47.779320     39.977110
262      2.610000     47.379550     39.798730
263      2.620000     46.981570     39.620020
264      2.630000     46.585360     39.440790
265      2.640000     46.190960     39.260900
266      2.650000     45.798350     39.080270
267      2.660000     45.407550     38.898920
268      2.670000     45.018560     38.716900
269      2.680000     44.631390     38.534350
270      2.690000     44.246040     38.351470
271      2.700000     43.862530     38.168460
272      2.710000     43.480840     37.985570
273      2.720000     43.100990     37.803030
274      2.730000     42.722960     37.621010
275      2.740000     42.346750     37.439650
276      2.750000     41.972350     37.259030
277      2.760000     41.599760     37.079140
278      2.770000     41.228970     36.899910
279      2.780000     40.859970     36.721190
280      2.790000     40.492760     36.542820
281      2.800000     40.127330     36.364550
282      2.810000     39.763690     36.186180
283      2.820000     39.401820     36.007460
284      2.830000     39.041750     35.828230
285      2.840000     38.683470     35.648350
286      2.850000     38.326980     35.467730
287      2.860000     37.972310     35.286370
288      2.870000     37.619440     35.104360
289      2.880000     37.268400     34.921810
290      2.890000     36.919180     34.738930
291      2.900000     36.571790     34.555930
292      2.910000     36.226230     34.373040
293      2.920000     35.882500     34.190490
294      2.930000     35.540600     34.008470
295      2.940000     35.200510     33.827120
296      2.950000     34.862240     33.646500
297      2.960000     34.525780     33.466600
298      2.970000     34.191110     33.287370
299      2.980000     33.858240     33.108650
300      2.990000     33.527150     32.930270
301      3.000000     33.197850     32.752000
302      3.010000     32.870330     32.573610
303      3.020000     32.544590     32.394890
304      3.030000     32.220640     32.215650
305      3.040000     31.898490     32.035760
306      3.050000     31.578130     31.855130
307      3.060000     31.259580     31.673770
308      3.070000     30.942840     31.491740
309      3.080000     30.627920     31.309190
310      3.090000     30.314830     31.126300
311      3.100000     30.003570     30.943290
312      3.110000     29.694130     30.760400
313      3.120000     29.386530     30.577850
314      3.130000     29.080750     30.395830
315      3.140000     28.776790     30.214470
316      3.150000     28.474650     30.033850
317      3.160000     28.174310     29.853960
318      3.170000     27.875770     29.674740
319      3.180000     27.579020     29.496030
320      3.190000     27.284060     29.317660
321      3.200000     26.990890     29.139410
322      3.210000     26.699490     28.961040
323      3.220000     26.409880     28.782340
324      3.230000     26.122060     28.603120
325      3.240000     25.836030     28.423250
326      3.250000     25.551790     28.242650
327      3.260000     25.269370     28.061310
328      3.270000     24.988750     27.879310
329      3.280000     24.709960     27.696780
330      3.290000     24.432990     27.513900
331      3.300000     24.157850     27.330910
332      3.310000     23.884550     27.148040
333      3.320000     23.613070     26.965500
334      3.330000     23.343410     26.783490
335      3.340000     23.075580     26.602130
336      3.350000     22.809550     26.421510
337      3.360000     22.545340     26.241610
338      3.370000     22.282920     26.062360
339      3.380000     22.022300     25.883630
340      3.390000     21.763460     25.705230
341      3.400000     21.506410     25.526930
342      3.410000     21.251140     25.348510
343      3.420000     20.997660     25.169760
344      3.430000     20.745960     24.990480
345      3.440000     20.496050     24.810530
346      3.450000     20.247950     24.629850
347      3.460000     20.001650     24.448440
348      3.470000     19.757170     24.266370
349      3.480000     19.514500     24.083760
350      3.490000     19.273660     23.900830
351      3.500000     19.034660     23.717780
352      3.510000     18.797480     23.534850
353      3.520000     18.562130     23.352280
354      3.530000     18.328610     23.170250
355      3.540000     18.096900     22.988890
356      3.550000     17.867020     22.808290
357      3.560000     17.638930     22.628430
358      3.570000     17.412650     22.449240
359      3.580000     17.188160     22.270590
360      3.590000     16.965450     22.092300
361      3.600000     16.744530     21.914130
362      3.610000     16.525390     21.735860
363      3.620000     16.308030     21.557270
364      3.630000     16.092450     21.378180
365      3.640000     15.878670     21.198430
366      3.650000     15.666690     21.017960
367      3.660000     15.456510     20.836760
368      3.670000     15.248140     20.654890
369      3.680000     15.041590     20.472480
370      3.690000     14.836870     20.289730
371      3.700000     14.633970     20.106840
372      3.710000     14.432900     19.924050
373      3.720000     14.233660     19.741580
374      3.730000     14.036250     19.559600
375      3.740000     13.840650     19.378250
376      3.750000     13.646870     19.197600
377      3.760000     13.454890     19.017630
378      3.770000     13.264710     18.838280
379      3.780000     13.076330     18.659400
380      3.790000     12.889740     18.480810
381      3.800000     12.704930     18.302280
382      3.810000     12.521910     18.123580
383      3.820000     12.340670     17.944510
384      3.830000     12.161230     17.764880
385      3.840000     11.983580     17.584560
386      3.850000     11.807730     17.403490
387      3.860000     11.633700     17.221670
388      3.870000     11.461480     17.039180
389      3.880000     11.291090     16.856190
390      3.890000     11.122530     16.672880
391      3.900000     10.955800     16.489510
392      3.910000     10.790900     16.306320
393      3.920000     10.627840     16.123560
394      3.930000     10.466600     15.941420
395      3.940000     10.307190     15.760050
396      3.950000     10.149590     15.579540
397      3.960000      9.993790     15.399900
398      3.970000      9.839790     15.221050
399      3.980000      9.687580     15.042870
400      3.990000      9.537150     14.865160
401      4.000000      9.388500     14.687700
402      4.010000      9.241630     14.510260
403      4.020000      9.096520     14.332590
404      4.030000      8.953200     14.154510
405      4.040000      8.811650     13.975850
406      4.050000      8.671890     13.796500
407      4.060000      8.533930     13.616440
408      4.070000      8.397760     13.435710
409      4.080000      8.263410     13.254390
410      4.090000      8.130860     13.072650
411      4.100000      8.000140     12.890650
412      4.110000      7.871230     12.708600
413      4.120000      7.744140     12.526660
414      4.130000      7.618880     12.345000
415      4.140000      7.495430     12.163690
416      4.150000      7.373790     11.982780
417      4.160000      7.253960     11.802240
418      4.170000      7.135940     11.621970
419      4.180000      7.019720     11.441810
420      4.190000      6.905300     11.261580
421      4.200000      6.792690     11.081050
422      4.210000      6.681880     10.900020
423      4.220000      6.572880     10.718300
424      4.230000      6.465690     10.535740
425      4.240000      6.360340     10.352270
426      4.250000      6.256810     10.167880
427      4.260000      6.155130      9.982680
428      4.270000      6.055310      9.796840
429      4.280000      5.957340      9.610600
430      4.290000      5.861230      9.424300
431      4.300000      5.766990      9.238290
432      4.310000      5.674610      9.052940
433      4.320000      5.584080      8.868610
434      4.330000      5.495390      8.685610
435      4.340000      5.408540      8.504200
436      4.350000      5.323490      8.324540
437      4.360000      5.240250      8.146710
438      4.370000      5.158780      7.970690
439      4.380000      5.079070      7.796370
440      4.390000      5.001110      7.623550
441      4.400000      4.924880      7.451990
442      4.410000      4.850360      7.281370
443      4.420000      4.777540      7.111390
444      4.430000      4.706430      6.941700
445      4.440000      4.637010      6.771970
446      4.450000      4.569290      6.601910
447      4.460000      4.503270      6.431240
448      4.470000      4.438960      6.259730
449      4.480000      4.376360      6.087170
450      4.490000      4.315490      5.913400
451      4.500000      4.256360      5.738260
452      4.510000      4.198970      5.561610
453      4.520000      4.143360      5.383290
454      4.530000      4.089520      5.203140
455      4.540000      4.037490      5.020990
456      4.550000      3.987280      4.836640
457      4.560000      3.938920      4.649890
458      4.570000      3.892420      4.460530
459      4.580000      3.847810      4.268420
460      4.590000      3.805130      4.073450
461      4.600000      3.764390      3.875610
462      4.610000      3.725640      3.675060
463      4.620000      3.688890      3.472090
464      4.630000      3.654170      3.267230
465      4.640000      3.621490      3.061250
466      4.650000      3.590880      2.855190
467      4.660000      3.562330      2.650350
468      4.670000      3.535830      2.448290
469      4.680000      3.511340      2.250830
470      4.690000      3.488840      2.059970
471      4.700000      3.468240      1.877830
472      4.710000      3.449460      1.706620
473      4.720000      3.432390      1.548540
474      4.730000      3.416910      1.405710
475      4.740000      3.402850      1.280090
476      4.750000      3.390050      1.173430
477      4.760000      3.378310      1.087230
478      4.770000      3.367440      1.022680
479      4.780000      3.357210      0.980630
480      4.790000      3.347410      0.961590
481      4.800000      3.337790      0.965690
482      4.810000      3.328140      0.992670
483      4.820000      3.318210      1.041880
484      4.830000      3.307790      1.112240
485      4.840000      3.296670      1.202300
486      4.850000      3.284640      1.310180
487      4.860000      3.271540      1.433630
488      4.870000      3.257210      1.570050
489      4.880000      3.241510      1.716580
490      4.890000      3.224340      1.870090
491      4.900000      3.205640      2.027350
492      4.910000      3.185370      2.185090
493      4.920000      3.163510      2.340080
494      4.930000      3.140110      2.489260
495      4.940000      3.115220      2.629800
496      4.950000      3.088920      2.759170
497      4.960000      3.061330      2.875210
498      4.970000      3.032580      2.976140
499      4.980000      3.002820      3.060600
500      4.990000      2.972210      3.127610
501      5.000000      2.940940      3.176620
502      5.010000      2.909170      3.207470
503      5.020000      2.877100      3.220350
504      5.030000      2.844890      3.215830
505      5.040000      2.812730      3.194810
506      5.050000      2.780790      3.158490
507      5.060000      2.749200      3.108370
508      5.070000      2.718120      3.046150
509      5.080000      2.687660      2.973780
510      5.090000      2.657920      2.893320
511      5.100000      2.628980      2.806920
512      5.110000      2.600920      2.716760
513      5.120000      2.573750      2.624960
514      5.130000      2.547500      2.533550
515      5.140000      2.522160      2.444390
516      5.150000      2.497720      2.359150
517      5.160000      2.474130      2.279260
518      5.170000      2.451330      2.205920
519      5.180000      2.429280      2.140050
520      5.190000      2.407870      2.082350
521      5.200000      2.387050      2.033250
522      5.210000      2.366720      1.992960
523      5.220000      2.346790      1.961490
524      5.230000      2.327170      1.938640
525      5.240000      2.307790      1.924010
526      5.250000      2.288550      1.917090
527      5.260000      2.269380      1.917170
528      5.270000      2.250210      1.923460
529      5.280000      2.230970      1.935050
530      5.290000      2.211620      1.950970
531      5.300000      2.192110      1.970210
532      5.310000      2.172410      1.991750
533      5.320000      2.152490      2.014570
534      5.330000      2.132350      2.037730
535      5.340000      2.111970      2.060330
536      5.350000      2.091360      2.081560
537      5.360000      2.070550      2.100740
538      5.370000      2.049540      2.117270
539      5.380000      2.028370      2.130670
540      5.390000      2.007060      2.140590
541      5.400000      1.985660      2.146770
542      5.410000      1.964190      2.149060
543      5.420000      1.942700      2.147400
544      5.430000      1.921220      2.141820
545      5.440000      1.899810      2.132450
546      5.450000      1.878480      2.119450
547      5.460000      1.857290      2.103100
548      5.470000      1.836260      2.083690
549      5.480000      1.815420      2.061580
550      5.490000      1.794800      2.037150
551      5.500000      1.774430      2.010790
552      5.510000      1.754320      1.982900
553      5.520000      1.734490      1.953890
554      5.530000      1.714960      1.924130
555      5.540000      1.695710      1.893940
556      5.550000      1.676770      1.863630
557      5.560000      1.658140      1.833460
558      5.570000      1.639800      1.803610
559      5.580000      1.621770      1.774270
560      5.590000      1.604030      1.745530
561      5.600000      1.586570      1.717470
562      5.610000      1.569400      1.690140
563      5.620000      1.552490      1.663550
564      5.630000      1.535860      1.637690
565      5.640000      1.519480      1.612530
566      5.650000      1.503360      1.588050
567      5.660000      1.487480      1.564180
568      5.670000      1.471830      1.540900
569      5.680000      1.456420      1.518150
570      5.690000      1.441240      1.495880
571      5.700000      1.426280      1.474040
572      5.710000      1.411540      1.452580
573      5.720000      1.397020      1.431450
574      5.730000      1.382700      1.410610
575      5.740000      1.368600      1.389990
576      5.750000      1.354700      1.369540
577      5.760000      1.341000      1.349210
578      5.770000      1.327510      1.328950
579      5.780000      1.314220      1.308690
580      5.790000      1.301130      1.288390
581      5.800000      1.288250      1.267990
582      5.810000      1.275570      1.247450
583      5.820000      1.263100      1.226730
584      5.830000      1.250830      1.205800
585      5.840000      1.238770      1.184640
586      5.850000      1.226920      1.163250
587      5.860000      1.215290      1.141640
588      5.870000      1.203880      1.119810
589      5.880000      1.192680      1.097790
590      5.890000      1.181700      1.075620
591      5.900000      1.170940      1.053330
592      5.910000      1.160410      1.030970
593      5.920000      1.150100      1.008570
594      5.930000      1.140010      0.986170
595      5.940000      1.130150      0.963790
596      5.950000      1.120510      0.941460
597      5.960000      1.111100      0.919190
598      5.970000      1.101910      0.896980
599      5.980000      1.092940      0.874820
600      5.990000      1.084190      0.852700
601      6.000000      1.075660      0.830620
602      6.010000      1.067360      0.808560
603      6.020000      1.059270      0.786520
604      6.030000      1.051410      0.764490
605      6.040000      1.043760      0.742510
606      6.050000      1.036340      0.720570
607      6.060000      1.029130      0.698740
608      6.070000      1.022140      0.677070
609      6.080000      1.015370      0.655610
610      6.090000      1.008820      0.634450
611      6.100000      1.002470      0.613680
612      6.110000      0.996340      0.593380
613      6.120000      0.990400      0.573640
614      6.130000      0.984660      0.554550
615      6.140000      0.979120      0.536180
616      6.150000      0.973760      0.518590
617      6.160000      0.968570      0.501850
618      6.170000      0.963550      0.485980
619      6.180000      0.958690      0.471010
620      6.190000      0.953980      0.456960
621      6.200000      0.949410      0.443820
622      6.210000      0.944980      0.431580
623      6.220000      0.940660      0.420220
624      6.230000      0.936460      0.409710
625      6.240000      0.932360      0.400020
626      6.250000      0.928360      0.391120
627      6.260000      0.924450      0.382970
628      6.270000      0.920620      0.375530
629      6.280000      0.916860      0.368770
630      6.290000      0.913180      0.362630
631      6.300000      0.909550      0.357090
632      6.310000      0.905980      0.352110
633      6.320000      0.902460      0.347660
634      6.330000      0.898980      0.343710
635      6.340000      0.895540      0.340230
636      6.350000      0.892140      0.337190
637      6.360000      0.888770      0.334570
638      6.370000      0.885420      0.332360
639      6.380000      0.882100      0.330510
640      6.390000      0.878800      0.329030
641      6.400000      0.875510      0.327870
642      6.410000      0.872230      0.327030
643      6.420000      0.868960      0.326480
644      6.430000      0.865690      0.326190
645      6.440000      0.862430      0.326130
646      6.450000      0.859170      0.326270
647      6.460000      0.855910      0.326570
648      6.470000      0.852640      0.326990
649      6.480000      0.849370      0.327480
650      6.490000      0.846100      0.328000
651      6.500000      0.842820      0.328500
652      6.510000      0.839530      0.328930
653      6.520000      0.836240      0.329240
654      6.530000      0.832950      0.329390
655      6.540000      0.829650      0.329330
656      6.550000      0.826360      0.329030
657      6.560000      0.823070      0.328460
658      6.570000      0.819790      0.327580
659      6.580000      0.816510      0.326390
660      6.590000      0.813250      0.324860
661      6.600000      0.810000      0.323000
662      6.610000      0.806770      0.320820
663      6.620000      0.803560      0.318320
664      6.630000      0.800380      0.315530
665      6.640000      0.797220      0.312500
666      6.650000      0.794100      0.309250
667      6.660000      0.791000      0.305840
668      6.670000      0.787950      0.302330
669      6.680000      0.784920      0.298790
670      6.690000      0.781930      0.295300
671      6.700000      0.778980      0.291920
672      6.710000      0.776060      0.288740
673      6.720000      0.773170      0.285830
674      6.730000      0.770320      0.283270
675      6.740000      0.767480      0.281140
676      6.750000      0.764670      0.279480
677      6.760000      0.761880      0.278350
678      6.770000      0.759090      0.277810
679      6.780000      0.756320      0.277880
680      6.790000      0.753540      0.278590
681      6.800000      0.750750      0.279940
682      6.810000      0.747950      0.281940
683      6.820000      0.745130      0.284570
684      6.830000      0.742290      0.287810
685      6.840000      0.739410      0.291600
686      6.850000      0.736490      0.295910
687      6.860000      0.733530      0.300670
688      6.870000      0.730530      0.305800
689      6.880000      0.727470      0.311210
690      6.890000      0.724360      0.316810
691      6.900000      0.721190      0.322500
692      6.910000      0.717960      0.328200
693      6.920000      0.714680      0.333790
694      6.930000      0.711340      0.339190
695      6.940000      0.707950      0.344320
696      6.950000      0.704510      0.349090
697      6.960000      0.701020      0.353460
698      6.970000      0.697480      0.357370
699      6.980000      0.693910      0.360780
700      6.990000      0.690300      0.363670
701      7.000000      0.686660      0.366030
702      7.010000      0.683000      0.367870
703      7.020000      0.679330      0.369210
704      7.030000      0.675630      0.370070
705      7.040000      0.671930      0.370510
706      7.050000      0.668230      0.370580
707      7.060000      0.664520      0.370340
708      7.070000      0.660820      0.369870
709      7.080000      0.657120      0.369260
710      7.090000      0.653430      0.368590
711      7.100000      0.649740      0.367960
712      7.110000      0.646060      0.367460
713      7.120000      0.642390      0.367190
714      7.130000      0.638720      0.367250
715      7.140000      0.635040      0.367710
716      7.150000      0.631370      0.368650
717      7.160000      0.627680      0.370150
718      7.170000      0.623980      0.372270
719      7.180000      0.620260      0.375040
720      7.190000      0.616500      0.378500
721      7.200000      0.612720      0.382680
722      7.210000      0.608890      0.387570
723      7.220000      0.605020      0.393170
724      7.230000      0.601090      0.399460
725      7.240000      0.597090      0.406380
726      7.250000      0.593030      0.413890
727      7.260000      0.588890      0.421910
728      7.270000      0.584670      0.430360
729      7.280000      0.580370      0.439130
730      7.290000      0.575970      0.448140
731      7.300000      0.571490      0.457250
732      7.310000      0.566920      0.466360
733      7.320000      0.562260      0.475350
734      7.330000      0.557500      0.484130
735      7.340000      0.552660      0.492590
736      7.350000      0.547740      0.500640
737      7.360000      0.542730      0.508220
738      7.370000      0.537650      0.515250
739      7.380000      0.532500      0.521710
740      7.390000      0.527280      0.527550
741      7.400000      0.522000      0.532750
742      7.410000      0.516680      0.537320
743      7.420000      0.511300      0.541240
744      7.430000      0.505890      0.544540
745      7.440000      0.500440      0.547240
746      7.450000      0.494970      0.549350
747      7.460000      0.489480      0.550920
748      7.470000      0.483970      0.551970
749      7.480000      0.478450      0.552560
750      7.490000      0.472920      0.552720
751      7.500000      0.467400      0.552480
752      7.510000      0.461870      0.551900
753      7.520000      0.456350      0.551010
754      7.530000      0.450840      0.549850
755      7.540000      0.445340      0.548440
756      7.550000      0.439860      0.546830
757      7.560000      0.434390      0.545030
758      7.570000      0.428940      0.543060
759      7.580000      0.423510      0.540930
760      7.590000      0.418100      0.538660
761      7.600000      0.412710      0.536260
762      7.610000      0.407350      0.533720
763      7.620000      0.402010      0.531060
764      7.630000      0.396700      0.528260
765      7.640000      0.391420      0.525320
766      7.650000      0.386170      0.522240
767      7.660000      0.380950      0.519010
768      7.670000      0.375760      0.515630
769      7.680000      0.370600      0.512080
770      7.690000      0.365480      0.508370
771      7.700000      0.360400      0.504470
772      7.710000      0.355350      0.500390
773      7.720000      0.350350      0.496110
774      7.730000      0.345390      0.491610
775      7.740000      0.340470      0.486900
776      7.750000      0.335600      0.481950
777      7.760000      0.330780      0.476760
778      7.770000      0.326010      0.471310
779      7.780000      0.321300      0.465600
780      7.790000      0.316640      0.459610
781      7.800000      0.312050      0.453350
782      7.810000      0.307510      0.446820
783      7.820000      0.303050      0.440030
784      7.830000      0.298650      0.432990
785      7.840000      0.294320      0.425730
786      7.850000      0.290060      0.418280
787      7.860000      0.285880      0.410690
788      7.870000      0.281770      0.403010
789      7.880000      0.277740      0.395290
790      7.890000      0.273790      0.387600
791      7.900000      0.269910      0.380010
792      7.910000      0.266110      0.372600
793      7.920000      0.262380      0.365420
794      7.930000      0.258730      0.358560
795      7.940000      0.255140      0.352070
796      7.950000      0.251620      0.346000
797      7.960000      0.248160      0.340410
798      7.970000      0.244760      0.335320
799      7.980000      0.241410      0.330770
800      7.990000      0.238100      0.326770
801      8.000000      0.234830      0.323330
802      8.010000      0.231600      0.320450
803      8.020000      0.228390      0.318120
804      8.030000      0.225210      0.316310
805      8.040000      0.222050      0.315010
806      8.050000      0.218900      0.314180
807      8.060000      0.215760      0.313780
808      8.070000      0.212620      0.313770
809      8.080000      0.209480      0.314100
810      8.090000      0.206340      0.314720
811      8.100000      0.203190      0.315580
812      8.110000      0.200040      0.316630
813      8.120000      0.196870      0.317820
814      8.130000      0.193690      0.319090
815      8.140000      0.190500      0.320400
816      8.150000      0.187300      0.321720
817      8.160000      0.184080      0.323010
818      8.170000      0.180850      0.324240
819      8.180000      0.177610      0.325380
820      8.190000      0.174350      0.326420
821      8.200000      0.171090      0.327330
822      8.210000      0.167820      0.328100
823      8.220000      0.164540      0.328730
824      8.230000      0.161250      0.329200
825      8.240000      0.157960      0.329500
826      8.250000      0.154660      0.329640
827      8.260000      0.151370      0.329590
828      8.270000      0.148070      0.329360
829      8.280000      0.144780      0.328930
830      8.290000      0.141490      0.328310
831      8.300000      0.138200      0.327470
832      8.310000      0.134930      0.326410
833      8.320000      0.131660      0.325110
834      8.330000      0.128410      0.323580
835      8.340000      0.125180      0.321790
836      8.350000      0.121960      0.319730
837      8.360000      0.118760      0.317390
838      8.370000      0.115590      0.314770
839      8.380000      0.112440      0.311840
840      8.390000      0.109320      0.308600
841      8.400000      0.106240      0.305050
842      8.410000      0.103190      0.301160
843      8.420000      0.100170      0.296950
844      8.430000      0.097200      0.292410
845      8.440000      0.094280      0.287540
846      8.450000      0.091410      0.282340
847      8.460000      0.088580      0.276830
848      8.470000      0.085810      0.271000
849      8.480000      0.083100      0.264880
850      8.490000      0.080450      0.258470
851      8.500000      0.077870      0.251790
852      8.510000      0.075350      0.244850
853      8.520000      0.072900      0.237670
854      8.530000      0.070530      0.230250
855      8.540000      0.068220      0.222600
856      8.550000      0.066000      0.214730
857      8.560000      0.063850      0.206630
858      8.570000      0.061780      0.198320
859      8.580000      0.059800      0.189780
860      8.590000      0.057900      0.181020
861      8.600000      0.056090      0.172040
862      8.610000      0.054370      0.162850
863      8.620000      0.052740      0.153470
864      8.630000      0.051210      0.143910
865      8.640000      0.049770      0.134200
866      8.650000      0.048430      0.124390
867      8.660000      0.047190      0.114520
868      8.670000      0.046040      0.104670
869      8.680000      0.044990      0.094900
870      8.690000      0.044040      0.085290
871      8.700000      0.043190      0.075930
872      8.710000      0.042430      0.066900
873      8.720000      0.041760      0.058300
874      8.730000      0.041180      0.050210
875      8.740000      0.040680      0.042700
876      8.750000      0.040250      0.035850
877      8.760000      0.039890      0.029710
878      8.770000      0.039600      0.024330
879      8.780000      0.039350      0.019750
880      8.790000      0.039150      0.015990
881      8.800000      0.038990      0.013060
882      8.810000      0.038860      0.010970
883      8.820000      0.038750      0.009700
884      8.830000      0.038660      0.009240
885      8.840000      0.038560      0.009550
886      8.850000      0.038470      0.010590
887      8.860000      0.038360      0.012330
888      8.870000      0.038240      0.014700
889      8.880000      0.038090      0.017650
890      8.890000      0.037920      0.021110
891      8.900000      0.037710      0.025030
892      8.910000      0.037460      0.029340
893      8.920000      0.037160      0.033980
894      8.930000      0.036820      0.038890
895      8.940000      0.036430      0.044020
896      8.950000      0.035990      0.049330
897      8.960000      0.035500      0.054790
898      8.970000      0.034950      0.060350
899      8.980000      0.034350      0.065990
900      8.990000      0.033690      0.071700
901      9.000000      0.032970      0.077460
902      9.010000      0.032200      0.083250
903      9.020000      0.031360      0.089050
904      9.030000      0.030470      0.094860
905      9.040000      0.029530      0.100650
906      9.050000      0.028520      0.106410
907      9.060000      0.027450      0.112100
908      9.070000      0.026330      0.117690
909      9.080000      0.025160      0.123160
910      9.090000      0.023930      0.128450
911      9.100000      0.022640      0.133540
912      9.110000      0.021310      0.138370
913      9.120000      0.019920      0.142900
914      9.130000      0.018490      0.147090
915      9.140000      0.017020      0.150900
916      9.150000      0.015510      0.154300
917      9.160000      0.013970      0.157260
918      9.170000      0.012400      0.159750
919      9.180000      0.010800      0.161750
920      9.190000      0.009180      0.163260
921      9.200000      0.007550      0.164260
922      9.210000      0.005910      0.164770
923      9.220000      0.004260      0.164770
924      9.230000      0.002610      0.164290
925      9.240000      0.000970      0.163340
926      9.250000     -0.000660      0.161940
927      9.260000     -0.002280      0.160110
928      9.270000     -0.003880      0.157880
929      9.280000     -0.005460      0.155290
930      9.290000     -0.007020      0.152360
931      9.300000     -0.008540      0.149140
932      9.310000     -0.010030      0.145640
933      9.320000     -0.011490      0.141900
934      9.330000     -0.012910      0.137960
935      9.340000     -0.014290      0.133830
936      9.350000     -0.015620      0.129550
937      9.360000     -0.016920      0.125120
938      9.370000     -0.018170      0.120560
939      9.380000     -0.019380      0.115880
940      9.390000     -0.020540      0.111100
941      9.400000     -0.021650      0.106220
942      9.410000     -0.022710      0.101260
943      9.420000     -0.023720      0.096220
944      9.430000     -0.024680      0.091110
945      9.440000     -0.025590      0.085960
946      9.450000     -0.026450      0.080780
947      9.460000     -0.027260      0.075610
948      9.470000     -0.028020      0.070470
949      9.480000     -0.028720      0.065400
950      9.490000     -0.029380      0.060440
951      9.500000     -0.029980      0.055640
952      9.510000     -0.030540      0.051020
953      9.520000     -0.031050      0.046650
954      9.530000     -0.031510      0.042560
955      9.540000     -0.031940      0.038780
956      9.550000     -0.032330      0.035360
957      9.560000     -0.032680      0.032310
958      9.570000     -0.033000      0.029670
959      9.580000     -0.033300      0.027450
960      9.590000     -0.033580      0.025670
961      9.600000     -0.033830      0.024310
962      9.610000     -0.034080      0.023390
963      9.620000     -0.034310      0.022900
964      9.630000     -0.034540      0.022810
965      9.640000     -0.034770      0.023120
966      9.650000     -0.035000      0.023790
967      9.660000     -0.035240      0.024800
968      9.670000     -0.035480      0.026120
969      9.680000     -0.035750      0.027700
970      9.690000     -0.036020      0.029510
971      9.700000     -0.036320      0.031510
972      9.710000     -0.036630      0.033660
973      9.720000     -0.036970      0.035920
974      9.730000     -0.037330      0.038260
975      9.740000     -0.037710      0.040630
976      9.750000     -0.038120      0.043020
977      9.760000     -0.038550      0.045400
978      9.770000     -0.039000      0.047740
979      9.780000     -0.039480      0.050020
980      9.790000     -0.039980      0.052250
981      9.800000     -0.040500      0.054400
982      9.810000     -0.041050      0.056470
983      9.820000     -0.041610      0.058460
984      9.830000     -0.042190      0.060360
985      9.840000     -0.042800      0.062180
986      9.850000     -0.043420      0.063910
987      9.860000     -0.044060      0.065550
988      9.870000     -0.044710      0.067110
989      9.880000     -0.045390      0.068580
990      9.890000     -0.046070      0.069950
991      9.900000     -0.046770      0.071240
992      9.910000     -0.047480      0.072440
993      9.920000     -0.048210      0.073550
994      9.930000     -0.048940      0.074560
995      9.940000     -0.049690      0.075480
996      9.950000     -0.050440      0.076310
997      9.960000     -0.051210      0.077040
998      9.970000     -0.051980      0.077680
999      9.980000     -0.052750      0.078240
1000      9.990000     -0.053540      0.078720
1001     10.000000     -0.054320      0.079120
1002     10.010000     -0.055110      0.079460
1003     10.020000     -0.055910      0.079750
1004     10.030000     -0.056710      0.079990
1005     10.040000     -0.057510      0.080220
1006     10.050000     -0.058310      0.080460
1007     10.060000     -0.059110      0.080710
1008     10.070000     -0.059920      0.081010
1009     10.080000     -0.060730      0.081400
1010     10.090000     -0.061540      0.081890
1011     10.100000     -0.062360      0.082530
1012     10.110000     -0.063190      0.083340
1013     10.120000     -0.064020      0.084360
1014     10.130000     -0.064870      0.085620
1015     10.140000     -0.065720      0.087160
1016     10.150000     -0.066590      0.088990
1017     10.160000     -0.067480      0.091160
1018     10.170000     -0.068400      0.093670
1019     10.180000     -0.069330      0.096550
1020     10.190000     -0.070300      0.099820
1021     10.200000     -0.071300      0.103480
1022     10.210000     -0.072330      0.107520
1023     10.220000     -0.073410      0.111960
1024     10.230000     -0.074530      0.116770
1025     10.240000     -0.075690      0.121930
1026     10.250000     -0.076910      0.127420
1027     10.260000     -0.078190      0.133200
1028     10.270000     -0.079520      0.139230
1029     10.280000     -0.080910      0.145460
1030     10.290000     -0.082370      0.151830
1031     10.300000     -0.083880      0.158300
1032     10.310000     -0.085470      0.164790
1033     10.320000     -0.087110      0.171270
1034     10.330000     -0.088830      0.177660
1035     10.340000     -0.090600      0.183930
1036     10.350000     -0.092440      0.190030
1037     10.360000     -0.094340      0.195930
1038     10.370000     -0.096300      0.201600
1039     10.380000     -0.098320      0.207020
1040     10.390000     -0.100390      0.212170
1041     10.400000     -0.102510      0.217040
1042     10.410000     -0.104680      0.221630
1043     10.420000     -0.106900      0.225930
1044     10.430000     -0.109160      0.229960
1045     10.440000     -0.111460      0.233700
1046     10.450000     -0.113790      0.237170
1047     10.460000     -0.116170      0.240370
1048     10.470000     -0.118570      0.243290
1049     10.480000     -0.121000      0.245950
1050     10.490000     -0.123460      0.248330
1051     10.500000     -0.125940      0.250440
1052     10.510000     -0.128450      0.252270
1053     10.520000     -0.130970      0.253830
1054     10.530000     -0.133510      0.255100
1055     10.540000     -0.136060      0.256090
1056     10.550000     -0.138620      0.256780
1057     10.560000     -0.141190      0.257180
1058     10.570000     -0.143760      0.257280
1059     10.580000     -0.146330      0.257080
1060     10.590000     -0.148910      0.256570
1061     10.600000     -0.151470      0.255760
1062     10.610000     -0.154030      0.254640
1063     10.620000     -0.156570      0.253210
1064     10.630000     -0.159110      0.251470
1065     10.640000     -0.161620      0.249440
1066     10.650000     -0.164120      0.247110
1067     10.660000     -0.166590      0.244480
1068     10.670000     -0.169030      0.241580
1069     10.680000     -0.171450      0.238390
1070     10.690000     -0.173830      0.234940
1071     10.700000     -0.176180      0.231230
1072     10.710000     -0.178490      0.227260
1073     10.720000     -0.180770      0.223040
1074     10.730000     -0.183000      0.218580
1075     10.740000     -0.185180      0.213870
1076     10.750000     -0.187320      0.208930
1077     10.760000     -0.189410      0.203740
1078     10.770000     -0.191450      0.198300
1079     10.780000     -0.193430      0.192620
1080     10.790000     -0.195360      0.186690
1081     10.800000     -0.197220      0.180500
1082     10.810000     -0.199030      0.174070
1083     10.820000     -0.200770      0.167400
1084     10.830000     -0.202440      0.160490
1085     10.840000     -0.204050      0.153370
1086     10.850000     -0.205580      0.146070
1087     10.860000     -0.207040      0.138610
1088     10.870000     -0.208430      0.131040
1089     10.880000     -0.209740      0.123390
1090     10.890000     -0.210970      0.115720
1091     10.900000     -0.212130      0.108090
1092     10.910000     -0.213210      0.100540
1093     10.920000     -0.214220      0.093120
1094     10.930000     -0.215150      0.085900
1095     10.940000     -0.216010      0.078910
1096     10.950000     -0.216800      0.072200
1097     10.960000     -0.217520      0.065800
1098     10.970000     -0.218180      0.059720
1099     10.980000     -0.218770      0.054000
1100     10.990000     -0.219310      0.048640
1101     11.000000     -0.219800      0.043650
1102     11.010000     -0.220240      0.039020
1103     11.020000     -0.220630      0.034750
1104     11.030000     -0.220970      0.030830
1105     11.040000     -0.221280      0.027240
1106     11.050000     -0.221550      0.023980
1107     11.060000     -0.221790      0.021010
1108     11.070000     -0.222000      0.018330
1109     11.080000     -0.222190      0.015910
1110     11.090000     -0.222350      0.013740
1111     11.100000     -0.222480      0.011800
1112     11.110000     -0.222600      0.010070
1113     11.120000     -0.222700      0.008530
1114     11.130000     -0.222790      0.007170
1115     11.140000     -0.222860      0.005970
1116     11.150000     -0.222920      0.004920
1117     11.160000     -0.222970      0.004010
1118     11.170000     -0.223010      0.003230
1119     11.180000     -0.223040      0.002570
1120     11.190000     -0.223070      0.002020
1121     11.200000     -0.223090      0.001580
1122     11.210000     -0.223100      0.001240
1123     11.220000     -0.223120      0.001010
1124     11.230000     -0.223130      0.000870
1125     11.240000     -0.223130      0.000840
1126     11.250000     -0.223140      0.000900
1127     11.260000     -0.223150      0.001060
1128     11.270000     -0.223160      0.001330
1129     11.280000     -0.223180      0.001700
1130     11.290000     -0.223190      0.002170
1131     11.300000     -0.223210      0.002760
1132     11.310000     -0.223240      0.003470
1133     11.320000     -0.223280      0.004300
1134     11.330000     -0.223320      0.005250
1135     11.340000     -0.223370      0.006340
1136     11.350000     -0.223440      0.007570
1137     11.360000     -0.223510      0.008940
1138     11.370000     -0.223600      0.010460
1139     11.380000     -0.223710      0.012140
1140     11.390000     -0.223830      0.013970
1141     11.400000     -0.223970      0.015950
1142     11.410000     -0.224130      0.018100
1143     11.420000     -0.224310      0.020390
1144     11.430000     -0.224510      0.022830
1145     11.440000     -0.224740      0.025400
1146     11.450000     -0.224990      0.028100
1147     11.460000     -0.225270      0.030900
1148     11.470000     -0.225580      0.033780
1149     11.480000     -0.225920      0.036730
1150     11.490000     -0.226290      0.039710
1151     11.500000     -0.226690      0.042700
1152     11.510000     -0.227110      0.045670
1153     11.520000     -0.227570      0.048600
1154     11.530000     -0.228060      0.051450
1155     11.540000     -0.228570      0.054210
1156     11.550000     -0.229110      0.056860
1157     11.560000     -0.229680      0.059370
1158     11.570000     -0.230270      0.061740
1159     11.580000     -0.230890      0.063940
1160     11.590000     -0.231530      0.065990
1161     11.600000     -0.232190      0.067870
1162     11.610000     -0.232870      0.069570
1163     11.620000     -0.233570      0.071110
1164     11.630000     -0.234280      0.072490
1165     11.640000     -0.235000      0.073700
1166     11.650000     -0.235740      0.074750
1167     11.660000     -0.236490      0.075640
1168     11.670000     -0.237240      0.076390
1169     11.680000     -0.238010      0.077000
1170     11.690000     -0.238780      0.077470
1171     11.700000     -0.239550      0.077800
1172     11.710000     -0.240330      0.078010
1173     11.720000     -0.241110      0.078100
1174     11.730000     -0.241890      0.078060
1175     11.740000     -0.242670      0.077900
1176     11.750000     -0.243450      0.077630
1177     11.760000     -0.244230      0.077240
1178     11.770000     -0.245000      0.076740
1179     11.780000     -0.245770      0.076130
1180     11.790000     -0.246530      0.075400
1181     11.800000     -0.247280      0.074560
1182     11.810000     -0.248030      0.073600
1183     11.820000     -0.248760      0.072520
1184     11.830000     -0.249490      0.071340
1185     11.840000     -0.250200      0.070030
1186     11.850000     -0.250900      0.068610
1187     11.860000     -0.251590      0.067070
1188     11.870000     -0.252260      0.065410
1189     11.880000     -0.252910      0.063630
1190     11.890000     -0.253550      0.061740
1191     11.900000     -0.254170      0.059730
1192     11.910000     -0.254760      0.057600
1193     11.920000     -0.255340      0.055350
1194     11.930000     -0.255890      0.052970
1195     11.940000     -0.256420      0.050470
1196     11.950000     -0.256930      0.047840
1197     11.960000     -0.257410      0.045070
1198     11.970000     -0.257860      0.042160
1199     11.980000     -0.258280      0.039110
1200     11.990000     -0.258670      0.035910
1201     12.000000     -0.259030      0.032550
1202     12.010000     -0.259350      0.029030
1203     12.020000     -0.259640      0.025350
1204     12.030000     -0.259900      0.021510
1205     12.040000     -0.260110      0.017510
1206     12.050000     -0.260290      0.013360
1207     12.060000     -0.260420      0.009060
1208     12.070000     -0.260510      0.004620
1209     12.080000     -0.260560      0.000060
1210     12.090000     -0.260560     -0.004610
1211     12.100000     -0.260510     -0.009370
1212     12.110000     -0.260420     -0.014220
1213     12.120000     -0.260280     -0.019130
1214     12.130000     -0.260080     -0.024090
1215     12.140000     -0.259840     -0.029100
1216     12.150000     -0.259550     -0.034140
1217     12.160000     -0.259210     -0.039220
1218     12.170000     -0.258820     -0.044310
1219     12.180000     -0.258380     -0.049430
1220     12.190000     -0.257880     -0.054580
1221     12.200000     -0.257340     -0.059750
1222     12.210000     -0.256740     -0.064940
1223     12.220000     -0.256090     -0.070160
1224     12.230000     -0.255390     -0.075400
1225     12.240000     -0.254630     -0.080660
1226     12.250000     -0.253830     -0.085920
1227     12.260000     -0.252970     -0.091180
1228     12.270000     -0.252060     -0.096420
1229     12.280000     -0.251090     -0.101610
1230     12.290000     -0.250080     -0.106740
1231     12.300000     -0.249010     -0.111780
1232     12.310000     -0.247890     -0.116700
1233     12.320000     -0.246720     -0.121490
1234     12.330000     -0.245510     -0.126100
1235     12.340000     -0.244250     -0.130540
1236     12.350000     -0.242940     -0.134760
1237     12.360000     -0.241590     -0.138760
1238     12.370000     -0.240210     -0.142530
1239     12.380000     -0.238780     -0.146070
1240     12.390000     -0.237320     -0.149350
1241     12.400000     -0.235830     -0.152400
1242     12.410000     -0.234300     -0.155200
1243     12.420000     -0.232750     -0.157770
1244     12.430000     -0.231170     -0.160110
1245     12.440000     -0.229570     -0.162230
1246     12.450000     -0.227950     -0.164140
1247     12.460000     -0.226310     -0.165860
1248     12.470000     -0.224650     -0.167390
1249     12.480000     -0.222980     -0.168760
1250     12.490000     -0.221290     -0.169960
1251     12.500000     -0.219590     -0.171020
1252     12.510000     -0.217880     -0.171940
1253     12.520000     -0.216160     -0.172740
1254     12.530000     -0.214430     -0.173430
1255     12.540000     -0.212700     -0.174010
1256     12.550000     -0.210960     -0.174500
1257     12.560000     -0.209210     -0.174900
1258     12.570000     -0.207460     -0.175220
1259     12.580000     -0.205710     -0.175470
1260     12.590000     -0.203960     -0.175640
1261     12.600000     -0.202200     -0.175750
1262     12.610000     -0.200440     -0.175800
1263     12.620000     -0.198690     -0.175780
1264     12.630000     -0.196930     -0.175710
1265     12.640000     -0.195170     -0.175580
1266     12.650000     -0.193410     -0.175390
1267     12.660000     -0.191660     -0.175160
1268     12.670000     -0.189910     -0.174860
1269     12.680000     -0.188160     -0.174520
1270     12.690000     -0.186420     -0.174120
1271     12.700000     -0.184670     -0.173670
1272     12.710000     -0.182940     -0.173170
1273     12.720000     -0.181210     -0.172620
1274     12.730000     -0.179480     -0.172020
1275     12.740000     -0.177760     -0.171360
1276     12.750000     -0.176050     -0.170660
1277     12.760000     -0.174340     -0.169890
1278     12.770000     -0.172640     -0.169080
1279     12.780000     -0.170950     -0.168200
1280     12.790000     -0.169270     -0.167270
1281     12.800000     -0.167590     -0.166270
1282     12.810000     -0.165930     -0.165220
1283     12.820000     -0.164280     -0.164110
1284     12.830000     -0.162640     -0.162930
1285     12.840000     -0.161010     -0.161700
1286     12.850000     -0.159390     -0.160420
1287     12.860000     -0.157790     -0.159090
1288     12.870000     -0.156200     -0.157710
1289     12.880000     -0.154620     -0.156290
1290     12.890000     -0.153060     -0.154840
1291     12.900000     -0.151510     -0.153370
1292     12.910000     -0.149970     -0.151880
1293     12.920000     -0.148460     -0.150380
1294     12.930000     -0.146950     -0.148870
1295     12.940000     -0.145460     -0.147370
1296     12.950000     -0.143990     -0.145870
1297     12.960000     -0.142530     -0.144380
1298     12.970000     -0.141090     -0.142910
1299     12.980000     -0.139660     -0.141450
1300     12.990000     -0.138240     -0.140010
1301     13.000000     -0.136840     -0.138580
1302     13.010000     -0.135460     -0.137170
1303     13.020000     -0.134090     -0.135780
1304     13.030000     -0.132730     -0.134400
1305     13.040000     -0.131380     -0.133050
1306     13.050000     -0.130050     -0.131720
1307     13.060000     -0.128740     -0.130410
1308     13.070000     -0.127430     -0.129140
1309     13.080000     -0.126140     -0.127900
1310     13.090000     -0.124860     -0.126690
1311     13.100000     -0.123600     -0.125540
1312     13.110000     -0.122340     -0.124430
1313     13.120000     -0.121100     -0.123390
1314     13.130000     -0.119860     -0.122410
1315     13.140000     -0.118640     -0.121500
1316     13.150000     -0.117420     -0.120660
1317     13.160000     -0.116220     -0.119910
1318     13.170000     -0.115020     -0.119240
1319     13.180000     -0.113820     -0.118650
1320     13.190000     -0.112640     -0.118150
1321     13.200000     -0.111460     -0.117740
1322     13.210000     -0.110280     -0.117410
1323     13.220000     -0.109110     -0.117160
1324     13.230000     -0.107930     -0.117000
1325     13.240000     -0.106760     -0.116900
1326     13.250000     -0.105590     -0.116870
1327     13.260000     -0.104430     -0.116910
1328     13.270000     -0.103260     -0.117000
1329     13.280000     -0.102090     -0.117130
1330     13.290000     -0.100920     -0.117300
1331     13.300000     -0.099740     -0.117500
1332     13.310000     -0.098570     -0.117720
1333     13.320000     -0.097390     -0.117960
1334     13.330000     -0.096210     -0.118200
1335     13.340000     -0.095030     -0.118430
1336     13.350000     -0.093840     -0.118650
1337     13.360000     -0.092660     -0.118860
1338     13.370000     -0.091470     -0.119050
1339     13.380000     -0.090280     -0.119210
1340     13.390000     -0.089090     -0.119340
1341     13.400000     -0.087890     -0.119440
1342     13.410000     -0.086700     -0.119500
1343     13.420000     -0.085500     -0.119520
1344     13.430000     -0.084310     -0.119510
1345     13.440000     -0.083110     -0.119460
1346     13.450000     -0.081920     -0.119360
1347     13.460000     -0.080730     -0.119230
1348     13.470000     -0.079530     -0.119040
1349     13.480000     -0.078340     -0.118820
1350     13.490000     -0.077150     -0.118540
1351     13.500000     -0.075970     -0.118220
1352     13.510000     -0.074790     -0.117850
1353     13.520000     -0.073610     -0.117430
1354     13.530000     -0.072430     -0.116950
1355     13.540000     -0.071260     -0.116410
1356     13.550000     -0.070100     -0.115820
1357     13.560000     -0.068940     -0.115160
1358     13.570000     -0.067790     -0.114440
1359     13.580000     -0.066650     -0.113660
1360     13.590000     -0.065510     -0.112810
1361     13.600000     -0.064380     -0.111900
1362     13.610000     -0.063260     -0.110920
1363     13.620000     -0.062150     -0.109870
1364     13.630000     -0.061050     -0.108750
1365     13.640000     -0.059970     -0.107580
1366     13.650000     -0.058890     -0.106340
1367     13.660000     -0.057830     -0.105060
1368     13.670000     -0.056780     -0.103730
1369     13.680000     -0.055740     -0.102350
1370     13.690000     -0.054720     -0.100950
1371     13.700000     -0.053710     -0.099520
1372     13.710000     -0.052710     -0.098080
1373     13.720000     -0.051730     -0.096640
1374     13.730000     -0.050760     -0.095190
1375     13.740000     -0.049810     -0.093750
1376     13.750000     -0.048880     -0.092330
1377     13.760000     -0.047950     -0.090920
1378     13.770000     -0.047040     -0.089540
1379     13.780000     -0.046150     -0.088180
1380     13.790000     -0.045270     -0.086850
1381     13.800000     -0.044400     -0.085540
1382     13.810000     -0.043540     -0.084260
1383     13.820000     -0.042700     -0.083010
1384     13.830000     -0.041870     -0.081780
1385     13.840000     -0.041050     -0.080590
1386     13.850000     -0.040250     -0.079420
1387     13.860000     -0.039450     -0.078270
1388     13.870000     -0.038670     -0.077160
1389     13.880000     -0.037900     -0.076080
1390     13.890000     -0.037140     -0.075030
1391     13.900000     -0.036390     -0.074020
1392     13.910000     -0.035650     -0.073050
1393     13.920000     -0.034910     -0.072130
1394     13.930000     -0.034190     -0.071240
1395     13.940000     -0.033480     -0.070410
1396     13.950000     -0.032780     -0.069630
1397     13.960000     -0.032080     -0.068900
1398     13.970000     -0.031390     -0.068220
1399     13.980000     -0.030710     -0.067590
1400     13.990000     -0.030030     -0.067020
1401     14.000000     -0.029360     -0.066500
1402     14.010000     -0.028700     -0.066020
1403     14.020000     -0.028040     -0.065590
1404     14.030000     -0.027380     -0.065200
1405     14.040000     -0.026730     -0.064840
1406     14.050000     -0.026080     -0.064520
1407     14.060000     -0.025440     -0.064230
1408     14.070000     -0.024790     -0.063950
1409     14.080000     -0.024150     -0.063690
1410     14.090000     -0.023520     -0.063430
1411     14.100000     -0.022880     -0.063170
1412     14.110000     -0.022250     -0.062910
1413     14.120000     -0.021620     -0.062620
1414     14.130000     -0.021000     -0.062320
1415     14.140000     -0.020370     -0.061980
1416     14.150000     -0.019750     -0.061610
1417     14.160000     -0.019140     -0.061200
1418     14.170000     -0.018530     -0.060750
1419     14.180000     -0.017920     -0.060240
1420     14.190000     -0.017320     -0.059680
1421     14.200000     -0.016720     -0.059070
1422     14.210000     -0.016130     -0.058410
1423     14.220000     -0.015540     -0.057690
1424     14.230000     -0.014970     -0.056920
1425     14.240000     -0.014400     -0.056110
1426     14.250000     -0.013840     -0.055250
1427     14.260000     -0.013280     -0.054360
1428     14.270000     -0.012740     -0.053440
1429     14.280000     -0.012210     -0.052500
1430     14.290000     -0.011680     -0.051560
1431     14.300000     -0.011170     -0.050610
1432     14.310000     -0.010660     -0.049680
1433     14.320000     -0.010160     -0.048770
1434     14.330000     -0.009670     -0.047900
1435     14.340000     -0.009200     -0.047070
1436     14.350000     -0.008730     -0.046290
1437     14.360000     -0.008260     -0.045570
1438     14.370000     -0.007810     -0.044910
1439     14.380000     -0.007360     -0.044330
1440     14.390000     -0.006910     -0.043810
1441     14.400000     -0.006480     -0.043380
1442     14.410000     -0.006040     -0.043020
1443     14.420000     -0.005610     -0.042740
1444     14.430000     -0.005180     -0.042540
1445     14.440000     -0.004760     -0.042410
1446     14.450000     -0.004340     -0.042370
1447     14.460000     -0.003910     -0.042400
1448     14.470000     -0.003490     -0.042500
1449     14.480000     -0.003060     -0.042690
1450     14.490000     -0.002640     -0.042940
1451     14.500000     -0.002210     -0.043260
1452     14.510000     -0.001770     -0.043660
1453     14.520000     -0.001340     -0.044120
1454     14.530000     -0.000900     -0.044660
1455     14.540000     -0.000450     -0.045260
1456     14.550000      0.000000     -0.045930
1457     14.560000      0.000460     -0.046680
1458     14.570000      0.000930     -0.047490
1459     14.580000      0.001400     -0.048370
1460     14.590000      0.001890     -0.049320
1461     14.600000      0.002380     -0.050350
1462     14.610000      0.002880     -0.051440
1463     14.620000      0.003400     -0.052600
1464     14.630000      0.003930     -0.053830
1465     14.640000      0.004460     -0.055110
1466     14.650000      0.005010     -0.056450
1467     14.660000      0.005580     -0.057830
1468     14.670000      0.006160     -0.059260
1469     14.680000      0.006750     -0.060710
1470     14.690000      0.007360     -0.062180
1471     14.700000      0.007980     -0.063650
1472     14.710000      0.008620     -0.065120
1473     14.720000      0.009270     -0.066580
1474     14.730000      0.009930     -0.068000
1475     14.740000      0.010610     -0.069390
1476     14.750000      0.011310     -0.070740
1477     14.760000      0.012010     -0.072030
1478     14.770000      0.012730     -0.073260
1479     14.780000      0.013470     -0.074440
1480     14.790000      0.014210     -0.075550
1481     14.800000      0.014970     -0.076590
1482     14.810000      0.015730     -0.077570
1483     14.820000      0.016510     -0.078490
1484     14.830000      0.017290     -0.079340
1485     14.840000      0.018090     -0.080140
1486     14.850000      0.018890     -0.080880
1487     14.860000      0.019700     -0.081560
1488     14.870000      0.020510     -0.082200
1489     14.880000      0.021330     -0.082790
1490     14.890000      0.022160     -0.083330
1491     14.900000      0.023000     -0.083830
1492     14.910000      0.023830     -0.084290
1493     14.920000      0.024680     -0.084720
1494     14.930000      0.025520     -0.085120
1495     14.940000      0.026370     -0.085480
1496     14.950000      0.027230     -0.085810
1497     14.960000      0.028090     -0.086110
1498     14.970000      0.028950     -0.086390
1499     14.980000      0.029810     -0.086640
1500     14.990000      0.030680     -0.086870
1501     15.000000      0.031550     -0.087080
1502     15.010000      0.032420     -0.087260
1503     15.020000      0.033290     -0.087410
1504     15.030000      0.034170     -0.087540
1505     15.040000      0.035040     -0.087650
1506     15.050000      0.035920     -0.087720
1507     15.060000      0.036790     -0.087760
1508     15.070000      0.037670     -0.087770
1509     15.080000      0.038550     -0.087730
1510     15.090000      0.039430     -0.087650
1511     15.100000      0.040300     -0.087530
1512     15.110000      0.041180     -0.087340
1513     15.120000      0.042050     -0.087100
1514     15.130000      0.042920     -0.086800
1515     15.140000      0.043790     -0.086420
1516     15.150000      0.044660     -0.085970
1517     15.160000      0.045520     -0.085440
1518     15.170000      0.046370     -0.084830
1519     15.180000      0.047220     -0.084130
1520     15.190000      0.048060     -0.083340
1521     15.200000      0.048890     -0.082450
1522     15.210000      0.049720     -0.081480
1523     15.220000      0.050530     -0.080410
1524     15.230000      0.051340     -0.079250
1525     15.240000      0.052130     -0.078000
1526     15.250000      0.052910     -0.076670
1527     15.260000      0.053680     -0.075260
1528     15.270000      0.054430     -0.073770
1529     15.280000      0.055170     -0.072220
1530     15.290000      0.055890     -0.070600
1531     15.300000      0.056590     -0.068940
1532     15.310000      0.057280     -0.067240
1533     15.320000      0.057960     -0.065500
1534     15.330000      0.058610     -0.063730
1535     15.340000      0.059250     -0.061940
1536     15.350000      0.059870     -0.060140
1537     15.360000      0.060470     -0.058330
1538     15.370000      0.061050     -0.056510
1539     15.380000      0.061620     -0.054680
1540     15.390000      0.062160     -0.052840
1541     15.400000      0.062690     -0.051000
1542     15.410000      0.063200     -0.049150
1543     15.420000      0.063690     -0.047280
1544     15.430000      0.064170     -0.045420
1545     15.440000      0.064620     -0.043540
1546     15.450000      0.065060     -0.041650
1547     15.460000      0.065470     -0.039750
1548     15.470000      0.065870     -0.037850
1549     15.480000      0.066250     -0.035950
1550     15.490000      0.066610     -0.034050
1551     15.500000      0.066950     -0.032160
1552     15.510000      0.067270     -0.030270
1553     15.520000      0.067570     -0.028400
1554     15.530000      0.067860     -0.026540
1555     15.540000      0.068120     -0.024710
1556     15.550000      0.068370     -0.022900
1557     15.560000      0.068600     -0.021110
1558     15.570000      0.068810     -0.019340
1559     15.580000      0.069000     -0.017600
1560     15.590000      0.069180     -0.015880
1561     15.600000      0.069340     -0.014180
1562     15.610000      0.069480     -0.012500
1563     15.620000      0.069600     -0.010840
1564     15.630000      0.069710     -0.009190
1565     15.640000      0.069800     -0.007560
1566     15.650000      0.069880     -0.005930
1567     15.660000      0.069940     -0.004320
1568     15.670000      0.069980     -0.002720
1569     15.680000      0.070010     -0.001140
1570     15.690000      0.070020      0.000430
1571     15.700000      0.070020      0.001980
1572     15.710000      0.070000      0.003510
1573     15.720000      0.069960      0.005020
1574     15.730000      0.069910      0.006510
1575     15.740000      0.069850      0.007970
1576     15.750000      0.069770      0.009410
1577     15.760000      0.069670      0.010820
1578     15.770000      0.069560      0.012200
1579     15.780000      0.069440      0.013560
1580     15.790000      0.069310      0.014890
1581     15.800000      0.069160      0.016200
1582     15.810000      0.069000      0.017490
1583     15.820000      0.068820      0.018750
1584     15.830000      0.068630      0.020000
1585     15.840000      0.068430      0.021220
1586     15.850000      0.068220      0.022430
1587     15.860000      0.068000      0.023620
1588     15.870000      0.067760      0.024780
1589     15.880000      0.067510      0.025920
1590     15.890000      0.067250      0.027040
1591     15.900000      0.066980      0.028120
1592     15.910000      0.066700      0.029170
1593     15.920000      0.066410      0.030190
1594     15.930000      0.066110      0.031170
1595     15.940000      0.065800      0.032110
1596     15.950000      0.065480      0.033000
1597     15.960000      0.065150      0.033850
1598     15.970000      0.064810      0.034650
1599     15.980000      0.064460      0.035410
1600     15.990000      0.064110      0.036110
1601     16.000000      0.063750      0.036770
1602     16.010000      0.063380      0.037390
1603     16.020000      0.063000      0.037960
1604     16.030000      0.062620      0.038490
1605     16.040000      0.062240      0.038970
1606     16.050000      0.061850      0.039420
1607     16.060000      0.061460      0.039820
1608     16.070000      0.061060      0.040190
1609     16.080000      0.060660      0.040530
1610     16.090000      0.060250      0.040830
1611     16.100000      0.059840      0.041100
1612     16.110000      0.059430      0.041340
1613     16.120000      0.059020      0.041550
1614     16.130000      0.058600      0.041730
1615     16.140000      0.058190      0.041880
1616     16.150000      0.057770      0.042010
1617     16.160000      0.057350      0.042100
1618     16.170000      0.056930      0.042180
1619     16.180000      0.056500      0.042230
1620     16.190000      0.056080      0.042250
1621     16.200000      0.055660      0.042260
1622     16.210000      0.055240      0.042240
1623     16.220000      0.054810      0.042200
1624     16.230000      0.054390      0.042130
1625     16.240000      0.053970      0.042050
1626     16.250000      0.053550      0.041960
1627     16.260000      0.053130      0.041840
1628     16.270000      0.052710      0.041710
1629     16.280000      0.052290      0.041570
1630     16.290000      0.051880      0.041420
1631     16.300000      0.051470      0.041260
1632     16.310000      0.051050      0.041090
1633     16.320000      0.050640      0.040920
1634     16.330000      0.050230      0.040740
1635     16.340000      0.049820      0.040570
1636     16.350000      0.049420      0.040390
1637     16.360000      0.049020      0.040220
1638     16.370000      0.048610      0.040040
1639     16.380000      0.048210      0.039870
1640     16.390000      0.047810      0.039700
1641     16.400000      0.047420      0.039530
1642     16.410000      0.047020      0.039360
1643     16.420000      0.046630      0.039190
1644     16.430000      0.046240      0.039020
1645     16.440000      0.045850      0.038850
1646     16.450000      0.045460      0.038670
1647     16.460000      0.045070      0.038480
1648     16.470000      0.044690      0.038290
1649     16.480000      0.044300      0.038080
1650     16.490000      0.043920      0.037850
1651     16.500000      0.043540      0.037610
1652     16.510000      0.043170      0.037340
1653     16.520000      0.042790      0.037050
1654     16.530000      0.042420      0.036730
1655     16.540000      0.042060      0.036380
1656     16.550000      0.041690      0.035990
1657     16.560000      0.041330      0.035570
1658     16.570000      0.040980      0.035100
1659     16.580000      0.040630      0.034590
1660     16.590000      0.040280      0.034040
1661     16.600000      0.039940      0.033450
1662     16.610000      0.039610      0.032800
1663     16.620000      0.039280      0.032110
1664     16.630000      0.038960      0.031380
1665     16.640000      0.038640      0.030600
1666     16.650000      0.038340      0.029770
1667     16.660000      0.038040      0.028910
1668     16.670000      0.037750      0.028010
1669     16.680000      0.037470      0.027090
1670     16.690000      0.037200      0.026130
1671     16.700000      0.036940      0.025160
1672     16.710000      0.036690      0.024170
1673     16.720000      0.036440      0.023170
1674     16.730000      0.036210      0.022160
1675     16.740000      0.035990      0.021150
1676     16.750000      0.035780      0.020150
1677     16.760000      0.035580      0.019140
1678     16.770000      0.035390      0.018150
1679     16.780000      0.035210      0.017170
1680     16.790000      0.035030      0.016190
1681     16.800000      0.034870      0.015220
1682     16.810000      0.034720      0.014270
1683     16.820000      0.034580      0.013320
1684     16.830000      0.034440      0.012390
1685     16.840000      0.034320      0.011470
1686     16.850000      0.034200      0.010560
1687     16.860000      0.034100      0.009670
1688     16.870000      0.034000      0.008800
1689     16.880000      0.033910      0.007940
1690     16.890000      0.033840      0.007120
1691     16.900000      0.033760      0.006320
1692     16.910000      0.033700      0.005560
1693     16.920000      0.033650      0.004830
1694     16.930000      0.033600      0.004150
1695     16.940000      0.033560      0.003510
1696     16.950000      0.033520      0.002920
1697     16.960000      0.033490      0.002390
1698     16.970000      0.033470      0.001910
1699     16.980000      0.033450      0.001480
1700     16.990000      0.033430      0.001120
1701     17.000000      0.033420      0.000810
1702     17.010000      0.033410      0.000570
1703     17.020000      0.033410      0.000380
1704     17.030000      0.033400      0.000260
1705     17.040000      0.033400      0.000190
1706     17.050000      0.033400      0.000190
1707     17.060000      0.033400      0.000240
1708     17.070000      0.033400      0.000350
1709     17.080000      0.033390      0.000520
1710     17.090000      0.033390      0.000760
1711     17.100000      0.033380      0.001050
1712     17.110000      0.033370      0.001400
1713     17.120000      0.033360      0.001810
1714     17.130000      0.033340      0.002280
1715     17.140000      0.033310      0.002810
1716     17.150000      0.033290      0.003410
1717     17.160000      0.033250      0.004070
1718     17.170000      0.033210      0.004800
1719     17.180000      0.033160      0.005590
1720     17.190000      0.033110      0.006450
1721     17.200000      0.033040      0.007380
1722     17.210000      0.032970      0.008380
1723     17.220000      0.032890      0.009450
1724     17.230000      0.032790      0.010580
1725     17.240000      0.032690      0.011770
1726     17.250000      0.032570      0.013020
1727     17.260000      0.032440      0.014320
1728     17.270000      0.032290      0.015660
1729     17.280000      0.032140      0.017040
1730     17.290000      0.031970      0.018450
1731     17.300000      0.031780      0.019870
1732     17.310000      0.031580      0.021310
1733     17.320000      0.031370      0.022740
1734     17.330000      0.031140      0.024160
1735     17.340000      0.030900      0.025570
1736     17.350000      0.030650      0.026950
1737     17.360000      0.030380      0.028310
1738     17.370000      0.030090      0.029630
1739     17.380000      0.029800      0.030920
1740     17.390000      0.029490      0.032170
1741     17.400000      0.029170      0.033380
1742     17.410000      0.028830      0.034550
1743     17.420000      0.028490      0.035680
1744     17.430000      0.028130      0.036780
1745     17.440000      0.027760      0.037830
1746     17.450000      0.027380      0.038850
1747     17.460000      0.027000      0.039830
1748     17.470000      0.026600      0.040770
1749     17.480000      0.026190      0.041670
1750     17.490000      0.025770      0.042540
1751     17.500000      0.025350      0.043350
1752     17.510000      0.024910      0.044130
1753     17.520000      0.024470      0.044850
1754     17.530000      0.024020      0.045530
1755     17.540000      0.023570      0.046160
1756     17.550000      0.023110      0.046740
1757     17.560000      0.022640      0.047260
1758     17.570000      0.022170      0.047730
1759     17.580000      0.021690      0.048150
1760     17.590000      0.021210      0.048510
1761     17.600000      0.020720      0.048820
1762     17.610000      0.020230      0.049070
1763     17.620000      0.019740      0.049270
1764     17.630000      0.019250      0.049430
1765     17.640000      0.018760      0.049530
1766     17.650000      0.018260      0.049580
1767     17.660000      0.017770      0.049600
1768     17.670000      0.017270      0.049560
1769     17.680000      0.016770      0.049490
1770     17.690000      0.016280      0.049380
1771     17.700000      0.015790      0.049240
1772     17.710000      0.015290      0.049060
1773     17.720000      0.014800      0.048850
1774     17.730000      0.014310      0.048610
1775     17.740000      0.013830      0.048340
1776     17.750000      0.013340      0.048050
1777     17.760000      0.012860      0.047730
1778     17.770000      0.012390      0.047390
1779     17.780000      0.011910      0.047020
1780     17.790000      0.011440      0.046640
1781     17.800000      0.010980      0.046230
1782     17.810000      0.010510      0.045800
1783     17.820000      0.010060      0.045350
1784     17.830000      0.009600      0.044880
1785     17.840000      0.009150      0.044400
1786     17.850000      0.008710      0.043900
1787     17.860000      0.008270      0.043400
1788     17.870000      0.007840      0.042880
1789     17.880000      0.007410      0.042370
1790     17.890000      0.006980      0.041860
1791     17.900000      0.006570      0.041350
1792     17.910000      0.006150      0.040860
1793     17.920000      0.005740      0.040380
1794     17.930000      0.005340      0.039920
1795     17.940000      0.004940      0.039490
1796     17.950000      0.004550      0.039090
1797     17.960000      0.004150      0.038720
1798     17.970000      0.003770      0.038380
1799     17.980000      0.003380      0.038080
1800     17.990000      0.003000      0.037820
1801     18.000000      0.002620      0.037590
1802     18.010000      0.002250      0.037390
1803     18.020000      0.001880      0.037230
1804     18.030000      0.001500      0.037090
1805     18.040000      0.001130      0.036980
1806     18.050000      0.000760      0.036900
1807     18.060000      0.000390      0.036830
1808     18.070000      0.000020      0.036770
1809     18.080000     -0.000340      0.036720
1810     18.090000     -0.000710      0.036670
1811     18.100000     -0.001080      0.036600
1812     18.110000     -0.001440      0.036530
1813     18.120000     -0.001810      0.036430
1814     18.130000     -0.002170      0.036300
1815     18.140000     -0.002540      0.036140
1816     18.150000     -0.002900      0.035930
1817     18.160000     -0.003260      0.035690
1818     18.170000     -0.003610      0.035390
1819     18.180000     -0.003970      0.035040
1820     18.190000     -0.004320      0.034630
1821     18.200000     -0.004660      0.034170
1822     18.210000     -0.005010      0.033660
1823     18.220000     -0.005340      0.033090
1824     18.230000     -0.005670      0.032470
1825     18.240000     -0.006000      0.031810
1826     18.250000     -0.006320      0.031110
1827     18.260000     -0.006630      0.030370
1828     18.270000     -0.006930      0.029610
1829     18.280000     -0.007230      0.028840
1830     18.290000     -0.007520      0.028070
1831     18.300000     -0.007800      0.027310
1832     18.310000     -0.008070      0.026580
1833     18.320000     -0.008330      0.025880
1834     18.330000     -0.008590      0.025220
1835     18.340000     -0.008850      0.024620
1836     18.350000     -0.009090      0.024090
1837     18.360000     -0.009330      0.023630
1838     18.370000     -0.009570      0.023250
1839     18.380000     -0.009800      0.022950
1840     18.390000     -0.010030      0.022750
1841     18.400000     -0.010260      0.022630
1842     18.410000     -0.010480      0.022610
1843     18.420000     -0.010710      0.022670
1844     18.430000     -0.010940      0.022810
1845     18.440000     -0.011170      0.023030
1846     18.450000     -0.011400      0.023330
1847     18.460000     -0.011630      0.023680
1848     18.470000     -0.011870      0.024090
1849     18.480000     -0.012110      0.024540
1850     18.490000     -0.012350      0.025020
1851     18.500000     -0.012600      0.025520
1852     18.510000     -0.012860      0.026020
1853     18.520000     -0.013120      0.026510
1854     18.530000     -0.013380      0.026990
1855     18.540000     -0.013650      0.027430
1856     18.550000     -0.013930      0.027840
1857     18.560000     -0.014210      0.028200
1858     18.570000     -0.014490      0.028500
1859     18.580000     -0.014770      0.028750
1860     18.590000     -0.015060      0.028930
1861     18.600000     -0.015350      0.029050
1862     18.610000     -0.015640      0.029100
1863     18.620000     -0.015930      0.029090
1864     18.630000     -0.016220      0.029020
1865     18.640000     -0.016510      0.028890
1866     18.650000     -0.016800      0.028720
1867     18.660000     -0.017090      0.028500
1868     18.670000     -0.017370      0.028240
1869     18.680000     -0.017660      0.027960
1870     18.690000     -0.017940      0.027660
1871     18.700000     -0.018210      0.027360
1872     18.710000     -0.018490      0.027060
1873     18.720000     -0.018760      0.026770
1874     18.730000     -0.019020      0.026510
1875     18.740000     -0.019290      0.026290
1876     18.750000     -0.019550      0.026100
1877     18.760000     -0.019810      0.025970
1878     18.770000     -0.020070      0.025890
1879     18.780000     -0.020330      0.025860
1880     18.790000     -0.020590      0.025900
1881     18.800000     -0.020850      0.026010
1882     18.810000     -0.021110      0.026170
1883     18.820000     -0.021370      0.026400
1884     18.830000     -0.021630      0.026690
1885     18.840000     -0.021900      0.027030
1886     18.850000     -0.022170      0.027410
1887     18.860000     -0.022450      0.027830
1888     18.870000     -0.022720      0.028290
1889     18.880000     -0.023010      0.028760
1890     18.890000     -0.023290      0.029240
1891     18.900000     -0.023590      0.029710
1892     18.910000     -0.023880      0.030170
1893     18.920000     -0.024190      0.030600
1894     18.930000     -0.024490      0.030990
1895     18.940000     -0.024800      0.031330
1896     18.950000     -0.025120      0.031600
1897     18.960000     -0.025430      0.031810
1898     18.970000     -0.025750      0.031950
1899     18.980000     -0.026070      0.032000
1900     18.990000     -0.026390      0.031970
1901     19.000000     -0.026710      0.031850
1902     19.010000     -0.027030      0.031650
1903     19.020000     -0.027340      0.031370
1904     19.030000     -0.027660      0.031000
1905     19.040000     -0.027970      0.030560
1906     19.050000     -0.028270      0.030060
1907     19.060000     -0.028570      0.029490
1908     19.070000     -0.028870      0.028880
1909     19.080000     -0.029160      0.028240
1910     19.090000     -0.029440      0.027570
1911     19.100000     -0.029720      0.026890
1912     19.110000     -0.029980      0.026210
1913     19.120000     -0.030250      0.025560
1914     19.130000     -0.030500      0.024930
1915     19.140000     -0.030750      0.024340
1916     19.150000     -0.030990      0.023810
1917     19.160000     -0.031230      0.023330
1918     19.170000     -0.031470      0.022930
1919     19.180000     -0.031690      0.022590
1920     19.190000     -0.031920      0.022340
1921     19.200000     -0.032140      0.022160
1922     19.210000     -0.032370      0.022060
1923     19.220000     -0.032590      0.022040
1924     19.230000     -0.032810      0.022090
1925     19.240000     -0.033030      0.022220
1926     19.250000     -0.033250      0.022400
1927     19.260000     -0.033470      0.022640
1928     19.270000     -0.033700      0.022920
1929     19.280000     -0.033930      0.023240
1930     19.290000     -0.034160      0.023580
1931     19.300000     -0.034400      0.023940
1932     19.310000     -0.034640      0.024290
1933     19.320000     -0.034880      0.024630
1934     19.330000     -0.035130      0.024940
1935     19.340000     -0.035380      0.025220
1936     19.350000     -0.035630      0.025460
1937     19.360000     -0.035880      0.025650
1938     19.370000     -0.036140      0.025780
1939     19.380000     -0.036400      0.025840
1940     19.390000     -0.036660      0.025840
1941     19.400000     -0.036910      0.025770
1942     19.410000     -0.037170      0.025620
1943     19.420000     -0.037430      0.025410
1944     19.430000     -0.037680      0.025130
1945     19.440000     -0.037930      0.024780
1946     19.450000     -0.038180      0.024370
1947     19.460000     -0.038420      0.023900
1948     19.470000     -0.038660      0.023390
1949     19.480000     -0.038900      0.022840
1950     19.490000     -0.039130      0.022260
1951     19.500000     -0.039350      0.021650
1952     19.510000     -0.039570      0.021030
1953     19.520000     -0.039780      0.020400
1954     19.530000     -0.039980      0.019780
1955     19.540000     -0.040180      0.019170
1956     19.550000     -0.040370      0.018570
1957     19.560000     -0.040550      0.018000
1958     19.570000     -0.040730      0.017450
1959     19.580000     -0.040910      0.016930
1960     19.590000     -0.041080      0.016450
1961     19.600000     -0.041240      0.016000
1962     19.610000     -0.041400      0.015580
1963     19.620000     -0.041560      0.015200
1964     19.630000     -0.041710      0.014850
1965     19.640000     -0.041860      0.014530
1966     19.650000     -0.042000      0.014230
1967     19.660000     -0.042150      0.013960
1968     19.670000     -0.042290      0.013720
1969     19.680000     -0.042420      0.013480
1970     19.690000     -0.042560      0.013260
1971     19.700000     -0.042690      0.013050
1972     19.710000     -0.042820      0.012840
1973     19.720000     -0.042950      0.012620
1974     19.730000     -0.043080      0.012410
1975     19.740000     -0.043200      0.012180
1976     19.750000     -0.043320      0.011940
1977     19.760000     -0.043440      0.011680
1978     19.770000     -0.043560      0.011400
1979     19.780000     -0.043670      0.011100
1980     19.790000     -0.043780      0.010770
1981     19.800000     -0.043890      0.010420
1982     19.810000     -0.043990      0.010040
1983     19.820000     -0.044100      0.009630
1984     19.830000     -0.044190      0.009200
1985     19.840000     -0.044280      0.008740
1986     19.850000     -0.044370      0.008250
1987     19.860000     -0.044450      0.007740
1988     19.870000     -0.044530      0.007210
1989     19.880000     -0.044600      0.006660
1990     19.890000     -0.044670      0.006100
1991     19.900000     -0.044730      0.005530
1992     19.910000     -0.044790      0.004950
1993     19.920000     -0.044840      0.004370
1994     19.930000     -0.044880      0.003790
1995     19.940000     -0.044920      0.003210
1996     19.950000     -0.044950      0.002640
1997     19.960000     -0.044980      0.002080
1998     19.970000     -0.045000      0.001520
1999     19.980000     -0.045010      0.000980
2000     19.990000     -0.045020      0.000440
2001     20.000000     -0.045030     -0.000080
2002     20.010000     -0.045030     -0.000590
2003     20.020000     -0.045020     -0.001080
2004     20.030000     -0.045010     -0.001570
2005     20.040000     -0.044990     -0.002040
2006     20.050000     -0.044970     -0.002500
2007     20.060000     -0.044950     -0.002950
2008     20.070000     -0.044920     -0.003390
2009     20.080000     -0.044880     -0.003810
2010     20.090000     -0.044850     -0.004220
2011     20.100000     -0.044800     -0.004610
2012     20.110000     -0.044760     -0.004980
2013     20.120000     -0.044710     -0.005340
2014     20.130000     -0.044650     -0.005670
2015     20.140000     -0.044600     -0.005990
2016     20.150000     -0.044540     -0.006290
2017     20.160000     -0.044470     -0.006560
2018     20.170000     -0.044410     -0.006810
2019     20.180000     -0.044340     -0.007040
2020     20.190000     -0.044270     -0.007250
2021     20.200000     -0.044200     -0.007440
2022     20.210000     -0.044120     -0.007600
2023     20.220000     -0.044050     -0.007750
2024     20.230000     -0.043970     -0.007870
2025     20.240000     -0.043890     -0.007980
2026     20.250000     -0.043810     -0.008060
2027     20.260000     -0.043730     -0.008130
2028     20.270000     -0.043650     -0.008190
2029     20.280000     -0.043570     -0.008230
2030     20.290000     -0.043490     -0.008250
2031     20.300000     -0.043400     -0.008270
2032     20.310000     -0.043320     -0.008280
2033     20.320000     -0.043240     -0.008270
2034     20.330000     -0.043150     -0.008260
2035     20.340000     -0.043070     -0.008240
2036     20.350000     -0.042990     -0.008220
2037     20.360000     -0.042910     -0.008190
2038     20.370000     -0.042830     -0.008160
2039     20.380000     -0.042740     -0.008120
2040     20.390000     -0.042660     -0.008070
2041     20.400000     -0.042580     -0.008030
2042     20.410000     -0.042500     -0.007980
2043     20.420000     -0.042420     -0.007920
2044     20.430000     -0.042340     -0.007860
2045     20.440000     -0.042260     -0.007790
2046     20.450000     -0.042190     -0.007710
2047     20.460000     -0.042110     -0.007630
2048     20.470000     -0.042030     -0.007540
2049     20.480000     -0.041960     -0.007430
2050     20.490000     -0.041880     -0.007320
2051     20.500000     -0.041810     -0.007190
2052     20.510000     -0.041740     -0.007040
2053     20.520000     -0.041670     -0.006880
2054     20.530000     -0.041600     -0.006700
2055     20.540000     -0.041530     -0.006500
2056     20.550000     -0.041470     -0.006280
2057     20.560000     -0.041400     -0.006030
2058     20.570000     -0.041340     -0.005770
2059     20.580000     -0.041290     -0.005470
2060     20.590000     -0.041230     -0.005150
2061     20.600000     -0.041180     -0.004800
2062     20.610000     -0.041130     -0.004430
2063     20.620000     -0.041090     -0.004020
2064     20.630000     -0.041050     -0.003600
2065     20.640000     -0.041010     -0.003150
2066     20.650000     -0.040980     -0.002670
2067     20.660000     -0.040950     -0.002180
2068     20.670000     -0.040930     -0.001670
2069     20.680000     -0.040910     -0.001150
2070     20.690000     -0.040900     -0.000620
2071     20.700000     -0.040900     -0.000090
2072     20.710000     -0.040900      0.000440
2073     20.720000     -0.040900      0.000970
2074     20.730000     -0.040910      0.001490
2075     20.740000     -0.040930      0.002000
2076     20.750000     -0.040950      0.002500
2077     20.760000     -0.040970      0.002970
2078     20.770000     -0.041000      0.003430
2079     20.780000     -0.041030      0.003860
2080     20.790000     -0.041070      0.004270
2081     20.800000     -0.041120      0.004660
2082     20.810000     -0.041160      0.005020
2083     20.820000     -0.041210      0.005360
2084     20.830000     -0.041270      0.005670
2085     20.840000     -0.041320      0.005970
2086     20.850000     -0.041380      0.006230
2087     20.860000     -0.041440      0.006480
2088     20.870000     -0.041510      0.006710
2089     20.880000     -0.041580      0.006910
2090     20.890000     -0.041650      0.007090
2091     20.900000     -0.041720      0.007250
2092     20.910000     -0.041790      0.007390
2093     20.920000     -0.041860      0.007500
2094     20.930000     -0.041940      0.007590
2095     20.940000     -0.042010      0.007670
2096     20.950000     -0.042090      0.007720
2097     20.960000     -0.042170      0.007750
2098     20.970000     -0.042250      0.007750
2099     20.980000     -0.042320      0.007740
2100     20.990000     -0.042400      0.007700
2101     21.000000     -0.042480      0.007640
2102     21.010000     -0.042550      0.007570
2103     21.020000     -0.042630      0.007470
2104     21.030000     -0.042700      0.007360
2105     21.040000     -0.042780      0.007230
2106     21.050000     -0.042850      0.007080
2107     21.060000     -0.042920      0.006920
2108     21.070000     -0.042990      0.006760
2109     21.080000     -0.043060      0.006580
2110     21.090000     -0.043120      0.006410
2111     21.100000     -0.043190      0.006230
2112     21.110000     -0.043250      0.006050
2113     21.120000     -0.043310      0.005880
2114     21.130000     -0.043370      0.005720
2115     21.140000     -0.043430      0.005570
2116     21.150000     -0.043480      0.005430
2117     21.160000     -0.043540      0.005310
2118     21.170000     -0.043590      0.005200
2119     21.180000     -0.043640      0.005110
2120     21.190000     -0.043690      0.005040
2121     21.200000     -0.043740      0.004980
2122     21.210000     -0.043790      0.004950
2123     21.220000     -0.043840      0.004920
2124     21.230000     -0.043890      0.004920
2125     21.240000     -0.043940      0.004920
2126     21.250000     -0.043990      0.004940
2127     21.260000     -0.044040      0.004960
2128     21.270000     -0.044090      0.004980
2129     21.280000     -0.044140      0.005000
2130     21.290000     -0.044190      0.005010
2131     21.300000     -0.044240      0.005010
2132     21.310000     -0.044290      0.004990
2133     21.320000     -0.044340      0.004960
2134     21.330000     -0.044390      0.004890
2135     21.340000     -0.044440      0.004800
2136     21.350000     -0.044480      0.004670
2137     21.360000     -0.044530      0.004500
2138     21.370000     -0.044580      0.004290
2139     21.380000     -0.044620      0.004040
2140     21.390000     -0.044660      0.003740
2141     21.400000     -0.044700      0.003390
2142     21.410000     -0.044730      0.002990
2143     21.420000     -0.044760      0.002550
2144     21.430000     -0.044790      0.002050
2145     21.440000     -0.044810      0.001520
2146     21.450000     -0.044820      0.000940
2147     21.460000     -0.044830      0.000330
2148     21.470000     -0.044830     -0.000320
2149     21.480000     -0.044830     -0.001000
2150     21.490000     -0.044820     -0.001700
2151     21.500000     -0.044800     -0.002410
2152     21.510000     -0.044780     -0.003130
2153     21.520000     -0.044750     -0.003860
2154     21.530000     -0.044710     -0.004590
2155     21.540000     -0.044660     -0.005310
2156     21.550000     -0.044610     -0.006020
2157     21.560000     -0.044550     -0.006710
2158     21.570000     -0.044480     -0.007380
2159     21.580000     -0.044410     -0.008030
2160     21.590000     -0.044330     -0.008670
2161     21.600000     -0.044240     -0.009270
2162     21.610000     -0.044150     -0.009850
2163     21.620000     -0.044050     -0.010410
2164     21.630000     -0.043950     -0.010940
2165     21.640000     -0.043840     -0.011440
2166     21.650000     -0.043720     -0.011910
2167     21.660000     -0.043610     -0.012350
2168     21.670000     -0.043480     -0.012760
2169     21.680000     -0.043350     -0.013140
2170     21.690000     -0.043220     -0.013480
2171     21.700000     -0.043090     -0.013780
2172     21.710000     -0.042950     -0.014050
2173     21.720000     -0.042810     -0.014260
2174     21.730000     -0.042670     -0.014430
2175     21.740000     -0.042520     -0.014560
2176     21.750000     -0.042380     -0.014630
2177     21.760000     -0.042230     -0.014640
2178     21.770000     -0.042080     -0.014610
2179     21.780000     -0.041940     -0.014510
2180     21.790000     -0.041790     -0.014360
2181     21.800000     -0.041650     -0.014160
2182     21.810000     -0.041510     -0.013890
2183     21.820000     -0.041370     -0.013580
2184     21.830000     -0.041230     -0.013210
2185     21.840000     -0.041100     -0.012800
2186     21.850000     -0.040970     -0.012340
2187     21.860000     -0.040850     -0.011850
2188     21.870000     -0.040730     -0.011330
2189     21.880000     -0.040620     -0.010780
2190     21.890000     -0.040510     -0.010220
2191     21.900000     -0.040410     -0.009660
2192     21.910000     -0.040310     -0.009090
2193     21.920000     -0.040220     -0.008530
2194     21.930000     -0.040140     -0.007990
2195     21.940000     -0.040060     -0.007480
2196     21.950000     -0.039980     -0.006990
2197     21.960000     -0.039910     -0.006540
2198     21.970000     -0.039850     -0.006130
2199     21.980000     -0.039780     -0.005760
2200     21.990000     -0.039730     -0.005440
2201     22.000000     -0.039670     -0.005170
2202     22.010000     -0.039620     -0.004940
2203     22.020000     -0.039570     -0.004760
2204     22.030000     -0.039520     -0.004630
2205     22.040000     -0.039480     -0.004540
2206     22.050000     -0.039430     -0.004500
2207     22.060000     -0.039390     -0.004490
2208     22.070000     -0.039340     -0.004520
2209     22.080000     -0.039300     -0.004580
2210     22.090000     -0.039250     -0.004670
2211     22.100000     -0.039200     -0.004780
2212     22.110000     -0.039160     -0.004910
2213     22.120000     -0.039110     -0.005060
2214     22.130000     -0.039060     -0.005230
2215     22.140000     -0.039000     -0.005400
2216     22.150000     -0.038950     -0.005580
2217     22.160000     -0.038890     -0.005760
2218     22.170000     -0.038840     -0.005940
2219     22.180000     -0.038780     -0.006130
2220     22.190000     -0.038720     -0.006310
2221     22.200000     -0.038650     -0.006490
2222     22.210000     -0.038590     -0.006670
2223     22.220000     -0.038520     -0.006840
2224     22.230000     -0.038450     -0.007010
2225     22.240000     -0.038380     -0.007180
2226     22.250000     -0.038310     -0.007340
2227     22.260000     -0.038240     -0.007500
2228     22.270000     -0.038160     -0.007650
2229     22.280000     -0.038090     -0.007800
2230     22.290000     -0.038010     -0.007950
2231     22.300000     -0.037930     -0.008090
2232     22.310000     -0.037850     -0.008230
2233     22.320000     -0.037770     -0.008360
2234     22.330000     -0.037680     -0.008490
2235     22.340000     -0.037600     -0.008610
2236     22.350000     -0.037510     -0.008730
2237     22.360000     -0.037420     -0.008850
2238     22.370000     -0.037330     -0.008960
2239     22.380000     -0.037250     -0.009060
2240     22.390000     -0.037150     -0.009160
2241     22.400000     -0.037060     -0.009260
2242     22.410000     -0.036970     -0.009350
2243     22.420000     -0.036880     -0.009440
2244     22.430000     -0.036780     -0.009520
2245     22.440000     -0.036690     -0.009600
2246     22.450000     -0.036590     -0.009670
2247     22.460000     -0.036490     -0.009740
2248     22.470000     -0.036400     -0.009810
2249     22.480000     -0.036300     -0.009870
2250     22.490000     -0.036200     -0.009920
2251     22.500000     -0.036100     -0.009960
2252     22.510000     -0.036000     -0.010000
2253     22.520000     -0.035900     -0.010030
2254     22.530000     -0.035800     -0.010060
2255     22.540000     -0.035700     -0.010070
2256     22.550000     -0.035600     -0.010070
2257     22.560000     -0.035500     -0.010060
2258     22.570000     -0.035400     -0.010040
2259     22.580000     -0.035300     -0.010010
2260     22.590000     -0.035200     -0.009970
2261     22.600000     -0.035100     -0.009910
2262     22.610000     -0.035000     -0.009840
2263     22.620000     -0.034900     -0.009760
2264     22.630000     -0.034800     -0.009660
2265     22.640000     -0.034710     -0.009550
2266     22.650000     -0.034610     -0.009430
2267     22.660000     -0.034520     -0.009290
2268     22.670000     -0.034420     -0.009130
2269     22.680000     -0.034330     -0.008960
2270     22.690000     -0.034240     -0.008770
2271     22.700000     -0.034160     -0.008570
2272     22.710000     -0.034070     -0.008350
2273     22.720000     -0.033990     -0.008110
2274     22.730000     -0.033910     -0.007850
2275     22.740000     -0.033830     -0.007580
2276     22.750000     -0.033750     -0.007280
2277     22.760000     -0.033680     -0.006970
2278     22.770000     -0.033610     -0.006630
2279     22.780000     -0.033540     -0.006270
2280     22.790000     -0.033480     -0.005890
2281     22.800000     -0.033420     -0.005490
2282     22.810000     -0.033370     -0.005070
2283     22.820000     -0.033310     -0.004630
2284     22.830000     -0.033270     -0.004160
2285     22.840000     -0.033230     -0.003680
2286     22.850000     -0.033190     -0.003180
2287     22.860000     -0.033160     -0.002670
2288     22.870000     -0.033130     -0.002150
2289     22.880000     -0.033110     -0.001630
2290     22.890000     -0.033090     -0.001100
2291     22.900000     -0.033080     -0.000580
2292     22.910000     -0.033080     -0.000070
2293     22.920000     -0.033080      0.000430
2294     22.930000     -0.033080      0.000920
2295     22.940000     -0.033090      0.001380
2296     22.950000     -0.033100      0.001820
2297     22.960000     -0.033120      0.002230
2298     22.970000     -0.033140      0.002600
2299     22.980000     -0.033170      0.002950
2300     22.990000     -0.033200      0.003260
2301     23.000000     -0.033230      0.003540
2302     23.010000     -0.033270      0.003780
2303     23.020000     -0.033310      0.003990
2304     23.030000     -0.033350      0.004170
2305     23.040000     -0.033390      0.004320
2306     23.050000     -0.033430      0.004430
2307     23.060000     -0.033470      0.004520
2308     23.070000     -0.033520      0.004580
2309     23.080000     -0.033570      0.004620
2310     23.090000     -0.033610      0.004640
2311     23.100000     -0.033660      0.004640
2312     23.110000     -0.033700      0.004620
2313     23.120000     -0.033750      0.004590
2314     23.130000     -0.033800      0.004540
2315     23.140000     -0.033840      0.004490
2316     23.150000     -0.033890      0.004420
2317     23.160000     -0.033930      0.004350
2318     23.170000     -0.033970      0.004270
2319     23.180000     -0.034020      0.004190
2320     23.190000     -0.034060      0.004110
2321     23.200000     -0.034100      0.004020
2322     23.210000     -0.034140      0.003930
2323     23.220000     -0.034180      0.003840
2324     23.230000     -0.034220      0.003750
2325     23.240000     -0.034260      0.003660
2326     23.250000     -0.034290      0.003570
2327     23.260000     -0.034330      0.003480
2328     23.270000     -0.034360      0.003390
2329     23.280000     -0.034400      0.003310
2330     23.290000     -0.034430      0.003230
2331     23.300000     -0.034460      0.003150
2332     23.310000     -0.034490      0.003090
2333     23.320000     -0.034520      0.003030
2334     23.330000     -0.034550      0.002980
2335     23.340000     -0.034580      0.002940
2336     23.350000     -0.034610      0.002910
2337     23.360000     -0.034640      0.002900
2338     23.370000     -0.034670      0.002890
2339     23.380000     -0.034700      0.002900
2340     23.390000     -0.034730      0.002920
2341     23.400000     -0.034760      0.002960
2342     23.410000     -0.034790      0.003000
2343     23.420000     -0.034820      0.003060
2344     23.430000     -0.034850      0.003140
2345     23.440000     -0.034880      0.003220
2346     23.450000     -0.034910      0.003310
2347     23.460000     -0.034950      0.003410
2348     23.470000     -0.034980      0.003520
2349     23.480000     -0.035020      0.003640
2350     23.490000     -0.035050      0.003760
2351     23.500000     -0.035090      0.003870
2352     23.510000     -0.035130      0.003990
2353     23.520000     -0.035170      0.004110
2354     23.530000     -0.035210      0.004230
2355     23.540000     -0.035250      0.004330
2356     23.550000     -0.035290      0.004430
2357     23.560000     -0.035340      0.004530
2358     23.570000     -0.035380      0.004610
2359     23.580000     -0.035430      0.004680
2360     23.590000     -0.035480      0.004750
2361     23.600000     -0.035520      0.004800
2362     23.610000     -0.035570      0.004840
2363     23.620000     -0.035620      0.004870
2364     23.630000     -0.035670      0.004890
2365     23.640000     -0.035720      0.004900
2366     23.650000     -0.035770      0.004910
2367     23.660000     -0.035820      0.004900
2368     23.670000     -0.035870      0.004890
2369     23.680000     -0.035910      0.004880
2370     23.690000     -0.035960      0.004860
2371     23.700000     -0.036010      0.004850
2372     23.710000     -0.036060      0.004830
2373     23.720000     -0.036110      0.004820
2374     23.730000     -0.036160      0.004810
2375     23.740000     -0.036210      0.004800
2376     23.750000     -0.036250      0.004800
2377     23.760000     -0.036300      0.004810
2378     23.770000     -0.036350      0.004830
2379     23.780000     -0.036400      0.004860
2380     23.790000     -0.036450      0.004900
2381     23.800000     -0.036500      0.004950
2382     23.810000     -0.036540      0.005010
2383     23.820000     -0.036590      0.005080
2384     23.830000     -0.036650      0.005160
2385     23.840000     -0.036700      0.005250
2386     23.850000     -0.036750      0.005350
2387     23.860000     -0.036800      0.005460
2388     23.870000     -0.036860      0.005570
2389     23.880000     -0.036910      0.005690
2390     23.890000     -0.036970      0.005820
2391     23.900000     -0.037030      0.005940
2392     23.910000     -0.037090      0.006070
2393     23.920000     -0.037150      0.006200
2394     23.930000     -0.037210      0.006330
2395     23.940000     -0.037270      0.006460
2396     23.950000     -0.037340      0.006590
2397     23.960000     -0.037400      0.006710
2398     23.970000     -0.037470      0.006830
2399     23.980000     -0.037540      0.006940
2400     23.990000     -0.037610      0.007050
2401     24.000000     -0.037680      0.007160
2402     24.010000     -0.037750      0.007270
2403     24.020000     -0.037820      0.007380
2404     24.030000     -0.037900      0.007490
2405     24.040000     -0.037970      0.007610
2406     24.050000     -0.038050      0.007740
2407     24.060000     -0.038130      0.007880
2408     24.070000     -0.038210      0.008040
2409     24.080000     -0.038290      0.008210
2410     24.090000     -0.038370      0.008410
2411     24.100000     -0.038450      0.008640
2412     24.110000     -0.038540      0.008900
2413     24.120000     -0.038630      0.009210
2414     24.130000     -0.038720      0.009550
2415     24.140000     -0.038810      0.009940
2416     24.150000     -0.038910      0.010390
2417     24.160000     -0.039020      0.010880
2418     24.170000     -0.039130      0.011430
2419     24.180000     -0.039240      0.012040
2420     24.190000     -0.039360      0.012710
2421     24.200000     -0.039490      0.013420
2422     24.210000     -0.039620      0.014190
2423     24.220000     -0.039760      0.015000
2424     24.230000     -0.039910      0.015840
2425     24.240000     -0.040070      0.016700
2426     24.250000     -0.040240      0.017570
2427     24.260000     -0.040420      0.018430
2428     24.270000     -0.040600      0.019260
2429     24.280000     -0.040790      0.020040
2430     24.290000     -0.040990      0.020740
2431     24.300000     -0.041200      0.021340
2432     24.310000     -0.041410      0.021810
2433     24.320000     -0.041630      0.022120
2434     24.330000     -0.041850      0.022260
2435     24.340000     -0.042080      0.022200
2436     24.350000     -0.042300      0.021930
2437     24.360000     -0.042520      0.021410
2438     24.370000     -0.042730      0.020650
2439     24.380000     -0.042940      0.019640
2440     24.390000     -0.043130      0.018380
2441     24.400000     -0.043320      0.016870
2442     24.410000     -0.043490      0.015130
2443     24.420000     -0.043640      0.013190
2444     24.430000     -0.043770      0.011060
2445     24.440000     -0.043880      0.008800
2446     24.450000     -0.043970      0.006450
2447     24.460000     -0.044030      0.004070
2448     24.470000     -0.044070      0.001720
2449     24.480000     -0.044090     -0.000510
2450     24.490000     -0.044090     -0.002540
2451     24.500000     -0.044060     -0.004300
2452     24.510000     -0.044020     -0.005690
2453     24.520000     -0.043960     -0.006630
2454     24.530000     -0.043890     -0.007030
2455     24.540000     -0.043820     -0.006830
2456     24.550000     -0.043760     -0.005950
2457     24.560000     -0.043700     -0.004340
2458     24.570000     -0.043650     -0.001950
2459     24.580000     -0.043630      0.001230
2460     24.590000     -0.043650      0.005210
2461     24.600000     -0.043700      0.009990
2462     24.610000     -0.043800      0.015520
2463     24.620000     -0.043950      0.021750
2464     24.630000     -0.044170      0.028590
2465     24.640000     -0.044460      0.035920
2466     24.650000     -0.044820      0.043600
2467     24.660000     -0.045250      0.051460
2468     24.670000     -0.045770      0.059300
2469     24.680000     -0.046360      0.066910
2470     24.690000     -0.047030      0.074040
2471     24.700000     -0.047770      0.080430
2472     24.710000     -0.048570      0.085850
2473     24.720000     -0.049430      0.090020
2474     24.730000     -0.050330      0.092710
2475     24.740000     -0.051260      0.093670
2476     24.750000     -0.052200      0.092720
2477     24.760000     -0.053120      0.089650
2478     24.770000     -0.054020      0.084340
2479     24.780000     -0.054860      0.076680
2480     24.790000     -0.055630      0.066590
2481     24.800000     -0.056290      0.054070
2482     24.810000     -0.056840      0.039150
2483     24.820000     -0.057230      0.021910
2484     24.830000     -0.057450      0.002500
2485     24.840000     -0.057470     -0.018880
2486     24.850000     -0.057280     -0.041960
2487     24.860000     -0.056860     -0.066440
2488     24.870000     -0.056200     -0.091930
2489     24.880000     -0.055280     -0.118030
2490     24.890000     -0.054100     -0.144270
2491     24.900000     -0.052660     -0.170190
2492     24.910000     -0.050950     -0.195290
2493     24.920000     -0.049000     -0.219100
2494     24.930000     -0.046810     -0.241150
2495     24.940000     -0.044400     -0.261030
2496     24.950000     -0.041790     -0.278350
2497     24.960000     -0.039010     -0.292780
2498     24.970000     -0.036080     -0.304060
2499     24.980000     -0.033040     -0.311980
2500     24.990000     -0.029920     -0.316400
2501     25.000000     -0.026750     -0.317270
2502     25.010000      0.000000      0.000000
2503     25.020000      0.000000      0.000000
2504     25.030000      0.000000      0.000000
2505     25.040000      0.000000      0.000000
2506     25.050000      0.000000      0.000000
2507     25.060000      0.000000      0.000000
2508     25.070000      0.000000      0.000000
2509     25.080000      0.000000      0.000000
2510     25.090000      0.000000      0.000000
2511     25.100000      0.000000      0.000000
2512     25.110000      0.000000      0.000000
2513     25.120000      0.000000      0.000000
2514     25.130000      0.000000      0.000000
2515     25.140000      0.000000      0.000000
2516     25.150000      0.000000      0.000000
2517     25.160000      0.000000      0.000000
2518     25.170000      0.000000      0.000000
2519     25.180000      0.000000      0.000000
2520     25.190000      0.000000      0.000000
2521     25.200000      0.000000      0.000000
2522     25.210000      0.000000      0.000000
2523     25.220000      0.000000      0.000000
2524     25.230000      0.000000      0.000000
2525     25.240000      0.000000      0.000000
2526     25.250000      0.000000      0.000000
2527     25.260000      0.000000      0.000000
2528     25.270000      0.000000      0.000000
2529     25.280000      0.000000      0.000000
2530     25.290000      0.000000      0.000000
2531     25.300000      0.000000      0.000000
2532     25.310000      0.000000      0.000000
2533     25.320000      0.000000      0.000000
2534     25.330000      0.000000      0.000000
2535     25.340000      0.000000      0.000000
2536     25.350000      0.000000      0.000000
2537     25.360000      0.000000      0.000000
2538     25.370000      0.000000      0.000000
2539     25.380000      0.000000      0.000000
2540     25.390000      0.000000      0.000000
2541     25.400000      0.000000      0.000000
2542     25.410000      0.000000      0.000000
2543     25.420000      0.000000      0.000000
2544     25.430000      0.000000      0.000000
2545     25.440000      0.000000      0.000000
2546     25.450000      0.000000      0.000000
2547     25.460000      0.000000      0.000000
2548     25.470000      0.000000      0.000000
2549     25.480000      0.000000      0.000000
2550     25.490000      0.000000      0.000000
2551     25.500000      0.000000      0.000000
2552     25.510000      0.000000      0.000000
2553     25.520000      0.000000      0.000000
2554     25.530000      0.000000      0.000000
2555     25.540000      0.000000      0.000000
2556     25.550000      0.000000      0.000000
2557     25.560000      0.000000      0.000000
2558     25.570000      0.000000      0.000000
2559     25.580000      0.000000      0.000000
2560     25.590000      0.000000      0.000000
2561     25.600000      0.000000      0.000000
2562     25.610000      0.000000      0.000000
2563     25.620000      0.000000      0.000000
2564     25.630000      0.000000      0.000000
2565     25.640000      0.000000      0.000000
2566     25.650000      0.000000      0.000000
2567     25.660000      0.000000      0.000000
2568     25.670000      0.000000      0.000000
2569     25.680000      0.000000      0.000000
2570     25.690000      0.000000      0.000000
2571     25.700000      0.000000      0.000000
2572     25.710000      0.000000      0.000000
2573     25.720000      0.000000      0.000000
2574     25.730000      0.000000      0.000000
2575     25.740000      0.000000      0.000000
2576     25.750000      0.000000      0.000000
2577     25.760000      0.000000      0.000000
2578     25.770000      0.000000      0.000000
2579     25.780000      0.000000      0.000000
2580     25.790000      0.000000      0.000000
2581     25.800000      0.000000      0.000000
2582     25.810000      0.000000      0.000000
2583     25.820000      0.000000      0.000000
2584     25.830000      0.000000      0.000000
2585     25.840000      0.000000      0.000000
2586     25.850000      0.000000      0.000000
2587     25.860000      0.000000      0.000000
2588     25.870000      0.000000      0.000000
2589     25.880000      0.000000      0.000000
2590     25.890000      0.000000      0.000000
2591     25.900000      0.000000      0.000000
2592     25.910000      0.000000      0.000000
2593     25.920000      0.000000      0.000000
2594     25.930000      0.000000      0.000000
2595     25.940000      0.000000      0.000000
2596     25.950000      0.000000      0.000000
2597     25.960000      0.000000      0.000000
2598     25.970000      0.000000      0.000000
2599     25.980000      0.000000      0.000000
2600     25.990000      0.000000      0.000000
2601     26.000000      0.000000      0.000000
2602     26.010000      0.000000      0.000000
2603     26.020000      0.000000      0.000000
2604     26.030000      0.000000      0.000000
2605     26.040000      0.000000      0.000000
2606     26.050000      0.000000      0.000000
2607     26.060000      0.000000      0.000000
2608     26.070000      0.000000      0.000000
2609     26.080000      0.000000      0.000000
2610     26.090000      0.000000      0.000000
2611     26.100000      0.000000      0.000000
2612     26.110000      0.000000      0.000000
2613     26.120000      0.000000      0.000000
2614     26.130000      0.000000      0.000000
2615     26.140000      0.000000      0.000000
2616     26.150000      0.000000      0.000000
2617     26.160000      0.000000      0.000000
2618     26.170000      0.000000      0.000000
2619     26.180000      0.000000      0.000000
2620     26.190000      0.000000      0.000000
2621     26.200000      0.000000      0.000000
2622     26.210000      0.000000      0.000000
2623     26.220000      0.000000      0.000000
2624     26.230000      0.000000      0.000000
2625     26.240000      0.000000      0.000000
2626     26.250000      0.000000      0.000000
2627     26.260000      0.000000      0.000000
2628     26.270000      0.000000      0.000000
2629     26.280000      0.000000      0.000000
2630     26.290000      0.000000      0.000000
2631     26.300000      0.000000      0.000000
2632     26.310000      0.000000      0.000000
2633     26.320000      0.000000      0.000000
2634     26.330000      0.000000      0.000000
2635     26.340000      0.000000      0.000000
2636     26.350000      0.000000      0.000000
2637     26.360000      0.000000      0.000000
2638     26.370000      0.000000      0.000000
2639     26.380000      0.000000      0.000000
2640     26.390000      0.000000      0.000000
2641     26.400000      0.000000      0.000000
2642     26.410000      0.000000      0.000000
2643     26.420000      0.000000      0.000000
2644     26.430000      0.000000      0.000000
2645     26.440000      0.000000      0.000000
2646     26.450000      0.000000      0.000000
2647     26.460000      0.000000      0.000000
2648     26.470000      0.000000      0.000000
2649     26.480000      0.000000      0.000000
2650     26.490000      0.000000      0.000000
2651     26.500000      0.000000      0.000000
2652     26.510000      0.000000      0.000000
2653     26.520000      0.000000      0.000000
2654     26.530000      0.000000      0.000000
2655     26.540000      0.000000      0.000000
2656     26.550000      0.000000      0.000000
2657     26.560000      0.000000      0.000000
2658     26.570000      0.000000      0.000000
2659     26.580000      0.000000      0.000000
2660     26.590000      0.000000      0.000000
2661     26.600000      0.000000      0.000000
2662     26.610000      0.000000      0.000000
2663     26.620000      0.000000      0.000000
2664     26.630000      0.000000      0.000000
2665     26.640000      0.000000      0.000000
2666     26.650000      0.000000      0.000000
2667     26.660000      0.000000      0.000000
2668     26.670000      0.000000      0.000000
2669     26.680000      0.000000      0.000000
2670     26.690000      0.000000      0.000000
2671     26.700000      0.000000      0.000000
2672     26.710000      0.000000      0.000000
2673     26.720000      0.000000      0.000000
2674     26.730000      0.000000      0.000000
2675     26.740000      0.000000      0.000000
2676     26.750000      0.000000      0.000000
2677     26.760000      0.000000      0.000000
2678     26.770000      0.000000      0.000000
2679     26.780000      0.000000      0.000000
2680     26.790000      0.000000      0.000000
2681     26.800000      0.000000      0.000000
2682     26.810000      0.000000      0.000000
2683     26.820000      0.000000      0.000000
2684     26.830000      0.000000      0.000000
2685     26.840000      0.000000      0.000000
2686     26.850000      0.000000      0.000000
2687     26.860000      0.000000      0.000000
2688     26.870000      0.000000      0.000000
2689     26.880000      0.000000      0.000000
2690     26.890000      0.000000      0.000000
2691     26.900000      0.000000      0.000000
2692     26.910000      0.000000      0.000000
2693     26.920000      0.000000      0.000000
2694     26.930000      0.000000      0.000000
2695     26.940000      0.000000      0.000000
2696     26.950000      0.000000      0.000000
2697     26.960000      0.000000      0.000000
2698     26.970000      0.000000      0.000000
2699     26.980000      0.000000      0.000000
2700     26.990000      0.000000      0.000000
2701     27.000000      0.000000      0.000000
2702     27.010000      0.000000      0.000000
2703     27.020000      0.000000      0.000000
2704     27.030000      0.000000      0.000000
2705     27.040000      0.000000      0.000000
2706     27.050000      0.000000      0.000000
2707     27.060000      0.000000      0.000000
2708     27.070000      0.000000      0.000000
2709     27.080000      0.000000      0.000000
2710     27.090000      0.000000      0.000000
2711     27.100000      0.000000      0.000000
2712     27.110000      0.000000      0.000000
2713     27.120000      0.000000      0.000000
2714     27.130000      0.000000      0.000000
2715     27.140000      0.000000      0.000000
2716     27.150000      0.000000      0.000000
2717     27.160000      0.000000      0.000000
2718     27.170000      0.000000      0.000000
2719     27.180000      0.000000      0.000000
2720     27.190000      0.000000      0.000000
2721     27.200000      0.000000      0.000000
2722     27.210000      0.000000      0.000000
2723     27.220000      0.000000      0.000000
2724     27.230000      0.000000      0.000000
2725     27.240000      0.000000      0.000000
2726     27.250000      0.000000      0.000000
2727     27.260000      0.000000      0.000000
2728     27.270000      0.000000      0.000000
2729     27.280000      0.000000      0.000000
2730     27.290000      0.000000      0.000000
2731     27.300000      0.000000      0.000000
2732     27.310000      0.000000      0.000000
2733     27.320000      0.000000      0.000000
2734     27.330000      0.000000      0.000000
2735     27.340000      0.000000      0.000000
2736     27.350000      0.000000      0.000000
2737     27.360000      0.000000      0.000000
2738     27.370000      0.000000      0.000000
2739     27.380000      0.000000      0.000000
2740     27.390000      0.000000      0.000000
2741     27.400000      0.000000      0.000000
2742     27.410000      0.000000      0.000000
2743     27.420000      0.000000      0.000000
2744     27.430000      0.000000      0.000000
2745     27.440000      0.000000      0.000000
2746     27.450000      0.000000      0.000000
2747     27.460000      0.000000      0.000000
2748     27.470000      0.000000      0.000000
2749     27.480000      0.000000      0.000000
2750     27.490000      0.000000      0.000000
2751     27.500000      0.000000      0.000000
2752     27.510000      0.000000      0.000000
2753     27.520000      0.000000      0.000000
2754     27.530000      0.000000      0.000000
2755     27.540000      0.000000      0.000000
2756     27.550000      0.000000      0.000000
2757     27.560000      0.000000      0.000000
2758     27.570000      0.000000      0.000000
2759     27.580000      0.000000      0.000000
2760     27.590000      0.000000      0.000000
2761     27.600000      0.000000      0.000000
2762     27.610000      0.000000      0.000000
2763     27.620000      0.000000      0.000000
2764     27.630000      0.000000      0.000000
2765     27.640000      0.000000      0.000000
2766     27.650000      0.000000      0.000000
2767     27.660000      0.000000      0.000000
2768     27.670000      0.000000      0.000000
2769     27.680000      0.000000      0.000000
2770     27.690000      0.000000      0.000000
2771     27.700000      0.000000      0.000000
2772     27.710000      0.000000      0.000000
2773     27.720000      0.000000      0.000000
2774     27.730000      0.000000      0.000000
2775     27.740000      0.000000      0.000000
2776     27.750000      0.000000      0.000000
2777     27.760000      0.000000      0.000000
2778     27.770000      0.000000      0.000000
2779     27.780000      0.000000      0.000000
2780     27.790000      0.000000      0.000000
2781     27.800000      0.000000      0.000000
2782     27.810000      0.000000      0.000000
2783     27.820000      0.000000      0.000000
2784     27.830000      0.000000      0.000000
2785     27.840000      0.000000      0.000000
2786     27.850000      0.000000      0.000000
2787     27.860000      0.000000      0.000000
2788     27.870000      0.000000      0.000000
2789     27.880000      0.000000      0.000000
2790     27.890000      0.000000      0.000000
2791     27.900000      0.000000      0.000000
2792     27.910000      0.000000      0.000000
2793     27.920000      0.000000      0.000000
2794     27.930000      0.000000      0.000000
2795     27.940000      0.000000      0.000000
2796     27.950000      0.000000      0.000000
2797     27.960000      0.000000      0.000000
2798     27.970000      0.000000      0.000000
2799     27.980000      0.000000      0.000000
2800     27.990000      0.000000      0.000000
2801     28.000000      0.000000      0.000000
2802     28.010000      0.000000      0.000000
2803     28.020000      0.000000      0.000000
2804     28.030000      0.000000      0.000000
2805     28.040000      0.000000      0.000000
2806     28.050000      0.000000      0.000000
2807     28.060000      0.000000      0.000000
2808     28.070000      0.000000      0.000000
2809     28.080000      0.000000      0.000000
2810     28.090000      0.000000      0.000000
2811     28.100000      0.000000      0.000000
2812     28.110000      0.000000      0.000000
2813     28.120000      0.000000      0.000000
2814     28.130000      0.000000      0.000000
2815     28.140000      0.000000      0.000000
2816     28.150000      0.000000      0.000000
2817     28.160000      0.000000      0.000000
2818     28.170000      0.000000      0.000000
2819     28.180000      0.000000      0.000000
2820     28.190000      0.000000      0.000000
2821     28.200000      0.000000      0.000000
2822     28.210000      0.000000      0.000000
2823     28.220000      0.000000      0.000000
2824     28.230000      0.000000      0.000000
2825     28.240000      0.000000      0.000000
2826     28.250000      0.000000      0.000000
2827     28.260000      0.000000      0.000000
2828     28.270000      0.000000      0.000000
2829     28.280000      0.000000      0.000000
2830     28.290000      0.000000      0.000000
2831     28.300000      0.000000      0.000000
2832     28.310000      0.000000      0.000000
2833     28.320000      0.000000      0.000000
2834     28.330000      0.000000      0.000000
2835     28.340000      0.000000      0.000000
2836     28.350000      0.000000      0.000000
2837     28.360000      0.000000      0.000000
2838     28.370000      0.000000      0.000000
2839     28.380000      0.000000      0.000000
2840     28.390000      0.000000      0.000000
2841     28.400000      0.000000      0.000000
2842     28.410000      0.000000      0.000000
2843     28.420000      0.000000      0.000000
2844     28.430000      0.000000      0.000000
2845     28.440000      0.000000      0.000000
2846     28.450000      0.000000      0.000000
2847     28.460000      0.000000      0.000000
2848     28.470000      0.000000      0.000000
2849     28.480000      0.000000      0.000000
2850     28.490000      0.000000      0.000000
2851     28.500000      0.000000      0.000000
2852     28.510000      0.000000      0.000000
2853     28.520000      0.000000      0.000000
2854     28.530000      0.000000      0.000000
2855     28.540000      0.000000      0.000000
2856     28.550000      0.000000      0.000000
2857     28.560000      0.000000      0.000000
2858     28.570000      0.000000      0.000000
2859     28.580000      0.000000      0.000000
2860     28.590000      0.000000      0.000000
2861     28.600000      0.000000      0.000000
2862     28.610000      0.000000      0.000000
2863     28.620000      0.000000      0.000000
2864     28.630000      0.000000      0.000000
2865     28.640000      0.000000      0.000000
2866     28.650000      0.000000      0.000000
2867     28.660000      0.000000      0.000000
2868     28.670000      0.000000      0.000000
2869     28.680000      0.000000      0.000000
2870     28.690000      0.000000      0.000000
2871     28.700000      0.000000      0.000000
2872     28.710000      0.000000      0.000000
2873     28.720000      0.000000      0.000000
2874     28.730000      0.000000      0.000000
2875     28.740000      0.000000      0.000000
2876     28.750000      0.000000      0.000000
2877     28.760000      0.000000      0.000000
2878     28.770000      0.000000      0.000000
2879     28.780000      0.000000      0.000000
2880     28.790000      0.000000      0.000000
2881     28.800000      0.000000      0.000000
2882     28.810000      0.000000      0.000000
2883     28.820000      0.000000      0.000000
2884     28.830000      0.000000      0.000000
2885     28.840000      0.000000      0.000000
2886     28.850000      0.000000      0.000000
2887     28.860000      0.000000      0.000000
2888     28.870000      0.000000      0.000000
2889     28.880000      0.000000      0.000000
2890     28.890000      0.000000      0.000000
2891     28.900000      0.000000      0.000000
2892     28.910000      0.000000      0.000000
2893     28.920000      0.000000      0.000000
2894     28.930000      0.000000      0.000000
2895     28.940000      0.000000      0.000000
2896     28.950000      0.000000      0.000000
2897     28.960000      0.000000      0.000000
2898     28.970000      0.000000      0.000000
2899     28.980000      0.000000      0.000000
2900     28.990000      0.000000      0.000000
2901     29.000000      0.000000      0.000000
2902     29.010000      0.000000      0.000000
2903     29.020000      0.000000      0.000000
2904     29.030000      0.000000      0.000000
2905     29.040000      0.000000      0.000000
2906     29.050000      0.000000      0.000000
2907     29.060000      0.000000      0.000000
2908     29.070000      0.000000      0.000000
2909     29.080000      0.000000      0.000000
2910     29.090000      0.000000      0.000000
2911     29.100000      0.000000      0.000000
2912     29.110000      0.000000      0.000000
2913     29.120000      0.000000      0.000000
2914     29.130000      0.000000      0.000000
2915     29.140000      0.000000      0.000000
2916     29.150000      0.000000      0.000000
2917     29.160000      0.000000      0.000000
2918     29.170000      0.000000      0.000000
2919     29.180000      0.000000      0.000000
2920     29.190000      0.000000      0.000000
2921     29.200000      0.000000      0.000000
2922     29.210000      0.000000      0.000000
2923     29.220000      0.000000      0.000000
2924     29.230000      0.000000      0.000000
2925     29.240000      0.000000      0.000000
2926     29.250000      0.000000      0.000000
2927     29.260000      0.000000      0.000000
2928     29.270000      0.000000      0.000000
2929     29.280000      0.000000      0.000000
2930     29.290000      0.000000      0.000000
2931     29.300000      0.000000      0.000000
2932     29.310000      0.000000      0.000000
2933     29.320000      0.000000      0.000000
2934     29.330000      0.000000      0.000000
2935     29.340000      0.000000      0.000000
2936     29.350000      0.000000      0.000000
2937     29.360000      0.000000      0.000000
2938     29.370000      0.000000      0.000000
2939     29.380000      0.000000      0.000000
2940     29.390000      0.000000      0.000000
2941     29.400000      0.000000      0.000000
2942     29.410000      0.000000      0.000000
2943     29.420000      0.000000      0.000000
2944     29.430000      0.000000      0.000000
2945     29.440000      0.000000      0.000000
2946     29.450000      0.000000      0.000000
2947     29.460000      0.000000      0.000000
2948     29.470000      0.000000      0.000000
2949     29.480000      0.000000      0.000000
2950     29.490000      0.000000      0.000000
2951     29.500000      0.000000      0.000000
2952     29.510000      0.000000      0.000000
2953     29.520000      0.000000      0.000000
2954     29.530000      0.000000      0.000000
2955     29.540000      0.000000      0.000000
2956     29.550000      0.000000      0.000000
2957     29.560000      0.000000      0.000000
2958     29.570000      0.000000      0.000000
2959     29.580000      0.000000      0.000000
2960     29.590000      0.000000      0.000000
2961     29.600000      0.000000      0.000000
2962     29.610000      0.000000      0.000000
2963     29.620000      0.000000      0.000000
2964     29.630000      0.000000      0.000000
2965     29.640000      0.000000      0.000000
2966     29.650000      0.000000      0.000000
2967     29.660000      0.000000      0.000000
2968     29.670000      0.000000      0.000000
2969     29.680000      0.000000      0.000000
2970     29.690000      0.000000      0.000000
2971     29.700000      0.000000      0.000000
2972     29.710000      0.000000      0.000000
2973     29.720000      0.000000      0.000000
2974     29.730000      0.000000      0.000000
2975     29.740000      0.000000      0.000000
2976     29.750000      0.000000      0.000000
2977     29.760000      0.000000      0.000000
2978     29.770000      0.000000      0.000000
2979     29.780000      0.000000      0.000000
2980     29.790000      0.000000      0.000000
2981     29.800000      0.000000      0.000000
2982     29.810000      0.000000      0.000000
2983     29.820000      0.000000      0.000000
2984     29.830000      0.000000      0.000000
2985     29.840000      0.000000      0.000000
2986     29.850000      0.000000      0.000000
2987     29.860000      0.000000      0.000000
2988     29.870000      0.000000      0.000000
2989     29.880000      0.000000      0.000000
2990     29.890000      0.000000      0.000000
2991     29.900000      0.000000      0.000000
2992     29.910000      0.000000      0.000000
2993     29.920000      0.000000      0.000000
2994     29.930000      0.000000      0.000000
2995     29.940000      0.000000      0.000000
2996     29.950000      0.000000      0.000000
2997     29.960000      0.000000      0.000000
2998     29.970000      0.000000      0.000000
2999     29.980000      0.000000      0.000000
3000     29.990000      0.000000      0.000000
3001     30.000000      0.000000      0.000000
3002     30.010000      0.000000      0.000000
3003     30.020000      0.000000      0.000000
3004     30.030000      0.000000      0.000000
3005     30.040000      0.000000      0.000000
3006     30.050000      0.000000      0.000000
3007     30.060000      0.000000      0.000000
3008     30.070000      0.000000      0.000000
3009     30.080000      0.000000      0.000000
3010     30.090000      0.000000      0.000000
3011     30.100000      0.000000      0.000000
3012     30.110000      0.000000      0.000000
3013     30.120000      0.000000      0.000000
3014     30.130000      0.000000      0.000000
3015     30.140000      0.000000      0.000000
3016     30.150000      0.000000      0.000000
3017     30.160000      0.000000      0.000000
3018     30.170000      0.000000      0.000000
3019     30.180000      0.000000      0.000000
3020     30.190000      0.000000      0.000000
3021     30.200000      0.000000      0.000000
3022     30.210000      0.000000      0.000000
3023     30.220000      0.000000      0.000000
3024     30.230000      0.000000      0.000000
3025     30.240000      0.000000      0.000000
3026     30.250000      0.000000      0.000000
3027     30.260000      0.000000      0.000000
3028     30.270000      0.000000      0.000000
3029     30.280000      0.000000      0.000000
3030     30.290000      0.000000      0.000000
3031     30.300000      0.000000      0.000000
3032     30.310000      0.000000      0.000000
3033     30.320000      0.000000      0.000000
3034     30.330000      0.000000      0.000000
3035     30.340000      0.000000      0.000000
3036     30.350000      0.000000      0.000000
3037     30.360000      0.000000      0.000000
3038     30.370000      0.000000      0.000000
3039     30.380000      0.000000      0.000000
3040     30.390000      0.000000      0.000000
3041     30.400000      0.000000      0.000000
3042     30.410000      0.000000      0.000000
3043     30.420000      0.000000      0.000000
3044     30.430000      0.000000      0.000000
3045     30.440000      0.000000      0.000000
3046     30.450000      0.000000      0.000000
3047     30.460000      0.000000      0.000000
3048     30.470000      0.000000      0.000000
3049     30.480000      0.000000      0.000000
3050     30.490000      0.000000      0.000000
3051     30.500000      0.000000      0.000000
3052     30.510000      0.000000      0.000000
3053     30.520000      0.000000      0.000000
3054     30.530000      0.000000      0.000000
3055     30.540000      0.000000      0.000000
3056     30.550000      0.000000      0.000000
3057     30.560000      0.000000      0.000000
3058     30.570000      0.000000      0.000000
3059     30.580000      0.000000      0.000000
3060     30.590000      0.000000      0.000000
3061     30.600000      0.000000      0.000000
3062     30.610000      0.000000      0.000000
3063     30.620000      0.000000      0.000000
3064     30.630000      0.000000      0.000000
3065     30.640000      0.000000      0.000000
3066     30.650000      0.000000      0.000000
3067     30.660000      0.000000      0.000000
3068     30.670000      0.000000      0.000000
3069     30.680000      0.000000      0.000000
3070     30.690000      0.000000      0.000000
3071     30.700000      0.000000      0.000000
3072     30.710000      0.000000      0.000000
3073     30.720000      0.000000      0.000000
3074     30.730000      0.000000      0.000000
3075     30.740000      0.000000      0.000000
3076     30.750000      0.000000      0.000000
3077     30.760000      0.000000      0.000000
3078     30.770000      0.000000      0.000000
3079     30.780000      0.000000      0.000000
3080     30.790000      0.000000      0.000000
3081     30.800000      0.000000      0.000000
3082     30.810000      0.000000      0.000000
3083     30.820000      0.000000      0.000000
3084     30.830000      0.000000      0.000000
3085     30.840000      0.000000      0.000000
3086     30.850000      0.000000      0.000000
3087     30.860000      0.000000      0.000000
3088     30.870000      0.000000      0.000000
3089     30.880000      0.000000      0.000000
3090     30.890000      0.000000      0.000000
3091     30.900000      0.000000      0.000000
3092     30.910000      0.000000      0.000000
3093     30.920000      0.000000      0.000000
3094     30.930000      0.000000      0.000000
3095     30.940000      0.000000      0.000000
3096     30.950000      0.000000      0.000000
3097     30.960000      0.000000      0.000000
3098     30.970000      0.000000      0.000000
3099     30.980000      0.000000      0.000000
3100     30.990000      0.000000      0.000000
3101     31.000000      0.000000      0.000000
3102     31.010000      0.000000      0.000000
3103     31.020000      0.000000      0.000000
3104     31.030000      0.000000      0.000000
3105     31.040000      0.000000      0.000000
3106     31.050000      0.000000      0.000000
3107     31.060000      0.000000      0.000000
3108     31.070000      0.000000      0.000000
3109     31.080000      0.000000      0.000000
3110     31.090000      0.000000      0.000000
3111     31.100000      0.000000      0.000000
3112     31.110000      0.000000      0.000000
3113     31.120000      0.000000      0.000000
3114     31.130000      0.000000      0.000000
3115     31.140000      0.000000      0.000000
3116     31.150000      0.000000      0.000000
3117     31.160000      0.000000      0.000000
3118     31.170000      0.000000      0.000000
3119     31.180000      0.000000      0.000000
3120     31.190000      0.000000      0.000000
3121     31.200000      0.000000      0.000000
3122     31.210000      0.000000      0.000000
3123     31.220000      0.000000      0.000000
3124     31.230000      0.000000      0.000000
3125     31.240000      0.000000      0.000000
3126     31.250000      0.000000      0.000000
3127     31.260000      0.000000      0.000000
3128     31.270000      0.000000      0.000000
3129     31.280000      0.000000      0.000000
3130     31.290000      0.000000      0.000000
3131     31.300000      0.000000      0.000000
3132     31.310000      0.000000      0.000000
3133     31.320000      0.000000      0.000000
3134     31.330000      0.000000      0.000000
3135     31.340000      0.000000      0.000000
3136     31.350000      0.000000      0.000000
3137     31.360000      0.000000      0.000000
3138     31.370000      0.000000      0.000000
3139     31.380000      0.000000      0.000000
3140     31.390000      0.000000      0.000000
3141     31.400000      0.000000      0.000000
3142     31.410000      0.000000      0.000000
3143     31.420000      0.000000      0.000000
3144     31.430000      0.000000      0.000000
3145     31.440000      0.000000      0.000000
3146     31.450000      0.000000      0.000000
3147     31.460000      0.000000      0.000000
3148     31.470000      0.000000      0.000000
3149     31.480000      0.000000      0.000000
3150     31.490000      0.000000      0.000000
3151     31.500000      0.000000      0.000000
3152     31.510000      0.000000      0.000000
3153     31.520000      0.000000      0.000000
3154     31.530000      0.000000      0.000000
3155     31.540000      0.000000      0.000000
3156     31.550000      0.000000      0.000000
3157     31.560000      0.000000      0.000000
3158     31.570000      0.000000      0.000000
3159     31.580000      0.000000      0.000000
3160     31.590000      0.000000      0.000000
3161     31.600000      0.000000      0.000000
3162     31.610000      0.000000      0.000000
3163     31.620000      0.000000      0.000000
3164     31.630000      0.000000      0.000000
3165     31.640000      0.000000      0.000000
3166     31.650000      0.000000      0.000000
3167     31.660000      0.000000      0.000000
3168     31.670000      0.000000      0.000000
3169     31.680000      0.000000      0.000000
3170     31.690000      0.000000      0.000000
3171     31.700000      0.000000      0.000000
3172     31.710000      0.000000      0.000000
3173     31.720000      0.000000      0.000000
3174     31.730000      0.000000      0.000000
3175     31.740000      0.000000      0.000000
3176     31.750000      0.000000      0.000000
3177     31.760000      0.000000      0.000000
3178     31.770000      0.000000      0.000000
3179     31.780000      0.000000      0.000000
3180     31.790000      0.000000      0.000000
3181     31.800000      0.000000      0.000000
3182     31.810000      0.000000      0.000000
3183     31.820000      0.000000      0.000000
3184     31.830000      0.000000      0.000000
3185     31.840000      0.000000      0.000000
3186     31.850000      0.000000      0.000000
3187     31.860000      0.000000      0.000000
3188     31.870000      0.000000      0.000000
3189     31.880000      0.000000      0.000000
3190     31.890000      0.000000      0.000000
3191     31.900000      0.000000      0.000000
3192     31.910000      0.000000      0.000000
3193     31.920000      0.000000      0.000000
3194     31.930000      0.000000      0.000000
3195     31.940000      0.000000      0.000000
3196     31.950000      0.000000      0.000000
3197     31.960000      0.000000      0.000000
3198     31.970000      0.000000      0.000000
3199     31.980000      0.000000      0.000000
3200     31.990000      0.000000      0.000000
3201     32.000000      0.000000      0.000000
3202     32.010000      0.000000      0.000000
3203     32.020000      0.000000      0.000000
3204     32.030000      0.000000      0.000000
3205     32.040000      0.000000      0.000000
3206     32.050000      0.000000      0.000000
3207     32.060000      0.000000      0.000000
3208     32.070000      0.000000      0.000000
3209     32.080000      0.000000      0.000000
3210     32.090000      0.000000      0.000000
3211     32.100000      0.000000      0.000000
3212     32.110000      0.000000      0.000000
3213     32.120000      0.000000      0.000000
3214     32.130000      0.000000      0.000000
3215     32.140000      0.000000      0.000000
3216     32.150000      0.000000      0.000000
3217     32.160000      0.000000      0.000000
3218     32.170000      0.000000      0.000000
3219     32.180000      0.000000      0.000000
3220     32.190000      0.000000      0.000000
3221     32.200000      0.000000      0.000000
3222     32.210000      0.000000      0.000000
3223     32.220000      0.000000      0.000000
3224     32.230000      0.000000      0.000000
3225     32.240000      0.000000      0.000000
3226     32.250000      0.000000      0.000000
3227     32.260000      0.000000      0.000000
3228     32.270000      0.000000      0.000000
3229     32.280000      0.000000      0.000000
3230     32.290000      0.000000      0.000000
3231     32.300000      0.000000      0.000000
3232     32.310000      0.000000      0.000000
3233     32.320000      0.000000      0.000000
3234     32.330000      0.000000      0.000000
3235     32.340000      0.000000      0.000000
3236     32.350000      0.000000      0.000000
3237     32.360000      0.000000      0.000000
3238     32.370000      0.000000      0.000000
3239     32.380000      0.000000      0.000000
3240     32.390000      0.000000      0.000000
3241     32.400000      0.000000      0.000000
3242     32.410000      0.000000      0.000000
3243     32.420000      0.000000      0.000000
3244     32.430000      0.000000      0.000000
3245     32.440000      0.000000      0.000000
3246     32.450000      0.000000      0.000000
3247     32.460000      0.000000      0.000000
3248     32.470000      0.000000      0.000000
3249     32.480000      0.000000      0.000000
3250     32.490000      0.000000      0.000000
3251     32.500000      0.000000      0.000000
3252     32.510000      0.000000      0.000000
3253     32.520000      0.000000      0.000000
3254     32.530000      0.000000      0.000000
3255     32.540000      0.000000      0.000000
3256     32.550000      0.000000      0.000000
3257     32.560000      0.000000      0.000000
3258     32.570000      0.000000      0.000000
3259     32.580000      0.000000      0.000000
3260     32.590000      0.000000      0.000000
3261     32.600000      0.000000      0.000000
3262     32.610000      0.000000      0.000000
3263     32.620000      0.000000      0.000000
3264     32.630000      0.000000      0.000000
3265     32.640000      0.000000      0.000000
3266     32.650000      0.000000      0.000000
3267     32.660000      0.000000      0.000000
3268     32.670000      0.000000      0.000000
3269     32.680000      0.000000      0.000000
3270     32.690000      0.000000      0.000000
3271     32.700000      0.000000      0.000000
3272     32.710000      0.000000      0.000000
3273     32.720000      0.000000      0.000000
3274     32.730000      0.000000      0.000000
3275     32.740000      0.000000      0.000000
3276     32.750000      0.000000      0.000000
3277     32.760000      0.000000      0.000000
3278     32.770000      0.000000      0.000000
3279     32.780000      0.000000      0.000000
3280     32.790000      0.000000      0.000000
3281     32.800000      0.000000      0.000000
3282     32.810000      0.000000      0.000000
3283     32.820000      0.000000      0.000000
3284     32.830000      0.000000      0.000000
3285     32.840000      0.000000      0.000000
3286     32.850000      0.000000      0.000000
3287     32.860000      0.000000      0.000000
3288     32.870000      0.000000      0.000000
3289     32.880000      0.000000      0.000000
3290     32.890000      0.000000      0.000000
3291     32.900000      0.000000      0.000000
3292     32.910000      0.000000      0.000000
3293     32.920000      0.000000      0.000000
3294     32.930000      0.000000      0.000000
3295     32.940000      0.000000      0.000000
3296     32.950000      0.000000      0.000000
3297     32.960000      0.000000      0.000000
3298     32.970000      0.000000      0.000000
3299     32.980000      0.000000      0.000000
3300     32.990000      0.000000      0.000000
3301     33.000000      0.000000      0.000000
3302     33.010000      0.000000      0.000000
3303     33.020000      0.000000      0.000000
3304     33.030000      0.000000      0.000000
3305     33.040000      0.000000      0.000000
3306     33.050000      0.000000      0.000000
3307     33.060000      0.000000      0.000000
3308     33.070000      0.000000      0.000000
3309     33.080000      0.000000      0.000000
3310     33.090000      0.000000      0.000000
3311     33.100000      0.000000      0.000000
3312     33.110000      0.000000      0.000000
3313     33.120000      0.000000      0.000000
3314     33.130000      0.000000      0.000000
3315     33.140000      0.000000      0.000000
3316     33.150000      0.000000      0.000000
3317     33.160000      0.000000      0.000000
3318     33.170000      0.000000      0.000000
3319     33.180000      0.000000      0.000000
3320     33.190000      0.000000      0.000000
3321     33.200000      0.000000      0.000000
3322     33.210000      0.000000      0.000000
3323     33.220000      0.000000      0.000000
3324     33.230000      0.000000      0.000000
3325     33.240000      0.000000      0.000000
3326     33.250000      0.000000      0.000000
3327     33.260000      0.000000      0.000000
3328     33.270000      0.000000      0.000000
3329     33.280000      0.000000      0.000000
3330     33.290000      0.000000      0.000000
3331     33.300000      0.000000      0.000000
3332     33.310000      0.000000      0.000000
3333     33.320000      0.000000      0.000000
3334     33.330000      0.000000      0.000000
3335     33.340000      0.000000      0.000000
3336     33.350000      0.000000      0.000000
3337     33.360000      0.000000      0.000000
3338     33.370000      0.000000      0.000000
3339     33.380000      0.000000      0.000000
3340     33.390000      0.000000      0.000000
3341     33.400000      0.000000      0.000000
3342     33.410000      0.000000      0.000000
3343     33.420000      0.000000      0.000000
3344     33.430000      0.000000      0.000000
3345     33.440000      0.000000      0.000000
3346     33.450000      0.000000      0.000000
3347     33.460000      0.000000      0.000000
3348     33.470000      0.000000      0.000000
3349     33.480000      0.000000      0.000000
3350     33.490000      0.000000      0.000000
3351     33.500000      0.000000      0.000000
3352     33.510000      0.000000      0.000000
3353     33.520000      0.000000      0.000000
3354     33.530000      0.000000      0.000000
3355     33.540000      0.000000      0.000000
3356     33.550000      0.000000      0.000000
3357     33.560000      0.000000      0.000000
3358     33.570000      0.000000      0.000000
3359     33.580000      0.000000      0.000000
3360     33.590000      0.000000      0.000000
3361     33.600000      0.000000      0.000000
3362     33.610000      0.000000      0.000000
3363     33.620000      0.000000      0.000000
3364     33.630000      0.000000      0.000000
3365     33.640000      0.000000      0.000000
3366     33.650000      0.000000      0.000000
3367     33.660000      0.000000      0.000000
3368     33.670000      0.000000      0.000000
3369     33.680000      0.000000      0.000000
3370     33.690000      0.000000      0.000000
3371     33.700000      0.000000      0.000000
3372     33.710000      0.000000      0.000000
3373     33.720000      0.000000      0.000000
3374     33.730000      0.000000      0.000000
3375     33.740000      0.000000      0.000000
3376     33.750000      0.000000      0.000000
3377     33.760000      0.000000      0.000000
3378     33.770000      0.000000      0.000000
3379     33.780000      0.000000      0.000000
3380     33.790000      0.000000      0.000000
3381     33.800000      0.000000      0.000000
3382     33.810000      0.000000      0.000000
3383     33.820000      0.000000      0.000000
3384     33.830000      0.000000      0.000000
3385     33.840000      0.000000      0.000000
3386     33.850000      0.000000      0.000000
3387     33.860000      0.000000      0.000000
3388     33.870000      0.000000      0.000000
3389     33.880000      0.000000      0.000000
3390     33.890000      0.000000      0.000000
3391     33.900000      0.000000      0.000000
3392     33.910000      0.000000      0.000000
3393     33.920000      0.000000      0.000000
3394     33.930000      0.000000      0.000000
3395     33.940000      0.000000      0.000000
3396     33.950000      0.000000      0.000000
3397     33.960000      0.000000      0.000000
3398     33.970000      0.000000      0.000000
3399     33.980000      0.000000      0.000000
3400     33.990000      0.000000      0.000000
3401     34.000000      0.000000      0.000000
3402     34.010000      0.000000      0.000000
3403     34.020000      0.000000      0.000000
3404     34.030000      0.000000      0.000000
3405     34.040000      0.000000      0.000000
3406     34.050000      0.000000      0.000000
3407     34.060000      0.000000      0.000000
3408     34.070000      0.000000      0.000000
3409     34.080000      0.000000      0.000000
3410     34.090000      0.000000      0.000000
3411     34.100000      0.000000      0.000000
3412     34.110000      0.000000      0.000000
3413     34.120000      0.000000      0.000000
3414     34.130000      0.000000      0.000000
3415     34.140000      0.000000      0.000000
3416     34.150000      0.000000      0.000000
3417     34.160000      0.000000      0.000000
3418     34.170000      0.000000      0.000000
3419     34.180000      0.000000      0.000000
3420     34.190000      0.000000      0.000000
3421     34.200000      0.000000      0.000000
3422     34.210000      0.000000      0.000000
3423     34.220000      0.000000      0.000000
3424     34.230000      0.000000      0.000000
3425     34.240000      0.000000      0.000000
3426     34.250000      0.000000      0.000000
3427     34.260000      0.000000      0.000000
3428     34.270000      0.000000      0.000000
3429     34.280000      0.000000      0.000000
3430     34.290000      0.000000      0.000000
3431     34.300000      0.000000      0.000000
3432     34.310000      0.000000      0.000000
3433     34.320000      0.000000      0.000000
3434     34.330000      0.000000      0.000000
3435     34.340000      0.000000      0.000000
3436     34.350000      0.000000      0.000000
3437     34.360000      0.000000      0.000000
3438     34.370000      0.000000      0.000000
3439     34.380000      0.000000      0.000000
3440     34.390000      0.000000      0.000000
3441     34.400000      0.000000      0.000000
3442     34.410000      0.000000      0.000000
3443     34.420000      0.000000      0.000000
3444     34.430000      0.000000      0.000000
3445     34.440000      0.000000      0.000000
3446     34.450000      0.000000      0.000000
3447     34.460000      0.000000      0.000000
3448     34.470000      0.000000      0.000000
3449     34.480000      0.000000      0.000000
3450     34.490000      0.000000      0.000000
3451     34.500000      0.000000      0.000000
3452     34.510000      0.000000      0.000000
3453     34.520000      0.000000      0.000000
3454     34.530000      0.000000      0.000000
3455     34.540000      0.000000      0.000000
3456     34.550000      0.000000      0.000000
3457     34.560000      0.000000      0.000000
3458     34.570000      0.000000      0.000000
3459     34.580000      0.000000      0.000000
3460     34.590000      0.000000      0.000000
3461     34.600000      0.000000      0.000000
3462     34.610000      0.000000      0.000000
3463     34.620000      0.000000      0.000000
3464     34.630000      0.000000      0.000000
3465     34.640000      0.000000      0.000000
3466     34.650000      0.000000      0.000000
3467     34.660000      0.000000      0.000000
3468     34.670000      0.000000      0.000000
3469     34.680000      0.000000      0.000000
3470     34.690000      0.000000      0.000000
3471     34.700000      0.000000      0.000000
3472     34.710000      0.000000      0.000000
3473     34.720000      0.000000      0.000000
3474     34.730000      0.000000      0.000000
3475     34.740000      0.000000      0.000000
3476     34.750000      0.000000      0.000000
3477     34.760000      0.000000      0.000000
3478     34.770000      0.000000      0.000000
3479     34.780000      0.000000      0.000000
3480     34.790000      0.000000      0.000000
3481     34.800000      0.000000      0.000000
3482     34.810000      0.000000      0.000000
3483     34.820000      0.000000      0.000000
3484     34.830000      0.000000      0.000000
3485     34.840000      0.000000      0.000000
3486     34.850000      0.000000      0.000000
3487     34.860000      0.000000      0.000000
3488     34.870000      0.000000      0.000000
3489     34.880000      0.000000      0.000000
3490     34.890000      0.000000      0.000000
3491     34.900000      0.000000      0.000000
3492     34.910000      0.000000      0.000000
3493     34.920000      0.000000      0.000000
3494     34.930000      0.000000      0.000000
3495     34.940000      0.000000      0.000000
3496     34.950000      0.000000      0.000000
3497     34.960000      0.000000      0.000000
3498     34.970000      0.000000      0.000000
3499     34.980000      0.000000      0.000000
3500     34.990000      0.000000      0.000000
3501     35.000000      0.000000      0.000000
3502     35.010000      0.000000      0.000000
3503     35.020000      0.000000      0.000000
3504     35.030000      0.000000      0.000000
3505     35.040000      0.000000      0.000000
3506     35.050000      0.000000      0.000000
3507     35.060000      0.000000      0.000000
3508     35.070000      0.000000      0.000000
3509     35.080000      0.000000      0.000000
3510     35.090000      0.000000      0.000000
3511     35.100000      0.000000      0.000000
3512     35.110000      0.000000      0.000000
3513     35.120000      0.000000      0.000000
3514     35.130000      0.000000      0.000000
3515     35.140000      0.000000      0.000000
3516     35.150000      0.000000      0.000000
3517     35.160000      0.000000      0.000000
3518     35.170000      0.000000      0.000000
3519     35.180000      0.000000      0.000000
3520     35.190000      0.000000      0.000000
3521     35.200000      0.000000      0.000000
3522     35.210000      0.000000      0.000000
3523     35.220000      0.000000      0.000000
3524     35.230000      0.000000      0.000000
3525     35.240000      0.000000      0.000000
3526     35.250000      0.000000      0.000000
3527     35.260000      0.000000      0.000000
3528     35.270000      0.000000      0.000000
3529     35.280000      0.000000      0.000000
3530     35.290000      0.000000      0.000000
3531     35.300000      0.000000      0.000000
3532     35.310000      0.000000      0.000000
3533     35.320000      0.000000      0.000000
3534     35.330000      0.000000      0.000000
3535     35.340000      0.000000      0.000000
3536     35.350000      0.000000      0.000000
3537     35.360000      0.000000      0.000000
3538     35.370000      0.000000      0.000000
3539     35.380000      0.000000      0.000000
3540     35.390000      0.000000      0.000000
3541     35.400000      0.000000      0.000000
3542     35.410000      0.000000      0.000000
3543     35.420000      0.000000      0.000000
3544     35.430000      0.000000      0.000000
3545     35.440000      0.000000      0.000000
3546     35.450000      0.000000      0.000000
3547     35.460000      0.000000      0.000000
3548     35.470000      0.000000      0.000000
3549     35.480000      0.000000      0.000000
3550     35.490000      0.000000      0.000000
3551     35.500000      0.000000      0.000000
3552     35.510000      0.000000      0.000000
3553     35.520000      0.000000      0.000000
3554     35.530000      0.000000      0.000000
3555     35.540000      0.000000      0.000000
3556     35.550000      0.000000      0.000000
3557     35.560000      0.000000      0.000000
3558     35.570000      0.000000      0.000000
3559     35.580000      0.000000      0.000000
3560     35.590000      0.000000      0.000000
3561     35.600000      0.000000      0.000000
3562     35.610000      0.000000      0.000000
3563     35.620000      0.000000      0.000000
3564     35.630000      0.000000      0.000000
3565     35.640000      0.000000      0.000000
3566     35.650000      0.000000      0.000000
3567     35.660000      0.000000      0.000000
3568     35.670000      0.000000      0.000000
3569     35.680000      0.000000      0.000000
3570     35.690000      0.000000      0.000000
3571     35.700000      0.000000      0.000000
3572     35.710000      0.000000      0.000000
3573     35.720000      0.000000      0.000000
3574     35.730000      0.000000      0.000000
3575     35.740000      0.000000      0.000000
3576     35.750000      0.000000      0.000000
3577     35.760000      0.000000      0.000000
3578     35.770000      0.000000      0.000000
3579     35.780000      0.000000      0.000000
3580     35.790000      0.000000      0.000000
3581     35.800000      0.000000      0.000000
3582     35.810000      0.000000      0.000000
3583     35.820000      0.000000      0.000000
3584     35.830000      0.000000      0.000000
3585     35.840000      0.000000      0.000000
3586     35.850000      0.000000      0.000000
3587     35.860000      0.000000      0.000000
3588     35.870000      0.000000      0.000000
3589     35.880000      0.000000      0.000000
3590     35.890000      0.000000      0.000000
3591     35.900000      0.000000      0.000000
3592     35.910000      0.000000      0.000000
3593     35.920000      0.000000      0.000000
3594     35.930000      0.000000      0.000000
3595     35.940000      0.000000      0.000000
3596     35.950000      0.000000      0.000000
3597     35.960000      0.000000      0.000000
3598     35.970000      0.000000      0.000000
3599     35.980000      0.000000      0.000000
3600     35.990000      0.000000      0.000000
3601     36.000000      0.000000      0.000000
3602     36.010000      0.000000      0.000000
3603     36.020000      0.000000      0.000000
3604     36.030000      0.000000      0.000000
3605     36.040000      0.000000      0.000000
3606     36.050000      0.000000      0.000000
3607     36.060000      0.000000      0.000000
3608     36.070000      0.000000      0.000000
3609     36.080000      0.000000      0.000000
3610     36.090000      0.000000      0.000000
3611     36.100000      0.000000      0.000000
3612     36.110000      0.000000      0.000000
3613     36.120000      0.000000      0.000000
3614     36.130000      0.000000      0.000000
3615     36.140000      0.000000      0.000000
3616     36.150000      0.000000      0.000000
3617     36.160000      0.000000      0.000000
3618     36.170000      0.000000      0.000000
3619     36.180000      0.000000      0.000000
3620     36.190000      0.000000      0.000000
3621     36.200000      0.000000      0.000000
3622     36.210000      0.000000      0.000000
3623     36.220000      0.000000      0.000000
3624     36.230000      0.000000      0.000000
3625     36.240000      0.000000      0.000000
3626     36.250000      0.000000      0.000000
3627     36.260000      0.000000      0.000000
3628     36.270000      0.000000      0.000000
3629     36.280000      0.000000      0.000000
3630     36.290000      0.000000      0.000000
3631     36.300000      0.000000      0.000000
3632     36.310000      0.000000      0.000000
3633     36.320000      0.000000      0.000000
3634     36.330000      0.000000      0.000000
3635     36.340000      0.000000      0.000000
3636     36.350000      0.000000      0.000000
3637     36.360000      0.000000      0.000000
3638     36.370000      0.000000      0.000000
3639     36.380000      0.000000      0.000000
3640     36.390000      0.000000      0.000000
3641     36.400000      0.000000      0.000000
3642     36.410000      0.000000      0.000000
3643     36.420000      0.000000      0.000000
3644     36.430000      0.000000      0.000000
3645     36.440000      0.000000      0.000000
3646     36.450000      0.000000      0.000000
3647     36.460000      0.000000      0.000000
3648     36.470000      0.000000      0.000000
3649     36.480000      0.000000      0.000000
3650     36.490000      0.000000      0.000000
3651     36.500000      0.000000      0.000000
3652     36.510000      0.000000      0.000000
3653     36.520000      0.000000      0.000000
3654     36.530000      0.000000      0.000000
3655     36.540000      0.000000      0.000000
3656     36.550000      0.000000      0.000000
3657     36.560000      0.000000      0.000000
3658     36.570000      0.000000      0.000000
3659     36.580000      0.000000      0.000000
3660     36.590000      0.000000      0.000000
3661     36.600000      0.000000      0.000000
3662     36.610000      0.000000      0.000000
3663     36.620000      0.000000      0.000000
3664     36.630000      0.000000      0.000000
3665     36.640000      0.000000      0.000000
3666     36.650000      0.000000      0.000000
3667     36.660000      0.000000      0.000000
3668     36.670000      0.000000      0.000000
3669     36.680000      0.000000      0.000000
3670     36.690000      0.000000      0.000000
3671     36.700000      0.000000      0.000000
3672     36.710000      0.000000      0.000000
3673     36.720000      0.000000      0.000000
3674     36.730000      0.000000      0.000000
3675     36.740000      0.000000      0.000000
3676     36.750000      0.000000      0.000000
3677     36.760000      0.000000      0.000000
3678     36.770000      0.000000      0.000000
3679     36.780000      0.000000      0.000000
3680     36.790000      0.000000      0.000000
3681     36.800000      0.000000      0.000000
3682     36.810000      0.000000      0.000000
3683     36.820000      0.000000      0.000000
3684     36.830000      0.000000      0.000000
3685     36.840000      0.000000      0.000000
3686     36.850000      0.000000      0.000000
3687     36.860000      0.000000      0.000000
3688     36.870000      0.000000      0.000000
3689     36.880000      0.000000      0.000000
3690     36.890000      0.000000      0.000000
3691     36.900000      0.000000      0.000000
3692     36.910000      0.000000      0.000000
3693     36.920000      0.000000      0.000000
3694     36.930000      0.000000      0.000000
3695     36.940000      0.000000      0.000000
3696     36.950000      0.000000      0.000000
3697     36.960000      0.000000      0.000000
3698     36.970000      0.000000      0.000000
3699     36.980000      0.000000      0.000000
3700     36.990000      0.000000      0.000000
3701     37.000000      0.000000      0.000000
3702     37.010000      0.000000      0.000000
3703     37.020000      0.000000      0.000000
3704     37.030000      0.000000      0.000000
3705     37.040000      0.000000      0.000000
3706     37.050000      0.000000      0.000000
3707     37.060000      0.000000      0.000000
3708     37.070000      0.000000      0.000000
3709     37.080000      0.000000      0.000000
3710     37.090000      0.000000      0.000000
3711     37.100000      0.000000      0.000000
3712     37.110000      0.000000      0.000000
3713     37.120000      0.000000      0.000000
3714     37.130000      0.000000      0.000000
3715     37.140000      0.000000      0.000000
3716     37.150000      0.000000      0.000000
3717     37.160000      0.000000      0.000000
3718     37.170000      0.000000      0.000000
3719     37.180000      0.000000      0.000000
3720     37.190000      0.000000      0.000000
3721     37.200000      0.000000      0.000000
3722     37.210000      0.000000      0.000000
3723     37.220000      0.000000      0.000000
3724     37.230000      0.000000      0.000000
3725     37.240000      0.000000      0.000000
3726     37.250000      0.000000      0.000000
3727     37.260000      0.000000      0.000000
3728     37.270000      0.000000      0.000000
3729     37.280000      0.000000      0.000000
3730     37.290000      0.000000      0.000000
3731     37.300000      0.000000      0.000000
3732     37.310000      0.000000      0.000000
3733     37.320000      0.000000      0.000000
3734     37.330000      0.000000      0.000000
3735     37.340000      0.000000      0.000000
3736     37.350000      0.000000      0.000000
3737     37.360000      0.000000      0.000000
3738     37.370000      0.000000      0.000000
3739     37.380000      0.000000      0.000000
3740     37.390000      0.000000      0.000000
3741     37.400000      0.000000      0.000000
3742     37.410000      0.000000      0.000000
3743     37.420000      0.000000      0.000000
3744     37.430000      0.000000      0.000000
3745     37.440000      0.000000      0.000000
3746     37.450000      0.000000      0.000000
3747     37.460000      0.000000      0.000000
3748     37.470000      0.000000      0.000000
3749     37.480000      0.000000      0.000000
3750     37.490000      0.000000      0.000000
3751     37.500000      0.000000      0.000000
3752     37.510000      0.000000      0.000000
3753     37.520000      0.000000      0.000000
3754     37.530000      0.000000      0.000000
3755     37.540000      0.000000      0.000000
3756     37.550000      0.000000      0.000000
3757     37.560000      0.000000      0.000000
3758     37.570000      0.000000      0.000000
3759     37.580000      0.000000      0.000000
3760     37.590000      0.000000      0.000000
3761     37.600000      0.000000      0.000000
3762     37.610000      0.000000      0.000000
3763     37.620000      0.000000      0.000000
3764     37.630000      0.000000      0.000000
3765     37.640000      0.000000      0.000000
3766     37.650000      0.000000      0.000000
3767     37.660000      0.000000      0.000000
3768     37.670000      0.000000      0.000000
3769     37.680000      0.000000      0.000000
3770     37.690000      0.000000      0.000000
3771     37.700000      0.000000      0.000000
3772     37.710000      0.000000      0.000000
3773     37.720000      0.000000      0.000000
3774     37.730000      0.000000      0.000000
3775     37.740000      0.000000      0.000000
3776     37.750000      0.000000      0.000000
3777     37.760000      0.000000      0.000000
3778     37.770000      0.000000      0.000000
3779     37.780000      0.000000      0.000000
3780     37.790000      0.000000      0.000000
3781     37.800000      0.000000      0.000000
3782     37.810000      0.000000      0.000000
3783     37.820000      0.000000      0.000000
3784     37.830000      0.000000      0.000000
3785     37.840000      0.000000      0.000000
3786     37.850000      0.000000      0.000000
3787     37.860000      0.000000      0.000000
3788     37.870000      0.000000      0.000000
3789     37.880000      0.000000      0.000000
3790     37.890000      0.000000      0.000000
3791     37.900000      0.000000      0.000000
3792     37.910000      0.000000      0.000000
3793     37.920000      0.000000      0.000000
3794     37.930000      0.000000      0.000000
3795     37.940000      0.000000      0.000000
3796     37.950000      0.000000      0.000000
3797     37.960000      0.000000      0.000000
3798     37.970000      0.000000      0.000000
3799     37.980000      0.000000      0.000000
3800     37.990000      0.000000      0.000000
3801     38.000000      0.000000      0.000000
3802     38.010000      0.000000      0.000000
3803     38.020000      0.000000      0.000000
3804     38.030000      0.000000      0.000000
3805     38.040000      0.000000      0.000000
3806     38.050000      0.000000      0.000000
3807     38.060000      0.000000      0.000000
3808     38.070000      0.000000      0.000000
3809     38.080000      0.000000      0.000000
3810     38.090000      0.000000      0.000000
3811     38.100000      0.000000      0.000000
3812     38.110000      0.000000      0.000000
3813     38.120000      0.000000      0.000000
3814     38.130000      0.000000      0.000000
3815     38.140000      0.000000      0.000000
3816     38.150000      0.000000      0.000000
3817     38.160000      0.000000      0.000000
3818     38.170000      0.000000      0.000000
3819     38.180000      0.000000      0.000000
3820     38.190000      0.000000      0.000000
3821     38.200000      0.000000      0.000000
3822     38.210000      0.000000      0.000000
3823     38.220000      0.000000      0.000000
3824     38.230000      0.000000      0.000000
3825     38.240000      0.000000      0.000000
3826     38.250000      0.000000      0.000000
3827     38.260000      0.000000      0.000000
3828     38.270000      0.000000      0.000000
3829     38.280000      0.000000      0.000000
3830     38.290000      0.000000      0.000000
3831     38.300000      0.000000      0.000000
3832     38.310000      0.000000      0.000000
3833     38.320000      0.000000      0.000000
3834     38.330000      0.000000      0.000000
3835     38.340000      0.000000      0.000000
3836     38.350000      0.000000      0.000000
3837     38.360000      0.000000      0.000000
3838     38.370000      0.000000      0.000000
3839     38.380000      0.000000      0.000000
3840     38.390000      0.000000      0.000000
3841     38.400000      0.000000      0.000000
3842     38.410000      0.000000      0.000000
3843     38.420000      0.000000      0.000000
3844     38.430000      0.000000      0.000000
3845     38.440000      0.000000      0.000000
3846     38.450000      0.000000      0.000000
3847     38.460000      0.000000      0.000000
3848     38.470000      0.000000      0.000000
3849     38.480000      0.000000      0.000000
3850     38.490000      0.000000      0.000000
3851     38.500000      0.000000      0.000000
3852     38.510000      0.000000      0.000000
3853     38.520000      0.000000      0.000000
3854     38.530000      0.000000      0.000000
3855     38.540000      0.000000      0.000000
3856     38.550000      0.000000      0.000000
3857     38.560000      0.000000      0.000000
3858     38.570000      0.000000      0.000000
3859     38.580000      0.000000      0.000000
3860     38.590000      0.000000      0.000000
3861     38.600000      0.000000      0.000000
3862     38.610000      0.000000      0.000000
3863     38.620000      0.000000      0.000000
3864     38.630000      0.000000      0.000000
3865     38.640000      0.000000      0.000000
3866     38.650000      0.000000      0.000000
3867     38.660000      0.000000      0.000000
3868     38.670000      0.000000      0.000000
3869     38.680000      0.000000      0.000000
3870     38.690000      0.000000      0.000000
3871     38.700000      0.000000      0.000000
3872     38.710000      0.000000      0.000000
3873     38.720000      0.000000      0.000000
3874     38.730000      0.000000      0.000000
3875     38.740000      0.000000      0.000000
3876     38.750000      0.000000      0.000000
3877     38.760000      0.000000      0.000000
3878     38.770000      0.000000      0.000000
3879     38.780000      0.000000      0.000000
3880     38.790000      0.000000      0.000000
3881     38.800000      0.000000      0.000000
3882     38.810000      0.000000      0.000000
3883     38.820000      0.000000      0.000000
3884     38.830000      0.000000      0.000000
3885     38.840000      0.000000      0.000000
3886     38.850000      0.000000      0.000000
3887     38.860000      0.000000      0.000000
3888     38.870000      0.000000      0.000000
3889     38.880000      0.000000      0.000000
3890     38.890000      0.000000      0.000000
3891     38.900000      0.000000      0.000000
3892     38.910000      0.000000      0.000000
3893     38.920000      0.000000      0.000000
3894     38.930000      0.000000      0.000000
3895     38.940000      0.000000      0.000000
3896     38.950000      0.000000      0.000000
3897     38.960000      0.000000      0.000000
3898     38.970000      0.000000      0.000000
3899     38.980000      0.000000      0.000000
3900     38.990000      0.000000      0.000000
3901     39.000000      0.000000      0.000000
3902     39.010000      0.000000      0.000000
3903     39.020000      0.000000      0.000000
3904     39.030000      0.000000      0.000000
3905     39.040000      0.000000      0.000000
3906     39.050000      0.000000      0.000000
3907     39.060000      0.000000      0.000000
3908     39.070000      0.000000      0.000000
3909     39.080000      0.000000      0.000000
3910     39.090000      0.000000      0.000000
3911     39.100000      0.000000      0.000000
3912     39.110000      0.000000      0.000000
3913     39.120000      0.000000      0.000000
3914     39.130000      0.000000      0.000000
3915     39.140000      0.000000      0.000000
3916     39.150000      0.000000      0.000000
3917     39.160000      0.000000      0.000000
3918     39.170000      0.000000      0.000000
3919     39.180000      0.000000      0.000000
3920     39.190000      0.000000      0.000000
3921     39.200000      0.000000      0.000000
3922     39.210000      0.000000      0.000000
3923     39.220000      0.000000      0.000000
3924     39.230000      0.000000      0.000000
3925     39.240000      0.000000      0.000000
3926     39.250000      0.000000      0.000000
3927     39.260000      0.000000      0.000000
3928     39.270000      0.000000      0.000000
3929     39.280000      0.000000      0.000000
3930     39.290000      0.000000      0.000000
3931     39.300000      0.000000      0.000000
3932     39.310000      0.000000      0.000000
3933     39.320000      0.000000      0.000000
3934     39.330000      0.000000      0.000000
3935     39.340000      0.000000      0.000000
3936     39.350000      0.000000      0.000000
3937     39.360000      0.000000      0.000000
3938     39.370000      0.000000      0.000000
3939     39.380000      0.000000      0.000000
3940     39.390000      0.000000      0.000000
3941     39.400000      0.000000      0.000000
3942     39.410000      0.000000      0.000000
3943     39.420000      0.000000      0.000000
3944     39.430000      0.000000      0.000000
3945     39.440000      0.000000      0.000000
3946     39.450000      0.000000      0.000000
3947     39.460000      0.000000      0.000000
3948     39.470000      0.000000      0.000000
3949     39.480000      0.000000      0.000000
3950     39.490000      0.000000      0.000000
3951     39.500000      0.000000      0.000000
3952     39.510000      0.000000      0.000000
3953     39.520000      0.000000      0.000000
3954     39.530000      0.000000      0.000000
3955     39.540000      0.000000      0.000000
3956     39.550000      0.000000      0.000000
3957     39.560000      0.000000      0.000000
3958     39.570000      0.000000      0.000000
3959     39.580000      0.000000      0.000000
3960     39.590000      0.000000      0.000000
3961     39.600000      0.000000      0.000000
3962     39.610000      0.000000      0.000000
3963     39.620000      0.000000      0.000000
3964     39.630000      0.000000      0.000000
3965     39.640000      0.000000      0.000000
3966     39.650000      0.000000      0.000000
3967     39.660000      0.000000      0.000000
3968     39.670000      0.000000      0.000000
3969     39.680000      0.000000      0.000000
3970     39.690000      0.000000      0.000000
3971     39.700000      0.000000      0.000000
3972     39.710000      0.000000      0.000000
3973     39.720000      0.000000      0.000000
3974     39.730000      0.000000      0.000000
3975     39.740000      0.000000      0.000000
3976     39.750000      0.000000      0.000000
3977     39.760000      0.000000      0.000000
3978     39.770000      0.000000      0.000000
3979     39.780000      0.000000      0.000000
3980     39.790000      0.000000      0.000000
3981     39.800000      0.000000      0.000000
3982     39.810000      0.000000      0.000000
3983     39.820000      0.000000      0.000000
3984     39.830000      0.000000      0.000000
3985     39.840000      0.000000      0.000000
3986     39.850000      0.000000      0.000000
3987     39.860000      0.000000      0.000000
3988     39.870000      0.000000      0.000000
3989     39.880000      0.000000      0.000000
3990     39.890000      0.000000      0.000000
3991     39.900000      0.000000      0.000000
3992     39.910000      0.000000      0.000000
3993     39.920000      0.000000      0.000000
3994     39.930000      0.000000      0.000000
3995     39.940000      0.000000      0.000000
3996     39.950000      0.000000      0.000000
3997     39.960000      0.000000      0.000000
3998     39.970000      0.000000      0.000000
3999     39.980000      0.000000      0.000000
4000     39.990000      0.000000      0.000000
4001     40.000000      0.000000      0.000000
