# Supplementary material for: A Bottom-Up Coarse-Grained Model for Nucleosome–Nucleosome Interactions with Explicit Ions
Source: J Chem Theory Comput. 2022 May 17;18(6):3948–60. doi: 10.1021/acs.jctc.2c00083 (PMC9202350; doi:10.1021/acs.jctc.2c00083)
Supplement: Supplementary file 2 — ct2c00083_si_002.zip [file ct2c00083_si_002.zip › archive/CGMD_NCP-CO/pot_tables/NA_TPOL.table]

NA_TPOL
N 4001

1      0.000001     99.446070     52.745970
2      0.010000     98.918610     54.522070
3      0.020000     98.373390     56.110330
4      0.030000     97.812290     57.486450
5      0.040000     97.237420     58.632340
6      0.050000     96.651100     59.537090
7      0.060000     96.055730     60.197490
8      0.070000     95.453750     60.618090
9      0.080000     94.847570     60.810800
10      0.090000     94.239460     60.793950
11      0.100000     93.631520     60.591130
12      0.110000     93.025610     60.229720
13      0.120000     92.423320     59.739330
14      0.130000     91.825920     59.150350
15      0.140000     91.234420     58.492520
16      0.150000     90.649490     57.793850
17      0.160000     90.071560     57.079710
18      0.170000     89.500760     56.372280
19      0.180000     88.937040     55.690200
20      0.190000     88.380130     55.048510
21      0.200000     87.829650     54.458710
22      0.210000     87.285060     53.928960
23      0.220000     86.745770     53.464380
24      0.230000     86.211130     53.067360
25      0.240000     85.680450     52.737860
26      0.250000     85.153080     52.473820
27      0.260000     84.628340     52.271390
28      0.270000     84.105620     52.125330
29      0.280000     83.584370     52.029250
30      0.290000     83.064080     51.975990
31      0.300000     82.544320     51.957830
32      0.310000     82.024740     51.966850
33      0.320000     81.505070     51.995160
34      0.330000     80.985120     52.035130
35      0.340000     80.464770     52.079610
36      0.350000     79.943970     52.122070
37      0.360000     79.422750     52.156740
38      0.370000     78.901180     52.178640
39      0.380000     78.379400     52.183650
40      0.390000     77.857560     52.168500
41      0.400000     77.335880     52.130730
42      0.410000     76.814570     52.068720
43      0.420000     76.293880     51.981590
44      0.430000     75.774070     51.869180
45      0.440000     75.255370     51.732000
46      0.450000     74.738050     51.571180
47      0.460000     74.222340     51.388400
48      0.470000     73.708460     51.185800
49      0.480000     73.196600     50.965940
50      0.490000     72.686940     50.731640
51      0.500000     72.179620     50.485900
52      0.510000     71.674770     50.231800
53      0.520000     71.172450     49.972340
54      0.530000     70.672720     49.710390
55      0.540000     70.175620     49.448530
56      0.550000     69.681130     49.189050
57      0.560000     69.189240     48.933870
58      0.570000     68.699910     48.684520
59      0.580000     68.213060     48.442150
60      0.590000     67.728640     48.207540
61      0.600000     67.246560     47.981160
62      0.610000     66.766750     47.763160
63      0.620000     66.289120     47.553470
64      0.630000     65.813590     47.351830
65      0.640000     65.340070     47.157810
66      0.650000     64.868490     46.970880
67      0.660000     64.398780     46.790430
68      0.670000     63.930880     46.615790
69      0.680000     63.464720     46.446280
70      0.690000     63.000260     46.281180
71      0.700000     62.537440     46.119770
72      0.710000     62.076250     45.961350
73      0.720000     61.616630     45.805190
74      0.730000     61.158580     45.650610
75      0.740000     60.702070     45.496920
76      0.750000     60.247110     45.343430
77      0.760000     59.793670     45.189510
78      0.770000     59.341780     45.034520
79      0.780000     58.891430     44.877880
80      0.790000     58.442650     44.719050
81      0.800000     57.995460     44.557580
82      0.810000     57.549890     44.393080
83      0.820000     57.105950     44.225250
84      0.830000     56.663700     44.053920
85      0.840000     56.223160     43.879040
86      0.850000     55.784370     43.700680
87      0.860000     55.347370     43.519040
88      0.870000     54.912180     43.334450
89      0.880000     54.478830     43.147320
90      0.890000     54.047360     42.958170
91      0.900000     53.617780     42.767560
92      0.910000     53.190100     42.576060
93      0.920000     52.764340     42.384240
94      0.930000     52.340500     42.192610
95      0.940000     51.918570     42.001590
96      0.950000     51.498560     41.811530
97      0.960000     51.080440     41.622640
98      0.970000     50.664210     41.435060
99      0.980000     50.249860     41.248780
100      0.990000     49.837380     41.063740
101      1.000000     49.426740     40.879790
102      1.010000     49.017940     40.696750
103      1.020000     48.610970     40.514400
104      1.030000     48.205830     40.332540
105      1.040000     47.802500     40.151010
106      1.050000     47.400990     39.969660
107      1.060000     47.001300     39.788430
108      1.070000     46.603410     39.607290
109      1.080000     46.207340     39.426290
110      1.090000     45.813080     39.245500
111      1.100000     45.420620     39.065050
112      1.110000     45.029970     38.885040
113      1.120000     44.641120     38.705610
114      1.130000     44.254060     38.526840
115      1.140000     43.868800     38.348760
116      1.150000     43.485310     38.171360
117      1.160000     43.103590     37.994560
118      1.170000     42.723650     37.818220
119      1.180000     42.345470     37.642150
120      1.190000     41.969050     37.466110
121      1.200000     41.594380     37.289860
122      1.210000     41.221490     37.113150
123      1.220000     40.850350     36.935740
124      1.230000     40.481000     36.757450
125      1.240000     40.113420     36.578150
126      1.250000     39.747640     36.397770
127      1.260000     39.383660     36.216350
128      1.270000     39.021500     36.033990
129      1.280000     38.661160     35.850850
130      1.290000     38.302650     35.667160
131      1.300000     37.945980     35.483200
132      1.310000     37.591150     35.299240
133      1.320000     37.238150     35.115550
134      1.330000     36.887000     34.932350
135      1.340000     36.537680     34.749830
136      1.350000     36.190180     34.568080
137      1.360000     35.844500     34.387130
138      1.370000     35.500630     34.206930
139      1.380000     35.158560     34.027370
140      1.390000     34.818280     33.848260
141      1.400000     34.479800     33.669390
142      1.410000     34.143110     33.490540
143      1.420000     33.808200     33.311480
144      1.430000     33.475090     33.132030
145      1.440000     33.143770     32.952040
146      1.450000     32.814250     32.771420
147      1.460000     32.486530     32.590170
148      1.470000     32.160630     32.408340
149      1.480000     31.836550     32.226050
150      1.490000     31.514290     32.043470
151      1.500000     31.193850     31.860820
152      1.510000     30.875240     31.678320
153      1.520000     30.558460     31.496160
154      1.530000     30.243500     31.314540
155      1.540000     29.930350     31.133570
156      1.550000     29.619020     30.953310
157      1.560000     29.309480     30.773740
158      1.570000     29.001750     30.594790
159      1.580000     28.695800     30.416300
160      1.590000     28.391640     30.238090
161      1.600000     28.089250     30.059930
162      1.610000     27.788660     29.881580
163      1.620000     27.489840     29.702840
164      1.630000     27.192810     29.523510
165      1.640000     26.897580     29.343450
166      1.650000     26.604140     29.162610
167      1.660000     26.312520     28.980990
168      1.670000     26.022710     28.798670
169      1.680000     25.734720     28.615800
170      1.690000     25.448560     28.432570
171      1.700000     25.164230     28.249240
172      1.710000     24.881740     28.066040
173      1.720000     24.601080     27.883220
174      1.730000     24.322250     27.700990
175      1.740000     24.045240     27.519480
176      1.750000     23.770050     27.338780
177      1.760000     23.496660     27.158890
178      1.770000     23.225070     26.979760
179      1.780000     22.955270     26.801250
180      1.790000     22.687260     26.623160
181      1.800000     22.421030     26.445280
182      1.810000     22.156570     26.267380
183      1.820000     21.893900     26.089230
184      1.830000     21.633010     25.910620
185      1.840000     21.373900     25.731420
186      1.850000     21.116590     25.551520
187      1.860000     20.861070     25.370920
188      1.870000     20.607360     25.189650
189      1.880000     20.355470     25.007830
190      1.890000     20.105390     24.825630
191      1.900000     19.857130     24.643230
192      1.910000     19.610700     24.460850
193      1.920000     19.366090     24.278690
194      1.930000     19.123300     24.096910
195      1.940000     18.882340     23.915620
196      1.950000     18.643180     23.734870
197      1.960000     18.405830     23.554650
198      1.970000     18.170280     23.374850
199      1.980000     17.936540     23.195350
200      1.990000     17.704580     23.015940
201      2.000000     17.474420     22.836410
202      2.010000     17.246060     22.656540
203      2.020000     17.019490     22.476130
204      2.030000     16.794730     22.295020
205      2.040000     16.571780     22.113100
206      2.050000     16.350650     21.930350
207      2.060000     16.131350     21.746800
208      2.070000     15.913880     21.562600
209      2.080000     15.698250     21.377950
210      2.090000     15.484470     21.193100
211      2.100000     15.272540     21.008360
212      2.110000     15.062460     20.824030
213      2.120000     14.854220     20.640430
214      2.130000     14.647810     20.457810
215      2.140000     14.443240     20.276360
216      2.150000     14.240470     20.096230
217      2.160000     14.039510     19.917460
218      2.170000     13.840340     19.739990
219      2.180000     13.642940     19.563730
220      2.190000     13.447300     19.388490
221      2.200000     13.253410     19.214020
222      2.210000     13.061270     19.040070
223      2.220000     12.870870     18.866360
224      2.230000     12.682210     18.692640
225      2.240000     12.495280     18.518650
226      2.250000     12.310100     18.344200
227      2.260000     12.126650     18.169140
228      2.270000     11.944960     17.993370
229      2.280000     11.765030     17.816830
230      2.290000     11.586860     17.639520
231      2.300000     11.410470     17.461440
232      2.310000     11.235850     17.282610
233      2.320000     11.063030     17.103030
234      2.330000     10.891990     16.922700
235      2.340000     10.722770     16.741550
236      2.350000     10.555350     16.559490
237      2.360000     10.389760     16.376390
238      2.370000     10.225990     16.192060
239      2.380000     10.064070     16.006300
240      2.390000      9.904010     15.818910
241      2.400000      9.745820     15.629710
242      2.410000      9.589520     15.438550
243      2.420000      9.435140     15.245380
244      2.430000      9.282680     15.050210
245      2.440000      9.132180     14.853220
246      2.450000      8.983650     14.654670
247      2.460000      8.837100     14.455010
248      2.470000      8.692550     14.254800
249      2.480000      8.550010     14.054740
250      2.490000      8.409460     13.855600
251      2.500000      8.270900     13.658240
252      2.510000      8.134320     13.463530
253      2.520000      7.999680     13.272330
254      2.530000      7.866960     13.085420
255      2.540000      7.736110     12.903490
256      2.550000      7.607070     12.727090
257      2.560000      7.479800     12.556610
258      2.570000      7.354230     12.392270
259      2.580000      7.230310     12.234100
260      2.590000      7.107970     12.081960
261      2.600000      6.987150     11.935500
262      2.610000      6.867800     11.794230
263      2.620000      6.749850     11.657470
264      2.630000      6.633280     11.524400
265      2.640000      6.518040     11.394020
266      2.650000      6.404100     11.265240
267      2.660000      6.291440     11.136800
268      2.670000      6.180070     11.007350
269      2.680000      6.070000     10.875450
270      2.690000      5.961250     10.739570
271      2.700000      5.853850     10.598140
272      2.710000      5.747870     10.449570
273      2.720000      5.643370     10.292270
274      2.730000      5.540450     10.124700
275      2.740000      5.439200      9.945410
276      2.750000      5.339750      9.753050
277      2.760000      5.242220      9.546470
278      2.770000      5.146760      9.324700
279      2.780000      5.053510      9.087060
280      2.790000      4.962640      8.833190
281      2.800000      4.874310      8.563130
282      2.810000      4.788670      8.277360
283      2.820000      4.705900      7.976890
284      2.830000      4.626130      7.663300
285      2.840000      4.549500      7.338810
286      2.850000      4.476110      7.006270
287      2.860000      4.406050      6.669170
288      2.870000      4.339360      6.331650
289      2.880000      4.276040      5.998340
290      2.890000      4.216060      5.674330
291      2.900000      4.159310      5.365010
292      2.910000      4.105660      5.075890
293      2.920000      4.054900      4.812450
294      2.930000      4.006780      4.579940
295      2.940000      3.960980      4.383250
296      2.950000      3.917150      4.226740
297      2.960000      3.874880      4.114140
298      2.970000      3.833740      4.048430
299      2.980000      3.793250      4.031760
300      2.990000      3.752940      4.065420
301      3.000000      3.712280      4.149720
302      3.010000      3.670790      4.284020
303      3.020000      3.627950      4.466630
304      3.030000      3.583280      4.694820
305      3.040000      3.536330      4.964770
306      3.050000      3.486680      5.271610
307      3.060000      3.433970      5.609450
308      3.070000      3.377870      5.971460
309      3.080000      3.318160      6.350030
310      3.090000      3.254660      6.736940
311      3.100000      3.187290      7.123560
312      3.110000      3.116050      7.501130
313      3.120000      3.041040      7.861010
314      3.130000      2.962430      8.194920
315      3.140000      2.880480      8.495200
316      3.150000      2.795530      8.754950
317      3.160000      2.707980      8.968250
318      3.170000      2.618300      9.130200
319      3.180000      2.527000      9.237030
320      3.190000      2.434630      9.286100
321      3.200000      2.341760      9.275980
322      3.210000      2.249010      9.206360
323      3.220000      2.156940      9.078120
324      3.230000      2.066160      8.893260
325      3.240000      1.977230      8.654900
326      3.250000      1.890680      8.367210
327      3.260000      1.807010      8.035330
328      3.270000      1.726650      7.665290
329      3.280000      1.650000      7.263830
330      3.290000      1.577360      6.838230
331      3.300000      1.508980      6.396090
332      3.310000      1.445020      5.945090
333      3.320000      1.385570      5.492760
334      3.330000      1.330640      5.046270
335      3.340000      1.280180      4.612180
336      3.350000      1.234060      4.196340
337      3.360000      1.192090      3.803740
338      3.370000      1.154060      3.438490
339      3.380000      1.119670      3.103760
340      3.390000      1.088630      2.801820
341      3.400000      1.060610      2.534070
342      3.410000      1.035270      2.301120
343      3.420000      1.012260      2.102850
344      3.430000      0.991230      1.938460
345      3.440000      0.971850      1.806600
346      3.450000      0.953780      1.705370
347      3.460000      0.936730      1.632450
348      3.470000      0.920410      1.585170
349      3.480000      0.904550      1.560550
350      3.490000      0.888950      1.555450
351      3.500000      0.873390      1.566620
352      3.510000      0.857730      1.590790
353      3.520000      0.841820      1.624770
354      3.530000      0.825570      1.665540
355      3.540000      0.808920      1.710320
356      3.550000      0.791810      1.756590
357      3.560000      0.774250      1.802150
358      3.570000      0.756230      1.845170
359      3.580000      0.737770      1.884110
360      3.590000      0.718930      1.917820
361      3.600000      0.699750      1.945450
362      3.610000      0.680300      1.966430
363      3.620000      0.660640      1.980500
364      3.630000      0.640830      1.987610
365      3.640000      0.620950      1.987970
366      3.650000      0.601070      1.981960
367      3.660000      0.581260      1.970140
368      3.670000      0.561550      1.953220
369      3.680000      0.542020      1.932010
370      3.690000      0.522700      1.907410
371      3.700000      0.503630      1.880380
372      3.710000      0.484820      1.851880
373      3.720000      0.466300      1.822900
374      3.730000      0.448080      1.794330
375      3.740000      0.430130      1.767060
376      3.750000      0.412460      1.741830
377      3.760000      0.395040      1.719340
378      3.770000      0.377850      1.700130
379      3.780000      0.360850      1.684640
380      3.790000      0.344000      1.673200
381      3.800000      0.327270      1.665990
382      3.810000      0.310610      1.663090
383      3.820000      0.293980      1.664460
384      3.830000      0.277340      1.669930
385      3.840000      0.260640      1.679230
386      3.850000      0.243840      1.691990
387      3.860000      0.226920      1.707720
388      3.870000      0.209850      1.725860
389      3.880000      0.192590      1.745770
390      3.890000      0.175130      1.766760
391      3.900000      0.157460      1.788090
392      3.910000      0.139580      1.809020
393      3.920000      0.121490      1.828800
394      3.930000      0.103200      1.846730
395      3.940000      0.084740      1.862140
396      3.950000      0.066110      1.874430
397      3.960000      0.047370      1.883070
398      3.970000      0.028540      1.887620
399      3.980000      0.009660      1.887710
400      3.990000     -0.009210      1.883090
401      4.000000     -0.028040      1.873560
402      4.010000     -0.046780      1.859050
403      4.020000     -0.065370      1.839540
404      4.030000     -0.083770      1.815110
405      4.040000     -0.101920      1.785930
406      4.050000     -0.119780      1.752210
407      4.060000     -0.137300      1.714270
408      4.070000     -0.154440      1.672460
409      4.080000     -0.171170      1.627190
410      4.090000     -0.187440      1.578900
411      4.100000     -0.203230      1.528050
412      4.110000     -0.218510      1.475100
413      4.120000     -0.233260      1.420490
414      4.130000     -0.247460      1.364640
415      4.140000     -0.261110      1.307920
416      4.150000     -0.274190      1.250640
417      4.160000     -0.286690      1.193060
418      4.170000     -0.298630      1.135380
419      4.180000     -0.309980      1.077740
420      4.190000     -0.320760      1.020230
421      4.200000     -0.330960      0.962890
422      4.210000     -0.340590      0.905750
423      4.220000     -0.349650      0.848800
424      4.230000     -0.358130      0.792010
425      4.240000     -0.366050      0.735370
426      4.250000     -0.373410      0.678860
427      4.260000     -0.380200      0.622490
428      4.270000     -0.386420      0.566250
429      4.280000     -0.392080      0.510170
430      4.290000     -0.397180      0.454290
431      4.300000     -0.401730      0.398650
432      4.310000     -0.405710      0.343290
433      4.320000     -0.409150      0.288260
434      4.330000     -0.412030      0.233590
435      4.340000     -0.414370      0.179300
436      4.350000     -0.416160      0.125390
437      4.360000     -0.417410      0.071830
438      4.370000     -0.418130      0.018590
439      4.380000     -0.418320     -0.034380
440      4.390000     -0.417970     -0.087130
441      4.400000     -0.417100     -0.139750
442      4.410000     -0.415700     -0.192280
443      4.420000     -0.413780     -0.244780
444      4.430000     -0.411330     -0.297290
445      4.440000     -0.408360     -0.349800
446      4.450000     -0.404860     -0.402310
447      4.460000     -0.400840     -0.454760
448      4.470000     -0.396290     -0.507080
449      4.480000     -0.391220     -0.559140
450      4.490000     -0.385630     -0.610820
451      4.500000     -0.379520     -0.661980
452      4.510000     -0.372900     -0.712440
453      4.520000     -0.365780     -0.762060
454      4.530000     -0.358160     -0.810690
455      4.540000     -0.350050     -0.858190
456      4.550000     -0.341470     -0.904440
457      4.560000     -0.332420     -0.949360
458      4.570000     -0.322930     -0.992880
459      4.580000     -0.313000     -1.034940
460      4.590000     -0.302650     -1.075500
461      4.600000     -0.291900     -1.114540
462      4.610000     -0.280750     -1.152020
463      4.620000     -0.269230     -1.187900
464      4.630000     -0.257350     -1.222130
465      4.640000     -0.245130     -1.254620
466      4.650000     -0.232580     -1.285270
467      4.660000     -0.219730     -1.313930
468      4.670000     -0.206590     -1.340440
469      4.680000     -0.193190     -1.364590
470      4.690000     -0.179540     -1.386150
471      4.700000     -0.165680     -1.404850
472      4.710000     -0.151630     -1.420430
473      4.720000     -0.137430     -1.432620
474      4.730000     -0.123100     -1.441140
475      4.740000     -0.108690     -1.445720
476      4.750000     -0.094230     -1.446140
477      4.760000     -0.079770     -1.442180
478      4.770000     -0.065350     -1.433660
479      4.780000     -0.051010     -1.420470
480      4.790000     -0.036810     -1.402500
481      4.800000     -0.022780     -1.379760
482      4.810000     -0.008990     -1.352260
483      4.820000      0.004540     -1.320120
484      4.830000      0.017740     -1.283520
485      4.840000      0.030570     -1.242710
486      4.850000      0.043000     -1.198030
487      4.860000      0.054980     -1.149890
488      4.870000      0.066480     -1.098770
489      4.880000      0.077470     -1.045210
490      4.890000      0.087920     -0.989780
491      4.900000      0.097820     -0.933110
492      4.910000      0.107150     -0.875800
493      4.920000      0.115910     -0.818470
494      4.930000      0.124090     -0.761670
495      4.940000      0.131710     -0.705930
496      4.950000      0.138770     -0.651690
497      4.960000      0.145280     -0.599340
498      4.970000      0.151280     -0.549180
499      4.980000      0.156770     -0.501430
500      4.990000      0.161780     -0.456240
501      5.000000      0.166350     -0.413700
502      5.010000      0.170480     -0.373810
503      5.020000      0.174220     -0.336560
504      5.030000      0.177590     -0.301870
505      5.040000      0.180610     -0.269650
506      5.050000      0.183300     -0.239760
507      5.060000      0.185700     -0.212040
508      5.070000      0.187820     -0.186350
509      5.080000      0.189680     -0.162520
510      5.090000      0.191310     -0.140360
511      5.100000      0.192710     -0.119710
512      5.110000      0.193910     -0.100390
513      5.120000      0.194910     -0.082250
514      5.130000      0.195740     -0.065120
515      5.140000      0.196390     -0.048860
516      5.150000      0.196880     -0.033320
517      5.160000      0.197210     -0.018390
518      5.170000      0.197390     -0.003930
519      5.180000      0.197430      0.010140
520      5.190000      0.197330      0.023940
521      5.200000      0.197090      0.037530
522      5.210000      0.196720      0.050980
523      5.220000      0.196210      0.064360
524      5.230000      0.195560      0.077700
525      5.240000      0.194790      0.091020
526      5.250000      0.193870      0.104360
527      5.260000      0.192830      0.117700
528      5.270000      0.191650      0.131040
529      5.280000      0.190340      0.144370
530      5.290000      0.188900      0.157660
531      5.300000      0.187320      0.170880
532      5.310000      0.185610      0.184000
533      5.320000      0.183770      0.196980
534      5.330000      0.181800      0.209800
535      5.340000      0.179710      0.222420
536      5.350000      0.177480      0.234820
537      5.360000      0.175130      0.246990
538      5.370000      0.172660      0.258910
539      5.380000      0.170080      0.270580
540      5.390000      0.167370      0.281990
541      5.400000      0.164550      0.293150
542      5.410000      0.161620      0.304050
543      5.420000      0.158580      0.314690
544      5.430000      0.155430      0.325070
545      5.440000      0.152180      0.335180
546      5.450000      0.148830      0.345000
547      5.460000      0.145380      0.354500
548      5.470000      0.141830      0.363660
549      5.480000      0.138200      0.372430
550      5.490000      0.134470      0.380770
551      5.500000      0.130660      0.388630
552      5.510000      0.126780      0.395950
553      5.520000      0.122820      0.402680
554      5.530000      0.118790      0.408770
555      5.540000      0.114700      0.414180
556      5.550000      0.110560      0.418840
557      5.560000      0.106370      0.422730
558      5.570000      0.102150      0.425820
559      5.580000      0.097890      0.428080
560      5.590000      0.093610      0.429490
561      5.600000      0.089310      0.430060
562      5.610000      0.085010      0.429780
563      5.620000      0.080710      0.428670
564      5.630000      0.076430      0.426750
565      5.640000      0.072160      0.424040
566      5.650000      0.067920      0.420580
567      5.660000      0.063710      0.416420
568      5.670000      0.059550      0.411610
569      5.680000      0.055430      0.406200
570      5.690000      0.051370      0.400250
571      5.700000      0.047370      0.393830
572      5.710000      0.043430      0.386980
573      5.720000      0.039560      0.379780
574      5.730000      0.035760      0.372270
575      5.740000      0.032040      0.364500
576      5.750000      0.028400      0.356500
577      5.760000      0.024830      0.348310
578      5.770000      0.021350      0.339960
579      5.780000      0.017950      0.331460
580      5.790000      0.014630      0.322810
581      5.800000      0.011410      0.314030
582      5.810000      0.008270      0.305120
583      5.820000      0.005210      0.296070
584      5.830000      0.002250      0.286910
585      5.840000     -0.000620      0.277610
586      5.850000     -0.003390      0.268210
587      5.860000     -0.006070      0.258700
588      5.870000     -0.008660      0.249100
589      5.880000     -0.011150      0.239440
590      5.890000     -0.013550      0.229740
591      5.900000     -0.015840      0.220010
592      5.910000     -0.018040      0.210290
593      5.920000     -0.020150      0.200610
594      5.930000     -0.022150      0.190980
595      5.940000     -0.024060      0.181420
596      5.950000     -0.025880      0.171950
597      5.960000     -0.027600      0.162580
598      5.970000     -0.029220      0.153320
599      5.980000     -0.030760      0.144160
600      5.990000     -0.032200      0.135110
601      6.000000     -0.033550      0.126160
602      6.010000     -0.034810      0.117300
603      6.020000     -0.035980      0.108550
604      6.030000     -0.037070      0.099880
605      6.040000     -0.038070      0.091320
606      6.050000     -0.038980      0.082870
607      6.060000     -0.039810      0.074550
608      6.070000     -0.040550      0.066360
609      6.080000     -0.041220      0.058350
610      6.090000     -0.041800      0.050540
611      6.100000     -0.042310      0.042960
612      6.110000     -0.042740      0.035660
613      6.120000     -0.043090      0.028650
614      6.130000     -0.043380      0.021980
615      6.140000     -0.043600      0.015690
616      6.150000     -0.043760      0.009780
617      6.160000     -0.043850      0.004300
618      6.170000     -0.043900     -0.000760
619      6.180000     -0.043890     -0.005370
620      6.190000     -0.043840     -0.009540
621      6.200000     -0.043740     -0.013260
622      6.210000     -0.043610     -0.016540
623      6.220000     -0.043440     -0.019400
624      6.230000     -0.043250     -0.021850
625      6.240000     -0.043030     -0.023910
626      6.250000     -0.042790     -0.025620
627      6.260000     -0.042530     -0.026980
628      6.270000     -0.042260     -0.028050
629      6.280000     -0.041980     -0.028840
630      6.290000     -0.041700     -0.029400
631      6.300000     -0.041400     -0.029760
632      6.310000     -0.041100     -0.029950
633      6.320000     -0.040800     -0.030020
634      6.330000     -0.040500     -0.029980
635      6.340000     -0.040200     -0.029870
636      6.350000     -0.039910     -0.029720
637      6.360000     -0.039610     -0.029550
638      6.370000     -0.039310     -0.029380
639      6.380000     -0.039020     -0.029230
640      6.390000     -0.038730     -0.029120
641      6.400000     -0.038440     -0.029060
642      6.410000     -0.038150     -0.029060
643      6.420000     -0.037860     -0.029140
644      6.430000     -0.037560     -0.029300
645      6.440000     -0.037270     -0.029560
646      6.450000     -0.036980     -0.029930
647      6.460000     -0.036680     -0.030410
648      6.470000     -0.036370     -0.031030
649      6.480000     -0.036060     -0.031790
650      6.490000     -0.035740     -0.032710
651      6.500000     -0.035420     -0.033800
652      6.510000     -0.035080     -0.035080
653      6.520000     -0.034730     -0.036570
654      6.530000     -0.034360     -0.038280
655      6.540000     -0.033980     -0.040230
656      6.550000     -0.033580     -0.042430
657      6.560000     -0.033150     -0.044900
658      6.570000     -0.032700     -0.047640
659      6.580000     -0.032230     -0.050680
660      6.590000     -0.031720     -0.054010
661      6.600000     -0.031180     -0.057630
662      6.610000     -0.030600     -0.061560
663      6.620000     -0.029990     -0.065780
664      6.630000     -0.029330     -0.070280
665      6.640000     -0.028630     -0.075040
666      6.650000     -0.027880     -0.080050
667      6.660000     -0.027080     -0.085270
668      6.670000     -0.026220     -0.090660
669      6.680000     -0.025320     -0.096190
670      6.690000     -0.024360     -0.101820
671      6.700000     -0.023340     -0.107490
672      6.710000     -0.022260     -0.113160
673      6.720000     -0.021130     -0.118780
674      6.730000     -0.019940     -0.124320
675      6.740000     -0.018700     -0.129730
676      6.750000     -0.017400     -0.134970
677      6.760000     -0.016050     -0.140020
678      6.770000     -0.014650     -0.144860
679      6.780000     -0.013200     -0.149460
680      6.790000     -0.011710     -0.153810
681      6.800000     -0.010170     -0.157910
682      6.810000     -0.008590     -0.161750
683      6.820000     -0.006980     -0.165330
684      6.830000     -0.005320     -0.168650
685      6.840000     -0.003640     -0.171720
686      6.850000     -0.001920     -0.174530
687      6.860000     -0.000170     -0.177090
688      6.870000      0.001600     -0.179390
689      6.880000      0.003390     -0.181450
690      6.890000      0.005210     -0.183260
691      6.900000      0.007040     -0.184820
692      6.910000      0.008890     -0.186130
693      6.920000      0.010750     -0.187180
694      6.930000      0.012620     -0.187980
695      6.940000      0.014500     -0.188510
696      6.950000      0.016390     -0.188780
697      6.960000      0.018270     -0.188790
698      6.970000      0.020160     -0.188520
699      6.980000      0.022050     -0.187990
700      6.990000      0.023930     -0.187180
701      7.000000      0.025800     -0.186110
702      7.010000      0.027660     -0.184780
703      7.020000      0.029510     -0.183190
704      7.030000      0.031340     -0.181360
705      7.040000      0.033150     -0.179290
706      7.050000      0.034950     -0.177020
707      7.060000      0.036720     -0.174540
708      7.070000      0.038460     -0.171900
709      7.080000      0.040180     -0.169110
710      7.090000      0.041870     -0.166210
711      7.100000      0.043530     -0.163210
712      7.110000      0.045170     -0.160160
713      7.120000      0.046770     -0.157070
714      7.130000      0.048340     -0.153990
715      7.140000      0.049880     -0.150910
716      7.150000      0.051390     -0.147880
717      7.160000      0.052870     -0.144910
718      7.170000      0.054310     -0.142010
719      7.180000      0.055730     -0.139180
720      7.190000      0.057130     -0.136450
721      7.200000      0.058490     -0.133810
722      7.210000      0.059830     -0.131260
723      7.220000      0.061140     -0.128810
724      7.230000      0.062430     -0.126450
725      7.240000      0.063690     -0.124180
726      7.250000      0.064940     -0.122000
727      7.260000      0.066160     -0.119920
728      7.270000      0.067350     -0.117920
729      7.280000      0.068530     -0.116010
730      7.290000      0.069690     -0.114180
731      7.300000      0.070840     -0.112450
732      7.310000      0.071960     -0.110810
733      7.320000      0.073070     -0.109250
734      7.330000      0.074160     -0.107790
735      7.340000      0.075240     -0.106420
736      7.350000      0.076300     -0.105150
737      7.360000      0.077350     -0.103970
738      7.370000      0.078390     -0.102880
739      7.380000      0.079420     -0.101880
740      7.390000      0.080440     -0.100970
741      7.400000      0.081450     -0.100140
742      7.410000      0.082450     -0.099380
743      7.420000      0.083450     -0.098700
744      7.430000      0.084430     -0.098090
745      7.440000      0.085410     -0.097520
746      7.450000      0.086390     -0.097010
747      7.460000      0.087360     -0.096530
748      7.470000      0.088330     -0.096070
749      7.480000      0.089290     -0.095620
750      7.490000      0.090240     -0.095170
751      7.500000      0.091190     -0.094700
752      7.510000      0.092140     -0.094200
753      7.520000      0.093080     -0.093650
754      7.530000      0.094020     -0.093040
755      7.540000      0.094950     -0.092360
756      7.550000      0.095870     -0.091590
757      7.560000      0.096790     -0.090720
758      7.570000      0.097700     -0.089740
759      7.580000      0.098590     -0.088650
760      7.590000      0.099480     -0.087420
761      7.600000      0.100350     -0.086060
762      7.610000      0.101220     -0.084560
763      7.620000      0.102060     -0.082900
764      7.630000      0.102890     -0.081100
765      7.640000      0.103700     -0.079130
766      7.650000      0.104490     -0.077010
767      7.660000      0.105260     -0.074720
768      7.670000      0.106010     -0.072270
769      7.680000      0.106730     -0.069660
770      7.690000      0.107430     -0.066880
771      7.700000      0.108100     -0.063940
772      7.710000      0.108740     -0.060820
773      7.720000      0.109350     -0.057540
774      7.730000      0.109920     -0.054090
775      7.740000      0.110460     -0.050460
776      7.750000      0.110970     -0.046640
777      7.760000      0.111430     -0.042640
778      7.770000      0.111860     -0.038450
779      7.780000      0.112240     -0.034050
780      7.790000      0.112580     -0.029440
781      7.800000      0.112880     -0.024630
782      7.810000      0.113120     -0.019590
783      7.820000      0.113320     -0.014340
784      7.830000      0.113460     -0.008880
785      7.840000      0.113550     -0.003210
786      7.850000      0.113580      0.002660
787      7.860000      0.113560      0.008700
788      7.870000      0.113470      0.014910
789      7.880000      0.113320      0.021250
790      7.890000      0.113110      0.027690
791      7.900000      0.112830      0.034220
792      7.910000      0.112490      0.040800
793      7.920000      0.112080      0.047400
794      7.930000      0.111610      0.054000
795      7.940000      0.111070      0.060580
796      7.950000      0.110460      0.067110
797      7.960000      0.109790      0.073580
798      7.970000      0.109060      0.079990
799      7.980000      0.108260      0.086320
800      7.990000      0.107390      0.092580
801      8.000000      0.106470      0.098760
802      8.010000      0.105480      0.104880
803      8.020000      0.104430      0.110920
804      8.030000      0.103320      0.116890
805      8.040000      0.102150      0.122790
806      8.050000      0.100920      0.128620
807      8.060000      0.099640      0.134380
808      8.070000      0.098290      0.140050
809      8.080000      0.096890      0.145630
810      8.090000      0.095440      0.151100
811      8.100000      0.093930      0.156450
812      8.110000      0.092360      0.161660
813      8.120000      0.090750      0.166720
814      8.130000      0.089080      0.171600
815      8.140000      0.087360      0.176310
816      8.150000      0.085600      0.180810
817      8.160000      0.083790      0.185110
818      8.170000      0.081940      0.189200
819      8.180000      0.080050      0.193080
820      8.190000      0.078120      0.196730
821      8.200000      0.076150      0.200160
822      8.210000      0.074150      0.203380
823      8.220000      0.072110      0.206370
824      8.230000      0.070050      0.209140
825      8.240000      0.067960      0.211680
826      8.250000      0.065840      0.214000
827      8.260000      0.063700      0.216090
828      8.270000      0.061540      0.217930
829      8.280000      0.059360      0.219530
830      8.290000      0.057170      0.220870
831      8.300000      0.054960      0.221930
832      8.310000      0.052740      0.222700
833      8.320000      0.050510      0.223170
834      8.330000      0.048280      0.223310
835      8.340000      0.046050      0.223130
836      8.350000      0.043820      0.222590
837      8.360000      0.041590      0.221690
838      8.370000      0.039370      0.220420
839      8.380000      0.037170      0.218760
840      8.390000      0.034980      0.216710
841      8.400000      0.032810      0.214280
842      8.410000      0.030670      0.211450
843      8.420000      0.028560      0.208240
844      8.430000      0.026470      0.204650
845      8.440000      0.024430      0.200710
846      8.450000      0.022420      0.196440
847      8.460000      0.020460      0.191850
848      8.470000      0.018540      0.186990
849      8.480000      0.016670      0.181890
850      8.490000      0.014850      0.176580
851      8.500000      0.013080      0.171120
852      8.510000      0.011370      0.165530
853      8.520000      0.009720      0.159860
854      8.530000      0.008120      0.154140
855      8.540000      0.006580      0.148420
856      8.550000      0.005090      0.142710
857      8.560000      0.003670      0.137030
858      8.570000      0.002300      0.131410
859      8.580000      0.000980      0.125860
860      8.590000     -0.000280      0.120370
861      8.600000     -0.001480      0.114960
862      8.610000     -0.002630      0.109630
863      8.620000     -0.003730      0.104370
864      8.630000     -0.004770      0.099180
865      8.640000     -0.005760      0.094050
866      8.650000     -0.006700      0.088990
867      8.660000     -0.007590      0.083980
868      8.670000     -0.008430      0.079040
869      8.680000     -0.009220      0.074150
870      8.690000     -0.009960      0.069330
871      8.700000     -0.010660      0.064570
872      8.710000     -0.011300      0.059880
873      8.720000     -0.011900      0.055270
874      8.730000     -0.012450      0.050720
875      8.740000     -0.012960      0.046260
876      8.750000     -0.013420      0.041860
877      8.760000     -0.013840      0.037550
878      8.770000     -0.014220      0.033300
879      8.780000     -0.014550      0.029130
880      8.790000     -0.014840      0.025020
881      8.800000     -0.015090      0.020960
882      8.810000     -0.015300      0.016960
883      8.820000     -0.015470      0.013000
884      8.830000     -0.015600      0.009100
885      8.840000     -0.015690      0.005230
886      8.850000     -0.015750      0.001410
887      8.860000     -0.015760     -0.002370
888      8.870000     -0.015740     -0.006100
889      8.880000     -0.015680     -0.009770
890      8.890000     -0.015580     -0.013380
891      8.900000     -0.015440     -0.016910
892      8.910000     -0.015270     -0.020360
893      8.920000     -0.015070     -0.023710
894      8.930000     -0.014830     -0.026960
895      8.940000     -0.014560     -0.030090
896      8.950000     -0.014260     -0.033100
897      8.960000     -0.013930     -0.035980
898      8.970000     -0.013570     -0.038730
899      8.980000     -0.013190     -0.041350
900      8.990000     -0.012770     -0.043830
901      9.000000     -0.012330     -0.046180
902      9.010000     -0.011870     -0.048390
903      9.020000     -0.011390     -0.050470
904      9.030000     -0.010880     -0.052430
905      9.040000     -0.010360     -0.054260
906      9.050000     -0.009820     -0.055960
907      9.060000     -0.009260     -0.057540
908      9.070000     -0.008680     -0.059000
909      9.080000     -0.008090     -0.060330
910      9.090000     -0.007490     -0.061540
911      9.100000     -0.006870     -0.062620
912      9.110000     -0.006250     -0.063570
913      9.120000     -0.005610     -0.064380
914      9.130000     -0.004970     -0.065070
915      9.140000     -0.004320     -0.065610
916      9.150000     -0.003660     -0.066020
917      9.160000     -0.003000     -0.066280
918      9.170000     -0.002340     -0.066390
919      9.180000     -0.001670     -0.066370
920      9.190000     -0.001010     -0.066200
921      9.200000     -0.000350     -0.065890
922      9.210000      0.000310     -0.065440
923      9.220000      0.000970     -0.064860
924      9.230000      0.001610     -0.064150
925      9.240000      0.002260     -0.063340
926      9.250000      0.002890     -0.062410
927      9.260000      0.003510     -0.061410
928      9.270000      0.004130     -0.060320
929      9.280000      0.004730     -0.059190
930      9.290000      0.005320     -0.058020
931      9.300000      0.005900     -0.056830
932      9.310000      0.006470     -0.055660
933      9.320000      0.007030     -0.054500
934      9.330000      0.007570     -0.053400
935      9.340000      0.008110     -0.052350
936      9.350000      0.008630     -0.051380
937      9.360000      0.009140     -0.050510
938      9.370000      0.009650     -0.049730
939      9.380000      0.010150     -0.049070
940      9.390000      0.010640     -0.048520
941      9.400000      0.011120     -0.048090
942      9.410000      0.011600     -0.047790
943      9.420000      0.012080     -0.047590
944      9.430000      0.012560     -0.047520
945      9.440000      0.013030     -0.047540
946      9.450000      0.013510     -0.047670
947      9.460000      0.013980     -0.047890
948      9.470000      0.014460     -0.048180
949      9.480000      0.014940     -0.048530
950      9.490000      0.015430     -0.048940
951      9.500000      0.015920     -0.049380
952      9.510000      0.016410     -0.049840
953      9.520000      0.016910     -0.050300
954      9.530000      0.017410     -0.050760
955      9.540000      0.017920     -0.051200
956      9.550000      0.018430     -0.051600
957      9.560000      0.018950     -0.051960
958      9.570000      0.019470     -0.052270
959      9.580000      0.019990     -0.052520
960      9.590000      0.020520     -0.052710
961      9.600000      0.021040     -0.052820
962      9.610000      0.021570     -0.052850
963      9.620000      0.022100     -0.052810
964      9.630000      0.022630     -0.052690
965      9.640000      0.023160     -0.052480
966      9.650000      0.023680     -0.052190
967      9.660000      0.024200     -0.051810
968      9.670000      0.024720     -0.051340
969      9.680000      0.025230     -0.050790
970      9.690000      0.025740     -0.050140
971      9.700000      0.026240     -0.049400
972      9.710000      0.026740     -0.048570
973      9.720000      0.027220     -0.047640
974      9.730000      0.027700     -0.046610
975      9.740000      0.028170     -0.045480
976      9.750000      0.028620     -0.044250
977      9.760000      0.029060     -0.042900
978      9.770000      0.029490     -0.041440
979      9.780000      0.029910     -0.039870
980      9.790000      0.030310     -0.038170
981      9.800000      0.030690     -0.036360
982      9.810000      0.031050     -0.034420
983      9.820000      0.031400     -0.032360
984      9.830000      0.031720     -0.030180
985      9.840000      0.032020     -0.027870
986      9.850000      0.032300     -0.025460
987      9.860000      0.032550     -0.022930
988      9.870000      0.032780     -0.020300
989      9.880000      0.032990     -0.017590
990      9.890000      0.033160     -0.014790
991      9.900000      0.033310     -0.011920
992      9.910000      0.033430     -0.009000
993      9.920000      0.033520     -0.006030
994      9.930000      0.033580     -0.003020
995      9.940000      0.033610      0.000020
996      9.950000      0.033610      0.003080
997      9.960000      0.033580      0.006150
998      9.970000      0.033520      0.009240
999      9.980000      0.033420      0.012340
1000      9.990000      0.033300      0.015440
1001     10.000000      0.033150      0.018560
1002     10.010000      0.032960      0.021680
1003     10.020000      0.032740      0.024800
1004     10.030000      0.032500      0.027930
1005     10.040000      0.032220      0.031050
1006     10.050000      0.031910      0.034150
1007     10.060000      0.031570      0.037230
1008     10.070000      0.031190      0.040280
1009     10.080000      0.030790      0.043270
1010     10.090000      0.030360      0.046190
1011     10.100000      0.029900      0.049020
1012     10.110000      0.029410      0.051740
1013     10.120000      0.028890      0.054340
1014     10.130000      0.028340      0.056780
1015     10.140000      0.027780      0.059060
1016     10.150000      0.027190      0.061150
1017     10.160000      0.026570      0.063050
1018     10.170000      0.025940      0.064750
1019     10.180000      0.025300      0.066240
1020     10.190000      0.024630      0.067510
1021     10.200000      0.023960      0.068560
1022     10.210000      0.023270      0.069400
1023     10.220000      0.022580      0.070040
1024     10.230000      0.021880      0.070470
1025     10.240000      0.021170      0.070710
1026     10.250000      0.020470      0.070770
1027     10.260000      0.019760      0.070670
1028     10.270000      0.019050      0.070410
1029     10.280000      0.018350      0.070030
1030     10.290000      0.017650      0.069530
1031     10.300000      0.016950      0.068930
1032     10.310000      0.016260      0.068260
1033     10.320000      0.015580      0.067530
1034     10.330000      0.014910      0.066760
1035     10.340000      0.014240      0.065960
1036     10.350000      0.013580      0.065150
1037     10.360000      0.012930      0.064340
1038     10.370000      0.012280      0.063540
1039     10.380000      0.011650      0.062750
1040     10.390000      0.011020      0.061970
1041     10.400000      0.010400      0.061220
1042     10.410000      0.009790      0.060490
1043     10.420000      0.009180      0.059790
1044     10.430000      0.008590      0.059100
1045     10.440000      0.008000      0.058420
1046     10.450000      0.007410      0.057750
1047     10.460000      0.006830      0.057090
1048     10.470000      0.006260      0.056420
1049     10.480000      0.005700      0.055730
1050     10.490000      0.005140      0.055020
1051     10.500000      0.004590      0.054280
1052     10.510000      0.004050      0.053500
1053     10.520000      0.003510      0.052670
1054     10.530000      0.002990      0.051770
1055     10.540000      0.002470      0.050810
1056     10.550000      0.001960      0.049760
1057     10.560000      0.001460      0.048630
1058     10.570000      0.000980      0.047410
1059     10.580000      0.000500      0.046080
1060     10.590000      0.000040      0.044650
1061     10.600000     -0.000400      0.043110
1062     10.610000     -0.000840      0.041470
1063     10.620000     -0.001250      0.039720
1064     10.630000     -0.001650      0.037870
1065     10.640000     -0.002030      0.035920
1066     10.650000     -0.002390      0.033880
1067     10.660000     -0.002720      0.031770
1068     10.670000     -0.003040      0.029590
1069     10.680000     -0.003340      0.027380
1070     10.690000     -0.003610      0.025130
1071     10.700000     -0.003860      0.022880
1072     10.710000     -0.004090      0.020640
1073     10.720000     -0.004300      0.018440
1074     10.730000     -0.004480      0.016280
1075     10.740000     -0.004650      0.014190
1076     10.750000     -0.004790      0.012180
1077     10.760000     -0.004910      0.010270
1078     10.770000     -0.005010      0.008460
1079     10.780000     -0.005100      0.006760
1080     10.790000     -0.005160      0.005170
1081     10.800000     -0.005220      0.003710
1082     10.810000     -0.005250      0.002350
1083     10.820000     -0.005280      0.001120
1084     10.830000     -0.005290     -0.000010
1085     10.840000     -0.005290     -0.001030
1086     10.850000     -0.005280     -0.001940
1087     10.860000     -0.005260     -0.002770
1088     10.870000     -0.005230     -0.003500
1089     10.880000     -0.005190     -0.004160
1090     10.890000     -0.005150     -0.004740
1091     10.900000     -0.005110     -0.005260
1092     10.910000     -0.005050     -0.005730
1093     10.920000     -0.005000     -0.006140
1094     10.930000     -0.004930     -0.006510
1095     10.940000     -0.004870     -0.006850
1096     10.950000     -0.004800     -0.007160
1097     10.960000     -0.004730     -0.007440
1098     10.970000     -0.004650     -0.007700
1099     10.980000     -0.004580     -0.007950
1100     10.990000     -0.004500     -0.008180
1101     11.000000     -0.004420     -0.008410
1102     11.010000     -0.004330     -0.008630
1103     11.020000     -0.004250     -0.008840
1104     11.030000     -0.004160     -0.009040
1105     11.040000     -0.004070     -0.009240
1106     11.050000     -0.003970     -0.009430
1107     11.060000     -0.003880     -0.009620
1108     11.070000     -0.003780     -0.009800
1109     11.080000     -0.003690     -0.009970
1110     11.090000     -0.003590     -0.010140
1111     11.100000     -0.003490     -0.010290
1112     11.110000     -0.003380     -0.010430
1113     11.120000     -0.003280     -0.010550
1114     11.130000     -0.003170     -0.010650
1115     11.140000     -0.003070     -0.010740
1116     11.150000     -0.002960     -0.010800
1117     11.160000     -0.002850     -0.010840
1118     11.170000     -0.002740     -0.010860
1119     11.180000     -0.002630     -0.010850
1120     11.190000     -0.002530     -0.010810
1121     11.200000     -0.002420     -0.010750
1122     11.210000     -0.002310     -0.010660
1123     11.220000     -0.002200     -0.010540
1124     11.230000     -0.002100     -0.010390
1125     11.240000     -0.001990     -0.010210
1126     11.250000     -0.001890     -0.010000
1127     11.260000     -0.001790     -0.009760
1128     11.270000     -0.001690     -0.009490
1129     11.280000     -0.001600     -0.009190
1130     11.290000     -0.001510     -0.008870
1131     11.300000     -0.001420     -0.008510
1132     11.310000     -0.001330     -0.008130
1133     11.320000     -0.001250     -0.007710
1134     11.330000     -0.001180     -0.007270
1135     11.340000     -0.001100     -0.006800
1136     11.350000     -0.001030     -0.006310
1137     11.360000     -0.000970     -0.005780
1138     11.370000     -0.000910     -0.005230
1139     11.380000     -0.000860     -0.004640
1140     11.390000     -0.000810     -0.004030
1141     11.400000     -0.000770     -0.003390
1142     11.410000     -0.000740     -0.002720
1143     11.420000     -0.000710     -0.002020
1144     11.430000     -0.000690     -0.001310
1145     11.440000     -0.000680     -0.000570
1146     11.450000     -0.000670      0.000180
1147     11.460000     -0.000680      0.000940
1148     11.470000     -0.000690      0.001700
1149     11.480000     -0.000700      0.002460
1150     11.490000     -0.000730      0.003200
1151     11.500000     -0.000760      0.003910
1152     11.510000     -0.000800      0.004600
1153     11.520000     -0.000840      0.005240
1154     11.530000     -0.000900      0.005820
1155     11.540000     -0.000960      0.006350
1156     11.550000     -0.001020      0.006810
1157     11.560000     -0.001090      0.007200
1158     11.570000     -0.001160      0.007510
1159     11.580000     -0.001230      0.007740
1160     11.590000     -0.001310      0.007880
1161     11.600000     -0.001390      0.007940
1162     11.610000     -0.001470      0.007910
1163     11.620000     -0.001550      0.007810
1164     11.630000     -0.001630      0.007630
1165     11.640000     -0.001700      0.007370
1166     11.650000     -0.001780      0.007060
1167     11.660000     -0.001850      0.006690
1168     11.670000     -0.001910      0.006270
1169     11.680000     -0.001980      0.005820
1170     11.690000     -0.002030      0.005350
1171     11.700000     -0.002090      0.004870
1172     11.710000     -0.002140      0.004390
1173     11.720000     -0.002180      0.003930
1174     11.730000     -0.002220      0.003490
1175     11.740000     -0.002260      0.003100
1176     11.750000     -0.002290      0.002750
1177     11.760000     -0.002310      0.002460
1178     11.770000     -0.002340      0.002230
1179     11.780000     -0.002360      0.002070
1180     11.790000     -0.002380      0.001980
1181     11.800000     -0.002400      0.001970
1182     11.810000     -0.002420      0.002030
1183     11.820000     -0.002440      0.002160
1184     11.830000     -0.002460      0.002370
1185     11.840000     -0.002490      0.002640
1186     11.850000     -0.002510      0.002960
1187     11.860000     -0.002540      0.003340
1188     11.870000     -0.002580      0.003770
1189     11.880000     -0.002610      0.004220
1190     11.890000     -0.002660      0.004700
1191     11.900000     -0.002700      0.005180
1192     11.910000     -0.002750      0.005670
1193     11.920000     -0.002810      0.006140
1194     11.930000     -0.002870      0.006590
1195     11.940000     -0.002940      0.007010
1196     11.950000     -0.003010      0.007380
1197     11.960000     -0.003080      0.007700
1198     11.970000     -0.003160      0.007970
1199     11.980000     -0.003240      0.008170
1200     11.990000     -0.003320      0.008310
1201     12.000000     -0.003400      0.008380
1202     12.010000     -0.003490      0.008380
1203     12.020000     -0.003570      0.008320
1204     12.030000     -0.003650      0.008190
1205     12.040000     -0.003740      0.008000
1206     12.050000     -0.003820      0.007750
1207     12.060000     -0.003890      0.007460
1208     12.070000     -0.003970      0.007110
1209     12.080000     -0.004040      0.006730
1210     12.090000     -0.004110      0.006320
1211     12.100000     -0.004170      0.005890
1212     12.110000     -0.004230      0.005450
1213     12.120000     -0.004280      0.005000
1214     12.130000     -0.004330      0.004550
1215     12.140000     -0.004380      0.004120
1216     12.150000     -0.004420      0.003710
1217     12.160000     -0.004460      0.003320
1218     12.170000     -0.004490      0.002950
1219     12.180000     -0.004520      0.002620
1220     12.190000     -0.004550      0.002320
1221     12.200000     -0.004570      0.002060
1222     12.210000     -0.004590      0.001840
1223     12.220000     -0.004610      0.001650
1224     12.230000     -0.004620      0.001490
1225     12.240000     -0.004640      0.001370
1226     12.250000     -0.004650      0.001280
1227     12.260000     -0.004670      0.001220
1228     12.270000     -0.004680      0.001180
1229     12.280000     -0.004690      0.001160
1230     12.290000     -0.004700      0.001160
1231     12.300000     -0.004710      0.001180
1232     12.310000     -0.004730      0.001200
1233     12.320000     -0.004740      0.001230
1234     12.330000     -0.004750      0.001260
1235     12.340000     -0.004760      0.001290
1236     12.350000     -0.004780      0.001320
1237     12.360000     -0.004790      0.001330
1238     12.370000     -0.004800      0.001340
1239     12.380000     -0.004810      0.001330
1240     12.390000     -0.004830      0.001310
1241     12.400000     -0.004840      0.001280
1242     12.410000     -0.004850      0.001230
1243     12.420000     -0.004870      0.001160
1244     12.430000     -0.004880      0.001090
1245     12.440000     -0.004890      0.000990
1246     12.450000     -0.004900      0.000880
1247     12.460000     -0.004910      0.000760
1248     12.470000     -0.004920      0.000630
1249     12.480000     -0.004920      0.000500
1250     12.490000     -0.004930      0.000350
1251     12.500000     -0.004930      0.000200
1252     12.510000     -0.004930      0.000050
1253     12.520000     -0.004930     -0.000110
1254     12.530000     -0.004930     -0.000260
1255     12.540000     -0.004930     -0.000410
1256     12.550000     -0.004920     -0.000550
1257     12.560000     -0.004920     -0.000690
1258     12.570000     -0.004910     -0.000820
1259     12.580000     -0.004900     -0.000950
1260     12.590000     -0.004890     -0.001070
1261     12.600000     -0.004880     -0.001180
1262     12.610000     -0.004870     -0.001290
1263     12.620000     -0.004860     -0.001390
1264     12.630000     -0.004850     -0.001490
1265     12.640000     -0.004830     -0.001580
1266     12.650000     -0.004810     -0.001680
1267     12.660000     -0.004800     -0.001780
1268     12.670000     -0.004780     -0.001890
1269     12.680000     -0.004760     -0.002010
1270     12.690000     -0.004740     -0.002140
1271     12.700000     -0.004720     -0.002290
1272     12.710000     -0.004700     -0.002460
1273     12.720000     -0.004670     -0.002660
1274     12.730000     -0.004650     -0.002890
1275     12.740000     -0.004620     -0.003150
1276     12.750000     -0.004590     -0.003450
1277     12.760000     -0.004550     -0.003790
1278     12.770000     -0.004510     -0.004170
1279     12.780000     -0.004470     -0.004600
1280     12.790000     -0.004430     -0.005070
1281     12.800000     -0.004370     -0.005590
1282     12.810000     -0.004320     -0.006170
1283     12.820000     -0.004260     -0.006780
1284     12.830000     -0.004190     -0.007440
1285     12.840000     -0.004110     -0.008150
1286     12.850000     -0.004030     -0.008890
1287     12.860000     -0.003940     -0.009660
1288     12.870000     -0.003850     -0.010460
1289     12.880000     -0.003740     -0.011280
1290     12.890000     -0.003630     -0.012110
1291     12.900000     -0.003510     -0.012950
1292     12.910000     -0.003380     -0.013780
1293     12.920000     -0.003240     -0.014600
1294     12.930000     -0.003100     -0.015390
1295     12.940000     -0.002940     -0.016160
1296     12.950000     -0.002780     -0.016900
1297     12.960000     -0.002610     -0.017600
1298     12.970000     -0.002440     -0.018250
1299     12.980000     -0.002250     -0.018860
1300     12.990000     -0.002060     -0.019420
1301     13.000000     -0.001870     -0.019940
1302     13.010000     -0.001670     -0.020400
1303     13.020000     -0.001470     -0.020820
1304     13.030000     -0.001260     -0.021200
1305     13.040000     -0.001050     -0.021540
1306     13.050000     -0.000830     -0.021830
1307     13.060000     -0.000610     -0.022100
1308     13.070000     -0.000390     -0.022330
1309     13.080000     -0.000170     -0.022540
1310     13.090000      0.000060     -0.022730
1311     13.100000      0.000280     -0.022910
1312     13.110000      0.000510     -0.023080
1313     13.120000      0.000740     -0.023240
1314     13.130000      0.000980     -0.023410
1315     13.140000      0.001210     -0.023580
1316     13.150000      0.001450     -0.023760
1317     13.160000      0.001680     -0.023960
1318     13.170000      0.001920     -0.024170
1319     13.180000      0.002170     -0.024400
1320     13.190000      0.002410     -0.024660
1321     13.200000      0.002660     -0.024930
1322     13.210000      0.002910     -0.025230
1323     13.220000      0.003160     -0.025540
1324     13.230000      0.003410     -0.025880
1325     13.240000      0.003670     -0.026230
1326     13.250000      0.003930     -0.026590
1327     13.260000      0.004200     -0.026970
1328     13.270000      0.004470     -0.027340
1329     13.280000      0.004740     -0.027710
1330     13.290000      0.005020     -0.028070
1331     13.300000      0.005300     -0.028410
1332     13.310000      0.005590     -0.028730
1333     13.320000      0.005870     -0.029010
1334     13.330000      0.006160     -0.029250
1335     13.340000      0.006450     -0.029440
1336     13.350000      0.006750     -0.029580
1337     13.360000      0.007050     -0.029670
1338     13.370000      0.007340     -0.029680
1339     13.380000      0.007640     -0.029630
1340     13.390000      0.007940     -0.029510
1341     13.400000      0.008230     -0.029320
1342     13.410000      0.008520     -0.029060
1343     13.420000      0.008810     -0.028720
1344     13.430000      0.009100     -0.028310
1345     13.440000      0.009380     -0.027840
1346     13.450000      0.009660     -0.027290
1347     13.460000      0.009940     -0.026690
1348     13.470000      0.010200     -0.026030
1349     13.480000      0.010460     -0.025330
1350     13.490000      0.010720     -0.024570
1351     13.500000      0.010960     -0.023790
1352     13.510000      0.011200     -0.022970
1353     13.520000      0.011430     -0.022120
1354     13.530000      0.011650     -0.021260
1355     13.540000      0.011860     -0.020390
1356     13.550000      0.012070     -0.019500
1357     13.560000      0.012260     -0.018610
1358     13.570000      0.012450     -0.017720
1359     13.580000      0.012630     -0.016830
1360     13.590000      0.012790     -0.015940
1361     13.600000      0.012950     -0.015050
1362     13.610000      0.013100     -0.014170
1363     13.620000      0.013250     -0.013290
1364     13.630000      0.013380     -0.012410
1365     13.640000      0.013500     -0.011530
1366     13.650000      0.013620     -0.010660
1367     13.660000      0.013720     -0.009800
1368     13.670000      0.013820     -0.008950
1369     13.680000      0.013910     -0.008100
1370     13.690000      0.013990     -0.007270
1371     13.700000      0.014070     -0.006450
1372     13.710000      0.014130     -0.005650
1373     13.720000      0.014190     -0.004870
1374     13.730000      0.014240     -0.004120
1375     13.740000      0.014280     -0.003390
1376     13.750000      0.014310     -0.002690
1377     13.760000      0.014340     -0.002020
1378     13.770000      0.014360     -0.001370
1379     13.780000      0.014370     -0.000760
1380     13.790000      0.014380     -0.000180
1381     13.800000      0.014380      0.000370
1382     13.810000      0.014380      0.000890
1383     13.820000      0.014370      0.001390
1384     13.830000      0.014350      0.001860
1385     13.840000      0.014340      0.002310
1386     13.850000      0.014310      0.002730
1387     13.860000      0.014280      0.003140
1388     13.870000      0.014250      0.003520
1389     13.880000      0.014220      0.003890
1390     13.890000      0.014180      0.004250
1391     13.900000      0.014140      0.004590
1392     13.910000      0.014090      0.004930
1393     13.920000      0.014040      0.005250
1394     13.930000      0.013990      0.005570
1395     13.940000      0.013930      0.005890
1396     13.950000      0.013870      0.006190
1397     13.960000      0.013810      0.006500
1398     13.970000      0.013750      0.006810
1399     13.980000      0.013680      0.007110
1400     13.990000      0.013610      0.007410
1401     14.000000      0.013530      0.007720
1402     14.010000      0.013460      0.008020
1403     14.020000      0.013380      0.008320
1404     14.030000      0.013290      0.008620
1405     14.040000      0.013210      0.008910
1406     14.050000      0.013120      0.009200
1407     14.060000      0.013030      0.009470
1408     14.070000      0.012930      0.009730
1409     14.080000      0.012830      0.009970
1410     14.090000      0.012730      0.010190
1411     14.100000      0.012630      0.010370
1412     14.110000      0.012530      0.010520
1413     14.120000      0.012420      0.010630
1414     14.130000      0.012320      0.010690
1415     14.140000      0.012210      0.010690
1416     14.150000      0.012100      0.010640
1417     14.160000      0.012000      0.010530
1418     14.170000      0.011890      0.010360
1419     14.180000      0.011790      0.010120
1420     14.190000      0.011690      0.009800
1421     14.200000      0.011590      0.009420
1422     14.210000      0.011490      0.008970
1423     14.220000      0.011410      0.008460
1424     14.230000      0.011320      0.007870
1425     14.240000      0.011240      0.007230
1426     14.250000      0.011170      0.006540
1427     14.260000      0.011100      0.005790
1428     14.270000      0.011050      0.005010
1429     14.280000      0.011000      0.004200
1430     14.290000      0.010950      0.003360
1431     14.300000      0.010920      0.002520
1432     14.310000      0.010900      0.001680
1433     14.320000      0.010880      0.000850
1434     14.330000      0.010870      0.000040
1435     14.340000      0.010870     -0.000730
1436     14.350000      0.010880     -0.001470
1437     14.360000      0.010890     -0.002170
1438     14.370000      0.010910     -0.002810
1439     14.380000      0.010940     -0.003400
1440     14.390000      0.010980     -0.003930
1441     14.400000      0.011010     -0.004410
1442     14.410000      0.011060     -0.004830
1443     14.420000      0.011110     -0.005190
1444     14.430000      0.011160     -0.005500
1445     14.440000      0.011210     -0.005750
1446     14.450000      0.011270     -0.005960
1447     14.460000      0.011330     -0.006130
1448     14.470000      0.011390     -0.006270
1449     14.480000      0.011460     -0.006380
1450     14.490000      0.011520     -0.006460
1451     14.500000      0.011580     -0.006540
1452     14.510000      0.011650     -0.006600
1453     14.520000      0.011720     -0.006670
1454     14.530000      0.011780     -0.006740
1455     14.540000      0.011850     -0.006830
1456     14.550000      0.011920     -0.006930
1457     14.560000      0.011990     -0.007060
1458     14.570000      0.012060     -0.007220
1459     14.580000      0.012130     -0.007400
1460     14.590000      0.012200     -0.007620
1461     14.600000      0.012280     -0.007870
1462     14.610000      0.012360     -0.008160
1463     14.620000      0.012440     -0.008470
1464     14.630000      0.012520     -0.008820
1465     14.640000      0.012610     -0.009190
1466     14.650000      0.012710     -0.009580
1467     14.660000      0.012800     -0.009980
1468     14.670000      0.012900     -0.010390
1469     14.680000      0.013000     -0.010790
1470     14.690000      0.013110     -0.011180
1471     14.700000      0.013220     -0.011550
1472     14.710000      0.013340     -0.011890
1473     14.720000      0.013460     -0.012180
1474     14.730000      0.013580     -0.012410
1475     14.740000      0.013700     -0.012590
1476     14.750000      0.013830     -0.012690
1477     14.760000      0.013960     -0.012720
1478     14.770000      0.014080     -0.012660
1479     14.780000      0.014210     -0.012510
1480     14.790000      0.014340     -0.012280
1481     14.800000      0.014460     -0.011950
1482     14.810000      0.014580     -0.011520
1483     14.820000      0.014690     -0.011010
1484     14.830000      0.014800     -0.010410
1485     14.840000      0.014910     -0.009740
1486     14.850000      0.015010     -0.008990
1487     14.860000      0.015100     -0.008180
1488     14.870000      0.015180     -0.007330
1489     14.880000      0.015250     -0.006430
1490     14.890000      0.015310     -0.005520
1491     14.900000      0.015370     -0.004600
1492     14.910000      0.015420     -0.003690
1493     14.920000      0.015450     -0.002800
1494     14.930000      0.015480     -0.001940
1495     14.940000      0.015500     -0.001140
1496     14.950000      0.015510     -0.000400
1497     14.960000      0.015520      0.000260
1498     14.970000      0.015510      0.000850
1499     14.980000      0.015500      0.001350
1500     14.990000      0.015490      0.001760
1501     15.000000      0.015470      0.002080
1502     15.010000      0.015450      0.002310
1503     15.020000      0.015430      0.002440
1504     15.030000      0.015410      0.002500
1505     15.040000      0.015380      0.002470
1506     15.050000      0.015360      0.002370
1507     15.060000      0.015330      0.002210
1508     15.070000      0.015310      0.002000
1509     15.080000      0.015290      0.001740
1510     15.090000      0.015270      0.001460
1511     15.100000      0.015260      0.001170
1512     15.110000      0.015250      0.000870
1513     15.120000      0.015240      0.000580
1514     15.130000      0.015230      0.000320
1515     15.140000      0.015230      0.000090
1516     15.150000      0.015230     -0.000090
1517     15.160000      0.015230     -0.000210
1518     15.170000      0.015230     -0.000270
1519     15.180000      0.015230     -0.000270
1520     15.190000      0.015240     -0.000190
1521     15.200000      0.015240     -0.000040
1522     15.210000      0.015240      0.000190
1523     15.220000      0.015240      0.000500
1524     15.230000      0.015230      0.000880
1525     15.240000      0.015220      0.001320
1526     15.250000      0.015210      0.001830
1527     15.260000      0.015190      0.002390
1528     15.270000      0.015170      0.003000
1529     15.280000      0.015140      0.003640
1530     15.290000      0.015100      0.004310
1531     15.300000      0.015060      0.004990
1532     15.310000      0.015010      0.005680
1533     15.320000      0.014950      0.006350
1534     15.330000      0.014890      0.007000
1535     15.340000      0.014820      0.007620
1536     15.350000      0.014740      0.008210
1537     15.360000      0.014660      0.008740
1538     15.370000      0.014570      0.009220
1539     15.380000      0.014480      0.009640
1540     15.390000      0.014380      0.010010
1541     15.400000      0.014280      0.010300
1542     15.410000      0.014180      0.010530
1543     15.420000      0.014070      0.010700
1544     15.430000      0.013970      0.010800
1545     15.440000      0.013860      0.010850
1546     15.450000      0.013750      0.010840
1547     15.460000      0.013640      0.010770
1548     15.470000      0.013530      0.010660
1549     15.480000      0.013430      0.010510
1550     15.490000      0.013320      0.010320
1551     15.500000      0.013220      0.010110
1552     15.510000      0.013120      0.009870
1553     15.520000      0.013020      0.009620
1554     15.530000      0.012920      0.009360
1555     15.540000      0.012830      0.009090
1556     15.550000      0.012740      0.008830
1557     15.560000      0.012650      0.008570
1558     15.570000      0.012570      0.008310
1559     15.580000      0.012480      0.008070
1560     15.590000      0.012400      0.007850
1561     15.600000      0.012320      0.007630
1562     15.610000      0.012250      0.007430
1563     15.620000      0.012170      0.007250
1564     15.630000      0.012100      0.007080
1565     15.640000      0.012030      0.006930
1566     15.650000      0.011960      0.006790
1567     15.660000      0.011890      0.006660
1568     15.670000      0.011830      0.006550
1569     15.680000      0.011760      0.006440
1570     15.690000      0.011700      0.006340
1571     15.700000      0.011630      0.006240
1572     15.710000      0.011570      0.006150
1573     15.720000      0.011510      0.006060
1574     15.730000      0.011450      0.005970
1575     15.740000      0.011390      0.005880
1576     15.750000      0.011330      0.005790
1577     15.760000      0.011270      0.005690
1578     15.770000      0.011210      0.005580
1579     15.780000      0.011160      0.005470
1580     15.790000      0.011100      0.005350
1581     15.800000      0.011050      0.005220
1582     15.810000      0.011000      0.005090
1583     15.820000      0.010950      0.004940
1584     15.830000      0.010900      0.004790
1585     15.840000      0.010850      0.004630
1586     15.850000      0.010800      0.004470
1587     15.860000      0.010760      0.004300
1588     15.870000      0.010720      0.004130
1589     15.880000      0.010670      0.003960
1590     15.890000      0.010630      0.003790
1591     15.900000      0.010600      0.003630
1592     15.910000      0.010560      0.003470
1593     15.920000      0.010530      0.003310
1594     15.930000      0.010490      0.003170
1595     15.940000      0.010460      0.003050
1596     15.950000      0.010430      0.002940
1597     15.960000      0.010400      0.002840
1598     15.970000      0.010370      0.002760
1599     15.980000      0.010350      0.002700
1600     15.990000      0.010320      0.002660
1601     16.000000      0.010290      0.002640
1602     16.010000      0.010270      0.002630
1603     16.020000      0.010240      0.002650
1604     16.030000      0.010210      0.002680
1605     16.040000      0.010190      0.002730
1606     16.050000      0.010160      0.002790
1607     16.060000      0.010130      0.002870
1608     16.070000      0.010100      0.002960
1609     16.080000      0.010070      0.003050
1610     16.090000      0.010040      0.003150
1611     16.100000      0.010010      0.003240
1612     16.110000      0.009980      0.003340
1613     16.120000      0.009940      0.003430
1614     16.130000      0.009910      0.003520
1615     16.140000      0.009870      0.003590
1616     16.150000      0.009840      0.003650
1617     16.160000      0.009800      0.003700
1618     16.170000      0.009770      0.003730
1619     16.180000      0.009730      0.003740
1620     16.190000      0.009690      0.003730
1621     16.200000      0.009650      0.003700
1622     16.210000      0.009620      0.003650
1623     16.220000      0.009580      0.003590
1624     16.230000      0.009540      0.003500
1625     16.240000      0.009510      0.003390
1626     16.250000      0.009480      0.003270
1627     16.260000      0.009440      0.003130
1628     16.270000      0.009410      0.002970
1629     16.280000      0.009380      0.002800
1630     16.290000      0.009350      0.002620
1631     16.300000      0.009330      0.002430
1632     16.310000      0.009300      0.002230
1633     16.320000      0.009280      0.002020
1634     16.330000      0.009260      0.001820
1635     16.340000      0.009240      0.001610
1636     16.350000      0.009230      0.001400
1637     16.360000      0.009210      0.001190
1638     16.370000      0.009200      0.000980
1639     16.380000      0.009190      0.000770
1640     16.390000      0.009180      0.000560
1641     16.400000      0.009180      0.000360
1642     16.410000      0.009170      0.000150
1643     16.420000      0.009170     -0.000050
1644     16.430000      0.009170     -0.000250
1645     16.440000      0.009180     -0.000450
1646     16.450000      0.009180     -0.000650
1647     16.460000      0.009190     -0.000860
1648     16.470000      0.009190     -0.001060
1649     16.480000      0.009210     -0.001270
1650     16.490000      0.009220     -0.001490
1651     16.500000      0.009230     -0.001710
1652     16.510000      0.009250     -0.001930
1653     16.520000      0.009270     -0.002170
1654     16.530000      0.009290     -0.002410
1655     16.540000      0.009320     -0.002660
1656     16.550000      0.009340     -0.002920
1657     16.560000      0.009370     -0.003190
1658     16.570000      0.009400     -0.003480
1659     16.580000      0.009440     -0.003780
1660     16.590000      0.009480     -0.004090
1661     16.600000      0.009520     -0.004410
1662     16.610000      0.009560     -0.004750
1663     16.620000      0.009610     -0.005090
1664     16.630000      0.009660     -0.005450
1665     16.640000      0.009710     -0.005810
1666     16.650000      0.009770     -0.006170
1667     16.660000      0.009830     -0.006540
1668     16.670000      0.009900     -0.006910
1669     16.680000      0.009970     -0.007260
1670     16.690000      0.010040     -0.007610
1671     16.700000      0.010120     -0.007930
1672     16.710000      0.010200     -0.008230
1673     16.720000      0.010280     -0.008500
1674     16.730000      0.010360     -0.008730
1675     16.740000      0.010450     -0.008930
1676     16.750000      0.010540     -0.009080
1677     16.760000      0.010630     -0.009180
1678     16.770000      0.010720     -0.009230
1679     16.780000      0.010810     -0.009220
1680     16.790000      0.010910     -0.009160
1681     16.800000      0.011000     -0.009050
1682     16.810000      0.011090     -0.008880
1683     16.820000      0.011180     -0.008650
1684     16.830000      0.011260     -0.008380
1685     16.840000      0.011350     -0.008060
1686     16.850000      0.011430     -0.007710
1687     16.860000      0.011510     -0.007310
1688     16.870000      0.011580     -0.006900
1689     16.880000      0.011650     -0.006460
1690     16.890000      0.011710     -0.006010
1691     16.900000      0.011770     -0.005570
1692     16.910000      0.011830     -0.005130
1693     16.920000      0.011880     -0.004710
1694     16.930000      0.011930     -0.004320
1695     16.940000      0.011970     -0.003960
1696     16.950000      0.012010     -0.003650
1697     16.960000      0.012050     -0.003390
1698     16.970000      0.012080     -0.003180
1699     16.980000      0.012110     -0.003030
1700     16.990000      0.012140     -0.002940
1701     17.000000      0.012170     -0.002910
1702     17.010000      0.012200     -0.002940
1703     17.020000      0.012230     -0.003020
1704     17.030000      0.012260     -0.003170
1705     17.040000      0.012290     -0.003360
1706     17.050000      0.012320     -0.003600
1707     17.060000      0.012360     -0.003880
1708     17.070000      0.012400     -0.004180
1709     17.080000      0.012440     -0.004500
1710     17.090000      0.012490     -0.004830
1711     17.100000      0.012530     -0.005160
1712     17.110000      0.012590     -0.005480
1713     17.120000      0.012640     -0.005770
1714     17.130000      0.012700     -0.006020
1715     17.140000      0.012760     -0.006230
1716     17.150000      0.012820     -0.006390
1717     17.160000      0.012890     -0.006490
1718     17.170000      0.012950     -0.006520
1719     17.180000      0.013020     -0.006480
1720     17.190000      0.013080     -0.006360
1721     17.200000      0.013140     -0.006160
1722     17.210000      0.013210     -0.005890
1723     17.220000      0.013260     -0.005540
1724     17.230000      0.013320     -0.005120
1725     17.240000      0.013370     -0.004630
1726     17.250000      0.013420     -0.004070
1727     17.260000      0.013460     -0.003460
1728     17.270000      0.013490     -0.002810
1729     17.280000      0.013520     -0.002110
1730     17.290000      0.013540     -0.001400
1731     17.300000      0.013560     -0.000660
1732     17.310000      0.013560      0.000070
1733     17.320000      0.013560      0.000790
1734     17.330000      0.013550      0.001500
1735     17.340000      0.013540      0.002180
1736     17.350000      0.013520      0.002810
1737     17.360000      0.013490      0.003400
1738     17.370000      0.013450      0.003940
1739     17.380000      0.013420      0.004420
1740     17.390000      0.013370      0.004850
1741     17.400000      0.013320      0.005210
1742     17.410000      0.013270      0.005500
1743     17.420000      0.013220      0.005740
1744     17.430000      0.013160      0.005920
1745     17.440000      0.013100      0.006040
1746     17.450000      0.013040      0.006100
1747     17.460000      0.012980      0.006130
1748     17.470000      0.012920      0.006100
1749     17.480000      0.012860      0.006050
1750     17.490000      0.012790      0.005960
1751     17.500000      0.012740      0.005850
1752     17.510000      0.012680      0.005720
1753     17.520000      0.012620      0.005590
1754     17.530000      0.012560      0.005450
1755     17.540000      0.012510      0.005320
1756     17.550000      0.012460      0.005200
1757     17.560000      0.012400      0.005090
1758     17.570000      0.012350      0.004990
1759     17.580000      0.012300      0.004920
1760     17.590000      0.012250      0.004870
1761     17.600000      0.012210      0.004840
1762     17.610000      0.012160      0.004830
1763     17.620000      0.012110      0.004850
1764     17.630000      0.012060      0.004890
1765     17.640000      0.012010      0.004950
1766     17.650000      0.011960      0.005020
1767     17.660000      0.011910      0.005110
1768     17.670000      0.011860      0.005210
1769     17.680000      0.011810      0.005310
1770     17.690000      0.011760      0.005420
1771     17.700000      0.011700      0.005520
1772     17.710000      0.011650      0.005600
1773     17.720000      0.011590      0.005680
1774     17.730000      0.011530      0.005730
1775     17.740000      0.011480      0.005760
1776     17.750000      0.011420      0.005750
1777     17.760000      0.011360      0.005720
1778     17.770000      0.011300      0.005650
1779     17.780000      0.011250      0.005540
1780     17.790000      0.011190      0.005380
1781     17.800000      0.011140      0.005190
1782     17.810000      0.011090      0.004960
1783     17.820000      0.011040      0.004680
1784     17.830000      0.010990      0.004370
1785     17.840000      0.010950      0.004020
1786     17.850000      0.010910      0.003640
1787     17.860000      0.010870      0.003240
1788     17.870000      0.010840      0.002810
1789     17.880000      0.010810      0.002360
1790     17.890000      0.010780      0.001910
1791     17.900000      0.010770      0.001450
1792     17.910000      0.010750      0.001000
1793     17.920000      0.010740      0.000560
1794     17.930000      0.010740      0.000130
1795     17.940000      0.010730     -0.000260
1796     17.950000      0.010740     -0.000630
1797     17.960000      0.010740     -0.000970
1798     17.970000      0.010750     -0.001260
1799     17.980000      0.010770     -0.001520
1800     17.990000      0.010780     -0.001730
1801     18.000000      0.010800     -0.001890
1802     18.010000      0.010820     -0.002020
1803     18.020000      0.010840     -0.002090
1804     18.030000      0.010860     -0.002130
1805     18.040000      0.010880     -0.002130
1806     18.050000      0.010900     -0.002090
1807     18.060000      0.010920     -0.002020
1808     18.070000      0.010940     -0.001920
1809     18.080000      0.010960     -0.001790
1810     18.090000      0.010980     -0.001650
1811     18.100000      0.011000     -0.001490
1812     18.110000      0.011010     -0.001330
1813     18.120000      0.011020     -0.001160
1814     18.130000      0.011040     -0.000990
1815     18.140000      0.011050     -0.000830
1816     18.150000      0.011050     -0.000670
1817     18.160000      0.011060     -0.000540
1818     18.170000      0.011070     -0.000410
1819     18.180000      0.011070     -0.000310
1820     18.190000      0.011070     -0.000230
1821     18.200000      0.011070     -0.000160
1822     18.210000      0.011080     -0.000120
1823     18.220000      0.011080     -0.000100
1824     18.230000      0.011080     -0.000100
1825     18.240000      0.011080     -0.000120
1826     18.250000      0.011080     -0.000150
1827     18.260000      0.011080     -0.000200
1828     18.270000      0.011080     -0.000260
1829     18.280000      0.011090     -0.000330
1830     18.290000      0.011090     -0.000410
1831     18.300000      0.011090     -0.000490
1832     18.310000      0.011100     -0.000560
1833     18.320000      0.011110     -0.000640
1834     18.330000      0.011110     -0.000700
1835     18.340000      0.011120     -0.000750
1836     18.350000      0.011130     -0.000790
1837     18.360000      0.011130     -0.000810
1838     18.370000      0.011140     -0.000820
1839     18.380000      0.011150     -0.000800
1840     18.390000      0.011160     -0.000760
1841     18.400000      0.011170     -0.000700
1842     18.410000      0.011170     -0.000620
1843     18.420000      0.011180     -0.000510
1844     18.430000      0.011180     -0.000390
1845     18.440000      0.011190     -0.000240
1846     18.450000      0.011190     -0.000080
1847     18.460000      0.011190      0.000100
1848     18.470000      0.011190      0.000290
1849     18.480000      0.011190      0.000490
1850     18.490000      0.011180      0.000700
1851     18.500000      0.011180      0.000920
1852     18.510000      0.011170      0.001130
1853     18.520000      0.011150      0.001340
1854     18.530000      0.011140      0.001550
1855     18.540000      0.011130      0.001740
1856     18.550000      0.011110      0.001930
1857     18.560000      0.011090      0.002100
1858     18.570000      0.011070      0.002250
1859     18.580000      0.011050      0.002390
1860     18.590000      0.011020      0.002510
1861     18.600000      0.011000      0.002610
1862     18.610000      0.010970      0.002690
1863     18.620000      0.010940      0.002750
1864     18.630000      0.010920      0.002790
1865     18.640000      0.010890      0.002810
1866     18.650000      0.010860      0.002820
1867     18.660000      0.010830      0.002800
1868     18.670000      0.010800      0.002770
1869     18.680000      0.010780      0.002730
1870     18.690000      0.010750      0.002660
1871     18.700000      0.010720      0.002590
1872     18.710000      0.010700      0.002500
1873     18.720000      0.010670      0.002400
1874     18.730000      0.010650      0.002290
1875     18.740000      0.010620      0.002170
1876     18.750000      0.010600      0.002040
1877     18.760000      0.010580      0.001900
1878     18.770000      0.010560      0.001760
1879     18.780000      0.010550      0.001610
1880     18.790000      0.010530      0.001450
1881     18.800000      0.010520      0.001280
1882     18.810000      0.010500      0.001110
1883     18.820000      0.010490      0.000940
1884     18.830000      0.010480      0.000760
1885     18.840000      0.010470      0.000580
1886     18.850000      0.010470      0.000390
1887     18.860000      0.010460      0.000210
1888     18.870000      0.010460      0.000030
1889     18.880000      0.010460     -0.000140
1890     18.890000      0.010460     -0.000310
1891     18.900000      0.010470     -0.000470
1892     18.910000      0.010470     -0.000610
1893     18.920000      0.010480     -0.000740
1894     18.930000      0.010480     -0.000850
1895     18.940000      0.010490     -0.000940
1896     18.950000      0.010500     -0.001000
1897     18.960000      0.010510     -0.001050
1898     18.970000      0.010520     -0.001060
1899     18.980000      0.010530     -0.001050
1900     18.990000      0.010540     -0.001010
1901     19.000000      0.010550     -0.000950
1902     19.010000      0.010560     -0.000850
1903     19.020000      0.010570     -0.000730
1904     19.030000      0.010580     -0.000580
1905     19.040000      0.010590     -0.000410
1906     19.050000      0.010590     -0.000220
1907     19.060000      0.010590     -0.000010
1908     19.070000      0.010590      0.000220
1909     19.080000      0.010590      0.000460
1910     19.090000      0.010590      0.000710
1911     19.100000      0.010580      0.000970
1912     19.110000      0.010570      0.001220
1913     19.120000      0.010560      0.001480
1914     19.130000      0.010540      0.001720
1915     19.140000      0.010520      0.001960
1916     19.150000      0.010500      0.002180
1917     19.160000      0.010480      0.002380
1918     19.170000      0.010460      0.002560
1919     19.180000      0.010430      0.002730
1920     19.190000      0.010410      0.002870
1921     19.200000      0.010380      0.002990
1922     19.210000      0.010350      0.003090
1923     19.220000      0.010320      0.003170
1924     19.230000      0.010280      0.003220
1925     19.240000      0.010250      0.003260
1926     19.250000      0.010220      0.003270
1927     19.260000      0.010190      0.003270
1928     19.270000      0.010150      0.003250
1929     19.280000      0.010120      0.003210
1930     19.290000      0.010090      0.003170
1931     19.300000      0.010060      0.003110
1932     19.310000      0.010030      0.003040
1933     19.320000      0.010000      0.002970
1934     19.330000      0.009970      0.002890
1935     19.340000      0.009940      0.002810
1936     19.350000      0.009910      0.002730
1937     19.360000      0.009880      0.002650
1938     19.370000      0.009860      0.002580
1939     19.380000      0.009830      0.002500
1940     19.390000      0.009810      0.002430
1941     19.400000      0.009780      0.002360
1942     19.410000      0.009760      0.002290
1943     19.420000      0.009730      0.002230
1944     19.430000      0.009710      0.002170
1945     19.440000      0.009690      0.002120
1946     19.450000      0.009670      0.002070
1947     19.460000      0.009650      0.002020
1948     19.470000      0.009630      0.001980
1949     19.480000      0.009610      0.001940
1950     19.490000      0.009590      0.001900
1951     19.500000      0.009570      0.001870
1952     19.510000      0.009550      0.001830
1953     19.520000      0.009530      0.001800
1954     19.530000      0.009520      0.001770
1955     19.540000      0.009500      0.001740
1956     19.550000      0.009480      0.001710
1957     19.560000      0.009460      0.001680
1958     19.570000      0.009450      0.001650
1959     19.580000      0.009430      0.001620
1960     19.590000      0.009410      0.001590
1961     19.600000      0.009400      0.001560
1962     19.610000      0.009380      0.001530
1963     19.620000      0.009370      0.001500
1964     19.630000      0.009350      0.001480
1965     19.640000      0.009340      0.001450
1966     19.650000      0.009320      0.001420
1967     19.660000      0.009310      0.001400
1968     19.670000      0.009290      0.001380
1969     19.680000      0.009280      0.001360
1970     19.690000      0.009270      0.001340
1971     19.700000      0.009250      0.001330
1972     19.710000      0.009240      0.001330
1973     19.720000      0.009230      0.001330
1974     19.730000      0.009210      0.001340
1975     19.740000      0.009200      0.001360
1976     19.750000      0.009190      0.001390
1977     19.760000      0.009170      0.001430
1978     19.770000      0.009160      0.001480
1979     19.780000      0.009140      0.001540
1980     19.790000      0.009130      0.001620
1981     19.800000      0.009110      0.001700
1982     19.810000      0.009090      0.001800
1983     19.820000      0.009080      0.001900
1984     19.830000      0.009060      0.002020
1985     19.840000      0.009040      0.002140
1986     19.850000      0.009020      0.002280
1987     19.860000      0.008990      0.002420
1988     19.870000      0.008970      0.002560
1989     19.880000      0.008940      0.002710
1990     19.890000      0.008920      0.002860
1991     19.900000      0.008890      0.003010
1992     19.910000      0.008860      0.003150
1993     19.920000      0.008830      0.003290
1994     19.930000      0.008790      0.003420
1995     19.940000      0.008760      0.003540
1996     19.950000      0.008720      0.003650
1997     19.960000      0.008690      0.003740
1998     19.970000      0.008650      0.003820
1999     19.980000      0.008610      0.003890
2000     19.990000      0.008570      0.003940
2001     20.000000      0.008530      0.003970
2002     20.010000      0.008490      0.003980
2003     20.020000      0.008450      0.003980
2004     20.030000      0.008410      0.003960
2005     20.040000      0.008370      0.003920
2006     20.050000      0.008340      0.003870
2007     20.060000      0.008300      0.003800
2008     20.070000      0.008260      0.003710
2009     20.080000      0.008220      0.003620
2010     20.090000      0.008190      0.003510
2011     20.100000      0.008150      0.003380
2012     20.110000      0.008120      0.003250
2013     20.120000      0.008080      0.003110
2014     20.130000      0.008050      0.002960
2015     20.140000      0.008020      0.002800
2016     20.150000      0.008000      0.002630
2017     20.160000      0.007970      0.002460
2018     20.170000      0.007940      0.002280
2019     20.180000      0.007920      0.002090
2020     20.190000      0.007900      0.001900
2021     20.200000      0.007880      0.001700
2022     20.210000      0.007860      0.001500
2023     20.220000      0.007850      0.001290
2024     20.230000      0.007840      0.001080
2025     20.240000      0.007830      0.000860
2026     20.250000      0.007820      0.000640
2027     20.260000      0.007810      0.000420
2028     20.270000      0.007810      0.000200
2029     20.280000      0.007800     -0.000020
2030     20.290000      0.007800     -0.000240
2031     20.300000      0.007810     -0.000460
2032     20.310000      0.007810     -0.000670
2033     20.320000      0.007820     -0.000880
2034     20.330000      0.007830     -0.001070
2035     20.340000      0.007840     -0.001260
2036     20.350000      0.007850     -0.001440
2037     20.360000      0.007860     -0.001600
2038     20.370000      0.007880     -0.001750
2039     20.380000      0.007900     -0.001880
2040     20.390000      0.007920     -0.002000
2041     20.400000      0.007940     -0.002110
2042     20.410000      0.007960     -0.002200
2043     20.420000      0.007980     -0.002270
2044     20.430000      0.008000     -0.002330
2045     20.440000      0.008030     -0.002380
2046     20.450000      0.008050     -0.002400
2047     20.460000      0.008070     -0.002420
2048     20.470000      0.008100     -0.002410
2049     20.480000      0.008120     -0.002390
2050     20.490000      0.008150     -0.002350
2051     20.500000      0.008170     -0.002300
2052     20.510000      0.008190     -0.002230
2053     20.520000      0.008220     -0.002150
2054     20.530000      0.008240     -0.002040
2055     20.540000      0.008260     -0.001920
2056     20.550000      0.008280     -0.001790
2057     20.560000      0.008290     -0.001630
2058     20.570000      0.008310     -0.001460
2059     20.580000      0.008330     -0.001270
2060     20.590000      0.008340     -0.001060
2061     20.600000      0.008350     -0.000830
2062     20.610000      0.008360     -0.000590
2063     20.620000      0.008360     -0.000340
2064     20.630000      0.008370     -0.000070
2065     20.640000      0.008370      0.000210
2066     20.650000      0.008360      0.000490
2067     20.660000      0.008360      0.000780
2068     20.670000      0.008350      0.001060
2069     20.680000      0.008340      0.001340
2070     20.690000      0.008330      0.001610
2071     20.700000      0.008310      0.001860
2072     20.710000      0.008290      0.002090
2073     20.720000      0.008270      0.002290
2074     20.730000      0.008250      0.002460
2075     20.740000      0.008220      0.002590
2076     20.750000      0.008200      0.002670
2077     20.760000      0.008170      0.002710
2078     20.770000      0.008150      0.002700
2079     20.780000      0.008120      0.002640
2080     20.790000      0.008090      0.002520
2081     20.800000      0.008070      0.002340
2082     20.810000      0.008040      0.002120
2083     20.820000      0.008020      0.001840
2084     20.830000      0.008000      0.001520
2085     20.840000      0.007990      0.001150
2086     20.850000      0.007980      0.000740
2087     20.860000      0.007970      0.000300
2088     20.870000      0.007970     -0.000170
2089     20.880000      0.007970     -0.000650
2090     20.890000      0.007970     -0.001130
2091     20.900000      0.007990     -0.001620
2092     20.910000      0.008000     -0.002090
2093     20.920000      0.008020     -0.002530
2094     20.930000      0.008050     -0.002940
2095     20.940000      0.008080     -0.003310
2096     20.950000      0.008110     -0.003640
2097     20.960000      0.008150     -0.003900
2098     20.970000      0.008190     -0.004100
2099     20.980000      0.008230     -0.004240
2100     20.990000      0.008270     -0.004310
2101     21.000000      0.008310     -0.004300
2102     21.010000      0.008360     -0.004230
2103     21.020000      0.008400     -0.004090
2104     21.030000      0.008440     -0.003880
2105     21.040000      0.008480     -0.003600
2106     21.050000      0.008510     -0.003270
2107     21.060000      0.008550     -0.002880
2108     21.070000      0.008580     -0.002450
2109     21.080000      0.008600     -0.001990
2110     21.090000      0.008620     -0.001490
2111     21.100000      0.008630     -0.000980
2112     21.110000      0.008640     -0.000450
2113     21.120000      0.008650      0.000070
2114     21.130000      0.008650      0.000590
2115     21.140000      0.008640      0.001100
2116     21.150000      0.008630      0.001580
2117     21.160000      0.008620      0.002030
2118     21.170000      0.008600      0.002450
2119     21.180000      0.008570      0.002840
2120     21.190000      0.008540      0.003180
2121     21.200000      0.008510      0.003480
2122     21.210000      0.008480      0.003750
2123     21.220000      0.008440      0.003970
2124     21.230000      0.008400      0.004150
2125     21.240000      0.008360      0.004300
2126     21.250000      0.008310      0.004410
2127     21.260000      0.008270      0.004480
2128     21.270000      0.008230      0.004530
2129     21.280000      0.008180      0.004560
2130     21.290000      0.008130      0.004570
2131     21.300000      0.008090      0.004560
2132     21.310000      0.008040      0.004540
2133     21.320000      0.008000      0.004520
2134     21.330000      0.007950      0.004490
2135     21.340000      0.007910      0.004470
2136     21.350000      0.007860      0.004450
2137     21.360000      0.007820      0.004450
2138     21.370000      0.007770      0.004450
2139     21.380000      0.007730      0.004470
2140     21.390000      0.007680      0.004510
2141     21.400000      0.007640      0.004560
2142     21.410000      0.007590      0.004630
2143     21.420000      0.007550      0.004720
2144     21.430000      0.007500      0.004830
2145     21.440000      0.007450      0.004950
2146     21.450000      0.007400      0.005090
2147     21.460000      0.007350      0.005240
2148     21.470000      0.007300      0.005400
2149     21.480000      0.007250      0.005570
2150     21.490000      0.007190      0.005740
2151     21.500000      0.007130      0.005920
2152     21.510000      0.007070      0.006090
2153     21.520000      0.007010      0.006260
2154     21.530000      0.006950      0.006420
2155     21.540000      0.006890      0.006580
2156     21.550000      0.006820      0.006720
2157     21.560000      0.006750      0.006850
2158     21.570000      0.006680      0.006960
2159     21.580000      0.006610      0.007050
2160     21.590000      0.006540      0.007130
2161     21.600000      0.006470      0.007190
2162     21.610000      0.006400      0.007220
2163     21.620000      0.006330      0.007240
2164     21.630000      0.006260      0.007250
2165     21.640000      0.006180      0.007230
2166     21.650000      0.006110      0.007200
2167     21.660000      0.006040      0.007150
2168     21.670000      0.005970      0.007090
2169     21.680000      0.005900      0.007020
2170     21.690000      0.005830      0.006940
2171     21.700000      0.005760      0.006860
2172     21.710000      0.005690      0.006770
2173     21.720000      0.005620      0.006670
2174     21.730000      0.005550      0.006580
2175     21.740000      0.005490      0.006480
2176     21.750000      0.005420      0.006390
2177     21.760000      0.005360      0.006300
2178     21.770000      0.005300      0.006220
2179     21.780000      0.005230      0.006150
2180     21.790000      0.005170      0.006080
2181     21.800000      0.005110      0.006020
2182     21.810000      0.005050      0.005960
2183     21.820000      0.004990      0.005920
2184     21.830000      0.004930      0.005880
2185     21.840000      0.004870      0.005850
2186     21.850000      0.004820      0.005830
2187     21.860000      0.004760      0.005810
2188     21.870000      0.004700      0.005810
2189     21.880000      0.004640      0.005810
2190     21.890000      0.004580      0.005810
2191     21.900000      0.004530      0.005830
2192     21.910000      0.004470      0.005850
2193     21.920000      0.004410      0.005870
2194     21.930000      0.004350      0.005900
2195     21.940000      0.004290      0.005940
2196     21.950000      0.004230      0.005980
2197     21.960000      0.004170      0.006030
2198     21.970000      0.004110      0.006080
2199     21.980000      0.004050      0.006130
2200     21.990000      0.003990      0.006190
2201     22.000000      0.003930      0.006250
2202     22.010000      0.003870      0.006320
2203     22.020000      0.003800      0.006390
2204     22.030000      0.003740      0.006460
2205     22.040000      0.003670      0.006530
2206     22.050000      0.003610      0.006600
2207     22.060000      0.003540      0.006670
2208     22.070000      0.003480      0.006740
2209     22.080000      0.003410      0.006800
2210     22.090000      0.003340      0.006850
2211     22.100000      0.003270      0.006900
2212     22.110000      0.003200      0.006930
2213     22.120000      0.003130      0.006960
2214     22.130000      0.003060      0.006960
2215     22.140000      0.002990      0.006960
2216     22.150000      0.002920      0.006930
2217     22.160000      0.002860      0.006890
2218     22.170000      0.002790      0.006820
2219     22.180000      0.002720      0.006740
2220     22.190000      0.002650      0.006630
2221     22.200000      0.002580      0.006500
2222     22.210000      0.002520      0.006350
2223     22.220000      0.002460      0.006180
2224     22.230000      0.002390      0.005990
2225     22.240000      0.002330      0.005780
2226     22.250000      0.002280      0.005560
2227     22.260000      0.002220      0.005320
2228     22.270000      0.002170      0.005080
2229     22.280000      0.002120      0.004830
2230     22.290000      0.002070      0.004570
2231     22.300000      0.002020      0.004320
2232     22.310000      0.001980      0.004070
2233     22.320000      0.001940      0.003840
2234     22.330000      0.001900      0.003610
2235     22.340000      0.001860      0.003410
2236     22.350000      0.001830      0.003220
2237     22.360000      0.001800      0.003060
2238     22.370000      0.001770      0.002930
2239     22.380000      0.001740      0.002820
2240     22.390000      0.001710      0.002740
2241     22.400000      0.001680      0.002690
2242     22.410000      0.001660      0.002670
2243     22.420000      0.001630      0.002680
2244     22.430000      0.001600      0.002720
2245     22.440000      0.001570      0.002780
2246     22.450000      0.001550      0.002870
2247     22.460000      0.001520      0.002980
2248     22.470000      0.001490      0.003120
2249     22.480000      0.001460      0.003260
2250     22.490000      0.001420      0.003430
2251     22.500000      0.001390      0.003600
2252     22.510000      0.001350      0.003790
2253     22.520000      0.001320      0.003970
2254     22.530000      0.001280      0.004160
2255     22.540000      0.001240      0.004350
2256     22.550000      0.001190      0.004530
2257     22.560000      0.001150      0.004710
2258     22.570000      0.001100      0.004880
2259     22.580000      0.001050      0.005050
2260     22.590000      0.001000      0.005200
2261     22.600000      0.000950      0.005340
2262     22.610000      0.000890      0.005480
2263     22.620000      0.000840      0.005600
2264     22.630000      0.000780      0.005710
2265     22.640000      0.000730      0.005820
2266     22.650000      0.000670      0.005910
2267     22.660000      0.000610      0.005990
2268     22.670000      0.000550      0.006070
2269     22.680000      0.000490      0.006140
2270     22.690000      0.000430      0.006200
2271     22.700000      0.000370      0.006260
2272     22.710000      0.000300      0.006320
2273     22.720000      0.000240      0.006370
2274     22.730000      0.000180      0.006420
2275     22.740000      0.000110      0.006460
2276     22.750000      0.000050      0.006510
2277     22.760000     -0.000020      0.006550
2278     22.770000     -0.000080      0.006590
2279     22.780000     -0.000150      0.006640
2280     22.790000     -0.000220      0.006680
2281     22.800000     -0.000280      0.006730
2282     22.810000     -0.000350      0.006780
2283     22.820000     -0.000420      0.006820
2284     22.830000     -0.000490      0.006870
2285     22.840000     -0.000550      0.006920
2286     22.850000     -0.000620      0.006960
2287     22.860000     -0.000690      0.007010
2288     22.870000     -0.000760      0.007050
2289     22.880000     -0.000830      0.007100
2290     22.890000     -0.000910      0.007130
2291     22.900000     -0.000980      0.007160
2292     22.910000     -0.001050      0.007190
2293     22.920000     -0.001120      0.007210
2294     22.930000     -0.001190      0.007220
2295     22.940000     -0.001260      0.007220
2296     22.950000     -0.001340      0.007210
2297     22.960000     -0.001410      0.007180
2298     22.970000     -0.001480      0.007150
2299     22.980000     -0.001550      0.007100
2300     22.990000     -0.001620      0.007040
2301     23.000000     -0.001690      0.006970
2302     23.010000     -0.001760      0.006880
2303     23.020000     -0.001830      0.006780
2304     23.030000     -0.001900      0.006670
2305     23.040000     -0.001970      0.006550
2306     23.050000     -0.002030      0.006420
2307     23.060000     -0.002100      0.006290
2308     23.070000     -0.002160      0.006140
2309     23.080000     -0.002220      0.006000
2310     23.090000     -0.002280      0.005850
2311     23.100000     -0.002340      0.005700
2312     23.110000     -0.002400      0.005560
2313     23.120000     -0.002450      0.005420
2314     23.130000     -0.002510      0.005300
2315     23.140000     -0.002560      0.005180
2316     23.150000     -0.002610      0.005070
2317     23.160000     -0.002660      0.004980
2318     23.170000     -0.002710      0.004910
2319     23.180000     -0.002760      0.004850
2320     23.190000     -0.002810      0.004810
2321     23.200000     -0.002860      0.004790
2322     23.210000     -0.002900      0.004780
2323     23.220000     -0.002950      0.004800
2324     23.230000     -0.003000      0.004820
2325     23.240000     -0.003050      0.004870
2326     23.250000     -0.003100      0.004930
2327     23.260000     -0.003150      0.005000
2328     23.270000     -0.003200      0.005080
2329     23.280000     -0.003250      0.005170
2330     23.290000     -0.003300      0.005270
2331     23.300000     -0.003350      0.005370
2332     23.310000     -0.003410      0.005480
2333     23.320000     -0.003460      0.005580
2334     23.330000     -0.003520      0.005680
2335     23.340000     -0.003570      0.005770
2336     23.350000     -0.003630      0.005860
2337     23.360000     -0.003690      0.005940
2338     23.370000     -0.003750      0.006010
2339     23.380000     -0.003810      0.006070
2340     23.390000     -0.003870      0.006120
2341     23.400000     -0.003930      0.006160
2342     23.410000     -0.003990      0.006180
2343     23.420000     -0.004050      0.006190
2344     23.430000     -0.004120      0.006180
2345     23.440000     -0.004180      0.006160
2346     23.450000     -0.004240      0.006130
2347     23.460000     -0.004300      0.006090
2348     23.470000     -0.004360      0.006030
2349     23.480000     -0.004420      0.005960
2350     23.490000     -0.004480      0.005880
2351     23.500000     -0.004540      0.005790
2352     23.510000     -0.004600      0.005680
2353     23.520000     -0.004660      0.005570
2354     23.530000     -0.004710      0.005440
2355     23.540000     -0.004770      0.005310
2356     23.550000     -0.004820      0.005160
2357     23.560000     -0.004870      0.005000
2358     23.570000     -0.004920      0.004840
2359     23.580000     -0.004970      0.004660
2360     23.590000     -0.005020      0.004480
2361     23.600000     -0.005060      0.004280
2362     23.610000     -0.005100      0.004080
2363     23.620000     -0.005140      0.003870
2364     23.630000     -0.005180      0.003650
2365     23.640000     -0.005220      0.003430
2366     23.650000     -0.005250      0.003210
2367     23.660000     -0.005290      0.002990
2368     23.670000     -0.005310      0.002760
2369     23.680000     -0.005340      0.002550
2370     23.690000     -0.005370      0.002340
2371     23.700000     -0.005390      0.002140
2372     23.710000     -0.005410      0.001960
2373     23.720000     -0.005430      0.001790
2374     23.730000     -0.005450      0.001650
2375     23.740000     -0.005470      0.001530
2376     23.750000     -0.005480      0.001440
2377     23.760000     -0.005500      0.001380
2378     23.770000     -0.005510      0.001350
2379     23.780000     -0.005520      0.001350
2380     23.790000     -0.005540      0.001390
2381     23.800000     -0.005550      0.001460
2382     23.810000     -0.005570      0.001560
2383     23.820000     -0.005580      0.001700
2384     23.830000     -0.005600      0.001870
2385     23.840000     -0.005620      0.002060
2386     23.850000     -0.005640      0.002280
2387     23.860000     -0.005660      0.002520
2388     23.870000     -0.005690      0.002770
2389     23.880000     -0.005710      0.003040
2390     23.890000     -0.005740      0.003310
2391     23.900000     -0.005780      0.003580
2392     23.910000     -0.005810      0.003840
2393     23.920000     -0.005850      0.004090
2394     23.930000     -0.005890      0.004320
2395     23.940000     -0.005930      0.004520
2396     23.950000     -0.005980      0.004700
2397     23.960000     -0.006030      0.004850
2398     23.970000     -0.006080      0.004960
2399     23.980000     -0.006130      0.005040
2400     23.990000     -0.006180      0.005070
2401     24.000000     -0.006230      0.005070
2402     24.010000     -0.006280      0.005030
2403     24.020000     -0.006330      0.004950
2404     24.030000     -0.006380      0.004830
2405     24.040000     -0.006430      0.004680
2406     24.050000     -0.006470      0.004510
2407     24.060000     -0.006520      0.004310
2408     24.070000     -0.006560      0.004090
2409     24.080000     -0.006600      0.003850
2410     24.090000     -0.006640      0.003620
2411     24.100000     -0.006680      0.003380
2412     24.110000     -0.006710      0.003160
2413     24.120000     -0.006740      0.002940
2414     24.130000     -0.006770      0.002750
2415     24.140000     -0.006800      0.002590
2416     24.150000     -0.006820      0.002460
2417     24.160000     -0.006850      0.002370
2418     24.170000     -0.006870      0.002320
2419     24.180000     -0.006900      0.002320
2420     24.190000     -0.006920      0.002360
2421     24.200000     -0.006940      0.002450
2422     24.210000     -0.006970      0.002580
2423     24.220000     -0.006990      0.002760
2424     24.230000     -0.007020      0.002970
2425     24.240000     -0.007050      0.003220
2426     24.250000     -0.007080      0.003500
2427     24.260000     -0.007120      0.003800
2428     24.270000     -0.007160      0.004110
2429     24.280000     -0.007200      0.004420
2430     24.290000     -0.007240      0.004730
2431     24.300000     -0.007290      0.005010
2432     24.310000     -0.007340      0.005270
2433     24.320000     -0.007390      0.005490
2434     24.330000     -0.007450      0.005650
2435     24.340000     -0.007500      0.005760
2436     24.350000     -0.007560      0.005800
2437     24.360000     -0.007620      0.005760
2438     24.370000     -0.007680      0.005630
2439     24.380000     -0.007730      0.005430
2440     24.390000     -0.007790      0.005130
2441     24.400000     -0.007840      0.004750
2442     24.410000     -0.007880      0.004280
2443     24.420000     -0.007930      0.003740
2444     24.430000     -0.007960      0.003120
2445     24.440000     -0.008000      0.002440
2446     24.450000     -0.008020      0.001720
2447     24.460000     -0.008040      0.000960
2448     24.470000     -0.008050      0.000190
2449     24.480000     -0.008050     -0.000580
2450     24.490000     -0.008040     -0.001310
2451     24.500000     -0.008030     -0.002000
2452     24.510000     -0.008010     -0.002610
2453     24.520000     -0.007980     -0.003120
2454     24.530000     -0.007950     -0.003500
2455     24.540000     -0.007920     -0.003750
2456     24.550000     -0.007880     -0.003840
2457     24.560000     -0.007840     -0.003750
2458     24.570000     -0.007800     -0.003480
2459     24.580000     -0.007770     -0.003010
2460     24.590000     -0.007740     -0.002340
2461     24.600000     -0.007720     -0.001480
2462     24.610000     -0.007700     -0.000420
2463     24.620000     -0.007700      0.000820
2464     24.630000     -0.007710      0.002210
2465     24.640000     -0.007730      0.003740
2466     24.650000     -0.007770      0.005380
2467     24.660000     -0.007820      0.007100
2468     24.670000     -0.007890      0.008840
2469     24.680000     -0.007980      0.010560
2470     24.690000     -0.008080      0.012220
2471     24.700000     -0.008210      0.013760
2472     24.710000     -0.008340      0.015120
2473     24.720000     -0.008490      0.016260
2474     24.730000     -0.008660      0.017110
2475     24.740000     -0.008830      0.017640
2476     24.750000     -0.009000      0.017800
2477     24.760000     -0.009180      0.017550
2478     24.770000     -0.009360      0.016860
2479     24.780000     -0.009530      0.015710
2480     24.790000     -0.009680      0.014080
2481     24.800000     -0.009820      0.011980
2482     24.810000     -0.009940      0.009400
2483     24.820000     -0.010040      0.006360
2484     24.830000     -0.010100      0.002900
2485     24.840000     -0.010130     -0.000960
2486     24.850000     -0.010120     -0.005160
2487     24.860000     -0.010070     -0.009650
2488     24.870000     -0.009970     -0.014350
2489     24.880000     -0.009830     -0.019180
2490     24.890000     -0.009640     -0.024050
2491     24.900000     -0.009400     -0.028880
2492     24.910000     -0.009110     -0.033580
2493     24.920000     -0.008770     -0.038050
2494     24.930000     -0.008390     -0.042210
2495     24.940000     -0.007970     -0.045970
2496     24.950000     -0.007510     -0.049260
2497     24.960000     -0.007020     -0.052030
2498     24.970000     -0.006500     -0.054220
2499     24.980000     -0.005960     -0.055790
2500     24.990000     -0.005400     -0.056720
2501     25.000000     -0.004830     -0.056990
2502     25.010000      0.000000      0.000000
2503     25.020000      0.000000      0.000000
2504     25.030000      0.000000      0.000000
2505     25.040000      0.000000      0.000000
2506     25.050000      0.000000      0.000000
2507     25.060000      0.000000      0.000000
2508     25.070000      0.000000      0.000000
2509     25.080000      0.000000      0.000000
2510     25.090000      0.000000      0.000000
2511     25.100000      0.000000      0.000000
2512     25.110000      0.000000      0.000000
2513     25.120000      0.000000      0.000000
2514     25.130000      0.000000      0.000000
2515     25.140000      0.000000      0.000000
2516     25.150000      0.000000      0.000000
2517     25.160000      0.000000      0.000000
2518     25.170000      0.000000      0.000000
2519     25.180000      0.000000      0.000000
2520     25.190000      0.000000      0.000000
2521     25.200000      0.000000      0.000000
2522     25.210000      0.000000      0.000000
2523     25.220000      0.000000      0.000000
2524     25.230000      0.000000      0.000000
2525     25.240000      0.000000      0.000000
2526     25.250000      0.000000      0.000000
2527     25.260000      0.000000      0.000000
2528     25.270000      0.000000      0.000000
2529     25.280000      0.000000      0.000000
2530     25.290000      0.000000      0.000000
2531     25.300000      0.000000      0.000000
2532     25.310000      0.000000      0.000000
2533     25.320000      0.000000      0.000000
2534     25.330000      0.000000      0.000000
2535     25.340000      0.000000      0.000000
2536     25.350000      0.000000      0.000000
2537     25.360000      0.000000      0.000000
2538     25.370000      0.000000      0.000000
2539     25.380000      0.000000      0.000000
2540     25.390000      0.000000      0.000000
2541     25.400000      0.000000      0.000000
2542     25.410000      0.000000      0.000000
2543     25.420000      0.000000      0.000000
2544     25.430000      0.000000      0.000000
2545     25.440000      0.000000      0.000000
2546     25.450000      0.000000      0.000000
2547     25.460000      0.000000      0.000000
2548     25.470000      0.000000      0.000000
2549     25.480000      0.000000      0.000000
2550     25.490000      0.000000      0.000000
2551     25.500000      0.000000      0.000000
2552     25.510000      0.000000      0.000000
2553     25.520000      0.000000      0.000000
2554     25.530000      0.000000      0.000000
2555     25.540000      0.000000      0.000000
2556     25.550000      0.000000      0.000000
2557     25.560000      0.000000      0.000000
2558     25.570000      0.000000      0.000000
2559     25.580000      0.000000      0.000000
2560     25.590000      0.000000      0.000000
2561     25.600000      0.000000      0.000000
2562     25.610000      0.000000      0.000000
2563     25.620000      0.000000      0.000000
2564     25.630000      0.000000      0.000000
2565     25.640000      0.000000      0.000000
2566     25.650000      0.000000      0.000000
2567     25.660000      0.000000      0.000000
2568     25.670000      0.000000      0.000000
2569     25.680000      0.000000      0.000000
2570     25.690000      0.000000      0.000000
2571     25.700000      0.000000      0.000000
2572     25.710000      0.000000      0.000000
2573     25.720000      0.000000      0.000000
2574     25.730000      0.000000      0.000000
2575     25.740000      0.000000      0.000000
2576     25.750000      0.000000      0.000000
2577     25.760000      0.000000      0.000000
2578     25.770000      0.000000      0.000000
2579     25.780000      0.000000      0.000000
2580     25.790000      0.000000      0.000000
2581     25.800000      0.000000      0.000000
2582     25.810000      0.000000      0.000000
2583     25.820000      0.000000      0.000000
2584     25.830000      0.000000      0.000000
2585     25.840000      0.000000      0.000000
2586     25.850000      0.000000      0.000000
2587     25.860000      0.000000      0.000000
2588     25.870000      0.000000      0.000000
2589     25.880000      0.000000      0.000000
2590     25.890000      0.000000      0.000000
2591     25.900000      0.000000      0.000000
2592     25.910000      0.000000      0.000000
2593     25.920000      0.000000      0.000000
2594     25.930000      0.000000      0.000000
2595     25.940000      0.000000      0.000000
2596     25.950000      0.000000      0.000000
2597     25.960000      0.000000      0.000000
2598     25.970000      0.000000      0.000000
2599     25.980000      0.000000      0.000000
2600     25.990000      0.000000      0.000000
2601     26.000000      0.000000      0.000000
2602     26.010000      0.000000      0.000000
2603     26.020000      0.000000      0.000000
2604     26.030000      0.000000      0.000000
2605     26.040000      0.000000      0.000000
2606     26.050000      0.000000      0.000000
2607     26.060000      0.000000      0.000000
2608     26.070000      0.000000      0.000000
2609     26.080000      0.000000      0.000000
2610     26.090000      0.000000      0.000000
2611     26.100000      0.000000      0.000000
2612     26.110000      0.000000      0.000000
2613     26.120000      0.000000      0.000000
2614     26.130000      0.000000      0.000000
2615     26.140000      0.000000      0.000000
2616     26.150000      0.000000      0.000000
2617     26.160000      0.000000      0.000000
2618     26.170000      0.000000      0.000000
2619     26.180000      0.000000      0.000000
2620     26.190000      0.000000      0.000000
2621     26.200000      0.000000      0.000000
2622     26.210000      0.000000      0.000000
2623     26.220000      0.000000      0.000000
2624     26.230000      0.000000      0.000000
2625     26.240000      0.000000      0.000000
2626     26.250000      0.000000      0.000000
2627     26.260000      0.000000      0.000000
2628     26.270000      0.000000      0.000000
2629     26.280000      0.000000      0.000000
2630     26.290000      0.000000      0.000000
2631     26.300000      0.000000      0.000000
2632     26.310000      0.000000      0.000000
2633     26.320000      0.000000      0.000000
2634     26.330000      0.000000      0.000000
2635     26.340000      0.000000      0.000000
2636     26.350000      0.000000      0.000000
2637     26.360000      0.000000      0.000000
2638     26.370000      0.000000      0.000000
2639     26.380000      0.000000      0.000000
2640     26.390000      0.000000      0.000000
2641     26.400000      0.000000      0.000000
2642     26.410000      0.000000      0.000000
2643     26.420000      0.000000      0.000000
2644     26.430000      0.000000      0.000000
2645     26.440000      0.000000      0.000000
2646     26.450000      0.000000      0.000000
2647     26.460000      0.000000      0.000000
2648     26.470000      0.000000      0.000000
2649     26.480000      0.000000      0.000000
2650     26.490000      0.000000      0.000000
2651     26.500000      0.000000      0.000000
2652     26.510000      0.000000      0.000000
2653     26.520000      0.000000      0.000000
2654     26.530000      0.000000      0.000000
2655     26.540000      0.000000      0.000000
2656     26.550000      0.000000      0.000000
2657     26.560000      0.000000      0.000000
2658     26.570000      0.000000      0.000000
2659     26.580000      0.000000      0.000000
2660     26.590000      0.000000      0.000000
2661     26.600000      0.000000      0.000000
2662     26.610000      0.000000      0.000000
2663     26.620000      0.000000      0.000000
2664     26.630000      0.000000      0.000000
2665     26.640000      0.000000      0.000000
2666     26.650000      0.000000      0.000000
2667     26.660000      0.000000      0.000000
2668     26.670000      0.000000      0.000000
2669     26.680000      0.000000      0.000000
2670     26.690000      0.000000      0.000000
2671     26.700000      0.000000      0.000000
2672     26.710000      0.000000      0.000000
2673     26.720000      0.000000      0.000000
2674     26.730000      0.000000      0.000000
2675     26.740000      0.000000      0.000000
2676     26.750000      0.000000      0.000000
2677     26.760000      0.000000      0.000000
2678     26.770000      0.000000      0.000000
2679     26.780000      0.000000      0.000000
2680     26.790000      0.000000      0.000000
2681     26.800000      0.000000      0.000000
2682     26.810000      0.000000      0.000000
2683     26.820000      0.000000      0.000000
2684     26.830000      0.000000      0.000000
2685     26.840000      0.000000      0.000000
2686     26.850000      0.000000      0.000000
2687     26.860000      0.000000      0.000000
2688     26.870000      0.000000      0.000000
2689     26.880000      0.000000      0.000000
2690     26.890000      0.000000      0.000000
2691     26.900000      0.000000      0.000000
2692     26.910000      0.000000      0.000000
2693     26.920000      0.000000      0.000000
2694     26.930000      0.000000      0.000000
2695     26.940000      0.000000      0.000000
2696     26.950000      0.000000      0.000000
2697     26.960000      0.000000      0.000000
2698     26.970000      0.000000      0.000000
2699     26.980000      0.000000      0.000000
2700     26.990000      0.000000      0.000000
2701     27.000000      0.000000      0.000000
2702     27.010000      0.000000      0.000000
2703     27.020000      0.000000      0.000000
2704     27.030000      0.000000      0.000000
2705     27.040000      0.000000      0.000000
2706     27.050000      0.000000      0.000000
2707     27.060000      0.000000      0.000000
2708     27.070000      0.000000      0.000000
2709     27.080000      0.000000      0.000000
2710     27.090000      0.000000      0.000000
2711     27.100000      0.000000      0.000000
2712     27.110000      0.000000      0.000000
2713     27.120000      0.000000      0.000000
2714     27.130000      0.000000      0.000000
2715     27.140000      0.000000      0.000000
2716     27.150000      0.000000      0.000000
2717     27.160000      0.000000      0.000000
2718     27.170000      0.000000      0.000000
2719     27.180000      0.000000      0.000000
2720     27.190000      0.000000      0.000000
2721     27.200000      0.000000      0.000000
2722     27.210000      0.000000      0.000000
2723     27.220000      0.000000      0.000000
2724     27.230000      0.000000      0.000000
2725     27.240000      0.000000      0.000000
2726     27.250000      0.000000      0.000000
2727     27.260000      0.000000      0.000000
2728     27.270000      0.000000      0.000000
2729     27.280000      0.000000      0.000000
2730     27.290000      0.000000      0.000000
2731     27.300000      0.000000      0.000000
2732     27.310000      0.000000      0.000000
2733     27.320000      0.000000      0.000000
2734     27.330000      0.000000      0.000000
2735     27.340000      0.000000      0.000000
2736     27.350000      0.000000      0.000000
2737     27.360000      0.000000      0.000000
2738     27.370000      0.000000      0.000000
2739     27.380000      0.000000      0.000000
2740     27.390000      0.000000      0.000000
2741     27.400000      0.000000      0.000000
2742     27.410000      0.000000      0.000000
2743     27.420000      0.000000      0.000000
2744     27.430000      0.000000      0.000000
2745     27.440000      0.000000      0.000000
2746     27.450000      0.000000      0.000000
2747     27.460000      0.000000      0.000000
2748     27.470000      0.000000      0.000000
2749     27.480000      0.000000      0.000000
2750     27.490000      0.000000      0.000000
2751     27.500000      0.000000      0.000000
2752     27.510000      0.000000      0.000000
2753     27.520000      0.000000      0.000000
2754     27.530000      0.000000      0.000000
2755     27.540000      0.000000      0.000000
2756     27.550000      0.000000      0.000000
2757     27.560000      0.000000      0.000000
2758     27.570000      0.000000      0.000000
2759     27.580000      0.000000      0.000000
2760     27.590000      0.000000      0.000000
2761     27.600000      0.000000      0.000000
2762     27.610000      0.000000      0.000000
2763     27.620000      0.000000      0.000000
2764     27.630000      0.000000      0.000000
2765     27.640000      0.000000      0.000000
2766     27.650000      0.000000      0.000000
2767     27.660000      0.000000      0.000000
2768     27.670000      0.000000      0.000000
2769     27.680000      0.000000      0.000000
2770     27.690000      0.000000      0.000000
2771     27.700000      0.000000      0.000000
2772     27.710000      0.000000      0.000000
2773     27.720000      0.000000      0.000000
2774     27.730000      0.000000      0.000000
2775     27.740000      0.000000      0.000000
2776     27.750000      0.000000      0.000000
2777     27.760000      0.000000      0.000000
2778     27.770000      0.000000      0.000000
2779     27.780000      0.000000      0.000000
2780     27.790000      0.000000      0.000000
2781     27.800000      0.000000      0.000000
2782     27.810000      0.000000      0.000000
2783     27.820000      0.000000      0.000000
2784     27.830000      0.000000      0.000000
2785     27.840000      0.000000      0.000000
2786     27.850000      0.000000      0.000000
2787     27.860000      0.000000      0.000000
2788     27.870000      0.000000      0.000000
2789     27.880000      0.000000      0.000000
2790     27.890000      0.000000      0.000000
2791     27.900000      0.000000      0.000000
2792     27.910000      0.000000      0.000000
2793     27.920000      0.000000      0.000000
2794     27.930000      0.000000      0.000000
2795     27.940000      0.000000      0.000000
2796     27.950000      0.000000      0.000000
2797     27.960000      0.000000      0.000000
2798     27.970000      0.000000      0.000000
2799     27.980000      0.000000      0.000000
2800     27.990000      0.000000      0.000000
2801     28.000000      0.000000      0.000000
2802     28.010000      0.000000      0.000000
2803     28.020000      0.000000      0.000000
2804     28.030000      0.000000      0.000000
2805     28.040000      0.000000      0.000000
2806     28.050000      0.000000      0.000000
2807     28.060000      0.000000      0.000000
2808     28.070000      0.000000      0.000000
2809     28.080000      0.000000      0.000000
2810     28.090000      0.000000      0.000000
2811     28.100000      0.000000      0.000000
2812     28.110000      0.000000      0.000000
2813     28.120000      0.000000      0.000000
2814     28.130000      0.000000      0.000000
2815     28.140000      0.000000      0.000000
2816     28.150000      0.000000      0.000000
2817     28.160000      0.000000      0.000000
2818     28.170000      0.000000      0.000000
2819     28.180000      0.000000      0.000000
2820     28.190000      0.000000      0.000000
2821     28.200000      0.000000      0.000000
2822     28.210000      0.000000      0.000000
2823     28.220000      0.000000      0.000000
2824     28.230000      0.000000      0.000000
2825     28.240000      0.000000      0.000000
2826     28.250000      0.000000      0.000000
2827     28.260000      0.000000      0.000000
2828     28.270000      0.000000      0.000000
2829     28.280000      0.000000      0.000000
2830     28.290000      0.000000      0.000000
2831     28.300000      0.000000      0.000000
2832     28.310000      0.000000      0.000000
2833     28.320000      0.000000      0.000000
2834     28.330000      0.000000      0.000000
2835     28.340000      0.000000      0.000000
2836     28.350000      0.000000      0.000000
2837     28.360000      0.000000      0.000000
2838     28.370000      0.000000      0.000000
2839     28.380000      0.000000      0.000000
2840     28.390000      0.000000      0.000000
2841     28.400000      0.000000      0.000000
2842     28.410000      0.000000      0.000000
2843     28.420000      0.000000      0.000000
2844     28.430000      0.000000      0.000000
2845     28.440000      0.000000      0.000000
2846     28.450000      0.000000      0.000000
2847     28.460000      0.000000      0.000000
2848     28.470000      0.000000      0.000000
2849     28.480000      0.000000      0.000000
2850     28.490000      0.000000      0.000000
2851     28.500000      0.000000      0.000000
2852     28.510000      0.000000      0.000000
2853     28.520000      0.000000      0.000000
2854     28.530000      0.000000      0.000000
2855     28.540000      0.000000      0.000000
2856     28.550000      0.000000      0.000000
2857     28.560000      0.000000      0.000000
2858     28.570000      0.000000      0.000000
2859     28.580000      0.000000      0.000000
2860     28.590000      0.000000      0.000000
2861     28.600000      0.000000      0.000000
2862     28.610000      0.000000      0.000000
2863     28.620000      0.000000      0.000000
2864     28.630000      0.000000      0.000000
2865     28.640000      0.000000      0.000000
2866     28.650000      0.000000      0.000000
2867     28.660000      0.000000      0.000000
2868     28.670000      0.000000      0.000000
2869     28.680000      0.000000      0.000000
2870     28.690000      0.000000      0.000000
2871     28.700000      0.000000      0.000000
2872     28.710000      0.000000      0.000000
2873     28.720000      0.000000      0.000000
2874     28.730000      0.000000      0.000000
2875     28.740000      0.000000      0.000000
2876     28.750000      0.000000      0.000000
2877     28.760000      0.000000      0.000000
2878     28.770000      0.000000      0.000000
2879     28.780000      0.000000      0.000000
2880     28.790000      0.000000      0.000000
2881     28.800000      0.000000      0.000000
2882     28.810000      0.000000      0.000000
2883     28.820000      0.000000      0.000000
2884     28.830000      0.000000      0.000000
2885     28.840000      0.000000      0.000000
2886     28.850000      0.000000      0.000000
2887     28.860000      0.000000      0.000000
2888     28.870000      0.000000      0.000000
2889     28.880000      0.000000      0.000000
2890     28.890000      0.000000      0.000000
2891     28.900000      0.000000      0.000000
2892     28.910000      0.000000      0.000000
2893     28.920000      0.000000      0.000000
2894     28.930000      0.000000      0.000000
2895     28.940000      0.000000      0.000000
2896     28.950000      0.000000      0.000000
2897     28.960000      0.000000      0.000000
2898     28.970000      0.000000      0.000000
2899     28.980000      0.000000      0.000000
2900     28.990000      0.000000      0.000000
2901     29.000000      0.000000      0.000000
2902     29.010000      0.000000      0.000000
2903     29.020000      0.000000      0.000000
2904     29.030000      0.000000      0.000000
2905     29.040000      0.000000      0.000000
2906     29.050000      0.000000      0.000000
2907     29.060000      0.000000      0.000000
2908     29.070000      0.000000      0.000000
2909     29.080000      0.000000      0.000000
2910     29.090000      0.000000      0.000000
2911     29.100000      0.000000      0.000000
2912     29.110000      0.000000      0.000000
2913     29.120000      0.000000      0.000000
2914     29.130000      0.000000      0.000000
2915     29.140000      0.000000      0.000000
2916     29.150000      0.000000      0.000000
2917     29.160000      0.000000      0.000000
2918     29.170000      0.000000      0.000000
2919     29.180000      0.000000      0.000000
2920     29.190000      0.000000      0.000000
2921     29.200000      0.000000      0.000000
2922     29.210000      0.000000      0.000000
2923     29.220000      0.000000      0.000000
2924     29.230000      0.000000      0.000000
2925     29.240000      0.000000      0.000000
2926     29.250000      0.000000      0.000000
2927     29.260000      0.000000      0.000000
2928     29.270000      0.000000      0.000000
2929     29.280000      0.000000      0.000000
2930     29.290000      0.000000      0.000000
2931     29.300000      0.000000      0.000000
2932     29.310000      0.000000      0.000000
2933     29.320000      0.000000      0.000000
2934     29.330000      0.000000      0.000000
2935     29.340000      0.000000      0.000000
2936     29.350000      0.000000      0.000000
2937     29.360000      0.000000      0.000000
2938     29.370000      0.000000      0.000000
2939     29.380000      0.000000      0.000000
2940     29.390000      0.000000      0.000000
2941     29.400000      0.000000      0.000000
2942     29.410000      0.000000      0.000000
2943     29.420000      0.000000      0.000000
2944     29.430000      0.000000      0.000000
2945     29.440000      0.000000      0.000000
2946     29.450000      0.000000      0.000000
2947     29.460000      0.000000      0.000000
2948     29.470000      0.000000      0.000000
2949     29.480000      0.000000      0.000000
2950     29.490000      0.000000      0.000000
2951     29.500000      0.000000      0.000000
2952     29.510000      0.000000      0.000000
2953     29.520000      0.000000      0.000000
2954     29.530000      0.000000      0.000000
2955     29.540000      0.000000      0.000000
2956     29.550000      0.000000      0.000000
2957     29.560000      0.000000      0.000000
2958     29.570000      0.000000      0.000000
2959     29.580000      0.000000      0.000000
2960     29.590000      0.000000      0.000000
2961     29.600000      0.000000      0.000000
2962     29.610000      0.000000      0.000000
2963     29.620000      0.000000      0.000000
2964     29.630000      0.000000      0.000000
2965     29.640000      0.000000      0.000000
2966     29.650000      0.000000      0.000000
2967     29.660000      0.000000      0.000000
2968     29.670000      0.000000      0.000000
2969     29.680000      0.000000      0.000000
2970     29.690000      0.000000      0.000000
2971     29.700000      0.000000      0.000000
2972     29.710000      0.000000      0.000000
2973     29.720000      0.000000      0.000000
2974     29.730000      0.000000      0.000000
2975     29.740000      0.000000      0.000000
2976     29.750000      0.000000      0.000000
2977     29.760000      0.000000      0.000000
2978     29.770000      0.000000      0.000000
2979     29.780000      0.000000      0.000000
2980     29.790000      0.000000      0.000000
2981     29.800000      0.000000      0.000000
2982     29.810000      0.000000      0.000000
2983     29.820000      0.000000      0.000000
2984     29.830000      0.000000      0.000000
2985     29.840000      0.000000      0.000000
2986     29.850000      0.000000      0.000000
2987     29.860000      0.000000      0.000000
2988     29.870000      0.000000      0.000000
2989     29.880000      0.000000      0.000000
2990     29.890000      0.000000      0.000000
2991     29.900000      0.000000      0.000000
2992     29.910000      0.000000      0.000000
2993     29.920000      0.000000      0.000000
2994     29.930000      0.000000      0.000000
2995     29.940000      0.000000      0.000000
2996     29.950000      0.000000      0.000000
2997     29.960000      0.000000      0.000000
2998     29.970000      0.000000      0.000000
2999     29.980000      0.000000      0.000000
3000     29.990000      0.000000      0.000000
3001     30.000000      0.000000      0.000000
3002     30.010000      0.000000      0.000000
3003     30.020000      0.000000      0.000000
3004     30.030000      0.000000      0.000000
3005     30.040000      0.000000      0.000000
3006     30.050000      0.000000      0.000000
3007     30.060000      0.000000      0.000000
3008     30.070000      0.000000      0.000000
3009     30.080000      0.000000      0.000000
3010     30.090000      0.000000      0.000000
3011     30.100000      0.000000      0.000000
3012     30.110000      0.000000      0.000000
3013     30.120000      0.000000      0.000000
3014     30.130000      0.000000      0.000000
3015     30.140000      0.000000      0.000000
3016     30.150000      0.000000      0.000000
3017     30.160000      0.000000      0.000000
3018     30.170000      0.000000      0.000000
3019     30.180000      0.000000      0.000000
3020     30.190000      0.000000      0.000000
3021     30.200000      0.000000      0.000000
3022     30.210000      0.000000      0.000000
3023     30.220000      0.000000      0.000000
3024     30.230000      0.000000      0.000000
3025     30.240000      0.000000      0.000000
3026     30.250000      0.000000      0.000000
3027     30.260000      0.000000      0.000000
3028     30.270000      0.000000      0.000000
3029     30.280000      0.000000      0.000000
3030     30.290000      0.000000      0.000000
3031     30.300000      0.000000      0.000000
3032     30.310000      0.000000      0.000000
3033     30.320000      0.000000      0.000000
3034     30.330000      0.000000      0.000000
3035     30.340000      0.000000      0.000000
3036     30.350000      0.000000      0.000000
3037     30.360000      0.000000      0.000000
3038     30.370000      0.000000      0.000000
3039     30.380000      0.000000      0.000000
3040     30.390000      0.000000      0.000000
3041     30.400000      0.000000      0.000000
3042     30.410000      0.000000      0.000000
3043     30.420000      0.000000      0.000000
3044     30.430000      0.000000      0.000000
3045     30.440000      0.000000      0.000000
3046     30.450000      0.000000      0.000000
3047     30.460000      0.000000      0.000000
3048     30.470000      0.000000      0.000000
3049     30.480000      0.000000      0.000000
3050     30.490000      0.000000      0.000000
3051     30.500000      0.000000      0.000000
3052     30.510000      0.000000      0.000000
3053     30.520000      0.000000      0.000000
3054     30.530000      0.000000      0.000000
3055     30.540000      0.000000      0.000000
3056     30.550000      0.000000      0.000000
3057     30.560000      0.000000      0.000000
3058     30.570000      0.000000      0.000000
3059     30.580000      0.000000      0.000000
3060     30.590000      0.000000      0.000000
3061     30.600000      0.000000      0.000000
3062     30.610000      0.000000      0.000000
3063     30.620000      0.000000      0.000000
3064     30.630000      0.000000      0.000000
3065     30.640000      0.000000      0.000000
3066     30.650000      0.000000      0.000000
3067     30.660000      0.000000      0.000000
3068     30.670000      0.000000      0.000000
3069     30.680000      0.000000      0.000000
3070     30.690000      0.000000      0.000000
3071     30.700000      0.000000      0.000000
3072     30.710000      0.000000      0.000000
3073     30.720000      0.000000      0.000000
3074     30.730000      0.000000      0.000000
3075     30.740000      0.000000      0.000000
3076     30.750000      0.000000      0.000000
3077     30.760000      0.000000      0.000000
3078     30.770000      0.000000      0.000000
3079     30.780000      0.000000      0.000000
3080     30.790000      0.000000      0.000000
3081     30.800000      0.000000      0.000000
3082     30.810000      0.000000      0.000000
3083     30.820000      0.000000      0.000000
3084     30.830000      0.000000      0.000000
3085     30.840000      0.000000      0.000000
3086     30.850000      0.000000      0.000000
3087     30.860000      0.000000      0.000000
3088     30.870000      0.000000      0.000000
3089     30.880000      0.000000      0.000000
3090     30.890000      0.000000      0.000000
3091     30.900000      0.000000      0.000000
3092     30.910000      0.000000      0.000000
3093     30.920000      0.000000      0.000000
3094     30.930000      0.000000      0.000000
3095     30.940000      0.000000      0.000000
3096     30.950000      0.000000      0.000000
3097     30.960000      0.000000      0.000000
3098     30.970000      0.000000      0.000000
3099     30.980000      0.000000      0.000000
3100     30.990000      0.000000      0.000000
3101     31.000000      0.000000      0.000000
3102     31.010000      0.000000      0.000000
3103     31.020000      0.000000      0.000000
3104     31.030000      0.000000      0.000000
3105     31.040000      0.000000      0.000000
3106     31.050000      0.000000      0.000000
3107     31.060000      0.000000      0.000000
3108     31.070000      0.000000      0.000000
3109     31.080000      0.000000      0.000000
3110     31.090000      0.000000      0.000000
3111     31.100000      0.000000      0.000000
3112     31.110000      0.000000      0.000000
3113     31.120000      0.000000      0.000000
3114     31.130000      0.000000      0.000000
3115     31.140000      0.000000      0.000000
3116     31.150000      0.000000      0.000000
3117     31.160000      0.000000      0.000000
3118     31.170000      0.000000      0.000000
3119     31.180000      0.000000      0.000000
3120     31.190000      0.000000      0.000000
3121     31.200000      0.000000      0.000000
3122     31.210000      0.000000      0.000000
3123     31.220000      0.000000      0.000000
3124     31.230000      0.000000      0.000000
3125     31.240000      0.000000      0.000000
3126     31.250000      0.000000      0.000000
3127     31.260000      0.000000      0.000000
3128     31.270000      0.000000      0.000000
3129     31.280000      0.000000      0.000000
3130     31.290000      0.000000      0.000000
3131     31.300000      0.000000      0.000000
3132     31.310000      0.000000      0.000000
3133     31.320000      0.000000      0.000000
3134     31.330000      0.000000      0.000000
3135     31.340000      0.000000      0.000000
3136     31.350000      0.000000      0.000000
3137     31.360000      0.000000      0.000000
3138     31.370000      0.000000      0.000000
3139     31.380000      0.000000      0.000000
3140     31.390000      0.000000      0.000000
3141     31.400000      0.000000      0.000000
3142     31.410000      0.000000      0.000000
3143     31.420000      0.000000      0.000000
3144     31.430000      0.000000      0.000000
3145     31.440000      0.000000      0.000000
3146     31.450000      0.000000      0.000000
3147     31.460000      0.000000      0.000000
3148     31.470000      0.000000      0.000000
3149     31.480000      0.000000      0.000000
3150     31.490000      0.000000      0.000000
3151     31.500000      0.000000      0.000000
3152     31.510000      0.000000      0.000000
3153     31.520000      0.000000      0.000000
3154     31.530000      0.000000      0.000000
3155     31.540000      0.000000      0.000000
3156     31.550000      0.000000      0.000000
3157     31.560000      0.000000      0.000000
3158     31.570000      0.000000      0.000000
3159     31.580000      0.000000      0.000000
3160     31.590000      0.000000      0.000000
3161     31.600000      0.000000      0.000000
3162     31.610000      0.000000      0.000000
3163     31.620000      0.000000      0.000000
3164     31.630000      0.000000      0.000000
3165     31.640000      0.000000      0.000000
3166     31.650000      0.000000      0.000000
3167     31.660000      0.000000      0.000000
3168     31.670000      0.000000      0.000000
3169     31.680000      0.000000      0.000000
3170     31.690000      0.000000      0.000000
3171     31.700000      0.000000      0.000000
3172     31.710000      0.000000      0.000000
3173     31.720000      0.000000      0.000000
3174     31.730000      0.000000      0.000000
3175     31.740000      0.000000      0.000000
3176     31.750000      0.000000      0.000000
3177     31.760000      0.000000      0.000000
3178     31.770000      0.000000      0.000000
3179     31.780000      0.000000      0.000000
3180     31.790000      0.000000      0.000000
3181     31.800000      0.000000      0.000000
3182     31.810000      0.000000      0.000000
3183     31.820000      0.000000      0.000000
3184     31.830000      0.000000      0.000000
3185     31.840000      0.000000      0.000000
3186     31.850000      0.000000      0.000000
3187     31.860000      0.000000      0.000000
3188     31.870000      0.000000      0.000000
3189     31.880000      0.000000      0.000000
3190     31.890000      0.000000      0.000000
3191     31.900000      0.000000      0.000000
3192     31.910000      0.000000      0.000000
3193     31.920000      0.000000      0.000000
3194     31.930000      0.000000      0.000000
3195     31.940000      0.000000      0.000000
3196     31.950000      0.000000      0.000000
3197     31.960000      0.000000      0.000000
3198     31.970000      0.000000      0.000000
3199     31.980000      0.000000      0.000000
3200     31.990000      0.000000      0.000000
3201     32.000000      0.000000      0.000000
3202     32.010000      0.000000      0.000000
3203     32.020000      0.000000      0.000000
3204     32.030000      0.000000      0.000000
3205     32.040000      0.000000      0.000000
3206     32.050000      0.000000      0.000000
3207     32.060000      0.000000      0.000000
3208     32.070000      0.000000      0.000000
3209     32.080000      0.000000      0.000000
3210     32.090000      0.000000      0.000000
3211     32.100000      0.000000      0.000000
3212     32.110000      0.000000      0.000000
3213     32.120000      0.000000      0.000000
3214     32.130000      0.000000      0.000000
3215     32.140000      0.000000      0.000000
3216     32.150000      0.000000      0.000000
3217     32.160000      0.000000      0.000000
3218     32.170000      0.000000      0.000000
3219     32.180000      0.000000      0.000000
3220     32.190000      0.000000      0.000000
3221     32.200000      0.000000      0.000000
3222     32.210000      0.000000      0.000000
3223     32.220000      0.000000      0.000000
3224     32.230000      0.000000      0.000000
3225     32.240000      0.000000      0.000000
3226     32.250000      0.000000      0.000000
3227     32.260000      0.000000      0.000000
3228     32.270000      0.000000      0.000000
3229     32.280000      0.000000      0.000000
3230     32.290000      0.000000      0.000000
3231     32.300000      0.000000      0.000000
3232     32.310000      0.000000      0.000000
3233     32.320000      0.000000      0.000000
3234     32.330000      0.000000      0.000000
3235     32.340000      0.000000      0.000000
3236     32.350000      0.000000      0.000000
3237     32.360000      0.000000      0.000000
3238     32.370000      0.000000      0.000000
3239     32.380000      0.000000      0.000000
3240     32.390000      0.000000      0.000000
3241     32.400000      0.000000      0.000000
3242     32.410000      0.000000      0.000000
3243     32.420000      0.000000      0.000000
3244     32.430000      0.000000      0.000000
3245     32.440000      0.000000      0.000000
3246     32.450000      0.000000      0.000000
3247     32.460000      0.000000      0.000000
3248     32.470000      0.000000      0.000000
3249     32.480000      0.000000      0.000000
3250     32.490000      0.000000      0.000000
3251     32.500000      0.000000      0.000000
3252     32.510000      0.000000      0.000000
3253     32.520000      0.000000      0.000000
3254     32.530000      0.000000      0.000000
3255     32.540000      0.000000      0.000000
3256     32.550000      0.000000      0.000000
3257     32.560000      0.000000      0.000000
3258     32.570000      0.000000      0.000000
3259     32.580000      0.000000      0.000000
3260     32.590000      0.000000      0.000000
3261     32.600000      0.000000      0.000000
3262     32.610000      0.000000      0.000000
3263     32.620000      0.000000      0.000000
3264     32.630000      0.000000      0.000000
3265     32.640000      0.000000      0.000000
3266     32.650000      0.000000      0.000000
3267     32.660000      0.000000      0.000000
3268     32.670000      0.000000      0.000000
3269     32.680000      0.000000      0.000000
3270     32.690000      0.000000      0.000000
3271     32.700000      0.000000      0.000000
3272     32.710000      0.000000      0.000000
3273     32.720000      0.000000      0.000000
3274     32.730000      0.000000      0.000000
3275     32.740000      0.000000      0.000000
3276     32.750000      0.000000      0.000000
3277     32.760000      0.000000      0.000000
3278     32.770000      0.000000      0.000000
3279     32.780000      0.000000      0.000000
3280     32.790000      0.000000      0.000000
3281     32.800000      0.000000      0.000000
3282     32.810000      0.000000      0.000000
3283     32.820000      0.000000      0.000000
3284     32.830000      0.000000      0.000000
3285     32.840000      0.000000      0.000000
3286     32.850000      0.000000      0.000000
3287     32.860000      0.000000      0.000000
3288     32.870000      0.000000      0.000000
3289     32.880000      0.000000      0.000000
3290     32.890000      0.000000      0.000000
3291     32.900000      0.000000      0.000000
3292     32.910000      0.000000      0.000000
3293     32.920000      0.000000      0.000000
3294     32.930000      0.000000      0.000000
3295     32.940000      0.000000      0.000000
3296     32.950000      0.000000      0.000000
3297     32.960000      0.000000      0.000000
3298     32.970000      0.000000      0.000000
3299     32.980000      0.000000      0.000000
3300     32.990000      0.000000      0.000000
3301     33.000000      0.000000      0.000000
3302     33.010000      0.000000      0.000000
3303     33.020000      0.000000      0.000000
3304     33.030000      0.000000      0.000000
3305     33.040000      0.000000      0.000000
3306     33.050000      0.000000      0.000000
3307     33.060000      0.000000      0.000000
3308     33.070000      0.000000      0.000000
3309     33.080000      0.000000      0.000000
3310     33.090000      0.000000      0.000000
3311     33.100000      0.000000      0.000000
3312     33.110000      0.000000      0.000000
3313     33.120000      0.000000      0.000000
3314     33.130000      0.000000      0.000000
3315     33.140000      0.000000      0.000000
3316     33.150000      0.000000      0.000000
3317     33.160000      0.000000      0.000000
3318     33.170000      0.000000      0.000000
3319     33.180000      0.000000      0.000000
3320     33.190000      0.000000      0.000000
3321     33.200000      0.000000      0.000000
3322     33.210000      0.000000      0.000000
3323     33.220000      0.000000      0.000000
3324     33.230000      0.000000      0.000000
3325     33.240000      0.000000      0.000000
3326     33.250000      0.000000      0.000000
3327     33.260000      0.000000      0.000000
3328     33.270000      0.000000      0.000000
3329     33.280000      0.000000      0.000000
3330     33.290000      0.000000      0.000000
3331     33.300000      0.000000      0.000000
3332     33.310000      0.000000      0.000000
3333     33.320000      0.000000      0.000000
3334     33.330000      0.000000      0.000000
3335     33.340000      0.000000      0.000000
3336     33.350000      0.000000      0.000000
3337     33.360000      0.000000      0.000000
3338     33.370000      0.000000      0.000000
3339     33.380000      0.000000      0.000000
3340     33.390000      0.000000      0.000000
3341     33.400000      0.000000      0.000000
3342     33.410000      0.000000      0.000000
3343     33.420000      0.000000      0.000000
3344     33.430000      0.000000      0.000000
3345     33.440000      0.000000      0.000000
3346     33.450000      0.000000      0.000000
3347     33.460000      0.000000      0.000000
3348     33.470000      0.000000      0.000000
3349     33.480000      0.000000      0.000000
3350     33.490000      0.000000      0.000000
3351     33.500000      0.000000      0.000000
3352     33.510000      0.000000      0.000000
3353     33.520000      0.000000      0.000000
3354     33.530000      0.000000      0.000000
3355     33.540000      0.000000      0.000000
3356     33.550000      0.000000      0.000000
3357     33.560000      0.000000      0.000000
3358     33.570000      0.000000      0.000000
3359     33.580000      0.000000      0.000000
3360     33.590000      0.000000      0.000000
3361     33.600000      0.000000      0.000000
3362     33.610000      0.000000      0.000000
3363     33.620000      0.000000      0.000000
3364     33.630000      0.000000      0.000000
3365     33.640000      0.000000      0.000000
3366     33.650000      0.000000      0.000000
3367     33.660000      0.000000      0.000000
3368     33.670000      0.000000      0.000000
3369     33.680000      0.000000      0.000000
3370     33.690000      0.000000      0.000000
3371     33.700000      0.000000      0.000000
3372     33.710000      0.000000      0.000000
3373     33.720000      0.000000      0.000000
3374     33.730000      0.000000      0.000000
3375     33.740000      0.000000      0.000000
3376     33.750000      0.000000      0.000000
3377     33.760000      0.000000      0.000000
3378     33.770000      0.000000      0.000000
3379     33.780000      0.000000      0.000000
3380     33.790000      0.000000      0.000000
3381     33.800000      0.000000      0.000000
3382     33.810000      0.000000      0.000000
3383     33.820000      0.000000      0.000000
3384     33.830000      0.000000      0.000000
3385     33.840000      0.000000      0.000000
3386     33.850000      0.000000      0.000000
3387     33.860000      0.000000      0.000000
3388     33.870000      0.000000      0.000000
3389     33.880000      0.000000      0.000000
3390     33.890000      0.000000      0.000000
3391     33.900000      0.000000      0.000000
3392     33.910000      0.000000      0.000000
3393     33.920000      0.000000      0.000000
3394     33.930000      0.000000      0.000000
3395     33.940000      0.000000      0.000000
3396     33.950000      0.000000      0.000000
3397     33.960000      0.000000      0.000000
3398     33.970000      0.000000      0.000000
3399     33.980000      0.000000      0.000000
3400     33.990000      0.000000      0.000000
3401     34.000000      0.000000      0.000000
3402     34.010000      0.000000      0.000000
3403     34.020000      0.000000      0.000000
3404     34.030000      0.000000      0.000000
3405     34.040000      0.000000      0.000000
3406     34.050000      0.000000      0.000000
3407     34.060000      0.000000      0.000000
3408     34.070000      0.000000      0.000000
3409     34.080000      0.000000      0.000000
3410     34.090000      0.000000      0.000000
3411     34.100000      0.000000      0.000000
3412     34.110000      0.000000      0.000000
3413     34.120000      0.000000      0.000000
3414     34.130000      0.000000      0.000000
3415     34.140000      0.000000      0.000000
3416     34.150000      0.000000      0.000000
3417     34.160000      0.000000      0.000000
3418     34.170000      0.000000      0.000000
3419     34.180000      0.000000      0.000000
3420     34.190000      0.000000      0.000000
3421     34.200000      0.000000      0.000000
3422     34.210000      0.000000      0.000000
3423     34.220000      0.000000      0.000000
3424     34.230000      0.000000      0.000000
3425     34.240000      0.000000      0.000000
3426     34.250000      0.000000      0.000000
3427     34.260000      0.000000      0.000000
3428     34.270000      0.000000      0.000000
3429     34.280000      0.000000      0.000000
3430     34.290000      0.000000      0.000000
3431     34.300000      0.000000      0.000000
3432     34.310000      0.000000      0.000000
3433     34.320000      0.000000      0.000000
3434     34.330000      0.000000      0.000000
3435     34.340000      0.000000      0.000000
3436     34.350000      0.000000      0.000000
3437     34.360000      0.000000      0.000000
3438     34.370000      0.000000      0.000000
3439     34.380000      0.000000      0.000000
3440     34.390000      0.000000      0.000000
3441     34.400000      0.000000      0.000000
3442     34.410000      0.000000      0.000000
3443     34.420000      0.000000      0.000000
3444     34.430000      0.000000      0.000000
3445     34.440000      0.000000      0.000000
3446     34.450000      0.000000      0.000000
3447     34.460000      0.000000      0.000000
3448     34.470000      0.000000      0.000000
3449     34.480000      0.000000      0.000000
3450     34.490000      0.000000      0.000000
3451     34.500000      0.000000      0.000000
3452     34.510000      0.000000      0.000000
3453     34.520000      0.000000      0.000000
3454     34.530000      0.000000      0.000000
3455     34.540000      0.000000      0.000000
3456     34.550000      0.000000      0.000000
3457     34.560000      0.000000      0.000000
3458     34.570000      0.000000      0.000000
3459     34.580000      0.000000      0.000000
3460     34.590000      0.000000      0.000000
3461     34.600000      0.000000      0.000000
3462     34.610000      0.000000      0.000000
3463     34.620000      0.000000      0.000000
3464     34.630000      0.000000      0.000000
3465     34.640000      0.000000      0.000000
3466     34.650000      0.000000      0.000000
3467     34.660000      0.000000      0.000000
3468     34.670000      0.000000      0.000000
3469     34.680000      0.000000      0.000000
3470     34.690000      0.000000      0.000000
3471     34.700000      0.000000      0.000000
3472     34.710000      0.000000      0.000000
3473     34.720000      0.000000      0.000000
3474     34.730000      0.000000      0.000000
3475     34.740000      0.000000      0.000000
3476     34.750000      0.000000      0.000000
3477     34.760000      0.000000      0.000000
3478     34.770000      0.000000      0.000000
3479     34.780000      0.000000      0.000000
3480     34.790000      0.000000      0.000000
3481     34.800000      0.000000      0.000000
3482     34.810000      0.000000      0.000000
3483     34.820000      0.000000      0.000000
3484     34.830000      0.000000      0.000000
3485     34.840000      0.000000      0.000000
3486     34.850000      0.000000      0.000000
3487     34.860000      0.000000      0.000000
3488     34.870000      0.000000      0.000000
3489     34.880000      0.000000      0.000000
3490     34.890000      0.000000      0.000000
3491     34.900000      0.000000      0.000000
3492     34.910000      0.000000      0.000000
3493     34.920000      0.000000      0.000000
3494     34.930000      0.000000      0.000000
3495     34.940000      0.000000      0.000000
3496     34.950000      0.000000      0.000000
3497     34.960000      0.000000      0.000000
3498     34.970000      0.000000      0.000000
3499     34.980000      0.000000      0.000000
3500     34.990000      0.000000      0.000000
3501     35.000000      0.000000      0.000000
3502     35.010000      0.000000      0.000000
3503     35.020000      0.000000      0.000000
3504     35.030000      0.000000      0.000000
3505     35.040000      0.000000      0.000000
3506     35.050000      0.000000      0.000000
3507     35.060000      0.000000      0.000000
3508     35.070000      0.000000      0.000000
3509     35.080000      0.000000      0.000000
3510     35.090000      0.000000      0.000000
3511     35.100000      0.000000      0.000000
3512     35.110000      0.000000      0.000000
3513     35.120000      0.000000      0.000000
3514     35.130000      0.000000      0.000000
3515     35.140000      0.000000      0.000000
3516     35.150000      0.000000      0.000000
3517     35.160000      0.000000      0.000000
3518     35.170000      0.000000      0.000000
3519     35.180000      0.000000      0.000000
3520     35.190000      0.000000      0.000000
3521     35.200000      0.000000      0.000000
3522     35.210000      0.000000      0.000000
3523     35.220000      0.000000      0.000000
3524     35.230000      0.000000      0.000000
3525     35.240000      0.000000      0.000000
3526     35.250000      0.000000      0.000000
3527     35.260000      0.000000      0.000000
3528     35.270000      0.000000      0.000000
3529     35.280000      0.000000      0.000000
3530     35.290000      0.000000      0.000000
3531     35.300000      0.000000      0.000000
3532     35.310000      0.000000      0.000000
3533     35.320000      0.000000      0.000000
3534     35.330000      0.000000      0.000000
3535     35.340000      0.000000      0.000000
3536     35.350000      0.000000      0.000000
3537     35.360000      0.000000      0.000000
3538     35.370000      0.000000      0.000000
3539     35.380000      0.000000      0.000000
3540     35.390000      0.000000      0.000000
3541     35.400000      0.000000      0.000000
3542     35.410000      0.000000      0.000000
3543     35.420000      0.000000      0.000000
3544     35.430000      0.000000      0.000000
3545     35.440000      0.000000      0.000000
3546     35.450000      0.000000      0.000000
3547     35.460000      0.000000      0.000000
3548     35.470000      0.000000      0.000000
3549     35.480000      0.000000      0.000000
3550     35.490000      0.000000      0.000000
3551     35.500000      0.000000      0.000000
3552     35.510000      0.000000      0.000000
3553     35.520000      0.000000      0.000000
3554     35.530000      0.000000      0.000000
3555     35.540000      0.000000      0.000000
3556     35.550000      0.000000      0.000000
3557     35.560000      0.000000      0.000000
3558     35.570000      0.000000      0.000000
3559     35.580000      0.000000      0.000000
3560     35.590000      0.000000      0.000000
3561     35.600000      0.000000      0.000000
3562     35.610000      0.000000      0.000000
3563     35.620000      0.000000      0.000000
3564     35.630000      0.000000      0.000000
3565     35.640000      0.000000      0.000000
3566     35.650000      0.000000      0.000000
3567     35.660000      0.000000      0.000000
3568     35.670000      0.000000      0.000000
3569     35.680000      0.000000      0.000000
3570     35.690000      0.000000      0.000000
3571     35.700000      0.000000      0.000000
3572     35.710000      0.000000      0.000000
3573     35.720000      0.000000      0.000000
3574     35.730000      0.000000      0.000000
3575     35.740000      0.000000      0.000000
3576     35.750000      0.000000      0.000000
3577     35.760000      0.000000      0.000000
3578     35.770000      0.000000      0.000000
3579     35.780000      0.000000      0.000000
3580     35.790000      0.000000      0.000000
3581     35.800000      0.000000      0.000000
3582     35.810000      0.000000      0.000000
3583     35.820000      0.000000      0.000000
3584     35.830000      0.000000      0.000000
3585     35.840000      0.000000      0.000000
3586     35.850000      0.000000      0.000000
3587     35.860000      0.000000      0.000000
3588     35.870000      0.000000      0.000000
3589     35.880000      0.000000      0.000000
3590     35.890000      0.000000      0.000000
3591     35.900000      0.000000      0.000000
3592     35.910000      0.000000      0.000000
3593     35.920000      0.000000      0.000000
3594     35.930000      0.000000      0.000000
3595     35.940000      0.000000      0.000000
3596     35.950000      0.000000      0.000000
3597     35.960000      0.000000      0.000000
3598     35.970000      0.000000      0.000000
3599     35.980000      0.000000      0.000000
3600     35.990000      0.000000      0.000000
3601     36.000000      0.000000      0.000000
3602     36.010000      0.000000      0.000000
3603     36.020000      0.000000      0.000000
3604     36.030000      0.000000      0.000000
3605     36.040000      0.000000      0.000000
3606     36.050000      0.000000      0.000000
3607     36.060000      0.000000      0.000000
3608     36.070000      0.000000      0.000000
3609     36.080000      0.000000      0.000000
3610     36.090000      0.000000      0.000000
3611     36.100000      0.000000      0.000000
3612     36.110000      0.000000      0.000000
3613     36.120000      0.000000      0.000000
3614     36.130000      0.000000      0.000000
3615     36.140000      0.000000      0.000000
3616     36.150000      0.000000      0.000000
3617     36.160000      0.000000      0.000000
3618     36.170000      0.000000      0.000000
3619     36.180000      0.000000      0.000000
3620     36.190000      0.000000      0.000000
3621     36.200000      0.000000      0.000000
3622     36.210000      0.000000      0.000000
3623     36.220000      0.000000      0.000000
3624     36.230000      0.000000      0.000000
3625     36.240000      0.000000      0.000000
3626     36.250000      0.000000      0.000000
3627     36.260000      0.000000      0.000000
3628     36.270000      0.000000      0.000000
3629     36.280000      0.000000      0.000000
3630     36.290000      0.000000      0.000000
3631     36.300000      0.000000      0.000000
3632     36.310000      0.000000      0.000000
3633     36.320000      0.000000      0.000000
3634     36.330000      0.000000      0.000000
3635     36.340000      0.000000      0.000000
3636     36.350000      0.000000      0.000000
3637     36.360000      0.000000      0.000000
3638     36.370000      0.000000      0.000000
3639     36.380000      0.000000      0.000000
3640     36.390000      0.000000      0.000000
3641     36.400000      0.000000      0.000000
3642     36.410000      0.000000      0.000000
3643     36.420000      0.000000      0.000000
3644     36.430000      0.000000      0.000000
3645     36.440000      0.000000      0.000000
3646     36.450000      0.000000      0.000000
3647     36.460000      0.000000      0.000000
3648     36.470000      0.000000      0.000000
3649     36.480000      0.000000      0.000000
3650     36.490000      0.000000      0.000000
3651     36.500000      0.000000      0.000000
3652     36.510000      0.000000      0.000000
3653     36.520000      0.000000      0.000000
3654     36.530000      0.000000      0.000000
3655     36.540000      0.000000      0.000000
3656     36.550000      0.000000      0.000000
3657     36.560000      0.000000      0.000000
3658     36.570000      0.000000      0.000000
3659     36.580000      0.000000      0.000000
3660     36.590000      0.000000      0.000000
3661     36.600000      0.000000      0.000000
3662     36.610000      0.000000      0.000000
3663     36.620000      0.000000      0.000000
3664     36.630000      0.000000      0.000000
3665     36.640000      0.000000      0.000000
3666     36.650000      0.000000      0.000000
3667     36.660000      0.000000      0.000000
3668     36.670000      0.000000      0.000000
3669     36.680000      0.000000      0.000000
3670     36.690000      0.000000      0.000000
3671     36.700000      0.000000      0.000000
3672     36.710000      0.000000      0.000000
3673     36.720000      0.000000      0.000000
3674     36.730000      0.000000      0.000000
3675     36.740000      0.000000      0.000000
3676     36.750000      0.000000      0.000000
3677     36.760000      0.000000      0.000000
3678     36.770000      0.000000      0.000000
3679     36.780000      0.000000      0.000000
3680     36.790000      0.000000      0.000000
3681     36.800000      0.000000      0.000000
3682     36.810000      0.000000      0.000000
3683     36.820000      0.000000      0.000000
3684     36.830000      0.000000      0.000000
3685     36.840000      0.000000      0.000000
3686     36.850000      0.000000      0.000000
3687     36.860000      0.000000      0.000000
3688     36.870000      0.000000      0.000000
3689     36.880000      0.000000      0.000000
3690     36.890000      0.000000      0.000000
3691     36.900000      0.000000      0.000000
3692     36.910000      0.000000      0.000000
3693     36.920000      0.000000      0.000000
3694     36.930000      0.000000      0.000000
3695     36.940000      0.000000      0.000000
3696     36.950000      0.000000      0.000000
3697     36.960000      0.000000      0.000000
3698     36.970000      0.000000      0.000000
3699     36.980000      0.000000      0.000000
3700     36.990000      0.000000      0.000000
3701     37.000000      0.000000      0.000000
3702     37.010000      0.000000      0.000000
3703     37.020000      0.000000      0.000000
3704     37.030000      0.000000      0.000000
3705     37.040000      0.000000      0.000000
3706     37.050000      0.000000      0.000000
3707     37.060000      0.000000      0.000000
3708     37.070000      0.000000      0.000000
3709     37.080000      0.000000      0.000000
3710     37.090000      0.000000      0.000000
3711     37.100000      0.000000      0.000000
3712     37.110000      0.000000      0.000000
3713     37.120000      0.000000      0.000000
3714     37.130000      0.000000      0.000000
3715     37.140000      0.000000      0.000000
3716     37.150000      0.000000      0.000000
3717     37.160000      0.000000      0.000000
3718     37.170000      0.000000      0.000000
3719     37.180000      0.000000      0.000000
3720     37.190000      0.000000      0.000000
3721     37.200000      0.000000      0.000000
3722     37.210000      0.000000      0.000000
3723     37.220000      0.000000      0.000000
3724     37.230000      0.000000      0.000000
3725     37.240000      0.000000      0.000000
3726     37.250000      0.000000      0.000000
3727     37.260000      0.000000      0.000000
3728     37.270000      0.000000      0.000000
3729     37.280000      0.000000      0.000000
3730     37.290000      0.000000      0.000000
3731     37.300000      0.000000      0.000000
3732     37.310000      0.000000      0.000000
3733     37.320000      0.000000      0.000000
3734     37.330000      0.000000      0.000000
3735     37.340000      0.000000      0.000000
3736     37.350000      0.000000      0.000000
3737     37.360000      0.000000      0.000000
3738     37.370000      0.000000      0.000000
3739     37.380000      0.000000      0.000000
3740     37.390000      0.000000      0.000000
3741     37.400000      0.000000      0.000000
3742     37.410000      0.000000      0.000000
3743     37.420000      0.000000      0.000000
3744     37.430000      0.000000      0.000000
3745     37.440000      0.000000      0.000000
3746     37.450000      0.000000      0.000000
3747     37.460000      0.000000      0.000000
3748     37.470000      0.000000      0.000000
3749     37.480000      0.000000      0.000000
3750     37.490000      0.000000      0.000000
3751     37.500000      0.000000      0.000000
3752     37.510000      0.000000      0.000000
3753     37.520000      0.000000      0.000000
3754     37.530000      0.000000      0.000000
3755     37.540000      0.000000      0.000000
3756     37.550000      0.000000      0.000000
3757     37.560000      0.000000      0.000000
3758     37.570000      0.000000      0.000000
3759     37.580000      0.000000      0.000000
3760     37.590000      0.000000      0.000000
3761     37.600000      0.000000      0.000000
3762     37.610000      0.000000      0.000000
3763     37.620000      0.000000      0.000000
3764     37.630000      0.000000      0.000000
3765     37.640000      0.000000      0.000000
3766     37.650000      0.000000      0.000000
3767     37.660000      0.000000      0.000000
3768     37.670000      0.000000      0.000000
3769     37.680000      0.000000      0.000000
3770     37.690000      0.000000      0.000000
3771     37.700000      0.000000      0.000000
3772     37.710000      0.000000      0.000000
3773     37.720000      0.000000      0.000000
3774     37.730000      0.000000      0.000000
3775     37.740000      0.000000      0.000000
3776     37.750000      0.000000      0.000000
3777     37.760000      0.000000      0.000000
3778     37.770000      0.000000      0.000000
3779     37.780000      0.000000      0.000000
3780     37.790000      0.000000      0.000000
3781     37.800000      0.000000      0.000000
3782     37.810000      0.000000      0.000000
3783     37.820000      0.000000      0.000000
3784     37.830000      0.000000      0.000000
3785     37.840000      0.000000      0.000000
3786     37.850000      0.000000      0.000000
3787     37.860000      0.000000      0.000000
3788     37.870000      0.000000      0.000000
3789     37.880000      0.000000      0.000000
3790     37.890000      0.000000      0.000000
3791     37.900000      0.000000      0.000000
3792     37.910000      0.000000      0.000000
3793     37.920000      0.000000      0.000000
3794     37.930000      0.000000      0.000000
3795     37.940000      0.000000      0.000000
3796     37.950000      0.000000      0.000000
3797     37.960000      0.000000      0.000000
3798     37.970000      0.000000      0.000000
3799     37.980000      0.000000      0.000000
3800     37.990000      0.000000      0.000000
3801     38.000000      0.000000      0.000000
3802     38.010000      0.000000      0.000000
3803     38.020000      0.000000      0.000000
3804     38.030000      0.000000      0.000000
3805     38.040000      0.000000      0.000000
3806     38.050000      0.000000      0.000000
3807     38.060000      0.000000      0.000000
3808     38.070000      0.000000      0.000000
3809     38.080000      0.000000      0.000000
3810     38.090000      0.000000      0.000000
3811     38.100000      0.000000      0.000000
3812     38.110000      0.000000      0.000000
3813     38.120000      0.000000      0.000000
3814     38.130000      0.000000      0.000000
3815     38.140000      0.000000      0.000000
3816     38.150000      0.000000      0.000000
3817     38.160000      0.000000      0.000000
3818     38.170000      0.000000      0.000000
3819     38.180000      0.000000      0.000000
3820     38.190000      0.000000      0.000000
3821     38.200000      0.000000      0.000000
3822     38.210000      0.000000      0.000000
3823     38.220000      0.000000      0.000000
3824     38.230000      0.000000      0.000000
3825     38.240000      0.000000      0.000000
3826     38.250000      0.000000      0.000000
3827     38.260000      0.000000      0.000000
3828     38.270000      0.000000      0.000000
3829     38.280000      0.000000      0.000000
3830     38.290000      0.000000      0.000000
3831     38.300000      0.000000      0.000000
3832     38.310000      0.000000      0.000000
3833     38.320000      0.000000      0.000000
3834     38.330000      0.000000      0.000000
3835     38.340000      0.000000      0.000000
3836     38.350000      0.000000      0.000000
3837     38.360000      0.000000      0.000000
3838     38.370000      0.000000      0.000000
3839     38.380000      0.000000      0.000000
3840     38.390000      0.000000      0.000000
3841     38.400000      0.000000      0.000000
3842     38.410000      0.000000      0.000000
3843     38.420000      0.000000      0.000000
3844     38.430000      0.000000      0.000000
3845     38.440000      0.000000      0.000000
3846     38.450000      0.000000      0.000000
3847     38.460000      0.000000      0.000000
3848     38.470000      0.000000      0.000000
3849     38.480000      0.000000      0.000000
3850     38.490000      0.000000      0.000000
3851     38.500000      0.000000      0.000000
3852     38.510000      0.000000      0.000000
3853     38.520000      0.000000      0.000000
3854     38.530000      0.000000      0.000000
3855     38.540000      0.000000      0.000000
3856     38.550000      0.000000      0.000000
3857     38.560000      0.000000      0.000000
3858     38.570000      0.000000      0.000000
3859     38.580000      0.000000      0.000000
3860     38.590000      0.000000      0.000000
3861     38.600000      0.000000      0.000000
3862     38.610000      0.000000      0.000000
3863     38.620000      0.000000      0.000000
3864     38.630000      0.000000      0.000000
3865     38.640000      0.000000      0.000000
3866     38.650000      0.000000      0.000000
3867     38.660000      0.000000      0.000000
3868     38.670000      0.000000      0.000000
3869     38.680000      0.000000      0.000000
3870     38.690000      0.000000      0.000000
3871     38.700000      0.000000      0.000000
3872     38.710000      0.000000      0.000000
3873     38.720000      0.000000      0.000000
3874     38.730000      0.000000      0.000000
3875     38.740000      0.000000      0.000000
3876     38.750000      0.000000      0.000000
3877     38.760000      0.000000      0.000000
3878     38.770000      0.000000      0.000000
3879     38.780000      0.000000      0.000000
3880     38.790000      0.000000      0.000000
3881     38.800000      0.000000      0.000000
3882     38.810000      0.000000      0.000000
3883     38.820000      0.000000      0.000000
3884     38.830000      0.000000      0.000000
3885     38.840000      0.000000      0.000000
3886     38.850000      0.000000      0.000000
3887     38.860000      0.000000      0.000000
3888     38.870000      0.000000      0.000000
3889     38.880000      0.000000      0.000000
3890     38.890000      0.000000      0.000000
3891     38.900000      0.000000      0.000000
3892     38.910000      0.000000      0.000000
3893     38.920000      0.000000      0.000000
3894     38.930000      0.000000      0.000000
3895     38.940000      0.000000      0.000000
3896     38.950000      0.000000      0.000000
3897     38.960000      0.000000      0.000000
3898     38.970000      0.000000      0.000000
3899     38.980000      0.000000      0.000000
3900     38.990000      0.000000      0.000000
3901     39.000000      0.000000      0.000000
3902     39.010000      0.000000      0.000000
3903     39.020000      0.000000      0.000000
3904     39.030000      0.000000      0.000000
3905     39.040000      0.000000      0.000000
3906     39.050000      0.000000      0.000000
3907     39.060000      0.000000      0.000000
3908     39.070000      0.000000      0.000000
3909     39.080000      0.000000      0.000000
3910     39.090000      0.000000      0.000000
3911     39.100000      0.000000      0.000000
3912     39.110000      0.000000      0.000000
3913     39.120000      0.000000      0.000000
3914     39.130000      0.000000      0.000000
3915     39.140000      0.000000      0.000000
3916     39.150000      0.000000      0.000000
3917     39.160000      0.000000      0.000000
3918     39.170000      0.000000      0.000000
3919     39.180000      0.000000      0.000000
3920     39.190000      0.000000      0.000000
3921     39.200000      0.000000      0.000000
3922     39.210000      0.000000      0.000000
3923     39.220000      0.000000      0.000000
3924     39.230000      0.000000      0.000000
3925     39.240000      0.000000      0.000000
3926     39.250000      0.000000      0.000000
3927     39.260000      0.000000      0.000000
3928     39.270000      0.000000      0.000000
3929     39.280000      0.000000      0.000000
3930     39.290000      0.000000      0.000000
3931     39.300000      0.000000      0.000000
3932     39.310000      0.000000      0.000000
3933     39.320000      0.000000      0.000000
3934     39.330000      0.000000      0.000000
3935     39.340000      0.000000      0.000000
3936     39.350000      0.000000      0.000000
3937     39.360000      0.000000      0.000000
3938     39.370000      0.000000      0.000000
3939     39.380000      0.000000      0.000000
3940     39.390000      0.000000      0.000000
3941     39.400000      0.000000      0.000000
3942     39.410000      0.000000      0.000000
3943     39.420000      0.000000      0.000000
3944     39.430000      0.000000      0.000000
3945     39.440000      0.000000      0.000000
3946     39.450000      0.000000      0.000000
3947     39.460000      0.000000      0.000000
3948     39.470000      0.000000      0.000000
3949     39.480000      0.000000      0.000000
3950     39.490000      0.000000      0.000000
3951     39.500000      0.000000      0.000000
3952     39.510000      0.000000      0.000000
3953     39.520000      0.000000      0.000000
3954     39.530000      0.000000      0.000000
3955     39.540000      0.000000      0.000000
3956     39.550000      0.000000      0.000000
3957     39.560000      0.000000      0.000000
3958     39.570000      0.000000      0.000000
3959     39.580000      0.000000      0.000000
3960     39.590000      0.000000      0.000000
3961     39.600000      0.000000      0.000000
3962     39.610000      0.000000      0.000000
3963     39.620000      0.000000      0.000000
3964     39.630000      0.000000      0.000000
3965     39.640000      0.000000      0.000000
3966     39.650000      0.000000      0.000000
3967     39.660000      0.000000      0.000000
3968     39.670000      0.000000      0.000000
3969     39.680000      0.000000      0.000000
3970     39.690000      0.000000      0.000000
3971     39.700000      0.000000      0.000000
3972     39.710000      0.000000      0.000000
3973     39.720000      0.000000      0.000000
3974     39.730000      0.000000      0.000000
3975     39.740000      0.000000      0.000000
3976     39.750000      0.000000      0.000000
3977     39.760000      0.000000      0.000000
3978     39.770000      0.000000      0.000000
3979     39.780000      0.000000      0.000000
3980     39.790000      0.000000      0.000000
3981     39.800000      0.000000      0.000000
3982     39.810000      0.000000      0.000000
3983     39.820000      0.000000      0.000000
3984     39.830000      0.000000      0.000000
3985     39.840000      0.000000      0.000000
3986     39.850000      0.000000      0.000000
3987     39.860000      0.000000      0.000000
3988     39.870000      0.000000      0.000000
3989     39.880000      0.000000      0.000000
3990     39.890000      0.000000      0.000000
3991     39.900000      0.000000      0.000000
3992     39.910000      0.000000      0.000000
3993     39.920000      0.000000      0.000000
3994     39.930000      0.000000      0.000000
3995     39.940000      0.000000      0.000000
3996     39.950000      0.000000      0.000000
3997     39.960000      0.000000      0.000000
3998     39.970000      0.000000      0.000000
3999     39.980000      0.000000      0.000000
4000     39.990000      0.000000      0.000000
4001     40.000000      0.000000      0.000000
