# Supplementary material for: A Bottom-Up Coarse-Grained Model for Nucleosome–Nucleosome Interactions with Explicit Ions
Source: J Chem Theory Comput. 2022 May 17;18(6):3948–60. doi: 10.1021/acs.jctc.2c00083 (PMC9202350; doi:10.1021/acs.jctc.2c00083)
Supplement: Supplementary file 2 — ct2c00083_si_002.zip [file ct2c00083_si_002.zip › archive/CGMD_NCP-CO/pot_tables/NCP.new.402.table]

NCP.new.402
N 3001

1      0.000000   4954.909030    100.795000
2      0.060000   4948.861340    102.350000
3      0.120000   4942.627010    105.268000
4      0.180000   4936.229120    107.775000
5      0.240000   4929.693960    109.827000
6      0.300000   4923.049880    111.400000
7      0.360000   4916.325970    112.493000
8      0.420000   4909.550750    113.126000
9      0.480000   4902.750860    113.339000
10      0.540000   4895.950060    113.187000
11      0.600000   4889.168400    112.736000
12      0.660000   4882.421770    112.056000
13      0.720000   4875.721710    111.219000
14      0.780000   4869.075540    110.292000
15      0.840000   4862.486700    109.336000
16      0.900000   4855.955230    108.403000
17      0.960000   4849.478360    107.534000
18      1.020000   4843.051140    106.761000
19      1.080000   4836.667030    106.106000
20      1.140000   4830.318470    105.581000
21      1.200000   4823.997360    105.191000
22      1.260000   4817.695550    104.935000
23      1.320000   4811.405160    104.806000
24      1.380000   4805.118890    104.790000
25      1.440000   4798.830300    104.875000
26      1.500000   4792.533950    105.040000
27      1.560000   4786.225520    105.267000
28      1.620000   4779.901850    105.538000
29      1.680000   4773.560950    105.833000
30      1.740000   4767.201910    106.135000
31      1.800000   4760.824810    106.428000
32      1.860000   4754.430580    106.699000
33      1.920000   4748.020870    106.939000
34      1.980000   4741.597870    107.139000
35      2.040000   4735.164180    107.293000
36      2.100000   4728.722660    107.399000
37      2.160000   4722.276270    107.455000
38      2.220000   4715.828000    107.463000
39      2.280000   4709.380720    107.424000
40      2.340000   4702.937110    107.343000
41      2.400000   4696.499540    107.225000
42      2.460000   4690.070090    107.076000
43      2.520000   4683.650400    106.903000
44      2.580000   4677.241750    106.712000
45      2.640000   4670.844960    106.511000
46      2.700000   4664.460480    106.305000
47      2.760000   4658.088400    106.100000
48      2.820000   4651.728460    105.902000
49      2.880000   4645.380170    105.714000
50      2.940000   4639.042790    105.539000
51      3.000000   4632.715470    105.380000
52      3.060000   4626.397230    105.237000
53      3.120000   4620.087060    105.111000
54      3.180000   4613.783930    105.002000
55      3.240000   4607.486860    104.909000
56      3.300000   4601.194890    104.831000
57      3.360000   4594.907200    104.766000
58      3.420000   4588.623010    104.712000
59      3.480000   4582.341710    104.669000
60      3.540000   4576.062790    104.632000
61      3.600000   4569.785860    104.601000
62      3.660000   4563.510690    104.573000
63      3.720000   4557.237120    104.546000
64      3.780000   4550.965160    104.519000
65      3.840000   4544.694870    104.489000
66      3.900000   4538.426430    104.457000
67      3.960000   4532.160080    104.419000
68      4.020000   4525.896110    104.377000
69      4.080000   4519.634860    104.329000
70      4.140000   4513.376690    104.274000
71      4.200000   4507.121970    104.214000
72      4.260000   4500.871060    104.147000
73      4.320000   4494.624320    104.075000
74      4.380000   4488.382070    103.998000
75      4.440000   4482.144570    103.917000
76      4.500000   4475.912050    103.832000
77      4.560000   4469.684680    103.746000
78      4.620000   4463.462570    103.657000
79      4.680000   4457.245790    103.569000
80      4.740000   4451.034320    103.480000
81      4.800000   4444.828140    103.393000
82      4.860000   4438.627180    103.307000
83      4.920000   4432.431330    103.222000
84      4.980000   4426.240480    103.140000
85      5.040000   4420.054530    103.060000
86      5.100000   4413.873340    102.981000
87      5.160000   4407.696800    102.904000
88      5.220000   4401.524810    102.829000
89      5.280000   4395.357270    102.756000
90      5.340000   4389.194100    102.684000
91      5.400000   4383.035220    102.613000
92      5.460000   4376.880570    102.543000
93      5.520000   4370.730090    102.474000
94      5.580000   4364.583740    102.405000
95      5.640000   4358.441470    102.337000
96      5.700000   4352.303250    102.270000
97      5.760000   4346.169050    102.203000
98      5.820000   4340.038870    102.136000
99      5.880000   4333.912700    102.069000
100      5.940000   4327.790540    102.002000
101      6.000000   4321.672430    101.935000
102      6.060000   4315.558390    101.866000
103      6.120000   4309.448470    101.797000
104      6.180000   4303.342730    101.727000
105      6.240000   4297.241230    101.656000
106      6.300000   4291.144020    101.584000
107      6.360000   4285.051170    101.511000
108      6.420000   4278.962720    101.437000
109      6.480000   4272.878730    101.363000
110      6.540000   4266.799210    101.288000
111      6.600000   4260.724190    101.213000
112      6.660000   4254.653660    101.138000
113      6.720000   4248.587610    101.064000
114      6.780000   4242.526020    100.989000
115      6.840000   4236.468870    100.916000
116      6.900000   4230.416120    100.843000
117      6.960000   4224.367750    100.770000
118      7.020000   4218.323730    100.697000
119      7.080000   4212.284060    100.625000
120      7.140000   4206.248710    100.553000
121      7.200000   4200.217700    100.481000
122      7.260000   4194.191020    100.408000
123      7.320000   4188.168690    100.336000
124      7.380000   4182.150710    100.263000
125      7.440000   4176.137090    100.191000
126      7.500000   4170.127840    100.118000
127      7.560000   4164.122950    100.045000
128      7.620000   4158.122420     99.973000
129      7.680000   4152.126230     99.901000
130      7.740000   4146.134360     99.829000
131      7.800000   4140.146790     99.757000
132      7.860000   4134.163500     99.686000
133      7.920000   4128.184470     99.615000
134      7.980000   4122.209700     99.544000
135      8.040000   4116.239190     99.473000
136      8.100000   4110.272920     99.402000
137      8.160000   4104.310930     99.331000
138      8.220000   4098.353240     99.259000
139      8.280000   4092.399860     99.187000
140      8.340000   4086.450820     99.114000
141      8.400000   4080.506160     99.041000
142      8.460000   4074.565880     98.968000
143      8.520000   4068.630000     98.895000
144      8.580000   4062.698530     98.821000
145      8.640000   4056.771460     98.748000
146      8.700000   4050.848780     98.675000
147      8.760000   4044.930460     98.602000
148      8.820000   4039.016490     98.530000
149      8.880000   4033.106840     98.458000
150      8.940000   4027.201490     98.387000
151      9.000000   4021.300430     98.315000
152      9.060000   4015.403660     98.244000
153      9.120000   4009.511180     98.172000
154      9.180000   4003.622990     98.101000
155      9.240000   3997.739120     98.028000
156      9.300000   3991.859580     97.956000
157      9.360000   3985.984390     97.883000
158      9.420000   3980.113570     97.810000
159      9.480000   3974.247130     97.737000
160      9.540000   3968.385090     97.664000
161      9.600000   3962.527430     97.591000
162      9.660000   3956.674150     97.518000
163      9.720000   3950.825230     97.446000
164      9.780000   3944.980650     97.374000
165      9.840000   3939.140400     97.302000
166      9.900000   3933.304440     97.230000
167      9.960000   3927.472770     97.159000
168     10.020000   3921.645370     97.088000
169     10.080000   3915.822250     97.016000
170     10.140000   3910.003410     96.945000
171     10.200000   3904.188870     96.873000
172     10.260000   3898.378640     96.801000
173     10.320000   3892.572750     96.728000
174     10.380000   3886.771220     96.656000
175     10.440000   3880.974070     96.583000
176     10.500000   3875.181310     96.509000
177     10.560000   3869.392940     96.436000
178     10.620000   3863.608970     96.363000
179     10.680000   3857.829370     96.290000
180     10.740000   3852.054130     96.218000
181     10.800000   3846.283230     96.146000
182     10.860000   3840.516660     96.074000
183     10.920000   3834.754380     96.002000
184     10.980000   3828.996390     95.931000
185     11.040000   3823.242680     95.860000
186     11.100000   3817.493240     95.788000
187     11.160000   3811.748100     95.717000
188     11.220000   3806.007260     95.645000
189     11.280000   3800.270750     95.572000
190     11.340000   3794.538580     95.500000
191     11.400000   3788.810770     95.427000
192     11.460000   3783.087350     95.354000
193     11.520000   3777.368320     95.281000
194     11.580000   3771.653680     95.207000
195     11.640000   3765.943420     95.134000
196     11.700000   3760.237540     95.062000
197     11.760000   3754.536010     94.989000
198     11.820000   3748.838810     94.917000
199     11.880000   3743.145920     94.846000
200     11.940000   3737.457320     94.774000
201     12.000000   3731.773010     94.703000
202     12.060000   3726.092970     94.632000
203     12.120000   3720.417210     94.560000
204     12.180000   3714.745750     94.488000
205     12.240000   3709.078590     94.416000
206     12.300000   3703.415770     94.344000
207     12.360000   3697.757300     94.271000
208     12.420000   3692.103200     94.198000
209     12.480000   3686.453490     94.125000
210     12.540000   3680.808170     94.052000
211     12.600000   3675.167240     93.979000
212     12.660000   3669.530690     93.906000
213     12.720000   3663.898510     93.833000
214     12.780000   3658.270670     93.761000
215     12.840000   3652.647160     93.689000
216     12.900000   3647.027950     93.618000
217     12.960000   3641.413040     93.546000
218     13.020000   3635.802400     93.475000
219     13.080000   3630.196040     93.404000
220     13.140000   3624.593960     93.332000
221     13.200000   3618.996190     93.260000
222     13.260000   3613.402730     93.188000
223     13.320000   3607.813610     93.116000
224     13.380000   3602.228850     93.043000
225     13.440000   3596.648460     92.970000
226     13.500000   3591.072470     92.897000
227     13.560000   3585.500860     92.823000
228     13.620000   3579.933650     92.750000
229     13.680000   3574.370810     92.678000
230     13.740000   3568.812330     92.605000
231     13.800000   3563.258190     92.533000
232     13.860000   3557.708370     92.461000
233     13.920000   3552.162840     92.390000
234     13.980000   3546.621600     92.318000
235     14.040000   3541.084640     92.247000
236     14.100000   3535.551960     92.176000
237     14.160000   3530.023570     92.104000
238     14.220000   3524.499480     92.032000
239     14.280000   3518.979710     91.960000
240     14.340000   3513.464290     91.887000
241     14.400000   3507.953240     91.814000
242     14.460000   3502.446570     91.741000
243     14.520000   3496.944290     91.668000
244     14.580000   3491.446400     91.595000
245     14.640000   3485.952890     91.522000
246     14.700000   3480.463760     91.449000
247     14.760000   3474.978980     91.377000
248     14.820000   3469.498530     91.305000
249     14.880000   3464.022400     91.233000
250     14.940000   3458.550550     91.162000
251     15.000000   3453.082990     91.090000
252     15.060000   3447.619710     91.019000
253     15.120000   3442.160700     90.948000
254     15.180000   3436.705990     90.876000
255     15.240000   3431.255600     90.804000
256     15.300000   3425.809530     90.732000
257     15.360000   3420.367820     90.659000
258     15.420000   3414.930470     90.586000
259     15.480000   3409.497520     90.513000
260     15.540000   3404.068950     90.440000
261     15.600000   3398.644780     90.366000
262     15.660000   3393.224980     90.294000
263     15.720000   3387.809550     90.221000
264     15.780000   3382.398470     90.149000
265     15.840000   3376.991710     90.077000
266     15.900000   3371.589260     90.005000
267     15.960000   3366.191090     89.934000
268     16.020000   3360.797210     89.862000
269     16.080000   3355.407600     89.791000
270     16.140000   3350.022280     89.720000
271     16.200000   3344.641260     89.648000
272     16.260000   3339.264550     89.576000
273     16.320000   3333.892190     89.503000
274     16.380000   3328.524180     89.430000
275     16.440000   3323.160550     89.357000
276     16.500000   3317.801310     89.284000
277     16.560000   3312.446460     89.211000
278     16.620000   3307.095990     89.138000
279     16.680000   3301.749910     89.065000
280     16.740000   3296.408180     88.993000
281     16.800000   3291.070790     88.920000
282     16.860000   3285.737720     88.849000
283     16.920000   3280.408950     88.777000
284     16.980000   3275.084470     88.706000
285     17.040000   3269.764260     88.634000
286     17.100000   3264.448330     88.563000
287     17.160000   3259.136690     88.491000
288     17.220000   3253.829360     88.420000
289     17.280000   3248.526350     88.347000
290     17.340000   3243.227680     88.275000
291     17.400000   3237.933390     88.202000
292     17.460000   3232.643470     88.129000
293     17.520000   3227.357940     88.056000
294     17.580000   3222.076800     87.982000
295     17.640000   3216.800050     87.909000
296     17.700000   3211.527680     87.837000
297     17.760000   3206.259650     87.764000
298     17.820000   3200.995950     87.692000
299     17.880000   3195.736570     87.621000
300     17.940000   3190.481480     87.549000
301     18.000000   3185.230670     87.478000
302     18.060000   3179.984140     87.406000
303     18.120000   3174.741890     87.335000
304     18.180000   3169.503940     87.263000
305     18.240000   3164.270290     87.191000
306     18.300000   3159.040980     87.119000
307     18.360000   3153.816020     87.046000
308     18.420000   3148.595430     86.973000
309     18.480000   3143.379230     86.900000
310     18.540000   3138.167420     86.827000
311     18.600000   3132.960000     86.754000
312     18.660000   3127.756950     86.681000
313     18.720000   3122.558280     86.608000
314     18.780000   3117.363950     86.536000
315     18.840000   3112.173950     86.464000
316     18.900000   3106.988250     86.393000
317     18.960000   3101.806830     86.321000
318     19.020000   3096.629700     86.250000
319     19.080000   3091.456850     86.178000
320     19.140000   3086.288280     86.107000
321     19.200000   3081.124020     86.035000
322     19.260000   3075.964060     85.963000
323     19.320000   3070.808450     85.891000
324     19.380000   3065.657200     85.818000
325     19.440000   3060.510320     85.745000
326     19.500000   3055.367830     85.672000
327     19.560000   3050.229740     85.598000
328     19.620000   3045.096030     85.525000
329     19.680000   3039.966690     85.453000
330     19.740000   3034.841720     85.380000
331     19.800000   3029.721090     85.308000
332     19.860000   3024.604770     85.236000
333     19.920000   3019.492750     85.165000
334     19.980000   3014.385020     85.093000
335     20.040000   3009.281570     85.022000
336     20.100000   3004.182390     84.950000
337     20.160000   2999.087510     84.879000
338     20.220000   2993.996930     84.807000
339     20.280000   2988.910670     84.735000
340     20.340000   2983.828760     84.662000
341     20.400000   2978.751220     84.589000
342     20.460000   2973.678050     84.516000
343     20.520000   2968.609280     84.443000
344     20.580000   2963.544900     84.370000
345     20.640000   2958.484900     84.297000
346     20.700000   2953.429270     84.224000
347     20.760000   2948.378000     84.152000
348     20.820000   2943.331060     84.080000
349     20.880000   2938.288430     84.008000
350     20.940000   2933.250090     83.937000
351     21.000000   2928.216040     83.865000
352     21.060000   2923.186260     83.794000
353     21.120000   2918.160770     83.722000
354     21.180000   2913.139560     83.651000
355     21.240000   2908.122670     83.579000
356     21.300000   2903.110120     83.506000
357     21.360000   2898.101910     83.434000
358     21.420000   2893.098080     83.361000
359     21.480000   2888.098630     83.288000
360     21.540000   2883.103570     83.214000
361     21.600000   2878.112900     83.141000
362     21.660000   2873.126610     83.068000
363     21.720000   2868.144690     82.996000
364     21.780000   2863.167120     82.924000
365     21.840000   2858.193860     82.852000
366     21.900000   2853.224920     82.780000
367     21.960000   2848.260260     82.709000
368     22.020000   2843.299880     82.637000
369     22.080000   2838.343780     82.566000
370     22.140000   2833.391970     82.494000
371     22.200000   2828.444460     82.423000
372     22.260000   2823.501260     82.350000
373     22.320000   2818.562400     82.278000
374     22.380000   2813.627900     82.205000
375     22.440000   2808.697780     82.132000
376     22.500000   2803.772040     82.059000
377     22.560000   2798.850700     81.986000
378     22.620000   2793.933740     81.913000
379     22.680000   2789.021170     81.840000
380     22.740000   2784.112950     81.768000
381     22.800000   2779.209070     81.695000
382     22.860000   2774.309500     81.624000
383     22.920000   2769.414240     81.552000
384     22.980000   2764.523260     81.481000
385     23.040000   2759.636560     81.409000
386     23.100000   2754.754140     81.338000
387     23.160000   2749.876010     81.266000
388     23.220000   2745.002180     81.194000
389     23.280000   2740.132680     81.122000
390     23.340000   2735.267520     81.050000
391     23.400000   2730.406730     80.977000
392     23.460000   2725.550320     80.904000
393     23.520000   2720.698300     80.830000
394     23.580000   2715.850670     80.757000
395     23.640000   2711.007430     80.684000
396     23.700000   2706.168560     80.612000
397     23.760000   2701.334040     80.539000
398     23.820000   2696.503850     80.467000
399     23.880000   2691.677970     80.396000
400     23.940000   2686.856390     80.324000
401     24.000000   2682.039090     80.253000
402     24.060000   2677.226060     80.181000
403     24.120000   2672.417320     80.110000
404     24.180000   2667.612880     80.038000
405     24.240000   2662.812740     79.966000
406     24.300000   2658.016940     79.894000
407     24.360000   2653.225480     79.821000
408     24.420000   2648.438400     79.748000
409     24.480000   2643.655710     79.675000
410     24.540000   2638.877400     79.602000
411     24.600000   2634.103490     79.529000
412     24.660000   2629.333960     79.456000
413     24.720000   2624.568790     79.383000
414     24.780000   2619.807970     79.311000
415     24.840000   2615.051470     79.239000
416     24.900000   2610.299270     79.167000
417     24.960000   2605.551370     79.096000
418     25.020000   2600.807750     79.025000
419     25.080000   2596.068400     78.953000
420     25.140000   2591.333340     78.882000
421     25.200000   2586.602580     78.810000
422     25.260000   2581.876140     78.738000
423     25.320000   2577.154030     78.665000
424     25.380000   2572.436290     78.593000
425     25.440000   2567.722920     78.520000
426     25.500000   2563.013940     78.446000
427     25.560000   2558.309350     78.373000
428     25.620000   2553.609150     78.300000
429     25.680000   2548.913320     78.227000
430     25.740000   2544.221860     78.155000
431     25.800000   2539.534730     78.083000
432     25.860000   2534.851920     78.011000
433     25.920000   2530.173410     77.939000
434     25.980000   2525.499180     77.868000
435     26.040000   2520.829240     77.797000
436     26.100000   2516.163570     77.725000
437     26.160000   2511.502190     77.654000
438     26.220000   2506.845120     77.582000
439     26.280000   2502.192370     77.510000
440     26.340000   2497.543970     77.437000
441     26.400000   2492.899930     77.364000
442     26.460000   2488.260270     77.291000
443     26.520000   2483.625010     77.218000
444     26.580000   2478.994130     77.145000
445     26.640000   2474.367640     77.072000
446     26.700000   2469.745530     76.999000
447     26.760000   2465.127760     76.927000
448     26.820000   2460.514320     76.855000
449     26.880000   2455.905200     76.783000
450     26.940000   2451.300370     76.711000
451     27.000000   2446.699820     76.640000
452     27.060000   2442.103550     76.569000
453     27.120000   2437.511570     76.497000
454     27.180000   2432.923870     76.426000
455     27.240000   2428.340490     76.354000
456     27.300000   2423.761440     76.281000
457     27.360000   2419.186740     76.209000
458     27.420000   2414.616420     76.136000
459     27.480000   2410.050470     76.062000
460     27.540000   2405.488920     75.989000
461     27.600000   2400.931760     75.916000
462     27.660000   2396.378980     75.843000
463     27.720000   2391.830570     75.771000
464     27.780000   2387.286500     75.698000
465     27.840000   2382.746760     75.627000
466     27.900000   2378.211320     75.555000
467     27.960000   2373.680170     75.484000
468     28.020000   2369.153290     75.412000
469     28.080000   2364.630700     75.341000
470     28.140000   2360.112400     75.269000
471     28.200000   2355.598390     75.197000
472     28.260000   2351.088700     75.125000
473     28.320000   2346.583350     75.053000
474     28.380000   2342.082360     74.980000
475     28.440000   2337.585740     74.907000
476     28.500000   2333.093510     74.834000
477     28.560000   2328.605680     74.761000
478     28.620000   2324.122230     74.688000
479     28.680000   2319.643160     74.615000
480     28.740000   2315.168450     74.542000
481     28.800000   2310.698070     74.470000
482     28.860000   2306.232020     74.398000
483     28.920000   2301.770260     74.327000
484     28.980000   2297.312790     74.256000
485     29.040000   2292.859600     74.184000
486     29.100000   2288.410680     74.113000
487     29.160000   2283.966060     74.041000
488     29.220000   2279.525740     73.969000
489     29.280000   2275.089750     73.897000
490     29.340000   2270.658100     73.824000
491     29.400000   2266.230810     73.752000
492     29.460000   2261.807910     73.678000
493     29.520000   2257.389400     73.605000
494     29.580000   2252.975280     73.532000
495     29.640000   2248.565540     73.459000
496     29.700000   2244.160180     73.386000
497     29.760000   2239.759170     73.314000
498     29.820000   2235.362480     73.242000
499     29.880000   2230.970110     73.170000
500     29.940000   2226.582040     73.099000
501     30.000000   2222.198240     73.028000
502     30.060000   2217.818730     72.956000
503     30.120000   2213.443500     72.885000
504     30.180000   2209.072560     72.813000
505     30.240000   2204.705930     72.741000
506     30.300000   2200.343630     72.669000
507     30.360000   2195.985690     72.596000
508     30.420000   2191.632110     72.523000
509     30.480000   2187.282920     72.450000
510     30.540000   2182.938130     72.377000
511     30.600000   2178.597720     72.304000
512     30.660000   2174.261690     72.231000
513     30.720000   2169.930030     72.158000
514     30.780000   2165.602720     72.086000
515     30.840000   2161.279730     72.014000
516     30.900000   2156.961040     71.942000
517     30.960000   2152.646640     71.871000
518     31.020000   2148.336530     71.800000
519     31.080000   2144.030690     71.728000
520     31.140000   2139.729140     71.657000
521     31.200000   2135.431890     71.585000
522     31.260000   2131.138950     71.513000
523     31.320000   2126.850350     71.440000
524     31.380000   2122.566110     71.368000
525     31.440000   2118.286250     71.294000
526     31.500000   2114.010780     71.221000
527     31.560000   2109.739700     71.148000
528     31.620000   2105.473000     71.075000
529     31.680000   2101.210680     71.002000
530     31.740000   2096.952730     70.930000
531     31.800000   2092.699110     70.858000
532     31.860000   2088.449800     70.786000
533     31.920000   2084.204800     70.714000
534     31.980000   2079.964080     70.643000
535     32.040000   2075.727640     70.572000
536     32.100000   2071.495480     70.500000
537     32.160000   2067.267610     70.429000
538     32.220000   2063.044050     70.357000
539     32.280000   2058.824810     70.284000
540     32.340000   2054.609910     70.212000
541     32.400000   2050.399380     70.139000
542     32.460000   2046.193230     70.066000
543     32.520000   2041.991480     69.993000
544     32.580000   2037.794110     69.920000
545     32.640000   2033.601130     69.847000
546     32.700000   2029.412510     69.774000
547     32.760000   2025.228260     69.702000
548     32.820000   2021.048330     69.630000
549     32.880000   2016.872710     69.558000
550     32.940000   2012.701390     69.486000
551     33.000000   2008.534350     69.415000
552     33.060000   2004.371590     69.344000
553     33.120000   2000.213110     69.272000
554     33.180000   1996.058920     69.201000
555     33.240000   1991.909050     69.128000
556     33.300000   1987.763500     69.056000
557     33.360000   1983.622310     68.983000
558     33.420000   1979.485490     68.910000
559     33.480000   1975.353060     68.837000
560     33.540000   1971.225020     68.764000
561     33.600000   1967.101360     68.691000
562     33.660000   1962.982090     68.618000
563     33.720000   1958.867180     68.546000
564     33.780000   1954.756620     68.473000
565     33.840000   1950.650380     68.401000
566     33.900000   1946.548450     68.330000
567     33.960000   1942.450810     68.258000
568     34.020000   1938.357450     68.187000
569     34.080000   1934.268360     68.116000
570     34.140000   1930.183560     68.044000
571     34.200000   1926.103060     67.972000
572     34.260000   1922.026880     67.900000
573     34.320000   1917.955040     67.828000
574     34.380000   1913.887550     67.755000
575     34.440000   1909.824450     67.682000
576     34.500000   1905.765730     67.609000
577     34.560000   1901.711400     67.536000
578     34.620000   1897.661460     67.463000
579     34.680000   1893.615890     67.390000
580     34.740000   1889.574690     67.317000
581     34.800000   1885.537820     67.245000
582     34.860000   1881.505270     67.173000
583     34.920000   1877.477020     67.102000
584     34.980000   1873.453060     67.030000
585     35.040000   1869.433370     66.959000
586     35.100000   1865.417970     66.888000
587     35.160000   1861.406850     66.816000
588     35.220000   1857.400040     66.744000
589     35.280000   1853.397550     66.672000
590     35.340000   1849.399410     66.599000
591     35.400000   1845.405640     66.526000
592     35.460000   1841.416240     66.453000
593     35.520000   1837.431240     66.380000
594     35.580000   1833.450620     66.307000
595     35.640000   1829.474390     66.234000
596     35.700000   1825.502540     66.161000
597     35.760000   1821.535030     66.089000
598     35.820000   1817.571860     66.017000
599     35.880000   1813.612990     65.945000
600     35.940000   1809.658430     65.874000
601     36.000000   1805.708140     65.802000
602     36.060000   1801.762130     65.731000
603     36.120000   1797.820400     65.660000
604     36.180000   1793.882970     65.588000
605     36.240000   1789.949850     65.516000
606     36.300000   1786.021060     65.444000
607     36.360000   1782.096630     65.371000
608     36.420000   1778.176560     65.298000
609     36.480000   1774.260880     65.225000
610     36.540000   1770.349590     65.152000
611     36.600000   1766.442690     65.078000
612     36.660000   1762.540170     65.006000
613     36.720000   1758.642020     64.933000
614     36.780000   1754.748210     64.861000
615     36.840000   1750.858730     64.789000
616     36.900000   1746.973550     64.717000
617     36.960000   1743.092660     64.646000
618     37.020000   1739.216050     64.574000
619     37.080000   1735.343720     64.503000
620     37.140000   1731.475670     64.432000
621     37.200000   1727.611930     64.360000
622     37.260000   1723.752500     64.288000
623     37.320000   1719.897410     64.215000
624     37.380000   1716.046680     64.142000
625     37.440000   1712.200320     64.069000
626     37.500000   1708.358360     63.996000
627     37.560000   1704.520780     63.923000
628     37.620000   1700.687600     63.850000
629     37.680000   1696.858790     63.777000
630     37.740000   1693.034340     63.705000
631     37.800000   1689.214220     63.633000
632     37.860000   1685.398430     63.561000
633     37.920000   1681.586930     63.489000
634     37.980000   1677.779720     63.418000
635     38.040000   1673.976790     63.347000
636     38.100000   1670.178140     63.275000
637     38.160000   1666.383770     63.204000
638     38.220000   1662.593720     63.132000
639     38.280000   1658.807980     63.059000
640     38.340000   1655.026600     62.987000
641     38.400000   1651.249570     62.914000
642     38.460000   1647.476930     62.841000
643     38.520000   1643.708680     62.768000
644     38.580000   1639.944820     62.694000
645     38.640000   1636.185350     62.621000
646     38.700000   1632.430240     62.549000
647     38.760000   1628.679490     62.476000
648     38.820000   1624.933070     62.404000
649     38.880000   1621.190960     62.333000
650     38.940000   1617.453150     62.261000
651     39.000000   1613.719610     62.190000
652     39.060000   1609.990360     62.119000
653     39.120000   1606.265390     62.047000
654     39.180000   1602.544710     61.975000
655     39.240000   1598.828340     61.903000
656     39.300000   1595.116300     61.831000
657     39.360000   1591.408620     61.758000
658     39.420000   1587.705310     61.685000
659     39.480000   1584.006380     61.612000
660     39.540000   1580.311850     61.539000
661     39.600000   1576.621700     61.466000
662     39.660000   1572.935930     61.393000
663     39.720000   1569.254540     61.320000
664     39.780000   1565.577480     61.248000
665     39.840000   1561.904750     61.176000
666     39.900000   1558.236330     61.105000
667     39.960000   1554.572190     61.033000
668     40.020000   1550.912340     60.962000
669     40.080000   1547.256760     60.891000
670     40.140000   1543.605470     60.819000
671     40.200000   1539.958480     60.747000
672     40.260000   1536.315800     60.675000
673     40.320000   1532.677460     60.603000
674     40.380000   1529.043490     60.530000
675     40.440000   1525.413890     60.457000
676     40.500000   1521.788670     60.384000
677     40.560000   1518.167850     60.310000
678     40.620000   1514.551420     60.237000
679     40.680000   1510.939360     60.165000
680     40.740000   1507.331670     60.092000
681     40.800000   1503.728310     60.020000
682     40.860000   1500.129270     59.948000
683     40.920000   1496.534520     59.877000
684     40.980000   1492.944070     59.805000
685     41.040000   1489.357890     59.734000
686     41.100000   1485.775990     59.663000
687     41.160000   1482.198380     59.591000
688     41.220000   1478.625080     59.519000
689     41.280000   1475.056100     59.447000
690     41.340000   1471.491460     59.374000
691     41.400000   1467.931190     59.301000
692     41.460000   1464.375310     59.228000
693     41.520000   1460.823810     59.155000
694     41.580000   1457.276700     59.082000
695     41.640000   1453.733980     59.009000
696     41.700000   1450.195630     58.936000
697     41.760000   1446.661630     58.864000
698     41.820000   1443.131970     58.792000
699     41.880000   1439.606610     58.720000
700     41.940000   1436.085550     58.649000
701     42.000000   1432.568770     58.577000
702     42.060000   1429.056270     58.506000
703     42.120000   1425.548050     58.435000
704     42.180000   1422.044130     58.363000
705     42.240000   1418.544510     58.291000
706     42.300000   1415.049230     58.218000
707     42.360000   1411.558300     58.146000
708     42.420000   1408.071740     58.073000
709     42.480000   1404.589570     58.000000
710     42.540000   1401.111790     57.926000
711     42.600000   1397.638400     57.853000
712     42.660000   1394.169380     57.780000
713     42.720000   1390.704740     57.708000
714     42.780000   1387.244440     57.636000
715     42.840000   1383.788460     57.564000
716     42.900000   1380.336790     57.492000
717     42.960000   1376.889410     57.421000
718     43.020000   1373.446310     57.349000
719     43.080000   1370.007480     57.278000
720     43.140000   1366.572950     57.206000
721     43.200000   1363.142710     57.135000
722     43.260000   1359.716790     57.063000
723     43.320000   1356.295200     56.990000
724     43.380000   1352.877980     56.917000
725     43.440000   1349.465130     56.844000
726     43.500000   1346.056680     56.771000
727     43.560000   1342.652610     56.698000
728     43.620000   1339.252930     56.625000
729     43.680000   1335.857630     56.552000
730     43.740000   1332.466680     56.480000
731     43.800000   1329.080080     56.407000
732     43.860000   1325.697790     56.336000
733     43.920000   1322.319800     56.264000
734     43.980000   1318.946100     56.193000
735     44.040000   1315.576670     56.121000
736     44.100000   1312.211530     56.050000
737     44.160000   1308.850670     55.978000
738     44.220000   1305.494120     55.906000
739     44.280000   1302.141900     55.834000
740     44.340000   1298.794020     55.762000
741     44.400000   1295.450500     55.689000
742     44.460000   1292.111370     55.616000
743     44.520000   1288.776620     55.542000
744     44.580000   1285.446270     55.469000
745     44.640000   1282.120300     55.396000
746     44.700000   1278.798710     55.324000
747     44.760000   1275.481460     55.251000
748     44.820000   1272.168550     55.179000
749     44.880000   1268.859950     55.108000
750     44.940000   1265.555640     55.036000
751     45.000000   1262.255610     54.965000
752     45.060000   1258.959870     54.893000
753     45.120000   1255.668400     54.822000
754     45.180000   1252.381230     54.750000
755     45.240000   1249.098370     54.678000
756     45.300000   1245.819840     54.606000
757     45.360000   1242.545670     54.533000
758     45.420000   1239.275860     54.460000
759     45.480000   1236.010440     54.387000
760     45.540000   1232.749410     54.314000
761     45.600000   1229.492780     54.241000
762     45.660000   1226.240520     54.168000
763     45.720000   1222.992630     54.095000
764     45.780000   1219.749080     54.023000
765     45.840000   1216.509860     53.951000
766     45.900000   1213.274940     53.880000
767     45.960000   1210.044310     53.808000
768     46.020000   1206.817960     53.737000
769     46.080000   1203.595890     53.665000
770     46.140000   1200.378110     53.594000
771     46.200000   1197.164620     53.522000
772     46.260000   1193.955460     53.450000
773     46.320000   1190.750630     53.377000
774     46.380000   1187.550160     53.305000
775     46.440000   1184.354070     53.232000
776     46.500000   1181.162360     53.158000
777     46.560000   1177.975050     53.085000
778     46.620000   1174.792120     53.012000
779     46.680000   1171.613570     52.939000
780     46.740000   1168.439380     52.867000
781     46.800000   1165.269530     52.795000
782     46.860000   1162.104000     52.723000
783     46.920000   1158.942760     52.652000
784     46.980000   1155.785810     52.580000
785     47.040000   1152.633140     52.509000
786     47.100000   1149.484750     52.437000
787     47.160000   1146.340650     52.366000
788     47.220000   1143.200850     52.294000
789     47.280000   1140.065380     52.222000
790     47.340000   1136.934250     52.149000
791     47.400000   1133.807490     52.076000
792     47.460000   1130.685110     52.003000
793     47.520000   1127.567120     51.930000
794     47.580000   1124.453520     51.857000
795     47.640000   1121.344310     51.784000
796     47.700000   1118.239470     51.711000
797     47.760000   1115.138980     51.639000
798     47.820000   1112.042820     51.567000
799     47.880000   1108.950970     51.495000
800     47.940000   1105.863410     51.424000
801     48.000000   1102.780140     51.352000
802     48.060000   1099.701150     51.281000
803     48.120000   1096.626440     51.209000
804     48.180000   1093.556020     51.138000
805     48.240000   1090.489910     51.066000
806     48.300000   1087.428140     50.993000
807     48.360000   1084.370720     50.921000
808     48.420000   1081.317670     50.848000
809     48.480000   1078.269000     50.775000
810     48.540000   1075.224720     50.701000
811     48.600000   1072.184840     50.628000
812     48.660000   1069.149340     50.555000
813     48.720000   1066.118200     50.483000
814     48.780000   1063.091400     50.411000
815     48.840000   1060.068940     50.339000
816     48.900000   1057.050770     50.267000
817     48.960000   1054.036900     50.196000
818     49.020000   1051.027300     50.124000
819     49.080000   1048.021990     50.053000
820     49.140000   1045.020960     49.981000
821     49.200000   1042.024230     49.910000
822     49.260000   1039.031810     49.837000
823     49.320000   1036.043740     49.765000
824     49.380000   1033.060020     49.692000
825     49.440000   1030.080680     49.619000
826     49.500000   1027.105730     49.546000
827     49.560000   1024.135170     49.473000
828     49.620000   1021.169000     49.400000
829     49.680000   1018.207200     49.327000
830     49.740000   1015.249770     49.254000
831     49.800000   1012.296670     49.182000
832     49.860000   1009.347890     49.111000
833     49.920000   1006.403410     49.039000
834     49.980000   1003.463210     48.968000
835     50.040000   1000.527290     48.896000
836     50.100000    997.595660     48.825000
837     50.160000    994.668310     48.753000
838     50.220000    991.745270     48.681000
839     50.280000    988.826550     48.609000
840     50.340000    985.912170     48.537000
841     50.400000    983.002170     48.464000
842     50.460000    980.096540     48.391000
843     50.520000    977.195300     48.317000
844     50.580000    974.298460     48.244000
845     50.640000    971.406000     48.171000
846     50.700000    968.517910     48.099000
847     50.760000    965.634170     48.026000
848     50.820000    962.754770     47.954000
849     50.880000    959.879670     47.882000
850     50.940000    957.008870     47.811000
851     51.000000    954.142350     47.740000
852     51.060000    951.280110     47.668000
853     51.120000    948.422160     47.597000
854     51.180000    945.568490     47.525000
855     51.240000    942.719140     47.453000
856     51.300000    939.874120     47.381000
857     51.360000    937.033450     47.308000
858     51.420000    934.197150     47.235000
859     51.480000    931.365240     47.162000
860     51.540000    928.537720     47.089000
861     51.600000    925.714590     47.016000
862     51.660000    922.895840     46.943000
863     51.720000    920.081450     46.870000
864     51.780000    917.271410     46.798000
865     51.840000    914.465700     46.726000
866     51.900000    911.664290     46.654000
867     51.960000    908.867170     46.583000
868     52.020000    906.074330     46.512000
869     52.080000    903.285770     46.440000
870     52.140000    900.501490     46.369000
871     52.200000    897.721510     46.297000
872     52.260000    894.945850     46.225000
873     52.320000    892.174530     46.152000
874     52.380000    889.407570     46.080000
875     52.440000    886.644980     46.007000
876     52.500000    883.886780     45.933000
877     52.560000    881.132980     45.860000
878     52.620000    878.383560     45.787000
879     52.680000    875.638520     45.714000
880     52.740000    872.897840     45.642000
881     52.800000    870.161490     45.570000
882     52.860000    867.429460     45.498000
883     52.920000    864.701740     45.426000
884     52.980000    861.978290     45.355000
885     53.040000    859.259130     45.284000
886     53.100000    856.544250     45.212000
887     53.160000    853.833650     45.141000
888     53.220000    851.127360     45.069000
889     53.280000    848.425400     44.997000
890     53.340000    845.727780     44.924000
891     53.400000    843.034530     44.851000
892     53.460000    840.345650     44.778000
893     53.520000    837.661170     44.705000
894     53.580000    834.981080     44.632000
895     53.640000    832.305370     44.559000
896     53.700000    829.634040     44.486000
897     53.760000    826.967050     44.414000
898     53.820000    824.304400     44.342000
899     53.880000    821.646060     44.270000
900     53.940000    818.992010     44.198000
901     54.000000    816.342250     44.127000
902     54.060000    813.696760     44.056000
903     54.120000    811.055560     43.984000
904     54.180000    808.418650     43.913000
905     54.240000    805.786050     43.841000
906     54.300000    803.157780     43.768000
907     54.360000    800.533870     43.695000
908     54.420000    797.914330     43.623000
909     54.480000    795.299170     43.549000
910     54.540000    792.688400     43.476000
911     54.600000    790.082020     43.403000
912     54.660000    787.480030     43.330000
913     54.720000    784.882390     43.258000
914     54.780000    782.289110     43.185000
915     54.840000    779.700150     43.113000
916     54.900000    777.115490     43.042000
917     54.960000    774.535120     42.970000
918     55.020000    771.959040     42.899000
919     55.080000    769.387230     42.828000
920     55.140000    766.819710     42.756000
921     55.200000    764.256480     42.684000
922     55.260000    761.697580     42.612000
923     55.320000    759.143010     42.540000
924     55.380000    756.592800     42.467000
925     55.440000    754.046970     42.394000
926     55.500000    751.505520     42.321000
927     55.560000    748.968470     42.248000
928     55.620000    746.435810     42.175000
929     55.680000    743.907520     42.102000
930     55.740000    741.383590     42.029000
931     55.800000    738.864000     41.957000
932     55.860000    736.348730     41.885000
933     55.920000    733.837750     41.814000
934     55.980000    731.331060     41.742000
935     56.040000    728.828650     41.671000
936     56.100000    726.330520     41.600000
937     56.160000    723.836680     41.528000
938     56.220000    721.347150     41.456000
939     56.280000    718.861940     41.384000
940     56.340000    716.381070     41.311000
941     56.400000    713.904570     41.238000
942     56.460000    711.432450     41.165000
943     56.520000    708.964720     41.092000
944     56.580000    706.501380     41.019000
945     56.640000    704.042430     40.946000
946     56.700000    701.587850     40.873000
947     56.760000    699.137620     40.801000
948     56.820000    696.691720     40.729000
949     56.880000    694.250140     40.657000
950     56.940000    691.812840     40.586000
951     57.000000    689.379830     40.515000
952     57.060000    686.951100     40.443000
953     57.120000    684.526650     40.372000
954     57.180000    682.106490     40.300000
955     57.240000    679.690650     40.228000
956     57.300000    677.279130     40.156000
957     57.360000    674.871970     40.083000
958     57.420000    672.469180     40.010000
959     57.480000    670.070780     39.937000
960     57.540000    667.676760     39.864000
961     57.600000    665.287140     39.791000
962     57.660000    662.901900     39.718000
963     57.720000    660.521020     39.645000
964     57.780000    658.144490     39.573000
965     57.840000    655.772280     39.501000
966     57.900000    653.404380     39.429000
967     57.960000    651.040760     39.358000
968     58.020000    648.681430     39.287000
969     58.080000    646.326380     39.215000
970     58.140000    643.975610     39.144000
971     58.200000    641.629140     39.072000
972     58.260000    639.286980     39.000000
973     58.320000    636.949170     38.927000
974     58.380000    634.615720     38.854000
975     58.440000    632.286640     38.781000
976     58.500000    629.961950     38.708000
977     58.560000    627.641650     38.635000
978     58.620000    625.325740     38.562000
979     58.680000    623.014200     38.489000
980     58.740000    620.707030     38.417000
981     58.800000    618.404190     38.345000
982     58.860000    616.105670     38.273000
983     58.920000    613.811450     38.201000
984     58.980000    611.521510     38.130000
985     59.040000    609.235860     38.059000
986     59.100000    606.954480     37.987000
987     59.160000    604.677400     37.916000
988     59.220000    602.404610     37.844000
989     59.280000    600.136160     37.771000
990     59.340000    597.872050     37.699000
991     59.400000    595.612300     37.626000
992     59.460000    593.356930     37.553000
993     59.520000    591.105960     37.480000
994     59.580000    588.859370     37.407000
995     59.640000    586.617170     37.334000
996     59.700000    584.379350     37.261000
997     59.760000    582.145870     37.188000
998     59.820000    579.916730     37.116000
999     59.880000    577.691890     37.045000
1000     59.940000    575.471350     36.973000
1001     60.000000    573.255100     36.902000
1002     60.060000    571.043120     36.831000
1003     60.120000    568.835420     36.759000
1004     60.180000    566.632020     36.687000
1005     60.240000    564.432930     36.615000
1006     60.300000    562.238170     36.543000
1007     60.360000    560.047760     36.470000
1008     60.420000    557.861720     36.397000
1009     60.480000    555.680070     36.324000
1010     60.540000    553.502810     36.251000
1011     60.600000    551.329940     36.178000
1012     60.660000    549.161450     36.105000
1013     60.720000    546.997330     36.033000
1014     60.780000    544.837550     35.960000
1015     60.840000    542.682100     35.888000
1016     60.900000    540.530950     35.817000
1017     60.960000    538.384090     35.745000
1018     61.020000    536.241510     35.674000
1019     61.080000    534.103210     35.603000
1020     61.140000    531.969190     35.531000
1021     61.200000    529.839480     35.459000
1022     61.260000    527.714080     35.387000
1023     61.320000    525.593020     35.315000
1024     61.380000    523.476320     35.242000
1025     61.440000    521.363990     35.169000
1026     61.500000    519.256050     35.096000
1027     61.560000    517.152510     35.023000
1028     61.620000    515.053350     34.949000
1029     61.680000    512.958570     34.877000
1030     61.740000    510.868150     34.804000
1031     61.800000    508.782070     34.732000
1032     61.860000    506.700300     34.660000
1033     61.920000    504.622830     34.589000
1034     61.980000    502.549650     34.517000
1035     62.040000    500.480750     34.446000
1036     62.100000    498.416130     34.375000
1037     62.160000    496.355790     34.303000
1038     62.220000    494.299770     34.231000
1039     62.280000    492.248060     34.159000
1040     62.340000    490.200700     34.086000
1041     62.400000    488.157710     34.013000
1042     62.460000    486.119100     33.940000
1043     62.520000    484.084880     33.867000
1044     62.580000    482.055050     33.794000
1045     62.640000    480.029600     33.721000
1046     62.700000    478.008530     33.648000
1047     62.760000    475.991810     33.576000
1048     62.820000    473.979420     33.504000
1049     62.880000    471.971340     33.432000
1050     62.940000    469.967550     33.361000
1051     63.000000    467.968050     33.289000
1052     63.060000    465.972820     33.218000
1053     63.120000    463.981880     33.147000
1054     63.180000    461.995230     33.075000
1055     63.240000    460.012890     33.003000
1056     63.300000    458.034890     32.931000
1057     63.360000    456.061230     32.858000
1058     63.420000    454.091950     32.785000
1059     63.480000    452.127050     32.712000
1060     63.540000    450.166540     32.639000
1061     63.600000    448.210430     32.565000
1062     63.660000    446.258690     32.493000
1063     63.720000    444.311320     32.420000
1064     63.780000    442.368300     32.348000
1065     63.840000    440.429600     32.276000
1066     63.900000    438.495200     32.204000
1067     63.960000    436.565100     32.133000
1068     64.020000    434.639270     32.061000
1069     64.080000    432.717720     31.990000
1070     64.140000    430.800460     31.919000
1071     64.200000    428.887500     31.847000
1072     64.260000    426.978850     31.775000
1073     64.320000    425.074550     31.702000
1074     64.380000    423.174600     31.629000
1075     64.440000    421.279030     31.556000
1076     64.500000    419.387850     31.483000
1077     64.560000    417.501050     31.410000
1078     64.620000    415.618650     31.337000
1079     64.680000    413.740620     31.264000
1080     64.740000    411.866960     31.192000
1081     64.800000    409.997630     31.120000
1082     64.860000    408.132610     31.048000
1083     64.920000    406.271900     30.976000
1084     64.980000    404.415470     30.905000
1085     65.040000    402.563320     30.833000
1086     65.100000    400.715460     30.762000
1087     65.160000    398.871880     30.690000
1088     65.220000    397.032600     30.619000
1089     65.280000    395.197650     30.546000
1090     65.340000    393.367050     30.474000
1091     65.400000    391.540810     30.401000
1092     65.460000    389.718950     30.328000
1093     65.520000    387.901480     30.255000
1094     65.580000    386.088410     30.181000
1095     65.640000    384.279710     30.108000
1096     65.700000    382.475390     30.036000
1097     65.760000    380.675430     29.963000
1098     65.820000    378.879790     29.891000
1099     65.880000    377.088460     29.820000
1100     65.940000    375.301430     29.748000
1101     66.000000    373.518680     29.677000
1102     66.060000    371.740210     29.605000
1103     66.120000    369.966020     29.534000
1104     66.180000    368.196130     29.462000
1105     66.240000    366.430540     29.390000
1106     66.300000    364.669290     29.318000
1107     66.360000    362.912390     29.245000
1108     66.420000    361.159860     29.172000
1109     66.480000    359.411720     29.099000
1110     66.540000    357.667960     29.026000
1111     66.600000    355.928600     28.953000
1112     66.660000    354.193620     28.880000
1113     66.720000    352.463000     28.807000
1114     66.780000    350.736730     28.735000
1115     66.840000    349.014780     28.663000
1116     66.900000    347.297140     28.592000
1117     66.960000    345.583790     28.520000
1118     67.020000    343.874720     28.449000
1119     67.080000    342.169920     28.378000
1120     67.140000    340.469420     28.306000
1121     67.200000    338.773210     28.234000
1122     67.260000    337.081320     28.162000
1123     67.320000    335.393760     28.090000
1124     67.380000    333.710570     28.017000
1125     67.440000    332.031750     27.944000
1126     67.500000    330.357320     27.871000
1127     67.560000    328.687280     27.797000
1128     67.620000    327.021630     27.724000
1129     67.680000    325.360360     27.652000
1130     67.740000    323.703450     27.579000
1131     67.800000    322.050870     27.507000
1132     67.860000    320.402610     27.435000
1133     67.920000    318.758650     27.364000
1134     67.980000    317.118980     27.292000
1135     68.040000    315.483580     27.221000
1136     68.100000    313.852470     27.150000
1137     68.160000    312.225640     27.078000
1138     68.220000    310.603120     27.006000
1139     68.280000    308.984930     26.934000
1140     68.340000    307.371080     26.861000
1141     68.400000    305.761590     26.788000
1142     68.460000    304.156490     26.715000
1143     68.520000    302.555770     26.642000
1144     68.580000    300.959450     26.569000
1145     68.640000    299.367510     26.496000
1146     68.700000    297.779940     26.423000
1147     68.760000    296.196730     26.351000
1148     68.820000    294.617850     26.279000
1149     68.880000    293.043270     26.207000
1150     68.940000    291.473000     26.136000
1151     69.000000    289.907000     26.064000
1152     69.060000    288.345280     25.993000
1153     69.120000    286.787850     25.921000
1154     69.180000    285.234710     25.850000
1155     69.240000    283.685880     25.778000
1156     69.300000    282.141380     25.705000
1157     69.360000    280.601230     25.633000
1158     69.420000    279.065450     25.560000
1159     69.480000    277.534060     25.487000
1160     69.540000    276.007060     25.413000
1161     69.600000    274.484460     25.340000
1162     69.660000    272.966230     25.267000
1163     69.720000    271.452360     25.195000
1164     69.780000    269.942850     25.123000
1165     69.840000    268.437650     25.051000
1166     69.900000    266.936770     24.979000
1167     69.960000    265.440170     24.908000
1168     70.020000    263.947850     24.836000
1169     70.080000    262.459810     24.765000
1170     70.140000    260.976060     24.693000
1171     70.200000    259.496600     24.622000
1172     70.260000    258.021460     24.549000
1173     70.320000    256.550660     24.477000
1174     70.380000    255.084220     24.404000
1175     70.440000    253.622160     24.331000
1176     70.500000    252.164480     24.258000
1177     70.560000    250.711200     24.185000
1178     70.620000    249.262300     24.112000
1179     70.680000    247.817780     24.039000
1180     70.740000    246.377620     23.967000
1181     70.800000    244.941800     23.894000
1182     70.860000    243.510300     23.823000
1183     70.920000    242.083090     23.751000
1184     70.980000    240.660170     23.680000
1185     71.040000    239.241530     23.608000
1186     71.100000    237.827170     23.537000
1187     71.160000    236.417100     23.465000
1188     71.220000    235.011330     23.393000
1189     71.280000    233.609890     23.321000
1190     71.340000    232.212790     23.249000
1191     71.400000    230.820060     23.176000
1192     71.460000    229.431710     23.103000
1193     71.520000    228.047750     23.029000
1194     71.580000    226.668180     22.956000
1195     71.640000    225.292990     22.883000
1196     71.700000    223.922180     22.811000
1197     71.760000    222.555720     22.738000
1198     71.820000    221.193590     22.666000
1199     71.880000    219.835770     22.595000
1200     71.940000    218.482240     22.523000
1201     72.000000    217.133000     22.452000
1202     72.060000    215.788040     22.380000
1203     72.120000    214.447360     22.309000
1204     72.180000    213.110970     22.237000
1205     72.240000    211.778890     22.165000
1206     72.300000    210.451150     22.093000
1207     72.360000    209.127750     22.020000
1208     72.420000    207.808730     21.947000
1209     72.480000    206.494100     21.874000
1210     72.540000    205.183850     21.801000
1211     72.600000    203.878000     21.728000
1212     72.660000    202.576520     21.655000
1213     72.720000    201.279410     21.582000
1214     72.780000    199.986650     21.510000
1215     72.840000    198.698210     21.438000
1216     72.900000    197.414080     21.366000
1217     72.960000    196.134230     21.295000
1218     73.020000    194.858660     21.224000
1219     73.080000    193.587380     21.152000
1220     73.140000    192.320380     21.081000
1221     73.200000    191.057680     21.009000
1222     73.260000    189.799290     20.937000
1223     73.320000    188.545250     20.864000
1224     73.380000    187.295560     20.792000
1225     73.440000    186.050250     20.719000
1226     73.500000    184.809330     20.645000
1227     73.560000    183.572800     20.572000
1228     73.620000    182.340660     20.499000
1229     73.680000    181.112890     20.426000
1230     73.740000    179.889480     20.354000
1231     73.800000    178.670410     20.282000
1232     73.860000    177.455660     20.210000
1233     73.920000    176.245210     20.138000
1234     73.980000    175.039050     20.067000
1235     74.040000    173.837160     19.996000
1236     74.100000    172.639550     19.924000
1237     74.160000    171.446230     19.853000
1238     74.220000    170.257220     19.781000
1239     74.280000    169.072530     19.709000
1240     74.340000    167.892190     19.636000
1241     74.400000    166.716210     19.563000
1242     74.460000    165.544610     19.490000
1243     74.520000    164.377400     19.417000
1244     74.580000    163.214590     19.344000
1245     74.640000    162.056160     19.271000
1246     74.700000    160.902100     19.198000
1247     74.760000    159.752390     19.126000
1248     74.820000    158.607010     19.054000
1249     74.880000    157.465950     18.982000
1250     74.940000    156.329180     18.910000
1251     75.000000    155.196690     18.839000
1252     75.060000    154.068480     18.768000
1253     75.120000    152.944550     18.696000
1254     75.180000    151.824920     18.625000
1255     75.240000    150.709600     18.553000
1256     75.300000    149.598600     18.480000
1257     75.360000    148.491960     18.408000
1258     75.420000    147.389700     18.335000
1259     75.480000    146.291810     18.261000
1260     75.540000    145.198320     18.188000
1261     75.600000    144.109220     18.115000
1262     75.660000    143.024500     18.042000
1263     75.720000    141.944140     17.970000
1264     75.780000    140.868130     17.897000
1265     75.840000    139.796450     17.826000
1266     75.900000    138.729070     17.754000
1267     75.960000    137.665980     17.683000
1268     76.020000    136.607170     17.611000
1269     76.080000    135.552630     17.540000
1270     76.140000    134.502390     17.468000
1271     76.200000    133.456440     17.396000
1272     76.260000    132.414810     17.324000
1273     76.320000    131.377520     17.252000
1274     76.380000    130.344580     17.179000
1275     76.440000    129.316030     17.106000
1276     76.500000    128.291860     17.033000
1277     76.560000    127.272080     16.960000
1278     76.620000    126.256690     16.887000
1279     76.680000    125.245680     16.814000
1280     76.740000    124.239030     16.741000
1281     76.800000    123.236710     16.669000
1282     76.860000    122.238720     16.597000
1283     76.920000    121.245020     16.526000
1284     76.980000    120.255600     16.455000
1285     77.040000    119.270470     16.383000
1286     77.100000    118.289620     16.312000
1287     77.160000    117.313050     16.240000
1288     77.220000    116.340790     16.168000
1289     77.280000    115.372860     16.096000
1290     77.340000    114.409270     16.023000
1291     77.400000    113.450040     15.951000
1292     77.460000    112.495200     15.877000
1293     77.520000    111.544750     15.804000
1294     77.580000    110.598680     15.731000
1295     77.640000    109.657010     15.658000
1296     77.700000    108.719700     15.585000
1297     77.760000    107.786750     15.513000
1298     77.820000    106.858130     15.441000
1299     77.880000    105.933810     15.369000
1300     77.940000    105.013800     15.298000
1301     78.000000    104.098060     15.227000
1302     78.060000    103.186610     15.155000
1303     78.120000    102.279430     15.084000
1304     78.180000    101.376550     15.012000
1305     78.240000    100.477980     14.940000
1306     78.300000     99.583740     14.868000
1307     78.360000     98.693860     14.795000
1308     78.420000     97.808340     14.722000
1309     78.480000     96.927210     14.649000
1310     78.540000     96.050480     14.576000
1311     78.600000     95.178130     14.503000
1312     78.660000     94.310160     14.430000
1313     78.720000     93.446560     14.357000
1314     78.780000     92.587300     14.285000
1315     78.840000     91.732370     14.213000
1316     78.900000     90.881750     14.141000
1317     78.960000     90.035410     14.070000
1318     79.020000     89.193350     13.999000
1319     79.080000     88.355570     13.927000
1320     79.140000     87.522080     13.856000
1321     79.200000     86.692880     13.784000
1322     79.260000     85.868010     13.712000
1323     79.320000     85.047470     13.639000
1324     79.380000     84.231290     13.567000
1325     79.440000     83.419490     13.493000
1326     79.500000     82.612070     13.420000
1327     79.560000     81.809050     13.347000
1328     79.620000     81.010410     13.274000
1329     79.680000     80.216160     13.201000
1330     79.740000     79.426260     13.129000
1331     79.800000     78.640700     13.057000
1332     79.860000     77.859450     12.985000
1333     79.920000     77.082510     12.913000
1334     79.980000     76.309850     12.842000
1335     80.040000     75.541470     12.771000
1336     80.100000     74.777370     12.699000
1337     80.160000     74.017560     12.628000
1338     80.220000     73.262050     12.556000
1339     80.280000     72.510870     12.483000
1340     80.340000     71.764030     12.411000
1341     80.400000     71.021560     12.338000
1342     80.460000     70.283470     12.265000
1343     80.520000     69.549770     12.192000
1344     80.580000     68.820460     12.119000
1345     80.640000     68.095540     12.046000
1346     80.700000     67.374990     11.973000
1347     80.760000     66.658790     11.901000
1348     80.820000     65.946920     11.829000
1349     80.880000     65.239370     11.757000
1350     80.940000     64.536100     11.685000
1351     81.000000     63.837120     11.614000
1352     81.060000     63.142420     11.543000
1353     81.120000     62.452000     11.471000
1354     81.180000     61.765870     11.400000
1355     81.240000     61.084050     11.328000
1356     81.300000     60.406570     11.255000
1357     81.360000     59.733440     11.182000
1358     81.420000     59.064680     11.109000
1359     81.480000     58.400300     11.036000
1360     81.540000     57.740320     10.963000
1361     81.600000     57.084720     10.890000
1362     81.660000     56.433510     10.817000
1363     81.720000     55.786660     10.745000
1364     81.780000     55.144160     10.672000
1365     81.840000     54.505980     10.600000
1366     81.900000     53.872110     10.529000
1367     81.960000     53.242520     10.457000
1368     82.020000     52.617220     10.386000
1369     82.080000     51.996190     10.315000
1370     82.140000     51.379450     10.243000
1371     82.200000     50.767010     10.171000
1372     82.260000     50.158890     10.099000
1373     82.320000     49.555110     10.027000
1374     82.380000     48.955680      9.954000
1375     82.440000     48.360630      9.881000
1376     82.500000     47.769970      9.808000
1377     82.560000     47.183700      9.735000
1378     82.620000     46.601820      9.662000
1379     82.680000     46.024320      9.589000
1380     82.740000     45.451170      9.516000
1381     82.800000     44.882370      9.444000
1382     82.860000     44.317880      9.372000
1383     82.920000     43.757690      9.301000
1384     82.980000     43.201780      9.229000
1385     83.040000     42.650160      9.158000
1386     83.100000     42.102810      9.087000
1387     83.160000     41.559750      9.015000
1388     83.220000     41.021000      8.943000
1389     83.280000     40.486570      8.871000
1390     83.340000     39.956490      8.798000
1391     83.400000     39.430770      8.725000
1392     83.460000     38.909430      8.652000
1393     83.520000     38.392480      8.579000
1394     83.580000     37.879930      8.506000
1395     83.640000     37.371760      8.433000
1396     83.700000     36.867960      8.360000
1397     83.760000     36.368510      8.288000
1398     83.820000     35.873390      8.216000
1399     83.880000     35.382590      8.144000
1400     83.940000     34.896080      8.073000
1401     84.000000     34.413850      8.001000
1402     84.060000     33.935900      7.930000
1403     84.120000     33.462230      7.859000
1404     84.180000     32.992860      7.787000
1405     84.240000     32.527800      7.715000
1406     84.300000     32.067070      7.643000
1407     84.360000     31.610690      7.570000
1408     84.420000     31.158690      7.497000
1409     84.480000     30.711070      7.424000
1410     84.540000     30.267840      7.351000
1411     84.600000     29.829010      7.277000
1412     84.660000     29.394550      7.205000
1413     84.720000     28.964470      7.132000
1414     84.780000     28.538720      7.060000
1415     84.840000     28.117300      6.988000
1416     84.900000     27.700190      6.916000
1417     84.960000     27.287360      6.845000
1418     85.020000     26.878810      6.773000
1419     85.080000     26.474540      6.702000
1420     85.140000     26.074560      6.631000
1421     85.200000     25.678870      6.559000
1422     85.260000     25.287490      6.487000
1423     85.320000     24.900460      6.414000
1424     85.380000     24.517780      6.342000
1425     85.440000     24.139470      6.269000
1426     85.500000     23.765550      6.195000
1427     85.560000     23.396030      6.122000
1428     85.620000     23.030890      6.049000
1429     85.680000     22.670120      5.976000
1430     85.740000     22.313720      5.904000
1431     85.800000     21.961650      5.832000
1432     85.860000     21.613900      5.760000
1433     85.920000     21.270450      5.688000
1434     85.980000     20.931290      5.617000
1435     86.040000     20.596410      5.546000
1436     86.100000     20.265820      5.474000
1437     86.160000     19.939510      5.402000
1438     86.220000     19.617520      5.330000
1439     86.280000     19.299860      5.258000
1440     86.340000     18.986540      5.185000
1441     86.400000     18.677600      5.112000
1442     86.460000     18.373050      5.039000
1443     86.520000     18.072890      4.966000
1444     86.580000     17.777130      4.893000
1445     86.640000     17.485750      4.820000
1446     86.700000     17.198750      4.747000
1447     86.760000     16.916100      4.675000
1448     86.820000     16.637790      4.603000
1449     86.880000     16.363770      4.531000
1450     86.940000     16.094050      4.460000
1451     87.000000     15.828600      4.389000
1452     87.060000     15.567420      4.317000
1453     87.120000     15.310500      4.246000
1454     87.180000     15.057870      4.175000
1455     87.240000     14.809540      4.103000
1456     87.300000     14.565520      4.031000
1457     87.360000     14.325840      3.958000
1458     87.420000     14.090510      3.886000
1459     87.480000     13.859560      3.813000
1460     87.540000     13.632980      3.740000
1461     87.600000     13.410790      3.667000
1462     87.660000     13.192960      3.594000
1463     87.720000     12.979500      3.521000
1464     87.780000     12.770390      3.449000
1465     87.840000     12.565610      3.377000
1466     87.900000     12.365140      3.305000
1467     87.960000     12.168980      3.233000
1468     88.020000     11.977120      3.162000
1469     88.080000     11.789570      3.090000
1470     88.140000     11.606340      3.018000
1471     88.200000     11.427450      2.945000
1472     88.260000     11.252910      2.872000
1473     88.320000     11.082770      2.799000
1474     88.380000     10.917030      2.725000
1475     88.440000     10.755710      2.652000
1476     88.500000     10.598820      2.578000
1477     88.560000     10.446360      2.504000
1478     88.620000     10.298320      2.431000
1479     88.680000     10.154670      2.358000
1480     88.740000     10.015390      2.285000
1481     88.800000      9.880430      2.214000
1482     88.860000      9.749770      2.142000
1483     88.920000      9.623360      2.072000
1484     88.980000      9.501170      2.001000
1485     89.040000      9.383190      1.931000
1486     89.100000      9.269400      1.862000
1487     89.160000      9.159780      1.792000
1488     89.220000      9.054360      1.722000
1489     89.280000      8.953140      1.652000
1490     89.340000      8.856140      1.581000
1491     89.400000      8.763380      1.510000
1492     89.460000      8.674890      1.439000
1493     89.520000      8.590700      1.367000
1494     89.580000      8.510820      1.295000
1495     89.640000      8.435270      1.223000
1496     89.700000      8.364090      1.150000
1497     89.760000      8.297280      1.077000
1498     89.820000      8.234880      1.003000
1499     89.880000      8.176910      0.929000
1500     89.940000      8.123390      0.855000
1501     90.000000      8.074350      0.780000
1502     90.060000      8.029840      0.704000
1503     90.120000      7.989890      0.628000
1504     90.180000      7.954500      0.552000
1505     90.240000      7.923690      0.475000
1506     90.300000      7.897450      0.400000
1507     90.360000      7.875710      0.325000
1508     90.420000      7.858400      0.253000
1509     90.480000      7.845360      0.183000
1510     90.540000      7.836410      0.117000
1511     90.600000      7.831270      0.056000
1512     90.660000      7.829640      0.001000
1513     90.720000      7.831140     -0.048000
1514     90.780000      7.835340     -0.089000
1515     90.840000      7.841770     -0.122000
1516     90.900000      7.849930     -0.146000
1517     90.960000      7.859270     -0.161000
1518     91.020000      7.869250     -0.167000
1519     91.080000      7.879320     -0.164000
1520     91.140000      7.888950     -0.152000
1521     91.200000      7.897620     -0.132000
1522     91.260000      7.904850     -0.105000
1523     91.320000      7.910210     -0.071000
1524     91.380000      7.913330     -0.031000
1525     91.440000      7.913930      0.013000
1526     91.500000      7.911780      0.060000
1527     91.560000      7.906740      0.108000
1528     91.620000      7.898770      0.157000
1529     91.680000      7.887890      0.205000
1530     91.740000      7.874220      0.250000
1531     91.800000      7.857940      0.291000
1532     91.860000      7.839270      0.329000
1533     91.920000      7.818500      0.361000
1534     91.980000      7.795940      0.388000
1535     92.040000      7.771940      0.409000
1536     92.100000      7.746820      0.425000
1537     92.160000      7.720950      0.435000
1538     92.220000      7.694650      0.439000
1539     92.280000      7.668240      0.439000
1540     92.340000      7.642020      0.433000
1541     92.400000      7.616240      0.424000
1542     92.460000      7.591130      0.411000
1543     92.520000      7.566870      0.396000
1544     92.580000      7.543610      0.379000
1545     92.640000      7.521440      0.360000
1546     92.700000      7.500420      0.340000
1547     92.760000      7.480590      0.321000
1548     92.820000      7.461920      0.302000
1549     92.880000      7.444400      0.283000
1550     92.940000      7.427970      0.265000
1551     93.000000      7.412550      0.249000
1552     93.060000      7.398080      0.234000
1553     93.120000      7.384460      0.221000
1554     93.180000      7.371600      0.209000
1555     93.240000      7.359430      0.198000
1556     93.300000      7.347860      0.188000
1557     93.360000      7.336820      0.180000
1558     93.420000      7.326230      0.173000
1559     93.480000      7.316040      0.167000
1560     93.540000      7.306200      0.161000
1561     93.600000      7.296670      0.156000
1562     93.660000      7.287420      0.152000
1563     93.720000      7.278430      0.148000
1564     93.780000      7.269690      0.144000
1565     93.840000      7.261200      0.139000
1566     93.900000      7.252960      0.135000
1567     93.960000      7.244970      0.131000
1568     94.020000      7.237250      0.126000
1569     94.080000      7.229810      0.122000
1570     94.140000      7.222660      0.116000
1571     94.200000      7.215830      0.111000
1572     94.260000      7.209320      0.106000
1573     94.320000      7.203140      0.100000
1574     94.380000      7.197290      0.095000
1575     94.440000      7.191780      0.089000
1576     94.500000      7.186580      0.084000
1577     94.560000      7.181700      0.079000
1578     94.620000      7.177090      0.075000
1579     94.680000      7.172720      0.071000
1580     94.740000      7.168560      0.068000
1581     94.800000      7.164550      0.066000
1582     94.860000      7.160650      0.065000
1583     94.920000      7.156790      0.065000
1584     94.980000      7.152910      0.065000
1585     95.040000      7.148950      0.067000
1586     95.100000      7.144840      0.070000
1587     95.160000      7.140520      0.074000
1588     95.220000      7.135930      0.079000
1589     95.280000      7.131030      0.085000
1590     95.340000      7.125760      0.091000
1591     95.400000      7.120090      0.098000
1592     95.460000      7.114000      0.105000
1593     95.520000      7.107460      0.113000
1594     95.580000      7.100480      0.120000
1595     95.640000      7.093060      0.127000
1596     95.700000      7.085230      0.134000
1597     95.760000      7.077020      0.140000
1598     95.820000      7.068470      0.145000
1599     95.880000      7.059640      0.149000
1600     95.940000      7.050560      0.153000
1601     96.000000      7.041320      0.155000
1602     96.060000      7.031960      0.156000
1603     96.120000      7.022550      0.157000
1604     96.180000      7.013150      0.156000
1605     96.240000      7.003810      0.155000
1606     96.300000      6.994580      0.152000
1607     96.360000      6.985520      0.149000
1608     96.420000      6.976650      0.146000
1609     96.480000      6.968000      0.142000
1610     96.540000      6.959580      0.138000
1611     96.600000      6.951420      0.134000
1612     96.660000      6.943490      0.130000
1613     96.720000      6.935790      0.127000
1614     96.780000      6.928300      0.123000
1615     96.840000      6.920990      0.121000
1616     96.900000      6.913820      0.119000
1617     96.960000      6.906760      0.117000
1618     97.020000      6.899760      0.117000
1619     97.080000      6.892770      0.117000
1620     97.140000      6.885760      0.117000
1621     97.200000      6.878670      0.119000
1622     97.260000      6.871490      0.121000
1623     97.320000      6.864160      0.124000
1624     97.380000      6.856660      0.127000
1625     97.440000      6.848970      0.130000
1626     97.500000      6.841090      0.133000
1627     97.560000      6.833000      0.136000
1628     97.620000      6.824710      0.140000
1629     97.680000      6.816240      0.143000
1630     97.740000      6.807610      0.145000
1631     97.800000      6.798850      0.147000
1632     97.860000      6.790000      0.148000
1633     97.920000      6.781090      0.148000
1634     97.980000      6.772180      0.148000
1635     98.040000      6.763320      0.147000
1636     98.100000      6.754540      0.145000
1637     98.160000      6.745910      0.142000
1638     98.220000      6.737460      0.139000
1639     98.280000      6.729240      0.135000
1640     98.340000      6.721280      0.130000
1641     98.400000      6.713620      0.125000
1642     98.460000      6.706280      0.119000
1643     98.520000      6.699280      0.114000
1644     98.580000      6.692630      0.108000
1645     98.640000      6.686330      0.102000
1646     98.700000      6.680360      0.097000
1647     98.760000      6.674720      0.092000
1648     98.820000      6.669380      0.087000
1649     98.880000      6.664310      0.082000
1650     98.940000      6.659490      0.079000
1651     99.000000      6.654890      0.075000
1652     99.060000      6.650460      0.073000
1653     99.120000      6.646170      0.071000
1654     99.180000      6.641990      0.069000
1655     99.240000      6.637890      0.068000
1656     99.300000      6.633830      0.067000
1657     99.360000      6.629790      0.067000
1658     99.420000      6.625750      0.067000
1659     99.480000      6.621700      0.068000
1660     99.540000      6.617620      0.068000
1661     99.600000      6.613500      0.069000
1662     99.660000      6.609350      0.069000
1663     99.720000      6.605180      0.070000
1664     99.780000      6.600980      0.070000
1665     99.840000      6.596770      0.070000
1666     99.900000      6.592580      0.070000
1667     99.960000      6.588410      0.069000
1668    100.020000      6.584300      0.068000
1669    100.080000      6.580260      0.067000
1670    100.140000      6.576310      0.065000
1671    100.200000      6.572480      0.063000
1672    100.260000      6.568780      0.060000
1673    100.320000      6.565230      0.058000
1674    100.380000      6.561850      0.055000
1675    100.440000      6.558630      0.052000
1676    100.500000      6.555590      0.049000
1677    100.560000      6.552730      0.046000
1678    100.620000      6.550020      0.044000
1679    100.680000      6.547480      0.041000
1680    100.740000      6.545060      0.039000
1681    100.800000      6.542770      0.038000
1682    100.860000      6.540560      0.036000
1683    100.920000      6.538410      0.036000
1684    100.980000      6.536290      0.035000
1685    101.040000      6.534170      0.036000
1686    101.100000      6.532010      0.036000
1687    101.160000      6.529790      0.038000
1688    101.220000      6.527480      0.040000
1689    101.280000      6.525030      0.042000
1690    101.340000      6.522440      0.045000
1691    101.400000      6.519670      0.048000
1692    101.460000      6.516720      0.051000
1693    101.520000      6.513560      0.054000
1694    101.580000      6.510200      0.058000
1695    101.640000      6.506620      0.061000
1696    101.700000      6.502840      0.065000
1697    101.760000      6.498860      0.068000
1698    101.820000      6.494680      0.071000
1699    101.880000      6.490340      0.074000
1700    101.940000      6.485830      0.076000
1701    102.000000      6.481190      0.078000
1702    102.060000      6.476420      0.080000
1703    102.120000      6.471560      0.082000
1704    102.180000      6.466610      0.083000
1705    102.240000      6.461590      0.084000
1706    102.300000      6.456530      0.085000
1707    102.360000      6.451430      0.085000
1708    102.420000      6.446300      0.086000
1709    102.480000      6.441160      0.086000
1710    102.540000      6.436000      0.086000
1711    102.600000      6.430840      0.086000
1712    102.660000      6.425650      0.087000
1713    102.720000      6.420450      0.087000
1714    102.780000      6.415220      0.087000
1715    102.840000      6.409960      0.088000
1716    102.900000      6.404640      0.089000
1717    102.960000      6.399260      0.090000
1718    103.020000      6.393800      0.092000
1719    103.080000      6.388240      0.094000
1720    103.140000      6.382570      0.096000
1721    103.200000      6.376770      0.098000
1722    103.260000      6.370820      0.100000
1723    103.320000      6.364720      0.103000
1724    103.380000      6.358460      0.106000
1725    103.440000      6.352010      0.109000
1726    103.500000      6.345390      0.112000
1727    103.560000      6.338590      0.115000
1728    103.620000      6.331610      0.118000
1729    103.680000      6.324450      0.121000
1730    103.740000      6.317130      0.123000
1731    103.800000      6.309660      0.126000
1732    103.860000      6.302040      0.128000
1733    103.920000      6.294300      0.130000
1734    103.980000      6.286450      0.132000
1735    104.040000      6.278520      0.133000
1736    104.100000      6.270510      0.134000
1737    104.160000      6.262440      0.135000
1738    104.220000      6.254340      0.135000
1739    104.280000      6.246220      0.135000
1740    104.340000      6.238090      0.135000
1741    104.400000      6.229970      0.135000
1742    104.460000      6.221860      0.135000
1743    104.520000      6.213780      0.134000
1744    104.580000      6.205730      0.134000
1745    104.640000      6.197720      0.133000
1746    104.700000      6.189750      0.133000
1747    104.760000      6.181810      0.132000
1748    104.820000      6.173920      0.131000
1749    104.880000      6.166060      0.131000
1750    104.940000      6.158230      0.130000
1751    105.000000      6.150430      0.130000
1752    105.060000      6.142660      0.129000
1753    105.120000      6.134900      0.129000
1754    105.180000      6.127160      0.129000
1755    105.240000      6.119430      0.129000
1756    105.300000      6.111700      0.129000
1757    105.360000      6.103970      0.129000
1758    105.420000      6.096250      0.129000
1759    105.480000      6.088520      0.129000
1760    105.540000      6.080800      0.129000
1761    105.600000      6.073080      0.129000
1762    105.660000      6.065360      0.129000
1763    105.720000      6.057650      0.128000
1764    105.780000      6.049950      0.128000
1765    105.840000      6.042280      0.128000
1766    105.900000      6.034630      0.127000
1767    105.960000      6.027020      0.126000
1768    106.020000      6.019460      0.126000
1769    106.080000      6.011940      0.125000
1770    106.140000      6.004490      0.124000
1771    106.200000      5.997100      0.122000
1772    106.260000      5.989790      0.121000
1773    106.320000      5.982560      0.120000
1774    106.380000      5.975420      0.118000
1775    106.440000      5.968370      0.117000
1776    106.500000      5.961410      0.115000
1777    106.560000      5.954540      0.114000
1778    106.620000      5.947750      0.112000
1779    106.680000      5.941050      0.111000
1780    106.740000      5.934430      0.110000
1781    106.800000      5.927880      0.109000
1782    106.860000      5.921380      0.108000
1783    106.920000      5.914940      0.107000
1784    106.980000      5.908530      0.107000
1785    107.040000      5.902140      0.106000
1786    107.100000      5.895770      0.106000
1787    107.160000      5.889400      0.106000
1788    107.220000      5.883020      0.107000
1789    107.280000      5.876620      0.107000
1790    107.340000      5.870180      0.108000
1791    107.400000      5.863700      0.108000
1792    107.460000      5.857170      0.109000
1793    107.520000      5.850580      0.110000
1794    107.580000      5.843920      0.112000
1795    107.640000      5.837190      0.113000
1796    107.700000      5.830380      0.114000
1797    107.760000      5.823490      0.115000
1798    107.820000      5.816520      0.117000
1799    107.880000      5.809470      0.118000
1800    107.940000      5.802330      0.120000
1801    108.000000      5.795110      0.121000
1802    108.060000      5.787800      0.123000
1803    108.120000      5.780400      0.124000
1804    108.180000      5.772910      0.126000
1805    108.240000      5.765330      0.127000
1806    108.300000      5.757670      0.128000
1807    108.360000      5.749920      0.130000
1808    108.420000      5.742080      0.131000
1809    108.480000      5.734150      0.133000
1810    108.540000      5.726140      0.134000
1811    108.600000      5.718050      0.136000
1812    108.660000      5.709880      0.137000
1813    108.720000      5.701630      0.138000
1814    108.780000      5.693310      0.139000
1815    108.840000      5.684920      0.140000
1816    108.900000      5.676470      0.141000
1817    108.960000      5.667970      0.142000
1818    109.020000      5.659410      0.143000
1819    109.080000      5.650800      0.144000
1820    109.140000      5.642150      0.145000
1821    109.200000      5.633460      0.145000
1822    109.260000      5.624730      0.146000
1823    109.320000      5.615980      0.146000
1824    109.380000      5.607200      0.147000
1825    109.440000      5.598390      0.147000
1826    109.500000      5.589570      0.147000
1827    109.560000      5.580730      0.147000
1828    109.620000      5.571880      0.148000
1829    109.680000      5.563020      0.148000
1830    109.740000      5.554150      0.148000
1831    109.800000      5.545280      0.148000
1832    109.860000      5.536400      0.148000
1833    109.920000      5.527520      0.148000
1834    109.980000      5.518650      0.148000
1835    110.040000      5.509770      0.148000
1836    110.100000      5.500900      0.148000
1837    110.160000      5.492040      0.148000
1838    110.220000      5.483180      0.148000
1839    110.280000      5.474330      0.147000
1840    110.340000      5.465490      0.147000
1841    110.400000      5.456670      0.147000
1842    110.460000      5.447850      0.147000
1843    110.520000      5.439050      0.147000
1844    110.580000      5.430250      0.146000
1845    110.640000      5.421470      0.146000
1846    110.700000      5.412710      0.146000
1847    110.760000      5.403950      0.146000
1848    110.820000      5.395200      0.146000
1849    110.880000      5.386470      0.146000
1850    110.940000      5.377740      0.145000
1851    111.000000      5.369020      0.145000
1852    111.060000      5.360300      0.145000
1853    111.120000      5.351590      0.145000
1854    111.180000      5.342890      0.145000
1855    111.240000      5.334180      0.145000
1856    111.300000      5.325480      0.145000
1857    111.360000      5.316780      0.145000
1858    111.420000      5.308070      0.145000
1859    111.480000      5.299360      0.145000
1860    111.540000      5.290640      0.145000
1861    111.600000      5.281910      0.146000
1862    111.660000      5.273170      0.146000
1863    111.720000      5.264420      0.146000
1864    111.780000      5.255650      0.146000
1865    111.840000      5.246870      0.147000
1866    111.900000      5.238060      0.147000
1867    111.960000      5.229230      0.147000
1868    112.020000      5.220370      0.148000
1869    112.080000      5.211480      0.148000
1870    112.140000      5.202550      0.149000
1871    112.200000      5.193590      0.150000
1872    112.260000      5.184600      0.150000
1873    112.320000      5.175560      0.151000
1874    112.380000      5.166480      0.152000
1875    112.440000      5.157360      0.152000
1876    112.500000      5.148190      0.153000
1877    112.560000      5.138980      0.154000
1878    112.620000      5.129730      0.155000
1879    112.680000      5.120440      0.155000
1880    112.740000      5.111100      0.156000
1881    112.800000      5.101740      0.156000
1882    112.860000      5.092340      0.157000
1883    112.920000      5.082910      0.157000
1884    112.980000      5.073450      0.158000
1885    113.040000      5.063970      0.158000
1886    113.100000      5.054480      0.158000
1887    113.160000      5.044970      0.159000
1888    113.220000      5.035450      0.159000
1889    113.280000      5.025930      0.159000
1890    113.340000      5.016400      0.159000
1891    113.400000      5.006870      0.159000
1892    113.460000      4.997340      0.159000
1893    113.520000      4.987820      0.159000
1894    113.580000      4.978310      0.158000
1895    113.640000      4.968800      0.158000
1896    113.700000      4.959310      0.158000
1897    113.760000      4.949820      0.158000
1898    113.820000      4.940350      0.158000
1899    113.880000      4.930880      0.158000
1900    113.940000      4.921430      0.157000
1901    114.000000      4.911990      0.157000
1902    114.060000      4.902560      0.157000
1903    114.120000      4.893140      0.157000
1904    114.180000      4.883730      0.157000
1905    114.240000      4.874330      0.157000
1906    114.300000      4.864940      0.156000
1907    114.360000      4.855550      0.156000
1908    114.420000      4.846180      0.156000
1909    114.480000      4.836810      0.156000
1910    114.540000      4.827450      0.156000
1911    114.600000      4.818090      0.156000
1912    114.660000      4.808740      0.156000
1913    114.720000      4.799390      0.156000
1914    114.780000      4.790040      0.156000
1915    114.840000      4.780690      0.156000
1916    114.900000      4.771340      0.156000
1917    114.960000      4.761980      0.156000
1918    115.020000      4.752620      0.156000
1919    115.080000      4.743240      0.156000
1920    115.140000      4.733860      0.156000
1921    115.200000      4.724460      0.157000
1922    115.260000      4.715050      0.157000
1923    115.320000      4.705620      0.157000
1924    115.380000      4.696180      0.158000
1925    115.440000      4.686710      0.158000
1926    115.500000      4.677220      0.158000
1927    115.560000      4.667710      0.159000
1928    115.620000      4.658170      0.159000
1929    115.680000      4.648600      0.160000
1930    115.740000      4.639000      0.160000
1931    115.800000      4.629370      0.161000
1932    115.860000      4.619700      0.161000
1933    115.920000      4.610000      0.162000
1934    115.980000      4.600260      0.163000
1935    116.040000      4.590480      0.163000
1936    116.100000      4.580660      0.164000
1937    116.160000      4.570790      0.165000
1938    116.220000      4.560880      0.166000
1939    116.280000      4.550930      0.166000
1940    116.340000      4.540920      0.167000
1941    116.400000      4.530870      0.168000
1942    116.460000      4.520770      0.169000
1943    116.520000      4.510610      0.170000
1944    116.580000      4.500410      0.170000
1945    116.640000      4.490160      0.171000
1946    116.700000      4.479870      0.172000
1947    116.760000      4.469530      0.173000
1948    116.820000      4.459150      0.173000
1949    116.880000      4.448730      0.174000
1950    116.940000      4.438280      0.174000
1951    117.000000      4.427800      0.175000
1952    117.060000      4.417280      0.175000
1953    117.120000      4.406750      0.176000
1954    117.180000      4.396190      0.176000
1955    117.240000      4.385610      0.176000
1956    117.300000      4.375020      0.177000
1957    117.360000      4.364410      0.177000
1958    117.420000      4.353790      0.177000
1959    117.480000      4.343170      0.177000
1960    117.540000      4.332530      0.177000
1961    117.600000      4.321900      0.177000
1962    117.660000      4.311260      0.177000
1963    117.720000      4.300610      0.177000
1964    117.780000      4.289970      0.177000
1965    117.840000      4.279320      0.177000
1966    117.900000      4.268670      0.177000
1967    117.960000      4.258030      0.177000
1968    118.020000      4.247380      0.177000
1969    118.080000      4.236730      0.177000
1970    118.140000      4.226080      0.177000
1971    118.200000      4.215430      0.178000
1972    118.260000      4.204780      0.178000
1973    118.320000      4.194130      0.178000
1974    118.380000      4.183470      0.178000
1975    118.440000      4.172820      0.178000
1976    118.500000      4.162170      0.178000
1977    118.560000      4.151520      0.178000
1978    118.620000      4.140860      0.178000
1979    118.680000      4.130200      0.178000
1980    118.740000      4.119550      0.178000
1981    118.800000      4.108890      0.178000
1982    118.860000      4.098230      0.178000
1983    118.920000      4.087580      0.178000
1984    118.980000      4.076920      0.178000
1985    119.040000      4.066260      0.178000
1986    119.100000      4.055600      0.178000
1987    119.160000      4.044940      0.178000
1988    119.220000      4.034280      0.178000
1989    119.280000      4.023630      0.178000
1990    119.340000      4.012970      0.178000
1991    119.400000      4.002310      0.178000
1992    119.460000      3.991650      0.178000
1993    119.520000      3.981000      0.178000
1994    119.580000      3.970340      0.178000
1995    119.640000      3.959680      0.178000
1996    119.700000      3.949020      0.178000
1997    119.760000      3.938360      0.178000
1998    119.820000      3.927700      0.178000
1999    119.880000      3.917030      0.178000
2000    119.940000      3.906370      0.178000
2001    120.000000      3.895700      0.178000
2002    120.060000      3.885020      0.178000
2003    120.120000      3.874340      0.178000
2004    120.180000      3.863660      0.178000
2005    120.240000      3.852970      0.178000
2006    120.300000      3.842280      0.178000
2007    120.360000      3.831580      0.178000
2008    120.420000      3.820880      0.178000
2009    120.480000      3.810170      0.179000
2010    120.540000      3.799450      0.179000
2011    120.600000      3.788730      0.179000
2012    120.660000      3.778010      0.179000
2013    120.720000      3.767280      0.179000
2014    120.780000      3.756540      0.179000
2015    120.840000      3.745800      0.179000
2016    120.900000      3.735060      0.179000
2017    120.960000      3.724320      0.179000
2018    121.020000      3.713580      0.179000
2019    121.080000      3.702840      0.179000
2020    121.140000      3.692100      0.179000
2021    121.200000      3.681370      0.179000
2022    121.260000      3.670640      0.179000
2023    121.320000      3.659910      0.179000
2024    121.380000      3.649190      0.179000
2025    121.440000      3.638480      0.179000
2026    121.500000      3.627770      0.178000
2027    121.560000      3.617070      0.178000
2028    121.620000      3.606380      0.178000
2029    121.680000      3.595690      0.178000
2030    121.740000      3.585010      0.178000
2031    121.800000      3.574350      0.178000
2032    121.860000      3.563680      0.178000
2033    121.920000      3.553030      0.178000
2034    121.980000      3.542380      0.177000
2035    122.040000      3.531740      0.177000
2036    122.100000      3.521110      0.177000
2037    122.160000      3.510480      0.177000
2038    122.220000      3.499860      0.177000
2039    122.280000      3.489250      0.177000
2040    122.340000      3.478640      0.177000
2041    122.400000      3.468040      0.177000
2042    122.460000      3.457440      0.177000
2043    122.520000      3.446850      0.176000
2044    122.580000      3.436270      0.176000
2045    122.640000      3.425690      0.176000
2046    122.700000      3.415120      0.176000
2047    122.760000      3.404550      0.176000
2048    122.820000      3.393990      0.176000
2049    122.880000      3.383440      0.176000
2050    122.940000      3.372900      0.176000
2051    123.000000      3.362370      0.175000
2052    123.060000      3.351850      0.175000
2053    123.120000      3.341330      0.175000
2054    123.180000      3.330830      0.175000
2055    123.240000      3.320330      0.175000
2056    123.300000      3.309850      0.175000
2057    123.360000      3.299390      0.174000
2058    123.420000      3.288930      0.174000
2059    123.480000      3.278490      0.174000
2060    123.540000      3.268060      0.174000
2061    123.600000      3.257650      0.173000
2062    123.660000      3.247260      0.173000
2063    123.720000      3.236880      0.173000
2064    123.780000      3.226520      0.173000
2065    123.840000      3.216170      0.172000
2066    123.900000      3.205850      0.172000
2067    123.960000      3.195540      0.172000
2068    124.020000      3.185260      0.171000
2069    124.080000      3.175000      0.171000
2070    124.140000      3.164750      0.170000
2071    124.200000      3.154540      0.170000
2072    124.260000      3.144340      0.170000
2073    124.320000      3.134170      0.169000
2074    124.380000      3.124030      0.169000
2075    124.440000      3.113910      0.168000
2076    124.500000      3.103820      0.168000
2077    124.560000      3.093750      0.168000
2078    124.620000      3.083720      0.167000
2079    124.680000      3.073710      0.167000
2080    124.740000      3.063730      0.166000
2081    124.800000      3.053770      0.166000
2082    124.860000      3.043850      0.165000
2083    124.920000      3.033950      0.165000
2084    124.980000      3.024080      0.164000
2085    125.040000      3.014240      0.164000
2086    125.100000      3.004430      0.163000
2087    125.160000      2.994650      0.163000
2088    125.220000      2.984900      0.162000
2089    125.280000      2.975180      0.162000
2090    125.340000      2.965480      0.161000
2091    125.400000      2.955820      0.161000
2092    125.460000      2.946180      0.160000
2093    125.520000      2.936580      0.160000
2094    125.580000      2.927000      0.159000
2095    125.640000      2.917450      0.159000
2096    125.700000      2.907940      0.158000
2097    125.760000      2.898450      0.158000
2098    125.820000      2.888990      0.157000
2099    125.880000      2.879560      0.157000
2100    125.940000      2.870160      0.156000
2101    126.000000      2.860780      0.156000
2102    126.060000      2.851430      0.156000
2103    126.120000      2.842110      0.155000
2104    126.180000      2.832820      0.155000
2105    126.240000      2.823560      0.154000
2106    126.300000      2.814320      0.154000
2107    126.360000      2.805110      0.153000
2108    126.420000      2.795930      0.153000
2109    126.480000      2.786770      0.152000
2110    126.540000      2.777650      0.152000
2111    126.600000      2.768550      0.151000
2112    126.660000      2.759470      0.151000
2113    126.720000      2.750430      0.151000
2114    126.780000      2.741410      0.150000
2115    126.840000      2.732410      0.150000
2116    126.900000      2.723450      0.149000
2117    126.960000      2.714510      0.149000
2118    127.020000      2.705590      0.148000
2119    127.080000      2.696710      0.148000
2120    127.140000      2.687850      0.147000
2121    127.200000      2.679020      0.147000
2122    127.260000      2.670210      0.147000
2123    127.320000      2.661430      0.146000
2124    127.380000      2.652680      0.146000
2125    127.440000      2.643960      0.145000
2126    127.500000      2.635270      0.145000
2127    127.560000      2.626600      0.144000
2128    127.620000      2.617960      0.144000
2129    127.680000      2.609360      0.143000
2130    127.740000      2.600780      0.143000
2131    127.800000      2.592230      0.142000
2132    127.860000      2.583710      0.142000
2133    127.920000      2.575220      0.141000
2134    127.980000      2.566750      0.141000
2135    128.040000      2.558320      0.140000
2136    128.100000      2.549920      0.140000
2137    128.160000      2.541550      0.139000
2138    128.220000      2.533210      0.139000
2139    128.280000      2.524900      0.138000
2140    128.340000      2.516630      0.138000
2141    128.400000      2.508380      0.137000
2142    128.460000      2.500170      0.137000
2143    128.520000      2.491990      0.136000
2144    128.580000      2.483840      0.135000
2145    128.640000      2.475730      0.135000
2146    128.700000      2.467650      0.134000
2147    128.760000      2.459600      0.134000
2148    128.820000      2.451590      0.133000
2149    128.880000      2.443600      0.133000
2150    128.940000      2.435650      0.132000
2151    129.000000      2.427730      0.132000
2152    129.060000      2.419840      0.131000
2153    129.120000      2.411990      0.131000
2154    129.180000      2.404160      0.130000
2155    129.240000      2.396370      0.130000
2156    129.300000      2.388600      0.129000
2157    129.360000      2.380870      0.129000
2158    129.420000      2.373170      0.128000
2159    129.480000      2.365500      0.128000
2160    129.540000      2.357860      0.127000
2161    129.600000      2.350260      0.127000
2162    129.660000      2.342680      0.126000
2163    129.720000      2.335130      0.126000
2164    129.780000      2.327620      0.125000
2165    129.840000      2.320130      0.125000
2166    129.900000      2.312680      0.124000
2167    129.960000      2.305250      0.124000
2168    130.020000      2.297860      0.123000
2169    130.080000      2.290490      0.123000
2170    130.140000      2.283150      0.122000
2171    130.200000      2.275840      0.122000
2172    130.260000      2.268570      0.121000
2173    130.320000      2.261320      0.121000
2174    130.380000      2.254090      0.120000
2175    130.440000      2.246900      0.120000
2176    130.500000      2.239740      0.119000
2177    130.560000      2.232610      0.119000
2178    130.620000      2.225500      0.118000
2179    130.680000      2.218420      0.118000
2180    130.740000      2.211380      0.117000
2181    130.800000      2.204360      0.117000
2182    130.860000      2.197370      0.116000
2183    130.920000      2.190400      0.116000
2184    130.980000      2.183470      0.115000
2185    131.040000      2.176560      0.115000
2186    131.100000      2.169680      0.114000
2187    131.160000      2.162820      0.114000
2188    131.220000      2.155990      0.114000
2189    131.280000      2.149190      0.113000
2190    131.340000      2.142420      0.113000
2191    131.400000      2.135670      0.112000
2192    131.460000      2.128960      0.112000
2193    131.520000      2.122260      0.111000
2194    131.580000      2.115600      0.111000
2195    131.640000      2.108960      0.110000
2196    131.700000      2.102350      0.110000
2197    131.760000      2.095760      0.110000
2198    131.820000      2.089200      0.109000
2199    131.880000      2.082670      0.109000
2200    131.940000      2.076160      0.108000
2201    132.000000      2.069680      0.108000
2202    132.060000      2.063230      0.107000
2203    132.120000      2.056800      0.107000
2204    132.180000      2.050390      0.107000
2205    132.240000      2.044010      0.106000
2206    132.300000      2.037660      0.106000
2207    132.360000      2.031330      0.105000
2208    132.420000      2.025030      0.105000
2209    132.480000      2.018750      0.104000
2210    132.540000      2.012500      0.104000
2211    132.600000      2.006280      0.104000
2212    132.660000      2.000080      0.103000
2213    132.720000      1.993900      0.103000
2214    132.780000      1.987750      0.102000
2215    132.840000      1.981630      0.102000
2216    132.900000      1.975530      0.101000
2217    132.960000      1.969450      0.101000
2218    133.020000      1.963400      0.101000
2219    133.080000      1.957370      0.100000
2220    133.140000      1.951370      0.100000
2221    133.200000      1.945390      0.099000
2222    133.260000      1.939430      0.099000
2223    133.320000      1.933500      0.099000
2224    133.380000      1.927590      0.098000
2225    133.440000      1.921710      0.098000
2226    133.500000      1.915850      0.097000
2227    133.560000      1.910010      0.097000
2228    133.620000      1.904200      0.097000
2229    133.680000      1.898410      0.096000
2230    133.740000      1.892650      0.096000
2231    133.800000      1.886900      0.096000
2232    133.860000      1.881180      0.095000
2233    133.920000      1.875480      0.095000
2234    133.980000      1.869800      0.094000
2235    134.040000      1.864150      0.094000
2236    134.100000      1.858510      0.094000
2237    134.160000      1.852900      0.093000
2238    134.220000      1.847310      0.093000
2239    134.280000      1.841730      0.093000
2240    134.340000      1.836180      0.092000
2241    134.400000      1.830650      0.092000
2242    134.460000      1.825140      0.092000
2243    134.520000      1.819650      0.091000
2244    134.580000      1.814180      0.091000
2245    134.640000      1.808730      0.091000
2246    134.700000      1.803290      0.090000
2247    134.760000      1.797880      0.090000
2248    134.820000      1.792480      0.090000
2249    134.880000      1.787100      0.090000
2250    134.940000      1.781740      0.089000
2251    135.000000      1.776400      0.089000
2252    135.060000      1.771070      0.089000
2253    135.120000      1.765750      0.088000
2254    135.180000      1.760460      0.088000
2255    135.240000      1.755170      0.088000
2256    135.300000      1.749900      0.088000
2257    135.360000      1.744650      0.087000
2258    135.420000      1.739410      0.087000
2259    135.480000      1.734190      0.087000
2260    135.540000      1.728970      0.087000
2261    135.600000      1.723770      0.087000
2262    135.660000      1.718590      0.086000
2263    135.720000      1.713410      0.086000
2264    135.780000      1.708250      0.086000
2265    135.840000      1.703100      0.086000
2266    135.900000      1.697970      0.086000
2267    135.960000      1.692840      0.085000
2268    136.020000      1.687720      0.085000
2269    136.080000      1.682620      0.085000
2270    136.140000      1.677520      0.085000
2271    136.200000      1.672440      0.085000
2272    136.260000      1.667370      0.084000
2273    136.320000      1.662300      0.084000
2274    136.380000      1.657250      0.084000
2275    136.440000      1.652200      0.084000
2276    136.500000      1.647170      0.084000
2277    136.560000      1.642140      0.084000
2278    136.620000      1.637120      0.084000
2279    136.680000      1.632120      0.083000
2280    136.740000      1.627120      0.083000
2281    136.800000      1.622130      0.083000
2282    136.860000      1.617140      0.083000
2283    136.920000      1.612170      0.083000
2284    136.980000      1.607210      0.083000
2285    137.040000      1.602250      0.083000
2286    137.100000      1.597300      0.082000
2287    137.160000      1.592370      0.082000
2288    137.220000      1.587440      0.082000
2289    137.280000      1.582510      0.082000
2290    137.340000      1.577600      0.082000
2291    137.400000      1.572690      0.082000
2292    137.460000      1.567800      0.082000
2293    137.520000      1.562910      0.081000
2294    137.580000      1.558030      0.081000
2295    137.640000      1.553150      0.081000
2296    137.700000      1.548290      0.081000
2297    137.760000      1.543430      0.081000
2298    137.820000      1.538580      0.081000
2299    137.880000      1.533740      0.081000
2300    137.940000      1.528910      0.081000
2301    138.000000      1.524080      0.080000
2302    138.060000      1.519260      0.080000
2303    138.120000      1.514450      0.080000
2304    138.180000      1.509650      0.080000
2305    138.240000      1.504850      0.080000
2306    138.300000      1.500060      0.080000
2307    138.360000      1.495270      0.080000
2308    138.420000      1.490500      0.080000
2309    138.480000      1.485720      0.079000
2310    138.540000      1.480960      0.079000
2311    138.600000      1.476200      0.079000
2312    138.660000      1.471450      0.079000
2313    138.720000      1.466700      0.079000
2314    138.780000      1.461960      0.079000
2315    138.840000      1.457220      0.079000
2316    138.900000      1.452490      0.079000
2317    138.960000      1.447760      0.079000
2318    139.020000      1.443040      0.079000
2319    139.080000      1.438320      0.079000
2320    139.140000      1.433600      0.079000
2321    139.200000      1.428890      0.079000
2322    139.260000      1.424180      0.078000
2323    139.320000      1.419470      0.078000
2324    139.380000      1.414770      0.078000
2325    139.440000      1.410070      0.078000
2326    139.500000      1.405360      0.078000
2327    139.560000      1.400670      0.078000
2328    139.620000      1.395970      0.078000
2329    139.680000      1.391270      0.078000
2330    139.740000      1.386580      0.078000
2331    139.800000      1.381890      0.078000
2332    139.860000      1.377190      0.078000
2333    139.920000      1.372500      0.078000
2334    139.980000      1.367810      0.078000
2335    140.040000      1.363120      0.078000
2336    140.100000      1.358430      0.078000
2337    140.160000      1.353740      0.078000
2338    140.220000      1.349050      0.078000
2339    140.280000      1.344360      0.078000
2340    140.340000      1.339670      0.078000
2341    140.400000      1.334980      0.078000
2342    140.460000      1.330290      0.078000
2343    140.520000      1.325600      0.078000
2344    140.580000      1.320910      0.078000
2345    140.640000      1.316210      0.078000
2346    140.700000      1.311520      0.078000
2347    140.760000      1.306830      0.078000
2348    140.820000      1.302140      0.078000
2349    140.880000      1.297450      0.078000
2350    140.940000      1.292760      0.078000
2351    141.000000      1.288060      0.078000
2352    141.060000      1.283370      0.078000
2353    141.120000      1.278680      0.078000
2354    141.180000      1.274000      0.078000
2355    141.240000      1.269310      0.078000
2356    141.300000      1.264620      0.078000
2357    141.360000      1.259940      0.078000
2358    141.420000      1.255250      0.078000
2359    141.480000      1.250570      0.078000
2360    141.540000      1.245890      0.078000
2361    141.600000      1.241210      0.078000
2362    141.660000      1.236530      0.078000
2363    141.720000      1.231860      0.078000
2364    141.780000      1.227180      0.078000
2365    141.840000      1.222510      0.078000
2366    141.900000      1.217840      0.078000
2367    141.960000      1.213160      0.078000
2368    142.020000      1.208490      0.078000
2369    142.080000      1.203820      0.078000
2370    142.140000      1.199150      0.078000
2371    142.200000      1.194480      0.078000
2372    142.260000      1.189810      0.078000
2373    142.320000      1.185140      0.078000
2374    142.380000      1.180470      0.078000
2375    142.440000      1.175800      0.078000
2376    142.500000      1.171130      0.078000
2377    142.560000      1.166450      0.078000
2378    142.620000      1.161780      0.078000
2379    142.680000      1.157100      0.078000
2380    142.740000      1.152430      0.078000
2381    142.800000      1.147750      0.078000
2382    142.860000      1.143070      0.078000
2383    142.920000      1.138400      0.078000
2384    142.980000      1.133720      0.078000
2385    143.040000      1.129030      0.078000
2386    143.100000      1.124350      0.078000
2387    143.160000      1.119660      0.078000
2388    143.220000      1.114980      0.078000
2389    143.280000      1.110290      0.078000
2390    143.340000      1.105600      0.078000
2391    143.400000      1.100910      0.078000
2392    143.460000      1.096210      0.078000
2393    143.520000      1.091520      0.078000
2394    143.580000      1.086820      0.078000
2395    143.640000      1.082120      0.078000
2396    143.700000      1.077420      0.078000
2397    143.760000      1.072710      0.078000
2398    143.820000      1.068000      0.078000
2399    143.880000      1.063290      0.079000
2400    143.940000      1.058580      0.079000
2401    144.000000      1.053860      0.079000
2402    144.060000      1.049150      0.079000
2403    144.120000      1.044420      0.079000
2404    144.180000      1.039700      0.079000
2405    144.240000      1.034970      0.079000
2406    144.300000      1.030240      0.079000
2407    144.360000      1.025510      0.079000
2408    144.420000      1.020770      0.079000
2409    144.480000      1.016030      0.079000
2410    144.540000      1.011280      0.079000
2411    144.600000      1.006540      0.079000
2412    144.660000      1.001780      0.079000
2413    144.720000      0.997030      0.079000
2414    144.780000      0.992270      0.079000
2415    144.840000      0.987510      0.079000
2416    144.900000      0.982750      0.079000
2417    144.960000      0.977980      0.079000
2418    145.020000      0.973220      0.079000
2419    145.080000      0.968450      0.080000
2420    145.140000      0.963670      0.080000
2421    145.200000      0.958900      0.080000
2422    145.260000      0.954120      0.080000
2423    145.320000      0.949350      0.080000
2424    145.380000      0.944570      0.080000
2425    145.440000      0.939780      0.080000
2426    145.500000      0.935000      0.080000
2427    145.560000      0.930210      0.080000
2428    145.620000      0.925430      0.080000
2429    145.680000      0.920640      0.080000
2430    145.740000      0.915850      0.080000
2431    145.800000      0.911060      0.080000
2432    145.860000      0.906260      0.080000
2433    145.920000      0.901470      0.080000
2434    145.980000      0.896670      0.080000
2435    146.040000      0.891870      0.080000
2436    146.100000      0.887070      0.080000
2437    146.160000      0.882260      0.080000
2438    146.220000      0.877450      0.080000
2439    146.280000      0.872640      0.080000
2440    146.340000      0.867830      0.080000
2441    146.400000      0.863010      0.080000
2442    146.460000      0.858190      0.080000
2443    146.520000      0.853360      0.080000
2444    146.580000      0.848540      0.080000
2445    146.640000      0.843710      0.081000
2446    146.700000      0.838870      0.081000
2447    146.760000      0.834040      0.081000
2448    146.820000      0.829200      0.081000
2449    146.880000      0.824360      0.081000
2450    146.940000      0.819520      0.081000
2451    147.000000      0.814670      0.081000
2452    147.060000      0.809830      0.081000
2453    147.120000      0.804980      0.081000
2454    147.180000      0.800130      0.081000
2455    147.240000      0.795290      0.081000
2456    147.300000      0.790440      0.081000
2457    147.360000      0.785590      0.081000
2458    147.420000      0.780740      0.081000
2459    147.480000      0.775890      0.081000
2460    147.540000      0.771050      0.081000
2461    147.600000      0.766200      0.081000
2462    147.660000      0.761350      0.081000
2463    147.720000      0.756510      0.081000
2464    147.780000      0.751670      0.081000
2465    147.840000      0.746830      0.081000
2466    147.900000      0.741990      0.081000
2467    147.960000      0.737150      0.081000
2468    148.020000      0.732310      0.081000
2469    148.080000      0.727480      0.081000
2470    148.140000      0.722650      0.080000
2471    148.200000      0.717820      0.080000
2472    148.260000      0.713000      0.080000
2473    148.320000      0.708180      0.080000
2474    148.380000      0.703360      0.080000
2475    148.440000      0.698540      0.080000
2476    148.500000      0.693730      0.080000
2477    148.560000      0.688920      0.080000
2478    148.620000      0.684120      0.080000
2479    148.680000      0.679320      0.080000
2480    148.740000      0.674520      0.080000
2481    148.800000      0.669720      0.080000
2482    148.860000      0.664930      0.080000
2483    148.920000      0.660150      0.080000
2484    148.980000      0.655370      0.080000
2485    149.040000      0.650590      0.080000
2486    149.100000      0.645820      0.080000
2487    149.160000      0.641050      0.079000
2488    149.220000      0.636280      0.079000
2489    149.280000      0.631520      0.079000
2490    149.340000      0.626760      0.079000
2491    149.400000      0.622010      0.079000
2492    149.460000      0.617260      0.079000
2493    149.520000      0.612520      0.079000
2494    149.580000      0.607780      0.079000
2495    149.640000      0.603050      0.079000
2496    149.700000      0.598320      0.079000
2497    149.760000      0.593590      0.079000
2498    149.820000      0.588870      0.079000
2499    149.880000      0.584160      0.079000
2500    149.940000      0.579450      0.078000
2501    150.000000      0.574740      0.078000
2502    150.060000      0.570040      0.078000
2503    150.120000      0.565340      0.078000
2504    150.180000      0.560650      0.078000
2505    150.240000      0.555960      0.078000
2506    150.300000      0.551270      0.078000
2507    150.360000      0.546590      0.078000
2508    150.420000      0.541920      0.078000
2509    150.480000      0.537250      0.078000
2510    150.540000      0.532580      0.078000
2511    150.600000      0.527920      0.078000
2512    150.660000      0.523270      0.078000
2513    150.720000      0.518620      0.077000
2514    150.780000      0.513980      0.077000
2515    150.840000      0.509340      0.077000
2516    150.900000      0.504710      0.077000
2517    150.960000      0.500090      0.077000
2518    151.020000      0.495470      0.077000
2519    151.080000      0.490860      0.077000
2520    151.140000      0.486260      0.077000
2521    151.200000      0.481660      0.077000
2522    151.260000      0.477080      0.076000
2523    151.320000      0.472500      0.076000
2524    151.380000      0.467930      0.076000
2525    151.440000      0.463370      0.076000
2526    151.500000      0.458820      0.076000
2527    151.560000      0.454290      0.076000
2528    151.620000      0.449760      0.075000
2529    151.680000      0.445240      0.075000
2530    151.740000      0.440730      0.075000
2531    151.800000      0.436240      0.075000
2532    151.860000      0.431750      0.075000
2533    151.920000      0.427280      0.074000
2534    151.980000      0.422820      0.074000
2535    152.040000      0.418370      0.074000
2536    152.100000      0.413940      0.074000
2537    152.160000      0.409520      0.074000
2538    152.220000      0.405110      0.073000
2539    152.280000      0.400710      0.073000
2540    152.340000      0.396330      0.073000
2541    152.400000      0.391970      0.073000
2542    152.460000      0.387620      0.072000
2543    152.520000      0.383280      0.072000
2544    152.580000      0.378960      0.072000
2545    152.640000      0.374650      0.072000
2546    152.700000      0.370360      0.071000
2547    152.760000      0.366090      0.071000
2548    152.820000      0.361830      0.071000
2549    152.880000      0.357590      0.071000
2550    152.940000      0.353360      0.070000
2551    153.000000      0.349150      0.070000
2552    153.060000      0.344960      0.070000
2553    153.120000      0.340780      0.069000
2554    153.180000      0.336620      0.069000
2555    153.240000      0.332480      0.069000
2556    153.300000      0.328360      0.069000
2557    153.360000      0.324250      0.068000
2558    153.420000      0.320160      0.068000
2559    153.480000      0.316080      0.068000
2560    153.540000      0.312030      0.067000
2561    153.600000      0.307990      0.067000
2562    153.660000      0.303970      0.067000
2563    153.720000      0.299970      0.067000
2564    153.780000      0.295990      0.066000
2565    153.840000      0.292030      0.066000
2566    153.900000      0.288090      0.066000
2567    153.960000      0.284160      0.065000
2568    154.020000      0.280260      0.065000
2569    154.080000      0.276370      0.065000
2570    154.140000      0.272500      0.064000
2571    154.200000      0.268650      0.064000
2572    154.260000      0.264830      0.064000
2573    154.320000      0.261020      0.063000
2574    154.380000      0.257230      0.063000
2575    154.440000      0.253470      0.063000
2576    154.500000      0.249720      0.062000
2577    154.560000      0.246000      0.062000
2578    154.620000      0.242300      0.062000
2579    154.680000      0.238620      0.061000
2580    154.740000      0.234960      0.061000
2581    154.800000      0.231330      0.060000
2582    154.860000      0.227720      0.060000
2583    154.920000      0.224130      0.060000
2584    154.980000      0.220560      0.059000
2585    155.040000      0.217020      0.059000
2586    155.100000      0.213500      0.058000
2587    155.160000      0.210000      0.058000
2588    155.220000      0.206530      0.058000
2589    155.280000      0.203080      0.057000
2590    155.340000      0.199660      0.057000
2591    155.400000      0.196260      0.056000
2592    155.460000      0.192890      0.056000
2593    155.520000      0.189550      0.056000
2594    155.580000      0.186230      0.055000
2595    155.640000      0.182930      0.055000
2596    155.700000      0.179670      0.054000
2597    155.760000      0.176430      0.054000
2598    155.820000      0.173220      0.053000
2599    155.880000      0.170030      0.053000
2600    155.940000      0.166880      0.052000
2601    156.000000      0.163740      0.052000
2602    156.060000      0.160640      0.051000
2603    156.120000      0.157570      0.051000
2604    156.180000      0.154520      0.051000
2605    156.240000      0.151500      0.050000
2606    156.300000      0.148510      0.050000
2607    156.360000      0.145540      0.049000
2608    156.420000      0.142610      0.049000
2609    156.480000      0.139710      0.048000
2610    156.540000      0.136830      0.048000
2611    156.600000      0.133980      0.047000
2612    156.660000      0.131170      0.047000
2613    156.720000      0.128380      0.046000
2614    156.780000      0.125620      0.046000
2615    156.840000      0.122890      0.045000
2616    156.900000      0.120190      0.045000
2617    156.960000      0.117520      0.044000
2618    157.020000      0.114870      0.044000
2619    157.080000      0.112260      0.043000
2620    157.140000      0.109670      0.043000
2621    157.200000      0.107110      0.042000
2622    157.260000      0.104590      0.042000
2623    157.320000      0.102090      0.041000
2624    157.380000      0.099610      0.041000
2625    157.440000      0.097170      0.040000
2626    157.500000      0.094760      0.040000
2627    157.560000      0.092370      0.040000
2628    157.620000      0.090020      0.039000
2629    157.680000      0.087690      0.039000
2630    157.740000      0.085390      0.038000
2631    157.800000      0.083120      0.038000
2632    157.860000      0.080880      0.037000
2633    157.920000      0.078670      0.037000
2634    157.980000      0.076480      0.036000
2635    158.040000      0.074330      0.036000
2636    158.100000      0.072200      0.035000
2637    158.160000      0.070100      0.035000
2638    158.220000      0.068020      0.034000
2639    158.280000      0.065980      0.034000
2640    158.340000      0.063960      0.033000
2641    158.400000      0.061980      0.033000
2642    158.460000      0.060020      0.032000
2643    158.520000      0.058090      0.032000
2644    158.580000      0.056190      0.031000
2645    158.640000      0.054310      0.031000
2646    158.700000      0.052470      0.030000
2647    158.760000      0.050660      0.030000
2648    158.820000      0.048870      0.030000
2649    158.880000      0.047110      0.029000
2650    158.940000      0.045390      0.029000
2651    159.000000      0.043690      0.028000
2652    159.060000      0.042020      0.028000
2653    159.120000      0.040380      0.027000
2654    159.180000      0.038770      0.027000
2655    159.240000      0.037190      0.026000
2656    159.300000      0.035640      0.026000
2657    159.360000      0.034130      0.025000
2658    159.420000      0.032640      0.025000
2659    159.480000      0.031190      0.024000
2660    159.540000      0.029760      0.023000
2661    159.600000      0.028370      0.023000
2662    159.660000      0.027010      0.022000
2663    159.720000      0.025680      0.022000
2664    159.780000      0.024390      0.021000
2665    159.840000      0.023120      0.021000
2666    159.900000      0.021890      0.020000
2667    159.960000      0.020690      0.020000
2668    160.020000      0.019520      0.019000
2669    160.080000      0.018390      0.019000
2670    160.140000      0.017280      0.018000
2671    160.200000      0.016210      0.018000
2672    160.260000      0.015170      0.017000
2673    160.320000      0.014160      0.017000
2674    160.380000      0.013190      0.016000
2675    160.440000      0.012250      0.015000
2676    160.500000      0.011340      0.015000
2677    160.560000      0.010460      0.014000
2678    160.620000      0.009620      0.014000
2679    160.680000      0.008810      0.013000
2680    160.740000      0.008040      0.013000
2681    160.800000      0.007300      0.012000
2682    160.860000      0.006590      0.012000
2683    160.920000      0.005910      0.011000
2684    160.980000      0.005260      0.010000
2685    161.040000      0.004650      0.010000
2686    161.100000      0.004070      0.009000
2687    161.160000      0.003520      0.009000
2688    161.220000      0.003000      0.008000
2689    161.280000      0.002520      0.008000
2690    161.340000      0.002070      0.007000
2691    161.400000      0.001650      0.007000
2692    161.460000      0.001260      0.006000
2693    161.520000      0.000900      0.006000
2694    161.580000      0.000580      0.005000
2695    161.640000      0.000290      0.005000
2696    161.700000      0.000030      0.004000
2697    161.760000     -0.000190      0.004000
2698    161.820000     -0.000390      0.003000
2699    161.880000     -0.000550      0.002000
2700    161.940000     -0.000690      0.002000
2701    162.000000     -0.000790      0.001000
2702    162.060000     -0.000860      0.001000
2703    162.120000     -0.000900      0.000000
2704    162.180000     -0.000910     -0.000000
2705    162.240000     -0.000880     -0.001000
2706    162.300000     -0.000830     -0.001000
2707    162.360000     -0.000750     -0.002000
2708    162.420000     -0.000630     -0.002000
2709    162.480000     -0.000480     -0.003000
2710    162.540000     -0.000300     -0.003000
2711    162.600000     -0.000090     -0.004000
2712    162.660000      0.000150     -0.004000
2713    162.720000      0.000420     -0.005000
2714    162.780000      0.000720     -0.005000
2715    162.840000      0.001060     -0.006000
2716    162.900000      0.001430     -0.006000
2717    162.960000      0.001830     -0.007000
2718    163.020000      0.002260     -0.007000
2719    163.080000      0.002720     -0.008000
2720    163.140000      0.003210     -0.008000
2721    163.200000      0.003740     -0.009000
2722    163.260000      0.004290     -0.010000
2723    163.320000      0.004880     -0.010000
2724    163.380000      0.005510     -0.011000
2725    163.440000      0.006160     -0.011000
2726    163.500000      0.006850     -0.012000
2727    163.560000      0.007580     -0.012000
2728    163.620000      0.008330     -0.013000
2729    163.680000      0.009120     -0.013000
2730    163.740000      0.009940     -0.014000
2731    163.800000      0.010800     -0.015000
2732    163.860000      0.011680     -0.015000
2733    163.920000      0.012610     -0.016000
2734    163.980000      0.013560     -0.016000
2735    164.040000      0.014550     -0.017000
2736    164.100000      0.015570     -0.017000
2737    164.160000      0.016620     -0.018000
2738    164.220000      0.017700     -0.018000
2739    164.280000      0.018820     -0.019000
2740    164.340000      0.019980     -0.019000
2741    164.400000      0.021160     -0.020000
2742    164.460000      0.022380     -0.021000
2743    164.520000      0.023630     -0.021000
2744    164.580000      0.024920     -0.022000
2745    164.640000      0.026240     -0.022000
2746    164.700000      0.027600     -0.023000
2747    164.760000      0.028980     -0.023000
2748    164.820000      0.030410     -0.024000
2749    164.880000      0.031860     -0.025000
2750    164.940000      0.033350     -0.025000
2751    165.000000      0.034870     -0.026000
2752    165.060000      0.036420     -0.026000
2753    165.120000      0.038010     -0.027000
2754    165.180000      0.039640     -0.027000
2755    165.240000      0.041290     -0.028000
2756    165.300000      0.042980     -0.028000
2757    165.360000      0.044710     -0.029000
2758    165.420000      0.046460     -0.030000
2759    165.480000      0.048260     -0.030000
2760    165.540000      0.050080     -0.031000
2761    165.600000      0.051950     -0.031000
2762    165.660000      0.053840     -0.032000
2763    165.720000      0.055780     -0.032000
2764    165.780000      0.057740     -0.033000
2765    165.840000      0.059750     -0.034000
2766    165.900000      0.061780     -0.034000
2767    165.960000      0.063860     -0.035000
2768    166.020000      0.065960     -0.035000
2769    166.080000      0.068110     -0.036000
2770    166.140000      0.070290     -0.037000
2771    166.200000      0.072500     -0.037000
2772    166.260000      0.074760     -0.038000
2773    166.320000      0.077050     -0.038000
2774    166.380000      0.079370     -0.039000
2775    166.440000      0.081740     -0.040000
2776    166.500000      0.084140     -0.040000
2777    166.560000      0.086580     -0.041000
2778    166.620000      0.089060     -0.042000
2779    166.680000      0.091570     -0.042000
2780    166.740000      0.094120     -0.043000
2781    166.800000      0.096720     -0.044000
2782    166.860000      0.099350     -0.044000
2783    166.920000      0.102010     -0.045000
2784    166.980000      0.104720     -0.045000
2785    167.040000      0.107470     -0.046000
2786    167.100000      0.110250     -0.047000
2787    167.160000      0.113070     -0.047000
2788    167.220000      0.115930     -0.048000
2789    167.280000      0.118830     -0.049000
2790    167.340000      0.121780     -0.049000
2791    167.400000      0.124760     -0.050000
2792    167.460000      0.127780     -0.051000
2793    167.520000      0.130840     -0.051000
2794    167.580000      0.133940     -0.052000
2795    167.640000      0.137080     -0.053000
2796    167.700000      0.140270     -0.053000
2797    167.760000      0.143500     -0.054000
2798    167.820000      0.146760     -0.055000
2799    167.880000      0.150070     -0.056000
2800    167.940000      0.153430     -0.056000
2801    168.000000      0.156820     -0.057000
2802    168.060000      0.160260     -0.058000
2803    168.120000      0.163740     -0.058000
2804    168.180000      0.167270     -0.059000
2805    168.240000      0.170840     -0.060000
2806    168.300000      0.174450     -0.061000
2807    168.360000      0.178110     -0.061000
2808    168.420000      0.181810     -0.062000
2809    168.480000      0.185560     -0.063000
2810    168.540000      0.189360     -0.064000
2811    168.600000      0.193200     -0.064000
2812    168.660000      0.197080     -0.065000
2813    168.720000      0.201010     -0.066000
2814    168.780000      0.204990     -0.067000
2815    168.840000      0.209000     -0.067000
2816    168.900000      0.213070     -0.068000
2817    168.960000      0.217170     -0.069000
2818    169.020000      0.221320     -0.070000
2819    169.080000      0.225510     -0.070000
2820    169.140000      0.229750     -0.071000
2821    169.200000      0.234020     -0.072000
2822    169.260000      0.238340     -0.072000
2823    169.320000      0.242700     -0.073000
2824    169.380000      0.247100     -0.074000
2825    169.440000      0.251540     -0.074000
2826    169.500000      0.256020     -0.075000
2827    169.560000      0.260550     -0.076000
2828    169.620000      0.265110     -0.076000
2829    169.680000      0.269720     -0.077000
2830    169.740000      0.274370     -0.078000
2831    169.800000      0.279060     -0.079000
2832    169.860000      0.283790     -0.079000
2833    169.920000      0.288570     -0.080000
2834    169.980000      0.293390     -0.081000
2835    170.040000      0.298260     -0.081000
2836    170.100000      0.303170     -0.082000
2837    170.160000      0.308120     -0.083000
2838    170.220000      0.313130     -0.084000
2839    170.280000      0.318180     -0.085000
2840    170.340000      0.323270     -0.085000
2841    170.400000      0.328410     -0.086000
2842    170.460000      0.333600     -0.087000
2843    170.520000      0.338840     -0.088000
2844    170.580000      0.344120     -0.088000
2845    170.640000      0.349450     -0.089000
2846    170.700000      0.354820     -0.090000
2847    170.760000      0.360240     -0.091000
2848    170.820000      0.365700     -0.091000
2849    170.880000      0.371210     -0.092000
2850    170.940000      0.376750     -0.093000
2851    171.000000      0.382330     -0.093000
2852    171.060000      0.387950     -0.094000
2853    171.120000      0.393610     -0.095000
2854    171.180000      0.399300     -0.095000
2855    171.240000      0.405030     -0.096000
2856    171.300000      0.410790     -0.096000
2857    171.360000      0.416580     -0.097000
2858    171.420000      0.422410     -0.097000
2859    171.480000      0.428270     -0.098000
2860    171.540000      0.434150     -0.098000
2861    171.600000      0.440080     -0.099000
2862    171.660000      0.446030     -0.100000
2863    171.720000      0.452030     -0.100000
2864    171.780000      0.458060     -0.101000
2865    171.840000      0.464120     -0.101000
2866    171.900000      0.470230     -0.102000
2867    171.960000      0.476390     -0.103000
2868    172.020000      0.482590     -0.104000
2869    172.080000      0.488830     -0.105000
2870    172.140000      0.495130     -0.105000
2871    172.200000      0.501480     -0.106000
2872    172.260000      0.507880     -0.107000
2873    172.320000      0.514340     -0.108000
2874    172.380000      0.520850     -0.109000
2875    172.440000      0.527410     -0.110000
2876    172.500000      0.534030     -0.111000
2877    172.560000      0.540700     -0.112000
2878    172.620000      0.547420     -0.112000
2879    172.680000      0.554190     -0.113000
2880    172.740000      0.561000     -0.114000
2881    172.800000      0.567850     -0.114000
2882    172.860000      0.574730     -0.115000
2883    172.920000      0.581650     -0.115000
2884    172.980000      0.588590     -0.116000
2885    173.040000      0.595540     -0.116000
2886    173.100000      0.602510     -0.116000
2887    173.160000      0.609490     -0.116000
2888    173.220000      0.616480     -0.116000
2889    173.280000      0.623460     -0.116000
2890    173.340000      0.630440     -0.116000
2891    173.400000      0.637420     -0.116000
2892    173.460000      0.644400     -0.116000
2893    173.520000      0.651390     -0.116000
2894    173.580000      0.658380     -0.117000
2895    173.640000      0.665380     -0.117000
2896    173.700000      0.672410     -0.117000
2897    173.760000      0.679480     -0.118000
2898    173.820000      0.686590     -0.119000
2899    173.880000      0.693770     -0.120000
2900    173.940000      0.701030     -0.122000
2901    174.000000      0.708370     -0.123000
2902    174.060000      0.715830     -0.125000
2903    174.120000      0.723400     -0.127000
2904    174.180000      0.731100     -0.130000
2905    174.240000      0.738950     -0.132000
2906    174.300000      0.746940     -0.134000
2907    174.360000      0.755080     -0.137000
2908    174.420000      0.763370     -0.139000
2909    174.480000      0.771800     -0.142000
2910    174.540000      0.780360     -0.144000
2911    174.600000      0.789020     -0.145000
2912    174.660000      0.797780     -0.146000
2913    174.720000      0.806590     -0.147000
2914    174.780000      0.815430     -0.147000
2915    174.840000      0.824260     -0.147000
2916    174.900000      0.833030     -0.145000
2917    174.960000      0.841710     -0.143000
2918    175.020000      0.850240     -0.141000
2919    175.080000      0.858590     -0.137000
2920    175.140000      0.866710     -0.133000
2921    175.200000      0.874580     -0.129000
2922    175.260000      0.882150     -0.124000
2923    175.320000      0.889410     -0.118000
2924    175.380000      0.896360     -0.113000
2925    175.440000      0.902990     -0.108000
2926    175.500000      0.909320     -0.103000
2927    175.560000      0.915400     -0.100000
2928    175.620000      0.921270     -0.097000
2929    175.680000      0.927000     -0.095000
2930    175.740000      0.932680     -0.095000
2931    175.800000      0.938400     -0.096000
2932    175.860000      0.944260     -0.100000
2933    175.920000      0.950380     -0.105000
2934    175.980000      0.956880     -0.112000
2935    176.040000      0.963860     -0.121000
2936    176.100000      0.971450     -0.132000
2937    176.160000      0.979730     -0.145000
2938    176.220000      0.988790     -0.158000
2939    176.280000      0.998690     -0.172000
2940    176.340000      1.009460     -0.187000
2941    176.400000      1.021090     -0.201000
2942    176.460000      1.033550     -0.214000
2943    176.520000      1.046740     -0.225000
2944    176.580000      1.060540     -0.234000
2945    176.640000      1.074780     -0.239000
2946    176.700000      1.089230     -0.240000
2947    176.760000      1.103640     -0.237000
2948    176.820000      1.117710     -0.229000
2949    176.880000      1.131110     -0.215000
2950    176.940000      1.143520     -0.195000
2951    177.000000      1.154570     -0.170000
2952    177.060000      1.163920     -0.139000
2953    177.120000      1.171250     -0.103000
2954    177.180000      1.176260     -0.062000
2955    177.240000      1.178720     -0.018000
2956    177.300000      1.178450      0.028000
2957    177.360000      1.175390      0.074000
2958    177.420000      1.169550      0.119000
2959    177.480000      1.161090      0.161000
2960    177.540000      1.150290      0.196000
2961    177.600000      1.137560      0.224000
2962    177.660000      1.123450      0.241000
2963    177.720000      1.108640      0.246000
2964    177.780000      1.093920      0.237000
2965    177.840000      1.080160      0.213000
2966    177.900000      1.068330      0.173000
2967    177.960000      1.059400      0.116000
2968    178.020000      1.054370      0.044000
2969    178.080000      1.054180     -0.044000
2970    178.140000      1.059700     -0.146000
2971    178.200000      1.071650     -0.258000
2972    178.260000      1.090600     -0.377000
2973    178.320000      1.116850     -0.499000
2974    178.380000      1.150430     -0.618000
2975    178.440000      1.191050     -0.730000
2976    178.500000      1.238030     -0.827000
2977    178.560000      1.290320     -0.904000
2978    178.620000      1.346460     -0.953000
2979    178.680000      1.404640     -0.969000
2980    178.740000      1.462700     -0.946000
2981    178.800000      1.518180     -0.881000
2982    178.860000      1.568460     -0.772000
2983    178.920000      1.610790     -0.617000
2984    178.980000      1.642480     -0.418000
2985    179.040000      1.661000     -0.181000
2986    179.100000      1.664180      0.089000
2987    179.160000      1.650370      0.379000
2988    179.220000      1.618680      0.677000
2989    179.280000      1.569150      0.964000
2990    179.340000      1.502960      1.221000
2991    179.400000      1.422600      1.425000
2992    179.460000      1.331980      1.551000
2993    179.520000      1.236450      1.577000
2994    179.580000      1.142790      1.479000
2995    179.640000      1.058970      1.240000
2996    179.700000      0.993970      0.847000
2997    179.760000      0.957350      0.292000
2998    179.820000      0.958900     -0.423000
2999    179.880000      1.008100     -1.291000
3000    179.940000      1.113780     -2.296000
3001    180.000000      1.283660     -2.831000
