# Supplementary material for: A Bottom-Up Coarse-Grained Model for Nucleosome–Nucleosome Interactions with Explicit Ions
Source: J Chem Theory Comput. 2022 May 17;18(6):3948–60. doi: 10.1021/acs.jctc.2c00083 (PMC9202350; doi:10.1021/acs.jctc.2c00083)
Supplement: Supplementary file 2 — ct2c00083_si_002.zip [file ct2c00083_si_002.zip › archive/CGMD_NCP-CO/pot_tables/P_TPOL.table]

P_TPOL
N 4001

1      0.000001    139.899880     62.914830
2      0.010000    139.270730     65.023870
3      0.020000    138.620490     66.913580
4      0.030000    137.951360     68.555410
5      0.040000    137.265800     69.928080
6      0.050000    136.566520     71.018700
7      0.060000    135.856330     71.823410
8      0.070000    135.138100     72.347470
9      0.080000    134.414630     72.604720
10      0.090000    133.688580     72.616550
11      0.100000    132.962410     72.410540
12      0.110000    132.238310     72.018680
13      0.120000    131.518120     71.475620
14      0.130000    130.803360     70.816920
15      0.140000    130.095190     70.077400
16      0.150000    129.394420     69.289850
17      0.160000    128.701520     68.484020
18      0.170000    128.016680     67.685900
19      0.180000    127.339820     66.917370
20      0.190000    126.670650     66.196090
21      0.200000    126.008690     65.535570
22      0.210000    125.353330     64.945440
23      0.220000    124.703880     64.431710
24      0.230000    124.059560     63.997230
25      0.240000    123.419590     63.642000
26      0.250000    122.783170     63.363590
27      0.260000    122.149530     63.157510
28      0.270000    121.517960     63.017600
29      0.280000    120.887780     62.936370
30      0.290000    120.258420     62.905360
31      0.300000    119.629360     62.915520
32      0.310000    119.000210     62.957510
33      0.320000    118.370630     63.022040
34      0.330000    117.740410     63.100150
35      0.340000    117.109410     63.183430
36      0.350000    116.477580     63.264230
37      0.360000    115.844940     63.335760
38      0.370000    115.211580     63.392220
39      0.380000    114.577660     63.428790
40      0.390000    113.943370     63.441670
41      0.400000    113.308950     63.428040
42      0.410000    112.674670     63.386020
43      0.420000    112.040810     63.314620
44      0.430000    111.407660     63.213680
45      0.440000    110.775530     63.083840
46      0.450000    110.144690     62.926420
47      0.460000    109.515430     62.743390
48      0.470000    108.887990     62.537270
49      0.480000    108.262620     62.310990
50      0.490000    107.639510     62.067860
51      0.500000    107.018830     61.811350
52      0.510000    106.400720     61.545020
53      0.520000    105.785270     61.272360
54      0.530000    105.172540     60.996670
55      0.540000    104.562580     60.720980
56      0.550000    103.955370     60.447960
57      0.560000    103.350890     60.179840
58      0.570000    102.749090     59.918450
59      0.580000    102.149900     59.665140
60      0.590000    101.553250     59.420870
61      0.600000    100.959040     59.186210
62      0.610000    100.367180     58.961400
63      0.620000     99.777570     58.746390
64      0.630000     99.190100     58.540890
65      0.640000     98.604690     58.344440
66      0.650000     98.021250     58.156420
67      0.660000     97.439690     57.976120
68      0.670000     96.859930     57.802750
69      0.680000     96.281900     57.635480
70      0.690000     95.705540     57.473430
71      0.700000     95.130810     57.315740
72      0.710000     94.557650     57.161520
73      0.720000     93.986040     57.009910
74      0.730000     93.415940     56.860040
75      0.740000     92.847340     56.711100
76      0.750000     92.280230     56.562280
77      0.760000     91.714600     56.412820
78      0.770000     91.150470     56.261990
79      0.780000     90.587850     56.109140
80      0.790000     90.026760     55.953680
81      0.800000     89.467230     55.795090
82      0.810000     88.909280     55.632970
83      0.820000     88.352950     55.467020
84      0.830000     87.798280     55.297050
85      0.840000     87.245300     55.123040
86      0.850000     86.694070     54.945070
87      0.860000     86.144620     54.763390
88      0.870000     85.596990     54.578350
89      0.880000     85.051210     54.390440
90      0.890000     84.507300     54.200220
91      0.900000     83.965300     54.008310
92      0.910000     83.425220     53.815340
93      0.920000     82.887060     53.621930
94      0.930000     82.350840     53.428650
95      0.940000     81.816560     53.235970
96      0.950000     81.284200     53.044290
97      0.960000     80.753750     52.853860
98      0.970000     80.225220     52.664830
99      0.980000     79.698570     52.477250
100      0.990000     79.173800     52.291050
101      1.000000     78.650890     52.106120
102      1.010000     78.129820     51.922260
103      1.020000     77.610600     51.739270
104      1.030000     77.093210     51.556950
105      1.040000     76.577640     51.375120
106      1.050000     76.063890     51.193640
107      1.060000     75.551950     51.012420
108      1.070000     75.041830     50.831420
109      1.080000     74.533510     50.650670
110      1.090000     74.027010     50.470240
111      1.100000     73.522300     50.290210
112      1.110000     73.019400     50.110700
113      1.120000     72.518300     49.931800
114      1.130000     72.018980     49.753580
115      1.140000     71.521440     49.576060
116      1.150000     71.025680     49.399220
117      1.160000     70.531690     49.222950
118      1.170000     70.039460     49.047120
119      1.180000     69.548990     48.871510
120      1.190000     69.060270     48.695900
121      1.200000     68.573310     48.520010
122      1.210000     68.088110     48.343610
123      1.220000     67.604680     48.166460
124      1.230000     67.123010     47.988360
125      1.240000     66.643130     47.809190
126      1.250000     66.165040     47.628900
127      1.260000     65.688750     47.447510
128      1.270000     65.214270     47.265130
129      1.280000     64.741620     47.081920
130      1.290000     64.270800     46.898140
131      1.300000     63.801820     46.714050
132      1.310000     63.334680     46.529930
133      1.320000     62.869380     46.346060
134      1.330000     62.405920     46.162670
135      1.340000     61.944290     45.979950
136      1.350000     61.484490     45.797990
137      1.360000     61.026510     45.616840
138      1.370000     60.570350     45.436450
139      1.380000     60.115980     45.256690
140      1.390000     59.663420     45.077390
141      1.400000     59.212640     44.898350
142      1.410000     58.763660     44.719340
143      1.420000     58.316460     44.540140
144      1.430000     57.871060     44.360550
145      1.440000     57.427460     44.180440
146      1.450000     56.985650     43.999710
147      1.460000     56.545660     43.818370
148      1.470000     56.107470     43.636460
149      1.480000     55.671110     43.454110
150      1.490000     55.236570     43.271490
151      1.500000     54.803850     43.088820
152      1.510000     54.372960     42.906310
153      1.520000     53.943900     42.724170
154      1.530000     53.516660     42.542590
155      1.540000     53.091230     42.361680
156      1.550000     52.667620     42.181500
157      1.560000     52.245800     42.002050
158      1.570000     51.825780     41.823230
159      1.580000     51.407550     41.644900
160      1.590000     50.991100     41.466880
161      1.600000     50.576430     41.288920
162      1.610000     50.163540     41.110810
163      1.620000     49.752430     40.932310
164      1.630000     49.343110     40.753240
165      1.640000     48.935580     40.573460
166      1.650000     48.529840     40.392900
167      1.660000     48.125910     40.211560
168      1.670000     47.723800     40.029510
169      1.680000     47.323500     39.846900
170      1.690000     46.925030     39.663910
171      1.700000     46.528390     39.480770
172      1.710000     46.133590     39.297740
173      1.720000     45.740610     39.115030
174      1.730000     45.349460     38.932840
175      1.740000     44.960130     38.751310
176      1.750000     44.572620     38.570520
177      1.760000     44.186910     38.390470
178      1.770000     43.803010     38.211090
179      1.780000     43.420900     38.032240
180      1.790000     43.040570     37.853740
181      1.800000     42.662040     37.675360
182      1.810000     42.285280     37.496880
183      1.820000     41.910310     37.318080
184      1.830000     41.537130     37.138760
185      1.840000     41.165750     36.958810
186      1.850000     40.796160     36.778120
187      1.860000     40.428380     36.596720
188      1.870000     40.062410     36.414660
189      1.880000     39.698260     36.232080
190      1.890000     39.335940     36.049170
191      1.900000     38.975450     35.866150
192      1.910000     38.616790     35.683270
193      1.920000     38.259960     35.500740
194      1.930000     37.904950     35.318750
195      1.940000     37.551760     35.137440
196      1.950000     37.200390     34.956880
197      1.960000     36.850820     34.777070
198      1.970000     36.503050     34.597930
199      1.980000     36.157070     34.419330
200      1.990000     35.812880     34.241070
201      2.000000     35.470460     34.062940
202      2.010000     35.129840     33.884710
203      2.020000     34.790990     33.706140
204      2.030000     34.453930     33.527070
205      2.040000     34.118660     33.347330
206      2.050000     33.785180     33.166870
207      2.060000     33.453510     32.985660
208      2.070000     33.123660     32.803780
209      2.080000     32.795620     32.621370
210      2.090000     32.469410     32.438590
211      2.100000     32.145020     32.255680
212      2.110000     31.822460     32.072870
213      2.120000     31.501730     31.890360
214      2.130000     31.182830     31.708360
215      2.140000     30.865750     31.526980
216      2.150000     30.550480     31.346310
217      2.160000     30.237010     31.166320
218      2.170000     29.925350     30.986950
219      2.180000     29.615480     30.808060
220      2.190000     29.307400     30.629460
221      2.200000     29.001110     30.450930
222      2.210000     28.696600     30.272240
223      2.220000     28.393880     30.093180
224      2.230000     28.092940     29.913560
225      2.240000     27.793810     29.733260
226      2.250000     27.496470     29.552210
227      2.260000     27.200950     29.370410
228      2.270000     26.907250     29.187950
229      2.280000     26.615370     29.004980
230      2.290000     26.325320     28.821700
231      2.300000     26.037100     28.638350
232      2.310000     25.750720     28.455170
233      2.320000     25.466170     28.272420
234      2.330000     25.183440     28.090280
235      2.340000     24.902540     27.908920
236      2.350000     24.623450     27.728410
237      2.360000     24.346170     27.548750
238      2.370000     24.070680     27.369880
239      2.380000     23.796980     27.191680
240      2.390000     23.525060     27.013940
241      2.400000     23.254920     26.836450
242      2.410000     22.986560     26.658980
243      2.420000     22.719970     26.481280
244      2.430000     22.455160     26.303160
245      2.440000     22.192130     26.124460
246      2.450000     21.930880     25.945090
247      2.460000     21.671430     25.765000
248      2.470000     21.413780     25.584240
249      2.480000     21.157940     25.402890
250      2.490000     20.903910     25.221120
251      2.500000     20.651700     25.039100
252      2.510000     20.401310     24.857030
253      2.520000     20.152740     24.675070
254      2.530000     19.905990     24.493390
255      2.540000     19.661050     24.312070
256      2.550000     19.417930     24.131150
257      2.560000     19.176620     23.950620
258      2.570000     18.937110     23.770350
259      2.580000     18.699410     23.590220
260      2.590000     18.463510     23.410030
261      2.600000     18.229410     23.229560
262      2.610000     17.997110     23.048610
263      2.620000     17.766630     22.866990
264      2.630000     17.537960     22.684540
265      2.640000     17.311110     22.501200
266      2.650000     17.086100     22.316970
267      2.660000     16.862930     22.131920
268      2.670000     16.641610     21.946230
269      2.680000     16.422150     21.760140
270      2.690000     16.204550     21.573980
271      2.700000     15.988810     21.388070
272      2.710000     15.774930     21.202800
273      2.720000     15.562900     21.018510
274      2.730000     15.352710     20.835500
275      2.740000     15.144360     20.654030
276      2.750000     14.937820     20.474270
277      2.760000     14.733070     20.296280
278      2.770000     14.530110     20.120060
279      2.780000     14.328910     19.945500
280      2.790000     14.129460     19.772420
281      2.800000     13.931730     19.600570
282      2.810000     13.735730     19.429680
283      2.820000     13.541430     19.259430
284      2.830000     13.348830     19.089500
285      2.840000     13.157940     18.919590
286      2.850000     12.968740     18.749410
287      2.860000     12.781250     18.578700
288      2.870000     12.595460     18.407250
289      2.880000     12.411390     18.234880
290      2.890000     12.229040     18.061430
291      2.900000     12.048430     17.886760
292      2.910000     11.869560     17.710730
293      2.920000     11.692450     17.533210
294      2.930000     11.517120     17.354040
295      2.940000     11.343580     17.173030
296      2.950000     11.171850     16.989970
297      2.960000     11.001950     16.804630
298      2.970000     10.833900     16.616750
299      2.980000     10.667740     16.426110
300      2.990000     10.503470     16.232470
301      3.000000     10.341150     16.035690
302      3.010000     10.180790     15.835690
303      3.020000     10.022440     15.632510
304      3.030000      9.866110     15.426340
305      3.040000      9.711850     15.217530
306      3.050000      9.559670     15.006620
307      3.060000      9.409610     14.794340
308      3.070000      9.261660     14.581590
309      3.080000      9.115850     14.369450
310      3.090000      8.972150     14.159120
311      3.100000      8.830560     13.951870
312      3.110000      8.691040     13.749020
313      3.120000      8.553550     13.551860
314      3.130000      8.418030     13.361590
315      3.140000      8.284420     13.179270
316      3.150000      8.152620     13.005780
317      3.160000      8.022570     12.841780
318      3.170000      7.894150     12.687700
319      3.180000      7.767270     12.543700
320      3.190000      7.641840     12.409630
321      3.200000      7.517740     12.285120
322      3.210000      7.394890     12.169450
323      3.220000      7.273190     12.061640
324      3.230000      7.152580     11.960430
325      3.240000      7.032970     11.864250
326      3.250000      6.914330     11.771270
327      3.260000      6.796620     11.679380
328      3.270000      6.679820     11.586260
329      3.280000      6.563960     11.489350
330      3.290000      6.449070     11.385940
331      3.300000      6.335210     11.273230
332      3.310000      6.222480     11.148340
333      3.320000      6.110990     11.008460
334      3.330000      6.000910     10.850830
335      3.340000      5.892400     10.672910
336      3.350000      5.785670     10.472380
337      3.360000      5.680950     10.247280
338      3.370000      5.578470      9.996050
339      3.380000      5.478510      9.717630
340      3.390000      5.381340      9.411570
341      3.400000      5.287220      9.078070
342      3.410000      5.196440      8.718130
343      3.420000      5.109260      8.333620
344      3.430000      5.025920      7.927350
345      3.440000      4.946650      7.503180
346      3.450000      4.871620      7.065990
347      3.460000      4.800960      6.621710
348      3.470000      4.734740      6.177250
349      3.480000      4.672970      5.740400
350      3.490000      4.615560      5.319620
351      3.500000      4.562370      4.923870
352      3.510000      4.513130      4.562300
353      3.520000      4.467510      4.244000
354      3.530000      4.425070      3.977730
355      3.540000      4.385290      3.771640
356      3.550000      4.347570      3.633030
357      3.560000      4.311240      3.568140
358      3.570000      4.275560      3.582010
359      3.580000      4.239740      3.678290
360      3.590000      4.202960      3.859150
361      3.600000      4.164370      4.125130
362      3.610000      4.123120      4.475080
363      3.620000      4.078360      4.906050
364      3.630000      4.029300      5.413200
365      3.640000      3.975170      5.989780
366      3.650000      3.915270      6.627140
367      3.660000      3.849000      7.314770
368      3.670000      3.775860      8.040470
369      3.680000      3.695450      8.790590
370      3.690000      3.607540      9.550330
371      3.700000      3.512040     10.304190
372      3.710000      3.409000     11.036360
373      3.720000      3.298640     11.731270
374      3.730000      3.181320     12.373980
375      3.740000      3.057580     12.950660
376      3.750000      2.928080     13.448880
377      3.760000      2.793590     13.857980
378      3.770000      2.655010     14.169170
379      3.780000      2.513320     14.375740
380      3.790000      2.369560     14.473090
381      3.800000      2.224830     14.458800
382      3.810000      2.080240     14.332590
383      3.820000      1.936910     14.096370
384      3.830000      1.795950     13.754170
385      3.840000      1.658410     13.312110
386      3.850000      1.525290     12.778310
387      3.860000      1.397500     12.162750
388      3.870000      1.275880     11.477060
389      3.880000      1.161110     10.734250
390      3.890000      1.053760      9.948380
391      3.900000      0.954280      9.134080
392      3.910000      0.862940      8.306210
393      3.920000      0.779880      7.479290
394      3.930000      0.705080      6.667150
395      3.940000      0.638410      5.882510
396      3.950000      0.579590      5.136680
397      3.960000      0.528220      4.439340
398      3.970000      0.483830      3.798420
399      3.980000      0.445840      3.220060
400      3.990000      0.413640      2.708600
401      4.000000      0.386560      2.266700
402      4.010000      0.363890      1.895370
403      4.020000      0.344940      1.594150
404      4.030000      0.328990      1.361200
405      4.040000      0.315380      1.193420
406      4.050000      0.303450      1.086610
407      4.060000      0.292580      1.035610
408      4.070000      0.282230      1.034400
409      4.080000      0.271880      1.076370
410      4.090000      0.261120      1.154400
411      4.100000      0.249570      1.261150
412      4.110000      0.236960      1.389220
413      4.120000      0.223070      1.531380
414      4.130000      0.207760      1.680740
415      4.140000      0.190950      1.830930
416      4.150000      0.172640      1.976230
417      4.160000      0.152880      2.111650
418      4.170000      0.131760      2.233000
419      4.180000      0.109430      2.336880
420      4.190000      0.086060      2.420720
421      4.200000      0.061860      2.482680
422      4.210000      0.037030      2.521680
423      4.220000      0.011810      2.537290
424      4.230000     -0.013560      2.529750
425      4.240000     -0.038860      2.499820
426      4.250000     -0.063860      2.448820
427      4.260000     -0.088340      2.378480
428      4.270000     -0.112130      2.290940
429      4.280000     -0.135040      2.188660
430      4.290000     -0.156930      2.074300
431      4.300000     -0.177670      1.950660
432      4.310000     -0.197180      1.820600
433      4.320000     -0.215380      1.686920
434      4.330000     -0.232250      1.552280
435      4.340000     -0.247770      1.419150
436      4.350000     -0.261960      1.289730
437      4.360000     -0.274860      1.165900
438      4.370000     -0.286520      1.049250
439      4.380000     -0.297010      0.941020
440      4.390000     -0.306420      0.842120
441      4.400000     -0.314840      0.753170
442      4.410000     -0.322380      0.674500
443      4.420000     -0.329120      0.606160
444      4.430000     -0.335180      0.548000
445      4.440000     -0.340660      0.499640
446      4.450000     -0.345660      0.460530
447      4.460000     -0.350260      0.429950
448      4.470000     -0.354560      0.407070
449      4.480000     -0.358640      0.390950
450      4.490000     -0.362540      0.380590
451      4.500000     -0.366350      0.374950
452      4.510000     -0.370100      0.372950
453      4.520000     -0.373830      0.373580
454      4.530000     -0.377570      0.375830
455      4.540000     -0.381320      0.378800
456      4.550000     -0.385110      0.381630
457      4.560000     -0.388930      0.383620
458      4.570000     -0.392760      0.384110
459      4.580000     -0.396610      0.382600
460      4.590000     -0.400430      0.378690
461      4.600000     -0.404220      0.372050
462      4.610000     -0.407940      0.362500
463      4.620000     -0.411560      0.349920
464      4.630000     -0.415060      0.334290
465      4.640000     -0.418410      0.315660
466      4.650000     -0.421560      0.294160
467      4.660000     -0.424500      0.269980
468      4.670000     -0.427200      0.243370
469      4.680000     -0.429640      0.214610
470      4.690000     -0.431780      0.184030
471      4.700000     -0.433620      0.151960
472      4.710000     -0.435140      0.118740
473      4.720000     -0.436330      0.084710
474      4.730000     -0.437180      0.050180
475      4.740000     -0.437680      0.015460
476      4.750000     -0.437830     -0.019220
477      4.760000     -0.437640     -0.053640
478      4.770000     -0.437110     -0.087630
479      4.780000     -0.436230     -0.121070
480      4.790000     -0.435020     -0.153860
481      4.800000     -0.433480     -0.185950
482      4.810000     -0.431620     -0.217310
483      4.820000     -0.429450     -0.247940
484      4.830000     -0.426970     -0.277840
485      4.840000     -0.424190     -0.307040
486      4.850000     -0.421120     -0.335560
487      4.860000     -0.417760     -0.363430
488      4.870000     -0.414130     -0.390670
489      4.880000     -0.410220     -0.417300
490      4.890000     -0.406050     -0.443350
491      4.900000     -0.401620     -0.468840
492      4.910000     -0.396930     -0.493760
493      4.920000     -0.391990     -0.518150
494      4.930000     -0.386810     -0.542010
495      4.940000     -0.381390     -0.565360
496      4.950000     -0.375740     -0.588230
497      4.960000     -0.369850     -0.610630
498      4.970000     -0.363750     -0.632590
499      4.980000     -0.357420     -0.654130
500      4.990000     -0.350880     -0.675280
501      5.000000     -0.344130     -0.696050
502      5.010000     -0.337170     -0.716460
503      5.020000     -0.330000     -0.736500
504      5.030000     -0.322640     -0.756150
505      5.040000     -0.315080     -0.775380
506      5.050000     -0.307320     -0.794140
507      5.060000     -0.299380     -0.812350
508      5.070000     -0.291260     -0.829920
509      5.080000     -0.282960     -0.846740
510      5.090000     -0.274490     -0.862670
511      5.100000     -0.265860     -0.877590
512      5.110000     -0.257090     -0.891340
513      5.120000     -0.248170     -0.903780
514      5.130000     -0.239140     -0.914750
515      5.140000     -0.229990     -0.924130
516      5.150000     -0.220750     -0.931770
517      5.160000     -0.211430     -0.937560
518      5.170000     -0.202050     -0.941410
519      5.180000     -0.192640     -0.943230
520      5.190000     -0.183210     -0.942950
521      5.200000     -0.173780     -0.940530
522      5.210000     -0.164370     -0.935940
523      5.220000     -0.155010     -0.929180
524      5.230000     -0.145720     -0.920240
525      5.240000     -0.136520     -0.909140
526      5.250000     -0.127430     -0.895940
527      5.260000     -0.118470     -0.880680
528      5.270000     -0.109660     -0.863420
529      5.280000     -0.101030     -0.844240
530      5.290000     -0.092580     -0.823230
531      5.300000     -0.084350     -0.800450
532      5.310000     -0.076350     -0.775980
533      5.320000     -0.068590     -0.749900
534      5.330000     -0.061090     -0.722260
535      5.340000     -0.053870     -0.693120
536      5.350000     -0.046940     -0.662490
537      5.360000     -0.040310     -0.630420
538      5.370000     -0.034010     -0.596900
539      5.380000     -0.028040     -0.561970
540      5.390000     -0.022420     -0.525620
541      5.400000     -0.017160     -0.487900
542      5.410000     -0.012280     -0.448850
543      5.420000     -0.007790     -0.408560
544      5.430000     -0.003710     -0.367140
545      5.440000     -0.000040     -0.324760
546      5.450000      0.003210     -0.281630
547      5.460000      0.006030     -0.238030
548      5.470000      0.008410     -0.194260
549      5.480000      0.010350     -0.150700
550      5.490000      0.011860     -0.107740
551      5.500000      0.012930     -0.065820
552      5.510000      0.013590     -0.025370
553      5.520000      0.013850      0.013180
554      5.530000      0.013710      0.049400
555      5.540000      0.013220      0.082920
556      5.550000      0.012390      0.113400
557      5.560000      0.011260      0.140550
558      5.570000      0.009850      0.164140
559      5.580000      0.008210      0.184010
560      5.590000      0.006370      0.200040
561      5.600000      0.004370      0.212200
562      5.610000      0.002250      0.220500
563      5.620000      0.000040      0.225040
564      5.630000     -0.002210      0.225940
565      5.640000     -0.004470      0.223400
566      5.650000     -0.006700      0.217660
567      5.660000     -0.008880      0.209030
568      5.670000     -0.010970      0.197820
569      5.680000     -0.012950      0.184420
570      5.690000     -0.014790      0.169210
571      5.700000     -0.016480      0.152590
572      5.710000     -0.018010      0.134970
573      5.720000     -0.019360      0.116750
574      5.730000     -0.020530      0.098300
575      5.740000     -0.021510      0.079960
576      5.750000     -0.022310      0.062040
577      5.760000     -0.022930      0.044790
578      5.770000     -0.023380      0.028440
579      5.780000     -0.023660      0.013140
580      5.790000     -0.023790     -0.000980
581      5.800000     -0.023780     -0.013840
582      5.810000     -0.023640     -0.025420
583      5.820000     -0.023390     -0.035700
584      5.830000     -0.023030     -0.044730
585      5.840000     -0.022590     -0.052560
586      5.850000     -0.022060     -0.059280
587      5.860000     -0.021470     -0.065010
588      5.870000     -0.020820     -0.069860
589      5.880000     -0.020120     -0.073980
590      5.890000     -0.019380     -0.077530
591      5.900000     -0.018600     -0.080650
592      5.910000     -0.017800     -0.083510
593      5.920000     -0.016960     -0.086270
594      5.930000     -0.016100     -0.089070
595      5.940000     -0.015210     -0.092060
596      5.950000     -0.014290     -0.095360
597      5.960000     -0.013330     -0.099090
598      5.970000     -0.012340     -0.103350
599      5.980000     -0.011310     -0.108210
600      5.990000     -0.010230     -0.113730
601      6.000000     -0.009090     -0.119960
602      6.010000     -0.007890     -0.126900
603      6.020000     -0.006620     -0.134560
604      6.030000     -0.005280     -0.142910
605      6.040000     -0.003850     -0.151900
606      6.050000     -0.002330     -0.161460
607      6.060000     -0.000710     -0.171500
608      6.070000      0.001000     -0.181920
609      6.080000      0.002820     -0.192580
610      6.090000      0.004750     -0.203340
611      6.100000      0.006780     -0.214060
612      6.110000      0.008920     -0.224590
613      6.120000      0.011170     -0.234770
614      6.130000      0.013510     -0.244460
615      6.140000      0.015960     -0.253530
616      6.150000      0.018490     -0.261850
617      6.160000      0.021110     -0.269320
618      6.170000      0.023810     -0.275840
619      6.180000      0.026560     -0.281350
620      6.190000      0.029380     -0.285790
621      6.200000      0.032240     -0.289110
622      6.210000      0.035130     -0.291300
623      6.220000      0.038040     -0.292330
624      6.230000      0.040960     -0.292210
625      6.240000      0.043880     -0.290940
626      6.250000      0.046790     -0.288540
627      6.260000      0.049680     -0.285030
628      6.270000      0.052530     -0.280440
629      6.280000      0.055330     -0.274800
630      6.290000      0.058080     -0.268140
631      6.300000      0.060760     -0.260480
632      6.310000      0.063370     -0.251870
633      6.320000      0.065890     -0.242310
634      6.330000      0.068310     -0.231840
635      6.340000      0.070630     -0.220460
636      6.350000      0.072830     -0.208190
637      6.360000      0.074920     -0.195020
638      6.370000      0.076870     -0.180950
639      6.380000      0.078670     -0.165990
640      6.390000      0.080330     -0.150140
641      6.400000      0.081840     -0.133390
642      6.410000      0.083170     -0.115760
643      6.420000      0.084330     -0.097280
644      6.430000      0.085300     -0.077990
645      6.440000      0.086080     -0.057940
646      6.450000      0.086660     -0.037210
647      6.460000      0.087030     -0.015900
648      6.470000      0.087190      0.005870
649      6.480000      0.087130      0.027960
650      6.490000      0.086850      0.050240
651      6.500000      0.086350      0.072530
652      6.510000      0.085620      0.094670
653      6.520000      0.084680      0.116520
654      6.530000      0.083510      0.137910
655      6.540000      0.082130      0.158710
656      6.550000      0.080550      0.178810
657      6.560000      0.078760      0.198100
658      6.570000      0.076780      0.216510
659      6.580000      0.074610      0.233980
660      6.590000      0.072270      0.250480
661      6.600000      0.069770      0.265970
662      6.610000      0.067110      0.280470
663      6.620000      0.064300      0.293970
664      6.630000      0.061360      0.306490
665      6.640000      0.058300      0.318040
666      6.650000      0.055120      0.328640
667      6.660000      0.051830      0.338320
668      6.670000      0.048450      0.347090
669      6.680000      0.044980      0.354970
670      6.690000      0.041430      0.361970
671      6.700000      0.037810      0.368100
672      6.710000      0.034130      0.373380
673      6.720000      0.030390      0.377800
674      6.730000      0.026620      0.381360
675      6.740000      0.022800      0.384070
676      6.750000      0.018960      0.385920
677      6.760000      0.015100      0.386920
678      6.770000      0.011230      0.387070
679      6.780000      0.007360      0.386360
680      6.790000      0.003500      0.384820
681      6.800000     -0.000350      0.382450
682      6.810000     -0.004170      0.379260
683      6.820000     -0.007970      0.375280
684      6.830000     -0.011720      0.370540
685      6.840000     -0.015420      0.365090
686      6.850000     -0.019080      0.358950
687      6.860000     -0.022660      0.352200
688      6.870000     -0.026190      0.344890
689      6.880000     -0.029640      0.337090
690      6.890000     -0.033010      0.328880
691      6.900000     -0.036300      0.320330
692      6.910000     -0.039500      0.311510
693      6.920000     -0.042610      0.302510
694      6.930000     -0.045640      0.293380
695      6.940000     -0.048570      0.284190
696      6.950000     -0.051410      0.274980
697      6.960000     -0.054160      0.265810
698      6.970000     -0.056820      0.256700
699      6.980000     -0.059390      0.247670
700      6.990000     -0.061870      0.238740
701      7.000000     -0.064250      0.229910
702      7.010000     -0.066550      0.221190
703      7.020000     -0.068760      0.212560
704      7.030000     -0.070890      0.204020
705      7.040000     -0.072930      0.195560
706      7.050000     -0.074890      0.187170
707      7.060000     -0.076760      0.178850
708      7.070000     -0.078550      0.170590
709      7.080000     -0.080250      0.162380
710      7.090000     -0.081880      0.154230
711      7.100000     -0.083420      0.146120
712      7.110000     -0.084880      0.138060
713      7.120000     -0.086260      0.130050
714      7.130000     -0.087560      0.122080
715      7.140000     -0.088780      0.114160
716      7.150000     -0.089920      0.106260
717      7.160000     -0.090990      0.098390
718      7.170000     -0.091970      0.090540
719      7.180000     -0.092870      0.082690
720      7.190000     -0.093700      0.074840
721      7.200000     -0.094450      0.066970
722      7.210000     -0.095120      0.059080
723      7.220000     -0.095710      0.051150
724      7.230000     -0.096220      0.043200
725      7.240000     -0.096650      0.035230
726      7.250000     -0.097010      0.027230
727      7.260000     -0.097280      0.019240
728      7.270000     -0.097470      0.011270
729      7.280000     -0.097580      0.003340
730      7.290000     -0.097620     -0.004500
731      7.300000     -0.097570     -0.012230
732      7.310000     -0.097450     -0.019820
733      7.320000     -0.097250     -0.027210
734      7.330000     -0.096980     -0.034390
735      7.340000     -0.096640     -0.041320
736      7.350000     -0.096220     -0.047980
737      7.360000     -0.095740     -0.054340
738      7.370000     -0.095200     -0.060390
739      7.380000     -0.094600     -0.066120
740      7.390000     -0.093930     -0.071530
741      7.400000     -0.093220     -0.076610
742      7.410000     -0.092450     -0.081380
743      7.420000     -0.091640     -0.085840
744      7.430000     -0.090780     -0.089990
745      7.440000     -0.089880     -0.093860
746      7.450000     -0.088940     -0.097460
747      7.460000     -0.087970     -0.100800
748      7.470000     -0.086960     -0.103900
749      7.480000     -0.085920     -0.106770
750      7.490000     -0.084850     -0.109420
751      7.500000     -0.083760     -0.111880
752      7.510000     -0.082640     -0.114150
753      7.520000     -0.081500     -0.116240
754      7.530000     -0.080340     -0.118170
755      7.540000     -0.079150     -0.119950
756      7.550000     -0.077950     -0.121590
757      7.560000     -0.076740     -0.123100
758      7.570000     -0.075510     -0.124480
759      7.580000     -0.074260     -0.125740
760      7.590000     -0.073010     -0.126890
761      7.600000     -0.071740     -0.127930
762      7.610000     -0.070460     -0.128870
763      7.620000     -0.069170     -0.129710
764      7.630000     -0.067870     -0.130440
765      7.640000     -0.066570     -0.131080
766      7.650000     -0.065260     -0.131620
767      7.660000     -0.063940     -0.132050
768      7.670000     -0.062620     -0.132390
769      7.680000     -0.061300     -0.132610
770      7.690000     -0.059970     -0.132710
771      7.700000     -0.058640     -0.132700
772      7.710000     -0.057320     -0.132560
773      7.720000     -0.055990     -0.132290
774      7.730000     -0.054670     -0.131880
775      7.740000     -0.053350     -0.131320
776      7.750000     -0.052040     -0.130600
777      7.760000     -0.050730     -0.129720
778      7.770000     -0.049430     -0.128680
779      7.780000     -0.048150     -0.127450
780      7.790000     -0.046870     -0.126050
781      7.800000     -0.045610     -0.124460
782      7.810000     -0.044370     -0.122680
783      7.820000     -0.043140     -0.120710
784      7.830000     -0.041930     -0.118550
785      7.840000     -0.040750     -0.116210
786      7.850000     -0.039580     -0.113680
787      7.860000     -0.038450     -0.110980
788      7.870000     -0.037340     -0.108100
789      7.880000     -0.036260     -0.105060
790      7.890000     -0.035210     -0.101870
791      7.900000     -0.034190     -0.098540
792      7.910000     -0.033200     -0.095070
793      7.920000     -0.032250     -0.091480
794      7.930000     -0.031340     -0.087780
795      7.940000     -0.030460     -0.083960
796      7.950000     -0.029620     -0.080040
797      7.960000     -0.028820     -0.076020
798      7.970000     -0.028060     -0.071890
799      7.980000     -0.027340     -0.067650
800      7.990000     -0.026660     -0.063310
801      8.000000     -0.026030     -0.058850
802      8.010000     -0.025440     -0.054290
803      8.020000     -0.024900     -0.049610
804      8.030000     -0.024400     -0.044820
805      8.040000     -0.023950     -0.039920
806      8.050000     -0.023550     -0.034930
807      8.060000     -0.023210     -0.029840
808      8.070000     -0.022910     -0.024680
809      8.080000     -0.022660     -0.019450
810      8.090000     -0.022470     -0.014190
811      8.100000     -0.022320     -0.008900
812      8.110000     -0.022230     -0.003620
813      8.120000     -0.022200      0.001640
814      8.130000     -0.022210      0.006870
815      8.140000     -0.022280      0.012030
816      8.150000     -0.022400      0.017130
817      8.160000     -0.022580      0.022150
818      8.170000     -0.022800      0.027080
819      8.180000     -0.023070      0.031910
820      8.190000     -0.023390      0.036650
821      8.200000     -0.023750      0.041290
822      8.210000     -0.024170      0.045830
823      8.220000     -0.024620      0.050280
824      8.230000     -0.025130      0.054630
825      8.240000     -0.025670      0.058880
826      8.250000     -0.026260      0.063010
827      8.260000     -0.026890      0.067040
828      8.270000     -0.027560      0.070930
829      8.280000     -0.028270      0.074680
830      8.290000     -0.029020      0.078280
831      8.300000     -0.029800      0.081700
832      8.310000     -0.030620      0.084920
833      8.320000     -0.031470      0.087930
834      8.330000     -0.032350      0.090700
835      8.340000     -0.033250      0.093210
836      8.350000     -0.034190      0.095460
837      8.360000     -0.035140      0.097430
838      8.370000     -0.036120      0.099100
839      8.380000     -0.037110      0.100470
840      8.390000     -0.038110      0.101530
841      8.400000     -0.039130      0.102280
842      8.410000     -0.040150      0.102720
843      8.420000     -0.041180      0.102860
844      8.430000     -0.042200      0.102700
845      8.440000     -0.043230      0.102240
846      8.450000     -0.044250      0.101510
847      8.460000     -0.045270      0.100510
848      8.470000     -0.046270      0.099260
849      8.480000     -0.047270      0.097770
850      8.490000     -0.048240      0.096070
851      8.500000     -0.049210      0.094160
852      8.510000     -0.050150      0.092060
853      8.520000     -0.051070      0.089790
854      8.530000     -0.051970      0.087360
855      8.540000     -0.052840      0.084790
856      8.550000     -0.053690      0.082080
857      8.560000     -0.054510      0.079240
858      8.570000     -0.055300      0.076270
859      8.580000     -0.056060      0.073190
860      8.590000     -0.056790      0.070000
861      8.600000     -0.057490      0.066690
862      8.610000     -0.058160      0.063280
863      8.620000     -0.058790      0.059760
864      8.630000     -0.059390      0.056150
865      8.640000     -0.059950      0.052440
866      8.650000     -0.060480      0.048670
867      8.660000     -0.060960      0.044830
868      8.670000     -0.061410      0.040950
869      8.680000     -0.061820      0.037050
870      8.690000     -0.062190      0.033150
871      8.700000     -0.062520      0.029270
872      8.710000     -0.062820      0.025450
873      8.720000     -0.063070      0.021700
874      8.730000     -0.063290      0.018050
875      8.740000     -0.063470      0.014530
876      8.750000     -0.063610      0.011140
877      8.760000     -0.063730      0.007900
878      8.770000     -0.063800      0.004830
879      8.780000     -0.063850      0.001930
880      8.790000     -0.063870     -0.000790
881      8.800000     -0.063860     -0.003340
882      8.810000     -0.063830     -0.005720
883      8.820000     -0.063770     -0.007920
884      8.830000     -0.063690     -0.009970
885      8.840000     -0.063590     -0.011860
886      8.850000     -0.063480     -0.013600
887      8.860000     -0.063340     -0.015220
888      8.870000     -0.063190     -0.016720
889      8.880000     -0.063020     -0.018110
890      8.890000     -0.062840     -0.019400
891      8.900000     -0.062650     -0.020610
892      8.910000     -0.062440     -0.021760
893      8.920000     -0.062220     -0.022850
894      8.930000     -0.061990     -0.023890
895      8.940000     -0.061750     -0.024900
896      8.950000     -0.061510     -0.025880
897      8.960000     -0.061250     -0.026850
898      8.970000     -0.060980     -0.027810
899      8.980000     -0.060700     -0.028770
900      8.990000     -0.060410     -0.029730
901      9.000000     -0.060120     -0.030710
902      9.010000     -0.059810     -0.031690
903      9.020000     -0.059490     -0.032690
904      9.030000     -0.059160     -0.033700
905      9.040000     -0.058830     -0.034720
906      9.050000     -0.058480     -0.035750
907      9.060000     -0.058120     -0.036780
908      9.070000     -0.057750     -0.037810
909      9.080000     -0.057380     -0.038820
910      9.090000     -0.056990     -0.039810
911      9.100000     -0.056590     -0.040770
912      9.110000     -0.056180     -0.041690
913      9.120000     -0.055770     -0.042560
914      9.130000     -0.055340     -0.043370
915      9.140000     -0.054910     -0.044110
916      9.150000     -0.054470     -0.044770
917      9.160000     -0.054020     -0.045350
918      9.170000     -0.053560     -0.045840
919      9.180000     -0.053110     -0.046240
920      9.190000     -0.052640     -0.046530
921      9.200000     -0.052180     -0.046730
922      9.210000     -0.051710     -0.046830
923      9.220000     -0.051240     -0.046830
924      9.230000     -0.050770     -0.046740
925      9.240000     -0.050310     -0.046550
926      9.250000     -0.049840     -0.046280
927      9.260000     -0.049380     -0.045920
928      9.270000     -0.048920     -0.045490
929      9.280000     -0.048460     -0.044990
930      9.290000     -0.048010     -0.044430
931      9.300000     -0.047570     -0.043830
932      9.310000     -0.047130     -0.043170
933      9.320000     -0.046700     -0.042490
934      9.330000     -0.046280     -0.041770
935      9.340000     -0.045860     -0.041040
936      9.350000     -0.045450     -0.040290
937      9.360000     -0.045040     -0.039530
938      9.370000     -0.044650     -0.038770
939      9.380000     -0.044260     -0.038000
940      9.390000     -0.043880     -0.037230
941      9.400000     -0.043510     -0.036470
942      9.410000     -0.043140     -0.035710
943      9.420000     -0.042790     -0.034950
944      9.430000     -0.042440     -0.034200
945      9.440000     -0.042100     -0.033450
946      9.450000     -0.041760     -0.032720
947      9.460000     -0.041430     -0.032000
948      9.470000     -0.041110     -0.031300
949      9.480000     -0.040800     -0.030610
950      9.490000     -0.040490     -0.029950
951      9.500000     -0.040200     -0.029320
952      9.510000     -0.039900     -0.028720
953      9.520000     -0.039610     -0.028160
954      9.530000     -0.039330     -0.027640
955      9.540000     -0.039060     -0.027160
956      9.550000     -0.038790     -0.026740
957      9.560000     -0.038520     -0.026360
958      9.570000     -0.038250     -0.026050
959      9.580000     -0.037990     -0.025780
960      9.590000     -0.037740     -0.025580
961      9.600000     -0.037480     -0.025430
962      9.610000     -0.037230     -0.025340
963      9.620000     -0.036970     -0.025310
964      9.630000     -0.036720     -0.025330
965      9.640000     -0.036470     -0.025400
966      9.650000     -0.036210     -0.025510
967      9.660000     -0.035960     -0.025680
968      9.670000     -0.035700     -0.025880
969      9.680000     -0.035440     -0.026110
970      9.690000     -0.035180     -0.026380
971      9.700000     -0.034920     -0.026670
972      9.710000     -0.034650     -0.026970
973      9.720000     -0.034380     -0.027300
974      9.730000     -0.034110     -0.027630
975      9.740000     -0.033830     -0.027970
976      9.750000     -0.033550     -0.028310
977      9.760000     -0.033270     -0.028640
978      9.770000     -0.032980     -0.028970
979      9.780000     -0.032690     -0.029300
980      9.790000     -0.032400     -0.029620
981      9.800000     -0.032100     -0.029920
982      9.810000     -0.031800     -0.030220
983      9.820000     -0.031500     -0.030500
984      9.830000     -0.031200     -0.030780
985      9.840000     -0.030890     -0.031040
986      9.850000     -0.030580     -0.031280
987      9.860000     -0.030270     -0.031520
988      9.870000     -0.029950     -0.031730
989      9.880000     -0.029630     -0.031940
990      9.890000     -0.029310     -0.032130
991      9.900000     -0.028990     -0.032300
992      9.910000     -0.028670     -0.032450
993      9.920000     -0.028340     -0.032590
994      9.930000     -0.028020     -0.032700
995      9.940000     -0.027690     -0.032800
996      9.950000     -0.027360     -0.032870
997      9.960000     -0.027040     -0.032920
998      9.970000     -0.026710     -0.032950
999      9.980000     -0.026380     -0.032950
1000      9.990000     -0.026050     -0.032930
1001     10.000000     -0.025720     -0.032880
1002     10.010000     -0.025390     -0.032800
1003     10.020000     -0.025060     -0.032700
1004     10.030000     -0.024730     -0.032560
1005     10.040000     -0.024410     -0.032400
1006     10.050000     -0.024080     -0.032210
1007     10.060000     -0.023760     -0.031990
1008     10.070000     -0.023440     -0.031740
1009     10.080000     -0.023120     -0.031460
1010     10.090000     -0.022810     -0.031150
1011     10.100000     -0.022500     -0.030800
1012     10.110000     -0.022190     -0.030420
1013     10.120000     -0.021890     -0.030010
1014     10.130000     -0.021590     -0.029560
1015     10.140000     -0.021290     -0.029080
1016     10.150000     -0.021000     -0.028560
1017     10.160000     -0.020710     -0.028000
1018     10.170000     -0.020430     -0.027400
1019     10.180000     -0.020160     -0.026770
1020     10.190000     -0.019890     -0.026090
1021     10.200000     -0.019630     -0.025380
1022     10.210000     -0.019380     -0.024640
1023     10.220000     -0.019130     -0.023860
1024     10.230000     -0.018890     -0.023050
1025     10.240000     -0.018660     -0.022230
1026     10.250000     -0.018440     -0.021390
1027     10.260000     -0.018230     -0.020550
1028     10.270000     -0.018020     -0.019720
1029     10.280000     -0.017820     -0.018910
1030     10.290000     -0.017630     -0.018140
1031     10.300000     -0.017450     -0.017420
1032     10.310000     -0.017280     -0.016760
1033     10.320000     -0.017110     -0.016180
1034     10.330000     -0.016950     -0.015710
1035     10.340000     -0.016790     -0.015340
1036     10.350000     -0.016640     -0.015090
1037     10.360000     -0.016490     -0.014980
1038     10.370000     -0.016340     -0.015020
1039     10.380000     -0.016190     -0.015200
1040     10.390000     -0.016040     -0.015550
1041     10.400000     -0.015880     -0.016060
1042     10.410000     -0.015720     -0.016730
1043     10.420000     -0.015550     -0.017560
1044     10.430000     -0.015380     -0.018560
1045     10.440000     -0.015190     -0.019720
1046     10.450000     -0.014990     -0.021020
1047     10.460000     -0.014780     -0.022470
1048     10.470000     -0.014560     -0.024050
1049     10.480000     -0.014320     -0.025750
1050     10.490000     -0.014060     -0.027560
1051     10.500000     -0.013790     -0.029470
1052     10.510000     -0.013490     -0.031460
1053     10.520000     -0.013180     -0.033520
1054     10.530000     -0.012840     -0.035650
1055     10.540000     -0.012480     -0.037820
1056     10.550000     -0.012110     -0.040040
1057     10.560000     -0.011710     -0.042300
1058     10.570000     -0.011280     -0.044590
1059     10.580000     -0.010840     -0.046900
1060     10.590000     -0.010370     -0.049250
1061     10.600000     -0.009880     -0.051620
1062     10.610000     -0.009360     -0.054010
1063     10.620000     -0.008820     -0.056430
1064     10.630000     -0.008260     -0.058860
1065     10.640000     -0.007670     -0.061310
1066     10.650000     -0.007050     -0.063760
1067     10.660000     -0.006420     -0.066220
1068     10.670000     -0.005750     -0.068680
1069     10.680000     -0.005070     -0.071110
1070     10.690000     -0.004360     -0.073520
1071     10.700000     -0.003620     -0.075880
1072     10.710000     -0.002860     -0.078190
1073     10.720000     -0.002080     -0.080430
1074     10.730000     -0.001280     -0.082590
1075     10.740000     -0.000450     -0.084650
1076     10.750000      0.000400     -0.086620
1077     10.760000      0.001260     -0.088470
1078     10.770000      0.002150     -0.090200
1079     10.780000      0.003050     -0.091820
1080     10.790000      0.003970     -0.093300
1081     10.800000      0.004900     -0.094660
1082     10.810000      0.005850     -0.095890
1083     10.820000      0.006810     -0.097000
1084     10.830000      0.007780     -0.097970
1085     10.840000      0.008760     -0.098820
1086     10.850000      0.009740     -0.099550
1087     10.860000      0.010740     -0.100160
1088     10.870000      0.011740     -0.100640
1089     10.880000      0.012750     -0.101010
1090     10.890000      0.013760     -0.101250
1091     10.900000      0.014770     -0.101370
1092     10.910000      0.015780     -0.101380
1093     10.920000      0.016800     -0.101260
1094     10.930000      0.017810     -0.101020
1095     10.940000      0.018820     -0.100650
1096     10.950000      0.019830     -0.100150
1097     10.960000      0.020830     -0.099530
1098     10.970000      0.021820     -0.098770
1099     10.980000      0.022810     -0.097890
1100     10.990000      0.023790     -0.096860
1101     11.000000      0.024760     -0.095710
1102     11.010000      0.025720     -0.094410
1103     11.020000      0.026660     -0.092990
1104     11.030000      0.027590     -0.091430
1105     11.040000      0.028500     -0.089740
1106     11.050000      0.029400     -0.087930
1107     11.060000      0.030280     -0.086010
1108     11.070000      0.031140     -0.083970
1109     11.080000      0.031980     -0.081840
1110     11.090000      0.032800     -0.079620
1111     11.100000      0.033600     -0.077320
1112     11.110000      0.034370     -0.074940
1113     11.120000      0.035120     -0.072510
1114     11.130000      0.035840     -0.070030
1115     11.140000      0.036540     -0.067510
1116     11.150000      0.037220     -0.064950
1117     11.160000      0.037870     -0.062350
1118     11.170000      0.038490     -0.059720
1119     11.180000      0.039090     -0.057070
1120     11.190000      0.039660     -0.054380
1121     11.200000      0.040200     -0.051670
1122     11.210000      0.040720     -0.048920
1123     11.220000      0.041210     -0.046150
1124     11.230000      0.041670     -0.043340
1125     11.240000      0.042100     -0.040500
1126     11.250000      0.042510     -0.037630
1127     11.260000      0.042890     -0.034740
1128     11.270000      0.043230     -0.031830
1129     11.280000      0.043550     -0.028910
1130     11.290000      0.043840     -0.025990
1131     11.300000      0.044100     -0.023070
1132     11.310000      0.044330     -0.020160
1133     11.320000      0.044530     -0.017280
1134     11.330000      0.044710     -0.014430
1135     11.340000      0.044850     -0.011620
1136     11.350000      0.044970     -0.008850
1137     11.360000      0.045050     -0.006130
1138     11.370000      0.045120     -0.003460
1139     11.380000      0.045150     -0.000840
1140     11.390000      0.045160      0.001730
1141     11.400000      0.045140      0.004250
1142     11.410000      0.045100      0.006720
1143     11.420000      0.045030      0.009160
1144     11.430000      0.044940      0.011550
1145     11.440000      0.044820      0.013910
1146     11.450000      0.044690      0.016230
1147     11.460000      0.044520      0.018510
1148     11.470000      0.044340      0.020770
1149     11.480000      0.044130      0.022980
1150     11.490000      0.043900      0.025170
1151     11.500000      0.043650      0.027310
1152     11.510000      0.043380      0.029410
1153     11.520000      0.043080      0.031470
1154     11.530000      0.042770      0.033490
1155     11.540000      0.042430      0.035460
1156     11.550000      0.042080      0.037380
1157     11.560000      0.041700      0.039260
1158     11.570000      0.041310      0.041090
1159     11.580000      0.040900      0.042870
1160     11.590000      0.040470      0.044610
1161     11.600000      0.040030      0.046300
1162     11.610000      0.039560      0.047960
1163     11.620000      0.039080      0.049570
1164     11.630000      0.038590      0.051140
1165     11.640000      0.038080      0.052670
1166     11.650000      0.037550      0.054160
1167     11.660000      0.037010      0.055610
1168     11.670000      0.036450      0.057000
1169     11.680000      0.035880      0.058350
1170     11.690000      0.035300      0.059650
1171     11.700000      0.034700      0.060880
1172     11.710000      0.034090      0.062050
1173     11.720000      0.033470      0.063140
1174     11.730000      0.032840      0.064150
1175     11.740000      0.032200      0.065080
1176     11.750000      0.031550      0.065920
1177     11.760000      0.030890      0.066670
1178     11.770000      0.030220      0.067320
1179     11.780000      0.029550      0.067870
1180     11.790000      0.028870      0.068320
1181     11.800000      0.028190      0.068680
1182     11.810000      0.027500      0.068930
1183     11.820000      0.026810      0.069090
1184     11.830000      0.026120      0.069160
1185     11.840000      0.025430      0.069140
1186     11.850000      0.024740      0.069030
1187     11.860000      0.024050      0.068850
1188     11.870000      0.023360      0.068600
1189     11.880000      0.022670      0.068280
1190     11.890000      0.021990      0.067910
1191     11.900000      0.021310      0.067490
1192     11.910000      0.020640      0.067030
1193     11.920000      0.019970      0.066540
1194     11.930000      0.019300      0.066030
1195     11.940000      0.018640      0.065490
1196     11.950000      0.017980      0.064940
1197     11.960000      0.017340      0.064380
1198     11.970000      0.016690      0.063820
1199     11.980000      0.016050      0.063250
1200     11.990000      0.015420      0.062680
1201     12.000000      0.014790      0.062110
1202     12.010000      0.014170      0.061540
1203     12.020000      0.013560      0.060970
1204     12.030000      0.012950      0.060400
1205     12.040000      0.012340      0.059830
1206     12.050000      0.011750      0.059260
1207     12.060000      0.011150      0.058680
1208     12.070000      0.010570      0.058090
1209     12.080000      0.009990      0.057500
1210     12.090000      0.009410      0.056900
1211     12.100000      0.008840      0.056290
1212     12.110000      0.008280      0.055660
1213     12.120000      0.007720      0.055030
1214     12.130000      0.007170      0.054380
1215     12.140000      0.006630      0.053710
1216     12.150000      0.006090      0.053030
1217     12.160000      0.005560      0.052330
1218     12.170000      0.005040      0.051600
1219     12.180000      0.004520      0.050860
1220     12.190000      0.004010      0.050080
1221     12.200000      0.003510      0.049290
1222     12.210000      0.003020      0.048470
1223     12.220000      0.002530      0.047620
1224     12.230000      0.002060      0.046760
1225     12.240000      0.001590      0.045870
1226     12.250000      0.001130      0.044970
1227     12.260000      0.000680      0.044050
1228     12.270000      0.000240      0.043120
1229     12.280000     -0.000190      0.042200
1230     12.290000     -0.000610      0.041280
1231     12.300000     -0.001020      0.040370
1232     12.310000     -0.001430      0.039490
1233     12.320000     -0.001820      0.038630
1234     12.330000     -0.002210      0.037810
1235     12.340000     -0.002590      0.037030
1236     12.350000     -0.002960      0.036300
1237     12.360000     -0.003320      0.035630
1238     12.370000     -0.003680      0.035010
1239     12.380000     -0.004030      0.034460
1240     12.390000     -0.004370      0.033960
1241     12.400000     -0.004710      0.033530
1242     12.410000     -0.005050      0.033170
1243     12.420000     -0.005380      0.032870
1244     12.430000     -0.005710      0.032630
1245     12.440000     -0.006030      0.032450
1246     12.450000     -0.006360      0.032330
1247     12.460000     -0.006680      0.032270
1248     12.470000     -0.007000      0.032250
1249     12.480000     -0.007330      0.032290
1250     12.490000     -0.007650      0.032370
1251     12.500000     -0.007970      0.032490
1252     12.510000     -0.008300      0.032640
1253     12.520000     -0.008620      0.032840
1254     12.530000     -0.008950      0.033060
1255     12.540000     -0.009280      0.033310
1256     12.550000     -0.009620      0.033580
1257     12.560000     -0.009950      0.033880
1258     12.570000     -0.010290      0.034200
1259     12.580000     -0.010630      0.034540
1260     12.590000     -0.010980      0.034900
1261     12.600000     -0.011330      0.035280
1262     12.610000     -0.011680      0.035670
1263     12.620000     -0.012040      0.036080
1264     12.630000     -0.012400      0.036500
1265     12.640000     -0.012760      0.036930
1266     12.650000     -0.013130      0.037370
1267     12.660000     -0.013510      0.037810
1268     12.670000     -0.013880      0.038260
1269     12.680000     -0.014270      0.038710
1270     12.690000     -0.014650      0.039150
1271     12.700000     -0.015050      0.039570
1272     12.710000     -0.015440      0.039990
1273     12.720000     -0.015840      0.040380
1274     12.730000     -0.016240      0.040750
1275     12.740000     -0.016650      0.041080
1276     12.750000     -0.017060      0.041390
1277     12.760000     -0.017480      0.041660
1278     12.770000     -0.017890      0.041890
1279     12.780000     -0.018310      0.042070
1280     12.790000     -0.018730      0.042210
1281     12.800000     -0.019150      0.042310
1282     12.810000     -0.019580      0.042360
1283     12.820000     -0.020000      0.042360
1284     12.830000     -0.020430      0.042310
1285     12.840000     -0.020850      0.042210
1286     12.850000     -0.021270      0.042060
1287     12.860000     -0.021690      0.041850
1288     12.870000     -0.022110      0.041590
1289     12.880000     -0.022530      0.041280
1290     12.890000     -0.022940      0.040910
1291     12.900000     -0.023350      0.040490
1292     12.910000     -0.023750      0.040000
1293     12.920000     -0.024150      0.039460
1294     12.930000     -0.024550      0.038840
1295     12.940000     -0.024940      0.038170
1296     12.950000     -0.025320      0.037420
1297     12.960000     -0.025690      0.036610
1298     12.970000     -0.026060      0.035720
1299     12.980000     -0.026410      0.034750
1300     12.990000     -0.026760      0.033710
1301     13.000000     -0.027100      0.032600
1302     13.010000     -0.027430      0.031400
1303     13.020000     -0.027740      0.030130
1304     13.030000     -0.028040      0.028790
1305     13.040000     -0.028330      0.027370
1306     13.050000     -0.028600      0.025900
1307     13.060000     -0.028860      0.024360
1308     13.070000     -0.029100      0.022780
1309     13.080000     -0.029330      0.021160
1310     13.090000     -0.029540      0.019500
1311     13.100000     -0.029740      0.017830
1312     13.110000     -0.029920      0.016160
1313     13.120000     -0.030080      0.014490
1314     13.130000     -0.030220      0.012830
1315     13.140000     -0.030350      0.011200
1316     13.150000     -0.030460      0.009600
1317     13.160000     -0.030560      0.008030
1318     13.170000     -0.030640      0.006520
1319     13.180000     -0.030710      0.005050
1320     13.190000     -0.030760      0.003630
1321     13.200000     -0.030790      0.002260
1322     13.210000     -0.030810      0.000940
1323     13.220000     -0.030820     -0.000320
1324     13.230000     -0.030820     -0.001530
1325     13.240000     -0.030810     -0.002700
1326     13.250000     -0.030780     -0.003810
1327     13.260000     -0.030740     -0.004870
1328     13.270000     -0.030690     -0.005880
1329     13.280000     -0.030630     -0.006850
1330     13.290000     -0.030560     -0.007750
1331     13.300000     -0.030490     -0.008610
1332     13.310000     -0.030400     -0.009410
1333     13.320000     -0.030310     -0.010150
1334     13.330000     -0.030210     -0.010830
1335     13.340000     -0.030100     -0.011450
1336     13.350000     -0.029980     -0.012010
1337     13.360000     -0.029860     -0.012510
1338     13.370000     -0.029740     -0.012940
1339     13.380000     -0.029610     -0.013300
1340     13.390000     -0.029470     -0.013610
1341     13.400000     -0.029340     -0.013840
1342     13.410000     -0.029200     -0.014010
1343     13.420000     -0.029060     -0.014120
1344     13.430000     -0.028920     -0.014170
1345     13.440000     -0.028780     -0.014160
1346     13.450000     -0.028640     -0.014090
1347     13.460000     -0.028490     -0.013970
1348     13.470000     -0.028360     -0.013790
1349     13.480000     -0.028220     -0.013570
1350     13.490000     -0.028080     -0.013300
1351     13.500000     -0.027950     -0.012990
1352     13.510000     -0.027820     -0.012640
1353     13.520000     -0.027690     -0.012250
1354     13.530000     -0.027570     -0.011820
1355     13.540000     -0.027450     -0.011360
1356     13.550000     -0.027340     -0.010870
1357     13.560000     -0.027230     -0.010350
1358     13.570000     -0.027130     -0.009810
1359     13.580000     -0.027030     -0.009230
1360     13.590000     -0.026940     -0.008620
1361     13.600000     -0.026850     -0.007990
1362     13.610000     -0.026770     -0.007330
1363     13.620000     -0.026700     -0.006650
1364     13.630000     -0.026630     -0.005940
1365     13.640000     -0.026570     -0.005210
1366     13.650000     -0.026520     -0.004460
1367     13.660000     -0.026470     -0.003690
1368     13.670000     -0.026440     -0.002920
1369     13.680000     -0.026410     -0.002130
1370     13.690000     -0.026390     -0.001340
1371     13.700000     -0.026370     -0.000550
1372     13.710000     -0.026370      0.000220
1373     13.720000     -0.026370      0.000990
1374     13.730000     -0.026380      0.001730
1375     13.740000     -0.026400      0.002450
1376     13.750000     -0.026420      0.003140
1377     13.760000     -0.026450      0.003810
1378     13.770000     -0.026490      0.004430
1379     13.780000     -0.026530      0.005030
1380     13.790000     -0.026590      0.005580
1381     13.800000     -0.026640      0.006100
1382     13.810000     -0.026700      0.006580
1383     13.820000     -0.026770      0.007020
1384     13.830000     -0.026840      0.007420
1385     13.840000     -0.026910      0.007790
1386     13.850000     -0.026990      0.008120
1387     13.860000     -0.027070      0.008410
1388     13.870000     -0.027160      0.008670
1389     13.880000     -0.027240      0.008890
1390     13.890000     -0.027330      0.009080
1391     13.900000     -0.027420      0.009230
1392     13.910000     -0.027510      0.009350
1393     13.920000     -0.027610      0.009430
1394     13.930000     -0.027700      0.009480
1395     13.940000     -0.027800      0.009490
1396     13.950000     -0.027890      0.009460
1397     13.960000     -0.027990      0.009400
1398     13.970000     -0.028080      0.009300
1399     13.980000     -0.028170      0.009160
1400     13.990000     -0.028260      0.008980
1401     14.000000     -0.028350      0.008770
1402     14.010000     -0.028440      0.008510
1403     14.020000     -0.028530      0.008220
1404     14.030000     -0.028610      0.007890
1405     14.040000     -0.028690      0.007530
1406     14.050000     -0.028760      0.007120
1407     14.060000     -0.028830      0.006680
1408     14.070000     -0.028900      0.006210
1409     14.080000     -0.028960      0.005700
1410     14.090000     -0.029020      0.005160
1411     14.100000     -0.029070      0.004590
1412     14.110000     -0.029120      0.004000
1413     14.120000     -0.029160      0.003370
1414     14.130000     -0.029190      0.002720
1415     14.140000     -0.029220      0.002050
1416     14.150000     -0.029240      0.001350
1417     14.160000     -0.029250      0.000620
1418     14.170000     -0.029260     -0.000130
1419     14.180000     -0.029260     -0.000900
1420     14.190000     -0.029250     -0.001700
1421     14.200000     -0.029230     -0.002530
1422     14.210000     -0.029210     -0.003380
1423     14.220000     -0.029170     -0.004260
1424     14.230000     -0.029130     -0.005160
1425     14.240000     -0.029080     -0.006090
1426     14.250000     -0.029020     -0.007050
1427     14.260000     -0.028950     -0.008020
1428     14.270000     -0.028870     -0.009010
1429     14.280000     -0.028780     -0.010010
1430     14.290000     -0.028680     -0.011030
1431     14.300000     -0.028570     -0.012050
1432     14.310000     -0.028450     -0.013070
1433     14.320000     -0.028320     -0.014080
1434     14.330000     -0.028170     -0.015090
1435     14.340000     -0.028020     -0.016090
1436     14.350000     -0.027860     -0.017070
1437     14.360000     -0.027690     -0.018040
1438     14.370000     -0.027510     -0.018990
1439     14.380000     -0.027320     -0.019910
1440     14.390000     -0.027120     -0.020820
1441     14.400000     -0.026910     -0.021710
1442     14.410000     -0.026700     -0.022580
1443     14.420000     -0.026470     -0.023430
1444     14.430000     -0.026240     -0.024260
1445     14.440000     -0.025990     -0.025080
1446     14.450000     -0.025740     -0.025870
1447     14.460000     -0.025490     -0.026640
1448     14.470000     -0.025220     -0.027400
1449     14.480000     -0.024940     -0.028130
1450     14.490000     -0.024660     -0.028830
1451     14.500000     -0.024380     -0.029510
1452     14.510000     -0.024080     -0.030170
1453     14.520000     -0.023780     -0.030790
1454     14.530000     -0.023470     -0.031380
1455     14.540000     -0.023160     -0.031930
1456     14.550000     -0.022840     -0.032450
1457     14.560000     -0.022510     -0.032920
1458     14.570000     -0.022180     -0.033360
1459     14.580000     -0.021850     -0.033760
1460     14.590000     -0.021510     -0.034120
1461     14.600000     -0.021170     -0.034440
1462     14.610000     -0.020830     -0.034710
1463     14.620000     -0.020480     -0.034950
1464     14.630000     -0.020130     -0.035140
1465     14.640000     -0.019780     -0.035290
1466     14.650000     -0.019430     -0.035400
1467     14.660000     -0.019070     -0.035460
1468     14.670000     -0.018720     -0.035490
1469     14.680000     -0.018360     -0.035470
1470     14.690000     -0.018010     -0.035410
1471     14.700000     -0.017650     -0.035310
1472     14.710000     -0.017300     -0.035160
1473     14.720000     -0.016950     -0.034960
1474     14.730000     -0.016600     -0.034720
1475     14.740000     -0.016250     -0.034420
1476     14.750000     -0.015910     -0.034080
1477     14.760000     -0.015570     -0.033690
1478     14.770000     -0.015230     -0.033240
1479     14.780000     -0.014900     -0.032740
1480     14.790000     -0.014570     -0.032190
1481     14.800000     -0.014250     -0.031580
1482     14.810000     -0.013930     -0.030920
1483     14.820000     -0.013620     -0.030200
1484     14.830000     -0.013320     -0.029440
1485     14.840000     -0.013030     -0.028620
1486     14.850000     -0.012740     -0.027770
1487     14.860000     -0.012460     -0.026870
1488     14.870000     -0.012190     -0.025950
1489     14.880000     -0.011940     -0.025000
1490     14.890000     -0.011690     -0.024030
1491     14.900000     -0.011450     -0.023060
1492     14.910000     -0.011210     -0.022080
1493     14.920000     -0.010990     -0.021110
1494     14.930000     -0.010780     -0.020150
1495     14.940000     -0.010580     -0.019220
1496     14.950000     -0.010390     -0.018310
1497     14.960000     -0.010210     -0.017430
1498     14.970000     -0.010030     -0.016590
1499     14.980000     -0.009870     -0.015790
1500     14.990000     -0.009710     -0.015030
1501     15.000000     -0.009560     -0.014310
1502     15.010000     -0.009410     -0.013630
1503     15.020000     -0.009280     -0.013000
1504     15.030000     -0.009150     -0.012400
1505     15.040000     -0.009020     -0.011840
1506     15.050000     -0.008910     -0.011310
1507     15.060000     -0.008790     -0.010820
1508     15.070000     -0.008680     -0.010360
1509     15.080000     -0.008580     -0.009930
1510     15.090000     -0.008480     -0.009530
1511     15.100000     -0.008390     -0.009150
1512     15.110000     -0.008290     -0.008790
1513     15.120000     -0.008210     -0.008460
1514     15.130000     -0.008120     -0.008140
1515     15.140000     -0.008040     -0.007850
1516     15.150000     -0.007960     -0.007570
1517     15.160000     -0.007890     -0.007300
1518     15.170000     -0.007810     -0.007040
1519     15.180000     -0.007740     -0.006800
1520     15.190000     -0.007670     -0.006570
1521     15.200000     -0.007610     -0.006350
1522     15.210000     -0.007550     -0.006140
1523     15.220000     -0.007480     -0.005930
1524     15.230000     -0.007430     -0.005740
1525     15.240000     -0.007370     -0.005560
1526     15.250000     -0.007310     -0.005380
1527     15.260000     -0.007260     -0.005220
1528     15.270000     -0.007210     -0.005070
1529     15.280000     -0.007160     -0.004940
1530     15.290000     -0.007110     -0.004810
1531     15.300000     -0.007060     -0.004710
1532     15.310000     -0.007010     -0.004630
1533     15.320000     -0.006960     -0.004560
1534     15.330000     -0.006920     -0.004520
1535     15.340000     -0.006870     -0.004500
1536     15.350000     -0.006830     -0.004510
1537     15.360000     -0.006780     -0.004540
1538     15.370000     -0.006740     -0.004600
1539     15.380000     -0.006690     -0.004700
1540     15.390000     -0.006650     -0.004820
1541     15.400000     -0.006600     -0.004970
1542     15.410000     -0.006550     -0.005150
1543     15.420000     -0.006500     -0.005360
1544     15.430000     -0.006440     -0.005590
1545     15.440000     -0.006390     -0.005850
1546     15.450000     -0.006330     -0.006140
1547     15.460000     -0.006270     -0.006430
1548     15.470000     -0.006200     -0.006750
1549     15.480000     -0.006130     -0.007070
1550     15.490000     -0.006060     -0.007400
1551     15.500000     -0.005990     -0.007730
1552     15.510000     -0.005910     -0.008050
1553     15.520000     -0.005830     -0.008360
1554     15.530000     -0.005750     -0.008650
1555     15.540000     -0.005660     -0.008930
1556     15.550000     -0.005570     -0.009180
1557     15.560000     -0.005480     -0.009400
1558     15.570000     -0.005390     -0.009590
1559     15.580000     -0.005290     -0.009750
1560     15.590000     -0.005190     -0.009870
1561     15.600000     -0.005090     -0.009950
1562     15.610000     -0.005000     -0.010000
1563     15.620000     -0.004900     -0.010010
1564     15.630000     -0.004800     -0.009990
1565     15.640000     -0.004700     -0.009920
1566     15.650000     -0.004600     -0.009820
1567     15.660000     -0.004500     -0.009680
1568     15.670000     -0.004400     -0.009510
1569     15.680000     -0.004310     -0.009310
1570     15.690000     -0.004210     -0.009080
1571     15.700000     -0.004120     -0.008810
1572     15.710000     -0.004030     -0.008520
1573     15.720000     -0.003950     -0.008200
1574     15.730000     -0.003870     -0.007860
1575     15.740000     -0.003790     -0.007490
1576     15.750000     -0.003710     -0.007090
1577     15.760000     -0.003640     -0.006670
1578     15.770000     -0.003580     -0.006230
1579     15.780000     -0.003510     -0.005770
1580     15.790000     -0.003460     -0.005280
1581     15.800000     -0.003400     -0.004770
1582     15.810000     -0.003360     -0.004230
1583     15.820000     -0.003310     -0.003670
1584     15.830000     -0.003280     -0.003090
1585     15.840000     -0.003250     -0.002490
1586     15.850000     -0.003220     -0.001870
1587     15.860000     -0.003200     -0.001240
1588     15.870000     -0.003190     -0.000590
1589     15.880000     -0.003180      0.000070
1590     15.890000     -0.003180      0.000740
1591     15.900000     -0.003190      0.001420
1592     15.910000     -0.003210      0.002090
1593     15.920000     -0.003230      0.002760
1594     15.930000     -0.003250      0.003430
1595     15.940000     -0.003290      0.004080
1596     15.950000     -0.003330      0.004720
1597     15.960000     -0.003380      0.005350
1598     15.970000     -0.003430      0.005970
1599     15.980000     -0.003490      0.006570
1600     15.990000     -0.003560      0.007150
1601     16.000000     -0.003630      0.007720
1602     16.010000     -0.003700      0.008270
1603     16.020000     -0.003790      0.008810
1604     16.030000     -0.003870      0.009330
1605     16.040000     -0.003970      0.009840
1606     16.050000     -0.004070      0.010330
1607     16.060000     -0.004170      0.010820
1608     16.070000     -0.004280      0.011290
1609     16.080000     -0.004390      0.011750
1610     16.090000     -0.004510      0.012200
1611     16.100000     -0.004630      0.012640
1612     16.110000     -0.004760      0.013060
1613     16.120000     -0.004890      0.013480
1614     16.130000     -0.005020      0.013890
1615     16.140000     -0.005160      0.014290
1616     16.150000     -0.005300      0.014680
1617     16.160000     -0.005450      0.015060
1618     16.170000     -0.005600      0.015430
1619     16.180000     -0.005760      0.015800
1620     16.190000     -0.005910      0.016150
1621     16.200000     -0.006080      0.016500
1622     16.210000     -0.006240      0.016840
1623     16.220000     -0.006410      0.017180
1624     16.230000     -0.006580      0.017510
1625     16.240000     -0.006760      0.017830
1626     16.250000     -0.006930      0.018140
1627     16.260000     -0.007120      0.018440
1628     16.270000     -0.007300      0.018740
1629     16.280000     -0.007490      0.019020
1630     16.290000     -0.007680      0.019290
1631     16.300000     -0.007870      0.019540
1632     16.310000     -0.008070      0.019770
1633     16.320000     -0.008260      0.019990
1634     16.330000     -0.008460      0.020180
1635     16.340000     -0.008670      0.020350
1636     16.350000     -0.008870      0.020490
1637     16.360000     -0.009070      0.020610
1638     16.370000     -0.009280      0.020700
1639     16.380000     -0.009490      0.020760
1640     16.390000     -0.009690      0.020780
1641     16.400000     -0.009900      0.020780
1642     16.410000     -0.010110      0.020750
1643     16.420000     -0.010320      0.020690
1644     16.430000     -0.010520      0.020610
1645     16.440000     -0.010730      0.020490
1646     16.450000     -0.010940      0.020350
1647     16.460000     -0.011140      0.020190
1648     16.470000     -0.011340      0.020000
1649     16.480000     -0.011540      0.019800
1650     16.490000     -0.011740      0.019570
1651     16.500000     -0.011930      0.019340
1652     16.510000     -0.012130      0.019090
1653     16.520000     -0.012320      0.018840
1654     16.530000     -0.012510      0.018580
1655     16.540000     -0.012690      0.018310
1656     16.550000     -0.012880      0.018040
1657     16.560000     -0.013060      0.017780
1658     16.570000     -0.013230      0.017510
1659     16.580000     -0.013410      0.017240
1660     16.590000     -0.013580      0.016980
1661     16.600000     -0.013750      0.016720
1662     16.610000     -0.013920      0.016460
1663     16.620000     -0.014080      0.016200
1664     16.630000     -0.014250      0.015950
1665     16.640000     -0.014400      0.015700
1666     16.650000     -0.014560      0.015450
1667     16.660000     -0.014720      0.015200
1668     16.670000     -0.014870      0.014950
1669     16.680000     -0.015020      0.014710
1670     16.690000     -0.015160      0.014470
1671     16.700000     -0.015310      0.014230
1672     16.710000     -0.015450      0.013990
1673     16.720000     -0.015590      0.013750
1674     16.730000     -0.015730      0.013520
1675     16.740000     -0.015860      0.013280
1676     16.750000     -0.016000      0.013050
1677     16.760000     -0.016130      0.012820
1678     16.770000     -0.016260      0.012590
1679     16.780000     -0.016380      0.012360
1680     16.790000     -0.016510      0.012120
1681     16.800000     -0.016630      0.011890
1682     16.810000     -0.016750      0.011650
1683     16.820000     -0.016860      0.011420
1684     16.830000     -0.016980      0.011170
1685     16.840000     -0.017090      0.010920
1686     16.850000     -0.017200      0.010670
1687     16.860000     -0.017300      0.010410
1688     16.870000     -0.017410      0.010140
1689     16.880000     -0.017510      0.009870
1690     16.890000     -0.017610      0.009580
1691     16.900000     -0.017700      0.009280
1692     16.910000     -0.017800      0.008970
1693     16.920000     -0.017890      0.008650
1694     16.930000     -0.017970      0.008310
1695     16.940000     -0.018060      0.007960
1696     16.950000     -0.018140      0.007580
1697     16.960000     -0.018210      0.007200
1698     16.970000     -0.018280      0.006790
1699     16.980000     -0.018350      0.006360
1700     16.990000     -0.018410      0.005910
1701     17.000000     -0.018470      0.005440
1702     17.010000     -0.018530      0.004940
1703     17.020000     -0.018580      0.004430
1704     17.030000     -0.018620      0.003890
1705     17.040000     -0.018660      0.003330
1706     17.050000     -0.018690      0.002750
1707     17.060000     -0.018720      0.002150
1708     17.070000     -0.018740      0.001530
1709     17.080000     -0.018760      0.000900
1710     17.090000     -0.018770      0.000260
1711     17.100000     -0.018770     -0.000390
1712     17.110000     -0.018770     -0.001040
1713     17.120000     -0.018760     -0.001690
1714     17.130000     -0.018740     -0.002350
1715     17.140000     -0.018720     -0.002990
1716     17.150000     -0.018690     -0.003640
1717     17.160000     -0.018650     -0.004270
1718     17.170000     -0.018610     -0.004900
1719     17.180000     -0.018560     -0.005510
1720     17.190000     -0.018500     -0.006120
1721     17.200000     -0.018440     -0.006720
1722     17.210000     -0.018370     -0.007310
1723     17.220000     -0.018300     -0.007890
1724     17.230000     -0.018220     -0.008470
1725     17.240000     -0.018140     -0.009040
1726     17.250000     -0.018050     -0.009600
1727     17.260000     -0.017950     -0.010160
1728     17.270000     -0.017850     -0.010710
1729     17.280000     -0.017740     -0.011260
1730     17.290000     -0.017630     -0.011810
1731     17.300000     -0.017510     -0.012360
1732     17.310000     -0.017390     -0.012900
1733     17.320000     -0.017260     -0.013440
1734     17.330000     -0.017120     -0.013970
1735     17.340000     -0.016980     -0.014510
1736     17.350000     -0.016840     -0.015040
1737     17.360000     -0.016690     -0.015570
1738     17.370000     -0.016530     -0.016110
1739     17.380000     -0.016370     -0.016640
1740     17.390000     -0.016210     -0.017180
1741     17.400000     -0.016030     -0.017710
1742     17.410000     -0.015860     -0.018250
1743     17.420000     -0.015670     -0.018790
1744     17.430000     -0.015490     -0.019340
1745     17.440000     -0.015290     -0.019880
1746     17.450000     -0.015090     -0.020430
1747     17.460000     -0.014890     -0.020970
1748     17.470000     -0.014680     -0.021510
1749     17.480000     -0.014470     -0.022050
1750     17.490000     -0.014240     -0.022580
1751     17.500000     -0.014020     -0.023100
1752     17.510000     -0.013790     -0.023600
1753     17.520000     -0.013550     -0.024090
1754     17.530000     -0.013310     -0.024560
1755     17.540000     -0.013070     -0.025010
1756     17.550000     -0.012820     -0.025430
1757     17.560000     -0.012560     -0.025820
1758     17.570000     -0.012300     -0.026180
1759     17.580000     -0.012040     -0.026520
1760     17.590000     -0.011780     -0.026830
1761     17.600000     -0.011510     -0.027100
1762     17.610000     -0.011240     -0.027350
1763     17.620000     -0.010960     -0.027560
1764     17.630000     -0.010690     -0.027750
1765     17.640000     -0.010410     -0.027910
1766     17.650000     -0.010130     -0.028040
1767     17.660000     -0.009850     -0.028150
1768     17.670000     -0.009570     -0.028230
1769     17.680000     -0.009290     -0.028290
1770     17.690000     -0.009000     -0.028320
1771     17.700000     -0.008720     -0.028340
1772     17.710000     -0.008440     -0.028330
1773     17.720000     -0.008150     -0.028310
1774     17.730000     -0.007870     -0.028270
1775     17.740000     -0.007590     -0.028210
1776     17.750000     -0.007310     -0.028140
1777     17.760000     -0.007020     -0.028060
1778     17.770000     -0.006740     -0.027960
1779     17.780000     -0.006460     -0.027840
1780     17.790000     -0.006190     -0.027710
1781     17.800000     -0.005910     -0.027570
1782     17.810000     -0.005630     -0.027420
1783     17.820000     -0.005360     -0.027250
1784     17.830000     -0.005090     -0.027070
1785     17.840000     -0.004820     -0.026880
1786     17.850000     -0.004550     -0.026680
1787     17.860000     -0.004280     -0.026470
1788     17.870000     -0.004020     -0.026240
1789     17.880000     -0.003750     -0.026010
1790     17.890000     -0.003490     -0.025770
1791     17.900000     -0.003240     -0.025530
1792     17.910000     -0.002980     -0.025270
1793     17.920000     -0.002730     -0.025020
1794     17.930000     -0.002480     -0.024760
1795     17.940000     -0.002230     -0.024490
1796     17.950000     -0.001980     -0.024220
1797     17.960000     -0.001740     -0.023950
1798     17.970000     -0.001500     -0.023680
1799     17.980000     -0.001270     -0.023410
1800     17.990000     -0.001030     -0.023130
1801     18.000000     -0.000800     -0.022850
1802     18.010000     -0.000570     -0.022570
1803     18.020000     -0.000350     -0.022280
1804     18.030000     -0.000120     -0.021990
1805     18.040000      0.000100     -0.021690
1806     18.050000      0.000310     -0.021390
1807     18.060000      0.000530     -0.021080
1808     18.070000      0.000740     -0.020770
1809     18.080000      0.000950     -0.020450
1810     18.090000      0.001150     -0.020130
1811     18.100000      0.001350     -0.019790
1812     18.110000      0.001550     -0.019460
1813     18.120000      0.001740     -0.019110
1814     18.130000      0.001940     -0.018760
1815     18.140000      0.002120     -0.018400
1816     18.150000      0.002310     -0.018030
1817     18.160000      0.002490     -0.017660
1818     18.170000      0.002660     -0.017280
1819     18.180000      0.002840     -0.016880
1820     18.190000      0.003010     -0.016480
1821     18.200000      0.003170     -0.016070
1822     18.210000      0.003330     -0.015650
1823     18.220000      0.003490     -0.015220
1824     18.230000      0.003640     -0.014780
1825     18.240000      0.003790     -0.014330
1826     18.250000      0.003930     -0.013880
1827     18.260000      0.004070     -0.013430
1828     18.270000      0.004200     -0.012970
1829     18.280000      0.004330     -0.012510
1830     18.290000      0.004460     -0.012060
1831     18.300000      0.004580     -0.011610
1832     18.310000      0.004700     -0.011180
1833     18.320000      0.004810     -0.010760
1834     18.330000      0.004910     -0.010360
1835     18.340000      0.005020     -0.009990
1836     18.350000      0.005120     -0.009630
1837     18.360000      0.005210     -0.009300
1838     18.370000      0.005310     -0.009000
1839     18.380000      0.005400     -0.008740
1840     18.390000      0.005480     -0.008500
1841     18.400000      0.005570     -0.008290
1842     18.410000      0.005650     -0.008110
1843     18.420000      0.005730     -0.007960
1844     18.430000      0.005810     -0.007850
1845     18.440000      0.005890     -0.007760
1846     18.450000      0.005970     -0.007700
1847     18.460000      0.006050     -0.007670
1848     18.470000      0.006120     -0.007660
1849     18.480000      0.006200     -0.007670
1850     18.490000      0.006280     -0.007700
1851     18.500000      0.006350     -0.007760
1852     18.510000      0.006430     -0.007830
1853     18.520000      0.006510     -0.007910
1854     18.530000      0.006590     -0.008010
1855     18.540000      0.006670     -0.008120
1856     18.550000      0.006750     -0.008250
1857     18.560000      0.006830     -0.008380
1858     18.570000      0.006920     -0.008520
1859     18.580000      0.007000     -0.008670
1860     18.590000      0.007090     -0.008830
1861     18.600000      0.007180     -0.009000
1862     18.610000      0.007270     -0.009170
1863     18.620000      0.007360     -0.009340
1864     18.630000      0.007450     -0.009530
1865     18.640000      0.007550     -0.009710
1866     18.650000      0.007640     -0.009900
1867     18.660000      0.007740     -0.010100
1868     18.670000      0.007840     -0.010290
1869     18.680000      0.007950     -0.010480
1870     18.690000      0.008050     -0.010670
1871     18.700000      0.008160     -0.010860
1872     18.710000      0.008270     -0.011050
1873     18.720000      0.008380     -0.011220
1874     18.730000      0.008490     -0.011390
1875     18.740000      0.008600     -0.011550
1876     18.750000      0.008720     -0.011690
1877     18.760000      0.008840     -0.011830
1878     18.770000      0.008950     -0.011950
1879     18.780000      0.009070     -0.012060
1880     18.790000      0.009190     -0.012160
1881     18.800000      0.009320     -0.012240
1882     18.810000      0.009440     -0.012310
1883     18.820000      0.009560     -0.012370
1884     18.830000      0.009690     -0.012420
1885     18.840000      0.009810     -0.012460
1886     18.850000      0.009930     -0.012500
1887     18.860000      0.010060     -0.012520
1888     18.870000      0.010180     -0.012550
1889     18.880000      0.010310     -0.012570
1890     18.890000      0.010440     -0.012590
1891     18.900000      0.010560     -0.012620
1892     18.910000      0.010690     -0.012650
1893     18.920000      0.010810     -0.012700
1894     18.930000      0.010940     -0.012750
1895     18.940000      0.011070     -0.012820
1896     18.950000      0.011200     -0.012910
1897     18.960000      0.011330     -0.013010
1898     18.970000      0.011460     -0.013140
1899     18.980000      0.011590     -0.013290
1900     18.990000      0.011720     -0.013460
1901     19.000000      0.011860     -0.013650
1902     19.010000      0.011990     -0.013870
1903     19.020000      0.012130     -0.014110
1904     19.030000      0.012270     -0.014380
1905     19.040000      0.012420     -0.014660
1906     19.050000      0.012560     -0.014970
1907     19.060000      0.012710     -0.015290
1908     19.070000      0.012860     -0.015630
1909     19.080000      0.013020     -0.015990
1910     19.090000      0.013180     -0.016350
1911     19.100000      0.013340     -0.016720
1912     19.110000      0.013510     -0.017090
1913     19.120000      0.013680     -0.017460
1914     19.130000      0.013860     -0.017830
1915     19.140000      0.014040     -0.018190
1916     19.150000      0.014220     -0.018540
1917     19.160000      0.014400     -0.018880
1918     19.170000      0.014590     -0.019210
1919     19.180000      0.014780     -0.019530
1920     19.190000      0.014980     -0.019830
1921     19.200000      0.015180     -0.020110
1922     19.210000      0.015380     -0.020380
1923     19.220000      0.015580     -0.020640
1924     19.230000      0.015790     -0.020890
1925     19.240000      0.016000     -0.021120
1926     19.250000      0.016210     -0.021330
1927     19.260000      0.016420     -0.021540
1928     19.270000      0.016640     -0.021740
1929     19.280000      0.016850     -0.021920
1930     19.290000      0.017070     -0.022100
1931     19.300000      0.017290     -0.022270
1932     19.310000      0.017520     -0.022430
1933     19.320000      0.017740     -0.022590
1934     19.330000      0.017970     -0.022740
1935     19.340000      0.018200     -0.022890
1936     19.350000      0.018420     -0.023030
1937     19.360000      0.018650     -0.023180
1938     19.370000      0.018890     -0.023310
1939     19.380000      0.019120     -0.023450
1940     19.390000      0.019350     -0.023580
1941     19.400000      0.019590     -0.023710
1942     19.410000      0.019830     -0.023840
1943     19.420000      0.020060     -0.023960
1944     19.430000      0.020300     -0.024080
1945     19.440000      0.020550     -0.024190
1946     19.450000      0.020790     -0.024290
1947     19.460000      0.021030     -0.024390
1948     19.470000      0.021270     -0.024470
1949     19.480000      0.021520     -0.024540
1950     19.490000      0.021760     -0.024580
1951     19.500000      0.022010     -0.024610
1952     19.510000      0.022260     -0.024610
1953     19.520000      0.022500     -0.024570
1954     19.530000      0.022750     -0.024510
1955     19.540000      0.022990     -0.024410
1956     19.550000      0.023240     -0.024260
1957     19.560000      0.023480     -0.024080
1958     19.570000      0.023720     -0.023850
1959     19.580000      0.023960     -0.023570
1960     19.590000      0.024190     -0.023240
1961     19.600000      0.024430     -0.022860
1962     19.610000      0.024660     -0.022430
1963     19.620000      0.024880     -0.021950
1964     19.630000      0.025100     -0.021420
1965     19.640000      0.025310     -0.020840
1966     19.650000      0.025520     -0.020210
1967     19.660000      0.025720     -0.019540
1968     19.670000      0.025920     -0.018830
1969     19.680000      0.026110     -0.018090
1970     19.690000      0.026290     -0.017310
1971     19.700000      0.026460     -0.016520
1972     19.710000      0.026630     -0.015700
1973     19.720000      0.026780     -0.014860
1974     19.730000      0.026930     -0.014010
1975     19.740000      0.027070     -0.013150
1976     19.750000      0.027200     -0.012290
1977     19.760000      0.027330     -0.011430
1978     19.770000      0.027440     -0.010560
1979     19.780000      0.027550     -0.009690
1980     19.790000      0.027640     -0.008830
1981     19.800000      0.027730     -0.007960
1982     19.810000      0.027810     -0.007090
1983     19.820000      0.027880     -0.006230
1984     19.830000      0.027940     -0.005360
1985     19.840000      0.028000     -0.004490
1986     19.850000      0.028040     -0.003610
1987     19.860000      0.028080     -0.002730
1988     19.870000      0.028110     -0.001850
1989     19.880000      0.028130     -0.000970
1990     19.890000      0.028130     -0.000080
1991     19.900000      0.028140      0.000810
1992     19.910000      0.028130      0.001700
1993     19.920000      0.028110      0.002600
1994     19.930000      0.028080      0.003490
1995     19.940000      0.028050      0.004390
1996     19.950000      0.028010      0.005280
1997     19.960000      0.027950      0.006180
1998     19.970000      0.027890      0.007090
1999     19.980000      0.027820      0.007990
2000     19.990000      0.027740      0.008910
2001     20.000000      0.027650      0.009820
2002     20.010000      0.027550      0.010750
2003     20.020000      0.027450      0.011680
2004     20.030000      0.027330      0.012620
2005     20.040000      0.027200      0.013570
2006     20.050000      0.027070      0.014530
2007     20.060000      0.026920      0.015490
2008     20.070000      0.026770      0.016460
2009     20.080000      0.026600      0.017430
2010     20.090000      0.026430      0.018400
2011     20.100000      0.026240      0.019360
2012     20.110000      0.026050      0.020320
2013     20.120000      0.025850      0.021260
2014     20.130000      0.025630      0.022200
2015     20.140000      0.025410      0.023110
2016     20.150000      0.025180      0.024010
2017     20.160000      0.024940      0.024890
2018     20.170000      0.024690      0.025750
2019     20.180000      0.024430      0.026580
2020     20.190000      0.024170      0.027400
2021     20.200000      0.023890      0.028190
2022     20.210000      0.023610      0.028960
2023     20.220000      0.023320      0.029720
2024     20.230000      0.023030      0.030450
2025     20.240000      0.022720      0.031170
2026     20.250000      0.022410      0.031870
2027     20.260000      0.022090      0.032550
2028     20.270000      0.021770      0.033220
2029     20.280000      0.021430      0.033870
2030     20.290000      0.021090      0.034500
2031     20.300000      0.020750      0.035110
2032     20.310000      0.020400      0.035710
2033     20.320000      0.020040      0.036290
2034     20.330000      0.019680      0.036840
2035     20.340000      0.019310      0.037380
2036     20.350000      0.018940      0.037890
2037     20.360000      0.018560      0.038380
2038     20.370000      0.018170      0.038850
2039     20.380000      0.017790      0.039300
2040     20.390000      0.017390      0.039730
2041     20.400000      0.016990      0.040140
2042     20.410000      0.016590      0.040530
2043     20.420000      0.016190      0.040900
2044     20.430000      0.015780      0.041260
2045     20.440000      0.015370      0.041590
2046     20.450000      0.014950      0.041910
2047     20.460000      0.014530      0.042210
2048     20.470000      0.014110      0.042490
2049     20.480000      0.013680      0.042760
2050     20.490000      0.013260      0.043010
2051     20.500000      0.012830      0.043240
2052     20.510000      0.012390      0.043450
2053     20.520000      0.011960      0.043640
2054     20.530000      0.011520      0.043820
2055     20.540000      0.011090      0.043980
2056     20.550000      0.010650      0.044110
2057     20.560000      0.010200      0.044230
2058     20.570000      0.009760      0.044330
2059     20.580000      0.009320      0.044410
2060     20.590000      0.008870      0.044460
2061     20.600000      0.008430      0.044500
2062     20.610000      0.007990      0.044510
2063     20.620000      0.007540      0.044510
2064     20.630000      0.007090      0.044490
2065     20.640000      0.006650      0.044450
2066     20.650000      0.006210      0.044390
2067     20.660000      0.005760      0.044310
2068     20.670000      0.005320      0.044210
2069     20.680000      0.004880      0.044100
2070     20.690000      0.004440      0.043980
2071     20.700000      0.004000      0.043840
2072     20.710000      0.003560      0.043690
2073     20.720000      0.003120      0.043530
2074     20.730000      0.002680      0.043360
2075     20.740000      0.002250      0.043180
2076     20.750000      0.001820      0.042980
2077     20.760000      0.001390      0.042780
2078     20.770000      0.000960      0.042580
2079     20.780000      0.000540      0.042360
2080     20.790000      0.000110      0.042140
2081     20.800000     -0.000310      0.041910
2082     20.810000     -0.000730      0.041670
2083     20.820000     -0.001140      0.041430
2084     20.830000     -0.001560      0.041180
2085     20.840000     -0.001970      0.040940
2086     20.850000     -0.002380      0.040690
2087     20.860000     -0.002790      0.040440
2088     20.870000     -0.003190      0.040200
2089     20.880000     -0.003590      0.039970
2090     20.890000     -0.003990      0.039740
2091     20.900000     -0.004390      0.039530
2092     20.910000     -0.004790      0.039340
2093     20.920000     -0.005180      0.039180
2094     20.930000     -0.005570      0.039040
2095     20.940000     -0.005960      0.038920
2096     20.950000     -0.006350      0.038850
2097     20.960000     -0.006740      0.038800
2098     20.970000     -0.007130      0.038800
2099     20.980000     -0.007510      0.038830
2100     20.990000     -0.007900      0.038910
2101     21.000000     -0.008290      0.039030
2102     21.010000     -0.008680      0.039190
2103     21.020000     -0.009070      0.039390
2104     21.030000     -0.009470      0.039640
2105     21.040000     -0.009860      0.039930
2106     21.050000     -0.010260      0.040260
2107     21.060000     -0.010670      0.040630
2108     21.070000     -0.011070      0.041040
2109     21.080000     -0.011480      0.041490
2110     21.090000     -0.011900      0.041960
2111     21.100000     -0.012320      0.042470
2112     21.110000     -0.012740      0.043010
2113     21.120000     -0.013170      0.043570
2114     21.130000     -0.013610      0.044150
2115     21.140000     -0.014050      0.044760
2116     21.150000     -0.014500      0.045390
2117     21.160000     -0.014950      0.046040
2118     21.170000     -0.015410      0.046710
2119     21.180000     -0.015880      0.047390
2120     21.190000     -0.016350      0.048090
2121     21.200000     -0.016830      0.048810
2122     21.210000     -0.017320      0.049540
2123     21.220000     -0.017820      0.050290
2124     21.230000     -0.018320      0.051050
2125     21.240000     -0.018830      0.051820
2126     21.250000     -0.019350      0.052590
2127     21.260000     -0.019870      0.053360
2128     21.270000     -0.020410      0.054130
2129     21.280000     -0.020950      0.054880
2130     21.290000     -0.021500      0.055620
2131     21.300000     -0.022050      0.056330
2132     21.310000     -0.022620      0.057010
2133     21.320000     -0.023190      0.057650
2134     21.330000     -0.023760      0.058230
2135     21.340000     -0.024350      0.058770
2136     21.350000     -0.024930      0.059240
2137     21.360000     -0.025530      0.059640
2138     21.370000     -0.026120      0.059980
2139     21.380000     -0.026720      0.060240
2140     21.390000     -0.027330      0.060420
2141     21.400000     -0.027930      0.060530
2142     21.410000     -0.028540      0.060560
2143     21.420000     -0.029140      0.060520
2144     21.430000     -0.029750      0.060410
2145     21.440000     -0.030350      0.060220
2146     21.450000     -0.030950      0.059980
2147     21.460000     -0.031550      0.059680
2148     21.470000     -0.032150      0.059320
2149     21.480000     -0.032740      0.058930
2150     21.490000     -0.033330      0.058500
2151     21.500000     -0.033920      0.058040
2152     21.510000     -0.034500      0.057560
2153     21.520000     -0.035070      0.057070
2154     21.530000     -0.035640      0.056580
2155     21.540000     -0.036210      0.056090
2156     21.550000     -0.036770      0.055610
2157     21.560000     -0.037330      0.055140
2158     21.570000     -0.037880      0.054690
2159     21.580000     -0.038420      0.054270
2160     21.590000     -0.038970      0.053860
2161     21.600000     -0.039510      0.053490
2162     21.610000     -0.040040      0.053130
2163     21.620000     -0.040570      0.052810
2164     21.630000     -0.041100      0.052510
2165     21.640000     -0.041620      0.052230
2166     21.650000     -0.042150      0.051970
2167     21.660000     -0.042670      0.051740
2168     21.670000     -0.043180      0.051520
2169     21.680000     -0.043700      0.051310
2170     21.690000     -0.044210      0.051110
2171     21.700000     -0.044720      0.050930
2172     21.710000     -0.045230      0.050740
2173     21.720000     -0.045740      0.050560
2174     21.730000     -0.046250      0.050380
2175     21.740000     -0.046750      0.050190
2176     21.750000     -0.047250      0.049990
2177     21.760000     -0.047750      0.049790
2178     21.770000     -0.048250      0.049570
2179     21.780000     -0.048740      0.049340
2180     21.790000     -0.049240      0.049090
2181     21.800000     -0.049730      0.048830
2182     21.810000     -0.050220      0.048550
2183     21.820000     -0.050700      0.048250
2184     21.830000     -0.051190      0.047930
2185     21.840000     -0.051660      0.047590
2186     21.850000     -0.052140      0.047240
2187     21.860000     -0.052610      0.046860
2188     21.870000     -0.053080      0.046470
2189     21.880000     -0.053550      0.046060
2190     21.890000     -0.054010      0.045640
2191     21.900000     -0.054460      0.045210
2192     21.910000     -0.054920      0.044760
2193     21.920000     -0.055360      0.044300
2194     21.930000     -0.055810      0.043840
2195     21.940000     -0.056240      0.043360
2196     21.950000     -0.056680      0.042880
2197     21.960000     -0.057110      0.042390
2198     21.970000     -0.057530      0.041890
2199     21.980000     -0.057950      0.041390
2200     21.990000     -0.058360      0.040880
2201     22.000000     -0.058770      0.040360
2202     22.010000     -0.059180      0.039830
2203     22.020000     -0.059570      0.039290
2204     22.030000     -0.059970      0.038750
2205     22.040000     -0.060350      0.038190
2206     22.050000     -0.060740      0.037630
2207     22.060000     -0.061110      0.037050
2208     22.070000     -0.061480      0.036470
2209     22.080000     -0.061850      0.035880
2210     22.090000     -0.062210      0.035280
2211     22.100000     -0.062560      0.034680
2212     22.110000     -0.062910      0.034060
2213     22.120000     -0.063250      0.033450
2214     22.130000     -0.063580      0.032820
2215     22.140000     -0.063910      0.032200
2216     22.150000     -0.064230      0.031570
2217     22.160000     -0.064550      0.030930
2218     22.170000     -0.064860      0.030290
2219     22.180000     -0.065160      0.029650
2220     22.190000     -0.065460      0.029000
2221     22.200000     -0.065750      0.028340
2222     22.210000     -0.066030      0.027680
2223     22.220000     -0.066310      0.027010
2224     22.230000     -0.066580      0.026320
2225     22.240000     -0.066840      0.025630
2226     22.250000     -0.067100      0.024930
2227     22.260000     -0.067350      0.024220
2228     22.270000     -0.067590      0.023500
2229     22.280000     -0.067820      0.022780
2230     22.290000     -0.068050      0.022050
2231     22.300000     -0.068270      0.021310
2232     22.310000     -0.068480      0.020560
2233     22.320000     -0.068690      0.019820
2234     22.330000     -0.068890      0.019070
2235     22.340000     -0.069080      0.018320
2236     22.350000     -0.069260      0.017570
2237     22.360000     -0.069440      0.016820
2238     22.370000     -0.069610      0.016070
2239     22.380000     -0.069770      0.015320
2240     22.390000     -0.069920      0.014560
2241     22.400000     -0.070070      0.013810
2242     22.410000     -0.070200      0.013050
2243     22.420000     -0.070330      0.012290
2244     22.430000     -0.070460      0.011520
2245     22.440000     -0.070570      0.010750
2246     22.450000     -0.070680      0.009980
2247     22.460000     -0.070780      0.009210
2248     22.470000     -0.070870      0.008440
2249     22.480000     -0.070960      0.007670
2250     22.490000     -0.071030      0.006900
2251     22.500000     -0.071100      0.006140
2252     22.510000     -0.071160      0.005400
2253     22.520000     -0.071220      0.004660
2254     22.530000     -0.071260      0.003940
2255     22.540000     -0.071300      0.003230
2256     22.550000     -0.071340      0.002550
2257     22.560000     -0.071360      0.001880
2258     22.570000     -0.071380      0.001240
2259     22.580000     -0.071390      0.000610
2260     22.590000     -0.071400      0.000010
2261     22.600000     -0.071400     -0.000570
2262     22.610000     -0.071390     -0.001140
2263     22.620000     -0.071380     -0.001680
2264     22.630000     -0.071360     -0.002210
2265     22.640000     -0.071340     -0.002720
2266     22.650000     -0.071310     -0.003220
2267     22.660000     -0.071280     -0.003700
2268     22.670000     -0.071250     -0.004170
2269     22.680000     -0.071200     -0.004640
2270     22.690000     -0.071160     -0.005090
2271     22.700000     -0.071110     -0.005540
2272     22.710000     -0.071050     -0.005980
2273     22.720000     -0.070990     -0.006420
2274     22.730000     -0.070930     -0.006850
2275     22.740000     -0.070860     -0.007280
2276     22.750000     -0.070790     -0.007710
2277     22.760000     -0.070710     -0.008140
2278     22.770000     -0.070630     -0.008570
2279     22.780000     -0.070540     -0.009000
2280     22.790000     -0.070450     -0.009430
2281     22.800000     -0.070360     -0.009870
2282     22.810000     -0.070260     -0.010320
2283     22.820000     -0.070160     -0.010760
2284     22.830000     -0.070050     -0.011220
2285     22.840000     -0.069940     -0.011670
2286     22.850000     -0.069820     -0.012130
2287     22.860000     -0.069700     -0.012590
2288     22.870000     -0.069570     -0.013040
2289     22.880000     -0.069440     -0.013490
2290     22.890000     -0.069310     -0.013940
2291     22.900000     -0.069170     -0.014380
2292     22.910000     -0.069020     -0.014800
2293     22.920000     -0.068880     -0.015210
2294     22.930000     -0.068720     -0.015600
2295     22.940000     -0.068570     -0.015970
2296     22.950000     -0.068410     -0.016310
2297     22.960000     -0.068240     -0.016630
2298     22.970000     -0.068080     -0.016930
2299     22.980000     -0.067910     -0.017190
2300     22.990000     -0.067740     -0.017430
2301     23.000000     -0.067560     -0.017640
2302     23.010000     -0.067390     -0.017820
2303     23.020000     -0.067210     -0.017970
2304     23.030000     -0.067030     -0.018100
2305     23.040000     -0.066850     -0.018200
2306     23.050000     -0.066670     -0.018280
2307     23.060000     -0.066480     -0.018340
2308     23.070000     -0.066300     -0.018380
2309     23.080000     -0.066120     -0.018400
2310     23.090000     -0.065930     -0.018410
2311     23.100000     -0.065750     -0.018400
2312     23.110000     -0.065560     -0.018390
2313     23.120000     -0.065380     -0.018380
2314     23.130000     -0.065200     -0.018350
2315     23.140000     -0.065010     -0.018330
2316     23.150000     -0.064830     -0.018310
2317     23.160000     -0.064650     -0.018290
2318     23.170000     -0.064460     -0.018280
2319     23.180000     -0.064280     -0.018270
2320     23.190000     -0.064100     -0.018270
2321     23.200000     -0.063910     -0.018270
2322     23.210000     -0.063730     -0.018280
2323     23.220000     -0.063550     -0.018300
2324     23.230000     -0.063370     -0.018320
2325     23.240000     -0.063180     -0.018350
2326     23.250000     -0.063000     -0.018390
2327     23.260000     -0.062820     -0.018430
2328     23.270000     -0.062630     -0.018480
2329     23.280000     -0.062450     -0.018520
2330     23.290000     -0.062260     -0.018570
2331     23.300000     -0.062080     -0.018620
2332     23.310000     -0.061890     -0.018670
2333     23.320000     -0.061700     -0.018710
2334     23.330000     -0.061520     -0.018760
2335     23.340000     -0.061330     -0.018790
2336     23.350000     -0.061140     -0.018820
2337     23.360000     -0.060950     -0.018840
2338     23.370000     -0.060760     -0.018860
2339     23.380000     -0.060570     -0.018870
2340     23.390000     -0.060390     -0.018870
2341     23.400000     -0.060200     -0.018860
2342     23.410000     -0.060010     -0.018840
2343     23.420000     -0.059820     -0.018810
2344     23.430000     -0.059630     -0.018780
2345     23.440000     -0.059440     -0.018740
2346     23.450000     -0.059260     -0.018690
2347     23.460000     -0.059070     -0.018650
2348     23.470000     -0.058880     -0.018600
2349     23.480000     -0.058700     -0.018550
2350     23.490000     -0.058510     -0.018500
2351     23.500000     -0.058330     -0.018460
2352     23.510000     -0.058140     -0.018420
2353     23.520000     -0.057960     -0.018400
2354     23.530000     -0.057770     -0.018380
2355     23.540000     -0.057590     -0.018380
2356     23.550000     -0.057410     -0.018390
2357     23.560000     -0.057220     -0.018420
2358     23.570000     -0.057040     -0.018470
2359     23.580000     -0.056850     -0.018540
2360     23.590000     -0.056670     -0.018620
2361     23.600000     -0.056480     -0.018730
2362     23.610000     -0.056300     -0.018850
2363     23.620000     -0.056110     -0.018990
2364     23.630000     -0.055920     -0.019150
2365     23.640000     -0.055730     -0.019320
2366     23.650000     -0.055530     -0.019500
2367     23.660000     -0.055340     -0.019700
2368     23.670000     -0.055140     -0.019890
2369     23.680000     -0.054940     -0.020090
2370     23.690000     -0.054740     -0.020280
2371     23.700000     -0.054540     -0.020470
2372     23.710000     -0.054330     -0.020640
2373     23.720000     -0.054130     -0.020790
2374     23.730000     -0.053920     -0.020920
2375     23.740000     -0.053710     -0.021020
2376     23.750000     -0.053500     -0.021100
2377     23.760000     -0.053290     -0.021140
2378     23.770000     -0.053080     -0.021140
2379     23.780000     -0.052870     -0.021100
2380     23.790000     -0.052650     -0.021030
2381     23.800000     -0.052440     -0.020910
2382     23.810000     -0.052230     -0.020750
2383     23.820000     -0.052030     -0.020560
2384     23.830000     -0.051820     -0.020330
2385     23.840000     -0.051620     -0.020060
2386     23.850000     -0.051420     -0.019760
2387     23.860000     -0.051220     -0.019430
2388     23.870000     -0.051030     -0.019090
2389     23.880000     -0.050840     -0.018720
2390     23.890000     -0.050650     -0.018350
2391     23.900000     -0.050460     -0.017970
2392     23.910000     -0.050280     -0.017600
2393     23.920000     -0.050110     -0.017240
2394     23.930000     -0.049940     -0.016890
2395     23.940000     -0.049770     -0.016570
2396     23.950000     -0.049600     -0.016270
2397     23.960000     -0.049440     -0.016000
2398     23.970000     -0.049280     -0.015760
2399     23.980000     -0.049120     -0.015560
2400     23.990000     -0.048970     -0.015400
2401     24.000000     -0.048810     -0.015270
2402     24.010000     -0.048660     -0.015180
2403     24.020000     -0.048510     -0.015130
2404     24.030000     -0.048360     -0.015100
2405     24.040000     -0.048200     -0.015110
2406     24.050000     -0.048050     -0.015130
2407     24.060000     -0.047900     -0.015170
2408     24.070000     -0.047750     -0.015230
2409     24.080000     -0.047600     -0.015280
2410     24.090000     -0.047450     -0.015330
2411     24.100000     -0.047290     -0.015370
2412     24.110000     -0.047140     -0.015380
2413     24.120000     -0.046980     -0.015370
2414     24.130000     -0.046830     -0.015310
2415     24.140000     -0.046680     -0.015220
2416     24.150000     -0.046530     -0.015070
2417     24.160000     -0.046380     -0.014860
2418     24.170000     -0.046230     -0.014600
2419     24.180000     -0.046080     -0.014260
2420     24.190000     -0.045940     -0.013870
2421     24.200000     -0.045800     -0.013410
2422     24.210000     -0.045670     -0.012890
2423     24.220000     -0.045540     -0.012310
2424     24.230000     -0.045410     -0.011680
2425     24.240000     -0.045300     -0.011010
2426     24.250000     -0.045190     -0.010320
2427     24.260000     -0.045080     -0.009600
2428     24.270000     -0.044990     -0.008890
2429     24.280000     -0.044900     -0.008200
2430     24.290000     -0.044820     -0.007550
2431     24.300000     -0.044740     -0.006960
2432     24.310000     -0.044670     -0.006460
2433     24.320000     -0.044610     -0.006050
2434     24.330000     -0.044550     -0.005770
2435     24.340000     -0.044490     -0.005630
2436     24.350000     -0.044430     -0.005640
2437     24.360000     -0.044380     -0.005820
2438     24.370000     -0.044320     -0.006180
2439     24.380000     -0.044260     -0.006730
2440     24.390000     -0.044190     -0.007460
2441     24.400000     -0.044110     -0.008370
2442     24.410000     -0.044030     -0.009450
2443     24.420000     -0.043940     -0.010690
2444     24.430000     -0.043830     -0.012060
2445     24.440000     -0.043710     -0.013540
2446     24.450000     -0.043570     -0.015080
2447     24.460000     -0.043420     -0.016660
2448     24.470000     -0.043260     -0.018220
2449     24.480000     -0.043070     -0.019700
2450     24.490000     -0.042880     -0.021060
2451     24.500000     -0.042670     -0.022220
2452     24.510000     -0.042440     -0.023140
2453     24.520000     -0.042210     -0.023740
2454     24.530000     -0.041970     -0.023970
2455     24.540000     -0.041730     -0.023780
2456     24.550000     -0.041500     -0.023120
2457     24.560000     -0.041270     -0.021940
2458     24.570000     -0.041050     -0.020230
2459     24.580000     -0.040840     -0.017960
2460     24.590000     -0.040660     -0.015130
2461     24.600000     -0.040510     -0.011750
2462     24.610000     -0.040400     -0.007840
2463     24.620000     -0.040320     -0.003450
2464     24.630000     -0.040280      0.001360
2465     24.640000     -0.040300      0.006520
2466     24.650000     -0.040360      0.011910
2467     24.660000     -0.040480      0.017430
2468     24.670000     -0.040650      0.022920
2469     24.680000     -0.040880      0.028240
2470     24.690000     -0.041170      0.033210
2471     24.700000     -0.041500      0.037650
2472     24.710000     -0.041880      0.041390
2473     24.720000     -0.042290      0.044240
2474     24.730000     -0.042730      0.046020
2475     24.740000     -0.043190      0.046580
2476     24.750000     -0.043660      0.045770
2477     24.760000     -0.044120      0.043460
2478     24.770000     -0.044550      0.039550
2479     24.780000     -0.044950      0.033970
2480     24.790000     -0.045280      0.026660
2481     24.800000     -0.045550      0.017620
2482     24.810000     -0.045730      0.006880
2483     24.820000     -0.045800     -0.005500
2484     24.830000     -0.045740     -0.019430
2485     24.840000     -0.045550     -0.034740
2486     24.850000     -0.045200     -0.051260
2487     24.860000     -0.044690     -0.068740
2488     24.870000     -0.044000     -0.086930
2489     24.880000     -0.043130     -0.105520
2490     24.890000     -0.042080     -0.124180
2491     24.900000     -0.040830     -0.142570
2492     24.910000     -0.039410     -0.160340
2493     24.920000     -0.037800     -0.177130
2494     24.930000     -0.036030     -0.192630
2495     24.940000     -0.034110     -0.206510
2496     24.950000     -0.032040     -0.218500
2497     24.960000     -0.029860     -0.228370
2498     24.970000     -0.027570     -0.235920
2499     24.980000     -0.025210     -0.241010
2500     24.990000     -0.022800     -0.243530
2501     25.000000     -0.020370     -0.243430
2502     25.010000      0.000000      0.000000
2503     25.020000      0.000000      0.000000
2504     25.030000      0.000000      0.000000
2505     25.040000      0.000000      0.000000
2506     25.050000      0.000000      0.000000
2507     25.060000      0.000000      0.000000
2508     25.070000      0.000000      0.000000
2509     25.080000      0.000000      0.000000
2510     25.090000      0.000000      0.000000
2511     25.100000      0.000000      0.000000
2512     25.110000      0.000000      0.000000
2513     25.120000      0.000000      0.000000
2514     25.130000      0.000000      0.000000
2515     25.140000      0.000000      0.000000
2516     25.150000      0.000000      0.000000
2517     25.160000      0.000000      0.000000
2518     25.170000      0.000000      0.000000
2519     25.180000      0.000000      0.000000
2520     25.190000      0.000000      0.000000
2521     25.200000      0.000000      0.000000
2522     25.210000      0.000000      0.000000
2523     25.220000      0.000000      0.000000
2524     25.230000      0.000000      0.000000
2525     25.240000      0.000000      0.000000
2526     25.250000      0.000000      0.000000
2527     25.260000      0.000000      0.000000
2528     25.270000      0.000000      0.000000
2529     25.280000      0.000000      0.000000
2530     25.290000      0.000000      0.000000
2531     25.300000      0.000000      0.000000
2532     25.310000      0.000000      0.000000
2533     25.320000      0.000000      0.000000
2534     25.330000      0.000000      0.000000
2535     25.340000      0.000000      0.000000
2536     25.350000      0.000000      0.000000
2537     25.360000      0.000000      0.000000
2538     25.370000      0.000000      0.000000
2539     25.380000      0.000000      0.000000
2540     25.390000      0.000000      0.000000
2541     25.400000      0.000000      0.000000
2542     25.410000      0.000000      0.000000
2543     25.420000      0.000000      0.000000
2544     25.430000      0.000000      0.000000
2545     25.440000      0.000000      0.000000
2546     25.450000      0.000000      0.000000
2547     25.460000      0.000000      0.000000
2548     25.470000      0.000000      0.000000
2549     25.480000      0.000000      0.000000
2550     25.490000      0.000000      0.000000
2551     25.500000      0.000000      0.000000
2552     25.510000      0.000000      0.000000
2553     25.520000      0.000000      0.000000
2554     25.530000      0.000000      0.000000
2555     25.540000      0.000000      0.000000
2556     25.550000      0.000000      0.000000
2557     25.560000      0.000000      0.000000
2558     25.570000      0.000000      0.000000
2559     25.580000      0.000000      0.000000
2560     25.590000      0.000000      0.000000
2561     25.600000      0.000000      0.000000
2562     25.610000      0.000000      0.000000
2563     25.620000      0.000000      0.000000
2564     25.630000      0.000000      0.000000
2565     25.640000      0.000000      0.000000
2566     25.650000      0.000000      0.000000
2567     25.660000      0.000000      0.000000
2568     25.670000      0.000000      0.000000
2569     25.680000      0.000000      0.000000
2570     25.690000      0.000000      0.000000
2571     25.700000      0.000000      0.000000
2572     25.710000      0.000000      0.000000
2573     25.720000      0.000000      0.000000
2574     25.730000      0.000000      0.000000
2575     25.740000      0.000000      0.000000
2576     25.750000      0.000000      0.000000
2577     25.760000      0.000000      0.000000
2578     25.770000      0.000000      0.000000
2579     25.780000      0.000000      0.000000
2580     25.790000      0.000000      0.000000
2581     25.800000      0.000000      0.000000
2582     25.810000      0.000000      0.000000
2583     25.820000      0.000000      0.000000
2584     25.830000      0.000000      0.000000
2585     25.840000      0.000000      0.000000
2586     25.850000      0.000000      0.000000
2587     25.860000      0.000000      0.000000
2588     25.870000      0.000000      0.000000
2589     25.880000      0.000000      0.000000
2590     25.890000      0.000000      0.000000
2591     25.900000      0.000000      0.000000
2592     25.910000      0.000000      0.000000
2593     25.920000      0.000000      0.000000
2594     25.930000      0.000000      0.000000
2595     25.940000      0.000000      0.000000
2596     25.950000      0.000000      0.000000
2597     25.960000      0.000000      0.000000
2598     25.970000      0.000000      0.000000
2599     25.980000      0.000000      0.000000
2600     25.990000      0.000000      0.000000
2601     26.000000      0.000000      0.000000
2602     26.010000      0.000000      0.000000
2603     26.020000      0.000000      0.000000
2604     26.030000      0.000000      0.000000
2605     26.040000      0.000000      0.000000
2606     26.050000      0.000000      0.000000
2607     26.060000      0.000000      0.000000
2608     26.070000      0.000000      0.000000
2609     26.080000      0.000000      0.000000
2610     26.090000      0.000000      0.000000
2611     26.100000      0.000000      0.000000
2612     26.110000      0.000000      0.000000
2613     26.120000      0.000000      0.000000
2614     26.130000      0.000000      0.000000
2615     26.140000      0.000000      0.000000
2616     26.150000      0.000000      0.000000
2617     26.160000      0.000000      0.000000
2618     26.170000      0.000000      0.000000
2619     26.180000      0.000000      0.000000
2620     26.190000      0.000000      0.000000
2621     26.200000      0.000000      0.000000
2622     26.210000      0.000000      0.000000
2623     26.220000      0.000000      0.000000
2624     26.230000      0.000000      0.000000
2625     26.240000      0.000000      0.000000
2626     26.250000      0.000000      0.000000
2627     26.260000      0.000000      0.000000
2628     26.270000      0.000000      0.000000
2629     26.280000      0.000000      0.000000
2630     26.290000      0.000000      0.000000
2631     26.300000      0.000000      0.000000
2632     26.310000      0.000000      0.000000
2633     26.320000      0.000000      0.000000
2634     26.330000      0.000000      0.000000
2635     26.340000      0.000000      0.000000
2636     26.350000      0.000000      0.000000
2637     26.360000      0.000000      0.000000
2638     26.370000      0.000000      0.000000
2639     26.380000      0.000000      0.000000
2640     26.390000      0.000000      0.000000
2641     26.400000      0.000000      0.000000
2642     26.410000      0.000000      0.000000
2643     26.420000      0.000000      0.000000
2644     26.430000      0.000000      0.000000
2645     26.440000      0.000000      0.000000
2646     26.450000      0.000000      0.000000
2647     26.460000      0.000000      0.000000
2648     26.470000      0.000000      0.000000
2649     26.480000      0.000000      0.000000
2650     26.490000      0.000000      0.000000
2651     26.500000      0.000000      0.000000
2652     26.510000      0.000000      0.000000
2653     26.520000      0.000000      0.000000
2654     26.530000      0.000000      0.000000
2655     26.540000      0.000000      0.000000
2656     26.550000      0.000000      0.000000
2657     26.560000      0.000000      0.000000
2658     26.570000      0.000000      0.000000
2659     26.580000      0.000000      0.000000
2660     26.590000      0.000000      0.000000
2661     26.600000      0.000000      0.000000
2662     26.610000      0.000000      0.000000
2663     26.620000      0.000000      0.000000
2664     26.630000      0.000000      0.000000
2665     26.640000      0.000000      0.000000
2666     26.650000      0.000000      0.000000
2667     26.660000      0.000000      0.000000
2668     26.670000      0.000000      0.000000
2669     26.680000      0.000000      0.000000
2670     26.690000      0.000000      0.000000
2671     26.700000      0.000000      0.000000
2672     26.710000      0.000000      0.000000
2673     26.720000      0.000000      0.000000
2674     26.730000      0.000000      0.000000
2675     26.740000      0.000000      0.000000
2676     26.750000      0.000000      0.000000
2677     26.760000      0.000000      0.000000
2678     26.770000      0.000000      0.000000
2679     26.780000      0.000000      0.000000
2680     26.790000      0.000000      0.000000
2681     26.800000      0.000000      0.000000
2682     26.810000      0.000000      0.000000
2683     26.820000      0.000000      0.000000
2684     26.830000      0.000000      0.000000
2685     26.840000      0.000000      0.000000
2686     26.850000      0.000000      0.000000
2687     26.860000      0.000000      0.000000
2688     26.870000      0.000000      0.000000
2689     26.880000      0.000000      0.000000
2690     26.890000      0.000000      0.000000
2691     26.900000      0.000000      0.000000
2692     26.910000      0.000000      0.000000
2693     26.920000      0.000000      0.000000
2694     26.930000      0.000000      0.000000
2695     26.940000      0.000000      0.000000
2696     26.950000      0.000000      0.000000
2697     26.960000      0.000000      0.000000
2698     26.970000      0.000000      0.000000
2699     26.980000      0.000000      0.000000
2700     26.990000      0.000000      0.000000
2701     27.000000      0.000000      0.000000
2702     27.010000      0.000000      0.000000
2703     27.020000      0.000000      0.000000
2704     27.030000      0.000000      0.000000
2705     27.040000      0.000000      0.000000
2706     27.050000      0.000000      0.000000
2707     27.060000      0.000000      0.000000
2708     27.070000      0.000000      0.000000
2709     27.080000      0.000000      0.000000
2710     27.090000      0.000000      0.000000
2711     27.100000      0.000000      0.000000
2712     27.110000      0.000000      0.000000
2713     27.120000      0.000000      0.000000
2714     27.130000      0.000000      0.000000
2715     27.140000      0.000000      0.000000
2716     27.150000      0.000000      0.000000
2717     27.160000      0.000000      0.000000
2718     27.170000      0.000000      0.000000
2719     27.180000      0.000000      0.000000
2720     27.190000      0.000000      0.000000
2721     27.200000      0.000000      0.000000
2722     27.210000      0.000000      0.000000
2723     27.220000      0.000000      0.000000
2724     27.230000      0.000000      0.000000
2725     27.240000      0.000000      0.000000
2726     27.250000      0.000000      0.000000
2727     27.260000      0.000000      0.000000
2728     27.270000      0.000000      0.000000
2729     27.280000      0.000000      0.000000
2730     27.290000      0.000000      0.000000
2731     27.300000      0.000000      0.000000
2732     27.310000      0.000000      0.000000
2733     27.320000      0.000000      0.000000
2734     27.330000      0.000000      0.000000
2735     27.340000      0.000000      0.000000
2736     27.350000      0.000000      0.000000
2737     27.360000      0.000000      0.000000
2738     27.370000      0.000000      0.000000
2739     27.380000      0.000000      0.000000
2740     27.390000      0.000000      0.000000
2741     27.400000      0.000000      0.000000
2742     27.410000      0.000000      0.000000
2743     27.420000      0.000000      0.000000
2744     27.430000      0.000000      0.000000
2745     27.440000      0.000000      0.000000
2746     27.450000      0.000000      0.000000
2747     27.460000      0.000000      0.000000
2748     27.470000      0.000000      0.000000
2749     27.480000      0.000000      0.000000
2750     27.490000      0.000000      0.000000
2751     27.500000      0.000000      0.000000
2752     27.510000      0.000000      0.000000
2753     27.520000      0.000000      0.000000
2754     27.530000      0.000000      0.000000
2755     27.540000      0.000000      0.000000
2756     27.550000      0.000000      0.000000
2757     27.560000      0.000000      0.000000
2758     27.570000      0.000000      0.000000
2759     27.580000      0.000000      0.000000
2760     27.590000      0.000000      0.000000
2761     27.600000      0.000000      0.000000
2762     27.610000      0.000000      0.000000
2763     27.620000      0.000000      0.000000
2764     27.630000      0.000000      0.000000
2765     27.640000      0.000000      0.000000
2766     27.650000      0.000000      0.000000
2767     27.660000      0.000000      0.000000
2768     27.670000      0.000000      0.000000
2769     27.680000      0.000000      0.000000
2770     27.690000      0.000000      0.000000
2771     27.700000      0.000000      0.000000
2772     27.710000      0.000000      0.000000
2773     27.720000      0.000000      0.000000
2774     27.730000      0.000000      0.000000
2775     27.740000      0.000000      0.000000
2776     27.750000      0.000000      0.000000
2777     27.760000      0.000000      0.000000
2778     27.770000      0.000000      0.000000
2779     27.780000      0.000000      0.000000
2780     27.790000      0.000000      0.000000
2781     27.800000      0.000000      0.000000
2782     27.810000      0.000000      0.000000
2783     27.820000      0.000000      0.000000
2784     27.830000      0.000000      0.000000
2785     27.840000      0.000000      0.000000
2786     27.850000      0.000000      0.000000
2787     27.860000      0.000000      0.000000
2788     27.870000      0.000000      0.000000
2789     27.880000      0.000000      0.000000
2790     27.890000      0.000000      0.000000
2791     27.900000      0.000000      0.000000
2792     27.910000      0.000000      0.000000
2793     27.920000      0.000000      0.000000
2794     27.930000      0.000000      0.000000
2795     27.940000      0.000000      0.000000
2796     27.950000      0.000000      0.000000
2797     27.960000      0.000000      0.000000
2798     27.970000      0.000000      0.000000
2799     27.980000      0.000000      0.000000
2800     27.990000      0.000000      0.000000
2801     28.000000      0.000000      0.000000
2802     28.010000      0.000000      0.000000
2803     28.020000      0.000000      0.000000
2804     28.030000      0.000000      0.000000
2805     28.040000      0.000000      0.000000
2806     28.050000      0.000000      0.000000
2807     28.060000      0.000000      0.000000
2808     28.070000      0.000000      0.000000
2809     28.080000      0.000000      0.000000
2810     28.090000      0.000000      0.000000
2811     28.100000      0.000000      0.000000
2812     28.110000      0.000000      0.000000
2813     28.120000      0.000000      0.000000
2814     28.130000      0.000000      0.000000
2815     28.140000      0.000000      0.000000
2816     28.150000      0.000000      0.000000
2817     28.160000      0.000000      0.000000
2818     28.170000      0.000000      0.000000
2819     28.180000      0.000000      0.000000
2820     28.190000      0.000000      0.000000
2821     28.200000      0.000000      0.000000
2822     28.210000      0.000000      0.000000
2823     28.220000      0.000000      0.000000
2824     28.230000      0.000000      0.000000
2825     28.240000      0.000000      0.000000
2826     28.250000      0.000000      0.000000
2827     28.260000      0.000000      0.000000
2828     28.270000      0.000000      0.000000
2829     28.280000      0.000000      0.000000
2830     28.290000      0.000000      0.000000
2831     28.300000      0.000000      0.000000
2832     28.310000      0.000000      0.000000
2833     28.320000      0.000000      0.000000
2834     28.330000      0.000000      0.000000
2835     28.340000      0.000000      0.000000
2836     28.350000      0.000000      0.000000
2837     28.360000      0.000000      0.000000
2838     28.370000      0.000000      0.000000
2839     28.380000      0.000000      0.000000
2840     28.390000      0.000000      0.000000
2841     28.400000      0.000000      0.000000
2842     28.410000      0.000000      0.000000
2843     28.420000      0.000000      0.000000
2844     28.430000      0.000000      0.000000
2845     28.440000      0.000000      0.000000
2846     28.450000      0.000000      0.000000
2847     28.460000      0.000000      0.000000
2848     28.470000      0.000000      0.000000
2849     28.480000      0.000000      0.000000
2850     28.490000      0.000000      0.000000
2851     28.500000      0.000000      0.000000
2852     28.510000      0.000000      0.000000
2853     28.520000      0.000000      0.000000
2854     28.530000      0.000000      0.000000
2855     28.540000      0.000000      0.000000
2856     28.550000      0.000000      0.000000
2857     28.560000      0.000000      0.000000
2858     28.570000      0.000000      0.000000
2859     28.580000      0.000000      0.000000
2860     28.590000      0.000000      0.000000
2861     28.600000      0.000000      0.000000
2862     28.610000      0.000000      0.000000
2863     28.620000      0.000000      0.000000
2864     28.630000      0.000000      0.000000
2865     28.640000      0.000000      0.000000
2866     28.650000      0.000000      0.000000
2867     28.660000      0.000000      0.000000
2868     28.670000      0.000000      0.000000
2869     28.680000      0.000000      0.000000
2870     28.690000      0.000000      0.000000
2871     28.700000      0.000000      0.000000
2872     28.710000      0.000000      0.000000
2873     28.720000      0.000000      0.000000
2874     28.730000      0.000000      0.000000
2875     28.740000      0.000000      0.000000
2876     28.750000      0.000000      0.000000
2877     28.760000      0.000000      0.000000
2878     28.770000      0.000000      0.000000
2879     28.780000      0.000000      0.000000
2880     28.790000      0.000000      0.000000
2881     28.800000      0.000000      0.000000
2882     28.810000      0.000000      0.000000
2883     28.820000      0.000000      0.000000
2884     28.830000      0.000000      0.000000
2885     28.840000      0.000000      0.000000
2886     28.850000      0.000000      0.000000
2887     28.860000      0.000000      0.000000
2888     28.870000      0.000000      0.000000
2889     28.880000      0.000000      0.000000
2890     28.890000      0.000000      0.000000
2891     28.900000      0.000000      0.000000
2892     28.910000      0.000000      0.000000
2893     28.920000      0.000000      0.000000
2894     28.930000      0.000000      0.000000
2895     28.940000      0.000000      0.000000
2896     28.950000      0.000000      0.000000
2897     28.960000      0.000000      0.000000
2898     28.970000      0.000000      0.000000
2899     28.980000      0.000000      0.000000
2900     28.990000      0.000000      0.000000
2901     29.000000      0.000000      0.000000
2902     29.010000      0.000000      0.000000
2903     29.020000      0.000000      0.000000
2904     29.030000      0.000000      0.000000
2905     29.040000      0.000000      0.000000
2906     29.050000      0.000000      0.000000
2907     29.060000      0.000000      0.000000
2908     29.070000      0.000000      0.000000
2909     29.080000      0.000000      0.000000
2910     29.090000      0.000000      0.000000
2911     29.100000      0.000000      0.000000
2912     29.110000      0.000000      0.000000
2913     29.120000      0.000000      0.000000
2914     29.130000      0.000000      0.000000
2915     29.140000      0.000000      0.000000
2916     29.150000      0.000000      0.000000
2917     29.160000      0.000000      0.000000
2918     29.170000      0.000000      0.000000
2919     29.180000      0.000000      0.000000
2920     29.190000      0.000000      0.000000
2921     29.200000      0.000000      0.000000
2922     29.210000      0.000000      0.000000
2923     29.220000      0.000000      0.000000
2924     29.230000      0.000000      0.000000
2925     29.240000      0.000000      0.000000
2926     29.250000      0.000000      0.000000
2927     29.260000      0.000000      0.000000
2928     29.270000      0.000000      0.000000
2929     29.280000      0.000000      0.000000
2930     29.290000      0.000000      0.000000
2931     29.300000      0.000000      0.000000
2932     29.310000      0.000000      0.000000
2933     29.320000      0.000000      0.000000
2934     29.330000      0.000000      0.000000
2935     29.340000      0.000000      0.000000
2936     29.350000      0.000000      0.000000
2937     29.360000      0.000000      0.000000
2938     29.370000      0.000000      0.000000
2939     29.380000      0.000000      0.000000
2940     29.390000      0.000000      0.000000
2941     29.400000      0.000000      0.000000
2942     29.410000      0.000000      0.000000
2943     29.420000      0.000000      0.000000
2944     29.430000      0.000000      0.000000
2945     29.440000      0.000000      0.000000
2946     29.450000      0.000000      0.000000
2947     29.460000      0.000000      0.000000
2948     29.470000      0.000000      0.000000
2949     29.480000      0.000000      0.000000
2950     29.490000      0.000000      0.000000
2951     29.500000      0.000000      0.000000
2952     29.510000      0.000000      0.000000
2953     29.520000      0.000000      0.000000
2954     29.530000      0.000000      0.000000
2955     29.540000      0.000000      0.000000
2956     29.550000      0.000000      0.000000
2957     29.560000      0.000000      0.000000
2958     29.570000      0.000000      0.000000
2959     29.580000      0.000000      0.000000
2960     29.590000      0.000000      0.000000
2961     29.600000      0.000000      0.000000
2962     29.610000      0.000000      0.000000
2963     29.620000      0.000000      0.000000
2964     29.630000      0.000000      0.000000
2965     29.640000      0.000000      0.000000
2966     29.650000      0.000000      0.000000
2967     29.660000      0.000000      0.000000
2968     29.670000      0.000000      0.000000
2969     29.680000      0.000000      0.000000
2970     29.690000      0.000000      0.000000
2971     29.700000      0.000000      0.000000
2972     29.710000      0.000000      0.000000
2973     29.720000      0.000000      0.000000
2974     29.730000      0.000000      0.000000
2975     29.740000      0.000000      0.000000
2976     29.750000      0.000000      0.000000
2977     29.760000      0.000000      0.000000
2978     29.770000      0.000000      0.000000
2979     29.780000      0.000000      0.000000
2980     29.790000      0.000000      0.000000
2981     29.800000      0.000000      0.000000
2982     29.810000      0.000000      0.000000
2983     29.820000      0.000000      0.000000
2984     29.830000      0.000000      0.000000
2985     29.840000      0.000000      0.000000
2986     29.850000      0.000000      0.000000
2987     29.860000      0.000000      0.000000
2988     29.870000      0.000000      0.000000
2989     29.880000      0.000000      0.000000
2990     29.890000      0.000000      0.000000
2991     29.900000      0.000000      0.000000
2992     29.910000      0.000000      0.000000
2993     29.920000      0.000000      0.000000
2994     29.930000      0.000000      0.000000
2995     29.940000      0.000000      0.000000
2996     29.950000      0.000000      0.000000
2997     29.960000      0.000000      0.000000
2998     29.970000      0.000000      0.000000
2999     29.980000      0.000000      0.000000
3000     29.990000      0.000000      0.000000
3001     30.000000      0.000000      0.000000
3002     30.010000      0.000000      0.000000
3003     30.020000      0.000000      0.000000
3004     30.030000      0.000000      0.000000
3005     30.040000      0.000000      0.000000
3006     30.050000      0.000000      0.000000
3007     30.060000      0.000000      0.000000
3008     30.070000      0.000000      0.000000
3009     30.080000      0.000000      0.000000
3010     30.090000      0.000000      0.000000
3011     30.100000      0.000000      0.000000
3012     30.110000      0.000000      0.000000
3013     30.120000      0.000000      0.000000
3014     30.130000      0.000000      0.000000
3015     30.140000      0.000000      0.000000
3016     30.150000      0.000000      0.000000
3017     30.160000      0.000000      0.000000
3018     30.170000      0.000000      0.000000
3019     30.180000      0.000000      0.000000
3020     30.190000      0.000000      0.000000
3021     30.200000      0.000000      0.000000
3022     30.210000      0.000000      0.000000
3023     30.220000      0.000000      0.000000
3024     30.230000      0.000000      0.000000
3025     30.240000      0.000000      0.000000
3026     30.250000      0.000000      0.000000
3027     30.260000      0.000000      0.000000
3028     30.270000      0.000000      0.000000
3029     30.280000      0.000000      0.000000
3030     30.290000      0.000000      0.000000
3031     30.300000      0.000000      0.000000
3032     30.310000      0.000000      0.000000
3033     30.320000      0.000000      0.000000
3034     30.330000      0.000000      0.000000
3035     30.340000      0.000000      0.000000
3036     30.350000      0.000000      0.000000
3037     30.360000      0.000000      0.000000
3038     30.370000      0.000000      0.000000
3039     30.380000      0.000000      0.000000
3040     30.390000      0.000000      0.000000
3041     30.400000      0.000000      0.000000
3042     30.410000      0.000000      0.000000
3043     30.420000      0.000000      0.000000
3044     30.430000      0.000000      0.000000
3045     30.440000      0.000000      0.000000
3046     30.450000      0.000000      0.000000
3047     30.460000      0.000000      0.000000
3048     30.470000      0.000000      0.000000
3049     30.480000      0.000000      0.000000
3050     30.490000      0.000000      0.000000
3051     30.500000      0.000000      0.000000
3052     30.510000      0.000000      0.000000
3053     30.520000      0.000000      0.000000
3054     30.530000      0.000000      0.000000
3055     30.540000      0.000000      0.000000
3056     30.550000      0.000000      0.000000
3057     30.560000      0.000000      0.000000
3058     30.570000      0.000000      0.000000
3059     30.580000      0.000000      0.000000
3060     30.590000      0.000000      0.000000
3061     30.600000      0.000000      0.000000
3062     30.610000      0.000000      0.000000
3063     30.620000      0.000000      0.000000
3064     30.630000      0.000000      0.000000
3065     30.640000      0.000000      0.000000
3066     30.650000      0.000000      0.000000
3067     30.660000      0.000000      0.000000
3068     30.670000      0.000000      0.000000
3069     30.680000      0.000000      0.000000
3070     30.690000      0.000000      0.000000
3071     30.700000      0.000000      0.000000
3072     30.710000      0.000000      0.000000
3073     30.720000      0.000000      0.000000
3074     30.730000      0.000000      0.000000
3075     30.740000      0.000000      0.000000
3076     30.750000      0.000000      0.000000
3077     30.760000      0.000000      0.000000
3078     30.770000      0.000000      0.000000
3079     30.780000      0.000000      0.000000
3080     30.790000      0.000000      0.000000
3081     30.800000      0.000000      0.000000
3082     30.810000      0.000000      0.000000
3083     30.820000      0.000000      0.000000
3084     30.830000      0.000000      0.000000
3085     30.840000      0.000000      0.000000
3086     30.850000      0.000000      0.000000
3087     30.860000      0.000000      0.000000
3088     30.870000      0.000000      0.000000
3089     30.880000      0.000000      0.000000
3090     30.890000      0.000000      0.000000
3091     30.900000      0.000000      0.000000
3092     30.910000      0.000000      0.000000
3093     30.920000      0.000000      0.000000
3094     30.930000      0.000000      0.000000
3095     30.940000      0.000000      0.000000
3096     30.950000      0.000000      0.000000
3097     30.960000      0.000000      0.000000
3098     30.970000      0.000000      0.000000
3099     30.980000      0.000000      0.000000
3100     30.990000      0.000000      0.000000
3101     31.000000      0.000000      0.000000
3102     31.010000      0.000000      0.000000
3103     31.020000      0.000000      0.000000
3104     31.030000      0.000000      0.000000
3105     31.040000      0.000000      0.000000
3106     31.050000      0.000000      0.000000
3107     31.060000      0.000000      0.000000
3108     31.070000      0.000000      0.000000
3109     31.080000      0.000000      0.000000
3110     31.090000      0.000000      0.000000
3111     31.100000      0.000000      0.000000
3112     31.110000      0.000000      0.000000
3113     31.120000      0.000000      0.000000
3114     31.130000      0.000000      0.000000
3115     31.140000      0.000000      0.000000
3116     31.150000      0.000000      0.000000
3117     31.160000      0.000000      0.000000
3118     31.170000      0.000000      0.000000
3119     31.180000      0.000000      0.000000
3120     31.190000      0.000000      0.000000
3121     31.200000      0.000000      0.000000
3122     31.210000      0.000000      0.000000
3123     31.220000      0.000000      0.000000
3124     31.230000      0.000000      0.000000
3125     31.240000      0.000000      0.000000
3126     31.250000      0.000000      0.000000
3127     31.260000      0.000000      0.000000
3128     31.270000      0.000000      0.000000
3129     31.280000      0.000000      0.000000
3130     31.290000      0.000000      0.000000
3131     31.300000      0.000000      0.000000
3132     31.310000      0.000000      0.000000
3133     31.320000      0.000000      0.000000
3134     31.330000      0.000000      0.000000
3135     31.340000      0.000000      0.000000
3136     31.350000      0.000000      0.000000
3137     31.360000      0.000000      0.000000
3138     31.370000      0.000000      0.000000
3139     31.380000      0.000000      0.000000
3140     31.390000      0.000000      0.000000
3141     31.400000      0.000000      0.000000
3142     31.410000      0.000000      0.000000
3143     31.420000      0.000000      0.000000
3144     31.430000      0.000000      0.000000
3145     31.440000      0.000000      0.000000
3146     31.450000      0.000000      0.000000
3147     31.460000      0.000000      0.000000
3148     31.470000      0.000000      0.000000
3149     31.480000      0.000000      0.000000
3150     31.490000      0.000000      0.000000
3151     31.500000      0.000000      0.000000
3152     31.510000      0.000000      0.000000
3153     31.520000      0.000000      0.000000
3154     31.530000      0.000000      0.000000
3155     31.540000      0.000000      0.000000
3156     31.550000      0.000000      0.000000
3157     31.560000      0.000000      0.000000
3158     31.570000      0.000000      0.000000
3159     31.580000      0.000000      0.000000
3160     31.590000      0.000000      0.000000
3161     31.600000      0.000000      0.000000
3162     31.610000      0.000000      0.000000
3163     31.620000      0.000000      0.000000
3164     31.630000      0.000000      0.000000
3165     31.640000      0.000000      0.000000
3166     31.650000      0.000000      0.000000
3167     31.660000      0.000000      0.000000
3168     31.670000      0.000000      0.000000
3169     31.680000      0.000000      0.000000
3170     31.690000      0.000000      0.000000
3171     31.700000      0.000000      0.000000
3172     31.710000      0.000000      0.000000
3173     31.720000      0.000000      0.000000
3174     31.730000      0.000000      0.000000
3175     31.740000      0.000000      0.000000
3176     31.750000      0.000000      0.000000
3177     31.760000      0.000000      0.000000
3178     31.770000      0.000000      0.000000
3179     31.780000      0.000000      0.000000
3180     31.790000      0.000000      0.000000
3181     31.800000      0.000000      0.000000
3182     31.810000      0.000000      0.000000
3183     31.820000      0.000000      0.000000
3184     31.830000      0.000000      0.000000
3185     31.840000      0.000000      0.000000
3186     31.850000      0.000000      0.000000
3187     31.860000      0.000000      0.000000
3188     31.870000      0.000000      0.000000
3189     31.880000      0.000000      0.000000
3190     31.890000      0.000000      0.000000
3191     31.900000      0.000000      0.000000
3192     31.910000      0.000000      0.000000
3193     31.920000      0.000000      0.000000
3194     31.930000      0.000000      0.000000
3195     31.940000      0.000000      0.000000
3196     31.950000      0.000000      0.000000
3197     31.960000      0.000000      0.000000
3198     31.970000      0.000000      0.000000
3199     31.980000      0.000000      0.000000
3200     31.990000      0.000000      0.000000
3201     32.000000      0.000000      0.000000
3202     32.010000      0.000000      0.000000
3203     32.020000      0.000000      0.000000
3204     32.030000      0.000000      0.000000
3205     32.040000      0.000000      0.000000
3206     32.050000      0.000000      0.000000
3207     32.060000      0.000000      0.000000
3208     32.070000      0.000000      0.000000
3209     32.080000      0.000000      0.000000
3210     32.090000      0.000000      0.000000
3211     32.100000      0.000000      0.000000
3212     32.110000      0.000000      0.000000
3213     32.120000      0.000000      0.000000
3214     32.130000      0.000000      0.000000
3215     32.140000      0.000000      0.000000
3216     32.150000      0.000000      0.000000
3217     32.160000      0.000000      0.000000
3218     32.170000      0.000000      0.000000
3219     32.180000      0.000000      0.000000
3220     32.190000      0.000000      0.000000
3221     32.200000      0.000000      0.000000
3222     32.210000      0.000000      0.000000
3223     32.220000      0.000000      0.000000
3224     32.230000      0.000000      0.000000
3225     32.240000      0.000000      0.000000
3226     32.250000      0.000000      0.000000
3227     32.260000      0.000000      0.000000
3228     32.270000      0.000000      0.000000
3229     32.280000      0.000000      0.000000
3230     32.290000      0.000000      0.000000
3231     32.300000      0.000000      0.000000
3232     32.310000      0.000000      0.000000
3233     32.320000      0.000000      0.000000
3234     32.330000      0.000000      0.000000
3235     32.340000      0.000000      0.000000
3236     32.350000      0.000000      0.000000
3237     32.360000      0.000000      0.000000
3238     32.370000      0.000000      0.000000
3239     32.380000      0.000000      0.000000
3240     32.390000      0.000000      0.000000
3241     32.400000      0.000000      0.000000
3242     32.410000      0.000000      0.000000
3243     32.420000      0.000000      0.000000
3244     32.430000      0.000000      0.000000
3245     32.440000      0.000000      0.000000
3246     32.450000      0.000000      0.000000
3247     32.460000      0.000000      0.000000
3248     32.470000      0.000000      0.000000
3249     32.480000      0.000000      0.000000
3250     32.490000      0.000000      0.000000
3251     32.500000      0.000000      0.000000
3252     32.510000      0.000000      0.000000
3253     32.520000      0.000000      0.000000
3254     32.530000      0.000000      0.000000
3255     32.540000      0.000000      0.000000
3256     32.550000      0.000000      0.000000
3257     32.560000      0.000000      0.000000
3258     32.570000      0.000000      0.000000
3259     32.580000      0.000000      0.000000
3260     32.590000      0.000000      0.000000
3261     32.600000      0.000000      0.000000
3262     32.610000      0.000000      0.000000
3263     32.620000      0.000000      0.000000
3264     32.630000      0.000000      0.000000
3265     32.640000      0.000000      0.000000
3266     32.650000      0.000000      0.000000
3267     32.660000      0.000000      0.000000
3268     32.670000      0.000000      0.000000
3269     32.680000      0.000000      0.000000
3270     32.690000      0.000000      0.000000
3271     32.700000      0.000000      0.000000
3272     32.710000      0.000000      0.000000
3273     32.720000      0.000000      0.000000
3274     32.730000      0.000000      0.000000
3275     32.740000      0.000000      0.000000
3276     32.750000      0.000000      0.000000
3277     32.760000      0.000000      0.000000
3278     32.770000      0.000000      0.000000
3279     32.780000      0.000000      0.000000
3280     32.790000      0.000000      0.000000
3281     32.800000      0.000000      0.000000
3282     32.810000      0.000000      0.000000
3283     32.820000      0.000000      0.000000
3284     32.830000      0.000000      0.000000
3285     32.840000      0.000000      0.000000
3286     32.850000      0.000000      0.000000
3287     32.860000      0.000000      0.000000
3288     32.870000      0.000000      0.000000
3289     32.880000      0.000000      0.000000
3290     32.890000      0.000000      0.000000
3291     32.900000      0.000000      0.000000
3292     32.910000      0.000000      0.000000
3293     32.920000      0.000000      0.000000
3294     32.930000      0.000000      0.000000
3295     32.940000      0.000000      0.000000
3296     32.950000      0.000000      0.000000
3297     32.960000      0.000000      0.000000
3298     32.970000      0.000000      0.000000
3299     32.980000      0.000000      0.000000
3300     32.990000      0.000000      0.000000
3301     33.000000      0.000000      0.000000
3302     33.010000      0.000000      0.000000
3303     33.020000      0.000000      0.000000
3304     33.030000      0.000000      0.000000
3305     33.040000      0.000000      0.000000
3306     33.050000      0.000000      0.000000
3307     33.060000      0.000000      0.000000
3308     33.070000      0.000000      0.000000
3309     33.080000      0.000000      0.000000
3310     33.090000      0.000000      0.000000
3311     33.100000      0.000000      0.000000
3312     33.110000      0.000000      0.000000
3313     33.120000      0.000000      0.000000
3314     33.130000      0.000000      0.000000
3315     33.140000      0.000000      0.000000
3316     33.150000      0.000000      0.000000
3317     33.160000      0.000000      0.000000
3318     33.170000      0.000000      0.000000
3319     33.180000      0.000000      0.000000
3320     33.190000      0.000000      0.000000
3321     33.200000      0.000000      0.000000
3322     33.210000      0.000000      0.000000
3323     33.220000      0.000000      0.000000
3324     33.230000      0.000000      0.000000
3325     33.240000      0.000000      0.000000
3326     33.250000      0.000000      0.000000
3327     33.260000      0.000000      0.000000
3328     33.270000      0.000000      0.000000
3329     33.280000      0.000000      0.000000
3330     33.290000      0.000000      0.000000
3331     33.300000      0.000000      0.000000
3332     33.310000      0.000000      0.000000
3333     33.320000      0.000000      0.000000
3334     33.330000      0.000000      0.000000
3335     33.340000      0.000000      0.000000
3336     33.350000      0.000000      0.000000
3337     33.360000      0.000000      0.000000
3338     33.370000      0.000000      0.000000
3339     33.380000      0.000000      0.000000
3340     33.390000      0.000000      0.000000
3341     33.400000      0.000000      0.000000
3342     33.410000      0.000000      0.000000
3343     33.420000      0.000000      0.000000
3344     33.430000      0.000000      0.000000
3345     33.440000      0.000000      0.000000
3346     33.450000      0.000000      0.000000
3347     33.460000      0.000000      0.000000
3348     33.470000      0.000000      0.000000
3349     33.480000      0.000000      0.000000
3350     33.490000      0.000000      0.000000
3351     33.500000      0.000000      0.000000
3352     33.510000      0.000000      0.000000
3353     33.520000      0.000000      0.000000
3354     33.530000      0.000000      0.000000
3355     33.540000      0.000000      0.000000
3356     33.550000      0.000000      0.000000
3357     33.560000      0.000000      0.000000
3358     33.570000      0.000000      0.000000
3359     33.580000      0.000000      0.000000
3360     33.590000      0.000000      0.000000
3361     33.600000      0.000000      0.000000
3362     33.610000      0.000000      0.000000
3363     33.620000      0.000000      0.000000
3364     33.630000      0.000000      0.000000
3365     33.640000      0.000000      0.000000
3366     33.650000      0.000000      0.000000
3367     33.660000      0.000000      0.000000
3368     33.670000      0.000000      0.000000
3369     33.680000      0.000000      0.000000
3370     33.690000      0.000000      0.000000
3371     33.700000      0.000000      0.000000
3372     33.710000      0.000000      0.000000
3373     33.720000      0.000000      0.000000
3374     33.730000      0.000000      0.000000
3375     33.740000      0.000000      0.000000
3376     33.750000      0.000000      0.000000
3377     33.760000      0.000000      0.000000
3378     33.770000      0.000000      0.000000
3379     33.780000      0.000000      0.000000
3380     33.790000      0.000000      0.000000
3381     33.800000      0.000000      0.000000
3382     33.810000      0.000000      0.000000
3383     33.820000      0.000000      0.000000
3384     33.830000      0.000000      0.000000
3385     33.840000      0.000000      0.000000
3386     33.850000      0.000000      0.000000
3387     33.860000      0.000000      0.000000
3388     33.870000      0.000000      0.000000
3389     33.880000      0.000000      0.000000
3390     33.890000      0.000000      0.000000
3391     33.900000      0.000000      0.000000
3392     33.910000      0.000000      0.000000
3393     33.920000      0.000000      0.000000
3394     33.930000      0.000000      0.000000
3395     33.940000      0.000000      0.000000
3396     33.950000      0.000000      0.000000
3397     33.960000      0.000000      0.000000
3398     33.970000      0.000000      0.000000
3399     33.980000      0.000000      0.000000
3400     33.990000      0.000000      0.000000
3401     34.000000      0.000000      0.000000
3402     34.010000      0.000000      0.000000
3403     34.020000      0.000000      0.000000
3404     34.030000      0.000000      0.000000
3405     34.040000      0.000000      0.000000
3406     34.050000      0.000000      0.000000
3407     34.060000      0.000000      0.000000
3408     34.070000      0.000000      0.000000
3409     34.080000      0.000000      0.000000
3410     34.090000      0.000000      0.000000
3411     34.100000      0.000000      0.000000
3412     34.110000      0.000000      0.000000
3413     34.120000      0.000000      0.000000
3414     34.130000      0.000000      0.000000
3415     34.140000      0.000000      0.000000
3416     34.150000      0.000000      0.000000
3417     34.160000      0.000000      0.000000
3418     34.170000      0.000000      0.000000
3419     34.180000      0.000000      0.000000
3420     34.190000      0.000000      0.000000
3421     34.200000      0.000000      0.000000
3422     34.210000      0.000000      0.000000
3423     34.220000      0.000000      0.000000
3424     34.230000      0.000000      0.000000
3425     34.240000      0.000000      0.000000
3426     34.250000      0.000000      0.000000
3427     34.260000      0.000000      0.000000
3428     34.270000      0.000000      0.000000
3429     34.280000      0.000000      0.000000
3430     34.290000      0.000000      0.000000
3431     34.300000      0.000000      0.000000
3432     34.310000      0.000000      0.000000
3433     34.320000      0.000000      0.000000
3434     34.330000      0.000000      0.000000
3435     34.340000      0.000000      0.000000
3436     34.350000      0.000000      0.000000
3437     34.360000      0.000000      0.000000
3438     34.370000      0.000000      0.000000
3439     34.380000      0.000000      0.000000
3440     34.390000      0.000000      0.000000
3441     34.400000      0.000000      0.000000
3442     34.410000      0.000000      0.000000
3443     34.420000      0.000000      0.000000
3444     34.430000      0.000000      0.000000
3445     34.440000      0.000000      0.000000
3446     34.450000      0.000000      0.000000
3447     34.460000      0.000000      0.000000
3448     34.470000      0.000000      0.000000
3449     34.480000      0.000000      0.000000
3450     34.490000      0.000000      0.000000
3451     34.500000      0.000000      0.000000
3452     34.510000      0.000000      0.000000
3453     34.520000      0.000000      0.000000
3454     34.530000      0.000000      0.000000
3455     34.540000      0.000000      0.000000
3456     34.550000      0.000000      0.000000
3457     34.560000      0.000000      0.000000
3458     34.570000      0.000000      0.000000
3459     34.580000      0.000000      0.000000
3460     34.590000      0.000000      0.000000
3461     34.600000      0.000000      0.000000
3462     34.610000      0.000000      0.000000
3463     34.620000      0.000000      0.000000
3464     34.630000      0.000000      0.000000
3465     34.640000      0.000000      0.000000
3466     34.650000      0.000000      0.000000
3467     34.660000      0.000000      0.000000
3468     34.670000      0.000000      0.000000
3469     34.680000      0.000000      0.000000
3470     34.690000      0.000000      0.000000
3471     34.700000      0.000000      0.000000
3472     34.710000      0.000000      0.000000
3473     34.720000      0.000000      0.000000
3474     34.730000      0.000000      0.000000
3475     34.740000      0.000000      0.000000
3476     34.750000      0.000000      0.000000
3477     34.760000      0.000000      0.000000
3478     34.770000      0.000000      0.000000
3479     34.780000      0.000000      0.000000
3480     34.790000      0.000000      0.000000
3481     34.800000      0.000000      0.000000
3482     34.810000      0.000000      0.000000
3483     34.820000      0.000000      0.000000
3484     34.830000      0.000000      0.000000
3485     34.840000      0.000000      0.000000
3486     34.850000      0.000000      0.000000
3487     34.860000      0.000000      0.000000
3488     34.870000      0.000000      0.000000
3489     34.880000      0.000000      0.000000
3490     34.890000      0.000000      0.000000
3491     34.900000      0.000000      0.000000
3492     34.910000      0.000000      0.000000
3493     34.920000      0.000000      0.000000
3494     34.930000      0.000000      0.000000
3495     34.940000      0.000000      0.000000
3496     34.950000      0.000000      0.000000
3497     34.960000      0.000000      0.000000
3498     34.970000      0.000000      0.000000
3499     34.980000      0.000000      0.000000
3500     34.990000      0.000000      0.000000
3501     35.000000      0.000000      0.000000
3502     35.010000      0.000000      0.000000
3503     35.020000      0.000000      0.000000
3504     35.030000      0.000000      0.000000
3505     35.040000      0.000000      0.000000
3506     35.050000      0.000000      0.000000
3507     35.060000      0.000000      0.000000
3508     35.070000      0.000000      0.000000
3509     35.080000      0.000000      0.000000
3510     35.090000      0.000000      0.000000
3511     35.100000      0.000000      0.000000
3512     35.110000      0.000000      0.000000
3513     35.120000      0.000000      0.000000
3514     35.130000      0.000000      0.000000
3515     35.140000      0.000000      0.000000
3516     35.150000      0.000000      0.000000
3517     35.160000      0.000000      0.000000
3518     35.170000      0.000000      0.000000
3519     35.180000      0.000000      0.000000
3520     35.190000      0.000000      0.000000
3521     35.200000      0.000000      0.000000
3522     35.210000      0.000000      0.000000
3523     35.220000      0.000000      0.000000
3524     35.230000      0.000000      0.000000
3525     35.240000      0.000000      0.000000
3526     35.250000      0.000000      0.000000
3527     35.260000      0.000000      0.000000
3528     35.270000      0.000000      0.000000
3529     35.280000      0.000000      0.000000
3530     35.290000      0.000000      0.000000
3531     35.300000      0.000000      0.000000
3532     35.310000      0.000000      0.000000
3533     35.320000      0.000000      0.000000
3534     35.330000      0.000000      0.000000
3535     35.340000      0.000000      0.000000
3536     35.350000      0.000000      0.000000
3537     35.360000      0.000000      0.000000
3538     35.370000      0.000000      0.000000
3539     35.380000      0.000000      0.000000
3540     35.390000      0.000000      0.000000
3541     35.400000      0.000000      0.000000
3542     35.410000      0.000000      0.000000
3543     35.420000      0.000000      0.000000
3544     35.430000      0.000000      0.000000
3545     35.440000      0.000000      0.000000
3546     35.450000      0.000000      0.000000
3547     35.460000      0.000000      0.000000
3548     35.470000      0.000000      0.000000
3549     35.480000      0.000000      0.000000
3550     35.490000      0.000000      0.000000
3551     35.500000      0.000000      0.000000
3552     35.510000      0.000000      0.000000
3553     35.520000      0.000000      0.000000
3554     35.530000      0.000000      0.000000
3555     35.540000      0.000000      0.000000
3556     35.550000      0.000000      0.000000
3557     35.560000      0.000000      0.000000
3558     35.570000      0.000000      0.000000
3559     35.580000      0.000000      0.000000
3560     35.590000      0.000000      0.000000
3561     35.600000      0.000000      0.000000
3562     35.610000      0.000000      0.000000
3563     35.620000      0.000000      0.000000
3564     35.630000      0.000000      0.000000
3565     35.640000      0.000000      0.000000
3566     35.650000      0.000000      0.000000
3567     35.660000      0.000000      0.000000
3568     35.670000      0.000000      0.000000
3569     35.680000      0.000000      0.000000
3570     35.690000      0.000000      0.000000
3571     35.700000      0.000000      0.000000
3572     35.710000      0.000000      0.000000
3573     35.720000      0.000000      0.000000
3574     35.730000      0.000000      0.000000
3575     35.740000      0.000000      0.000000
3576     35.750000      0.000000      0.000000
3577     35.760000      0.000000      0.000000
3578     35.770000      0.000000      0.000000
3579     35.780000      0.000000      0.000000
3580     35.790000      0.000000      0.000000
3581     35.800000      0.000000      0.000000
3582     35.810000      0.000000      0.000000
3583     35.820000      0.000000      0.000000
3584     35.830000      0.000000      0.000000
3585     35.840000      0.000000      0.000000
3586     35.850000      0.000000      0.000000
3587     35.860000      0.000000      0.000000
3588     35.870000      0.000000      0.000000
3589     35.880000      0.000000      0.000000
3590     35.890000      0.000000      0.000000
3591     35.900000      0.000000      0.000000
3592     35.910000      0.000000      0.000000
3593     35.920000      0.000000      0.000000
3594     35.930000      0.000000      0.000000
3595     35.940000      0.000000      0.000000
3596     35.950000      0.000000      0.000000
3597     35.960000      0.000000      0.000000
3598     35.970000      0.000000      0.000000
3599     35.980000      0.000000      0.000000
3600     35.990000      0.000000      0.000000
3601     36.000000      0.000000      0.000000
3602     36.010000      0.000000      0.000000
3603     36.020000      0.000000      0.000000
3604     36.030000      0.000000      0.000000
3605     36.040000      0.000000      0.000000
3606     36.050000      0.000000      0.000000
3607     36.060000      0.000000      0.000000
3608     36.070000      0.000000      0.000000
3609     36.080000      0.000000      0.000000
3610     36.090000      0.000000      0.000000
3611     36.100000      0.000000      0.000000
3612     36.110000      0.000000      0.000000
3613     36.120000      0.000000      0.000000
3614     36.130000      0.000000      0.000000
3615     36.140000      0.000000      0.000000
3616     36.150000      0.000000      0.000000
3617     36.160000      0.000000      0.000000
3618     36.170000      0.000000      0.000000
3619     36.180000      0.000000      0.000000
3620     36.190000      0.000000      0.000000
3621     36.200000      0.000000      0.000000
3622     36.210000      0.000000      0.000000
3623     36.220000      0.000000      0.000000
3624     36.230000      0.000000      0.000000
3625     36.240000      0.000000      0.000000
3626     36.250000      0.000000      0.000000
3627     36.260000      0.000000      0.000000
3628     36.270000      0.000000      0.000000
3629     36.280000      0.000000      0.000000
3630     36.290000      0.000000      0.000000
3631     36.300000      0.000000      0.000000
3632     36.310000      0.000000      0.000000
3633     36.320000      0.000000      0.000000
3634     36.330000      0.000000      0.000000
3635     36.340000      0.000000      0.000000
3636     36.350000      0.000000      0.000000
3637     36.360000      0.000000      0.000000
3638     36.370000      0.000000      0.000000
3639     36.380000      0.000000      0.000000
3640     36.390000      0.000000      0.000000
3641     36.400000      0.000000      0.000000
3642     36.410000      0.000000      0.000000
3643     36.420000      0.000000      0.000000
3644     36.430000      0.000000      0.000000
3645     36.440000      0.000000      0.000000
3646     36.450000      0.000000      0.000000
3647     36.460000      0.000000      0.000000
3648     36.470000      0.000000      0.000000
3649     36.480000      0.000000      0.000000
3650     36.490000      0.000000      0.000000
3651     36.500000      0.000000      0.000000
3652     36.510000      0.000000      0.000000
3653     36.520000      0.000000      0.000000
3654     36.530000      0.000000      0.000000
3655     36.540000      0.000000      0.000000
3656     36.550000      0.000000      0.000000
3657     36.560000      0.000000      0.000000
3658     36.570000      0.000000      0.000000
3659     36.580000      0.000000      0.000000
3660     36.590000      0.000000      0.000000
3661     36.600000      0.000000      0.000000
3662     36.610000      0.000000      0.000000
3663     36.620000      0.000000      0.000000
3664     36.630000      0.000000      0.000000
3665     36.640000      0.000000      0.000000
3666     36.650000      0.000000      0.000000
3667     36.660000      0.000000      0.000000
3668     36.670000      0.000000      0.000000
3669     36.680000      0.000000      0.000000
3670     36.690000      0.000000      0.000000
3671     36.700000      0.000000      0.000000
3672     36.710000      0.000000      0.000000
3673     36.720000      0.000000      0.000000
3674     36.730000      0.000000      0.000000
3675     36.740000      0.000000      0.000000
3676     36.750000      0.000000      0.000000
3677     36.760000      0.000000      0.000000
3678     36.770000      0.000000      0.000000
3679     36.780000      0.000000      0.000000
3680     36.790000      0.000000      0.000000
3681     36.800000      0.000000      0.000000
3682     36.810000      0.000000      0.000000
3683     36.820000      0.000000      0.000000
3684     36.830000      0.000000      0.000000
3685     36.840000      0.000000      0.000000
3686     36.850000      0.000000      0.000000
3687     36.860000      0.000000      0.000000
3688     36.870000      0.000000      0.000000
3689     36.880000      0.000000      0.000000
3690     36.890000      0.000000      0.000000
3691     36.900000      0.000000      0.000000
3692     36.910000      0.000000      0.000000
3693     36.920000      0.000000      0.000000
3694     36.930000      0.000000      0.000000
3695     36.940000      0.000000      0.000000
3696     36.950000      0.000000      0.000000
3697     36.960000      0.000000      0.000000
3698     36.970000      0.000000      0.000000
3699     36.980000      0.000000      0.000000
3700     36.990000      0.000000      0.000000
3701     37.000000      0.000000      0.000000
3702     37.010000      0.000000      0.000000
3703     37.020000      0.000000      0.000000
3704     37.030000      0.000000      0.000000
3705     37.040000      0.000000      0.000000
3706     37.050000      0.000000      0.000000
3707     37.060000      0.000000      0.000000
3708     37.070000      0.000000      0.000000
3709     37.080000      0.000000      0.000000
3710     37.090000      0.000000      0.000000
3711     37.100000      0.000000      0.000000
3712     37.110000      0.000000      0.000000
3713     37.120000      0.000000      0.000000
3714     37.130000      0.000000      0.000000
3715     37.140000      0.000000      0.000000
3716     37.150000      0.000000      0.000000
3717     37.160000      0.000000      0.000000
3718     37.170000      0.000000      0.000000
3719     37.180000      0.000000      0.000000
3720     37.190000      0.000000      0.000000
3721     37.200000      0.000000      0.000000
3722     37.210000      0.000000      0.000000
3723     37.220000      0.000000      0.000000
3724     37.230000      0.000000      0.000000
3725     37.240000      0.000000      0.000000
3726     37.250000      0.000000      0.000000
3727     37.260000      0.000000      0.000000
3728     37.270000      0.000000      0.000000
3729     37.280000      0.000000      0.000000
3730     37.290000      0.000000      0.000000
3731     37.300000      0.000000      0.000000
3732     37.310000      0.000000      0.000000
3733     37.320000      0.000000      0.000000
3734     37.330000      0.000000      0.000000
3735     37.340000      0.000000      0.000000
3736     37.350000      0.000000      0.000000
3737     37.360000      0.000000      0.000000
3738     37.370000      0.000000      0.000000
3739     37.380000      0.000000      0.000000
3740     37.390000      0.000000      0.000000
3741     37.400000      0.000000      0.000000
3742     37.410000      0.000000      0.000000
3743     37.420000      0.000000      0.000000
3744     37.430000      0.000000      0.000000
3745     37.440000      0.000000      0.000000
3746     37.450000      0.000000      0.000000
3747     37.460000      0.000000      0.000000
3748     37.470000      0.000000      0.000000
3749     37.480000      0.000000      0.000000
3750     37.490000      0.000000      0.000000
3751     37.500000      0.000000      0.000000
3752     37.510000      0.000000      0.000000
3753     37.520000      0.000000      0.000000
3754     37.530000      0.000000      0.000000
3755     37.540000      0.000000      0.000000
3756     37.550000      0.000000      0.000000
3757     37.560000      0.000000      0.000000
3758     37.570000      0.000000      0.000000
3759     37.580000      0.000000      0.000000
3760     37.590000      0.000000      0.000000
3761     37.600000      0.000000      0.000000
3762     37.610000      0.000000      0.000000
3763     37.620000      0.000000      0.000000
3764     37.630000      0.000000      0.000000
3765     37.640000      0.000000      0.000000
3766     37.650000      0.000000      0.000000
3767     37.660000      0.000000      0.000000
3768     37.670000      0.000000      0.000000
3769     37.680000      0.000000      0.000000
3770     37.690000      0.000000      0.000000
3771     37.700000      0.000000      0.000000
3772     37.710000      0.000000      0.000000
3773     37.720000      0.000000      0.000000
3774     37.730000      0.000000      0.000000
3775     37.740000      0.000000      0.000000
3776     37.750000      0.000000      0.000000
3777     37.760000      0.000000      0.000000
3778     37.770000      0.000000      0.000000
3779     37.780000      0.000000      0.000000
3780     37.790000      0.000000      0.000000
3781     37.800000      0.000000      0.000000
3782     37.810000      0.000000      0.000000
3783     37.820000      0.000000      0.000000
3784     37.830000      0.000000      0.000000
3785     37.840000      0.000000      0.000000
3786     37.850000      0.000000      0.000000
3787     37.860000      0.000000      0.000000
3788     37.870000      0.000000      0.000000
3789     37.880000      0.000000      0.000000
3790     37.890000      0.000000      0.000000
3791     37.900000      0.000000      0.000000
3792     37.910000      0.000000      0.000000
3793     37.920000      0.000000      0.000000
3794     37.930000      0.000000      0.000000
3795     37.940000      0.000000      0.000000
3796     37.950000      0.000000      0.000000
3797     37.960000      0.000000      0.000000
3798     37.970000      0.000000      0.000000
3799     37.980000      0.000000      0.000000
3800     37.990000      0.000000      0.000000
3801     38.000000      0.000000      0.000000
3802     38.010000      0.000000      0.000000
3803     38.020000      0.000000      0.000000
3804     38.030000      0.000000      0.000000
3805     38.040000      0.000000      0.000000
3806     38.050000      0.000000      0.000000
3807     38.060000      0.000000      0.000000
3808     38.070000      0.000000      0.000000
3809     38.080000      0.000000      0.000000
3810     38.090000      0.000000      0.000000
3811     38.100000      0.000000      0.000000
3812     38.110000      0.000000      0.000000
3813     38.120000      0.000000      0.000000
3814     38.130000      0.000000      0.000000
3815     38.140000      0.000000      0.000000
3816     38.150000      0.000000      0.000000
3817     38.160000      0.000000      0.000000
3818     38.170000      0.000000      0.000000
3819     38.180000      0.000000      0.000000
3820     38.190000      0.000000      0.000000
3821     38.200000      0.000000      0.000000
3822     38.210000      0.000000      0.000000
3823     38.220000      0.000000      0.000000
3824     38.230000      0.000000      0.000000
3825     38.240000      0.000000      0.000000
3826     38.250000      0.000000      0.000000
3827     38.260000      0.000000      0.000000
3828     38.270000      0.000000      0.000000
3829     38.280000      0.000000      0.000000
3830     38.290000      0.000000      0.000000
3831     38.300000      0.000000      0.000000
3832     38.310000      0.000000      0.000000
3833     38.320000      0.000000      0.000000
3834     38.330000      0.000000      0.000000
3835     38.340000      0.000000      0.000000
3836     38.350000      0.000000      0.000000
3837     38.360000      0.000000      0.000000
3838     38.370000      0.000000      0.000000
3839     38.380000      0.000000      0.000000
3840     38.390000      0.000000      0.000000
3841     38.400000      0.000000      0.000000
3842     38.410000      0.000000      0.000000
3843     38.420000      0.000000      0.000000
3844     38.430000      0.000000      0.000000
3845     38.440000      0.000000      0.000000
3846     38.450000      0.000000      0.000000
3847     38.460000      0.000000      0.000000
3848     38.470000      0.000000      0.000000
3849     38.480000      0.000000      0.000000
3850     38.490000      0.000000      0.000000
3851     38.500000      0.000000      0.000000
3852     38.510000      0.000000      0.000000
3853     38.520000      0.000000      0.000000
3854     38.530000      0.000000      0.000000
3855     38.540000      0.000000      0.000000
3856     38.550000      0.000000      0.000000
3857     38.560000      0.000000      0.000000
3858     38.570000      0.000000      0.000000
3859     38.580000      0.000000      0.000000
3860     38.590000      0.000000      0.000000
3861     38.600000      0.000000      0.000000
3862     38.610000      0.000000      0.000000
3863     38.620000      0.000000      0.000000
3864     38.630000      0.000000      0.000000
3865     38.640000      0.000000      0.000000
3866     38.650000      0.000000      0.000000
3867     38.660000      0.000000      0.000000
3868     38.670000      0.000000      0.000000
3869     38.680000      0.000000      0.000000
3870     38.690000      0.000000      0.000000
3871     38.700000      0.000000      0.000000
3872     38.710000      0.000000      0.000000
3873     38.720000      0.000000      0.000000
3874     38.730000      0.000000      0.000000
3875     38.740000      0.000000      0.000000
3876     38.750000      0.000000      0.000000
3877     38.760000      0.000000      0.000000
3878     38.770000      0.000000      0.000000
3879     38.780000      0.000000      0.000000
3880     38.790000      0.000000      0.000000
3881     38.800000      0.000000      0.000000
3882     38.810000      0.000000      0.000000
3883     38.820000      0.000000      0.000000
3884     38.830000      0.000000      0.000000
3885     38.840000      0.000000      0.000000
3886     38.850000      0.000000      0.000000
3887     38.860000      0.000000      0.000000
3888     38.870000      0.000000      0.000000
3889     38.880000      0.000000      0.000000
3890     38.890000      0.000000      0.000000
3891     38.900000      0.000000      0.000000
3892     38.910000      0.000000      0.000000
3893     38.920000      0.000000      0.000000
3894     38.930000      0.000000      0.000000
3895     38.940000      0.000000      0.000000
3896     38.950000      0.000000      0.000000
3897     38.960000      0.000000      0.000000
3898     38.970000      0.000000      0.000000
3899     38.980000      0.000000      0.000000
3900     38.990000      0.000000      0.000000
3901     39.000000      0.000000      0.000000
3902     39.010000      0.000000      0.000000
3903     39.020000      0.000000      0.000000
3904     39.030000      0.000000      0.000000
3905     39.040000      0.000000      0.000000
3906     39.050000      0.000000      0.000000
3907     39.060000      0.000000      0.000000
3908     39.070000      0.000000      0.000000
3909     39.080000      0.000000      0.000000
3910     39.090000      0.000000      0.000000
3911     39.100000      0.000000      0.000000
3912     39.110000      0.000000      0.000000
3913     39.120000      0.000000      0.000000
3914     39.130000      0.000000      0.000000
3915     39.140000      0.000000      0.000000
3916     39.150000      0.000000      0.000000
3917     39.160000      0.000000      0.000000
3918     39.170000      0.000000      0.000000
3919     39.180000      0.000000      0.000000
3920     39.190000      0.000000      0.000000
3921     39.200000      0.000000      0.000000
3922     39.210000      0.000000      0.000000
3923     39.220000      0.000000      0.000000
3924     39.230000      0.000000      0.000000
3925     39.240000      0.000000      0.000000
3926     39.250000      0.000000      0.000000
3927     39.260000      0.000000      0.000000
3928     39.270000      0.000000      0.000000
3929     39.280000      0.000000      0.000000
3930     39.290000      0.000000      0.000000
3931     39.300000      0.000000      0.000000
3932     39.310000      0.000000      0.000000
3933     39.320000      0.000000      0.000000
3934     39.330000      0.000000      0.000000
3935     39.340000      0.000000      0.000000
3936     39.350000      0.000000      0.000000
3937     39.360000      0.000000      0.000000
3938     39.370000      0.000000      0.000000
3939     39.380000      0.000000      0.000000
3940     39.390000      0.000000      0.000000
3941     39.400000      0.000000      0.000000
3942     39.410000      0.000000      0.000000
3943     39.420000      0.000000      0.000000
3944     39.430000      0.000000      0.000000
3945     39.440000      0.000000      0.000000
3946     39.450000      0.000000      0.000000
3947     39.460000      0.000000      0.000000
3948     39.470000      0.000000      0.000000
3949     39.480000      0.000000      0.000000
3950     39.490000      0.000000      0.000000
3951     39.500000      0.000000      0.000000
3952     39.510000      0.000000      0.000000
3953     39.520000      0.000000      0.000000
3954     39.530000      0.000000      0.000000
3955     39.540000      0.000000      0.000000
3956     39.550000      0.000000      0.000000
3957     39.560000      0.000000      0.000000
3958     39.570000      0.000000      0.000000
3959     39.580000      0.000000      0.000000
3960     39.590000      0.000000      0.000000
3961     39.600000      0.000000      0.000000
3962     39.610000      0.000000      0.000000
3963     39.620000      0.000000      0.000000
3964     39.630000      0.000000      0.000000
3965     39.640000      0.000000      0.000000
3966     39.650000      0.000000      0.000000
3967     39.660000      0.000000      0.000000
3968     39.670000      0.000000      0.000000
3969     39.680000      0.000000      0.000000
3970     39.690000      0.000000      0.000000
3971     39.700000      0.000000      0.000000
3972     39.710000      0.000000      0.000000
3973     39.720000      0.000000      0.000000
3974     39.730000      0.000000      0.000000
3975     39.740000      0.000000      0.000000
3976     39.750000      0.000000      0.000000
3977     39.760000      0.000000      0.000000
3978     39.770000      0.000000      0.000000
3979     39.780000      0.000000      0.000000
3980     39.790000      0.000000      0.000000
3981     39.800000      0.000000      0.000000
3982     39.810000      0.000000      0.000000
3983     39.820000      0.000000      0.000000
3984     39.830000      0.000000      0.000000
3985     39.840000      0.000000      0.000000
3986     39.850000      0.000000      0.000000
3987     39.860000      0.000000      0.000000
3988     39.870000      0.000000      0.000000
3989     39.880000      0.000000      0.000000
3990     39.890000      0.000000      0.000000
3991     39.900000      0.000000      0.000000
3992     39.910000      0.000000      0.000000
3993     39.920000      0.000000      0.000000
3994     39.930000      0.000000      0.000000
3995     39.940000      0.000000      0.000000
3996     39.950000      0.000000      0.000000
3997     39.960000      0.000000      0.000000
3998     39.970000      0.000000      0.000000
3999     39.980000      0.000000      0.000000
4000     39.990000      0.000000      0.000000
4001     40.000000      0.000000      0.000000
